# Supplementary material for: Free energies of membrane stalk formation from a lipidomics perspective
Source: Nat Commun. 2021 Nov 15;12:6594. doi: 10.1038/s41467-021-26924-2 (PMC8593120; doi:10.1038/s41467-021-26924-2)
Supplement: Supplementary file 4 — Source Data [file 41467_2021_26924_MOESM4_ESM.zip › SI_data/Fig_S5/inner-stalk/16water-per-nm2.gro]

Membrane with PIPC DPPC POPC DPSM PAPI PAPS POPE PUPE OAPE CHOL (24 4 8 4 4 58 4 24 8 98)
 9612
    1PIPC   NC3    1   2.323   0.775   8.074 -0.3918  0.0444 -0.1418
    1PIPC   PO4    2   2.039   1.111   8.331  0.0538 -0.2318 -0.2345
    1PIPC   GL1    3   2.279   1.282   7.960 -0.2000  0.1782 -0.2497
    1PIPC   GL2    4   2.570   1.291   8.135  0.0054 -0.1955  0.2417
    1PIPC   C1A    5   2.479   1.375   7.632  0.0572  0.0079 -0.1258
    1PIPC   D2A    6   2.900   1.493   7.695 -0.0988 -0.0823  0.2631
    1PIPC   D3A    7   3.066   1.728   7.972 -0.3348 -0.1790 -0.0263
    1PIPC   C4A    8   2.904   2.017   8.241  0.0117  0.1206 -0.0232
    1PIPC   C1B    9   2.502   1.705   7.985  0.0796  0.2149  0.2401
    1PIPC   C2B   10   2.723   2.000   7.688 -0.0297  0.1898  0.0244
    1PIPC   C3B   11   3.138   2.260   7.804 -0.2490 -0.0656 -0.1968
    1PIPC   C4B   12   3.216   2.674   7.948 -0.4175  0.2548 -0.0375
    2PIPC   NC3   13   7.019   5.792   6.679 -0.3034 -0.2661  0.2638
    2PIPC   PO4   14   6.714   6.158   6.755  0.0448 -0.1209 -0.2898
    2PIPC   GL1   15   6.533   6.381   6.405  0.1804  0.0284 -0.0954
    2PIPC   GL2   16   6.716   6.522   6.205 -0.1874  0.2667  0.1385
    2PIPC   C1A   17   6.268   6.570   6.012 -0.2478 -0.1062 -0.1313
    2PIPC   D2A   18   6.076   6.742   5.648  0.0491 -0.2090 -0.3214
    2PIPC   D3A   19   5.786   6.981   5.439 -0.0124  0.1216 -0.0191
    2PIPC   C4A   20   5.911   7.018   5.057 -0.0148 -0.1388  0.2159
    2PIPC   C1B   21   6.641   6.279   5.844 -0.0384 -0.0778  0.2691
    2PIPC   C2B   22   6.335   6.087   5.605 -0.0963  0.0339  0.2929
    2PIPC   C3B   23   6.280   5.771   5.343 -0.1723  0.2556  0.2073
    2PIPC   C4B   24   6.097   5.536   5.099  0.0629 -0.0375 -0.0504
    3PIPC   NC3   25   4.888   5.151   7.566  0.0276 -0.1529 -0.1741
    3PIPC   PO4   26   5.039   4.685   7.516  0.0084 -0.2204  0.1930
    3PIPC   GL1   27   4.892   4.651   7.086  0.0194  0.0172  0.1699
    3PIPC   GL2   28   4.586   4.572   7.073 -0.0375 -0.0964 -0.1015
    3PIPC   C1A   29   4.859   4.722   6.638  0.1313 -0.3778  0.0167
    3PIPC   D2A   30   4.892   4.938   6.293  0.1003 -0.1015 -0.3345
    3PIPC   D3A   31   4.885   4.851   5.907 -0.0452 -0.0155 -0.0209
    3PIPC   C4A   32   4.604   4.548   5.664  0.1142  0.0951 -0.0043
    3PIPC   C1B   33   4.559   4.331   6.706  0.1216 -0.3543 -0.0760
    3PIPC   C2B   34   4.524   4.171   6.296  0.0223 -0.0403 -0.2582
    3PIPC   C3B   35   4.333   4.211   6.018  0.0931 -0.1867 -0.2855
    3PIPC   C4B   36   4.146   4.564   5.799  0.1549 -0.0525 -0.0333
    4PIPC   NC3   37   7.556   4.239   7.534 -0.2430 -0.2214  0.0503
    4PIPC   PO4   38   7.434   3.930   7.398 -0.1131  0.0279  0.1034
    4PIPC   GL1   39   7.582   3.711   7.036 -0.1719 -0.0735 -0.2028
    4PIPC   GL2   40   7.638   3.970   6.728 -0.1290 -0.1336  0.0815
    4PIPC   C1A   41   7.555   3.470   6.678 -0.4978 -0.0403  0.1408
    4PIPC   D2A   42   7.835   3.183   6.447  0.2214 -0.1950  0.2341
    4PIPC   D3A   43   7.824   3.299   6.077 -0.3181  0.2537 -0.2870
    4PIPC   C4A   44   7.570   3.519   5.968 -0.2147  0.2989 -0.0879
    4PIPC   C1B   45   7.447   3.836   6.370 -0.1180 -0.2258 -0.0657
    4PIPC   C2B   46   7.086   3.793   6.137 -0.1237 -0.0206 -0.2923
    4PIPC   C3B   47   6.686   3.611   6.023 -0.1609 -0.1179 -0.2079
    4PIPC   C4B   48   6.229   3.405   6.041 -0.0733 -0.0638  0.1858
    5PIPC   NC3   49   6.496   3.463   7.370 -0.3277  0.0169 -0.0289
    5PIPC   PO4   50   6.399   3.794   7.141 -0.0425  0.1959  0.3915
    5PIPC   GL1   51   6.612   3.692   6.861 -0.1127 -0.1459 -0.0464
    5PIPC   GL2   52   6.636   3.602   6.556 -0.1051 -0.0236 -0.3253
    5PIPC   C1A   53   7.044   3.887   6.656  0.1643  0.0149 -0.2035
    5PIPC   D2A   54   7.153   4.288   6.379 -0.0835  0.2188  0.1157
    5PIPC   D3A   55   7.386   4.148   6.019  0.0999 -0.2392 -0.0689
    5PIPC   C4A   56   7.679   4.413   5.862 -0.3417 -0.0653  0.1547
    5PIPC   C1B   57   6.583   3.156   6.450 -0.0093  0.0706  0.1147
    5PIPC   C2B   58   6.610   3.096   6.114  0.5066  0.1101  0.1596
    5PIPC   C3B   59   6.422   3.030   5.781  0.0899  0.1490  0.0042
    5PIPC   C4B   60   6.172   2.799   5.387 -0.1872 -0.1780 -0.2170
    6PIPC   NC3   61   5.925   2.222   7.914  0.2622 -0.0633  0.0690
    6PIPC   PO4   62   6.237   2.311   7.608 -0.0129 -0.2135  0.1362
    6PIPC   GL1   63   5.860   2.182   7.352  0.2572 -0.0411  0.0567
    6PIPC   GL2   64   5.951   2.071   7.121 -0.4814  0.5240 -0.0938
    6PIPC   C1A   65   5.510   2.307   7.106  0.0282 -0.1123  0.0301
    6PIPC   D2A   66   5.269   2.581   6.852  0.3813  0.0808 -0.0782
    6PIPC   D3A   67   5.354   2.988   6.767  0.1024  0.2227 -0.0765
    6PIPC   C4A   68   5.330   3.117   6.321 -0.1617 -0.1802 -0.1407
    6PIPC   C1B   69   5.761   2.109   6.744 -0.3415 -0.1942 -0.0764
    6PIPC   C2B   70   5.641   2.472   6.491 -0.0596 -0.2242 -0.1671
    6PIPC   C3B   71   5.446   2.589   6.153  0.3079  0.0478  0.1432
    6PIPC   C4B   72   5.316   2.640   5.795  0.1461 -0.1486  0.0136
    7PIPC   NC3   73   6.044   0.551   7.494  0.3592 -0.2076 -0.0931
    7PIPC   PO4   74   5.875   0.847   7.652 -0.1023  0.2037 -0.2281
    7PIPC   GL1   75   5.909   1.010   7.318  0.2945  0.0581  0.1739
    7PIPC   GL2   76   6.106   0.864   7.066 -0.0887  0.0216  0.0260
    7PIPC   C1A   77   5.626   1.091   7.047 -0.3646 -0.2626 -0.0833
    7PIPC   D2A   78   5.672   1.338   6.633 -0.3148 -0.1850  0.0549
    7PIPC   D3A   79   5.447   1.749   6.494  0.1812 -0.2130  0.1443
    7PIPC   C4A   80   5.347   2.118   6.350 -0.0282 -0.2883  0.0459
    7PIPC   C1B   81   6.000   0.964   6.698 -0.0141 -0.3880  0.1106
    7PIPC   C2B   82   5.900   1.024   6.206  0.1703  0.0410  0.0523
    7PIPC   C3B   83   6.110   1.305   5.869 -0.2568 -0.0025 -0.2371
    7PIPC   C4B   84   6.365   1.562   5.750  0.0666  0.0953  0.4390
    8PIPC   NC3   85   6.905   0.250   7.372 -0.1010  0.1808 -0.1350
    8PIPC   PO4   86   6.527   0.546   7.296 -0.3181  0.0856 -0.0760
    8PIPC   GL1   87   6.634   0.935   7.076  0.1046  0.1649 -0.2232
    8PIPC   GL2   88   7.028   0.947   6.915 -0.1215 -0.0548 -0.0265
    8PIPC   C1A   89   6.471   1.174   6.861 -0.1460 -0.0603  0.2706
    8PIPC   D2A   90   6.255   1.323   6.402 -0.2250  0.2528  0.0019
    8PIPC   D3A   91   6.142   1.748   6.168 -0.0256 -0.1007  0.2489
    8PIPC   C4A   92   5.759   1.788   6.043 -0.1305  0.2485  0.0791
    8PIPC   C1B   93   7.312   0.894   6.613  0.1818 -0.1311 -0.0904
    8PIPC   C2B   94   7.411   0.799   6.249 -0.0523  0.0589 -0.0811
    8PIPC   C3B   95   7.427   0.973   5.877 -0.1908  0.0744 -0.4770
    8PIPC   C4B   96   7.339   1.119   5.514 -0.1264  0.1069 -0.1823
    9PIPC   NC3   97   5.523   2.014   8.210  0.1615 -0.1603 -0.2515
    9PIPC   PO4   98   5.786   1.636   8.032  0.0080  0.0178 -0.0344
    9PIPC   GL1   99   5.689   1.791   7.743  0.2769  0.2891 -0.2550
    9PIPC   GL2  100   5.408   2.023   7.731  0.0466 -0.0706  0.1215
    9PIPC   C1A  101   5.486   1.655   7.317 -0.2200  0.2778 -0.0915
    9PIPC   D2A  102   5.581   1.721   6.958  0.0262 -0.1050 -0.0665
    9PIPC   D3A  103   5.209   1.940   6.962  0.1005  0.1321 -0.1426
    9PIPC   C4A  104   4.948   1.761   6.599  0.1536 -0.0342 -0.2143
    9PIPC   C1B  105   5.083   1.952   7.517  0.0639  0.3651  0.1346
    9PIPC   C2B  106   4.781   1.912   7.272  0.1109 -0.2100 -0.1626
    9PIPC   C3B  107   4.598   1.983   6.919 -0.0537  0.1788 -0.1465
    9PIPC   C4B  108   4.562   2.114   6.493 -0.1351 -0.0461 -0.0290
   10PIPC   NC3  109  -0.598   4.655   6.642 -0.1879 -0.0592  0.1884
   10PIPC   PO4  110  -0.241   4.922   6.894 -0.2450 -0.0565 -0.1295
   10PIPC   GL1  111  -0.184   4.847   6.493  0.0202  0.1346  0.1451
   10PIPC   GL2  112  -0.306   4.774   6.178  0.1521  0.0386 -0.1433
   10PIPC   C1A  113   0.101   4.500   6.371 -0.0627  0.1393  0.0725
   10PIPC   D2A  114   0.559   4.378   6.430  0.0555  0.0273 -0.0647
   10PIPC   D3A  115   0.578   4.230   6.036  0.1504 -0.0672 -0.0229
   10PIPC   C4A  116   0.226   3.959   5.979 -0.0492 -0.2020  0.0330
   10PIPC   C1B  117  -0.002   4.926   5.965  0.1172  0.2491 -0.0695
   10PIPC   C2B  118   0.240   4.923   5.691 -0.1499 -0.0623 -0.0578
   10PIPC   C3B  119   0.676   5.050   5.558 -0.1181 -0.0839  0.1219
   10PIPC   C4B  120   0.786   5.313   5.269 -0.0991  0.2953 -0.0916
   11PIPC   NC3  121   6.521   7.207   6.677  0.0355  0.1627 -0.0708
   11PIPC   PO4  122   6.731   6.796   6.722  0.1407  0.0481  0.1165
   11PIPC   GL1  123   7.047   6.936   6.484 -0.2286  0.1657 -0.3339
   11PIPC   GL2  124   7.297   6.711   6.314  0.2345  0.3996 -0.4474
   11PIPC   C1A  125   7.073   7.158   6.158 -0.2285 -0.0561 -0.0453
   11PIPC   D2A  126   7.028   6.928   5.736 -0.1617 -0.1258  0.3631
   11PIPC   D3A  127   6.585   6.856   5.621  0.0306  0.0348  0.0633
   11PIPC   C4A  128   6.341   6.939   5.292  0.0141  0.2955 -0.0352
   11PIPC   C1B  129   7.303   6.557   5.977 -0.2065  0.0867  0.1247
   11PIPC   C2B  130   7.085   6.465   5.636  0.1398 -0.1059  0.1941
   11PIPC   C3B  131   7.164   6.418   5.222 -0.0400 -0.3069 -0.1243
   11PIPC   C4B  132   7.233   6.613   4.722  0.0089  0.0163  0.0521
   12PIPC   NC3  133   6.210   6.340   6.801 -0.1307 -0.1488  0.0685
   12PIPC   PO4  134   6.202   5.859   6.741 -0.1474  0.1191 -0.2617
   12PIPC   GL1  135   6.570   5.752   6.491 -0.1883  0.1565 -0.0138
   12PIPC   GL2  136   6.699   5.959   6.268 -0.2792  0.4275  0.2017
   12PIPC   C1A  137   6.683   5.292   6.176 -0.2008  0.2266  0.2343
   12PIPC   D2A  138   6.536   4.984   5.897 -0.0008  0.2049 -0.4330
   12PIPC   D3A  139   6.811   5.017   5.588 -0.0305  0.1139  0.0457
   12PIPC   C4A  140   6.865   4.725   5.349  0.0878  0.2244  0.1590
   12PIPC   C1B  141   6.630   5.739   5.839 -0.0018 -0.2195  0.0423
   12PIPC   C2B  142   6.808   5.539   5.572  0.2949 -0.1386 -0.0371
   12PIPC   C3B  143   7.050   5.388   5.157 -0.1410 -0.0577 -0.2464
   12PIPC   C4B  144   7.264   5.447   4.773 -0.1390 -0.0126  0.1538
   13PIPC   NC3  145   4.352   5.329   3.247 -0.2133  0.0437 -0.3932
   13PIPC   PO4  146   4.416   5.045   3.628 -0.0711 -0.0850 -0.1602
   13PIPC   GL1  147   4.638   4.769   3.882  0.1570  0.3013  0.2020
   13PIPC   GL2  148   4.996   4.698   3.897  0.1885 -0.1802 -0.1242
   13PIPC   C1A  149   4.635   4.440   4.147  0.1120 -0.2541 -0.1678
   13PIPC   D2A  150   4.623   4.106   4.381  0.1920  0.0714 -0.1867
   13PIPC   D3A  151   4.498   3.738   4.400  0.3092 -0.0623  0.1588
   13PIPC   C4A  152   4.475   3.594   4.750 -0.2161  0.4862 -0.0217
   13PIPC   C1B  153   4.919   4.847   4.364  0.0829  0.0957 -0.0320
   13PIPC   C2B  154   4.904   4.879   4.790 -0.1812 -0.0668  0.0986
   13PIPC   C3B  155   4.611   5.068   5.036  0.1980  0.0493  0.1530
   13PIPC   C4B  156   4.462   5.446   5.092  0.1339  0.2845 -0.2733
   14PIPC   NC3  157   1.291   2.593   3.804  0.3031  0.1835 -0.0020
   14PIPC   PO4  158   1.134   2.374   3.370  0.0367 -0.0620 -0.2224
   14PIPC   GL1  159   1.084   2.176   3.789  0.0410 -0.1268  0.1921
   14PIPC   GL2  160   0.840   2.352   3.938 -0.0308 -0.0667 -0.4111
   14PIPC   C1A  161   0.895   1.914   4.143  0.1998  0.1030 -0.2079
   14PIPC   D2A  162   0.693   1.716   4.585 -0.3232  0.1396 -0.1915
   14PIPC   D3A  163   0.404   1.328   4.510  0.3296  0.3440  0.1284
   14PIPC   C4A  164  -0.099   1.402   4.542  0.0832  0.1590 -0.1860
   14PIPC   C1B  165   0.855   2.340   4.449 -0.1811 -0.1443 -0.1552
   14PIPC   C2B  166   0.867   2.142   4.782 -0.2950 -0.1136 -0.3668
   14PIPC   C3B  167   0.774   1.986   5.025  0.0176  0.1346 -0.2534
   14PIPC   C4B  168   0.833   1.991   5.375  0.3033  0.1406  0.0793
   15PIPC   NC3  169   3.186   2.637   4.151  0.0346 -0.3174 -0.1730
   15PIPC   PO4  170   2.892   2.967   3.909  0.2175 -0.2190 -0.0091
   15PIPC   GL1  171   2.607   2.782   4.195 -0.1740  0.2137 -0.0202
   15PIPC   GL2  172   2.744   2.874   4.437  0.0851 -0.2103  0.1481
   15PIPC   C1A  173   2.314   2.765   4.558  0.0542 -0.0231 -0.3740
   15PIPC   D2A  174   2.005   2.704   4.854 -0.1529 -0.0555  0.1996
   15PIPC   D3A  175   2.295   2.891   5.149 -0.0253 -0.1514  0.1742
   15PIPC   C4A  176   2.224   2.856   5.580 -0.4570 -0.2926 -0.1613
   15PIPC   C1B  177   2.756   2.898   4.916  0.1512  0.1311  0.1248
   15PIPC   C2B  178   2.833   2.987   5.200 -0.1740  0.0665  0.1026
   15PIPC   C3B  179   2.793   2.879   5.654 -0.0328 -0.0668  0.1575
   15PIPC   C4B  180   2.484   2.744   5.949  0.0593 -0.0346 -0.1873
   16PIPC   NC3  181   7.546   2.623   3.696 -0.1146  0.2475 -0.1948
   16PIPC   PO4  182   7.592   3.052   3.554 -0.1037  0.0445  0.1377
   16PIPC   GL1  183   7.478   3.283   3.896 -0.1732 -0.1260 -0.1358
   16PIPC   GL2  184   7.710   3.046   4.112  0.1457  0.0992  0.0714
   16PIPC   C1A  185   7.259   3.214   4.324 -0.0748 -0.1683  0.0733
   16PIPC   D2A  186   6.950   3.190   4.599 -0.0631  0.3188  0.0467
   16PIPC   D3A  187   6.547   2.884   4.544  0.0443 -0.2801  0.2863
   16PIPC   C4A  188   6.392   2.634   4.848 -0.0953  0.5758 -0.2687
   16PIPC   C1B  189   7.668   2.993   4.542  0.4007 -0.0623 -0.0286
   16PIPC   C2B  190   7.377   3.136   4.923 -0.2203 -0.1276  0.0380
   16PIPC   C3B  191   7.026   3.349   5.117  0.0209 -0.1133 -0.1472
   16PIPC   C4B  192   6.841   3.593   5.195 -0.3885 -0.2489 -0.1147
   17PIPC   NC3  193   4.188   3.413   4.188 -0.1134  0.2782 -0.0433
   17PIPC   PO4  194   4.345   3.112   4.393 -0.0623  0.0962 -0.1378
   17PIPC   GL1  195   3.996   3.258   4.711  0.0366 -0.1367 -0.2319
   17PIPC   GL2  196   3.736   2.994   4.835  0.1943 -0.1683  0.2693
   17PIPC   C1A  197   3.965   3.619   4.941 -0.1198 -0.1721  0.1013
   17PIPC   D2A  198   3.741   3.892   5.300 -0.0407 -0.1433 -0.1128
   17PIPC   D3A  199   3.444   3.892   5.506  0.1696 -0.2562 -0.3021
   17PIPC   C4A  200   3.378   4.082   5.833 -0.0821 -0.0445 -0.3583
   17PIPC   C1B  201   4.097   3.065   5.155 -0.0141  0.0704  0.1082
   17PIPC   C2B  202   4.190   3.031   5.556 -0.0786  0.0454 -0.4118
   17PIPC   C3B  203   4.254   2.829   5.951 -0.0413 -0.2096 -0.0702
   17PIPC   C4B  204   4.539   2.528   6.066  0.0163 -0.3229 -0.0879
   18PIPC   NC3  205   4.562   0.133   3.823  0.4345  0.2096 -0.3670
   18PIPC   PO4  206   4.792   0.502   3.765 -0.1378 -0.2578  0.1580
   18PIPC   GL1  207   4.772   0.503   4.170 -0.1510 -0.4859  0.1626
   18PIPC   GL2  208   5.041   0.663   4.331 -0.2687 -0.3489 -0.1409
   18PIPC   C1A  209   4.626   0.556   4.613  0.0296 -0.3446  0.1379
   18PIPC   D2A  210   4.879   0.715   4.954  0.2097  0.1151 -0.0343
   18PIPC   D3A  211   4.532   0.570   5.282 -0.1360 -0.3393 -0.2636
   18PIPC   C4A  212   4.286   0.925   5.410 -0.1940 -0.1024 -0.1381
   18PIPC   C1B  213   5.323   0.464   4.651 -0.0999 -0.2489  0.2240
   18PIPC   C2B  214   5.380   0.492   5.140 -0.0691 -0.1157 -0.0585
   18PIPC   C3B  215   5.605   0.718   5.401  0.0168  0.1176  0.1314
   18PIPC   C4B  216   5.867   0.908   5.644 -0.3568  0.2510 -0.0630
   19PIPC   NC3  217   3.968   1.970   4.226 -0.1276  0.1021  0.0828
   19PIPC   PO4  218   4.062   2.298   4.617 -0.0140  0.0072 -0.0953
   19PIPC   GL1  219   4.221   2.610   4.944  0.0082 -0.3653  0.0451
   19PIPC   GL2  220   4.416   2.902   4.846 -0.0158 -0.1763 -0.0789
   19PIPC   C1A  221   4.543   2.777   5.320  0.1659  0.0801 -0.0634
   19PIPC   D2A  222   4.766   2.923   5.622 -0.0004  0.2333  0.0237
   19PIPC   D3A  223   5.106   2.941   5.349  0.0526  0.1673 -0.1063
   19PIPC   C4A  224   4.940   2.836   4.986  0.3236 -0.2030 -0.3544
   19PIPC   C1B  225   4.613   3.251   5.095  0.1387 -0.1396  0.0015
   19PIPC   C2B  226   4.611   3.371   5.483 -0.2627 -0.0719 -0.0673
   19PIPC   C3B  227   4.556   3.248   5.890 -0.0475 -0.1153 -0.3367
   19PIPC   C4B  228   4.385   3.243   6.354  0.1380  0.1704 -0.0836
   20PIPC   NC3  229   0.643   7.338   2.909  0.1649 -0.1708  0.1290
   20PIPC   PO4  230   0.270   7.572   2.748 -0.1822 -0.0892  0.0688
   20PIPC   GL1  231   0.090   7.594   3.257 -0.1009 -0.1865  0.0332
   20PIPC   GL2  232   0.340   7.293   3.353 -0.1750 -0.0155 -0.2019
   20PIPC   C1A  233   0.265   7.790   3.572 -0.0386 -0.0567 -0.2085
   20PIPC   D2A  234   0.574   8.167   3.660  0.2447 -0.3896  0.2067
   20PIPC   D3A  235   0.841   8.026   4.090  0.1228 -0.0733  0.2826
   20PIPC   C4A  236   0.592   8.074   4.381  0.2948 -0.1034 -0.0981
   20PIPC   C1B  237   0.498   7.317   3.675  0.2766  0.0979 -0.1862
   20PIPC   C2B  238   0.563   7.626   4.001  0.3886  0.1164  0.0228
   20PIPC   C3B  239   0.668   7.580   4.456  0.3474 -0.0058  0.0337
   20PIPC   C4B  240   0.522   7.386   4.808  0.1702  0.1949 -0.2750
   21PIPC   NC3  241   5.622   6.901   3.437  0.1700 -0.2575 -0.0086
   21PIPC   PO4  242   5.189   6.999   3.536 -0.1187  0.1728 -0.0348
   21PIPC   GL1  243   5.373   6.994   3.997 -0.1901 -0.0353  0.3090
   21PIPC   GL2  244   5.334   7.289   4.102 -0.1417 -0.1585 -0.1920
   21PIPC   C1A  245   5.553   6.912   4.359 -0.2418  0.0323 -0.0930
   21PIPC   D2A  246   5.736   6.765   4.682  0.2372 -0.0684 -0.1973
   21PIPC   D3A  247   5.632   6.418   4.865  0.1919 -0.3266  0.1260
   21PIPC   C4A  248   5.476   6.696   5.170  0.2439  0.4729 -0.1328
   21PIPC   C1B  249   5.343   7.333   4.486 -0.0718 -0.2757 -0.1543
   21PIPC   C2B  250   5.728   7.276   4.672 -0.1820  0.1773 -0.0295
   21PIPC   C3B  251   5.888   7.494   4.883  0.1880  0.0898  0.0158
   21PIPC   C4B  252   6.053   7.478   5.235  0.2439  0.2086  0.3155
   22PIPC   NC3  253   6.711   4.616   2.677 -0.2899 -0.2673 -0.0926
   22PIPC   PO4  254   6.579   4.420   3.071 -0.4588  0.1623  0.1638
   22PIPC   GL1  255   6.593   4.565   3.447 -0.3041  0.3602 -0.2341
   22PIPC   GL2  256   6.752   4.396   3.720 -0.0517 -0.0709  0.0767
   22PIPC   C1A  257   6.366   4.682   3.914  0.4821 -0.1307  0.0139
   22PIPC   D2A  258   6.072   4.618   4.261  0.1150  0.1025  0.0987
   22PIPC   D3A  259   6.143   4.257   4.300 -0.1632  0.1806  0.0137
   22PIPC   C4A  260   6.383   4.194   4.695 -0.1144  0.1466  0.1581
   22PIPC   C1B  261   6.903   4.523   4.043 -0.0401 -0.0476 -0.0476
   22PIPC   C2B  262   6.741   4.617   4.505 -0.1894 -0.1198 -0.0595
   22PIPC   C3B  263   6.774   4.451   4.931  0.1286  0.3585 -0.0265
   22PIPC   C4B  264   6.540   4.311   5.238 -0.1083 -0.0181 -0.0882
   23PIPC   NC3  265   6.410   2.657   2.670 -0.1875 -0.3327  0.0485
   23PIPC   PO4  266   6.841   2.776   2.932 -0.0112  0.1170  0.2318
   23PIPC   GL1  267   6.679   3.013   3.387 -0.1234  0.1308  0.3033
   23PIPC   GL2  268   6.732   3.421   3.504  0.1931  0.3903  0.2883
   23PIPC   C1A  269   6.484   3.027   3.749 -0.2714  0.0826 -0.1735
   23PIPC   D2A  270   6.306   3.180   4.012  0.0824 -0.1884  0.2439
   23PIPC   D3A  271   6.699   3.177   4.163  0.2631  0.0852 -0.0379
   23PIPC   C4A  272   6.985   3.210   3.834  0.0086  0.1456 -0.1468
   23PIPC   C1B  273   6.710   3.616   3.989 -0.0127 -0.3241 -0.2752
   23PIPC   C2B  274   6.983   3.635   4.313  0.2466  0.0208 -0.1063
   23PIPC   C3B  275   7.215   3.774   4.646  0.0072 -0.4452  0.1324
   23PIPC   C4B  276   7.396   3.703   5.025  0.0833 -0.1650 -0.0244
   24PIPC   NC3  277   5.026   5.791   3.147  0.2763  0.0902 -0.1133
   24PIPC   PO4  278   4.731   5.625   3.447 -0.0902  0.0355 -0.0677
   24PIPC   GL1  279   4.707   5.652   3.894  0.0114  0.0568  0.3328
   24PIPC   GL2  280   4.466   5.432   3.964 -0.4022 -0.0965 -0.0337
   24PIPC   C1A  281   4.740   5.802   4.363  0.1318  0.0978 -0.1026
   24PIPC   D2A  282   4.801   5.988   4.726 -0.2858 -0.0492 -0.0673
   24PIPC   D3A  283   4.408   5.877   4.781  0.0967 -0.1524  0.0698
   24PIPC   C4A  284   4.215   5.894   5.233  0.3227  0.1631  0.1009
   24PIPC   C1B  285   4.461   5.196   4.327 -0.0344 -0.0332  0.4279
   24PIPC   C2B  286   4.173   5.180   4.742 -0.0072 -0.0135  0.2016
   24PIPC   C3B  287   4.141   5.052   5.152 -0.1736 -0.1986  0.1245
   24PIPC   C4B  288   4.421   4.966   5.545  0.1863 -0.0724 -0.0561
   25DPPC   NC3  289   5.463   4.416   7.678  0.1630 -0.0855 -0.3208
   25DPPC   PO4  290   5.864   4.584   7.379  0.2430  0.2543 -0.1751
   25DPPC   GL1  291   5.841   4.806   7.004  0.0871  0.0520 -0.2000
   25DPPC   GL2  292   6.037   4.875   6.817  0.0878  0.0889  0.0103
   25DPPC   C1A  293   5.414   4.720   6.725  0.1174  0.0929 -0.0339
   25DPPC   C2A  294   5.329   4.445   6.338 -0.0162  0.1862 -0.2468
   25DPPC   C3A  295   5.233   4.233   5.936  0.2923  0.1791 -0.1022
   25DPPC   C4A  296   4.998   4.294   5.666 -0.1772  0.1019  0.0764
   25DPPC   C1B  297   5.863   4.610   6.452 -0.2123 -0.1212  0.0222
   25DPPC   C2B  298   5.768   4.349   6.055  0.4200 -0.4006 -0.0931
   25DPPC   C3B  299   5.679   4.179   5.712  0.0880 -0.1224  0.1451
   25DPPC   C4B  300   5.374   3.945   5.479 -0.0554 -0.2205 -0.0520
   26DPPC   NC3  301   6.247   4.319   7.159 -0.0694 -0.2828  0.1115
   26DPPC   PO4  302   6.514   4.558   6.860 -0.1439  0.2611  0.0897
   26DPPC   GL1  303   6.387   4.564   6.497  0.2653  0.0522  0.0721
   26DPPC   GL2  304   6.554   4.814   6.426  0.2022  0.0848  0.0257
   26DPPC   C1A  305   6.209   4.536   6.096 -0.1395  0.1117  0.1176
   26DPPC   C2A  306   6.356   4.580   5.748  0.3326  0.0533  0.2300
   26DPPC   C3A  307   6.355   4.796   5.291 -0.2044 -0.0088  0.1125
   26DPPC   C4A  308   6.210   5.088   5.087 -0.3359 -0.1101  0.0585
   26DPPC   C1B  309   6.829   4.653   6.066 -0.0409  0.1836 -0.0446
   26DPPC   C2B  310   7.126   4.540   5.814 -0.0235  0.1945  0.2247
   26DPPC   C3B  311   7.382   4.448   5.392  0.1415  0.0258 -0.0337
   26DPPC   C4B  312   7.771   4.529   5.290  0.0213 -0.3738 -0.1069
   27DPPC   NC3  313   7.547   4.332   3.219  0.0499  0.0052  0.0218
   27DPPC   PO4  314   7.934   4.582   3.192 -0.0332 -0.1702 -0.0339
   27DPPC   GL1  315   7.834   4.654   3.653 -0.1736 -0.2522 -0.0918
   27DPPC   GL2  316   7.934   4.964   3.687  0.1521 -0.1893 -0.0283
   27DPPC   C1A  317   7.770   4.786   4.107  0.0924  0.0315 -0.2186
   27DPPC   C2A  318   7.408   4.783   4.437 -0.2796  0.1230  0.1686
   27DPPC   C3A  319   7.046   4.875   4.760  0.1738  0.3774 -0.0785
   27DPPC   C4A  320   6.702   4.948   4.940  0.2896  0.0111 -0.0239
   27DPPC   C1B  321   7.993   5.250   4.112  0.0572 -0.0615 -0.0296
   27DPPC   C2B  322   7.965   5.454   4.477 -0.0977  0.3569  0.0761
   27DPPC   C3B  323   7.765   5.562   4.748  0.0184 -0.0922  0.2273
   27DPPC   C4B  324   7.544   5.585   5.144 -0.0560 -0.1365 -0.0547
   28DPPC   NC3  325   2.395   7.694   3.909 -0.1288  0.0397  0.1646
   28DPPC   PO4  326   2.151   8.118   3.892 -0.0344  0.0600 -0.1107
   28DPPC   GL1  327   2.061   7.814   4.226  0.1266  0.1494  0.0942
   28DPPC   GL2  328   2.118   7.452   4.242 -0.1071 -0.1460 -0.1878
   28DPPC   C1A  329   1.742   7.941   4.436 -0.0304  0.0766  0.0333
   28DPPC   C2A  330   1.682   7.745   4.834 -0.0678  0.0332 -0.0637
   28DPPC   C3A  331   1.513   7.422   5.133  0.0377 -0.2705  0.2175
   28DPPC   C4A  332   1.338   7.128   5.393 -0.1499 -0.1943 -0.0251
   28DPPC   C1B  333   2.118   7.529   4.686  0.1024 -0.2426  0.0145
   28DPPC   C2B  334   2.156   7.572   5.123  0.0192 -0.0537 -0.1187
   28DPPC   C3B  335   1.813   7.798   5.493  0.1141 -0.2440  0.0808
   28DPPC   C4B  336   1.634   7.424   5.728 -0.2498  0.2555 -0.1666
   29POPC   NC3  337   3.582   6.208   7.553  0.2568  0.1296  0.2322
   29POPC   PO4  338   3.705   5.728   7.591  0.0762 -0.0727  0.0221
   29POPC   GL1  339   3.851   5.511   7.075  0.1119 -0.0928  0.0908
   29POPC   GL2  340   3.836   5.599   6.777  0.0415 -0.2266 -0.0044
   29POPC   C1A  341   3.461   5.257   6.780  0.2319  0.0893  0.2443
   29POPC   D2A  342   3.250   5.047   6.518  0.0588 -0.0696 -0.2280
   29POPC   C3A  343   3.389   5.063   6.114  0.1185 -0.1983 -0.2837
   29POPC   C4A  344   3.695   4.786   5.974 -0.0306 -0.0704 -0.1710
   29POPC   C1B  345   3.932   5.894   6.443 -0.0996 -0.5941  0.0536
   29POPC   C2B  346   3.791   6.146   6.243  0.2174 -0.1616 -0.2750
   29POPC   C3B  347   3.422   6.205   6.031 -0.1170  0.0370  0.1269
   29POPC   C4B  348   3.432   6.487   5.754  0.1261  0.2273 -0.1021
   30POPC   NC3  349   1.009   4.142  10.411 -0.1667  0.1126 -0.0508
   30POPC   PO4  350   1.441   3.975  10.535 -0.2528  0.0064  0.1431
   30POPC   GL1  351   1.240   4.131  10.926 -0.1428 -0.2329  0.1360
   30POPC   GL2  352   1.286   3.828  11.064 -0.4113 -0.0744  0.0636
   30POPC   C1A  353   1.590   4.328  11.162  0.2783  0.1150 -0.2920
   30POPC   D2A  354   1.984   4.366  11.420  0.0270 -0.2688 -0.1481
   30POPC   C3A  355   2.232   4.684  11.629  0.0367 -0.0966  0.0318
   30POPC   C4A  356   2.311   5.097  11.723  0.4369 -0.1409 -0.0126
   30POPC   C1B  357   1.536   3.785  11.502  0.0956 -0.1237  0.0511
   30POPC   C2B  358   1.697   4.029  11.844  0.1542 -0.0320 -0.0659
   30POPC   C3B  359   2.002   4.342  11.936 -0.1501 -0.0129  0.1799
   30POPC   C4B  360   1.949   4.740  12.053 -0.2495 -0.0078 -0.1892
   31POPC   NC3  361   4.913   7.357   7.430 -0.3053  0.0488 -0.0220
   31POPC   PO4  362   5.356   7.182   7.469 -0.4029 -0.1861  0.0494
   31POPC   GL1  363   5.336   7.243   7.133 -0.1284 -0.0971  0.3716
   31POPC   GL2  364   5.605   7.210   6.929 -0.1159  0.2755  0.1038
   31POPC   C1A  365   5.069   7.451   6.750  0.1202 -0.0983 -0.3235
   31POPC   D2A  366   4.753   7.796   6.672 -0.4111 -0.1030 -0.0810
   31POPC   C3A  367   4.804   7.992   6.275 -0.0204 -0.0147 -0.5846
   31POPC   C4A  368   4.952   8.360   6.132 -0.1236 -0.2174  0.1793
   31POPC   C1B  369   5.428   6.854   6.667  0.2523  0.0257  0.0686
   31POPC   C2B  370   5.194   6.625   6.453  0.0837 -0.2497 -0.1898
   31POPC   C3B  371   5.115   6.890   5.989 -0.1737  0.1677  0.1133
   31POPC   C4B  372   5.264   6.922   5.587 -0.2365 -0.1077  0.1634
   32POPC   NC3  373   4.538   0.146   7.620  0.2114  0.2406 -0.2384
   32POPC   PO4  374   4.933   0.178   7.337 -0.1749 -0.0303 -0.1686
   32POPC   GL1  375   5.087   0.544   7.119  0.1750  0.3830 -0.0833
   32POPC   GL2  376   5.188   0.780   7.321  0.0860  0.0349  0.0649
   32POPC   C1A  377   4.875   0.632   6.749 -0.1865 -0.2296 -0.0239
   32POPC   D2A  378   4.513   0.879   6.706  0.0944  0.0276 -0.0828
   32POPC   C3A  379   4.386   1.174   6.376  0.1740 -0.0333  0.3229
   32POPC   C4A  380   4.137   1.592   6.113 -0.0076  0.2312  0.1979
   32POPC   C1B  381   4.867   1.010   7.063  0.0533  0.1018 -0.3258
   32POPC   C2B  382   4.645   1.309   6.822  0.0473  0.0639 -0.0253
   32POPC   C3B  383   4.374   1.619   6.635 -0.1970  0.2976 -0.0790
   32POPC   C4B  384   4.126   1.869   6.521  0.2536  0.4056 -0.0580
   33POPC   NC3  385   6.676   6.579   2.858 -0.3074 -0.0466  0.0812
   33POPC   PO4  386   6.749   6.635   3.344  0.0276 -0.4299 -0.0626
   33POPC   GL1  387   7.069   6.896   3.531 -0.0656  0.2015 -0.1570
   33POPC   GL2  388   7.017   7.031   3.881  0.1611 -0.1504  0.1133
   33POPC   C1A  389   7.366   6.731   3.824 -0.1972 -0.1256  0.1170
   33POPC   D2A  390   7.484   6.862   4.144  0.1906  0.0936  0.0854
   33POPC   C3A  391   7.728   6.788   4.513 -0.0478 -0.1178  0.0924
   33POPC   C4A  392   7.982   6.845   4.915  0.1801  0.0587  0.2540
   33POPC   C1B  393   7.246   7.312   4.076 -0.2566 -0.2095 -0.0460
   33POPC   C2B  394   7.161   7.611   4.457 -0.2376  0.3690 -0.0992
   33POPC   C3B  395   7.044   7.933   4.725 -0.3487 -0.0273 -0.1093
   33POPC   C4B  396   6.731   8.083   4.999 -0.1364 -0.4159 -0.2182
   34POPC   NC3  397   3.611   2.040   4.640 -0.3121  0.0681  0.3898
   34POPC   PO4  398   3.213   2.186   4.525 -0.0346 -0.0214  0.1499
   34POPC   GL1  399   3.202   2.329   4.994  0.0919  0.4531  0.0791
   34POPC   GL2  400   3.358   2.115   5.209  0.1680  0.0526  0.1754
   34POPC   C1A  401   3.153   2.553   5.383 -0.0543  0.1444  0.0123
   34POPC   D2A  402   3.179   2.611   5.847 -0.2361  0.0999  0.2307
   34POPC   C3A  403   3.250   2.945   6.031 -0.1418  0.3065 -0.1965
   34POPC   C4A  404   3.402   3.066   6.321 -0.1991 -0.1872 -0.4785
   34POPC   C1B  405   3.423   2.244   5.606 -0.2295  0.1970 -0.1292
   34POPC   C2B  406   3.493   2.213   5.989  0.0166 -0.1143 -0.1026
   34POPC   C3B  407   3.418   2.123   6.417  0.3370 -0.4429 -0.0126
   34POPC   C4B  408   3.243   1.769   6.736  0.0743 -0.2133  0.2301
   35POPC   NC3  409   4.117   1.328   4.582  0.1589  0.1041 -0.0328
   35POPC   PO4  410   4.110   1.767   4.683  0.0066  0.0385 -0.1489
   35POPC   GL1  411   4.062   1.991   5.051 -0.0705 -0.2283  0.0529
   35POPC   GL2  412   3.829   2.017   5.273  0.2893 -0.1257 -0.1538
   35POPC   C1A  413   4.303   2.316   5.298 -0.0892  0.5385 -0.2363
   35POPC   D2A  414   4.412   2.414   5.589 -0.1289  0.4491 -0.2490
   35POPC   C3A  415   4.073   2.324   5.874 -0.1965  0.0965 -0.0885
   35POPC   C4A  416   3.934   2.102   6.186 -0.0449 -0.0335 -0.0583
   35POPC   C1B  417   3.750   1.772   5.780  0.0241  0.0903 -0.0695
   35POPC   C2B  418   3.597   1.629   6.199  0.1084 -0.0329  0.0139
   35POPC   C3B  419   3.742   1.539   6.491  0.2518 -0.2630 -0.0004
   35POPC   C4B  420   4.036   1.288   6.656  0.1675  0.0954 -0.1066
   36POPC   NC3  421   4.564   2.108   4.338 -0.0170 -0.2467 -0.1105
   36POPC   PO4  422   4.898   1.981   4.131  0.0709 -0.2068  0.2240
   36POPC   GL1  423   5.019   2.009   4.618  0.4198 -0.3342 -0.0376
   36POPC   GL2  424   4.956   2.330   4.613 -0.1145 -0.0482 -0.1243
   36POPC   C1A  425   5.173   1.952   5.009 -0.1326 -0.0235  0.3236
   36POPC   D2A  426   5.368   2.066   5.405  0.0707 -0.0235 -0.2427
   36POPC   C3A  427   5.303   1.759   5.753  0.3304 -0.1886  0.2034
   36POPC   C4A  428   5.144   1.623   6.089 -0.0526  0.0606 -0.0097
   36POPC   C1B  429   5.274   2.447   4.943  0.0379 -0.4423  0.0304
   36POPC   C2B  430   5.385   2.527   5.300 -0.0306 -0.1926 -0.0119
   36POPC   C3B  431   5.853   2.439   5.491  0.2073  0.1704 -0.0932
   36POPC   C4B  432   6.051   2.039   5.677  0.0623 -0.0962  0.0148
   37DPSM   NC3  433   0.038   6.463   6.499 -0.3599  0.2066 -0.2879
   37DPSM   PO4  434  -0.071   6.675   6.928  0.0276  0.2083  0.3456
   37DPSM   AM1  435   0.329   6.742   6.871  0.0199  0.2836  0.1618
   37DPSM   AM2  436   0.336   7.035   6.675 -0.1747 -0.0613  0.2496
   37DPSM   T1A  437   0.424   6.683   6.362  0.0601 -0.0898 -0.1468
   37DPSM   C2A  438   0.454   6.818   5.950  0.4012 -0.5012  0.1763
   37DPSM   C3A  439   0.440   6.980   5.517 -0.0408 -0.0057 -0.3109
   37DPSM   C1B  440   0.544   7.180   6.274 -0.0037 -0.1369  0.0922
   37DPSM   C2B  441   0.313   7.335   5.922 -0.1419 -0.0446  0.0312
   37DPSM   C3B  442   0.231   7.436   5.552  0.1027 -0.2294 -0.1787
   37DPSM   C4B  443   0.157   7.245   5.171 -0.1478 -0.0059  0.3037
   38DPSM   NC3  444   7.586   0.741   7.092 -0.3338 -0.0549 -0.1783
   38DPSM   PO4  445   7.348   0.362   7.161  0.0749  0.1189  0.1154
   38DPSM   AM1  446   7.366   0.232   6.797 -0.1474  0.0492  0.0890
   38DPSM   AM2  447   7.149  -0.058   6.719 -0.1872  0.2898  0.1324
   38DPSM   T1A  448   7.459   0.300   6.341  0.0442  0.0332  0.0988
   38DPSM   C2A  449   7.405   0.394   5.891 -0.1146  0.3375 -0.1862
   38DPSM   C3A  450   7.458   0.680   5.495  0.0024  0.1856 -0.1618
   38DPSM   C1B  451   7.020  -0.016   6.357  0.0816 -0.0761  0.1184
   38DPSM   C2B  452   6.992   0.109   5.891 -0.1627  0.0113  0.2180
   38DPSM   C3B  453   7.093   0.278   5.492  0.0460 -0.0870  0.1994
   38DPSM   C4B  454   7.169   0.548   5.163 -0.1847  0.2544  0.1281
   39DPSM   NC3  455   3.042   7.668   3.565  0.1046  0.1484  0.1129
   39DPSM   PO4  456   2.819   7.368   3.515  0.3381 -0.0303  0.0302
   39DPSM   AM1  457   3.000   7.236   3.872 -0.0028 -0.1368  0.0210
   39DPSM   AM2  458   3.384   7.424   3.907  0.0341 -0.1247  0.1742
   39DPSM   T1A  459   3.091   7.064   4.237 -0.1259 -0.2026 -0.1625
   39DPSM   C2A  460   2.948   6.732   4.556 -0.1149 -0.2819 -0.3223
   39DPSM   C3A  461   2.985   6.404   4.820 -0.2226 -0.2298 -0.0610
   39DPSM   C1B  462   3.245   7.572   4.298 -0.0536  0.2704  0.0105
   39DPSM   C2B  463   3.398   7.613   4.724 -0.0666  0.0010 -0.0210
   39DPSM   C3B  464   3.463   7.395   5.130  0.2512 -0.2627 -0.2130
   39DPSM   C4B  465   3.255   7.539   5.422 -0.1407 -0.2525 -0.1402
   40DPSM   NC3  466   0.688   5.117   3.367  0.1236  0.0717  0.3513
   40DPSM   PO4  467   0.403   5.054   3.113  0.0871 -0.0185  0.0580
   40DPSM   AM1  468   0.307   5.463   3.349  0.1116 -0.1577 -0.1299
   40DPSM   AM2  469   0.495   5.431   3.660  0.2461  0.1411  0.0046
   40DPSM   T1A  470  -0.008   5.343   3.564 -0.2897  0.3334 -0.1946
   40DPSM   C2A  471  -0.237   5.395   3.939  0.3961 -0.0953  0.0575
   40DPSM   C3A  472  -0.132   5.299   4.326 -0.2556 -0.0586  0.1089
   40DPSM   C1B  473   0.561   5.690   4.111  0.3720  0.0167 -0.0115
   40DPSM   C2B  474   0.453   5.952   4.442  0.0551  0.1517 -0.0314
   40DPSM   C3B  475   0.281   5.970   4.888 -0.1723  0.0111  0.2652
   40DPSM   C4B  476  -0.156   5.964   4.796  0.1317 -0.2041  0.3052
   41PAPI    C1  477   6.765  -0.203   7.097  0.1915 -0.0312  0.3095
   41PAPI    C2  478   6.440  -0.382   7.248 -0.0113  0.0347 -0.0373
   41PAPI    C3  479   6.770  -0.596   7.173 -0.1858 -0.1609 -0.2665
   41PAPI   PO4  480   6.573   0.043   6.968 -0.1061  0.2844 -0.0650
   41PAPI   GL1  481   6.504   0.205   6.607  0.0749 -0.2241  0.0783
   41PAPI   GL2  482   6.440   0.663   6.747 -0.1040 -0.2573  0.0012
   41PAPI   D1A  483   6.256  -0.115   6.356 -0.1752 -0.1412 -0.0196
   41PAPI   D2A  484   6.640  -0.277   6.166  0.2674  0.1360 -0.0255
   41PAPI   D3A  485   6.600  -0.699   6.150 -0.0653 -0.0344  0.0340
   41PAPI   D4A  486   6.187  -0.519   6.028  0.2123  0.0987 -0.3123
   41PAPI   C5A  487   6.250  -0.433   5.628  0.0588  0.2214 -0.4001
   41PAPI   C1B  488   6.379   0.753   6.426 -0.0946 -0.0158  0.3634
   41PAPI   C2B  489   6.257   0.729   5.977 -0.1969  0.0643  0.2146
   41PAPI   C3B  490   6.364   0.957   5.585 -0.2827  0.0251  0.1726
   41PAPI   C4B  491   6.576   0.824   5.224 -0.0559  0.0682  0.2706
   42PAPI    C1  492   1.227   1.477   7.894 -0.1596 -0.0298 -0.0898
   42PAPI    C2  493   1.108   1.228   8.184 -0.0093 -0.2124 -0.1831
   42PAPI    C3  494   0.856   1.505   8.043 -0.0723 -0.0970  0.1456
   42PAPI   PO4  495   1.363   1.325   7.734 -0.1691 -0.1581  0.0490
   42PAPI   GL1  496   1.637   1.261   7.437 -0.0657 -0.3063  0.2124
   42PAPI   GL2  497   1.545   1.071   7.264  0.0721 -0.3051 -0.2837
   42PAPI   D1A  498   1.837   1.525   7.189 -0.1165 -0.0283  0.2550
   42PAPI   D2A  499   1.908   1.667   6.685 -0.1222  0.1537  0.2133
   42PAPI   D3A  500   1.535   1.697   6.417  0.0163  0.0369  0.1145
   42PAPI   D4A  501   1.596   1.636   5.992  0.2745 -0.1581  0.0769
   42PAPI   C5A  502   1.955   1.689   5.688  0.2485  0.1276  0.0903
   42PAPI   C1B  503   1.680   1.261   6.749  0.1805  0.1605 -0.0248
   42PAPI   C2B  504   1.393   1.265   6.391  0.0587  0.4300 -0.0117
   42PAPI   C3B  505   1.382   1.193   5.901 -0.1794  0.1141 -0.0032
   42PAPI   C4B  506   1.487   0.938   5.475  0.3053 -0.1675 -0.2741
   43PAPI    C1  507   5.350   4.265   3.508  0.1933  0.1542 -0.2600
   43PAPI    C2  508   5.017   4.248   3.288  0.0226  0.1140 -0.0024
   43PAPI    C3  509   4.993   4.266   3.687  0.3279  0.2098  0.0145
   43PAPI   PO4  510   5.469   4.497   3.424  0.2589  0.2349  0.0349
   43PAPI   GL1  511   5.923   4.532   3.634  0.1569  0.2359 -0.4328
   43PAPI   GL2  512   5.890   4.208   3.807 -0.3082  0.0578  0.4863
   43PAPI   D1A  513   5.799   4.927   3.877 -0.0414 -0.1344  0.1442
   43PAPI   D2A  514   5.670   5.294   3.722 -0.0108 -0.0441  0.1225
   43PAPI   D3A  515   6.055   5.416   3.708  0.3404  0.0932 -0.1204
   43PAPI   D4A  516   5.936   5.591   4.072 -0.1211  0.3029  0.0765
   43PAPI   C5A  517   6.045   5.982   4.206 -0.1485  0.0880  0.1880
   43PAPI   C1B  518   6.398   4.148   3.849  0.1029  0.2034  0.0511
   43PAPI   C2B  519   6.616   4.110   4.203 -0.3088 -0.1140 -0.2039
   43PAPI   C3B  520   6.862   4.119   4.561  0.1684  0.1374 -0.1198
   43PAPI   C4B  521   6.807   3.899   4.837 -0.2579 -0.0621 -0.2284
   44PAPI    C1  522   7.250   1.424   2.892 -0.0622  0.0106 -0.0585
   44PAPI    C2  523   7.119   1.093   3.074 -0.0202 -0.0913 -0.2123
   44PAPI    C3  524   6.861   1.382   2.976 -0.0406 -0.0277  0.0234
   44PAPI   PO4  525   7.454   1.520   3.084  0.0543  0.2474  0.1659
   44PAPI   GL1  526   7.523   1.292   3.432  0.1993 -0.2567 -0.2271
   44PAPI   GL2  527   7.325   1.613   3.515  0.0253  0.2537  0.2233
   44PAPI   D1A  528   7.806   1.481   3.722  0.0649  0.2377  0.1913
   44PAPI   D2A  529   7.566   1.289   4.101  0.2967 -0.1171  0.0088
   44PAPI   D3A  530   7.492   0.889   4.108  0.1230  0.0666  0.2242
   44PAPI   D4A  531   7.765   0.564   4.446  0.3258  0.4662 -0.1354
   44PAPI   C5A  532   7.541   0.419   4.819 -0.1128 -0.1240  0.2410
   44PAPI   C1B  533   7.198   1.760   3.958  0.1038  0.1018  0.3920
   44PAPI   C2B  534   7.385   1.807   4.306  0.2381  0.0679 -0.0949
   44PAPI   C3B  535   7.616   1.913   4.665  0.1545  0.1206  0.1509
   44PAPI   C4B  536   7.664   1.989   5.114  0.1347  0.0385 -0.2953
   45PAPS   CNO  537   3.280   0.227   9.617 -0.1252  0.0063  0.4034
   45PAPS   PO4  538   3.657   0.257   9.424 -0.3438 -0.0993  0.2657
   45PAPS   GL1  539   3.461   0.613   9.300 -0.1068  0.1222  0.2956
   45PAPS   GL2  540   3.358   0.710   9.533 -0.2076 -0.0600 -0.1514
   45PAPS   D1A  541   3.233   0.863   8.906 -0.0667 -0.3625 -0.2181
   45PAPS   D2A  542   2.779   0.977   9.018 -0.0057 -0.3012 -0.1799
   45PAPS   D3A  543   2.985   1.329   8.897 -0.0529 -0.1748  0.0208
   45PAPS   D4A  544   3.403   1.321   8.776 -0.2173 -0.1476  0.1105
   45PAPS   C5A  545   3.579   1.003   8.536 -0.3777  0.2459  0.4479
   45PAPS   C1B  546   3.642   1.050   9.520  0.0358 -0.0145  0.1099
   45PAPS   C2B  547   3.763   1.459   9.734 -0.1041  0.0499 -0.1929
   45PAPS   C3B  548   3.681   1.859  10.009  0.0542  0.0682  0.1873
   45PAPS   C4B  549   3.479   2.270  10.017 -0.5564 -0.0497  0.0913
   46PAPS   CNO  550   3.683   6.523   8.091 -0.1437 -0.3296 -0.1733
   46PAPS   PO4  551   3.582   6.714   7.652 -0.2394  0.2319 -0.1452
   46PAPS   GL1  552   3.407   6.622   7.217  0.1331 -0.1874  0.0128
   46PAPS   GL2  553   3.153   6.345   7.325 -0.0565  0.1744 -0.0145
   46PAPS   D1A  554   3.187   6.893   6.866 -0.0859  0.0786 -0.2183
   46PAPS   D2A  555   2.930   6.588   6.894 -0.0273 -0.5773 -0.0124
   46PAPS   D3A  556   2.968   6.825   6.429  0.2517 -0.0709 -0.0186
   46PAPS   D4A  557   3.192   7.207   6.400  0.2824  0.4381  0.0438
   46PAPS   C5A  558   3.239   7.331   5.902 -0.0781  0.0367  0.0613
   46PAPS   C1B  559   3.056   5.982   6.957  0.2494 -0.1547  0.2493
   46PAPS   C2B  560   3.323   5.708   6.663 -0.1798 -0.0281 -0.0058
   46PAPS   C3B  561   3.598   5.596   6.255 -0.4260 -0.1834  0.1475
   46PAPS   C4B  562   3.616   5.480   5.786 -0.0894 -0.0661 -0.0772
   47PAPS   CNO  563   6.098   6.020   7.565  0.1628  0.0156 -0.0037
   47PAPS   PO4  564   5.850   6.248   7.148 -0.1244  0.1893 -0.1122
   47PAPS   GL1  565   5.720   6.038   6.680  0.0085 -0.0718  0.0799
   47PAPS   GL2  566   5.514   6.247   6.352 -0.1019  0.2185 -0.1927
   47PAPS   D1A  567   5.645   5.725   6.261 -0.0627  0.0983 -0.1770
   47PAPS   D2A  568   5.656   5.511   5.890 -0.1142 -0.2920 -0.1133
   47PAPS   D3A  569   5.442   5.141   5.748  0.0232 -0.0867 -0.2289
   47PAPS   D4A  570   5.113   5.300   5.682  0.1342  0.3332 -0.0218
   47PAPS   C5A  571   4.788   5.349   5.411 -0.4135  0.1993 -0.2503
   47PAPS   C1B  572   5.605   6.045   5.873 -0.3826 -0.2778 -0.0933
   47PAPS   C2B  573   5.877   6.232   5.598  0.0014  0.0656 -0.1247
   47PAPS   C3B  574   5.892   6.486   5.322 -0.0024  0.1428 -0.2207
   47PAPS   C4B  575   6.152   6.601   4.963 -0.1227 -0.1646 -0.0016
   48PAPS   CNO  576   0.994   3.737   7.736 -0.1659 -0.0338 -0.0180
   48PAPS   PO4  577   1.330   3.834   7.465  0.0663  0.3498 -0.0627
   48PAPS   GL1  578   1.212   3.952   7.055 -0.0517 -0.1674  0.2493
   48PAPS   GL2  579   1.254   3.639   6.992  0.0048 -0.1886  0.0084
   48PAPS   D1A  580   1.171   4.135   6.600  0.0457  0.0488 -0.1807
   48PAPS   D2A  581   1.035   4.352   6.188  0.1436  0.3133  0.0661
   48PAPS   D3A  582   1.404   4.162   6.161 -0.0263  0.0026  0.3263
   48PAPS   D4A  583   1.345   3.829   5.920 -0.2197  0.2790 -0.0876
   48PAPS   C5A  584   1.701   3.453   5.928  0.0295 -0.0635  0.0387
   48PAPS   C1B  585   1.373   3.309   6.813  0.0699 -0.3636  0.0246
   48PAPS   C2B  586   1.716   3.150   6.543  0.1609  0.3505 -0.0549
   48PAPS   C3B  587   2.018   3.318   6.299 -0.0588 -0.1084  0.2235
   48PAPS   C4B  588   2.077   3.752   6.087 -0.1149  0.2708 -0.1424
   49PAPS   CNO  589   5.275   0.615   9.271 -0.0554  0.0126 -0.0052
   49PAPS   PO4  590   5.239   0.588   8.904  0.0726  0.0134  0.2220
   49PAPS   GL1  591   4.997   0.847   8.696  0.0038  0.2755  0.1771
   49PAPS   GL2  592   4.783   0.942   9.003  0.2068 -0.1987 -0.1789
   49PAPS   D1A  593   4.881   1.200   8.366 -0.1302 -0.1834 -0.2803
   49PAPS   D2A  594   4.483   1.128   8.601 -0.2880 -0.0963  0.1220
   49PAPS   D3A  595   4.127   1.302   8.792  0.0209  0.0211 -0.0571
   49PAPS   D4A  596   3.834   1.661   8.742  0.0531 -0.2011 -0.0020
   49PAPS   C5A  597   3.786   1.962   8.445  0.1385 -0.3164  0.3870
   49PAPS   C1B  598   5.005   1.143   9.287 -0.0021  0.0088  0.0927
   49PAPS   C2B  599   5.043   1.188   9.709  0.0584  0.2131 -0.2182
   49PAPS   C3B  600   4.810   1.303  10.007 -0.1054 -0.0690  0.0618
   49PAPS   C4B  601   4.664   1.488  10.444  0.0629 -0.0113 -0.2908
   50PAPS   CNO  602   1.578   3.089   8.315 -0.0779  0.1971  0.0041
   50PAPS   PO4  603   1.176   2.853   8.217 -0.1756  0.0213 -0.0197
   50PAPS   GL1  604   1.543   2.746   7.954 -0.0638 -0.2878  0.1465
   50PAPS   GL2  605   1.410   2.909   7.759  0.2103  0.2058 -0.0383
   50PAPS   D1A  606   1.727   2.435   7.689 -0.3133  0.3674 -0.3623
   50PAPS   D2A  607   2.143   2.668   7.715 -0.1651  0.0837  0.0172
   50PAPS   D3A  608   2.294   2.269   7.708  0.1189  0.0300  0.0738
   50PAPS   D4A  609   2.544   2.316   8.147  0.0506 -0.2543 -0.0467
   50PAPS   C5A  610   2.447   2.157   8.592  0.3218 -0.2198  0.1895
   50PAPS   C1B  611   1.596   2.812   7.458  0.1386 -0.0024  0.2282
   50PAPS   C2B  612   1.823   2.604   7.245 -0.1383  0.0897  0.1853
   50PAPS   C3B  613   2.237   2.432   7.182  0.1291  0.3298 -0.0732
   50PAPS   C4B  614   2.607   2.345   7.392 -0.1627  0.0865  0.0532
   51PAPS   CNO  615   2.689   0.475   8.369 -0.2656  0.1926  0.0206
   51PAPS   PO4  616   2.808   0.865   8.058  0.1270  0.3030  0.0222
   51PAPS   GL1  617   2.777   0.998   7.678  0.3920 -0.1177  0.1843
   51PAPS   GL2  618   3.093   1.064   7.591 -0.0743 -0.0173 -0.0638
   51PAPS   D1A  619   2.715   1.391   7.248 -0.2060  0.2034 -0.1686
   51PAPS   D2A  620   3.112   1.458   7.093  0.4244  0.2518 -0.0060
   51PAPS   D3A  621   2.797   1.622   6.787  0.0236  0.2443  0.0690
   51PAPS   D4A  622   2.813   2.043   6.916 -0.1315 -0.2034 -0.4308
   51PAPS   C5A  623   3.282   2.308   6.867  0.0760 -0.2117  0.0797
   51PAPS   C1B  624   3.360   1.046   7.249 -0.2221  0.1950 -0.2633
   51PAPS   C2B  625   3.556   0.902   6.828 -0.0097  0.2514 -0.0385
   51PAPS   C3B  626   3.676   1.043   6.441  0.0731  0.1793 -0.3016
   51PAPS   C4B  627   3.929   1.023   6.174  0.2761 -0.0643 -0.1230
   52PAPS   CNO  628   0.996   4.602   7.598 -0.0253  0.0260  0.0217
   52PAPS   PO4  629   1.231   4.822   7.217 -0.1197  0.2626  0.1893
   52PAPS   GL1  630   1.268   4.779   6.866 -0.1964  0.3861 -0.0812
   52PAPS   GL2  631   1.260   5.032   6.727 -0.0257  0.0041 -0.0054
   52PAPS   D1A  632   1.300   4.606   6.490  0.2720  0.0018  0.2348
   52PAPS   D2A  633   0.911   4.849   6.379  0.5474  0.0641 -0.0610
   52PAPS   D3A  634   0.465   4.859   6.648  0.0679 -0.2551  0.3098
   52PAPS   D4A  635   0.411   4.905   6.243  0.0449 -0.3523  0.1153
   52PAPS   C5A  636   0.716   4.653   5.894  0.1186  0.1001 -0.0892
   52PAPS   C1B  637   1.494   5.077   6.368 -0.0575  0.0930  0.0313
   52PAPS   C2B  638   1.551   5.090   5.949 -0.1150 -0.0070 -0.0546
   52PAPS   C3B  639   1.645   4.980   5.543 -0.0663  0.0786  0.2496
   52PAPS   C4B  640   1.563   4.690   5.176  0.0040 -0.0017 -0.1225
   53PAPS   CNO  641   1.911   0.841   8.821  0.0525 -0.0491  0.1781
   53PAPS   PO4  642   1.863   1.145   9.186  0.0420 -0.0258  0.0508
   53PAPS   GL1  643   2.044   1.505   9.229 -0.0677 -0.1843  0.2012
   53PAPS   GL2  644   2.040   1.876   9.319  0.1663  0.0013 -0.1750
   53PAPS   D1A  645   2.469   1.586   9.176 -0.1533 -0.1642 -0.1498
   53PAPS   D2A  646   2.719   1.363   9.386  0.0053  0.2529  0.3250
   53PAPS   D3A  647   3.201   1.149   9.331 -0.0988  0.0495 -0.2117
   53PAPS   D4A  648   3.169   1.532   9.624 -0.0217  0.0075  0.1019
   53PAPS   C5A  649   3.103   1.958   9.798 -0.0563 -0.1186 -0.1603
   53PAPS   C1B  650   2.251   1.990   9.531  0.4060  0.1719 -0.0869
   53PAPS   C2B  651   2.630   2.272   9.652  0.0372  0.2305  0.2158
   53PAPS   C3B  652   2.999   2.439   9.738  0.0380 -0.1014 -0.0840
   53PAPS   C4B  653   3.287   2.671   9.637 -0.1515  0.0510 -0.0011
   54PAPS   CNO  654   2.181   4.116   7.646 -0.1235  0.0205  0.1762
   54PAPS   PO4  655   1.837   4.538   7.611 -0.0762  0.1900  0.0158
   54PAPS   GL1  656   1.758   4.635   7.104 -0.1241  0.2045 -0.3139
   54PAPS   GL2  657   1.998   4.482   7.017 -0.4723 -0.0472 -0.1711
   54PAPS   D1A  658   1.749   4.827   6.742 -0.2106  0.1366 -0.0234
   54PAPS   D2A  659   1.679   5.168   6.909 -0.0255  0.2496  0.0593
   54PAPS   D3A  660   2.139   5.060   7.115  0.0893 -0.1671  0.2843
   54PAPS   D4A  661   2.532   5.241   7.106 -0.2224  0.0144  0.1448
   54PAPS   C5A  662   2.970   5.142   6.959  0.2616  0.1246  0.2383
   54PAPS   C1B  663   2.311   4.297   6.744  0.2613  0.0894 -0.1221
   54PAPS   C2B  664   2.550   4.399   6.431 -0.1505  0.1440  0.1458
   54PAPS   C3B  665   2.457   4.791   6.156  0.1457 -0.3579  0.0356
   54PAPS   C4B  666   2.437   4.713   5.635  0.0628  0.1560 -0.0245
   55PAPS   CNO  667   3.033   0.366   8.674  0.1908 -0.1608 -0.4169
   55PAPS   PO4  668   3.143   0.165   8.279 -0.2498  0.0925  0.1372
   55PAPS   GL1  669   3.223   0.630   8.287 -0.2077 -0.4136 -0.0316
   55PAPS   GL2  670   3.219   0.666   7.975  0.1451 -0.1077 -0.2240
   55PAPS   D1A  671   3.081   1.052   8.463  0.0329  0.2205 -0.0814
   55PAPS   D2A  672   3.117   1.270   8.099  0.1782  0.0306  0.1869
   55PAPS   D3A  673   3.472   1.556   8.293  0.1988  0.0413  0.1117
   55PAPS   D4A  674   3.291   1.788   8.547  0.1153 -0.2249  0.1153
   55PAPS   C5A  675   2.806   1.651   8.512  0.1846 -0.0962 -0.3103
   55PAPS   C1B  676   3.451   0.618   7.606 -0.0599 -0.0261 -0.2358
   55PAPS   C2B  677   3.604   0.577   7.219 -0.1501 -0.0543  0.3396
   55PAPS   C3B  678   3.816   0.387   6.871  0.1506  0.2346  0.0998
   55PAPS   C4B  679   4.054   0.764   6.706  0.0683  0.0469 -0.1411
   56PAPS   CNO  680   5.421   1.157   7.509 -0.0090  0.1350  0.0021
   56PAPS   PO4  681   5.351   0.893   7.855 -0.0415 -0.0557  0.1551
   56PAPS   GL1  682   5.224   1.272   7.981 -0.1880 -0.0408  0.1718
   56PAPS   GL2  683   5.224   1.532   7.786  0.0327 -0.1152  0.0775
   56PAPS   D1A  684   5.214   1.647   8.284 -0.4972  0.1480 -0.0925
   56PAPS   D2A  685   5.013   1.993   8.137 -0.2724 -0.2931 -0.0747
   56PAPS   D3A  686   4.852   1.909   8.583 -0.0197 -0.0323  0.2449
   56PAPS   D4A  687   4.811   2.448   8.388 -0.2078 -0.1456  0.0305
   56PAPS   C5A  688   4.345   2.481   8.151 -0.0960 -0.1323  0.0931
   56PAPS   C1B  689   5.042   1.396   7.319  0.0181 -0.0166 -0.1383
   56PAPS   C2B  690   5.125   1.396   6.848 -0.0081  0.2537  0.0548
   56PAPS   C3B  691   4.898   1.314   6.373  0.1705  0.4781 -0.1556
   56PAPS   C4B  692   4.613   1.571   6.180  0.0259  0.1610 -0.1374
   57PAPS   CNO  693   1.023   7.815   6.831 -0.4292  0.0432  0.1690
   57PAPS   PO4  694   1.393   7.594   6.981  0.1148 -0.1324  0.2138
   57PAPS   GL1  695   1.494   7.147   7.032  0.0381  0.0430  0.0297
   57PAPS   GL2  696   1.241   7.083   6.846 -0.0379  0.1730  0.1536
   57PAPS   D1A  697   1.693   6.850   6.754 -0.2603 -0.1376  0.0782
   57PAPS   D2A  698   1.456   6.688   6.425 -0.1433  0.3488  0.1244
   57PAPS   D3A  699   1.187   6.367   6.419 -0.2123  0.0855 -0.2120
   57PAPS   D4A  700   1.334   6.517   5.926 -0.0872  0.1266  0.0353
   57PAPS   C5A  701   1.206   6.641   5.553 -0.0675  0.0659 -0.1920
   57PAPS   C1B  702   1.401   7.221   6.430  0.1462  0.0711 -0.1691
   57PAPS   C2B  703   1.446   7.046   6.084 -0.0096  0.0006 -0.0250
   57PAPS   C3B  704   1.604   6.886   5.782  0.1238  0.2898  0.0701
   57PAPS   C4B  705   1.777   6.668   5.405 -0.0886 -0.1747 -0.3715
   58PAPS   CNO  706   0.497   0.491   6.890  0.3317  0.0339  0.3173
   58PAPS   PO4  707   0.511   0.833   7.175  0.3465  0.2195  0.0098
   58PAPS   GL1  708   0.662   0.975   6.856 -0.2031  0.0192 -0.2279
   58PAPS   GL2  709   0.701   0.798   6.570  0.3652 -0.1346 -0.0888
   58PAPS   D1A  710   0.898   1.247   6.549  0.2294  0.0321 -0.0400
   58PAPS   D2A  711   0.689   1.585   6.508 -0.1821 -0.1320  0.0316
   58PAPS   D3A  712   0.565   1.956   6.632 -0.2215  0.1210  0.0289
   58PAPS   D4A  713   0.513   2.236   6.354  0.0160  0.1435  0.0008
   58PAPS   C5A  714   0.672   2.067   5.926 -0.0870 -0.0166  0.0474
   58PAPS   C1B  715   0.822   0.924   6.149  0.1569  0.0075  0.0395
   58PAPS   C2B  716   0.779   0.993   5.774  0.1964  0.0785 -0.1181
   58PAPS   C3B  717   1.058   1.209   5.550 -0.2127  0.0722  0.1356
   58PAPS   C4B  718   0.853   1.491   5.169 -0.0936  0.0747 -0.1521
   59PAPS   CNO  719   7.663   2.478   8.033 -0.0458 -0.1071  0.0183
   59PAPS   PO4  720   7.374   2.482   7.666  0.1906 -0.0132  0.0063
   59PAPS   GL1  721   7.227   2.341   7.227 -0.1349  0.1785  0.4020
   59PAPS   GL2  722   7.181   1.998   7.124  0.1388  0.2638 -0.0558
   59PAPS   D1A  723   6.954   2.360   6.766  0.0466  0.0400  0.2182
   59PAPS   D2A  724   7.359   2.432   6.804 -0.2740 -0.1888  0.0611
   59PAPS   D3A  725   7.477   2.861   6.512  0.2522 -0.0856  0.1875
   59PAPS   D4A  726   7.721   2.740   6.130  0.2557  0.0517  0.2592
   59PAPS   C5A  727   7.835   2.340   6.020 -0.1871  0.1701  0.0352
   59PAPS   C1B  728   7.307   1.990   6.724 -0.1012 -0.1688 -0.1077
   59PAPS   C2B  729   7.307   1.811   6.278 -0.1151  0.3435 -0.1402
   59PAPS   C3B  730   7.395   2.003   5.847  0.3281  0.0716 -0.2260
   59PAPS   C4B  731   7.453   2.110   5.508  0.0283  0.0345  0.0883
   60PAPS   CNO  732   5.847   3.960   7.913  0.4245 -0.2251 -0.0157
   60PAPS   PO4  733   5.448   3.900   7.829 -0.1896 -0.3010 -0.2553
   60PAPS   GL1  734   5.406   3.649   7.478 -0.0278  0.1804  0.1026
   60PAPS   GL2  735   5.264   3.920   7.387 -0.0343 -0.1980  0.1573
   60PAPS   D1A  736   5.321   3.270   7.141 -0.2518 -0.0850 -0.0098
   60PAPS   D2A  737   4.894   3.072   7.063 -0.2577 -0.0563  0.0754
   60PAPS   D3A  738   4.568   3.164   6.796 -0.1012  0.1604 -0.0980
   60PAPS   D4A  739   4.849   2.927   6.547 -0.0718  0.0149 -0.1036
   60PAPS   C5A  740   4.952   2.847   6.120 -0.1427  0.0693 -0.1279
   60PAPS   C1B  741   5.016   3.695   7.145  0.0232  0.0231 -0.0904
   60PAPS   C2B  742   4.682   3.890   6.864  0.1382 -0.3491  0.1041
   60PAPS   C3B  743   4.560   3.714   6.470  0.1680  0.1606  0.1192
   60PAPS   C4B  744   4.381   3.702   6.037 -0.0916 -0.1443 -0.0314
   61PAPS   CNO  745   4.816   6.881   7.610 -0.2837 -0.1027  0.0279
   61PAPS   PO4  746   5.170   6.767   7.260 -0.0335 -0.4595  0.1927
   61PAPS   GL1  747   4.880   6.961   6.868 -0.3349 -0.1515  0.0278
   61PAPS   GL2  748   4.649   6.937   7.106 -0.0525 -0.2070  0.0657
   61PAPS   D1A  749   4.806   7.020   6.437  0.0523  0.0942  0.0096
   61PAPS   D2A  750   4.900   7.423   6.308 -0.0305 -0.0402 -0.1484
   61PAPS   D3A  751   5.254   7.375   6.148  0.2256 -0.1013  0.0637
   61PAPS   D4A  752   5.542   7.206   5.922  0.1973 -0.5682  0.1802
   61PAPS   C5A  753   5.743   7.455   5.625  0.0809  0.2353  0.0767
   61PAPS   C1B  754   4.395   6.827   6.661  0.1019 -0.0286  0.2439
   61PAPS   C2B  755   4.410   6.796   6.227 -0.1321 -0.1096 -0.1501
   61PAPS   C3B  756   4.624   6.921   5.879  0.2634 -0.3183 -0.1292
   61PAPS   C4B  757   4.809   7.212   5.701  0.0107  0.1431 -0.0753
   62PAPS   CNO  758   5.568   5.301   7.069 -0.2383 -0.3047 -0.0798
   62PAPS   PO4  759   5.237   5.471   7.367  0.0206 -0.2414  0.0801
   62PAPS   GL1  760   4.963   5.556   7.019  0.0830 -0.1167  0.4724
   62PAPS   GL2  761   4.750   5.913   6.814 -0.0927  0.0052  0.0366
   62PAPS   D1A  762   4.733   5.250   6.726  0.2475  0.0168 -0.0336
   62PAPS   D2A  763   5.199   5.313   6.582  0.0354  0.4948  0.2445
   62PAPS   D3A  764   5.286   5.344   6.184  0.1142 -0.2865 -0.0604
   62PAPS   D4A  765   5.183   5.737   6.043  0.0147  0.3217  0.0279
   62PAPS   C5A  766   5.262   5.779   5.601 -0.1313 -0.0042 -0.3759
   62PAPS   C1B  767   4.814   5.665   6.470  0.1575  0.2834  0.1081
   62PAPS   C2B  768   4.761   5.346   6.058 -0.1832 -0.3421 -0.1080
   62PAPS   C3B  769   4.456   5.358   5.824  0.2400 -0.0207  0.0055
   62PAPS   C4B  770   4.174   5.465   5.578 -0.5816 -0.2154  0.0112
   63PAPS   CNO  771   3.224   6.381   7.822  0.2109  0.1091  0.2780
   63PAPS   PO4  772   2.768   6.193   7.693 -0.2366  0.0178 -0.0113
   63PAPS   GL1  773   2.626   6.362   7.310  0.0378  0.0153 -0.0080
   63PAPS   GL2  774   2.629   6.069   7.120  0.1078 -0.3084 -0.4649
   63PAPS   D1A  775   2.305   6.589   7.329 -0.4048  0.1158 -0.1871
   63PAPS   D2A  776   2.412   7.032   7.199 -0.0429  0.0301  0.0626
   63PAPS   D3A  777   2.153   7.013   6.910 -0.4866  0.4216  0.1364
   63PAPS   D4A  778   2.404   7.135   6.584  0.2298  0.0164 -0.2346
   63PAPS   C5A  779   2.722   7.131   6.159 -0.0160  0.1536 -0.0748
   63PAPS   C1B  780   2.711   5.714   6.810 -0.0948  0.5168  0.0793
   63PAPS   C2B  781   2.950   5.478   6.514  0.4565  0.2845 -0.0384
   63PAPS   C3B  782   2.957   5.238   6.180  0.5618 -0.0170 -0.2639
   63PAPS   C4B  783   2.863   4.892   5.886  0.1348 -0.3395 -0.0719
   64PAPS   CNO  784  -0.019  -0.189   6.646  0.1020 -0.1167 -0.0764
   64PAPS   PO4  785   0.354  -0.188   6.922 -0.5030  0.2611 -0.3286
   64PAPS   GL1  786   0.564   0.040   6.607 -0.2316 -0.0092 -0.2680
   64PAPS   GL2  787   0.290   0.184   6.446  0.0821  0.3520  0.1316
   64PAPS   D1A  788   0.887   0.352   6.431  0.1872  0.0440  0.2068
   64PAPS   D2A  789   0.870   0.416   6.068 -0.3552 -0.1679  0.1288
   64PAPS   D3A  790   0.586   0.067   6.089  0.0180  0.0972  0.0233
   64PAPS   D4A  791   0.598   0.173   5.674 -0.0271 -0.3658 -0.1551
   64PAPS   C5A  792   0.869   0.525   5.582  0.3586  0.2010  0.0172
   64PAPS   C1B  793   0.150   0.144   5.893 -0.0634 -0.0984 -0.2896
   64PAPS   C2B  794   0.091   0.238   5.532 -0.1179 -0.1609  0.0892
   64PAPS   C3B  795  -0.140   0.199   5.228  0.3099 -0.1859 -0.1787
   64PAPS   C4B  796  -0.279  -0.097   4.905  0.3974  0.0097  0.1665
   65PAPS   CNO  797   1.932   2.605   8.221 -0.2542 -0.1981 -0.1522
   65PAPS   PO4  798   2.040   2.968   8.100  0.0843 -0.1638 -0.0287
   65PAPS   GL1  799   2.411   3.086   8.196 -0.3283 -0.0653 -0.2227
   65PAPS   GL2  800   2.489   3.143   7.883  0.2372 -0.2432 -0.4785
   65PAPS   D1A  801   2.801   2.903   8.184  0.1028  0.0239  0.4007
   65PAPS   D2A  802   3.070   3.224   8.000 -0.0451 -0.2952 -0.1425
   65PAPS   D3A  803   3.381   3.129   7.691  0.3089 -0.1365 -0.1183
   65PAPS   D4A  804   3.582   2.665   7.653  0.0368  0.2781 -0.0306
   65PAPS   C5A  805   3.624   2.418   7.330  0.0754 -0.0011  0.1333
   65PAPS   C1B  806   2.757   2.777   7.708  0.1612 -0.0637  0.0968
   65PAPS   C2B  807   3.126   2.777   7.394 -0.4327 -0.0710 -0.0140
   65PAPS   C3B  808   3.366   2.851   7.104 -0.0745 -0.2917  0.1139
   65PAPS   C4B  809   3.572   3.020   6.774 -0.0560 -0.1506  0.1526
   66PAPS   CNO  810   0.713   2.559  10.272 -0.0644  0.0664 -0.0767
   66PAPS   PO4  811   0.826   2.970  10.133 -0.1177 -0.0732 -0.0506
   66PAPS   GL1  812   0.896   3.124  10.611 -0.1303  0.0292  0.1110
   66PAPS   GL2  813   0.765   2.944  10.729 -0.0469  0.3467  0.1497
   66PAPS   D1A  814   0.740   3.252  11.122 -0.0034 -0.1971  0.2057
   66PAPS   D2A  815   0.986   3.433  11.275 -0.3075  0.1957  0.4055
   66PAPS   D3A  816   0.748   3.842  11.274  0.1506 -0.0266 -0.0238
   66PAPS   D4A  817   0.895   4.259  11.316 -0.4051 -0.0897  0.2403
   66PAPS   C5A  818   1.264   4.179  11.531  0.0192  0.1424  0.2406
   66PAPS   C1B  819   1.066   2.830  11.165  0.0421 -0.0100  0.0889
   66PAPS   C2B  820   0.982   2.504  11.484  0.1208 -0.0580  0.0356
   66PAPS   C3B  821   1.060   2.090  11.656  0.3483 -0.0696  0.2728
   66PAPS   C4B  822   0.962   1.660  11.809 -0.0333  0.0001 -0.2510
   67PAPS   CNO  823   7.624   6.183   7.178  0.2097  0.3982  0.1025
   67PAPS   PO4  824   7.478   6.097   6.705  0.1643 -0.0950  0.1415
   67PAPS   GL1  825   7.309   6.071   6.357 -0.0040  0.0175 -0.1342
   67PAPS   GL2  826   7.086   6.220   6.355 -0.1456  0.3222 -0.4535
   67PAPS   D1A  827   7.560   5.987   5.932 -0.1524 -0.2366 -0.2292
   67PAPS   D2A  828   7.767   6.342   5.918 -0.2105  0.2644  0.3051
   67PAPS   D3A  829   7.539   6.345   5.546  0.1608  0.1409  0.3797
   67PAPS   D4A  830   7.812   5.958   5.397 -0.1760 -0.0158 -0.0372
   67PAPS   C5A  831   7.783   5.481   5.565 -0.0120 -0.0756  0.1274
   67PAPS   C1B  832   7.100   6.051   5.890  0.0389 -0.1568  0.1656
   67PAPS   C2B  833   6.796   6.113   5.442 -0.2262  0.1747 -0.0733
   67PAPS   C3B  834   6.817   5.824   5.170 -0.1661  0.1795 -0.0622
   67PAPS   C4B  835   7.008   5.938   4.808  0.1758  0.0070  0.2192
   68PAPS   CNO  836   4.167   5.780   7.387  0.1236 -0.0170  0.1289
   68PAPS   PO4  837   4.511   6.074   7.247 -0.0862 -0.1831 -0.1054
   68PAPS   GL1  838   4.268   6.431   6.998 -0.2350 -0.1207  0.0246
   68PAPS   GL2  839   4.074   6.183   6.802  0.0111 -0.0333 -0.0852
   68PAPS   D1A  840   4.124   6.791   7.063 -0.1107 -0.2183 -0.0137
   68PAPS   D2A  841   3.800   6.612   6.956  0.1206  0.0549  0.1424
   68PAPS   D3A  842   3.653   6.902   6.645  0.0915  0.2077 -0.1650
   68PAPS   D4A  843   3.763   6.871   6.241  0.1126  0.1383 -0.0551
   68PAPS   C5A  844   3.821   6.802   5.922 -0.1620  0.0269 -0.1627
   68PAPS   C1B  845   4.043   6.485   6.497  0.0940 -0.0401  0.1189
   68PAPS   C2B  846   4.261   6.368   5.995 -0.2561  0.1074 -0.0148
   68PAPS   C3B  847   4.413   6.316   5.530 -0.2529 -0.2095  0.1792
   68PAPS   C4B  848   4.581   6.365   5.156  0.0584  0.1222  0.2333
   69PAPS   CNO  849   4.546   5.068   7.182  0.0922  0.0237 -0.0109
   69PAPS   PO4  850   4.233   5.280   7.391  0.0962  0.0445  0.1434
   69PAPS   GL1  851   4.152   5.183   6.837 -0.0093 -0.1734  0.0375
   69PAPS   GL2  852   3.929   5.127   6.649  0.2638 -0.1361 -0.1305
   69PAPS   D1A  853   4.388   4.843   6.664 -0.0149 -0.0589 -0.3179
   69PAPS   D2A  854   4.038   4.752   6.404  0.0174  0.1740 -0.2230
   69PAPS   D3A  855   4.360   5.016   6.219  0.2216 -0.2248  0.0065
   69PAPS   D4A  856   4.515   4.653   6.131  0.3372 -0.0052 -0.3805
   69PAPS   C5A  857   4.868   4.434   6.165 -0.1592  0.1619 -0.0750
   69PAPS   C1B  858   3.861   5.183   6.314 -0.0368  0.0132 -0.0962
   69PAPS   C2B  859   3.958   5.204   5.928 -0.2438 -0.0697 -0.0231
   69PAPS   C3B  860   3.851   5.122   5.514  0.1501 -0.2091  0.1823
   69PAPS   C4B  861   3.503   4.909   5.334  0.1405  0.2279  0.2276
   70PAPS   CNO  862   6.903   2.668   7.854 -0.3569  0.0171  0.0998
   70PAPS   PO4  863   6.651   2.966   7.796  0.3109 -0.4389 -0.0574
   70PAPS   GL1  864   6.356   2.994   7.448 -0.2919  0.1454 -0.2807
   70PAPS   GL2  865   6.143   2.684   7.348  0.0841 -0.0781  0.0389
   70PAPS   D1A  866   6.323   3.224   6.978  0.0293 -0.1647  0.2764
   70PAPS   D2A  867   6.142   3.464   6.553 -0.1215  0.0650 -0.1584
   70PAPS   D3A  868   5.772   3.282   6.529  0.0958 -0.2829 -0.3104
   70PAPS   D4A  869   5.752   3.238   6.154  0.2119  0.0524  0.2627
   70PAPS   C5A  870   5.449   3.160   5.837  0.3355 -0.1027 -0.1582
   70PAPS   C1B  871   6.038   2.544   6.934  0.2213 -0.0291 -0.0029
   70PAPS   C2B  872   6.148   2.374   6.556  0.0383 -0.1581  0.0295
   70PAPS   C3B  873   5.938   2.217   6.186  0.3809 -0.4673  0.2833
   70PAPS   C4B  874   5.521   2.180   5.906 -0.0286  0.1136  0.0515
   71PAPS   CNO  875   2.397   3.836   9.659  0.1103  0.1247  0.0345
   71PAPS   PO4  876   2.310   4.309   9.613  0.1489  0.1482  0.1809
   71PAPS   GL1  877   2.579   4.155  10.003 -0.2115 -0.2407 -0.1923
   71PAPS   GL2  878   2.487   4.021  10.214  0.1893  0.0730 -0.0448
   71PAPS   D1A  879   3.032   4.108  10.170  0.2347 -0.0105 -0.2213
   71PAPS   D2A  880   2.921   3.727  10.037 -0.0760 -0.1194 -0.0771
   71PAPS   D3A  881   3.070   3.576  10.376 -0.0460 -0.1250 -0.2827
   71PAPS   D4A  882   2.894   3.485  10.787  0.0126  0.0664 -0.0597
   71PAPS   C5A  883   3.043   3.341  11.211 -0.1589 -0.0184  0.0279
   71PAPS   C1B  884   2.700   3.844  10.475  0.1878 -0.0169  0.1344
   71PAPS   C2B  885   3.037   3.936  10.713 -0.0195  0.1866 -0.0847
   71PAPS   C3B  886   3.218   3.814  11.113  0.0315  0.4582 -0.0969
   71PAPS   C4B  887   3.531   3.816  11.457  0.0479 -0.0578 -0.0784
   72PAPS   CNO  888   6.664   3.515   7.827  0.0087  0.4373  0.0133
   72PAPS   PO4  889   6.240   3.746   7.704  0.3251 -0.0796 -0.1519
   72PAPS   GL1  890   5.995   3.631   7.385 -0.3096 -0.2154 -0.0672
   72PAPS   GL2  891   5.897   3.273   7.342 -0.1735  0.1550  0.0644
   72PAPS   D1A  892   5.923   3.625   6.949  0.0102 -0.2320  0.0039
   72PAPS   D2A  893   5.518   3.731   6.979  0.0709  0.0979  0.1767
   72PAPS   D3A  894   5.421   3.519   6.707 -0.0564 -0.0573 -0.3159
   72PAPS   D4A  895   5.023   3.430   6.638  0.0412 -0.1897 -0.1575
   72PAPS   C5A  896   4.915   3.388   6.241  0.0373 -0.2305  0.3774
   72PAPS   C1B  897   5.817   2.973   7.012 -0.0282  0.0120  0.4466
   72PAPS   C2B  898   6.018   2.901   6.611 -0.0230 -0.1043  0.0712
   72PAPS   C3B  899   6.208   2.865   6.240 -0.0038 -0.0482  0.0986
   72PAPS   C4B  900   5.935   2.846   5.897 -0.0916 -0.0654 -0.0855
   73PAPS   CNO  901   4.508   4.362   8.868  0.2233 -0.1663 -0.1053
   73PAPS   PO4  902   4.640   3.958   8.670 -0.2150  0.0443  0.2599
   73PAPS   GL1  903   4.467   3.783   8.194  0.0922 -0.1181  0.2421
   73PAPS   GL2  904   4.193   3.981   8.045  0.0782  0.2085  0.1271
   73PAPS   D1A  905   4.560   3.840   7.780  0.0174  0.0355 -0.0685
   73PAPS   D2A  906   4.941   3.700   7.753 -0.1009 -0.0375  0.2704
   73PAPS   D3A  907   4.724   3.375   7.402 -0.2379  0.0970 -0.2073
   73PAPS   D4A  908   4.437   3.665   7.302  0.1788 -0.0675  0.4207
   73PAPS   C5A  909   4.253   3.566   6.863  0.3565  0.0167  0.0315
   73PAPS   C1B  910   4.080   3.615   7.879  0.2648 -0.5250  0.2195
   73PAPS   C2B  911   4.069   3.254   7.602  0.2062  0.1597 -0.0042
   73PAPS   C3B  912   3.900   2.882   7.434 -0.0755  0.0487  0.4071
   73PAPS   C4B  913   3.927   2.669   7.033  0.0327 -0.0216  0.2052
   74PAPS   CNO  914   1.261   3.377   3.360 -0.4106 -0.1636 -0.3565
   74PAPS   PO4  915   1.737   3.305   3.424  0.1045  0.2081 -0.0167
   74PAPS   GL1  916   1.560   3.449   3.838 -0.1988 -0.1457  0.0230
   74PAPS   GL2  917   1.630   3.747   4.024  0.2020 -0.1380  0.1072
   74PAPS   D1A  918   1.170   3.453   4.134 -0.0546 -0.2040 -0.4417
   74PAPS   D2A  919   0.961   3.639   4.550 -0.1458 -0.4148 -0.0821
   74PAPS   D3A  920   1.012   3.573   4.978  0.3406 -0.0587  0.3396
   74PAPS   D4A  921   0.556   3.492   5.284 -0.0964 -0.2409  0.2590
   74PAPS   C5A  922   0.530   3.317   5.642 -0.0788 -0.0321  0.3534
   74PAPS   C1B  923   1.599   3.670   4.515  0.1686  0.1886 -0.2694
   74PAPS   C2B  924   1.816   3.722   4.970 -0.1566 -0.0645  0.1751
   74PAPS   C3B  925   2.083   3.684   5.280 -0.0844 -0.2920  0.0149
   74PAPS   C4B  926   2.370   3.762   5.706  0.0046 -0.1322 -0.4846
   75PAPS   CNO  927   5.002   3.351   3.173 -0.2341 -0.1512 -0.3280
   75PAPS   PO4  928   4.941   3.184   3.665 -0.0096 -0.1486  0.2705
   75PAPS   GL1  929   5.283   3.354   3.990  0.3846 -0.0595  0.4170
   75PAPS   GL2  930   5.147   3.472   4.217 -0.2217 -0.2001  0.0268
   75PAPS   D1A  931   5.758   3.428   4.285  0.0426  0.1171  0.0543
   75PAPS   D2A  932   5.480   3.549   4.595  0.2468  0.3367  0.4175
   75PAPS   D3A  933   5.898   3.491   4.852  0.0676  0.0289  0.2015
   75PAPS   D4A  934   6.133   3.447   5.170  0.0705 -0.2813 -0.1546
   75PAPS   C5A  935   6.460   3.528   5.574  0.0657 -0.2019 -0.2310
   75PAPS   C1B  936   4.987   3.806   4.532  0.0707  0.1299 -0.2758
   75PAPS   C2B  937   4.847   3.947   4.884  0.1320 -0.0857  0.0044
   75PAPS   C3B  938   4.928   3.927   5.269  0.2651 -0.1946 -0.0137
   75PAPS   C4B  939   4.646   3.974   5.665  0.0917  0.0927 -0.0784
   76PAPS   CNO  940   3.738   4.717   4.029  0.2355  0.0006 -0.1367
   76PAPS   PO4  941   3.656   4.269   3.837 -0.0051 -0.2494  0.0354
   76PAPS   GL1  942   3.350   4.216   4.162 -0.1011  0.0621 -0.1302
   76PAPS   GL2  943   3.366   4.566   4.306  0.2376 -0.2432 -0.0926
   76PAPS   D1A  944   3.114   4.283   4.584 -0.0963 -0.0511 -0.3899
   76PAPS   D2A  945   2.928   4.033   4.291 -0.1592 -0.0895 -0.1585
   76PAPS   D3A  946   2.871   3.791   4.725  0.2506  0.3776  0.0041
   76PAPS   D4A  947   2.778   4.071   4.949 -0.1151 -0.1564 -0.0102
   76PAPS   C5A  948   2.612   3.941   5.342  0.0490  0.2397  0.1615
   76PAPS   C1B  949   3.631   4.474   4.568 -0.3318  0.2035  0.0084
   76PAPS   C2B  950   3.846   4.699   4.836 -0.2838 -0.0264  0.1099
   76PAPS   C3B  951   3.931   4.605   5.245  0.0068  0.1691 -0.2214
   76PAPS   C4B  952   3.668   4.365   5.550 -0.0280 -0.2672 -0.1221
   77PAPS   CNO  953   4.017   2.977   4.038 -0.1859  0.1285 -0.2886
   77PAPS   PO4  954   3.828   3.382   3.848  0.1326 -0.0286  0.1751
   77PAPS   GL1  955   3.673   3.463   4.300  0.1307 -0.1579  0.0224
   77PAPS   GL2  956   3.264   3.486   4.428 -0.0313 -0.3464  0.1860
   77PAPS   D1A  957   3.872   3.756   4.500 -0.2353  0.1120  0.0182
   77PAPS   D2A  958   3.521   3.916   4.571 -0.1987 -0.0400 -0.0963
   77PAPS   D3A  959   3.684   4.242   4.980  0.1601  0.0711 -0.0360
   77PAPS   D4A  960   3.303   4.487   5.055  0.0612 -0.1668 -0.1678
   77PAPS   C5A  961   3.279   4.772   4.761 -0.0318  0.1941  0.0231
   77PAPS   C1B  962   3.491   3.422   4.811  0.0393  0.0988  0.1707
   77PAPS   C2B  963   3.537   3.445   5.236  0.2487 -0.3510  0.3538
   77PAPS   C3B  964   3.773   3.376   5.410 -0.3801 -0.2020 -0.1020
   77PAPS   C4B  965   4.062   3.389   5.846 -0.0996  0.4061 -0.2437
   78PAPS   CNO  966   5.020   2.680   3.731  0.0365  0.1205 -0.1248
   78PAPS   PO4  967   4.974   2.521   4.158  0.2211  0.1928  0.0259
   78PAPS   GL1  968   5.340   2.518   4.359 -0.3743  0.0091  0.2467
   78PAPS   GL2  969   5.175   2.784   4.541  0.3182  0.1261  0.1262
   78PAPS   D1A  970   5.623   2.634   4.475  0.0753 -0.2972 -0.2682
   78PAPS   D2A  971   5.620   3.054   4.525  0.2796 -0.2103 -0.1330
   78PAPS   D3A  972   6.077   3.088   4.437  0.0055  0.0935  0.0664
   78PAPS   D4A  973   6.054   3.022   4.841  0.2248 -0.0622 -0.1869
   78PAPS   C5A  974   5.862   2.618   5.021  0.1365  0.0946  0.1170
   78PAPS   C1B  975   5.422   2.892   4.911  0.0559 -0.0952  0.1730
   78PAPS   C2B  976   5.699   3.040   5.211 -0.1868 -0.0074 -0.0096
   78PAPS   C3B  977   5.922   3.230   5.603 -0.1307  0.1474  0.1448
   78PAPS   C4B  978   5.822   3.639   5.797 -0.1858  0.1043 -0.0358
   79PAPS   CNO  979   5.780   3.527   3.233  0.0035 -0.1885  0.3166
   79PAPS   PO4  980   5.721   3.787   3.548 -0.1714  0.2072 -0.0547
   79PAPS   GL1  981   5.423   3.879   3.787  0.0790 -0.3410 -0.0953
   79PAPS   GL2  982   5.494   3.827   4.118 -0.2361 -0.1069  0.0790
   79PAPS   D1A  983   4.904   3.926   4.009  0.0439 -0.2361 -0.0345
   79PAPS   D2A  984   5.092   4.188   4.191  0.1053  0.2375  0.1029
   79PAPS   D3A  985   4.964   4.374   4.596 -0.0799  0.3305  0.2677
   79PAPS   D4A  986   5.317   4.217   4.630  0.0663 -0.1371 -0.2316
   79PAPS   C5A  987   5.339   3.923   4.892 -0.0615 -0.2939 -0.1888
   79PAPS   C1B  988   5.695   4.134   4.278  0.1718 -0.0223 -0.0708
   79PAPS   C2B  989   5.883   3.934   4.669  0.1596  0.0932  0.1188
   79PAPS   C3B  990   6.095   3.921   5.001 -0.0053  0.0299  0.0749
   79PAPS   C4B  991   6.374   3.858   5.170  0.0264  0.0604  0.1264
   80PAPS   CNO  992   0.889   2.780   3.618  0.1548 -0.0499 -0.0383
   80PAPS   PO4  993   1.131   3.086   3.800 -0.3361 -0.1419 -0.1069
   80PAPS   GL1  994   1.473   3.017   4.079 -0.1530 -0.2294 -0.1068
   80PAPS   GL2  995   1.676   3.253   4.291  0.1480 -0.2268 -0.0141
   80PAPS   D1A  996   1.907   2.797   4.228 -0.0733 -0.2398  0.4971
   80PAPS   D2A  997   1.633   2.587   4.530 -0.4190 -0.1266  0.1239
   80PAPS   D3A  998   1.306   2.616   4.331 -0.0923  0.1388  0.0164
   80PAPS   D4A  999   1.234   2.443   4.777 -0.3533  0.2591 -0.4330
   80PAPS   C5A 1000   1.529   2.429   5.028  0.0970 -0.0212  0.0502
   80PAPS   C1B 1001   1.652   3.112   4.637 -0.0646  0.2353  0.0753
   80PAPS   C2B 1002   1.599   2.902   5.020  0.4095  0.3428 -0.2783
   80PAPS   C3B 1003   1.803   2.730   5.292  0.1355 -0.3254 -0.0713
   80PAPS   C4B 1004   2.041   2.403   5.441 -0.1207 -0.0472  0.2072
   81PAPS   CNO 1005   2.606   1.213   3.421 -0.2408  0.3740  0.0679
   81PAPS   PO4 1006   2.365   1.210   3.832  0.2243 -0.1727 -0.2673
   81PAPS   GL1 1007   2.466   1.058   4.233 -0.0407 -0.1795  0.3114
   81PAPS   GL2 1008   2.762   1.004   4.383  0.1549  0.0054 -0.2845
   81PAPS   D1A 1009   2.399   1.361   4.624 -0.0204  0.1704 -0.2127
   81PAPS   D2A 1010   2.647   1.468   5.049  0.2566 -0.2013  0.1614
   81PAPS   D3A 1011   2.826   1.227   4.857 -0.4105  0.0634  0.2180
   81PAPS   D4A 1012   2.958   0.903   5.170  0.2086 -0.0739  0.2911
   81PAPS   C5A 1013   2.793   0.600   5.171  0.1975 -0.0913 -0.1612
   81PAPS   C1B 1014   2.744   0.659   4.681  0.1174 -0.0060  0.1928
   81PAPS   C2B 1015   2.451   0.362   4.889 -0.1074  0.0337  0.0117
   81PAPS   C3B 1016   2.102   0.342   4.882 -0.4056  0.2576 -0.0288
   81PAPS   C4B 1017   1.815   0.552   5.160  0.0834  0.1458 -0.2593
   82PAPS   CNO 1018   3.797   5.707   3.182 -0.1304 -0.1109 -0.0290
   82PAPS   PO4 1019   3.816   5.974   3.560 -0.2836  0.2423 -0.0691
   82PAPS   GL1 1020   3.747   5.779   4.075 -0.0550  0.1108 -0.2623
   82PAPS   GL2 1021   3.634   5.496   4.070  0.2496  0.1951  0.1673
   82PAPS   D1A 1022   4.162   5.747   4.234  0.1049 -0.2129  0.2130
   82PAPS   D2A 1023   4.129   6.151   4.286 -0.1863  0.0573  0.0749
   82PAPS   D3A 1024   4.352   6.401   4.674 -0.0402 -0.1239 -0.1453
   82PAPS   D4A 1025   4.827   6.454   4.613 -0.0913  0.0203 -0.0002
   82PAPS   C5A 1026   5.123   6.477   5.013  0.3254  0.1315 -0.1333
   82PAPS   C1B 1027   3.805   5.481   4.510 -0.0748  0.4657 -0.2854
   82PAPS   C2B 1028   3.910   5.593   4.984  0.2260 -0.1298  0.0957
   82PAPS   C3B 1029   3.768   5.787   5.326 -0.0823  0.2799 -0.3527
   82PAPS   C4B 1030   3.395   5.923   5.628  0.3591  0.0011 -0.1053
   83PAPS   CNO 1031   6.157   7.393   2.992  0.1830  0.1461 -0.0937
   83PAPS   PO4 1032   6.114   7.115   3.376  0.0182  0.3714  0.0489
   83PAPS   GL1 1033   6.110   6.851   3.682 -0.0611 -0.1629 -0.0491
   83PAPS   GL2 1034   6.379   6.725   3.802 -0.0728 -0.2654  0.0194
   83PAPS   D1A 1035   5.790   6.727   3.872  0.3283  0.1049 -0.0055
   83PAPS   D2A 1036   5.752   6.465   4.264  0.0542 -0.0558 -0.2922
   83PAPS   D3A 1037   6.053   6.270   4.622  0.1083 -0.1334 -0.1164
   83PAPS   D4A 1038   5.931   6.065   5.024  0.3832  0.2888  0.1764
   83PAPS   C5A 1039   5.445   6.063   5.233 -0.1774  0.1461  0.2003
   83PAPS   C1B 1040   6.656   6.795   4.182  0.0776 -0.3450 -0.0366
   83PAPS   C2B 1041   7.024   6.850   4.355  0.1414  0.0387 -0.1009
   83PAPS   C3B 1042   7.342   7.152   4.549  0.0167 -0.1041 -0.0582
   83PAPS   C4B 1043   7.726   7.241   4.631 -0.1439  0.0080  0.2441
   84PAPS   CNO 1044   2.268   4.396   3.295  0.2745  0.0462  0.2543
   84PAPS   PO4 1045   2.428   3.988   3.481 -0.0554  0.3078  0.0320
   84PAPS   GL1 1046   2.556   4.049   3.949  0.0458  0.0354  0.1267
   84PAPS   GL2 1047   2.304   3.950   4.075  0.0553 -0.0078 -0.0813
   84PAPS   D1A 1048   2.531   4.366   4.294 -0.1598  0.0421  0.1045
   84PAPS   D2A 1049   2.371   4.269   4.729 -0.0081 -0.0272  0.0959
   84PAPS   D3A 1050   2.289   3.863   4.887  0.3661  0.2143 -0.3004
   84PAPS   D4A 1051   2.461   3.780   4.485 -0.0609  0.0009 -0.3028
   84PAPS   C5A 1052   2.690   3.366   4.419  0.0697  0.0477  0.0485
   84PAPS   C1B 1053   2.027   3.937   4.407 -0.0307 -0.2261  0.0685
   84PAPS   C2B 1054   1.924   4.184   4.791 -0.1291  0.0341  0.0960
   84PAPS   C3B 1055   1.765   4.114   5.269 -0.1518  0.1059 -0.0528
   84PAPS   C4B 1056   1.782   3.955   5.756  0.0103  0.0523  0.3813
   85PAPS   CNO 1057   2.534   7.406   3.058  0.5426  0.1502 -0.2613
   85PAPS   PO4 1058   2.285   7.390   3.459  0.2197  0.0090 -0.1323
   85PAPS   GL1 1059   2.005   7.125   3.550  0.3284  0.0176 -0.1170
   85PAPS   GL2 1060   1.912   7.091   3.865  0.0647  0.0338  0.2872
   85PAPS   D1A 1061   1.634   6.666   3.639  0.0748  0.2099  0.0267
   85PAPS   D2A 1062   1.262   6.802   3.466 -0.1546 -0.1648  0.1367
   85PAPS   D3A 1063   1.254   6.395   3.327  0.3904 -0.2712  0.0232
   85PAPS   D4A 1064   1.003   6.484   3.727  0.2730 -0.3648 -0.1491
   85PAPS   C5A 1065   1.315   6.325   4.085  0.0632 -0.0214 -0.2381
   85PAPS   C1B 1066   1.870   7.034   4.226 -0.0621 -0.2783  0.1191
   85PAPS   C2B 1067   1.792   7.233   4.511  0.1065 -0.0225 -0.3662
   85PAPS   C3B 1068   1.822   7.068   4.969 -0.1418 -0.3061  0.1571
   85PAPS   C4B 1069   1.951   7.207   5.443  0.0207  0.1201  0.0133
   86PAPS   CNO 1070   7.086   4.714   3.434 -0.2437 -0.2164  0.2199
   86PAPS   PO4 1071   7.155   4.990   3.020  0.0114  0.2359 -0.3227
   86PAPS   GL1 1072   7.198   5.312   3.300 -0.1550 -0.3382 -0.2832
   86PAPS   GL2 1073   6.978   5.219   3.647 -0.2814 -0.1097  0.0104
   86PAPS   D1A 1074   7.082   5.732   3.387  0.1837 -0.2563  0.1838
   86PAPS   D2A 1075   7.367   5.877   3.785 -0.0317 -0.0048  0.1887
   86PAPS   D3A 1076   7.208   6.186   3.556  0.0966  0.1069  0.0497
   86PAPS   D4A 1077   6.862   6.001   3.763  0.3873  0.2698 -0.0415
   86PAPS   C5A 1078   6.911   5.631   3.961 -0.0231  0.1550  0.1513
   86PAPS   C1B 1079   6.600   5.174   3.921  0.2276  0.2876  0.0798
   86PAPS   C2B 1080   6.198   5.141   4.174  0.2466 -0.1937 -0.0119
   86PAPS   C3B 1081   5.856   5.133   4.336 -0.5162  0.0544  0.0645
   86PAPS   C4B 1082   5.400   5.119   4.124  0.1846 -0.0253 -0.1995
   87PAPS   CNO 1083   3.830   7.398   3.663 -0.1462  0.1257 -0.1606
   87PAPS   PO4 1084   4.325   7.356   3.625 -0.2584 -0.3631  0.1456
   87PAPS   GL1 1085   4.440   7.214   4.013  0.0796 -0.2008 -0.2411
   87PAPS   GL2 1086   4.169   7.261   4.189 -0.0200 -0.1400  0.0526
   87PAPS   D1A 1087   4.239   6.821   4.297  0.1164 -0.3246 -0.0360
   87PAPS   D2A 1088   4.047   6.969   4.652 -0.3792  0.0274 -0.2207
   87PAPS   D3A 1089   3.848   6.559   4.488 -0.1267  0.2486 -0.1185
   87PAPS   D4A 1090   3.524   6.446   4.748  0.0399 -0.0282  0.1779
   87PAPS   C5A 1091   3.570   6.545   5.251  0.0181  0.1085 -0.0487
   87PAPS   C1B 1092   4.395   7.352   4.626  0.1616  0.0736  0.1691
   87PAPS   C2B 1093   4.823   7.265   4.771  0.0019  0.0661  0.1307
   87PAPS   C3B 1094   5.253   7.400   4.943  0.0517 -0.0853 -0.3193
   87PAPS   C4B 1095   5.501   7.287   5.240 -0.0258 -0.0482  0.2390
   88PAPS   CNO 1096   2.701   4.875   3.275  0.0600 -0.1896  0.3648
   88PAPS   PO4 1097   2.597   4.946   3.763 -0.2784  0.1945  0.0817
   88PAPS   GL1 1098   2.364   5.047   4.179 -0.1467  0.3962 -0.1155
   88PAPS   GL2 1099   2.371   4.803   4.350 -0.2450 -0.1919 -0.4503
   88PAPS   D1A 1100   1.950   5.205   3.997 -0.0118  0.1753  0.0265
   88PAPS   D2A 1101   1.936   5.162   4.542  0.1351 -0.2586 -0.2163
   88PAPS   D3A 1102   2.180   5.542   4.504 -0.2687 -0.0108  0.1978
   88PAPS   D4A 1103   2.495   5.253   4.617 -0.1198  0.0075  0.0951
   88PAPS   C5A 1104   2.387   5.117   4.999  0.0034 -0.1801 -0.0845
   88PAPS   C1B 1105   2.124   4.729   4.611  0.1469 -0.0346 -0.0667
   88PAPS   C2B 1106   2.047   4.714   5.038 -0.1584 -0.1656  0.0297
   88PAPS   C3B 1107   2.150   4.995   5.396 -0.0838 -0.2935  0.2621
   88PAPS   C4B 1108   2.186   5.433   5.497  0.0770 -0.1280 -0.3851
   89PAPS   CNO 1109   2.913   5.428   3.195 -0.0820 -0.0027 -0.3309
   89PAPS   PO4 1110   2.583   5.478   3.501 -0.0236  0.0082  0.0962
   89PAPS   GL1 1111   2.382   5.547   3.929  0.2515 -0.2203 -0.0836
   89PAPS   GL2 1112   2.605   5.511   4.170 -0.1575  0.0919 -0.2037
   89PAPS   D1A 1113   2.035   5.806   4.167  0.3620 -0.1475  0.5776
   89PAPS   D2A 1114   1.609   5.746   4.109 -0.2189  0.2156 -0.1276
   89PAPS   D3A 1115   1.690   5.617   4.499 -0.0193  0.0660  0.1752
   89PAPS   D4A 1116   1.634   5.920   4.812  0.2524  0.1789  0.1546
   89PAPS   C5A 1117   1.327   6.122   4.960 -0.2482  0.1934 -0.1982
   89PAPS   C1B 1118   2.795   5.718   4.582  0.1517  0.3407  0.2957
   89PAPS   C2B 1119   2.822   5.616   4.945 -0.2854  0.1234  0.0624
   89PAPS   C3B 1120   2.657   5.428   5.231 -0.0289 -0.0703 -0.0891
   89PAPS   C4B 1121   2.627   5.186   5.417  0.0636 -0.0947  0.4103
   90PAPS   CNO 1122   2.321   6.229   3.225 -0.0470  0.0065  0.1244
   90PAPS   PO4 1123   2.653   6.471   3.266  0.0257 -0.0646  0.1628
   90PAPS   GL1 1124   2.382   6.457   3.654 -0.0483  0.2476 -0.1940
   90PAPS   GL2 1125   2.262   6.692   3.799 -0.2071  0.2257 -0.1773
   90PAPS   D1A 1126   2.265   6.248   3.983  0.3719 -0.1333  0.3032
   90PAPS   D2A 1127   1.829   6.173   3.840  0.5264 -0.1826  0.2881
   90PAPS   D3A 1128   1.757   6.506   4.097  0.0991 -0.0341  0.2707
   90PAPS   D4A 1129   1.689   6.237   4.404 -0.1049  0.2567  0.0775
   90PAPS   C5A 1130   2.031   6.099   4.724  0.1163  0.2068  0.2036
   90PAPS   C1B 1131   2.195   6.633   4.284  0.0113  0.0218 -0.3016
   90PAPS   C2B 1132   1.919   6.656   4.574  0.1574  0.0211  0.0828
   90PAPS   C3B 1133   1.764   6.448   4.939 -0.2298  0.0884  0.1835
   90PAPS   C4B 1134   2.051   6.245   5.268  0.0253  0.0025  0.2317
   91PAPS   CNO 1135   1.966  -0.167   3.035 -0.0520  0.2974  0.0743
   91PAPS   PO4 1136   1.713   0.081   3.249  0.4031 -0.1413 -0.2319
   91PAPS   GL1 1137   1.473   0.262   3.611 -0.2489 -0.1144  0.0134
   91PAPS   GL2 1138   1.647   0.316   3.879 -0.3033 -0.1045 -0.1726
   91PAPS   D1A 1139   1.150   0.546   3.613  0.2608  0.2343  0.2689
   91PAPS   D2A 1140   0.856   0.047   3.628  0.1582 -0.6230  0.0766
   91PAPS   D3A 1141   1.113  -0.043   3.941  0.4352  0.3324 -0.2993
   91PAPS   D4A 1142   0.848  -0.456   4.105 -0.1208  0.1625 -0.2402
   91PAPS   C5A 1143   0.914  -0.923   4.143  0.0575  0.0024  0.2305
   91PAPS   C1B 1144   1.335   0.392   4.180  0.1435  0.1091 -0.1753
   91PAPS   C2B 1145   1.214   0.299   4.593  0.2768 -0.1310 -0.2180
   91PAPS   C3B 1146   0.862   0.216   4.782  0.2846  0.0715  0.0766
   91PAPS   C4B 1147   0.625   0.399   5.162  0.1432 -0.3966  0.0335
   92PAPS   CNO 1148   5.309   5.125   3.056 -0.0083  0.1677  0.2168
   92PAPS   PO4 1149   5.404   5.458   3.342 -0.0943  0.2706  0.3400
   92PAPS   GL1 1150   5.196   5.496   3.706 -0.1747 -0.2137 -0.2144
   92PAPS   GL2 1151   4.953   5.222   3.929  0.0357 -0.0082  0.0078
   92PAPS   D1A 1152   5.374   5.637   4.044 -0.2289  0.0285 -0.3502
   92PAPS   D2A 1153   5.582   6.063   4.041 -0.0808  0.0057 -0.0119
   92PAPS   D3A 1154   5.680   5.939   4.508 -0.2600  0.3081 -0.2677
   92PAPS   D4A 1155   5.512   5.539   4.496  0.1248 -0.0801 -0.0949
   92PAPS   C5A 1156   5.302   5.251   4.723 -0.0530  0.1497 -0.0142
   92PAPS   C1B 1157   4.984   5.381   4.363  0.0248  0.0466 -0.2321
   92PAPS   C2B 1158   4.876   5.528   4.835  0.1208 -0.2681  0.2650
   92PAPS   C3B 1159   5.173   5.444   5.148 -0.4143 -0.2093  0.1330
   92PAPS   C4B 1160   5.556   5.318   5.332 -0.0970  0.0651  0.0398
   93PAPS   CNO 1161   2.624   0.559   4.154  0.1329  0.1763 -0.0629
   93PAPS   PO4 1162   3.036   0.640   4.136  0.0512 -0.0477  0.0905
   93PAPS   GL1 1163   3.143   0.376   4.397  0.2698 -0.0715  0.1628
   93PAPS   GL2 1164   3.481   0.404   4.520 -0.1071  0.2518  0.0734
   93PAPS   D1A 1165   2.946   0.147   4.733  0.2720 -0.0655  0.0195
   93PAPS   D2A 1166   2.867   0.109   5.177  0.1330 -0.1344 -0.2419
   93PAPS   D3A 1167   2.940   0.299   5.490 -0.3616  0.0618 -0.1495
   93PAPS   D4A 1168   2.837  -0.030   5.722 -0.1301 -0.0545 -0.0490
   93PAPS   C5A 1169   2.916  -0.081   6.174 -0.1681  0.1170 -0.0292
   93PAPS   C1B 1170   3.712   0.297   4.880  0.3775 -0.0897 -0.3371
   93PAPS   C2B 1171   3.829   0.043   5.147 -0.2590 -0.0915  0.1078
   93PAPS   C3B 1172   3.864  -0.149   5.449  0.2424 -0.0124  0.0799
   93PAPS   C4B 1173   3.721  -0.249   5.862 -0.0334  0.2193 -0.0674
   94PAPS   CNO 1174   0.617   2.091   3.570 -0.0857  0.3222 -0.1545
   94PAPS   PO4 1175   0.046   2.102   3.511  0.0025 -0.1399  0.3593
   94PAPS   GL1 1176   0.033   1.906   3.878  0.0463 -0.2255 -0.2511
   94PAPS   GL2 1177   0.302   2.106   3.973 -0.0032  0.1565 -0.3023
   94PAPS   D1A 1178   0.142   1.648   4.222 -0.3088 -0.0011 -0.0724
   94PAPS   D2A 1179   0.555   1.596   4.078 -0.0855  0.4353  0.0068
   94PAPS   D3A 1180   0.820   1.257   4.246  0.2483 -0.0216 -0.4343
   94PAPS   D4A 1181   0.763   0.910   3.850  0.2917 -0.3183  0.1526
   94PAPS   C5A 1182   0.610   0.931   3.452  0.1333  0.0303  0.0191
   94PAPS   C1B 1183   0.357   2.075   4.394  0.0766 -0.3278 -0.2612
   94PAPS   C2B 1184   0.353   2.179   4.846 -0.0803 -0.1488 -0.3910
   94PAPS   C3B 1185   0.391   2.278   5.216  0.0265 -0.0111  0.0490
   94PAPS   C4B 1186   0.225   2.405   5.479  0.2164  0.0983 -0.1168
   95PAPS   CNO 1187   1.578   2.262   3.562  0.0859  0.0808 -0.2016
   95PAPS   PO4 1188   1.805   2.307   3.921 -0.0921 -0.2155  0.0912
   95PAPS   GL1 1189   1.837   2.164   4.348  0.3533 -0.4043  0.2987
   95PAPS   GL2 1190   2.055   2.283   4.534  0.0706  0.2953  0.1694
   95PAPS   D1A 1191   1.892   1.729   4.487 -0.2388  0.1771 -0.1055
   95PAPS   D2A 1192   1.867   1.741   4.883 -0.1177 -0.0297  0.0474
   95PAPS   D3A 1193   2.130   1.369   5.069  0.0774 -0.0248  0.2122
   95PAPS   D4A 1194   1.759   1.067   5.040 -0.1740 -0.1077 -0.1266
   95PAPS   C5A 1195   1.276   1.217   5.104  0.0771  0.1116  0.1128
   95PAPS   C1B 1196   1.943   2.212   4.954 -0.1217  0.2833 -0.0710
   95PAPS   C2B 1197   1.740   2.069   5.313 -0.0605 -0.2187 -0.0887
   95PAPS   C3B 1198   1.502   1.907   5.591 -0.1161 -0.1283 -0.3256
   95PAPS   C4B 1199   1.164   1.826   5.732  0.4202 -0.0095 -0.1853
   96PAPS   CNO 1200   3.719   4.815   3.512 -0.0490 -0.1979  0.0226
   96PAPS   PO4 1201   3.535   5.100   3.791  0.0259  0.0191  0.1339
   96PAPS   GL1 1202   3.353   5.099   4.194  0.0028  0.1620 -0.2158
   96PAPS   GL2 1203   3.566   5.028   4.445  0.4190  0.2199  0.0632
   96PAPS   D1A 1204   2.983   5.270   4.340 -0.2534 -0.0155 -0.1451
   96PAPS   D2A 1205   3.111   5.229   4.750  0.0354  0.1609 -0.1178
   96PAPS   D3A 1206   3.102   5.039   5.117  0.1366  0.2501 -0.2209
   96PAPS   D4A 1207   3.011   4.729   5.427 -0.0515  0.0800  0.1456
   96PAPS   C5A 1208   3.098   4.250   5.470 -0.4840 -0.1044  0.1578
   96PAPS   C1B 1209   3.589   5.207   4.823 -0.1420  0.3800 -0.1019
   96PAPS   C2B 1210   3.529   5.369   5.254 -0.1063  0.2248  0.1578
   96PAPS   C3B 1211   3.174   5.511   5.308  0.1272  0.1290  0.2293
   96PAPS   C4B 1212   2.852   5.839   5.448 -0.1097 -0.1670 -0.0124
   97PAPS   CNO 1213   3.665   1.464   4.684  0.0826  0.0031  0.2451
   97PAPS   PO4 1214   3.581   1.262   4.353  0.4606 -0.2346 -0.0829
   97PAPS   GL1 1215   3.824   0.871   4.566  0.2417  0.4150 -0.1909
   97PAPS   GL2 1216   3.756   0.805   4.785  0.0133 -0.0272  0.0011
   97PAPS   D1A 1217   4.285   0.911   4.791 -0.2582 -0.1389  0.2382
   97PAPS   D2A 1218   4.031   1.184   5.050 -0.2132  0.1007 -0.3653
   97PAPS   D3A 1219   4.296   1.485   5.250  0.0566 -0.1597 -0.2320
   97PAPS   D4A 1220   4.183   1.813   5.574  0.0737 -0.1392  0.1755
   97PAPS   C5A 1221   4.454   2.005   5.917  0.2838  0.0703  0.2482
   97PAPS   C1B 1222   3.937   0.674   5.189 -0.1766  0.2087  0.1296
   97PAPS   C2B 1223   4.056   0.500   5.467 -0.0417  0.0579  0.0688
   97PAPS   C3B 1224   4.138   0.646   5.857  0.1719  0.1136 -0.0423
   97PAPS   C4B 1225   4.341   0.698   6.223 -0.1236  0.1422  0.2429
   98PAPS   CNO 1226   7.097  -0.166   2.884 -0.1210  0.0853  0.1669
   98PAPS   PO4 1227   6.731  -0.214   3.092  0.1353  0.2374 -0.1016
   98PAPS   GL1 1228   6.891   0.041   3.420  0.1049  0.2145 -0.0547
   98PAPS   GL2 1229   6.922  -0.157   3.681 -0.1545  0.2661  0.0968
   98PAPS   D1A 1230   7.008   0.377   3.665  0.1233 -0.4152 -0.1588
   98PAPS   D2A 1231   6.670   0.438   3.514  0.0737  0.0899 -0.1519
   98PAPS   D3A 1232   6.621   0.597   3.968  0.1396 -0.3619 -0.2054
   98PAPS   D4A 1233   7.024   0.585   4.173  0.1001  0.1575  0.1232
   98PAPS   C5A 1234   7.321   0.395   4.370  0.2850 -0.0448  0.0122
   98PAPS   C1B 1235   6.956   0.039   4.007  0.0525 -0.0883 -0.0482
   98PAPS   C2B 1236   6.746   0.222   4.296  0.2350  0.0432 -0.0806
   98PAPS   C3B 1237   6.512   0.188   4.628 -0.3136  0.2967  0.1517
   98PAPS   C4B 1238   6.375  -0.170   4.865  0.1856 -0.0681 -0.0091
   99PAPS   CNO 1239   1.139   5.934   3.349  0.2847  0.0910 -0.2616
   99PAPS   PO4 1240   0.840   5.627   3.286 -0.1520 -0.0064 -0.1045
   99PAPS   GL1 1241   1.092   5.270   3.617 -0.0083 -0.1081 -0.0436
   99PAPS   GL2 1242   1.241   5.538   3.636 -0.0408 -0.0413 -0.0020
   99PAPS   D1A 1243   1.355   5.315   4.070 -0.1483  0.0952 -0.3317
   99PAPS   D2A 1244   1.553   5.015   4.326 -0.1031 -0.0010 -0.4077
   99PAPS   D3A 1245   1.337   5.283   4.618 -0.0025  0.2360 -0.0131
   99PAPS   D4A 1246   1.217   5.148   4.994  0.2576  0.0553 -0.0292
   99PAPS   C5A 1247   1.542   5.328   5.217  0.1857  0.0758  0.1106
   99PAPS   C1B 1248   1.157   5.810   3.915 -0.0931  0.3505  0.0903
   99PAPS   C2B 1249   1.228   5.893   4.438 -0.0459  0.2629 -0.1487
   99PAPS   C3B 1250   0.817   5.999   4.765 -0.3382  0.0145  0.0501
   99PAPS   C4B 1251   0.793   6.006   5.190 -0.1115 -0.1290 -0.1246
  100PAPS   CNO 1252   3.394   7.901   3.971  0.2646  0.0125 -0.0117
  100PAPS   PO4 1253   3.781   8.053   3.806  0.0135  0.0492 -0.2251
  100PAPS   GL1 1254   4.050   7.751   3.993  0.0760 -0.2528  0.3673
  100PAPS   GL2 1255   3.796   7.601   4.212 -0.3875  0.1837  0.3210
  100PAPS   D1A 1256   4.451   7.730   4.291  0.0340 -0.1294  0.0882
  100PAPS   D2A 1257   4.783   7.465   4.312 -0.1644 -0.0945  0.0380
  100PAPS   D3A 1258   5.035   7.730   4.468 -0.0591  0.0377  0.0263
  100PAPS   D4A 1259   4.856   7.841   4.899  0.2575  0.0286 -0.1230
  100PAPS   C5A 1260   4.767   7.501   5.203  0.0485 -0.1949 -0.1850
  100PAPS   C1B 1261   3.879   7.470   4.591 -0.0182  0.1645 -0.0179
  100PAPS   C2B 1262   3.930   7.192   5.059 -0.0519  0.2711  0.1016
  100PAPS   C3B 1263   3.712   7.015   5.300 -0.0612  0.0576 -0.1406
  100PAPS   C4B 1264   3.500   6.997   5.629 -0.1393 -0.2342  0.0578
  101PAPS   CNO 1265   2.726   1.502   3.777 -0.1804  0.1304 -0.1312
  101PAPS   PO4 1266   2.741   1.505   4.167 -0.1715 -0.1997  0.2379
  101PAPS   GL1 1267   2.779   1.770   4.483 -0.1172 -0.1059  0.2816
  101PAPS   GL2 1268   2.491   1.895   4.471  0.1962 -0.2588 -0.4102
  101PAPS   D1A 1269   2.872   1.952   4.871 -0.0379  0.2422 -0.1798
  101PAPS   D2A 1270   2.703   1.933   5.307  0.1512  0.2143 -0.0985
  101PAPS   D3A 1271   2.979   2.049   5.555 -0.1378 -0.2682  0.1850
  101PAPS   D4A 1272   3.216   1.831   5.858  0.0280  0.0156  0.0048
  101PAPS   C5A 1273   3.134   1.727   6.258 -0.1917  0.0054  0.2570
  101PAPS   C1B 1274   2.359   1.865   4.900 -0.1276 -0.0575 -0.3503
  101PAPS   C2B 1275   2.216   1.867   5.242 -0.3178 -0.2356  0.3256
  101PAPS   C3B 1276   2.305   2.004   5.646 -0.0802  0.2444  0.3109
  101PAPS   C4B 1277   2.329   2.264   6.071  0.0830 -0.0090 -0.1234
  102PAPS   CNO 1278   0.299   6.982   2.841 -0.1637  0.1984  0.2078
  102PAPS   PO4 1279   0.561   6.889   3.092  0.1720 -0.5049 -0.4840
  102PAPS   GL1 1280   0.322   6.746   3.363 -0.0351 -0.1161  0.0673
  102PAPS   GL2 1281   0.250   6.861   3.713 -0.0276  0.2307  0.0540
  102PAPS   D1A 1282  -0.048   6.439   3.443 -0.1209  0.4119 -0.0826
  102PAPS   D2A 1283   0.116   6.352   3.905  0.1428  0.1242  0.0240
  102PAPS   D3A 1284   0.452   6.517   4.030  0.0531 -0.0393 -0.0039
  102PAPS   D4A 1285   0.730   6.846   3.623 -0.4211  0.2605 -0.3341
  102PAPS   C5A 1286   0.971   7.239   3.477 -0.2103 -0.1903 -0.1273
  102PAPS   C1B 1287   0.334   7.072   4.090  0.4134 -0.0251 -0.1419
  102PAPS   C2B 1288   0.518   7.027   4.437  0.0862 -0.0528  0.2093
  102PAPS   C3B 1289   0.827   6.825   4.669  0.0959  0.3011 -0.2094
  102PAPS   C4B 1290   0.910   6.490   4.997  0.0095 -0.0559  0.1525
  103POPE   NH3 1291   6.390   4.947   7.182 -0.2148 -0.2058 -0.1686
  103POPE   PO4 1292   6.169   5.326   6.969  0.0544  0.1622 -0.0307
  103POPE   GL1 1293   5.802   5.577   6.711 -0.0496 -0.2343 -0.0163
  103POPE   GL2 1294   5.667   5.289   6.510  0.0617  0.0482  0.1111
  103POPE   C1A 1295   5.314   5.768   6.603  0.0237 -0.2171  0.0404
  103POPE   D2A 1296   5.040   6.138   6.416  0.1513 -0.2258  0.1745
  103POPE   C3A 1297   5.137   6.213   5.983  0.3754  0.1128 -0.1639
  103POPE   C4A 1298   4.789   6.430   5.846  0.0311 -0.0369 -0.0455
  103POPE   C1B 1299   5.480   4.918   6.251  0.3163  0.1421  0.0397
  103POPE   C2B 1300   5.386   4.679   5.905 -0.3899 -0.2768 -0.1599
  103POPE   C3B 1301   5.346   4.619   5.485 -0.0277  0.0703 -0.3391
  103POPE   C4B 1302   5.122   4.401   5.124  0.2548  0.3191 -0.2400
  104POPE   NH3 1303   4.616   4.475   7.698 -0.0828 -0.1288  0.0487
  104POPE   PO4 1304   4.234   4.340   7.731  0.0178  0.0570  0.1592
  104POPE   GL1 1305   3.879   4.195   7.328  0.0647 -0.3297 -0.1449
  104POPE   GL2 1306   3.615   4.249   7.111  0.0897 -0.1499  0.2333
  104POPE   C1A 1307   3.849   3.785   7.150  0.2023 -0.0501  0.2190
  104POPE   D2A 1308   3.625   3.502   6.788  0.1504 -0.1690  0.3670
  104POPE   C3A 1309   3.306   3.473   6.595 -0.1136  0.0291  0.1434
  104POPE   C4A 1310   2.938   3.553   6.514  0.0768 -0.0851  0.1982
  104POPE   C1B 1311   3.429   3.991   6.759  0.0482  0.1879 -0.0089
  104POPE   C2B 1312   3.322   3.857   6.300 -0.0938  0.0597  0.0683
  104POPE   C3B 1313   3.056   3.656   6.066  0.0615 -0.2789 -0.1424
  104POPE   C4B 1314   2.733   3.807   6.020  0.1263 -0.0768 -0.0915
  105POPE   NH3 1315   0.585   5.984   2.939  0.0548  0.0803 -0.1714
  105POPE   PO4 1316   0.172   6.028   2.771 -0.3179 -0.0683 -0.0908
  105POPE   GL1 1317   0.226   6.058   3.290  0.4257  0.1623 -0.3132
  105POPE   GL2 1318   0.558   5.983   3.460 -0.0805  0.1098 -0.0149
  105POPE   C1A 1319   0.186   5.815   3.716 -0.0930 -0.2460  0.1798
  105POPE   D2A 1320   0.038   5.729   4.163 -0.1206  0.3456 -0.2322
  105POPE   C3A 1321  -0.419   5.717   4.332 -0.2474  0.0815 -0.2703
  105POPE   C4A 1322  -0.852   5.828   4.389 -0.1696  0.0703 -0.1120
  105POPE   C1B 1323   0.600   6.165   3.735  0.0385 -0.2412 -0.1918
  105POPE   C2B 1324   0.767   6.138   4.087 -0.0962 -0.3822  0.3246
  105POPE   C3B 1325   0.997   6.381   4.476 -0.1396 -0.0914  0.1464
  105POPE   C4B 1326   1.271   6.497   4.645 -0.2547 -0.1142  0.0292
  106POPE   NH3 1327   4.014   2.787   4.532  0.0942  0.0732 -0.1018
  106POPE   PO4 1328   3.562   2.977   4.343  0.4008  0.0889  0.1341
  106POPE   GL1 1329   3.169   2.966   4.591  0.0906 -0.1166  0.1908
  106POPE   GL2 1330   3.217   2.648   4.631 -0.2527  0.2279  0.0310
  106POPE   C1A 1331   2.977   3.328   4.781 -0.1122  0.1056 -0.0728
  106POPE   D2A 1332   2.622   3.452   5.011 -0.0173  0.0196 -0.1942
  106POPE   C3A 1333   2.421   3.289   5.399 -0.3010 -0.0883  0.2149
  106POPE   C4A 1334   2.280   3.292   5.831 -0.0843  0.0974  0.0513
  106POPE   C1B 1335   3.266   2.874   5.051 -0.0292  0.1300 -0.1669
  106POPE   C2B 1336   3.332   3.041   5.445 -0.3089 -0.1448 -0.0524
  106POPE   C3B 1337   3.367   3.299   5.686 -0.2608 -0.1099  0.1007
  106POPE   C4B 1338   3.583   3.522   6.073  0.1471 -0.0198 -0.1263
  107PUPE   NH3 1339   3.966   7.049   7.609 -0.0203  0.2029  0.0588
  107PUPE   PO4 1340   4.402   7.134   7.477 -0.0874  0.2934 -0.1845
  107PUPE   GL1 1341   4.305   7.451   7.224  0.2931 -0.1323  0.2327
  107PUPE   GL2 1342   4.570   7.533   7.109  0.3438  0.3118 -0.0208
  107PUPE   D1A 1343   3.929   7.613   6.988  0.3900  0.0633  0.3867
  107PUPE   D2A 1344   3.688   7.168   7.193  0.2140 -0.0146  0.1420
  107PUPE   D3A 1345   3.363   7.412   7.293  0.0788 -0.2300  0.3094
  107PUPE   D4A 1346   2.944   7.446   7.296  0.0309 -0.4560 -0.0490
  107PUPE   D5A 1347   2.821   7.282   6.879 -0.2112 -0.0908 -0.0701
  107PUPE   C1B 1348   4.551   7.330   6.724 -0.1299  0.1443  0.1314
  107PUPE   C2B 1349   4.412   7.310   6.339 -0.0345 -0.1268  0.1528
  107PUPE   C3B 1350   4.520   7.582   6.001  0.0475  0.2074  0.1623
  107PUPE   C4B 1351   4.527   8.054   5.836  0.0563 -0.0369 -0.1159
  108PUPE   NH3 1352   1.657   0.369   7.842  0.1697  0.0804 -0.0391
  108PUPE   PO4 1353   1.956   0.639   7.722 -0.1001 -0.1375 -0.0085
  108PUPE   GL1 1354   1.888   0.638   7.305 -0.2858 -0.0201 -0.0663
  108PUPE   GL2 1355   2.072   0.517   7.201  0.1632  0.1195 -0.1726
  108PUPE   D1A 1356   1.817   0.859   6.914 -0.0735 -0.1364 -0.1910
  108PUPE   D2A 1357   1.751   0.554   6.569  0.1389  0.3478 -0.1451
  108PUPE   D3A 1358   1.885   0.917   6.438 -0.1654 -0.3753 -0.3332
  108PUPE   D4A 1359   2.226   0.924   5.996  0.2292  0.2603 -0.2837
  108PUPE   D5A 1360   1.867   1.206   6.010  0.2393  0.1205 -0.1591
  108PUPE   C1B 1361   2.206   0.530   6.851 -0.1244 -0.2288 -0.3069
  108PUPE   C2B 1362   2.344   0.722   6.505  0.2117 -0.3006 -0.2794
  108PUPE   C3B 1363   2.706   0.880   6.330 -0.0515 -0.0117 -0.1554
  108PUPE   C4B 1364   2.809   1.313   6.270 -0.2065 -0.0093  0.1358
  109PUPE   NH3 1365   1.524   6.125   7.113 -0.0285  0.3410 -0.4240
  109PUPE   PO4 1366   1.336   6.568   6.903 -0.1935 -0.0980 -0.0071
  109PUPE   GL1 1367   1.671   6.326   6.681  0.1757 -0.0535  0.1835
  109PUPE   GL2 1368   1.518   6.008   6.585 -0.2989  0.0043 -0.0092
  109PUPE   D1A 1369   1.982   6.290   6.468 -0.2066 -0.0928  0.0066
  109PUPE   D2A 1370   1.810   6.535   6.071  0.1757  0.1600  0.2361
  109PUPE   D3A 1371   2.119   6.593   5.864 -0.3490  0.0776 -0.2270
  109PUPE   D4A 1372   2.409   6.251   5.950 -0.0237  0.2223 -0.1283
  109PUPE   D5A 1373   2.924   6.252   5.754  0.0558 -0.1212 -0.0145
  109PUPE   C1B 1374   1.944   5.725   6.417 -0.3186 -0.1370 -0.0340
  109PUPE   C2B 1375   2.022   5.520   6.029 -0.0092  0.0825 -0.1915
  109PUPE   C3B 1376   1.710   5.463   5.672  0.0295 -0.1882 -0.4281
  109PUPE   C4B 1377   1.778   5.774   5.326 -0.1319 -0.3773 -0.0739
  110PUPE   NH3 1378   0.958   4.386   6.983 -0.1027  0.2227 -0.3802
  110PUPE   PO4 1379   0.702   3.980   6.851  0.0100 -0.0582 -0.0173
  110PUPE   GL1 1380   0.656   3.903   6.461 -0.1673 -0.1146 -0.0060
  110PUPE   GL2 1381   0.320   3.755   6.408 -0.0414  0.1470  0.0546
  110PUPE   D1A 1382   0.927   3.876   6.125  0.0128  0.6493 -0.4035
  110PUPE   D2A 1383   0.691   3.811   5.830  0.0398 -0.0421 -0.3664
  110PUPE   D3A 1384   0.968   3.736   5.568  0.0344 -0.2327 -0.1349
  110PUPE   D4A 1385   1.047   4.228   5.678  0.2264  0.1035  0.4112
  110PUPE   D5A 1386   1.420   4.408   5.563 -0.2262 -0.2159  0.1417
  110PUPE   C1B 1387   0.600   3.457   6.209  0.0760  0.3501  0.1315
  110PUPE   C2B 1388   0.990   3.422   5.967 -0.0529 -0.2659  0.1043
  110PUPE   C3B 1389   1.315   3.155   5.991  0.1263  0.2542  0.1319
  110PUPE   C4B 1390   1.671   3.041   5.673 -0.1939  0.0759  0.0528
  111PUPE   NH3 1391   4.199   0.265   9.284  0.2082  0.2478  0.0667
  111PUPE   PO4 1392   3.815   0.025   8.976 -0.0558  0.1101  0.1295
  111PUPE   GL1 1393   3.833   0.449   8.937  0.4422 -0.1214  0.1109
  111PUPE   GL2 1394   3.579   0.612   8.820  0.1060  0.1009  0.1101
  111PUPE   D1A 1395   4.141   0.731   8.753 -0.0345 -0.0335 -0.1386
  111PUPE   D2A 1396   4.030   0.933   8.380  0.1399 -0.3490 -0.0057
  111PUPE   D3A 1397   4.111   1.338   8.162 -0.0605 -0.1848 -0.0802
  111PUPE   D4A 1398   4.410   1.590   8.407  0.0773  0.3627  0.1575
  111PUPE   D5A 1399   4.344   1.720   8.845  0.2104 -0.0197  0.0207
  111PUPE   C1B 1400   3.801   1.015   9.020  0.2384 -0.0122  0.1096
  111PUPE   C2B 1401   3.693   1.448   9.182  0.0291 -0.0161  0.0648
  111PUPE   C3B 1402   3.957   1.793   9.252 -0.0239 -0.1129  0.0235
  111PUPE   C4B 1403   3.939   2.112   8.957  0.3745 -0.3164  0.2903
  112PUPE   NH3 1404   3.845   0.478   8.294  0.0969  0.1761  0.0394
  112PUPE   PO4 1405   3.643   0.065   8.064  0.1099  0.0338  0.2062
  112PUPE   GL1 1406   3.902   0.340   7.742 -0.1451  0.0890 -0.2718
  112PUPE   GL2 1407   3.936   0.657   7.757 -0.1614  0.0383 -0.0465
  112PUPE   D1A 1408   4.093   0.185   7.368  0.1821 -0.1999  0.3653
  112PUPE   D2A 1409   3.603   0.147   7.452  0.0194  0.2672  0.1723
  112PUPE   D3A 1410   3.441   0.147   6.982  0.0530 -0.3506  0.1024
  112PUPE   D4A 1411   3.390  -0.306   6.841 -0.0855 -0.2062 -0.3472
  112PUPE   D5A 1412   3.042   0.033   6.656  0.0623  0.0479 -0.2897
  112PUPE   C1B 1413   4.031   1.062   7.709  0.0216 -0.0550  0.2060
  112PUPE   C2B 1414   4.031   1.441   7.610 -0.1557  0.3201  0.1223
  112PUPE   C3B 1415   3.932   1.818   7.481  0.1797  0.0245 -0.0746
  112PUPE   C4B 1416   3.724   2.076   7.630  0.1376  0.0337 -0.1996
  113PUPE   NH3 1417   0.347   2.233   7.478  0.4807 -0.1480 -0.0514
  113PUPE   PO4 1418   0.644   2.242   7.721  0.0535  0.0533 -0.1537
  113PUPE   GL1 1419   0.812   2.480   7.429 -0.0544 -0.1769 -0.0797
  113PUPE   GL2 1420   0.533   2.640   7.281  0.1095 -0.0242 -0.4657
  113PUPE   D1A 1421   1.274   2.471   7.360 -0.0091  0.0321  0.0228
  113PUPE   D2A 1422   1.307   2.220   7.164 -0.1668 -0.0425 -0.0435
  113PUPE   D3A 1423   1.104   1.931   7.338  0.2191  0.0871  0.2712
  113PUPE   D4A 1424   1.265   1.518   7.215 -0.1447 -0.2359 -0.2813
  113PUPE   D5A 1425   1.221   1.477   6.776 -0.2600  0.2121 -0.3815
  113PUPE   C1B 1426   0.367   2.518   6.893  0.0225  0.0294 -0.4379
  113PUPE   C2B 1427   0.160   2.357   6.644  0.2800 -0.2989  0.2057
  113PUPE   C3B 1428  -0.245   2.317   6.337 -0.0291 -0.0774  0.1669
  113PUPE   C4B 1429  -0.759   2.106   6.314 -0.0391 -0.1048 -0.0138
  114PUPE   NH3 1430   5.428   0.951   8.370 -0.0746 -0.1431 -0.0938
  114PUPE   PO4 1431   5.238   0.490   8.126  0.0197  0.1300 -0.1459
  114PUPE   GL1 1432   4.861   0.867   8.017 -0.2091 -0.1030  0.0897
  114PUPE   GL2 1433   4.858   1.016   7.698  0.0354 -0.1168  0.0305
  114PUPE   D1A 1434   4.520   1.121   8.006 -0.1600 -0.0523  0.1954
  114PUPE   D2A 1435   4.790   1.503   8.017  0.1980 -0.1336 -0.1898
  114PUPE   D3A 1436   4.703   1.687   7.716  0.2230 -0.3479 -0.0159
  114PUPE   D4A 1437   4.395   1.860   8.020 -0.1986 -0.3270 -0.0414
  114PUPE   D5A 1438   3.950   1.817   7.983 -0.0371  0.0885  0.0137
  114PUPE   C1B 1439   4.541   1.229   7.468 -0.2854  0.0046  0.1088
  114PUPE   C2B 1440   4.244   1.521   7.171 -0.1355  0.2947  0.0626
  114PUPE   C3B 1441   3.974   1.807   7.003  0.0764 -0.1470  0.1340
  114PUPE   C4B 1442   3.552   1.913   7.143  0.0950  0.1055 -0.0672
  115PUPE   NH3 1443   1.380   2.270   9.255 -0.3331 -0.2900  0.0117
  115PUPE   PO4 1444   1.745   2.250   9.122 -0.1154  0.1335 -0.1178
  115PUPE   GL1 1445   2.143   2.410   9.190 -0.0012  0.1097 -0.3509
  115PUPE   GL2 1446   2.111   2.545   9.555 -0.1204 -0.1051 -0.0060
  115PUPE   D1A 1447   2.561   2.495   9.164  0.0867 -0.1324 -0.0635
  115PUPE   D2A 1448   2.493   2.085   9.072  0.3023  0.1488  0.1800
  115PUPE   D3A 1449   2.827   1.901   9.383  0.1605 -0.1991 -0.0273
  115PUPE   D4A 1450   3.091   1.766   9.170 -0.2221 -0.0213 -0.2693
  115PUPE   D5A 1451   2.909   1.947   8.882  0.0463  0.1972 -0.1268
  115PUPE   C1B 1452   2.476   2.806   9.589  0.1333 -0.0073  0.1383
  115PUPE   C2B 1453   2.865   2.849   9.435 -0.1245  0.1194 -0.0820
  115PUPE   C3B 1454   3.072   3.283   9.256  0.0949 -0.0953  0.1348
  115PUPE   C4B 1455   3.375   3.326   8.958 -0.0678 -0.0781  0.1176
  116PUPE   NH3 1456   1.550   1.068   8.432 -0.0248  0.1033  0.0710
  116PUPE   PO4 1457   1.580   1.449   8.225  0.0178  0.1158  0.0961
  116PUPE   GL1 1458   1.752   1.693   7.906  0.0459  0.0851 -0.1912
  116PUPE   GL2 1459   2.056   1.597   7.690 -0.0431 -0.0576 -0.2714
  116PUPE   D1A 1460   1.617   1.847   7.565  0.1330  0.0080 -0.2076
  116PUPE   D2A 1461   1.947   2.049   7.395  0.1657  0.0711  0.2538
  116PUPE   D3A 1462   1.916   2.130   6.943  0.1125 -0.0750  0.0634
  116PUPE   D4A 1463   1.577   2.098   6.701  0.0419 -0.1742 -0.2350
  116PUPE   D5A 1464   1.531   1.844   6.976  0.2952 -0.1437 -0.2546
  116PUPE   C1B 1465   2.347   1.758   7.365 -0.2413 -0.0014  0.2278
  116PUPE   C2B 1466   2.340   1.809   6.955  0.0657  0.1259 -0.1024
  116PUPE   C3B 1467   2.416   1.807   6.446  0.0376  0.2730  0.2835
  116PUPE   C4B 1468   2.670   1.866   6.109  0.0631 -0.0569 -0.0188
  117PUPE   NH3 1469   0.125   3.026   7.523 -0.2402 -0.0007 -0.3141
  117PUPE   PO4 1470   0.538   3.141   7.313 -0.1080 -0.2508 -0.2647
  117PUPE   GL1 1471   0.677   3.187   7.010  0.1940 -0.1227  0.0291
  117PUPE   GL2 1472   0.674   2.995   6.775 -0.1237  0.1061 -0.2383
  117PUPE   D1A 1473   0.856   3.466   6.639 -0.1313  0.1406 -0.1312
  117PUPE   D2A 1474   1.065   3.092   6.494 -0.0625  0.2528  0.1772
  117PUPE   D3A 1475   0.894   2.913   6.168 -0.0120  0.0115 -0.0666
  117PUPE   D4A 1476   0.841   2.537   6.078 -0.1076  0.1427  0.2962
  117PUPE   D5A 1477   0.753   2.439   5.587  0.0481  0.1563  0.4005
  117PUPE   C1B 1478   0.546   2.762   6.463  0.3155 -0.3073  0.0470
  117PUPE   C2B 1479   0.531   2.860   5.904  0.1383  0.1420 -0.0480
  117PUPE   C3B 1480   0.197   2.936   5.594  0.1850  0.1355  0.2174
  117PUPE   C4B 1481   0.107   2.984   5.184 -0.1632  0.0742 -0.2845
  118PUPE   NH3 1482   1.015   5.282   7.082  0.2607 -0.2125  0.2588
  118PUPE   PO4 1483   0.669   5.520   7.241  0.1275  0.0547 -0.1951
  118PUPE   GL1 1484   0.676   5.503   6.746 -0.2346  0.0578 -0.1070
  118PUPE   GL2 1485   0.687   5.792   6.617  0.2040  0.0180 -0.2178
  118PUPE   D1A 1486   0.492   5.383   6.432 -0.2868 -0.0822 -0.1517
  118PUPE   D2A 1487   0.082   5.379   6.164  0.1815  0.1330  0.2950
  118PUPE   D3A 1488   0.463   5.309   5.913 -0.1892  0.1205 -0.1344
  118PUPE   D4A 1489   0.738   5.503   5.728  0.0452  0.0033  0.2563
  118PUPE   D5A 1490   0.391   5.849   5.852  0.0244  0.1080 -0.3838
  118PUPE   C1B 1491   0.769   5.753   6.177  0.1430 -0.1566 -0.1566
  118PUPE   C2B 1492   0.955   5.953   5.816 -0.0441  0.2068  0.3158
  118PUPE   C3B 1493   1.162   6.188   5.540  0.1673  0.3501 -0.1477
  118PUPE   C4B 1494   1.565   6.254   5.384 -0.0224  0.1879  0.1501
  119PUPE   NH3 1495   5.318   0.652   3.795  0.0363 -0.0766  0.0665
  119PUPE   PO4 1496   4.973   1.018   3.947 -0.3810 -0.1750  0.2155
  119PUPE   GL1 1497   5.481   1.146   4.112  0.2491  0.0585  0.0519
  119PUPE   GL2 1498   5.701   1.401   4.082 -0.1398  0.1181  0.3651
  119PUPE   D1A 1499   5.824   1.075   4.444  0.0136  0.1265  0.0663
  119PUPE   D2A 1500   5.696   0.799   4.766  0.3169 -0.0578 -0.0118
  119PUPE   D3A 1501   5.312   1.010   5.004  0.2462 -0.0235  0.1962
  119PUPE   D4A 1502   5.232   1.089   4.506  0.1666  0.1820  0.0321
  119PUPE   D5A 1503   5.175   1.555   4.420 -0.1299 -0.0020  0.2974
  119PUPE   C1B 1504   5.865   1.576   4.402  0.0396  0.1703  0.0779
  119PUPE   C2B 1505   6.131   1.634   4.668 -0.2014  0.0407  0.3993
  119PUPE   C3B 1506   6.235   1.609   5.102 -0.0282 -0.2684  0.0217
  119PUPE   C4B 1507   6.217   1.296   5.312  0.1703  0.3498  0.2061
  120PUPE   NH3 1508   5.434   2.485   3.393  0.1252  0.1430  0.1734
  120PUPE   PO4 1509   5.688   2.190   3.567 -0.0897 -0.2255 -0.0177
  120PUPE   GL1 1510   5.605   2.437   3.931  0.1247  0.1570  0.3650
  120PUPE   GL2 1511   5.722   2.301   4.144 -0.1513  0.3928  0.0315
  120PUPE   D1A 1512   5.429   2.819   4.032  0.0551 -0.1163  0.1842
  120PUPE   D2A 1513   5.869   2.904   3.949 -0.0802  0.4361  0.1947
  120PUPE   D3A 1514   6.187   2.676   4.162  0.0544 -0.2639  0.0486
  120PUPE   D4A 1515   6.643   2.668   4.037  0.0562  0.2768 -0.2938
  120PUPE   D5A 1516   6.610   2.355   4.439 -0.1431  0.1221  0.0094
  120PUPE   C1B 1517   6.032   2.271   4.462 -0.4749 -0.0978 -0.0741
  120PUPE   C2B 1518   6.194   2.159   4.822 -0.2176  0.0340  0.0560
  120PUPE   C3B 1519   6.269   2.124   5.209  0.1096 -0.2793 -0.0932
  120PUPE   C4B 1520   6.528   2.006   5.545  0.1945  0.0499 -0.2456
  121PUPE   NH3 1521   6.339   0.029   3.357  0.1544  0.0384 -0.2864
  121PUPE   PO4 1522   5.915   0.047   3.521  0.0820 -0.1724  0.1552
  121PUPE   GL1 1523   5.695   0.332   3.848  0.0551 -0.0959 -0.0787
  121PUPE   GL2 1524   5.619   0.047   4.010  0.2537  0.3944  0.0491
  121PUPE   D1A 1525   5.585   0.615   4.202 -0.1050 -0.1335 -0.1885
  121PUPE   D2A 1526   5.906   0.430   4.382  0.2316  0.1136  0.0340
  121PUPE   D3A 1527   6.103  -0.024   4.368  0.1323 -0.1986 -0.1095
  121PUPE   D4A 1528   6.149   0.133   3.933  0.1805 -0.0793  0.1190
  121PUPE   D5A 1529   6.470   0.120   3.851 -0.1111  0.3789 -0.2200
  121PUPE   C1B 1530   5.545   0.137   4.352  0.1947 -0.0140 -0.0727
  121PUPE   C2B 1531   5.742   0.267   4.790  0.3787 -0.0034  0.3835
  121PUPE   C3B 1532   5.757   0.214   5.259  0.0448  0.1428  0.3390
  121PUPE   C4B 1533   5.898   0.427   5.655 -0.2775 -0.2353  0.1664
  122PUPE   NH3 1534   0.807   4.066   2.962  0.2292 -0.1653  0.0432
  122PUPE   PO4 1535   0.962   4.088   3.358 -0.1069  0.2523  0.0546
  122PUPE   GL1 1536   0.981   4.517   3.630 -0.1260  0.0818 -0.1452
  122PUPE   GL2 1537   0.704   4.681   3.624  0.1860 -0.3848  0.0967
  122PUPE   D1A 1538   1.178   4.691   3.992  0.1117 -0.3262  0.1550
  122PUPE   D2A 1539   1.474   4.933   3.783 -0.2626  0.0292  0.0858
  122PUPE   D3A 1540   1.920   4.749   3.973  0.1837  0.1123  0.1036
  122PUPE   D4A 1541   1.562   4.417   4.095  0.2220  0.2305  0.1995
  122PUPE   D5A 1542   2.019   4.395   4.268 -0.2040  0.2351  0.1634
  122PUPE   C1B 1543   0.656   4.562   4.046 -0.2523  0.2498  0.0766
  122PUPE   C2B 1544   0.532   4.812   4.365 -0.0024 -0.1752  0.0465
  122PUPE   C3B 1545   0.178   4.962   4.564  0.0181 -0.2151 -0.2763
  122PUPE   C4B 1546  -0.116   4.889   4.871 -0.1297  0.1436  0.0220
  123PUPE   NH3 1547   5.877   0.515   3.320 -0.0750  0.2667  0.0388
  123PUPE   PO4 1548   5.674   0.760   3.432 -0.2037  0.0769 -0.1594
  123PUPE   GL1 1549   5.823   0.874   3.820 -0.1667 -0.3829  0.0914
  123PUPE   GL2 1550   6.064   1.140   3.801 -0.0394  0.1155  0.1558
  123PUPE   D1A 1551   6.193   0.790   4.181 -0.2053 -0.1946  0.1498
  123PUPE   D2A 1552   6.669   1.044   4.219  0.0828 -0.0485 -0.0333
  123PUPE   D3A 1553   6.663   1.112   3.797  0.0792  0.0603  0.2719
  123PUPE   D4A 1554   6.816   1.367   3.451 -0.5300  0.0688  0.1848
  123PUPE   D5A 1555   6.388   1.449   3.526  0.0348  0.2069 -0.0572
  123PUPE   C1B 1556   6.267   1.337   4.237 -0.3143  0.0526 -0.1531
  123PUPE   C2B 1557   6.308   1.214   4.730 -0.0047  0.1521  0.0191
  123PUPE   C3B 1558   6.660   1.213   4.931 -0.2361  0.1822  0.0153
  123PUPE   C4B 1559   7.076   1.065   5.135 -0.0452 -0.0680  0.0398
  124PUPE   NH3 1560   7.709   3.588   3.443 -0.0845 -0.0198  0.3583
  124PUPE   PO4 1561   7.332   3.558   3.273 -0.0394 -0.0172  0.0241
  124PUPE   GL1 1562   7.247   3.663   3.704  0.0193 -0.1474 -0.0740
  124PUPE   GL2 1563   7.512   3.779   3.889  0.1817 -0.0564 -0.1165
  124PUPE   D1A 1564   7.064   4.024   4.029  0.1416  0.0972 -0.0592
  124PUPE   D2A 1565   7.340   4.318   4.289  0.0041 -0.1947 -0.1801
  124PUPE   D3A 1566   7.678   3.995   4.541  0.0923  0.0599  0.1877
  124PUPE   D4A 1567   7.609   4.138   4.950 -0.0258 -0.0704 -0.1123
  124PUPE   D5A 1568   7.289   4.328   4.835 -0.1003 -0.0639  0.0353
  124PUPE   C1B 1569   7.525   3.658   4.252  0.0982 -0.5044 -0.0422
  124PUPE   C2B 1570   7.613   3.448   4.554 -0.1407 -0.4376  0.1652
  124PUPE   C3B 1571   7.814   3.426   4.952  0.1727 -0.2441 -0.1511
  124PUPE   C4B 1572   7.727   3.457   5.414  0.2879  0.1565 -0.1302
  125PUPE   NH3 1573   7.446   0.160   2.716 -0.3484 -0.1483  0.0265
  125PUPE   PO4 1574   7.673   0.400   2.936 -0.4883 -0.0878 -0.0224
  125PUPE   GL1 1575   7.333   0.262   3.278 -0.2132  0.3350  0.0054
  125PUPE   GL2 1576   7.250   0.617   3.286  0.2728  0.1908  0.2137
  125PUPE   D1A 1577   7.367   0.058   3.641 -0.1434  0.4153  0.2263
  125PUPE   D2A 1578   7.457   0.496   3.829  0.3683  0.2754 -0.2687
  125PUPE   D3A 1579   7.845   0.411   3.986  0.1580 -0.0554  0.1694
  125PUPE   D4A 1580   7.889   0.858   3.834  0.0749  0.1301 -0.2793
  125PUPE   D5A 1581   8.076   0.871   4.283  0.1282  0.0674 -0.0154
  125PUPE   C1B 1582   7.195   0.937   3.611  0.2397  0.2913 -0.2307
  125PUPE   C2B 1583   7.104   1.298   3.801  0.0604 -0.1139  0.1284
  125PUPE   C3B 1584   7.062   1.363   4.301 -0.4455 -0.0719  0.0211
  125PUPE   C4B 1585   7.060   1.494   4.763 -0.0486 -0.1941  0.0786
  126PUPE   NH3 1586   7.073   1.828   3.102  0.1352 -0.3461 -0.0120
  126PUPE   PO4 1587   6.596   1.863   3.135  0.1662 -0.0791 -0.0809
  126PUPE   GL1 1588   6.383   2.068   3.500  0.0227 -0.0404  0.2774
  126PUPE   GL2 1589   6.614   2.341   3.540  0.1828 -0.3317  0.2296
  126PUPE   D1A 1590   6.349   2.164   4.008 -0.2047 -0.2701  0.2197
  126PUPE   D2A 1591   6.154   1.807   4.062 -0.1801 -0.2038  0.0295
  126PUPE   D3A 1592   6.008   1.766   3.643 -0.1588  0.3297  0.1480
  126PUPE   D4A 1593   5.614   1.863   3.899 -0.1657  0.1252  0.1806
  126PUPE   D5A 1594   5.307   1.599   3.904 -0.0748 -0.0196  0.0725
  126PUPE   C1B 1595   6.931   2.271   3.844 -0.2706  0.3102  0.0029
  126PUPE   C2B 1596   7.064   2.207   4.271 -0.2375  0.0346  0.0164
  126PUPE   C3B 1597   7.126   1.998   4.663  0.0286  0.0347  0.2883
  126PUPE   C4B 1598   7.189   2.100   5.023 -0.0360  0.0545 -0.0239
  127PUPE   NH3 1599   0.513   4.225   3.403 -0.1577  0.0421  0.0336
  127PUPE   PO4 1600   0.079   4.117   3.625  0.1778  0.1486 -0.0272
  127PUPE   GL1 1601   0.385   3.839   3.823 -0.2876 -0.0703  0.2683
  127PUPE   GL2 1602   0.254   3.552   3.931  0.0782  0.0366  0.0691
  127PUPE   D1A 1603   0.787   3.825   4.087  0.2437 -0.2497  0.0566
  127PUPE   D2A 1604   0.777   4.101   4.412  0.1089  0.4204 -0.2565
  127PUPE   D3A 1605   0.992   4.490   4.371  0.0172  0.2534  0.0527
  127PUPE   D4A 1606   1.379   4.798   4.717 -0.2502  0.2555  0.1901
  127PUPE   D5A 1607   1.655   4.624   4.568  0.0526  0.0783 -0.1316
  127PUPE   C1B 1608   0.327   3.710   4.316 -0.1115 -0.3979  0.1787
  127PUPE   C2B 1609   0.418   3.815   4.740 -0.1556  0.3242 -0.1038
  127PUPE   C3B 1610   0.371   3.954   5.101  0.0452 -0.2110  0.4310
  127PUPE   C4B 1611   0.588   4.124   5.468  0.1798  0.2496 -0.1280
  128PUPE   NH3 1612   3.143   1.440   4.554 -0.1221  0.2666 -0.0490
  128PUPE   PO4 1613   3.315   1.762   4.883  0.0328  0.0406 -0.1745
  128PUPE   GL1 1614   3.193   1.654   5.248 -0.1678 -0.0794 -0.1279
  128PUPE   GL2 1615   3.399   1.685   5.438 -0.2735  0.0388  0.2873
  128PUPE   D1A 1616   2.933   1.316   5.371 -0.1072  0.1661  0.1720
  128PUPE   D2A 1617   2.439   1.490   5.548 -0.0852  0.2549 -0.1248
  128PUPE   D3A 1618   2.790   1.629   5.683  0.0077 -0.1147  0.1833
  128PUPE   D4A 1619   3.089   1.346   5.849  0.1165  0.1369 -0.1238
  128PUPE   D5A 1620   3.523   1.371   5.806  0.2477 -0.0143 -0.1026
  128PUPE   C1B 1621   3.805   1.525   5.345  0.3224  0.0064  0.1466
  128PUPE   C2B 1622   3.974   1.265   5.672 -0.1927  0.0714  0.0745
  128PUPE   C3B 1623   4.318   1.159   5.852 -0.2681  0.2483 -0.2915
  128PUPE   C4B 1624   4.645   0.877   5.739  0.4179  0.0204 -0.1717
  129PUPE   NH3 1625   4.848   1.451   4.088 -0.0132  0.0329 -0.1864
  129PUPE   PO4 1626   4.426   1.479   4.244  0.1347 -0.1221  0.2470
  129PUPE   GL1 1627   4.709   1.604   4.553  0.1518 -0.3350  0.0478
  129PUPE   GL2 1628   4.539   1.546   4.854  0.2808 -0.4352  0.2918
  129PUPE   D1A 1629   5.058   1.426   4.843  0.1067  0.2761  0.0388
  129PUPE   D2A 1630   5.545   1.413   4.700  0.1124  0.0309  0.0209
  129PUPE   D3A 1631   5.767   1.346   5.040  0.0282  0.1271 -0.1014
  129PUPE   D4A 1632   5.398   1.569   5.153 -0.0420  0.1018  0.1939
  129PUPE   D5A 1633   5.381   1.184   5.460  0.0373  0.2258  0.2044
  129PUPE   C1B 1634   4.674   1.222   5.121  0.2351  0.0757 -0.2796
  129PUPE   C2B 1635   4.906   1.037   5.379 -0.0831 -0.3098  0.0811
  129PUPE   C3B 1636   5.097   0.634   5.534 -0.2685 -0.2137 -0.3006
  129PUPE   C4B 1637   5.384   0.272   5.567 -0.1699 -0.0305 -0.1973
  130PUPE   NH3 1638   0.364   2.511   3.648 -0.0997 -0.2478 -0.1186
  130PUPE   PO4 1639   0.419   2.912   3.692 -0.0115 -0.0193  0.0588
  130PUPE   GL1 1640   0.622   2.813   4.148 -0.1936  0.2391  0.1210
  130PUPE   GL2 1641   0.387   2.551   4.152  0.2506 -0.2054 -0.1161
  130PUPE   D1A 1642   0.941   2.985   4.269  0.1014 -0.0844  0.1495
  130PUPE   D2A 1643   0.873   2.795   4.654 -0.4390  0.0693 -0.0200
  130PUPE   D3A 1644   1.172   3.119   4.646 -0.1425 -0.1649  0.0751
  130PUPE   D4A 1645   1.158   3.050   5.053  0.1799  0.0267 -0.1753
  130PUPE   D5A 1646   1.465   3.400   4.985 -0.3294 -0.0106  0.0885
  130PUPE   C1B 1647   0.431   2.571   4.599 -0.0965  0.2245  0.0298
  130PUPE   C2B 1648   0.448   2.676   4.918  0.2540 -0.1345 -0.0045
  130PUPE   C3B 1649   0.891   2.498   5.104 -0.3967 -0.2543 -0.2808
  130PUPE   C4B 1650   1.153   2.291   5.294  0.1424  0.0636 -0.1112
  131OAPE   NH3 1651   5.560  -0.030   7.437 -0.1953  0.1670  0.2663
  131OAPE   PO4 1652   5.926  -0.023   7.342 -0.0436 -0.2678  0.3070
  131OAPE   GL1 1653   5.676   0.068   6.911 -0.2957 -0.2406 -0.2484
  131OAPE   GL2 1654   5.384   0.134   7.012 -0.3109 -0.0017 -0.0810
  131OAPE   D1A 1655   5.550  -0.116   6.550  0.4095 -0.1423  0.2388
  131OAPE   D2A 1656   5.812  -0.186   6.267 -0.1984 -0.1570  0.0233
  131OAPE   D3A 1657   5.631   0.056   5.974  0.1430 -0.1452 -0.1059
  131OAPE   D4A 1658   6.135  -0.004   5.881 -0.1076 -0.0442  0.1479
  131OAPE   C5A 1659   6.393   0.239   5.992 -0.0635 -0.1394 -0.0341
  131OAPE   C1B 1660   5.261   0.312   6.594 -0.0466  0.2025  0.1632
  131OAPE   D2B 1661   5.192   0.249   6.119 -0.3000 -0.2882  0.0863
  131OAPE   C3B 1662   4.937   0.097   5.801  0.1690 -0.0741 -0.2027
  131OAPE   C4B 1663   4.864   0.266   5.429 -0.0187 -0.0664  0.1358
  132OAPE   NH3 1664   0.915   2.942   7.627 -0.2648  0.1244 -0.2422
  132OAPE   PO4 1665   1.068   3.270   7.455  0.0941 -0.2194  0.0412
  132OAPE   GL1 1666   1.328   3.211   7.268 -0.1637  0.2428 -0.0809
  132OAPE   GL2 1667   1.076   2.886   7.115 -0.2278 -0.1797  0.2237
  132OAPE   D1A 1668   1.630   3.496   7.232 -0.1184  0.2794  0.0318
  132OAPE   D2A 1669   1.751   3.717   6.785 -0.2736 -0.1154 -0.0481
  132OAPE   D3A 1670   2.093   3.812   6.610  0.0513  0.1303  0.0188
  132OAPE   D4A 1671   1.661   3.801   6.339 -0.2889  0.0604 -0.2337
  132OAPE   C5A 1672   1.320   3.504   6.377  0.0114  0.0692  0.1329
  132OAPE   C1B 1673   1.340   2.666   6.927 -0.2208  0.1002  0.1561
  132OAPE   D2B 1674   1.798   2.641   6.722  0.0323  0.2133 -0.1011
  132OAPE   C3B 1675   1.957   2.251   6.441  0.0229 -0.3239 -0.0072
  132OAPE   C4B 1676   1.980   1.801   6.215 -0.2244  0.1157 -0.0419
  133OAPE   NH3 1677   6.689   5.138   9.518  0.0259 -0.0936 -0.2267
  133OAPE   PO4 1678   6.680   5.188   9.926 -0.0884  0.1008 -0.0708
  133OAPE   GL1 1679   6.741   5.556  10.206  0.0712 -0.1692  0.3344
  133OAPE   GL2 1680   7.062   5.605  10.199  0.1936 -0.4170 -0.0098
  133OAPE   D1A 1681   6.624   5.825  10.465  0.2384  0.1233 -0.1789
  133OAPE   D2A 1682   6.203   6.056  10.482  0.1211  0.1313  0.0925
  133OAPE   D3A 1683   6.262   5.769  10.781 -0.1871 -0.0383  0.0943
  133OAPE   D4A 1684   6.465   6.167  10.959 -0.4415  0.3102  0.0804
  133OAPE   C5A 1685   6.367   6.553  11.245 -0.2006  0.0903 -0.2123
  133OAPE   C1B 1686   7.117   5.862  10.553  0.2493  0.1035  0.1405
  133OAPE   D2B 1687   6.906   6.169  10.755 -0.4502  0.1033  0.1886
  133OAPE   C3B 1688   6.966   6.292  11.243 -0.0905  0.2617  0.2280
  133OAPE   C4B 1689   7.055   6.166  11.703 -0.0642  0.0453  0.2844
  134OAPE   NH3 1690   2.787   0.312   9.769 -0.0182  0.1682  0.2787
  134OAPE   PO4 1691   2.560   0.580   9.514 -0.2167 -0.4366  0.1306
  134OAPE   GL1 1692   2.853   0.884   9.603  0.1433  0.0762  0.0480
  134OAPE   GL2 1693   2.685   1.056   9.821  0.1972 -0.0189 -0.0036
  134OAPE   D1A 1694   3.261   1.082   9.840  0.0330 -0.0414  0.2825
  134OAPE   D2A 1695   3.589   0.790  10.007  0.1789 -0.1940 -0.1533
  134OAPE   D3A 1696   3.725   1.165  10.198 -0.0159 -0.4677 -0.2708
  134OAPE   D4A 1697   3.608   1.157  10.542 -0.1449  0.2985  0.0122
  134OAPE   C5A 1698   3.679   0.833  10.817  0.1037  0.1804  0.0801
  134OAPE   C1B 1699   2.878   1.233  10.070  0.0300  0.0103 -0.0515
  134OAPE   D2B 1700   3.285   1.473  10.088  0.0826  0.1686  0.2187
  134OAPE   C3B 1701   3.215   1.921  10.298  0.0642  0.1564 -0.0914
  134OAPE   C4B 1702   3.173   2.337  10.414  0.1570  0.0198 -0.0597
  135OAPE   NH3 1703   4.815   6.122   3.795 -0.1520 -0.0887 -0.1592
  135OAPE   PO4 1704   4.923   6.455   3.673  0.0941 -0.1172  0.0096
  135OAPE   GL1 1705   5.044   6.640   3.992 -0.0617  0.0036 -0.0188
  135OAPE   GL2 1706   4.837   6.875   4.081  0.1954 -0.0849 -0.0641
  135OAPE   D1A 1707   5.305   6.450   4.442  0.1780 -0.0819 -0.1622
  135OAPE   D2A 1708   5.196   5.980   4.361 -0.0754  0.1255  0.1352
  135OAPE   D3A 1709   5.278   5.964   4.768  0.1949  0.2106 -0.3270
  135OAPE   D4A 1710   5.584   5.678   4.963 -0.0387  0.1555  0.2235
  135OAPE   C5A 1711   5.777   5.761   5.466  0.3117  0.0576  0.1168
  135OAPE   C1B 1712   5.037   6.975   4.423  0.2123  0.3052 -0.0670
  135OAPE   D2B 1713   5.199   6.922   4.832 -0.0930  0.3540 -0.3357
  135OAPE   C3B 1714   4.934   6.998   5.192  0.3256 -0.2608 -0.3330
  135OAPE   C4B 1715   4.796   6.715   5.430  0.0494 -0.2127 -0.1237
  136OAPE   NH3 1716   2.828   6.794   3.665  0.0295 -0.1262  0.0965
  136OAPE   PO4 1717   3.269   6.849   3.613  0.0515 -0.0588  0.2545
  136OAPE   GL1 1718   3.190   6.611   3.923 -0.0563  0.1815 -0.0906
  136OAPE   GL2 1719   3.344   6.553   4.178  0.1815 -0.1273 -0.2518
  136OAPE   D1A 1720   2.751   6.506   4.105  0.1141 -0.0659 -0.4039
  136OAPE   D2A 1721   2.965   6.173   4.427  0.1340 -0.1270  0.1241
  136OAPE   D3A 1722   2.473   5.997   4.407 -0.2245 -0.1018 -0.0511
  136OAPE   D4A 1723   2.499   6.438   4.617 -0.2036 -0.0458 -0.2376
  136OAPE   C5A 1724   2.252   6.601   4.922  0.0932  0.1528 -0.2229
  136OAPE   C1B 1725   3.454   6.155   4.329  0.3152  0.2246  0.1783
  136OAPE   D2B 1726   3.846   5.941   4.590 -0.0049 -0.0271 -0.2263
  136OAPE   C3B 1727   3.939   6.133   4.888 -0.2527 -0.1893 -0.0081
  136OAPE   C4B 1728   3.960   6.580   4.980  0.0018 -0.0280  0.0077
  137OAPE   NH3 1729   1.994   0.898   3.916 -0.0337 -0.3509 -0.0143
  137OAPE   PO4 1730   1.688   0.920   3.920  0.1327  0.0559  0.4161
  137OAPE   GL1 1731   1.702   1.317   4.134 -0.1494 -0.4278 -0.0769
  137OAPE   GL2 1732   1.986   1.250   4.371 -0.0771  0.2263 -0.0467
  137OAPE   D1A 1733   1.493   1.621   4.249 -0.2488  0.1920  0.2165
  137OAPE   D2A 1734   1.154   1.483   3.997  0.1092  0.2547  0.2639
  137OAPE   D3A 1735   1.123   1.264   3.709  0.1872 -0.0541 -0.0455
  137OAPE   D4A 1736   1.236   1.039   4.141  0.0081  0.1389 -0.1286
  137OAPE   C5A 1737   0.953   0.760   4.345  0.0151 -0.2493  0.0745
  137OAPE   C1B 1738   1.565   1.245   4.636 -0.0784  0.2466  0.2188
  137OAPE   D2B 1739   1.199   1.372   4.581  0.0914  0.1701 -0.1243
  137OAPE   C3B 1740   0.850   1.092   4.708  0.1734 -0.4275  0.2525
  137OAPE   C4B 1741   0.618   0.740   4.718 -0.3571 -0.1054 -0.1487
  138OAPE   NH3 1742   6.916   6.258   3.133 -0.3159 -0.0760  0.0049
  138OAPE   PO4 1743   6.874   6.115   2.846 -0.0432  0.1093 -0.1596
  138OAPE   GL1 1744   6.609   5.944   3.263 -0.0828  0.2262  0.4224
  138OAPE   GL2 1745   6.500   6.240   3.482  0.3551  0.1039 -0.0956
  138OAPE   D1A 1746   6.615   5.594   3.500 -0.1767  0.2231  0.2157
  138OAPE   D2A 1747   6.434   5.700   3.885 -0.2066 -0.0128 -0.0261
  138OAPE   D3A 1748   6.441   5.518   4.283  0.1390 -0.1917 -0.2717
  138OAPE   D4A 1749   6.045   5.597   4.617  0.1736  0.1576 -0.3868
  138OAPE   C5A 1750   5.786   5.216   4.831 -0.4181  0.0203  0.1214
  138OAPE   C1B 1751   6.485   6.220   4.006 -0.4869  0.0105 -0.5366
  138OAPE   D2B 1752   6.301   6.511   4.202  0.0128  0.1113 -0.0206
  138OAPE   C3B 1753   6.513   6.478   4.578 -0.0469 -0.2020 -0.2938
  138OAPE   C4B 1754   6.891   6.357   4.547  0.3265  0.2183 -0.4313
  139CHOL   ROH 1755   6.088   0.357   7.019 -0.1881 -0.0665  0.1999
  139CHOL    R1 1756   6.025   0.438   6.755 -0.2414  0.2210  0.2968
  139CHOL    R2 1757   5.997   0.259   6.547  0.2754  0.4761 -0.0164
  139CHOL    R3 1758   5.756   0.380   6.517 -0.0007 -0.0234  0.0775
  139CHOL    R4 1759   5.869   0.371   6.246  0.0060  0.3877  0.0633
  139CHOL    R5 1760   5.794   0.548   6.350 -0.3746  0.1695  0.1765
  139CHOL    C1 1761   5.567   0.550   6.043 -0.4101 -0.1328  0.1979
  139CHOL    C2 1762   5.402   0.740   5.931 -0.0697 -0.0996 -0.1183
  140CHOL   ROH 1763   7.544   7.494   6.180 -0.0142 -0.0849 -0.0953
  140CHOL    R1 1764   7.366   7.524   5.962 -0.0805 -0.1328 -0.0482
  140CHOL    R2 1765   7.454   7.560   5.702 -0.1589 -0.0615 -0.0654
  140CHOL    R3 1766   7.294   7.345   5.653 -0.0791 -0.1239 -0.0536
  140CHOL    R4 1767   7.386   7.431   5.388 -0.0224 -0.1733 -0.0499
  140CHOL    R5 1768   7.180   7.401   5.450 -0.0329 -0.2173 -0.1061
  140CHOL    C1 1769   7.198   7.155   5.160  0.1320 -0.2968 -0.0298
  140CHOL    C2 1770   7.436   6.973   4.996  0.1048 -0.1277  0.2066
  141CHOL   ROH 1771   6.901   0.475   6.932 -0.2287 -0.0767  0.0539
  141CHOL    R1 1772   6.891   0.578   6.669 -0.2782 -0.0633  0.0615
  141CHOL    R2 1773   7.034   0.468   6.460 -0.1151  0.1031  0.0847
  141CHOL    R3 1774   6.790   0.458   6.341 -0.0804 -0.1410  0.0277
  141CHOL    R4 1775   6.973   0.551   6.130 -0.1428  0.1737  0.1067
  141CHOL    R5 1776   6.788   0.648   6.194 -0.2778 -0.0762  0.1102
  141CHOL    C1 1777   6.708   0.589   5.826 -0.1262 -0.0144  0.0659
  141CHOL    C2 1778   7.004   0.765   5.525 -0.0299  0.0720 -0.4245
  142CHOL   ROH 1779   4.545   6.852   4.645 -0.3846 -0.1425 -0.1090
  142CHOL    R1 1780   4.545   6.870   4.928 -0.1740 -0.0785 -0.1112
  142CHOL    R2 1781   4.491   7.106   5.062 -0.0503 -0.0420 -0.1232
  142CHOL    R3 1782   4.304   6.954   5.187  0.0252  0.0054  0.0493
  142CHOL    R4 1783   4.349   7.182   5.367  0.2905 -0.0366  0.0391
  142CHOL    R5 1784   4.361   6.971   5.420  0.2719 -0.0481 -0.0049
  142CHOL    C1 1785   4.090   7.084   5.663  0.5597  0.0110  0.2955
  142CHOL    C2 1786   4.208   7.184   5.890  0.2424  0.1357  0.1411
  143CHOL   ROH 1787   3.382   5.576   4.486  0.1336  0.2803 -0.0387
  143CHOL    R1 1788   3.339   5.672   4.749  0.1628  0.1521  0.0153
  143CHOL    R2 1789   3.488   5.879   4.858  0.0162  0.2693  0.0148
  143CHOL    R3 1790   3.243   5.988   4.902 -0.0755  0.0100  0.1591
  143CHOL    R4 1791   3.411   6.090   5.120 -0.0199  0.3204 -0.0382
  143CHOL    R5 1792   3.220   5.987   5.141  0.1189  0.1118  0.1749
  143CHOL    C1 1793   3.136   6.315   5.315 -0.1270  0.1068  0.0663
  143CHOL    C2 1794   3.058   6.590   5.401  0.0439 -0.0421  0.1916
  144CHOL   ROH 1795   7.033   3.462   6.798 -0.1101  0.1400  0.0749
  144CHOL    R1 1796   7.062   3.289   6.576 -0.2547  0.1326  0.0623
  144CHOL    R2 1797   7.019   3.372   6.316  0.1313  0.2824  0.0449
  144CHOL    R3 1798   7.270   3.274   6.277 -0.0164 -0.2023  0.2372
  144CHOL    R4 1799   7.133   3.231   6.021  0.1712  0.3689  0.0176
  144CHOL    R5 1800   7.238   3.080   6.140 -0.2736  0.0066 -0.0148
  144CHOL    C1 1801   7.435   3.056   5.814  0.0558 -0.0359  0.1823
  144CHOL    C2 1802   7.302   3.122   5.467 -0.0611 -0.0416 -0.1098
  145CHOL   ROH 1803   2.950   0.560   7.451  0.1357 -0.1922  0.0250
  145CHOL    R1 1804   3.093   0.477   7.221  0.3618  0.1659  0.0303
  145CHOL    R2 1805   2.973   0.448   6.973  0.4332 -0.1552  0.0368
  145CHOL    R3 1806   3.171   0.616   6.894  0.0116  0.3642  0.0233
  145CHOL    R4 1807   3.045   0.528   6.645  0.3844 -0.2179  0.0095
  145CHOL    R5 1808   3.257   0.517   6.694  0.4132  0.4287  0.1479
  145CHOL    C1 1809   3.273   0.732   6.379 -0.0398  0.2332 -0.0191
  145CHOL    C2 1810   3.352   1.011   6.078  0.3767  0.3283 -0.1496
  146CHOL   ROH 1811   5.383   4.468   7.163 -0.0515  0.1351 -0.0714
  146CHOL    R1 1812   5.258   4.253   7.027 -0.0217  0.0851 -0.0224
  146CHOL    R2 1813   5.090   4.292   6.811 -0.0893  0.0162  0.0114
  146CHOL    R3 1814   5.260   4.118   6.689 -0.0626  0.0593 -0.0108
  146CHOL    R4 1815   5.002   4.078   6.553 -0.0541  0.0129  0.0031
  146CHOL    R5 1816   5.125   3.924   6.646 -0.0195  0.0354 -0.0173
  146CHOL    C1 1817   5.111   3.791   6.289 -0.0086  0.0515 -0.0226
  146CHOL    C2 1818   4.859   3.887   6.092  0.0313 -0.2199  0.0297
  147CHOL   ROH 1819   3.617   0.976   8.015  0.2652  0.1721 -0.0480
  147CHOL    R1 1820   3.635   1.230   7.891  0.1090  0.2113  0.0072
  147CHOL    R2 1821   3.558   1.273   7.629  0.1666  0.2009 -0.0117
  147CHOL    R3 1822   3.404   1.467   7.740 -0.0264  0.0590 -0.0281
  147CHOL    R4 1823   3.415   1.536   7.456  0.2529  0.2752  0.0298
  147CHOL    R5 1824   3.465   1.667   7.623  0.0266  0.1707  0.1842
  147CHOL    C1 1825   3.187   1.871   7.461  0.1221  0.1852  0.0385
  147CHOL    C2 1826   3.139   2.245   7.341 -0.0225 -0.3276 -0.2521
  148CHOL   ROH 1827   3.281   3.889   5.038  0.0058 -0.0595 -0.0501
  148CHOL    R1 1828   3.066   3.779   5.186 -0.0182 -0.1157 -0.1302
  148CHOL    R2 1829   3.051   3.511   5.248  0.1471 -0.0738  0.0532
  148CHOL    R3 1830   3.025   3.604   5.502 -0.1241  0.0859 -0.0272
  148CHOL    R4 1831   2.908   3.334   5.509  0.3064 -0.1253  0.1091
  148CHOL    R5 1832   2.812   3.519   5.574 -0.0350 -0.2146 -0.0750
  148CHOL    C1 1833   2.800   3.320   5.899  0.1446 -0.0053  0.0661
  148CHOL    C2 1834   2.840   3.111   6.203 -0.1092  0.0717  0.2704
  149CHOL   ROH 1835   6.423   5.843   4.791 -0.0099  0.0341  0.0766
  149CHOL    R1 1836   6.458   6.117   4.851  0.0322  0.0309  0.0608
  149CHOL    R2 1837   6.446   6.215   5.110 -0.0563  0.0594  0.0410
  149CHOL    R3 1838   6.690   6.317   5.047 -0.0030 -0.0026  0.1392
  149CHOL    R4 1839   6.572   6.515   5.227  0.0665 -0.0807  0.2791
  149CHOL    R5 1840   6.654   6.553   5.029  0.1021  0.0310  0.3111
  149CHOL    C1 1841   6.874   6.785   5.237  0.1880 -0.2204  0.5100
  149CHOL    C2 1842   6.709   7.205   5.323 -0.3517  0.3329  0.1346
  150CHOL   ROH 1843   5.867   7.264   3.954 -0.0947  0.1581  0.0583
  150CHOL    R1 1844   5.921   7.206   4.226 -0.1235  0.0197  0.0349
  150CHOL    R2 1845   6.042   6.970   4.306 -0.0720  0.0073 -0.0781
  150CHOL    R3 1846   6.216   7.139   4.429 -0.1386 -0.0132  0.0465
  150CHOL    R4 1847   6.240   6.887   4.576 -0.3987  0.0320  0.1763
  150CHOL    R5 1848   6.199   7.084   4.661 -0.4162  0.0830  0.0539
  150CHOL    C1 1849   6.520   6.997   4.849 -0.6514  0.0271  0.4413
  150CHOL    C2 1850   6.794   6.981   4.801 -0.1817 -0.0238  0.1817
  151CHOL   ROH 1851   2.315   2.248   6.749  0.0588 -0.2236  0.1320
  151CHOL    R1 1852   2.530   2.249   6.565  0.1057 -0.1793  0.1859
  151CHOL    R2 1853   2.612   2.477   6.432  0.0091 -0.1867  0.1103
  151CHOL    R3 1854   2.854   2.412   6.537  0.0204 -0.0057  0.2005
  151CHOL    R4 1855   2.916   2.602   6.325 -0.0215 -0.1796  0.0318
  151CHOL    R5 1856   3.001   2.404   6.349  0.0451 -0.1281  0.2250
  151CHOL    C1 1857   3.320   2.614   6.361 -0.0287 -0.0055  0.0708
  151CHOL    C2 1858   3.693   2.596   6.579  0.0052  0.3186 -0.0360
  152CHOL   ROH 1859   4.233   4.730   4.292  0.4624  0.2241 -0.1163
  152CHOL    R1 1860   4.410   4.720   4.512  0.1078  0.2047  0.1790
  152CHOL    R2 1861   4.323   4.715   4.774 -0.3395 -0.2329  0.0382
  152CHOL    R3 1862   4.477   4.492   4.788 -0.0555 -0.0440  0.0163
  152CHOL    R4 1863   4.421   4.562   5.068 -0.4630 -0.3527  0.0182
  152CHOL    R5 1864   4.618   4.529   4.979 -0.3145 -0.0159  0.2055
  152CHOL    C1 1865   4.622   4.263   5.252 -0.2682 -0.2451 -0.0141
  152CHOL    C2 1866   4.299   4.260   5.457  0.1727 -0.0756 -0.2383
  153CHOL   ROH 1867   5.646   0.559   7.172  0.0537 -0.0154 -0.0029
  153CHOL    R1 1868   5.555   0.577   6.905  0.2145 -0.1074 -0.0680
  153CHOL    R2 1869   5.354   0.750   6.827 -0.0945 -0.4740 -0.1577
  153CHOL    R3 1870   5.540   0.833   6.646 -0.1094 -0.0350  0.0220
  153CHOL    R4 1871   5.287   0.946   6.550 -0.2387 -0.4455 -0.1000
  153CHOL    R5 1872   5.427   0.823   6.436  0.0691 -0.1270 -0.0642
  153CHOL    C1 1873   5.422   1.137   6.219 -0.3366 -0.0169  0.1023
  153CHOL    C2 1874   5.585   1.312   5.913  0.1384  0.3059  0.1773
  154CHOL   ROH 1875   0.746   5.053   3.952 -0.2602  0.0237  0.2062
  154CHOL    R1 1876   0.850   5.124   4.206 -0.1457  0.1488  0.1277
  154CHOL    R2 1877   0.870   5.386   4.291 -0.2386  0.1900  0.0478
  154CHOL    R3 1878   0.727   5.295   4.503 -0.0662  0.1607  0.1513
  154CHOL    R4 1879   0.777   5.577   4.563 -0.3592  0.2447 -0.0322
  154CHOL    R5 1880   0.822   5.407   4.692 -0.1300  0.3747  0.0523
  154CHOL    C1 1881   0.589   5.603   4.922 -0.2675  0.2491  0.0183
  154CHOL    C2 1882   0.516   5.656   5.349 -0.3929  0.0179 -0.0330
  155CHOL   ROH 1883   1.454   7.318   3.695 -0.0750  0.2522  0.0776
  155CHOL    R1 1884   1.317   7.192   3.908 -0.1329  0.3613  0.1068
  155CHOL    R2 1885   1.408   6.960   4.028 -0.4138  0.1467 -0.0713
  155CHOL    R3 1886   1.387   7.108   4.254 -0.0231  0.0765  0.0168
  155CHOL    R4 1887   1.436   6.836   4.349 -0.3255 -0.0319 -0.1472
  155CHOL    R5 1888   1.273   6.966   4.409 -0.0962  0.1705  0.0445
  155CHOL    C1 1889   1.433   6.903   4.749  0.0928 -0.2018 -0.1088
  155CHOL    C2 1890   1.324   6.781   5.092 -0.0870  0.2274 -0.1543
  156CHOL   ROH 1891   2.253   3.684  10.627 -0.0662 -0.0206  0.0188
  156CHOL    R1 1892   2.324   3.782  10.883 -0.0847  0.0064  0.0131
  156CHOL    R2 1893   2.474   3.634  11.062 -0.0615  0.0438  0.0206
  156CHOL    R3 1894   2.633   3.855  11.062 -0.0986  0.0712  0.0124
  156CHOL    R4 1895   2.690   3.723  11.317  0.0185  0.0168 -0.0366
  156CHOL    R5 1896   2.630   3.931  11.289 -0.0282  0.0162  0.0340
  156CHOL    C1 1897   2.964   3.982  11.465  0.0304  0.0269 -0.0778
  156CHOL    C2 1898   3.146   3.943  11.689 -0.1529  0.0016 -0.0897
  157CHOL   ROH 1899   0.662   3.275   3.943 -0.2933 -0.0297 -0.1051
  157CHOL    R1 1900   0.616   3.361   4.208 -0.4154 -0.0216 -0.1283
  157CHOL    R2 1901   0.453   3.223   4.384 -0.0336 -0.3463 -0.0162
  157CHOL    R3 1902   0.673   3.230   4.543  0.0151  0.2530 -0.0864
  157CHOL    R4 1903   0.459   3.131   4.717  0.3570 -0.5445 -0.0725
  157CHOL    R5 1904   0.591   3.300   4.756 -0.1540 -0.1345 -0.0147
  157CHOL    C1 1905   0.670   3.083   5.060  0.6302 -0.0972 -0.1711
  157CHOL    C2 1906   0.678   2.870   5.390 -0.2432  0.0400 -0.1334
  158CHOL   ROH 1907   6.115   0.884   5.116  0.1887  0.2073  0.3981
  158CHOL    R1 1908   6.115   0.624   5.227  0.0762  0.0690  0.0888
  158CHOL    R2 1909   6.278   0.422   5.132  0.2576  0.2144  0.0754
  158CHOL    R3 1910   6.357   0.407   5.392 -0.1153 -0.0762  0.1813
  158CHOL    R4 1911   6.435   0.149   5.274  0.3484  0.1786 -0.0925
  158CHOL    R5 1912   6.314   0.179   5.454  0.0416 -0.2223 -0.2197
  158CHOL    C1 1913   6.602  -0.024   5.601  0.0514 -0.1150 -0.0908
  158CHOL    C2 1914   6.785  -0.283   5.744  0.0134  0.4322 -0.0306
  159CHOL   ROH 1915   2.158   1.020   7.500  0.1684  0.2771  0.0723
  159CHOL    R1 1916   2.100   1.120   7.241  0.0269  0.0399  0.0077
  159CHOL    R2 1917   2.264   1.301   7.111 -0.2362  0.2237 -0.0903
  159CHOL    R3 1918   2.258   1.114   6.914  0.0601  0.0894  0.0243
  159CHOL    R4 1919   2.335   1.363   6.779 -0.1557  0.0847 -0.0983
  159CHOL    R5 1920   2.171   1.231   6.724  0.0168 -0.1320 -0.0911
  159CHOL    C1 1921   2.372   1.224   6.400  0.1694 -0.1223  0.0046
  159CHOL    C2 1922   2.327   1.419   6.007  0.3202  0.0254  0.2452
  160CHOL   ROH 1923   0.113   4.182   4.119 -0.2056 -0.0787  0.1208
  160CHOL    R1 1924   0.289   4.326   4.287 -0.1607 -0.0706  0.0671
  160CHOL    R2 1925   0.200   4.486   4.494 -0.1097  0.0163  0.0225
  160CHOL    R3 1926   0.368   4.333   4.642 -0.1407  0.0194  0.0609
  160CHOL    R4 1927   0.338   4.581   4.796 -0.0667  0.0756 -0.0155
  160CHOL    R5 1928   0.526   4.489   4.733 -0.0946  0.0072  0.0022
  160CHOL    C1 1929   0.577   4.492   5.111 -0.0707  0.1131 -0.0016
  160CHOL    C2 1930   0.560   4.609   5.451 -0.1343  0.3301 -0.2273
  161CHOL   ROH 1931   4.274   5.503   6.467 -0.1224 -0.1467 -0.0589
  161CHOL    R1 1932   4.272   5.596   6.200 -0.2106 -0.2021 -0.0781
  161CHOL    R2 1933   4.039   5.629   6.056 -0.2808  0.0101  0.0772
  161CHOL    R3 1934   4.134   5.881   6.020 -0.0396 -0.0944 -0.0401
  161CHOL    R4 1935   3.876   5.878   5.879 -0.2925  0.2320  0.3911
  161CHOL    R5 1936   4.070   5.938   5.796 -0.3545  0.0150  0.0732
  161CHOL    C1 1937   3.872   6.259   5.742 -0.0728  0.2631  0.4637
  161CHOL    C2 1938   3.993   6.587   5.522 -0.5120  0.2364  0.0867
  162CHOL   ROH 1939   0.078   6.307  11.105 -0.1377  0.2915 -0.0346
  162CHOL    R1 1940   0.306   6.433  11.215 -0.1271  0.2452 -0.0022
  162CHOL    R2 1941   0.500   6.551  11.058 -0.0092  0.0854  0.0179
  162CHOL    R3 1942   0.449   6.767  11.215  0.0181  0.1840 -0.1081
  162CHOL    R4 1943   0.728   6.802  11.128  0.1011 -0.0278  0.0681
  162CHOL    R5 1944   0.654   6.804  11.334 -0.0399  0.1042  0.0175
  162CHOL    C1 1945   0.812   7.151  11.316  0.1910 -0.0012 -0.0207
  162CHOL    C2 1946   1.109   7.336  11.413  0.0379 -0.0043 -0.4811
  163CHOL   ROH 1947   4.507   2.020   4.826 -0.1159 -0.1630  0.0379
  163CHOL    R1 1948   4.698   1.977   5.031 -0.0600 -0.0539  0.0091
  163CHOL    R2 1949   4.626   1.938   5.295  0.0063 -0.0089  0.0340
  163CHOL    R3 1950   4.776   1.712   5.269  0.0690  0.0287  0.0594
  163CHOL    R4 1951   4.732   1.740   5.558 -0.1098 -0.0664  0.0391
  163CHOL    R5 1952   4.924   1.718   5.457 -0.0447  0.0026  0.1497
  163CHOL    C1 1953   4.934   1.413   5.686 -0.1186 -0.0646  0.0659
  163CHOL    C2 1954   5.084   1.174   5.899  0.3745  0.1882  0.0226
  164CHOL   ROH 1955   4.651   0.635   7.379  0.0010  0.1024 -0.1885
  164CHOL    R1 1956   4.456   0.736   7.199 -0.1708 -0.0549 -0.0927
  164CHOL    R2 1957   4.185   0.729   7.254 -0.1083  0.1319  0.2451
  164CHOL    R3 1958   4.202   0.996   7.204 -0.0529  0.0642 -0.1338
  164CHOL    R4 1959   3.918   0.948   7.256  0.0016  0.2690  0.4619
  164CHOL    R5 1960   4.002   1.046   7.081 -0.2629  0.0003  0.1643
  164CHOL    C1 1961   3.777   1.325   7.211  0.1176  0.2853  0.2325
  164CHOL    C2 1962   3.609   1.413   6.934  0.0202 -0.1374  0.0817
  165CHOL   ROH 1963   5.681   4.269   6.825  0.1877 -0.0357 -0.0208
  165CHOL    R1 1964   5.701   4.157   6.565  0.0923 -0.0249 -0.0331
  165CHOL    R2 1965   5.670   3.887   6.517  0.1611 -0.0353 -0.0203
  165CHOL    R3 1966   5.483   3.973   6.339  0.0384 -0.0973  0.0771
  165CHOL    R4 1967   5.561   3.707   6.243  0.0757 -0.0709  0.0365
  165CHOL    R5 1968   5.561   3.893   6.128 -0.0463 -0.0710  0.0359
  165CHOL    C1 1969   5.321   3.683   5.916 -0.0891 -0.1497  0.1610
  165CHOL    C2 1970   4.983   3.581   5.692  0.0175  0.2934 -0.0954
  166CHOL   ROH 1971   2.493   3.314   9.535  0.0337 -0.0667 -0.1346
  166CHOL    R1 1972   2.753   3.270   9.639  0.0242 -0.1710 -0.1575
  166CHOL    R2 1973   2.806   3.264   9.911  0.0749  0.0023 -0.1699
  166CHOL    R3 1974   2.914   3.022   9.851 -0.1017 -0.1230  0.0003
  166CHOL    R4 1975   3.050   3.105  10.097 -0.2056 -0.1449  0.0819
  166CHOL    R5 1976   3.145   3.043   9.911 -0.1193 -0.3034  0.1664
  166CHOL    C1 1977   3.293   2.785  10.149 -0.5346 -0.3483  0.3883
  166CHOL    C2 1978   3.562   2.580  10.374  0.0301 -0.0932 -0.0281
  167CHOL   ROH 1979   3.937   0.676   9.482 -0.1942 -0.2580  0.2107
  167CHOL    R1 1980   4.135   0.809   9.634 -0.1947  0.0232 -0.0233
  167CHOL    R2 1981   4.123   1.079   9.691 -0.5400  0.0066  0.0355
  167CHOL    R3 1982   4.149   0.993   9.947 -0.0802 -0.0120 -0.0093
  167CHOL    R4 1983   4.150   1.286   9.966 -0.6718 -0.0129  0.0630
  167CHOL    R5 1984   4.300   1.150  10.047 -0.2952  0.2759 -0.1339
  167CHOL    C1 1985   4.190   1.326  10.367 -0.3169 -0.0417  0.0368
  167CHOL    C2 1986   3.883   1.616  10.425  0.2173  0.0321 -0.0753
  168CHOL   ROH 1987   5.001   0.608   9.798  0.0579  0.2929 -0.0545
  168CHOL    R1 1988   4.958   0.808   9.994  0.0009  0.1714  0.0588
  168CHOL    R2 1989   4.710   0.855  10.105 -0.0118  0.0362  0.0894
  168CHOL    R3 1990   4.844   0.820  10.340  0.0009 -0.0554  0.0683
  168CHOL    R4 1991   4.600   0.966  10.414  0.0970  0.0904  0.1093
  168CHOL    R5 1992   4.805   1.023  10.461  0.1402 -0.0358  0.0826
  168CHOL    C1 1993   4.661   0.997  10.813  0.1723  0.0359  0.1011
  168CHOL    C2 1994   4.591   1.098  11.161 -0.0218 -0.4463 -0.2764
  169CHOL   ROH 1995   2.716   2.352   4.453  0.1063  0.3263 -0.1648
  169CHOL    R1 1996   2.659   2.469   4.704  0.0032  0.1279 -0.0940
  169CHOL    R2 1997   2.496   2.348   4.892  0.1708 -0.1612 -0.1358
  169CHOL    R3 1998   2.711   2.384   5.054  0.1504  0.0046 -0.1433
  169CHOL    R4 1999   2.480   2.388   5.235  0.1402 -0.2019 -0.1322
  169CHOL    R5 2000   2.635   2.540   5.219  0.0191 -0.0665 -0.1283
  169CHOL    C1 2001   2.672   2.446   5.587  0.1032 -0.0699 -0.1372
  169CHOL    C2 2002   2.767   2.301   5.884 -0.0606  0.2872  0.0569
  170CHOL   ROH 2003   7.529   7.010   6.585 -0.2364 -0.0529  0.1025
  170CHOL    R1 2004   7.611   7.100   6.330 -0.1317 -0.0427  0.1370
  170CHOL    R2 2005   7.704   6.929   6.135 -0.0832 -0.0415  0.1480
  170CHOL    R3 2006   7.509   7.044   5.985 -0.0166 -0.0030  0.0992
  170CHOL    R4 2007   7.643   6.857   5.802  0.1718  0.1907  0.0485
  170CHOL    R5 2008   7.608   7.070   5.768  0.1198  0.1974  0.1879
  170CHOL    C1 2009   7.424   6.923   5.468  0.3827  0.3621 -0.0552
  170CHOL    C2 2010   7.692   6.745   5.308  0.0175 -0.1595 -0.2042
  171CHOL   ROH 2011   3.661   7.021   3.945  0.1093 -0.0825 -0.1230
  171CHOL    R1 2012   3.707   7.026   4.224  0.1059 -0.0486 -0.1233
  171CHOL    R2 2013   3.548   7.169   4.399  0.1585  0.0449 -0.1538
  171CHOL    R3 2014   3.525   6.929   4.524  0.0633  0.0772 -0.1076
  171CHOL    R4 2015   3.385   7.118   4.699  0.0844  0.1569 -0.1739
  171CHOL    R5 2016   3.545   6.981   4.757  0.0338  0.1210 -0.1139
  171CHOL    C1 2017   3.268   6.863   4.992 -0.0481  0.2524 -0.1422
  171CHOL    C2 2018   2.769   6.796   5.062 -0.4084 -0.0758 -0.2530
  172CHOL   ROH 2019   2.713   7.405   4.230  0.1351 -0.1460  0.1931
  172CHOL    R1 2020   2.817   7.423   4.492  0.1034 -0.0859  0.2039
  172CHOL    R2 2021   2.660   7.391   4.717  0.0599  0.0273  0.2009
  172CHOL    R3 2022   2.846   7.203   4.781  0.0026 -0.0006  0.2766
  172CHOL    R4 2023   2.780   7.333   5.036  0.0728  0.1342  0.2137
  172CHOL    R5 2024   2.979   7.307   4.951  0.0505  0.0290  0.2127
  172CHOL    C1 2025   3.025   7.123   5.282  0.0266  0.1703  0.2922
  172CHOL    C2 2026   2.925   7.158   5.563 -0.2171  0.0796 -0.2352
  173CHOL   ROH 2027   1.114   1.575   6.165  0.1479  0.0266 -0.1995
  173CHOL    R1 2028   0.925   1.455   5.991  0.1614 -0.1402 -0.1009
  173CHOL    R2 2029   0.669   1.554   5.959  0.0773 -0.3206 -0.0233
  173CHOL    R3 2030   0.737   1.554   5.696 -0.0204 -0.3287 -0.0491
  173CHOL    R4 2031   0.443   1.548   5.697 -0.0306  0.2245  0.0451
  173CHOL    R5 2032   0.575   1.409   5.593 -0.3308  0.0209 -0.0650
  173CHOL    C1 2033   0.375   1.544   5.298 -0.1852  0.5342  0.0608
  173CHOL    C2 2034   0.247   1.564   4.956  0.0192 -0.0743 -0.0877
  174CHOL   ROH 2035   5.460   4.549   3.981 -0.2068 -0.1080  0.0904
  174CHOL    R1 2036   5.419   4.563   4.260 -0.0236  0.0318  0.1135
  174CHOL    R2 2037   5.613   4.652   4.435  0.0843  0.1545 -0.0563
  174CHOL    R3 2038   5.418   4.823   4.515  0.1096  0.1672 -0.0246
  174CHOL    R4 2039   5.530   4.715   4.764  0.0100  0.0273 -0.0508
  174CHOL    R5 2040   5.320   4.716   4.705  0.0307  0.1101 -0.1025
  174CHOL    C1 2041   5.299   4.913   5.031 -0.0094 -0.0348 -0.0178
  174CHOL    C2 2042   5.008   4.911   5.324  0.3312  0.0723  0.1923
  175CHOL   ROH 2043   3.116   0.554  10.002  0.1173  0.0368 -0.0301
  175CHOL    R1 2044   3.046   0.750  10.194  0.0337  0.1951 -0.2172
  175CHOL    R2 2045   3.162   0.761  10.444 -0.4064  0.1028  0.0099
  175CHOL    R3 2046   3.217   1.018  10.372  0.0925  0.0054  0.0109
  175CHOL    R4 2047   3.151   1.033  10.658 -0.7049  0.2411 -0.1760
  175CHOL    R5 2048   3.060   1.149  10.497 -0.1202  0.2606 -0.5073
  175CHOL    C1 2049   3.196   1.431  10.715 -0.4104  0.2302 -0.2834
  175CHOL    C2 2050   3.506   1.693  10.710  0.2166 -0.0365 -0.1641
  176CHOL   ROH 2051   1.760   0.824   4.439  0.0294 -0.1565 -0.0681
  176CHOL    R1 2052   1.521   0.716   4.545  0.0665 -0.1480  0.0272
  176CHOL    R2 2053   1.501   0.628   4.807  0.1637 -0.1432  0.0424
  176CHOL    R3 2054   1.290   0.799   4.815  0.1759 -0.1333  0.1150
  176CHOL    R4 2055   1.280   0.657   5.071  0.0633 -0.3506 -0.0181
  176CHOL    R5 2056   1.118   0.676   4.926  0.1229 -0.2110 -0.0587
  176CHOL    C1 2057   0.953   0.834   5.232  0.0163 -0.4620  0.0147
  176CHOL    C2 2058   0.618   0.953   5.239  0.0070  0.2067  0.1998
  177CHOL   ROH 2059   7.473   2.352   4.115  0.0605  0.0004 -0.0232
  177CHOL    R1 2060   7.570   2.312   4.378 -0.0324 -0.0807 -0.0010
  177CHOL    R2 2061   7.652   2.520   4.539  0.1917 -0.1557 -0.0177
  177CHOL    R3 2062   7.473   2.413   4.714  0.0309  0.0838 -0.0307
  177CHOL    R4 2063   7.616   2.617   4.869  0.3801 -0.1759  0.0099
  177CHOL    R5 2064   7.590   2.407   4.923  0.0471 -0.1566 -0.0416
  177CHOL    C1 2065   7.427   2.573   5.225  0.3390  0.0373  0.0139
  177CHOL    C2 2066   7.394   2.575   5.628  0.1447 -0.0075  0.2655
  178CHOL   ROH 2067   6.471   2.684   6.920 -0.1614 -0.0247 -0.1577
  178CHOL    R1 2068   6.519   2.715   6.643  0.0696  0.0601 -0.1098
  178CHOL    R2 2069   6.772   2.706   6.534  0.1309 -0.2859  0.0549
  178CHOL    R3 2070   6.663   2.514   6.375 -0.0785 -0.0214 -0.1302
  178CHOL    R4 2071   6.887   2.621   6.219  0.1664 -0.2429  0.0556
  178CHOL    R5 2072   6.680   2.604   6.154  0.1663  0.1085 -0.0639
  178CHOL    C1 2073   6.851   2.392   5.887 -0.0096  0.0305 -0.1176
  178CHOL    C2 2074   6.971   2.199   5.539  0.2838 -0.0802  0.2139
  179CHOL   ROH 2075   3.670   2.479   4.855  0.0619 -0.0990  0.0464
  179CHOL    R1 2076   3.659   2.514   5.135  0.0269 -0.0575  0.0402
  179CHOL    R2 2077   3.884   2.555   5.289  0.0223 -0.1713  0.0813
  179CHOL    R3 2078   3.749   2.776   5.372  0.1345 -0.0803  0.0242
  179CHOL    R4 2079   3.872   2.668   5.616 -0.1516 -0.2424  0.0997
  179CHOL    R5 2080   3.661   2.714   5.586 -0.0913 -0.0620 -0.0617
  179CHOL    C1 2081   3.737   2.941   5.884 -0.1475 -0.1983  0.0569
  179CHOL    C2 2082   3.733   2.670   6.107  0.0197  0.1090  0.2613
  180CHOL   ROH 2083   7.707   4.039   5.483  0.1610  0.0387  0.1648
  180CHOL    R1 2084   7.515   3.888   5.625  0.1109  0.0589  0.1209
  180CHOL    R2 2085   7.243   3.914   5.582  0.1175  0.1162  0.0850
  180CHOL    R3 2086   7.257   3.645   5.544  0.0762  0.1193  0.0538
  180CHOL    R4 2087   6.998   3.688   5.674  0.1598  0.1218  0.2095
  180CHOL    R5 2088   7.154   3.552   5.740  0.1871  0.1076  0.1034
  180CHOL    C1 2089   6.868   3.305   5.693  0.1457  0.1281  0.2526
  180CHOL    C2 2090   6.955   2.864   5.732  0.2597 -0.4935 -0.1030
  181CHOL   ROH 2091   2.505   7.161   3.872 -0.0574 -0.0563  0.0886
  181CHOL    R1 2092   2.395   7.062   4.114 -0.0679  0.0292  0.1188
  181CHOL    R2 2093   2.552   6.958   4.317 -0.0791  0.0762  0.1510
  181CHOL    R3 2094   2.421   7.143   4.468 -0.0611  0.1356  0.0945
  181CHOL    R4 2095   2.493   6.931   4.657 -0.0419  0.2072  0.1685
  181CHOL    R5 2096   2.295   7.014   4.624 -0.0451  0.1963  0.1585
  181CHOL    C1 2097   2.337   7.089   4.996 -0.0033  0.3392  0.1256
  181CHOL    C2 2098   2.327   6.846   5.335  0.0292  0.0558 -0.0048
  182CHOL   ROH 2099   0.173   1.037   6.777  0.3324 -0.1149  0.0543
  182CHOL    R1 2100   0.133   1.197   6.547  0.0094 -0.0863  0.1257
  182CHOL    R2 2101   0.331   1.239   6.359 -0.0906  0.3431  0.1081
  182CHOL    R3 2102   0.142   1.149   6.186  0.0367  0.0754  0.1033
  182CHOL    R4 2103   0.364   1.233   6.015 -0.0957  0.4593  0.1050
  182CHOL    R5 2104   0.156   1.297   5.999 -0.2039  0.1388  0.1294
  182CHOL    C1 2105   0.205   1.144   5.653  0.0209  0.2758  0.0986
  182CHOL    C2 2106   0.150   1.123   5.351  0.0097  0.0907 -0.1170
  183CHOL   ROH 2107   3.385   4.811   6.937  0.0619  0.1271  0.0093
  183CHOL    R1 2108   3.469   4.587   6.785  0.0672  0.0753  0.0884
  183CHOL    R2 2109   3.361   4.525   6.538  0.0020 -0.0680  0.1517
  183CHOL    R3 2110   3.621   4.530   6.460 -0.0240 -0.0418  0.0656
  183CHOL    R4 2111   3.487   4.357   6.265 -0.0874  0.0125  0.0599
  183CHOL    R5 2112   3.663   4.307   6.383 -0.0467 -0.0194 -0.0132
  183CHOL    C1 2113   3.805   4.263   6.031 -0.1639  0.0840 -0.0744
  183CHOL    C2 2114   3.874   3.934   5.850 -0.0000 -0.1672  0.2491
  184CHOL   ROH 2115   2.289   2.652   8.708  0.1312  0.2633 -0.0002
  184CHOL    R1 2116   2.561   2.696   8.642  0.1272  0.1677 -0.0823
  184CHOL    R2 2117   2.767   2.551   8.754  0.1264  0.2612  0.0422
  184CHOL    R3 2118   2.832   2.503   8.494  0.0882 -0.0142  0.0797
  184CHOL    R4 2119   3.070   2.424   8.646  0.1957  0.3608  0.1175
  184CHOL    R5 2120   3.063   2.564   8.479  0.0387  0.1493 -0.0591
  184CHOL    C1 2121   3.307   2.305   8.340  0.2002  0.1604  0.1966
  184CHOL    C2 2122   3.461   2.000   8.030 -0.0932 -0.2321 -0.1716
  185CHOL   ROH 2123   2.754   6.261   6.530 -0.3885 -0.0529 -0.0076
  185CHOL    R1 2124   2.875   6.149   6.300 -0.4683  0.0765 -0.1132
  185CHOL    R2 2125   3.063   5.947   6.313 -0.0409  0.4484 -0.2555
  185CHOL    R3 2126   2.893   5.821   6.143 -0.0292  0.0264  0.0291
  185CHOL    R4 2127   3.157   5.716   6.074  0.0383  0.2404 -0.0288
  185CHOL    R5 2128   3.014   5.807   5.937 -0.1694 -0.1009 -0.0449
  185CHOL    C1 2129   3.052   5.464   5.775  0.0956 -0.2768  0.3704
  185CHOL    C2 2130   3.223   5.175   5.635  0.2893 -0.2410  0.0494
  186CHOL   ROH 2131   0.815   2.353   6.935  0.1495 -0.1669  0.0212
  186CHOL    R1 2132   0.902   2.380   6.667 -0.0048 -0.1535 -0.0285
  186CHOL    R2 2133   1.022   2.610   6.572 -0.1398 -0.1142 -0.1111
  186CHOL    R3 2134   1.218   2.438   6.496 -0.1171 -0.0484 -0.2022
  186CHOL    R4 2135   1.317   2.702   6.417 -0.0653  0.0243  0.1080
  186CHOL    R5 2136   1.298   2.527   6.289 -0.0205  0.1558 -0.0779
  186CHOL    C1 2137   1.672   2.594   6.255 -0.0007  0.1667  0.1502
  186CHOL    C2 2138   1.903   2.672   5.934  0.1236  0.2469 -0.1566
  187CHOL   ROH 2139   0.747   6.238   6.251 -0.0622  0.2536 -0.0619
  187CHOL    R1 2140   0.619   6.375   6.039 -0.1428  0.1782 -0.0638
  187CHOL    R2 2141   0.755   6.459   5.813 -0.1986  0.2205 -0.0872
  187CHOL    R3 2142   0.562   6.318   5.684 -0.1463  0.1186 -0.0524
  187CHOL    R4 2143   0.634   6.532   5.498 -0.3014  0.1533 -0.0628
  187CHOL    R5 2144   0.433   6.483   5.569 -0.2583  0.0454 -0.0274
  187CHOL    C1 2145   0.382   6.442   5.193 -0.3122  0.0185 -0.0159
  187CHOL    C2 2146   0.009   6.404   4.938  0.2597  0.0101 -0.3747
  188CHOL   ROH 2147   0.078   0.607   6.659 -0.0798  0.0021  0.0965
  188CHOL    R1 2148   0.196   0.718   6.426 -0.0007 -0.0604  0.1066
  188CHOL    R2 2149   0.377   0.580   6.270 -0.0737 -0.1608  0.1163
  188CHOL    R3 2150   0.203   0.642   6.071 -0.0226 -0.0536  0.1033
  188CHOL    R4 2151   0.457   0.591   5.934 -0.0318 -0.2155  0.1241
  188CHOL    R5 2152   0.333   0.769   5.915  0.0762 -0.1331  0.1132
  188CHOL    C1 2153   0.340   0.656   5.551  0.0406 -0.1468  0.1164
  188CHOL    C2 2154   0.103   0.708   5.134 -0.0966  0.1299  0.3617
  189CHOL   ROH 2155   1.787   7.432   6.706  0.0524 -0.0380 -0.0445
  189CHOL    R1 2156   1.956   7.282   6.534  0.0561 -0.0060 -0.0693
  189CHOL    R2 2157   1.866   7.173   6.297  0.0269 -0.0716 -0.0300
  189CHOL    R3 2158   2.077   7.310   6.192 -0.0488 -0.0138 -0.1071
  189CHOL    R4 2159   2.041   7.080   6.013  0.0542 -0.1136  0.0006
  189CHOL    R5 2160   2.225   7.140   6.113  0.0313  0.0250 -0.0390
  189CHOL    C1 2161   2.340   7.155   5.750 -0.0010 -0.0838 -0.0538
  189CHOL    C2 2162   2.475   7.308   5.471 -0.1296 -0.1208  0.1472
  190CHOL   ROH 2163   7.201   2.815   4.031  0.3507 -0.2887  0.0350
  190CHOL    R1 2164   7.177   2.657   4.265  0.2275 -0.0806  0.1661
  190CHOL    R2 2165   7.259   2.745   4.513  0.0982  0.1416  0.1345
  190CHOL    R3 2166   7.004   2.683   4.584  0.0595  0.2091  0.0556
  190CHOL    R4 2167   7.150   2.707   4.839  0.0463 -0.0828  0.0921
  190CHOL    R5 2168   7.030   2.537   4.773 -0.0340  0.0338 -0.0660
  190CHOL    C1 2169   6.847   2.626   5.095 -0.0204 -0.1500 -0.0067
  190CHOL    C2 2170   6.622   2.623   5.361  0.2214 -0.1539  0.2496
  191CHOL   ROH 2171   0.025   2.018   7.060  0.1142  0.0128  0.1682
  191CHOL    R1 2172   0.167   1.919   6.835  0.0479 -0.0088  0.1354
  191CHOL    R2 2173   0.063   1.725   6.668 -0.0483  0.0546  0.1193
  191CHOL    R3 2174   0.116   1.910   6.475 -0.0027  0.0632  0.1404
  191CHOL    R4 2175   0.099   1.655   6.332 -0.2172  0.1038  0.0900
  191CHOL    R5 2176   0.264   1.797   6.324 -0.1291  0.0014  0.0612
  191CHOL    C1 2177   0.170   1.786   5.955 -0.2727  0.1406  0.0928
  191CHOL    C2 2178   0.302   1.940   5.569 -0.1919 -0.2507  0.0496
  192CHOL   ROH 2179   6.166   4.040   6.669  0.0535 -0.0970  0.0392
  192CHOL    R1 2180   6.236   4.071   6.397  0.0344  0.0526  0.0503
  192CHOL    R2 2181   6.266   3.857   6.225  0.0936  0.1409 -0.0531
  192CHOL    R3 2182   6.086   3.994   6.075  0.0459  0.1578  0.0196
  192CHOL    R4 2183   6.271   3.876   5.880 -0.0253  0.1671 -0.0535
  192CHOL    R5 2184   6.216   4.087   5.896 -0.0133  0.1671 -0.0184
  192CHOL    C1 2185   6.105   4.017   5.538 -0.1393  0.1983  0.0146
  192CHOL    C2 2186   6.070   4.356   5.383 -0.0047 -0.5019  0.0925
  193CHOL   ROH 2187   4.041   4.589   6.891  0.2319  0.0185 -0.1562
  193CHOL    R1 2188   3.953   4.376   6.727  0.0933 -0.0300 -0.0210
  193CHOL    R2 2189   4.103   4.277   6.518 -0.0955 -0.0692 -0.1433
  193CHOL    R3 2190   4.067   4.040   6.646  0.0466 -0.0391 -0.0464
  193CHOL    R4 2191   4.011   3.981   6.364 -0.1869 -0.1270  0.0208
  193CHOL    R5 2192   3.881   3.939   6.534 -0.0350 -0.0983  0.1429
  193CHOL    C1 2193   3.924   3.587   6.395 -0.1068 -0.1323  0.2073
  193CHOL    C2 2194   3.858   3.160   6.295 -0.3389  0.2331 -0.0650
  194CHOL   ROH 2195   6.888   1.432   6.996  0.1106  0.0362 -0.0270
  194CHOL    R1 2196   6.899   1.395   6.716 -0.0272  0.0139 -0.0299
  194CHOL    R2 2197   6.684   1.446   6.550 -0.0516  0.1804  0.0505
  194CHOL    R3 2198   6.864   1.603   6.420  0.0274  0.0306 -0.0241
  194CHOL    R4 2199   6.656   1.546   6.220 -0.0715  0.1626  0.0464
  194CHOL    R5 2200   6.871   1.513   6.198 -0.1039 -0.0003 -0.0145
  194CHOL    C1 2201   6.808   1.750   5.906 -0.0090  0.0117 -0.0260
  194CHOL    C2 2202   7.041   1.697   5.599 -0.2140 -0.0950  0.2022
  195CHOL   ROH 2203   6.919   6.505   3.810  0.0071 -0.1919 -0.0108
  195CHOL    R1 2204   7.014   6.449   4.070 -0.0762 -0.2628  0.0055
  195CHOL    R2 2205   7.171   6.228   4.127 -0.0102 -0.2259 -0.0226
  195CHOL    R3 2206   7.339   6.415   4.232 -0.1273 -0.2005  0.1216
  195CHOL    R4 2207   7.487   6.163   4.253 -0.0171 -0.1415  0.0373
  195CHOL    R5 2208   7.446   6.304   4.414 -0.1296 -0.2420  0.0962
  195CHOL    C1 2209   7.828   6.301   4.424 -0.1309 -0.0686  0.2075
  195CHOL    C2 2210   8.155   6.412   4.686 -0.1854 -0.1532 -0.0597
  196CHOL   ROH 2211   0.880   6.853   6.539 -0.0334 -0.1359 -0.2003
  196CHOL    R1 2212   1.018   6.908   6.298  0.0100 -0.2723 -0.2070
  196CHOL    R2 2213   0.925   6.826   6.051 -0.1557 -0.0636 -0.2159
  196CHOL    R3 2214   0.951   7.089   5.990  0.2282 -0.0798 -0.1438
  196CHOL    R4 2215   0.882   6.962   5.737 -0.3445  0.1307 -0.1081
  196CHOL    R5 2216   1.053   7.091   5.774 -0.0574 -0.1815 -0.2840
  196CHOL    C1 2217   0.881   7.289   5.497 -0.0941  0.2287  0.0224
  196CHOL    C2 2218   0.695   7.569   5.279  0.1234  0.1357  0.1170
  197CHOL   ROH 2219   3.298   0.907   4.538 -0.0741  0.0716  0.1578
  197CHOL    R1 2220   3.240   0.824   4.802 -0.0157  0.1138  0.1848
  197CHOL    R2 2221   3.202   0.559   4.870 -0.2549  0.1433  0.1853
  197CHOL    R3 2222   3.395   0.612   5.054 -0.0948 -0.0678  0.0816
  197CHOL    R4 2223   3.285   0.352   5.134 -0.2893  0.0224  0.1019
  197CHOL    R5 2224   3.306   0.529   5.260 -0.0492 -0.0172  0.1204
  197CHOL    C1 2225   3.515   0.281   5.460 -0.1590 -0.2463 -0.0439
  197CHOL    C2 2226   3.424   0.157   5.839  0.1659  0.5003  0.1179
  198CHOL   ROH 2227   1.897   5.474   4.937 -0.1188  0.0435  0.0774
  198CHOL    R1 2228   2.149   5.570   5.023 -0.1666  0.0585  0.2060
  198CHOL    R2 2229   2.300   5.747   4.873  0.0415 -0.1738  0.1336
  198CHOL    R3 2230   2.296   5.893   5.101 -0.1319  0.1062 -0.0449
  198CHOL    R4 2231   2.488   6.031   4.928  0.2146 -0.2658  0.0195
  198CHOL    R5 2232   2.523   5.962   5.132 -0.1057 -0.0541  0.1567
  198CHOL    C1 2233   2.594   6.334   5.175  0.1528 -0.0565 -0.2146
  198CHOL    C2 2234   2.500   6.403   5.453 -0.2802  0.1742 -0.0959
  199CHOL   ROH 2235   1.993   3.164   3.900  0.1478 -0.1117  0.0762
  199CHOL    R1 2236   2.162   3.231   4.117  0.0443  0.0139  0.1208
  199CHOL    R2 2237   2.103   3.435   4.295 -0.0787  0.0732  0.0242
  199CHOL    R3 2238   2.136   3.238   4.480 -0.1091  0.1470  0.1063
  199CHOL    R4 2239   2.053   3.472   4.635 -0.0571  0.2141  0.0113
  199CHOL    R5 2240   2.230   3.350   4.670 -0.0851  0.2004  0.0559
  199CHOL    C1 2241   2.056   3.310   5.007 -0.0731  0.3655  0.0807
  199CHOL    C2 2242   1.898   3.217   5.279 -0.1771 -0.2932 -0.3073
  200CHOL   ROH 2243   4.057   7.199   6.692  0.1564  0.2657 -0.0169
  200CHOL    R1 2244   3.942   7.374   6.502 -0.0586  0.0831 -0.0600
  200CHOL    R2 2245   3.682   7.346   6.411 -0.1799  0.0163  0.2860
  200CHOL    R3 2246   3.662   7.606   6.490 -0.0476  0.1011  0.0505
  200CHOL    R4 2247   3.446   7.571   6.295 -0.1922 -0.0229  0.2362
  200CHOL    R5 2248   3.601   7.724   6.291 -0.1501 -0.0714 -0.0201
  200CHOL    C1 2249   3.289   7.944   6.302 -0.0751  0.0339 -0.0139
  200CHOL    C2 2250   3.062   8.045   6.086 -0.1458  0.2074 -0.4076
  201CHOL   ROH 2251   4.404   6.028   6.379 -0.1320  0.1117 -0.2852
  201CHOL    R1 2252   4.587   6.018   6.162 -0.0353 -0.1688 -0.1948
  201CHOL    R2 2253   4.633   5.787   6.017 -0.2859 -0.2540 -0.1420
  201CHOL    R3 2254   4.570   5.947   5.806  0.0413 -0.1874 -0.1950
  201CHOL    R4 2255   4.739   5.735   5.692 -0.1735 -0.4259 -0.0799
  201CHOL    R5 2256   4.769   5.950   5.673  0.1237 -0.4646 -0.0866
  201CHOL    C1 2257   4.741   5.855   5.305  0.1990 -0.4635 -0.0937
  201CHOL    C2 2258   4.965   5.886   5.170  0.1829 -0.0657  0.1390
  202CHOL   ROH 2259   1.167   0.972   6.945  0.1990  0.1831  0.0248
  202CHOL    R1 2260   1.302   0.911   6.703  0.0885  0.0531 -0.0051
  202CHOL    R2 2261   1.264   0.673   6.568 -0.1210  0.0605  0.0368
  202CHOL    R3 2262   1.209   0.838   6.359 -0.0607  0.0737  0.0307
  202CHOL    R4 2263   1.301   0.590   6.234 -0.2381  0.0071  0.0365
  202CHOL    R5 2264   1.379   0.790   6.198 -0.1228 -0.0452  0.0013
  202CHOL    C1 2265   1.270   0.696   5.845 -0.2497 -0.0116  0.0306
  202CHOL    C2 2266   1.332   0.469   5.565 -0.3116 -0.1531 -0.2340
  203CHOL   ROH 2267   3.293   1.262   4.997  0.1891 -0.2226 -0.3740
  203CHOL    R1 2268   3.420   1.041   5.119  0.3057 -0.0793 -0.2278
  203CHOL    R2 2269   3.614   1.069   5.314  0.1353  0.1450 -0.0793
  203CHOL    R3 2270   3.450   0.904   5.455  0.1741  0.0256 -0.1743
  203CHOL    R4 2271   3.706   0.892   5.596  0.1153  0.1497 -0.0709
  203CHOL    R5 2272   3.591   0.723   5.522  0.2470  0.0976 -0.1450
  203CHOL    C1 2273   3.606   0.635   5.893  0.1399  0.0403 -0.1551
  203CHOL    C2 2274   3.719   0.541   6.314 -0.0187 -0.1272 -0.3147
  204CHOL   ROH 2275   4.565   0.340   7.082 -0.0662 -0.0582  0.1383
  204CHOL    R1 2276   4.345   0.322   6.904  0.0996  0.2506 -0.1070
  204CHOL    R2 2277   4.363   0.396   6.638  0.6009 -0.1043 -0.1919
  204CHOL    R3 2278   4.269   0.145   6.596  0.0632  0.0565  0.0175
  204CHOL    R4 2279   4.241   0.278   6.337  0.5928 -0.1922 -0.1550
  204CHOL    R5 2280   4.085   0.174   6.446  0.2622  0.2941 -0.1726
  204CHOL    C1 2281   4.083  -0.026   6.122  0.0832 -0.0924  0.0632
  204CHOL    C2 2282   3.929   0.187   5.949 -0.1513  0.2752  0.0229
  205CHOL   ROH 2283   2.219   0.690   4.441  0.1799 -0.0472 -0.0677
  205CHOL    R1 2284   2.286   0.870   4.648  0.1184 -0.0921 -0.0082
  205CHOL    R2 2285   2.176   0.855   4.901 -0.0051 -0.1076 -0.0616
  205CHOL    R3 2286   2.436   0.848   4.980 -0.0430 -0.1732  0.0599
  205CHOL    R4 2287   2.283   0.885   5.228 -0.1627 -0.4128  0.0218
  205CHOL    R5 2288   2.448   1.009   5.157 -0.1320 -0.3397  0.2192
  205CHOL    C1 2289   2.590   0.896   5.493 -0.2901 -0.6520  0.1845
  205CHOL    C2 2290   2.714   1.091   5.835  0.0870  0.5996 -0.0873
  206CHOL   ROH 2291   3.754   5.995   7.155 -0.3714 -0.1755  0.1443
  206CHOL    R1 2292   3.590   6.036   6.928 -0.3770 -0.0303  0.1727
  206CHOL    R2 2293   3.428   6.257   6.899 -0.1082  0.1688  0.1524
  206CHOL    R3 2294   3.561   6.283   6.663 -0.1280 -0.0616  0.1140
  206CHOL    R4 2295   3.331   6.465   6.641  0.0878  0.2197  0.1180
  206CHOL    R5 2296   3.386   6.307   6.500 -0.1387  0.1083  0.1487
  206CHOL    C1 2297   3.398   6.611   6.269  0.1833  0.0329  0.0619
  206CHOL    C2 2298   3.140   6.846   5.938 -0.0535 -0.0179 -0.0184
  207CHOL   ROH 2299   1.191   4.116   4.065 -0.1834  0.0851  0.1377
  207CHOL    R1 2300   1.314   4.012   4.298 -0.2957 -0.0611  0.1322
  207CHOL    R2 2301   1.416   4.174   4.498 -0.0196 -0.1771  0.0846
  207CHOL    R3 2302   1.254   4.024   4.657 -0.2154  0.0868  0.1425
  207CHOL    R4 2303   1.429   4.167   4.843  0.0714 -0.1660  0.0824
  207CHOL    R5 2304   1.396   3.952   4.835 -0.2708 -0.1233  0.1076
  207CHOL    C1 2305   1.285   4.022   5.193 -0.0595  0.0880  0.1355
  207CHOL    C2 2306   1.536   3.661   5.403  0.5075 -0.0352  0.3279
  208CHOL   ROH 2307   6.780   0.952   6.511 -0.0004  0.1155  0.0056
  208CHOL    R1 2308   6.788   1.099   6.270 -0.1555  0.1524  0.0206
  208CHOL    R2 2309   6.970   1.046   6.069  0.1450  0.5850  0.1545
  208CHOL    R3 2310   6.746   1.029   5.915  0.2907  0.0593 -0.0171
  208CHOL    R4 2311   6.924   1.212   5.769 -0.0894  0.6133  0.2049
  208CHOL    R5 2312   6.717   1.250   5.828 -0.2455  0.0318  0.0737
  208CHOL    C1 2313   6.688   1.292   5.450 -0.0891  0.1362  0.0732
  208CHOL    C2 2314   6.695   1.708   5.237  0.1082  0.0719  0.0079
  209CHOL   ROH 2315   2.258   5.610   7.096 -0.0067 -0.0201 -0.0416
  209CHOL    R1 2316   2.146   5.536   6.847 -0.0318 -0.0020 -0.0358
  209CHOL    R2 2317   2.291   5.404   6.652 -0.0333  0.0683 -0.0849
  209CHOL    R3 2318   2.086   5.226   6.666  0.0121  0.0160 -0.0815
  209CHOL    R4 2319   2.206   5.179   6.403  0.1099 -0.0532 -0.0251
  209CHOL    R5 2320   1.996   5.220   6.444  0.0848 -0.0961 -0.1087
  209CHOL    C1 2321   1.965   4.881   6.272  0.2359 -0.1732  0.0129
  209CHOL    C2 2322   2.065   4.971   5.910  0.0600 -0.2518 -0.0902
  210CHOL   ROH 2323   0.954   7.368   6.524 -0.0337 -0.0539  0.1122
  210CHOL    R1 2324   0.946   7.544   6.301 -0.0569 -0.0379  0.1253
  210CHOL    R2 2325   1.174   7.635   6.175 -0.0665  0.0257  0.1494
  210CHOL    R3 2326   1.053   7.535   5.954 -0.0272  0.0131  0.1338
  210CHOL    R4 2327   1.252   7.722   5.850 -0.0366  0.0291  0.1576
  210CHOL    R5 2328   1.039   7.720   5.803 -0.0276  0.0076  0.1303
  210CHOL    C1 2329   1.182   7.678   5.452  0.0177  0.0193  0.1476
  210CHOL    C2 2330   1.180   7.883   5.147  0.2090 -0.2226 -0.2202
  211CHOL   ROH 2331   6.369   5.188   4.645  0.3298 -0.2727 -0.1270
  211CHOL    R1 2332   6.263   4.931   4.591  0.1507 -0.1948 -0.1465
  211CHOL    R2 2333   6.286   4.720   4.769  0.1263 -0.2585 -0.2245
  211CHOL    R3 2334   6.016   4.711   4.742  0.1038 -0.0983 -0.0791
  211CHOL    R4 2335   6.082   4.480   4.911  0.0386 -0.0272  0.0516
  211CHOL    R5 2336   5.965   4.477   4.727 -0.0586 -0.0808  0.1100
  211CHOL    C1 2337   5.709   4.332   4.969 -0.0335  0.2579  0.3488
  211CHOL    C2 2338   5.631   4.217   5.150 -0.1099 -0.0967  0.0963
  212CHOL   ROH 2339   1.623   7.501   4.134 -0.0184 -0.0661 -0.0879
  212CHOL    R1 2340   1.469   7.570   4.361 -0.0527  0.0157 -0.1353
  212CHOL    R2 2341   1.213   7.475   4.402 -0.0351 -0.0213 -0.1091
  212CHOL    R3 2342   1.315   7.393   4.640 -0.0363  0.1224 -0.0578
  212CHOL    R4 2343   1.033   7.310   4.646  0.0359 -0.1379 -0.1349
  212CHOL    R5 2344   1.137   7.430   4.796 -0.1238 -0.0091 -0.1245
  212CHOL    C1 2345   1.024   7.136   5.012  0.0761 -0.0709 -0.1017
  212CHOL    C2 2346   0.920   6.911   5.235 -0.4493 -0.0082 -0.0076
  213CHOL   ROH 2347   2.451   0.565   7.551  0.0087 -0.0029 -0.0467
  213CHOL    R1 2348   2.514   0.644   7.287  0.0357  0.1036 -0.0087
  213CHOL    R2 2349   2.546   0.909   7.214  0.0982  0.1298  0.1134
  213CHOL    R3 2350   2.786   0.821   7.122  0.0816  0.1177  0.0813
  213CHOL    R4 2351   2.701   1.023   6.927  0.0050  0.0294  0.0219
  213CHOL    R5 2352   2.761   0.818   6.883  0.0144  0.0175  0.0888
  213CHOL    C1 2353   3.017   1.007   6.673 -0.0647 -0.0404 -0.0616
  213CHOL    C2 2354   3.206   1.257   6.643  0.1315  0.1004  0.0601
  214CHOL   ROH 2355   5.816   7.057   6.552 -0.2370 -0.1361  0.1839
  214CHOL    R1 2356   5.795   6.955   6.289 -0.2459 -0.1138  0.1757
  214CHOL    R2 2357   5.835   6.688   6.230 -0.1290 -0.0877  0.1336
  214CHOL    R3 2358   5.589   6.710   6.117 -0.1653 -0.1937  0.1917
  214CHOL    R4 2359   5.742   6.545   5.929 -0.0317  0.1502 -0.0120
  214CHOL    R5 2360   5.633   6.728   5.882 -0.2092  0.1033  0.2015
  214CHOL    C1 2361   5.457   6.483   5.648 -0.0091  0.1893 -0.0422
  214CHOL    C2 2362   5.112   6.249   5.531 -0.0389  0.1439  0.0402
  215CHOL   ROH 2363   1.189   5.926   6.248 -0.0003 -0.1535 -0.0186
  215CHOL    R1 2364   1.392   6.048   6.093 -0.0222  0.0345  0.0962
  215CHOL    R2 2365   1.659   6.039   6.163 -0.0049 -0.0872  0.0255
  215CHOL    R3 2366   1.688   5.939   5.912 -0.0742  0.2418 -0.1174
  215CHOL    R4 2367   1.954   6.040   5.983  0.0617 -0.2658  0.1323
  215CHOL    R5 2368   1.840   6.091   5.805  0.1957  0.1778  0.1628
  215CHOL    C1 2369   2.153   5.947   5.643  0.0353 -0.0609  0.0604
  215CHOL    C2 2370   2.423   5.815   5.719 -0.2501 -0.0362 -0.0518
  216CHOL   ROH 2371   4.730   2.392   5.098  0.3492 -0.0616 -0.0555
  216CHOL    R1 2372   4.912   2.307   5.297  0.2162 -0.1844  0.0160
  216CHOL    R2 2373   4.929   2.428   5.545  0.2761 -0.1226 -0.0181
  216CHOL    R3 2374   4.892   2.175   5.636 -0.0019 -0.0600  0.0533
  216CHOL    R4 2375   4.925   2.336   5.878  0.2742 -0.0393  0.0052
  216CHOL    R5 2376   5.037   2.157   5.825  0.0417 -0.1912  0.0088
  216CHOL    C1 2377   4.888   2.044   6.157  0.0120  0.0681  0.0858
  216CHOL    C2 2378   4.972   2.427   6.424  0.0535  0.1723 -0.2210
  217CHOL   ROH 2379   2.843   4.838   4.162 -0.1453 -0.2170 -0.0351
  217CHOL    R1 2380   2.887   4.748   4.427 -0.0966 -0.1878 -0.0327
  217CHOL    R2 2381   2.783   4.879   4.647  0.1503 -0.0159 -0.0097
  217CHOL    R3 2382   2.683   4.633   4.704 -0.0730  0.1002  0.1072
  217CHOL    R4 2383   2.694   4.770   4.963  0.0752  0.1986  0.0437
  217CHOL    R5 2384   2.780   4.576   4.916 -0.1093  0.0988  0.1209
  217CHOL    C1 2385   2.547   4.477   5.201 -0.1781  0.4324  0.1846
  217CHOL    C2 2386   2.221   4.306   5.390  0.3831  0.1515  0.0148
  218CHOL   ROH 2387   6.790   1.817   3.610 -0.2035  0.0238 -0.0472
  218CHOL    R1 2388   6.645   1.825   3.853 -0.0381  0.0401  0.0525
  218CHOL    R2 2389   6.673   1.633   4.049  0.0487  0.0177  0.0194
  218CHOL    R3 2390   6.724   1.848   4.208  0.2080 -0.0063  0.0021
  218CHOL    R4 2391   6.635   1.639   4.393 -0.0486  0.1073  0.0077
  218CHOL    R5 2392   6.553   1.841   4.375  0.1496  0.1838 -0.0473
  218CHOL    C1 2393   6.661   1.845   4.741  0.0443  0.1371 -0.0154
  218CHOL    C2 2394   6.686   2.176   4.943 -0.0816  0.1275  0.1389
  219CHOL   ROH 2395   7.085   5.170   6.452 -0.1455 -0.1117  0.0153
  219CHOL    R1 2396   7.211   5.289   6.229 -0.0885 -0.0573  0.0769
  219CHOL    R2 2397   7.147   5.222   5.969 -0.0200  0.0047  0.0468
  219CHOL    R3 2398   7.108   5.490   5.943 -0.0140  0.0113  0.0968
  219CHOL    R4 2399   7.256   5.413   5.702 -0.1473  0.0219  0.0056
  219CHOL    R5 2400   7.310   5.570   5.843 -0.0585  0.0047 -0.0045
  219CHOL    C1 2401   7.282   5.776   5.523 -0.2159  0.0381  0.0285
  219CHOL    C2 2402   7.278   5.970   5.247 -0.3163  0.2310 -0.3876
  220CHOL   ROH 2403   1.185   5.162   5.566 -0.0032  0.0473 -0.0244
  220CHOL    R1 2404   1.216   4.922   5.418  0.0012  0.0051  0.0438
  220CHOL    R2 2405   1.059   4.699   5.462 -0.0627  0.0476  0.0394
  220CHOL    R3 2406   1.010   4.721   5.196  0.0403 -0.0039  0.0162
  220CHOL    R4 2407   1.010   4.433   5.247 -0.0890  0.0102  0.0918
  220CHOL    R5 2408   1.129   4.538   5.098  0.0040 -0.0753  0.1061
  220CHOL    C1 2409   0.936   4.299   4.871 -0.0077 -0.0599  0.1004
  220CHOL    C2 2410   0.845   4.043   4.955  0.2323  0.0571 -0.0126
  221CHOL   ROH 2411   4.767   3.155   4.599  0.0571  0.0952 -0.0047
  221CHOL    R1 2412   5.007   3.268   4.697  0.0324  0.0869  0.0677
  221CHOL    R2 2413   5.010   3.473   4.883 -0.0145  0.0509  0.1142
  221CHOL    R3 2414   5.170   3.302   5.021 -0.0374  0.0260  0.1081
  221CHOL    R4 2415   5.197   3.558   5.161  0.0908  0.0399  0.0468
  221CHOL    R5 2416   5.359   3.434   5.084  0.0249 -0.0306  0.0312
  221CHOL    C1 2417   5.456   3.446   5.453  0.1307  0.0101  0.0018
  221CHOL    C2 2418   5.725   3.665   5.305 -0.3332  0.1833 -0.2107
  222CHOL   ROH 2419   2.952   5.887  11.892  0.2542 -0.1408 -0.0184
  222CHOL    R1 2420   2.749   5.799  12.068  0.2183 -0.0898 -0.0338
  222CHOL    R2 2421   2.501   5.714  11.980  0.1771  0.0387 -0.0488
  222CHOL    R3 2422   2.562   5.491  12.122  0.0851 -0.0198 -0.0991
  222CHOL    R4 2423   2.272   5.476  12.081  0.1151  0.0041 -0.2637
  222CHOL    R5 2424   2.377   5.463  12.272  0.0046 -0.0738 -0.2127
  222CHOL    C1 2425   2.196   5.128  12.274 -0.0075 -0.0710 -0.4363
  222CHOL    C2 2426   2.317   4.730  12.375 -0.3011 -0.1946 -0.0818
  223CHOL   ROH 2427   2.827   0.310  10.305  0.0099 -0.1226  0.1501
  223CHOL    R1 2428   2.923   0.329  10.570 -0.0212  0.0064  0.1538
  223CHOL    R2 2429   2.880   0.553  10.728 -0.2001  0.0128  0.1066
  223CHOL    R3 2430   2.777   0.370  10.901 -0.0767 -0.0315  0.1329
  223CHOL    R4 2431   2.794   0.618  11.056 -0.1662 -0.0247  0.1218
  223CHOL    R5 2432   2.877   0.424  11.112 -0.0630  0.0198  0.1100
  223CHOL    C1 2433   2.647   0.485  11.410 -0.0305 -0.0881  0.1555
  223CHOL    C2 2434   2.672   0.254  11.772  0.0665  0.1948 -0.1039
  224CHOL   ROH 2435   5.989   3.723   4.015  0.2188  0.1748 -0.2970
  224CHOL    R1 2436   6.237   3.676   4.143  0.1199  0.0739 -0.1379
  224CHOL    R2 2437   6.295   3.770   4.396 -0.0114  0.0296 -0.0894
  224CHOL    R3 2438   6.352   3.509   4.446 -0.1384  0.0039 -0.0766
  224CHOL    R4 2439   6.418   3.649   4.695  0.0302 -0.0017 -0.1192
  224CHOL    R5 2440   6.549   3.516   4.582 -0.0848 -0.0892 -0.1495
  224CHOL    C1 2441   6.542   3.333   4.916 -0.0647 -0.0440 -0.1243
  224CHOL    C2 2442   6.569   3.119   5.297  0.2918 -0.0484  0.1419
  225CHOL   ROH 2443   6.205   5.342   6.451  0.3071  0.0569 -0.1746
  225CHOL    R1 2444   6.207   5.170   6.226  0.2239  0.0227 -0.1491
  225CHOL    R2 2445   6.006   4.986   6.177  0.2145  0.0053 -0.0372
  225CHOL    R3 2446   5.996   5.111   5.936  0.1075 -0.0345 -0.0544
  225CHOL    R4 2447   5.871   4.850   5.889  0.1548 -0.0746  0.0277
  225CHOL    R5 2448   6.036   4.937   5.777  0.0995 -0.0517 -0.0394
  225CHOL    C1 2449   5.783   4.888   5.496  0.0197 -0.1585  0.0494
  225CHOL    C2 2450   5.792   4.755   5.227  0.0692  0.1063 -0.1093
  226CHOL   ROH 2451   1.163   3.151   5.508  0.2713  0.0966 -0.0266
  226CHOL    R1 2452   1.132   2.878   5.578 -0.0664  0.1922  0.2187
  226CHOL    R2 2453   1.315   2.684   5.505 -0.4613 -0.1509  0.1191
  226CHOL    R3 2454   1.317   2.633   5.772 -0.1929  0.0467  0.1598
  226CHOL    R4 2455   1.452   2.403   5.651 -0.6883 -0.2552  0.1374
  226CHOL    R5 2456   1.283   2.396   5.788 -0.5310  0.1001  0.3713
  226CHOL    C1 2457   1.534   2.190   5.987 -0.5685 -0.1304  0.1864
  226CHOL    C2 2458   1.868   2.190   5.891  0.2636  0.0968 -0.1193
  227CHOL   ROH 2459   3.972   4.346   4.259  0.0863  0.0414  0.0085
  227CHOL    R1 2460   4.149   4.271   4.467  0.0371  0.0060  0.0366
  227CHOL    R2 2461   4.082   4.295   4.735 -0.0106 -0.0033  0.0221
  227CHOL    R3 2462   4.149   4.031   4.741 -0.0424 -0.0124  0.0215
  227CHOL    R4 2463   4.237   4.137   5.000 -0.0635 -0.0293  0.0388
  227CHOL    R5 2464   4.359   4.026   4.857 -0.0565 -0.0396  0.0495
  227CHOL    C1 2465   4.390   3.798   5.161 -0.1242 -0.0531  0.0480
  227CHOL    C2 2466   4.184   3.596   5.436 -0.0877 -0.1459  0.1980
  228CHOL   ROH 2467   6.642   4.140   6.605 -0.0738 -0.1103  0.0585
  228CHOL    R1 2468   6.659   4.050   6.338 -0.0867 -0.0045  0.0208
  228CHOL    R2 2469   6.566   4.198   6.124 -0.0091  0.1244  0.0725
  228CHOL    R3 2470   6.818   4.162   6.030 -0.0145  0.0633  0.0828
  228CHOL    R4 2471   6.658   4.226   5.792  0.0171  0.1312  0.0810
  228CHOL    R5 2472   6.788   4.052   5.819 -0.0332  0.0933  0.0709
  228CHOL    C1 2473   6.949   4.208   5.511  0.0273  0.0779  0.0956
  228CHOL    C2 2474   7.076   4.098   5.200 -0.3322 -0.1018  0.2958
  229CHOL   ROH 2475   4.321   6.646  12.807  0.0975 -0.2156 -0.0252
  229CHOL    R1 2476   4.363   6.666  12.528  0.0655 -0.1939 -0.0285
  229CHOL    R2 2477   4.166   6.607  12.343  0.0381 -0.1613 -0.0106
  229CHOL    R3 2478   4.221   6.857  12.252  0.0476 -0.1573  0.0061
  229CHOL    R4 2479   4.056   6.735  12.041  0.0342 -0.1311  0.0036
  229CHOL    R5 2480   4.252   6.828  12.016  0.0373 -0.1398  0.0033
  229CHOL    C1 2481   4.043   7.044  11.780  0.0410 -0.1097  0.0276
  229CHOL    C2 2482   3.999   7.420  11.645  0.0397 -0.0530 -0.0515
  230CHOL   ROH 2483   3.928   0.522   4.270 -0.1637  0.0381 -0.0994
  230CHOL    R1 2484   4.143   0.423   4.426 -0.1683  0.2008  0.0132
  230CHOL    R2 2485   4.160   0.464   4.699 -0.3985  0.1248  0.0423
  230CHOL    R3 2486   4.182   0.193   4.705 -0.1301  0.1422 -0.0407
  230CHOL    R4 2487   4.240   0.279   4.979 -0.3421  0.1067  0.0143
  230CHOL    R5 2488   4.366   0.152   4.854 -0.1567  0.2739  0.0279
  230CHOL    C1 2489   4.308  -0.083   5.149 -0.0575  0.1125 -0.0800
  230CHOL    C2 2490   4.361   0.004   5.529 -0.1385  0.1975 -0.0080
  231CHOL   ROH 2491  -0.081   7.242   3.764 -0.0037 -0.0490  0.0487
  231CHOL    R1 2492   0.058   7.452   3.895  0.1276 -0.0902 -0.0253
  231CHOL    R2 2493  -0.062   7.617   4.080  0.1824  0.1617 -0.2142
  231CHOL    R3 2494   0.145   7.538   4.238  0.0185  0.0726 -0.0368
  231CHOL    R4 2495   0.004   7.741   4.396  0.0486  0.2379 -0.2139
  231CHOL    R5 2496   0.216   7.739   4.347  0.0859  0.0665 -0.0658
  231CHOL    C1 2497   0.237   7.738   4.727 -0.1831  0.1986 -0.0472
  231CHOL    C2 2498   0.285   7.777   5.066  0.1687  0.1239 -0.1592
  232CHOL   ROH 2499   1.396   2.174   4.146 -0.0700 -0.3930 -0.3137
  232CHOL    R1 2500   1.342   2.137   4.421  0.0751 -0.0947 -0.2398
  232CHOL    R2 2501   1.202   1.919   4.518 -0.2663  0.2225  0.0304
  232CHOL    R3 2502   1.422   1.888   4.675 -0.1868 -0.0701 -0.1330
  232CHOL    R4 2503   1.199   1.786   4.837 -0.2157  0.3529  0.0851
  232CHOL    R5 2504   1.344   1.938   4.896  0.0766  0.1413 -0.0892
  232CHOL    C1 2505   1.404   1.680   5.170 -0.1116  0.1542 -0.0365
  232CHOL    C2 2506   1.681   1.484   5.321  0.1915 -0.0196  0.0863
  233CHOL   ROH 2507   5.148   2.413   7.465  0.0423 -0.3450  0.0805
  233CHOL    R1 2508   4.920   2.350   7.309  0.1285 -0.2161 -0.0995
  233CHOL    R2 2509   4.709   2.526   7.276  0.1367 -0.2023 -0.0429
  233CHOL    R3 2510   4.758   2.484   7.012  0.2721  0.0508 -0.0618
  233CHOL    R4 2511   4.523   2.657   7.016  0.0708 -0.2088 -0.0004
  233CHOL    R5 2512   4.542   2.466   6.913  0.3173 -0.1164 -0.1413
  233CHOL    C1 2513   4.461   2.693   6.617  0.1596  0.0250  0.0067
  233CHOL    C2 2514   4.157   2.572   6.376 -0.2720 -0.1096 -0.1692
  234CHOL   ROH 2515   7.352   4.865   3.919 -0.4361 -0.1442 -0.1386
  234CHOL    R1 2516   7.162   5.046   4.025 -0.1942  0.0277  0.0095
  234CHOL    R2 2517   6.955   4.965   4.188 -0.2110  0.1962  0.0683
  234CHOL    R3 2518   7.055   5.153   4.356  0.0660  0.0302  0.0958
  234CHOL    R4 2519   6.773   5.129   4.431  0.0446  0.3655  0.1501
  234CHOL    R5 2520   6.878   5.313   4.379  0.2670  0.2507  0.1739
  234CHOL    C1 2521   6.761   5.402   4.731  0.4535  0.3083  0.2236
  234CHOL    C2 2522   6.566   5.420   5.084 -0.2102 -0.0866 -0.0040
  235CHOL   ROH 2523   6.275   7.347   3.777 -0.1540  0.0772 -0.0604
  235CHOL    R1 2524   6.385   7.274   4.028 -0.4457  0.0523  0.0664
  235CHOL    R2 2525   6.656   7.286   4.080 -0.3967 -0.7069  0.1181
  235CHOL    R3 2526   6.576   7.438   4.291 -0.0118 -0.1745 -0.0986
  235CHOL    R4 2527   6.807   7.287   4.391 -0.5042 -0.7915  0.1701
  235CHOL    R5 2528   6.609   7.296   4.481 -0.5286 -0.0528  0.0949
  235CHOL    C1 2529   6.820   7.430   4.770 -0.2055 -0.3410 -0.0030
  235CHOL    C2 2530   6.872   7.617   5.137  0.0116 -0.4505 -0.1296
  236CHOL   ROH 2531   0.862   4.835   4.723  0.1213  0.1337  0.2575
  236CHOL    R1 2532   0.710   4.955   4.930  0.0701  0.4005  0.0715
  236CHOL    R2 2533   0.504   5.132   4.880 -0.2299 -0.0121 -0.2377
  236CHOL    R3 2534   0.360   4.959   5.033  0.1195  0.1167  0.2599
  236CHOL    R4 2535   0.227   5.217   5.069 -0.2081  0.0243 -0.2224
  236CHOL    R5 2536   0.301   5.086   5.227  0.0922  0.4694  0.0273
  236CHOL    C1 2537  -0.068   5.104   5.323  0.1326  0.1664  0.2535
  236CHOL    C2 2538  -0.428   4.996   5.425 -0.0154  0.1166 -0.0378
  237PIPC   NC3 2539   0.113   6.243  13.764  0.2394  0.2622  0.3733
  237PIPC   PO4 2540   0.192   6.704  13.492  0.1758  0.2531  0.0152
  237PIPC   GL1 2541   0.548   6.508  13.291  0.0434  0.0732 -0.1046
  237PIPC   GL2 2542   0.784   6.636  13.101 -0.0144  0.1413 -0.1209
  237PIPC   C1A 2543   0.540   6.067  13.140 -0.2081 -0.0990  0.0903
  237PIPC   D2A 2544   0.314   5.677  13.010  0.0000 -0.3413  0.1292
  237PIPC   D3A 2545   0.177   5.499  13.346  0.1767  0.0437  0.2609
  237PIPC   C4A 2546   0.060   5.058  13.384  0.0381 -0.1041 -0.1960
  237PIPC   C1B 2547   0.917   6.291  12.931 -0.0822 -0.2264 -0.0805
  237PIPC   C2B 2548   0.753   5.908  12.676 -0.1548  0.5005  0.0460
  237PIPC   C3B 2549   0.558   5.612  12.568 -0.0128 -0.0930  0.1919
  237PIPC   C4B 2550   0.635   5.178  12.526  0.0026 -0.3184  0.1943
  238PIPC   NC3 2551   1.229  -0.123  13.989  0.0637  0.3602 -0.0322
  238PIPC   PO4 2552   1.110   0.339  13.880  0.1034  0.1350 -0.2676
  238PIPC   GL1 2553   1.290   0.522  13.538 -0.3019  0.1616 -0.0245
  238PIPC   GL2 2554   1.111   0.682  13.269  0.1434  0.1024 -0.2205
  238PIPC   C1A 2555   1.653   0.450  13.243  0.0526 -0.1515  0.0766
  238PIPC   D2A 2556   1.757   0.059  13.045  0.0672 -0.0351 -0.0185
  238PIPC   D3A 2557   1.719  -0.213  12.743 -0.0174  0.1887 -0.2116
  238PIPC   C4A 2558   1.422  -0.455  12.699  0.0705  0.3457 -0.0506
  238PIPC   C1B 2559   1.335   0.649  12.865  0.1357  0.0535 -0.2610
  238PIPC   C2B 2560   1.648   0.529  12.691 -0.1114 -0.0420 -0.2344
  238PIPC   C3B 2561   1.821   0.708  12.380  0.0351  0.2987 -0.0472
  238PIPC   C4B 2562   1.943   0.879  12.062 -0.0490  0.1663 -0.0419
  239PIPC   NC3 2563   0.764   2.681  14.234 -0.0861  0.0982 -0.1182
  239PIPC   PO4 2564   0.397   2.451  13.990  0.3552 -0.0738  0.1947
  239PIPC   GL1 2565   0.231   2.570  13.610 -0.3523 -0.1237  0.1585
  239PIPC   GL2 2566   0.222   2.890  13.587 -0.0276  0.0330  0.3427
  239PIPC   C1A 2567   0.040   2.739  13.179  0.0073  0.2079 -0.0769
  239PIPC   D2A 2568  -0.192   3.022  12.990  0.0137  0.1799 -0.2573
  239PIPC   D3A 2569   0.159   3.202  12.941  0.2753  0.0171  0.0089
  239PIPC   C4A 2570   0.500   3.258  13.147  0.0872 -0.1223 -0.0929
  239PIPC   C1B 2571   0.527   2.771  13.250  0.0760  0.4327  0.1293
  239PIPC   C2B 2572   0.539   2.785  12.787  0.3444 -0.1004 -0.0670
  239PIPC   C3B 2573   0.225   2.782  12.557 -0.1106  0.0003  0.0819
  239PIPC   C4B 2574  -0.017   2.560  12.221 -0.1464 -0.1814 -0.1708
  240PIPC   NC3 2575   6.465   6.096  13.704 -0.0833 -0.3003 -0.3265
  240PIPC   PO4 2576   6.883   6.088  13.897  0.0275 -0.1205 -0.0447
  240PIPC   GL1 2577   7.015   5.934  13.503  0.1247  0.0039 -0.1370
  240PIPC   GL2 2578   6.704   5.793  13.418 -0.1830 -0.1711 -0.0002
  240PIPC   C1A 2579   6.965   6.051  13.028  0.1074 -0.1838 -0.1009
  240PIPC   D2A 2580   6.865   6.387  12.699  0.2058 -0.0361  0.3459
  240PIPC   D3A 2581   7.078   5.978  12.552  0.0617 -0.0406  0.2274
  240PIPC   C4A 2582   7.067   5.600  12.854 -0.0486  0.6096  0.0403
  240PIPC   C1B 2583   6.454   5.602  13.083  0.1237  0.0963 -0.1152
  240PIPC   C2B 2584   6.722   5.337  12.647  0.0673 -0.1639 -0.0455
  240PIPC   C3B 2585   6.874   4.914  12.534  0.1568 -0.0504  0.1673
  240PIPC   C4B 2586   6.584   4.571  12.606  0.2174  0.4013 -0.1701
  241PIPC   NC3 2587   3.477   4.624  14.025 -0.2683 -0.2248  0.4400
  241PIPC   PO4 2588   3.847   4.606  13.921 -0.1314 -0.1385  0.1881
  241PIPC   GL1 2589   3.550   4.432  13.584  0.4459 -0.3231  0.0565
  241PIPC   GL2 2590   3.148   4.513  13.601  0.2577 -0.1958  0.1112
  241PIPC   C1A 2591   3.892   4.321  13.206 -0.2029  0.1092  0.0273
  241PIPC   D2A 2592   3.974   3.845  13.119 -0.2396  0.1287  0.2724
  241PIPC   D3A 2593   4.218   3.867  12.806  0.1280 -0.1046  0.1273
  241PIPC   C4A 2594   4.300   3.607  12.467 -0.0344 -0.0783  0.1206
  241PIPC   C1B 2595   3.222   4.758  13.247  0.1709 -0.3775 -0.0153
  241PIPC   C2B 2596   3.015   4.712  12.960  0.1261  0.2026  0.3009
  241PIPC   C3B 2597   2.844   4.739  12.669  0.0647 -0.0310 -0.0478
  241PIPC   C4B 2598   2.713   5.106  12.500 -0.5326  0.1254 -0.0114
  242PIPC   NC3 2599   5.372   2.047  13.482 -0.4200 -0.1975  0.1438
  242PIPC   PO4 2600   5.234   1.873  13.156  0.0358  0.1577 -0.3426
  242PIPC   GL1 2601   5.436   2.196  12.901 -0.0998  0.1033 -0.1099
  242PIPC   GL2 2602   5.175   2.230  12.731 -0.2591 -0.1611 -0.0869
  242PIPC   C1A 2603   5.564   2.410  12.490  0.3468 -0.2961 -0.2357
  242PIPC   D2A 2604   5.463   2.650  12.061 -0.1426 -0.2554  0.0995
  242PIPC   D3A 2605   5.567   2.575  11.606  0.0701  0.0001 -0.0991
  242PIPC   C4A 2606   5.597   2.275  11.390 -0.1885  0.1243 -0.2070
  242PIPC   C1B 2607   5.280   2.047  12.253  0.1778 -0.1613 -0.0256
  242PIPC   C2B 2608   5.358   1.853  11.818  0.1020 -0.0289  0.0872
  242PIPC   C3B 2609   5.317   1.810  11.397  0.2624 -0.1729 -0.3523
  242PIPC   C4B 2610   5.409   1.404  11.269 -0.2879  0.0939 -0.0791
  243PIPC   NC3 2611   5.602   5.786  13.732  0.1387 -0.4124 -0.0532
  243PIPC   PO4 2612   5.185   6.030  13.615  0.3121 -0.0383  0.0255
  243PIPC   GL1 2613   5.254   5.581  13.478 -0.1582 -0.2735  0.0662
  243PIPC   GL2 2614   5.293   5.515  13.208  0.1223  0.0208  0.0022
  243PIPC   C1A 2615   5.123   5.115  13.483  0.1934  0.0970  0.2587
  243PIPC   D2A 2616   5.325   4.788  13.812 -0.2671  0.0058 -0.0412
  243PIPC   D3A 2617   5.435   4.713  13.383 -0.3160 -0.1044  0.0467
  243PIPC   C4A 2618   5.903   4.735  13.147  0.2239  0.1591 -0.2388
  243PIPC   C1B 2619   5.231   5.523  12.740 -0.1220 -0.0048 -0.1524
  243PIPC   C2B 2620   5.298   5.578  12.292 -0.0454 -0.2440  0.1907
  243PIPC   C3B 2621   5.355   5.755  11.865 -0.3210 -0.0113  0.1401
  243PIPC   C4B 2622   5.725   5.846  11.625  0.0730 -0.0589 -0.0186
  244PIPC   NC3 2623   1.525   5.384  13.851  0.4612  0.0742  0.3144
  244PIPC   PO4 2624   1.921   5.209  13.868 -0.2055  0.0773  0.0849
  244PIPC   GL1 2625   1.865   5.287  13.468  0.0945 -0.1667  0.2484
  244PIPC   GL2 2626   2.045   5.028  13.320 -0.3293 -0.3211 -0.1704
  244PIPC   C1A 2627   1.696   5.196  13.012 -0.3518  0.0007  0.1047
  244PIPC   D2A 2628   1.454   5.453  12.741  0.2509  0.0606 -0.0685
  244PIPC   D3A 2629   1.336   5.753  12.918  0.2302 -0.3591 -0.0202
  244PIPC   C4A 2630   1.282   6.079  12.614  0.3187 -0.1336  0.0639
  244PIPC   C1B 2631   2.218   5.361  13.107  0.3159  0.0651  0.0771
  244PIPC   C2B 2632   2.641   5.434  12.835  0.0896 -0.1040 -0.5795
  244PIPC   C3B 2633   2.992   5.575  12.525  0.2405 -0.1128  0.0459
  244PIPC   C4B 2634   3.315   5.803  12.228 -0.1221  0.0983  0.0564
  245PIPC   NC3 2635   3.515   5.564  14.329  0.0031  0.0355  0.0647
  245PIPC   PO4 2636   3.226   5.156  14.038 -0.0326  0.3243  0.5791
  245PIPC   GL1 2637   3.014   5.048  13.677  0.0447  0.3859  0.2176
  245PIPC   GL2 2638   2.955   5.420  13.572 -0.1283 -0.3197 -0.3004
  245PIPC   C1A 2639   2.779   4.990  13.231  0.0898  0.5180 -0.1812
  245PIPC   D2A 2640   2.406   4.799  13.029 -0.2957  0.0623  0.2173
  245PIPC   D3A 2641   2.146   5.067  12.753  0.1366 -0.1195  0.3078
  245PIPC   C4A 2642   1.739   4.930  12.581 -0.5013  0.1173  0.1752
  245PIPC   C1B 2643   3.246   5.238  13.226  0.0788  0.3249 -0.0783
  245PIPC   C2B 2644   3.159   5.228  12.865 -0.0532 -0.0255  0.1587
  245PIPC   C3B 2645   3.243   4.966  12.475  0.0841  0.3038  0.2133
  245PIPC   C4B 2646   3.055   4.695  12.173 -0.0861  0.0155  0.0565
  246PIPC   NC3 2647   1.410   1.843  14.371  0.3189  0.0658  0.0929
  246PIPC   PO4 2648   1.135   1.824  14.001 -0.3127 -0.0514  0.1478
  246PIPC   GL1 2649   1.190   2.063  13.565  0.0648  0.3340  0.2682
  246PIPC   GL2 2650   0.883   1.906  13.472  0.0762  0.1618 -0.1089
  246PIPC   C1A 2651   1.329   2.104  13.175 -0.1314 -0.0206  0.0206
  246PIPC   D2A 2652   1.716   2.243  13.038 -0.1293  0.0538 -0.0854
  246PIPC   D3A 2653   1.639   2.127  12.624 -0.0011  0.4057 -0.0715
  246PIPC   C4A 2654   1.835   1.784  12.395  0.2066 -0.2233 -0.3714
  246PIPC   C1B 2655   0.871   1.829  13.030 -0.3251 -0.1500  0.1704
  246PIPC   C2B 2656   0.662   1.814  12.676  0.0549 -0.2459  0.3682
  246PIPC   C3B 2657   0.854   1.594  12.432 -0.2170  0.0241  0.1598
  246PIPC   C4B 2658   1.358   1.569  12.293  0.2690 -0.2241  0.2238
  247PIPC   NC3 2659   4.008   3.718  13.559  0.0834 -0.1233 -0.1576
  247PIPC   PO4 2660   3.596   3.776  13.486  0.0440  0.0213 -0.4778
  247PIPC   GL1 2661   3.506   3.546  13.161 -0.3082  0.1906 -0.1177
  247PIPC   GL2 2662   3.158   3.587  13.104  0.0300  0.1699 -0.0026
  247PIPC   C1A 2663   3.784   3.478  12.834  0.0046  0.1540 -0.2715
  247PIPC   D2A 2664   3.691   3.549  12.424  0.0791 -0.0372  0.2210
  247PIPC   D3A 2665   3.840   3.967  12.449 -0.2397 -0.4206  0.0008
  247PIPC   C4A 2666   3.820   4.176  12.773  0.0549  0.4139 -0.1167
  247PIPC   C1B 2667   3.431   3.870  12.856  0.0926 -0.0653 -0.3356
  247PIPC   C2B 2668   3.401   3.922  12.473 -0.0508  0.0888  0.1545
  247PIPC   C3B 2669   3.284   3.638  12.095  0.0456 -0.0725 -0.2735
  247PIPC   C4B 2670   2.892   3.568  11.825 -0.0920 -0.1709  0.0035
  248PIPC   NC3 2671   4.439   2.636  13.211 -0.5058 -0.4625 -0.1564
  248PIPC   PO4 2672   3.959   2.717  13.122  0.0965  0.1168 -0.0165
  248PIPC   GL1 2673   3.866   2.881  12.775  0.2134  0.1757 -0.1849
  248PIPC   GL2 2674   3.774   2.608  12.489  0.0501  0.5626  0.3874
  248PIPC   C1A 2675   3.966   3.177  12.416 -0.0923  0.0907  0.1790
  248PIPC   D2A 2676   4.118   3.266  12.130 -0.1144  0.1793 -0.2235
  248PIPC   D3A 2677   4.450   3.519  11.994 -0.0474 -0.0753  0.0372
  248PIPC   C4A 2678   4.579   3.782  11.611  0.0870  0.1532  0.0852
  248PIPC   C1B 2679   3.531   2.947  12.277 -0.2722 -0.0520  0.2831
  248PIPC   C2B 2680   3.694   3.313  12.031  0.0144  0.2301 -0.1521
  248PIPC   C3B 2681   3.926   3.613  11.793  0.3650  0.2084 -0.0520
  248PIPC   C4B 2682   4.053   3.871  11.547  0.2927  0.1791 -0.0664
  249PIPC   NC3 2683   5.717   4.082   9.602  0.0743  0.0504 -0.1307
  249PIPC   PO4 2684   5.369   3.904   9.603 -0.3849  0.1357 -0.0256
  249PIPC   GL1 2685   5.209   3.551   9.656  0.1294  0.1075  0.2733
  249PIPC   GL2 2686   4.907   3.581   9.553  0.1569  0.2774 -0.1102
  249PIPC   C1A 2687   5.142   3.094   9.443  0.0148 -0.0998 -0.1113
  249PIPC   D2A 2688   4.678   2.907   9.329  0.2238  0.1064 -0.4343
  249PIPC   D3A 2689   4.593   2.647   9.605  0.3753  0.1344 -0.0926
  249PIPC   C4A 2690   4.696   2.203   9.691 -0.0757 -0.3626  0.0150
  249PIPC   C1B 2691   4.704   3.194   9.856  0.1705  0.1142  0.0863
  249PIPC   C2B 2692   4.412   2.923  10.037 -0.0488  0.0107  0.3092
  249PIPC   C3B 2693   4.090   2.606  10.360  0.1382 -0.0104  0.0378
  249PIPC   C4B 2694   3.932   2.199  10.289  0.1765 -0.3218  0.1304
  250PIPC   NC3 2695   7.704   0.011   9.834  0.1979 -0.0698 -0.2101
  250PIPC   PO4 2696   7.261  -0.109   9.790  0.1952  0.2123  0.1482
  250PIPC   GL1 2697   6.984  -0.076  10.114 -0.2497 -0.2089 -0.1884
  250PIPC   GL2 2698   6.690   0.029   9.973  0.3413  0.0360  0.5279
  250PIPC   C1A 2699   7.042  -0.184  10.478 -0.0768 -0.0522  0.2519
  250PIPC   D2A 2700   7.015  -0.119  10.945  0.3082 -0.0414 -0.0198
  250PIPC   D3A 2701   6.615   0.074  11.205 -0.1908  0.1720 -0.0268
  250PIPC   C4A 2702   6.537   0.430  11.506  0.0981  0.2746 -0.2465
  250PIPC   C1B 2703   6.486  -0.030  10.344 -0.2083 -0.2786 -0.1478
  250PIPC   C2B 2704   6.265   0.116  10.804 -0.2711  0.0240  0.3277
  250PIPC   C3B 2705   6.118   0.321  11.262  0.3061 -0.0978  0.2370
  250PIPC   C4B 2706   5.711   0.264  11.494 -0.5879 -0.0990 -0.0646
  251PIPC   NC3 2707   4.072   4.011   9.054  0.3058  0.4115  0.4702
  251PIPC   PO4 2708   4.139   4.046   8.584  0.1487  0.0379  0.1504
  251PIPC   GL1 2709   4.050   3.666   8.624 -0.0016  0.1722  0.1668
  251PIPC   GL2 2710   3.781   3.616   8.768 -0.0827  0.1943  0.2147
  251PIPC   C1A 2711   4.222   3.381   8.366  0.2348 -0.3229 -0.1499
  251PIPC   D2A 2712   4.248   3.044   8.131 -0.0715 -0.0158  0.0028
  251PIPC   D3A 2713   4.547   3.205   7.892 -0.0353 -0.0296 -0.0927
  251PIPC   C4A 2714   4.810   3.424   8.188 -0.0634  0.0303  0.2633
  251PIPC   C1B 2715   3.858   3.210   8.665 -0.1366  0.1655  0.0324
  251PIPC   C2B 2716   3.947   2.852   8.608 -0.2056  0.3279  0.1407
  251PIPC   C3B 2717   4.137   2.485   8.580 -0.0677 -0.0979 -0.1478
  251PIPC   C4B 2718   4.274   2.118   8.492 -0.2097  0.2335  0.0256
  252PIPC   NC3 2719   7.441   3.057   9.604 -0.2692 -0.0333  0.6017
  252PIPC   PO4 2720   7.072   2.821   9.566  0.3662 -0.2042 -0.2193
  252PIPC   GL1 2721   6.910   2.612   9.956  0.0494  0.0517  0.0571
  252PIPC   GL2 2722   6.917   2.776  10.323 -0.2488  0.0626  0.1545
  252PIPC   C1A 2723   6.519   2.426  10.197 -0.1203  0.0758 -0.1122
  252PIPC   D2A 2724   6.387   2.132  10.463 -0.0237 -0.1244 -0.0385
  252PIPC   D3A 2725   6.145   2.355  10.521  0.3091  0.0601 -0.0019
  252PIPC   C4A 2726   6.062   2.675  10.199 -0.0440 -0.0824  0.3071
  252PIPC   C1B 2727   6.768   2.514  10.620  0.2504  0.1059  0.2557
  252PIPC   C2B 2728   6.974   2.322  10.908 -0.2238 -0.0514 -0.2437
  252PIPC   C3B 2729   7.129   2.072  11.157  0.1539  0.0727 -0.0820
  252PIPC   C4B 2730   7.321   1.735  11.296 -0.5033 -0.0608 -0.3742
  253PIPC   NC3 2731   2.760   0.417   7.896 -0.3047  0.1574 -0.3249
  253PIPC   PO4 2732   2.664   0.047   7.739  0.0136  0.2215  0.0561
  253PIPC   GL1 2733   2.639   0.182   7.279 -0.1900 -0.0888  0.1074
  253PIPC   GL2 2734   2.370   0.035   7.185 -0.4232 -0.3189 -0.1749
  253PIPC   C1A 2735   2.632   0.277   6.681 -0.0121 -0.1270 -0.1661
  253PIPC   D2A 2736   2.637   0.422   6.305  0.2921  0.2078  0.1363
  253PIPC   D3A 2737   2.668   0.533   5.842  0.0039 -0.3318  0.0371
  253PIPC   C4A 2738   3.039   0.741   5.674 -0.0391 -0.3551 -0.3988
  253PIPC   C1B 2739   2.311  -0.075   6.802 -0.3353  0.2245 -0.1158
  253PIPC   C2B 2740   2.489  -0.124   6.358 -0.1094 -0.0165  0.0411
  253PIPC   C3B 2741   2.410   0.020   6.002 -0.2339 -0.1968 -0.2198
  253PIPC   C4B 2742   2.106  -0.059   5.838  0.2429 -0.0263  0.1491
  254PIPC   NC3 2743   5.691   0.702   9.029 -0.3157  0.2198  0.2886
  254PIPC   PO4 2744   5.735   0.585   9.467 -0.1327  0.0987  0.2899
  254PIPC   GL1 2745   5.725   0.672   9.918  0.0416  0.0495 -0.0246
  254PIPC   GL2 2746   5.443   0.850   9.877  0.1821  0.3645  0.0367
  254PIPC   C1A 2747   5.789   0.673  10.398 -0.0709  0.0987 -0.1051
  254PIPC   D2A 2748   5.951   0.968  10.801 -0.0177 -0.0009 -0.1462
  254PIPC   D3A 2749   6.255   0.811  11.101 -0.1013  0.1551  0.1326
  254PIPC   C4A 2750   6.325   1.026  11.389  0.1204  0.1536  0.1507
  254PIPC   C1B 2751   5.760   1.135  10.146 -0.1717  0.1839  0.3209
  254PIPC   C2B 2752   5.828   1.373  10.470  0.1360 -0.0294 -0.3594
  254PIPC   C3B 2753   5.552   1.312  10.752  0.0812 -0.5047 -0.0240
  254PIPC   C4B 2754   5.088   1.136  10.903  0.2524 -0.1979 -0.0180
  255PIPC   NC3 2755   2.608   4.683   9.784 -0.1366  0.3265 -0.2157
  255PIPC   PO4 2756   2.495   5.005  10.051 -0.1497  0.0468  0.1375
  255PIPC   GL1 2757   2.758   4.851  10.419 -0.0068  0.0308  0.1044
  255PIPC   GL2 2758   2.748   4.545  10.278 -0.1485 -0.3770  0.1430
  255PIPC   C1A 2759   3.049   4.729  10.843 -0.0196  0.1573 -0.2772
  255PIPC   D2A 2760   3.417   4.832  11.049  0.0258  0.1028 -0.1659
  255PIPC   D3A 2761   3.186   4.841  11.379  0.2041  0.0857  0.3585
  255PIPC   C4A 2762   3.258   5.025  11.807  0.0673 -0.2903 -0.1606
  255PIPC   C1B 2763   2.652   4.374  10.679 -0.0733  0.1635  0.3065
  255PIPC   C2B 2764   2.912   4.293  11.110 -0.0582 -0.0778  0.2884
  255PIPC   C3B 2765   2.828   4.450  11.539  0.1534  0.0065  0.3387
  255PIPC   C4B 2766   2.592   4.532  11.956 -0.0242 -0.1707  0.2003
  256PIPC   NC3 2767   0.271   4.395  10.599 -0.0764  0.0845  0.3709
  256PIPC   PO4 2768   0.631   4.476  10.336 -0.1397 -0.1300  0.0804
  256PIPC   GL1 2769   0.835   4.817  10.581 -0.0140 -0.1928  0.2024
  256PIPC   GL2 2770   0.634   4.847  10.810 -0.0296 -0.1245 -0.0527
  256PIPC   C1A 2771   1.121   5.072  10.881  0.1560  0.0294 -0.2800
  256PIPC   D2A 2772   1.448   5.133  11.266 -0.4098  0.0822 -0.1284
  256PIPC   D3A 2773   1.138   5.350  11.410 -0.0027 -0.3670  0.0471
  256PIPC   C4A 2774   1.190   5.553  11.818 -0.1017  0.0787 -0.0548
  256PIPC   C1B 2775   0.569   4.661  11.116 -0.0069  0.1777  0.1010
  256PIPC   C2B 2776   0.423   4.398  11.394 -0.3121 -0.0648  0.0494
  256PIPC   C3B 2777   0.186   4.576  11.670 -0.0435 -0.0623 -0.2506
  256PIPC   C4B 2778  -0.286   4.474  11.796  0.0170  0.1829  0.1082
  257PIPC   NC3 2779   5.082   0.130   9.303 -0.0310 -0.4498  0.2801
  257PIPC   PO4 2780   4.685   0.264   9.454 -0.0941  0.0874  0.0805
  257PIPC   GL1 2781   4.558   0.547   9.523  0.1680 -0.0857  0.0279
  257PIPC   GL2 2782   4.421   0.684   9.225  0.1588 -0.2820 -0.2794
  257PIPC   C1A 2783   4.634   0.961   9.630  0.2806 -0.1674 -0.0423
  257PIPC   D2A 2784   4.584   1.318   9.589 -0.0506  0.2515  0.0966
  257PIPC   D3A 2785   4.609   1.550   9.229 -0.0576 -0.1933  0.3262
  257PIPC   C4A 2786   4.866   1.411   8.807  0.1552  0.0371 -0.5110
  257PIPC   C1B 2787   4.298   0.991   9.171  0.0216  0.1671  0.0854
  257PIPC   C2B 2788   4.183   1.346   9.296  0.1463  0.1393  0.1416
  257PIPC   C3B 2789   4.161   1.760   9.647  0.1592 -0.0408 -0.0743
  257PIPC   C4B 2790   4.134   2.074   9.880  0.0337  0.3370  0.0931
  258PIPC   NC3 2791   5.369   4.561   9.580  0.3629 -0.0691  0.1431
  258PIPC   PO4 2792   5.185   4.293   9.892 -0.2190  0.0515 -0.2331
  258PIPC   GL1 2793   4.852   3.863  10.025 -0.1473  0.2553  0.1523
  258PIPC   GL2 2794   4.863   3.604  10.227 -0.0828 -0.1706  0.0195
  258PIPC   C1A 2795   4.490   3.895  10.301  0.1631  0.0817 -0.2589
  258PIPC   D2A 2796   4.135   3.762  10.416 -0.3310  0.0102 -0.4724
  258PIPC   D3A 2797   4.138   3.639  10.879  0.1820 -0.1564 -0.2969
  258PIPC   C4A 2798   4.383   3.798  11.153 -0.1422 -0.0107  0.0865
  258PIPC   C1B 2799   4.645   3.471  10.657  0.3131  0.0086  0.2797
  258PIPC   C2B 2800   4.304   3.163  10.820 -0.1430 -0.1040 -0.3605
  258PIPC   C3B 2801   4.237   2.722  10.920  0.2410  0.0548  0.1304
  258PIPC   C4B 2802   3.906   2.744  11.088 -0.1423 -0.0606 -0.2850
  259PIPC   NC3 2803   1.487   4.255  10.119 -0.2785  0.0157  0.2427
  259PIPC   PO4 2804   1.670   4.628  10.149  0.0871 -0.1014 -0.0264
  259PIPC   GL1 2805   1.694   4.805  10.460 -0.1585  0.0832 -0.1875
  259PIPC   GL2 2806   1.800   4.488  10.685 -0.2657 -0.0691 -0.0321
  259PIPC   C1A 2807   1.712   4.991  10.868  0.2491 -0.1860  0.2005
  259PIPC   D2A 2808   1.967   4.705  11.112  0.0642  0.1698 -0.1354
  259PIPC   D3A 2809   1.694   4.807  11.516  0.1436 -0.2666  0.0394
  259PIPC   C4A 2810   1.562   4.495  11.702  0.0715 -0.3343  0.0390
  259PIPC   C1B 2811   2.202   4.315  10.802  0.0740 -0.0038  0.1004
  259PIPC   C2B 2812   2.392   4.346  11.192 -0.1076 -0.1114 -0.3051
  259PIPC   C3B 2813   2.368   4.148  11.643 -0.0290  0.1854 -0.1483
  259PIPC   C4B 2814   2.731   3.988  11.927  0.1315  0.1058  0.1138
  260PIPC   NC3 2815   2.255   4.538   7.900  0.0790 -0.0886 -0.1247
  260PIPC   PO4 2816   2.579   4.426   7.696  0.2289  0.0392  0.0283
  260PIPC   GL1 2817   2.532   4.221   7.248 -0.4948  0.1556 -0.3138
  260PIPC   GL2 2818   2.691   3.870   7.350  0.1648 -0.2504 -0.0015
  260PIPC   C1A 2819   2.260   4.015   7.117 -0.1730  0.1072 -0.0070
  260PIPC   D2A 2820   2.096   3.654   7.193  0.1221 -0.0094 -0.1549
  260PIPC   D3A 2821   2.000   3.277   6.939  0.2278  0.2008  0.1278
  260PIPC   C4A 2822   1.731   3.047   7.042 -0.0261  0.0353  0.1121
  260PIPC   C1B 2823   2.753   3.890   6.916  0.1396  0.0959  0.3686
  260PIPC   C2B 2824   2.546   3.869   6.490 -0.0692 -0.0179 -0.1665
  260PIPC   C3B 2825   2.498   3.453   6.283  0.0931  0.0048  0.1201
  260PIPC   C4B 2826   2.370   2.954   6.402  0.2302  0.0535  0.1074
  261DPPC   NC3 2827   5.935   7.383  13.337  0.1446  0.0844 -0.1746
  261DPPC   PO4 2828   6.268   7.286  13.471 -0.3825 -0.2696 -0.3114
  261DPPC   GL1 2829   6.332   7.113  13.111  0.2068 -0.3105  0.0848
  261DPPC   GL2 2830   6.069   7.153  12.954 -0.1129 -0.0979 -0.0843
  261DPPC   C1A 2831   6.543   7.046  12.679  0.0680 -0.3642 -0.0921
  261DPPC   C2A 2832   6.631   6.737  12.450 -0.0139 -0.0406 -0.3342
  261DPPC   C3A 2833   6.484   6.483  12.172  0.0764  0.1194 -0.1005
  261DPPC   C4A 2834   6.133   6.274  11.976 -0.1796  0.0126  0.0350
  261DPPC   C1B 2835   6.069   7.042  12.571  0.2862 -0.1224  0.1801
  261DPPC   C2B 2836   6.266   6.987  12.226  0.1214  0.0314 -0.1527
  261DPPC   C3B 2837   6.233   7.214  11.830 -0.0294 -0.1782  0.0472
  261DPPC   C4B 2838   6.049   7.523  11.475 -0.1332 -0.7027 -0.1732
  262DPPC   NC3 2839   3.046   2.648  13.091 -0.0341 -0.0120  0.1643
  262DPPC   PO4 2840   3.448   2.491  12.883 -0.0132  0.2551  0.0378
  262DPPC   GL1 2841   3.358   2.335  12.396  0.3277  0.1554 -0.0747
  262DPPC   GL2 2842   3.442   1.935  12.340  0.3184  0.0041 -0.2672
  262DPPC   C1A 2843   3.215   2.190  11.989 -0.0890 -0.0121 -0.1473
  262DPPC   C2A 2844   2.969   2.122  11.744  0.1847 -0.0785  0.2389
  262DPPC   C3A 2845   3.041   2.233  11.320  0.2094 -0.0937  0.0248
  262DPPC   C4A 2846   2.987   1.935  10.927  0.0377 -0.0168 -0.2165
  262DPPC   C1B 2847   3.133   1.691  12.006 -0.2214 -0.0181 -0.3049
  262DPPC   C2B 2848   3.219   1.419  11.584  0.1127 -0.2333 -0.4410
  262DPPC   C3B 2849   3.305   1.117  11.358  0.1929  0.2217 -0.1065
  262DPPC   C4B 2850   3.235   0.837  11.147 -0.0554 -0.0398  0.0409
  263DPPC   NC3 2851   0.844   3.667  10.825  0.1559 -0.3920 -0.0136
  263DPPC   PO4 2852   0.997   3.662  10.478  0.3380 -0.4151  0.0070
  263DPPC   GL1 2853   1.407   3.510  10.689 -0.0670  0.2132  0.0552
  263DPPC   GL2 2854   1.279   3.307  10.879 -0.2343 -0.0975  0.5208
  263DPPC   C1A 2855   1.754   3.424  10.729 -0.1953 -0.0790 -0.0130
  263DPPC   C2A 2856   1.975   3.210  10.930  0.1811 -0.2547  0.1628
  263DPPC   C3A 2857   2.405   3.168  10.863 -0.3703  0.0683  0.0540
  263DPPC   C4A 2858   2.813   2.999  10.997 -0.1422  0.0852 -0.1359
  263DPPC   C1B 2859   1.483   3.351  11.269  0.2381  0.0145 -0.0786
  263DPPC   C2B 2860   1.746   3.311  11.601 -0.1041 -0.0892 -0.0583
  263DPPC   C3B 2861   1.975   3.482  11.936  0.2415  0.0646  0.1835
  263DPPC   C4B 2862   2.142   3.867  11.955 -0.2483  0.3934  0.1218
  264DPPC   NC3 2863   0.781   1.669   9.954  0.0364  0.0656  0.5081
  264DPPC   PO4 2864   1.090   1.449  10.148 -0.0733  0.1865  0.0112
  264DPPC   GL1 2865   1.010   1.394  10.593 -0.1652  0.0758  0.1146
  264DPPC   GL2 2866   1.085   1.115  10.665 -0.0121 -0.2704  0.4489
  264DPPC   C1A 2867   1.002   1.355  11.128 -0.0494  0.1959 -0.0590
  264DPPC   C2A 2868   1.097   1.289  11.513  0.3350 -0.2960 -0.0452
  264DPPC   C3A 2869   1.027   1.182  11.885 -0.2174 -0.2861  0.2092
  264DPPC   C4A 2870   0.852   1.131  12.284 -0.2540  0.1365  0.1849
  264DPPC   C1B 2871   1.266   0.979  11.062 -0.2552  0.2030  0.0262
  264DPPC   C2B 2872   1.355   0.801  11.471  0.2612 -0.0249 -0.0438
  264DPPC   C3B 2873   1.322   0.612  11.810  0.1548 -0.1414  0.0641
  264DPPC   C4B 2874   1.320   0.416  12.220  0.2447  0.0935  0.0497
  265POPC   NC3 2875  -0.252   4.850  14.097  0.3075 -0.1085  0.1556
  265POPC   PO4 2876   0.211   4.837  13.942  0.4369 -0.1116 -0.2208
  265POPC   GL1 2877   0.433   4.727  13.529  0.3843  0.0644 -0.1380
  265POPC   GL2 2878   0.343   4.398  13.632  0.4131  0.0132  0.0023
  265POPC   C1A 2879   0.163   4.585  13.206  0.0357  0.1672 -0.2250
  265POPC   D2A 2880   0.117   4.601  12.835 -0.1677  0.2171  0.1957
  265POPC   C3A 2881   0.142   4.926  12.493 -0.1685 -0.4508  0.1180
  265POPC   C4A 2882   0.141   5.381  12.528  0.2453 -0.0876  0.1575
  265POPC   C1B 2883  -0.035   4.215  13.513 -0.2107  0.0630 -0.2638
  265POPC   C2B 2884  -0.112   4.115  13.098  0.0726 -0.2742  0.1278
  265POPC   C3B 2885  -0.288   3.923  12.621 -0.3460  0.1581 -0.0429
  265POPC   C4B 2886  -0.128   3.762  12.280  0.1563  0.1801 -0.2155
  266POPC   NC3 2887   0.852   2.294  13.835  0.2113 -0.2269 -0.3134
  266POPC   PO4 2888   1.326   2.343  13.963 -0.2302  0.2501  0.1351
  266POPC   GL1 2889   1.298   2.600  13.620 -0.0327 -0.0693 -0.0678
  266POPC   GL2 2890   1.205   2.841  13.583 -0.0006 -0.2727  0.0422
  266POPC   C1A 2891   1.395   2.664  13.076 -0.1472 -0.1119 -0.1257
  266POPC   D2A 2892   1.277   2.759  12.719  0.1399  0.4525  0.1097
  266POPC   C3A 2893   1.461   2.949  12.503  0.1726 -0.4792 -0.0220
  266POPC   C4A 2894   1.748   3.195  12.267 -0.1566 -0.4740 -0.0593
  266POPC   C1B 2895   1.018   2.964  13.140 -0.1613 -0.1197  0.1683
  266POPC   C2B 2896   0.926   3.162  12.823  0.1533  0.2917  0.1547
  266POPC   C3B 2897   0.607   3.236  12.549 -0.3449 -0.4099  0.3798
  266POPC   C4B 2898   0.292   3.294  12.396  0.2526 -0.2385 -0.1478
  267POPC   NC3 2899   6.464   6.853  13.492 -0.2244  0.1299  0.1099
  267POPC   PO4 2900   6.288   6.471  13.485 -0.1780  0.0692 -0.1290
  267POPC   GL1 2901   6.223   6.588  13.145  0.1774  0.3198 -0.0781
  267POPC   GL2 2902   5.905   6.359  13.094  0.2789 -0.1020 -0.1073
  267POPC   C1A 2903   6.285   6.537  12.713  0.1508 -0.1224  0.0324
  267POPC   D2A 2904   6.032   6.317  12.431 -0.3446 -0.1330  0.2355
  267POPC   C3A 2905   5.855   6.013  12.298  0.0238  0.1122  0.5890
  267POPC   C4A 2906   5.986   5.785  12.023 -0.0706 -0.7056  0.0713
  267POPC   C1B 2907   5.934   6.063  12.874 -0.0417  0.3696 -0.1432
  267POPC   C2B 2908   5.711   5.687  12.668  0.2631 -0.2451 -0.1538
  267POPC   C3B 2909   5.756   5.388  12.331 -0.0417 -0.0487  0.1043
  267POPC   C4B 2910   5.613   5.206  11.953  0.0563 -0.0121 -0.2902
  268POPC   NC3 2911  -0.098   7.164  13.560  0.4736  0.2622  0.1505
  268POPC   PO4 2912   0.061   7.540  13.388  0.0996  0.0707 -0.0046
  268POPC   GL1 2913   0.198   7.289  13.135  0.1240 -0.0213  0.2097
  268POPC   GL2 2914   0.424   7.016  13.232 -0.3136 -0.0535 -0.0171
  268POPC   C1A 2915   0.230   7.306  12.641  0.2318 -0.0773 -0.0204
  268POPC   D2A 2916  -0.011   7.245  12.308  0.3365  0.0608  0.0012
  268POPC   C3A 2917   0.168   7.457  11.932 -0.0408  0.1747  0.1442
  268POPC   C4A 2918   0.248   7.462  11.509 -0.0371 -0.2791 -0.3153
  268POPC   C1B 2919   0.518   6.935  12.791 -0.1417 -0.4059  0.1805
  268POPC   C2B 2920   0.696   6.669  12.498 -0.2138  0.0866 -0.0521
  268POPC   C3B 2921   0.875   6.309  12.460 -0.0267 -0.1672  0.1503
  268POPC   C4B 2922   0.907   5.938  12.139  0.1003  0.2916  0.0916
  269POPC   NC3 2923   3.551   4.178   8.511 -0.2500 -0.0124  0.1837
  269POPC   PO4 2924   3.534   4.028   8.955  0.2161  0.0359 -0.0706
  269POPC   GL1 2925   3.395   3.718   9.261  0.2415 -0.1923 -0.4369
  269POPC   GL2 2926   3.681   3.656   9.474 -0.2168  0.1079  0.0669
  269POPC   C1A 2927   3.138   3.558   9.642  0.3266 -0.0881  0.2224
  269POPC   D2A 2928   3.329   3.502   9.972  0.1315  0.1772 -0.1127
  269POPC   C3A 2929   3.486   3.209  10.311  0.2213  0.1580 -0.0229
  269POPC   C4A 2930   3.246   3.187  10.736 -0.0670  0.3025  0.0303
  269POPC   C1B 2931   3.499   3.288   9.506 -0.4645 -0.1191 -0.3723
  269POPC   C2B 2932   3.626   3.015   9.725  0.1324 -0.2323  0.1904
  269POPC   C3B 2933   3.940   3.024   9.998  0.0305  0.0249  0.3925
  269POPC   C4B 2934   4.326   3.377  10.111  0.0245  0.0721 -0.2485
  270POPC   NC3 2935   1.990   0.581   9.450  0.1603 -0.0435  0.2909
  270POPC   PO4 2936   1.652   0.928   9.665  0.0078  0.1260  0.2209
  270POPC   GL1 2937   1.964   1.251   9.719 -0.1271  0.1917  0.0217
  270POPC   GL2 2938   1.828   1.256  10.021  0.0619  0.4015 -0.2090
  270POPC   C1A 2939   2.368   1.462   9.753  0.2808  0.1372  0.0483
  270POPC   D2A 2940   2.634   1.698   9.894 -0.3260 -0.0250 -0.2941
  270POPC   C3A 2941   2.863   1.603  10.357 -0.1179 -0.1015  0.1279
  270POPC   C4A 2942   2.751   1.571  10.764 -0.0602 -0.0021 -0.1868
  270POPC   C1B 2943   2.091   1.023  10.396  0.1160  0.0819 -0.0301
  270POPC   C2B 2944   2.138   0.909  10.792  0.0094  0.2835 -0.0797
  270POPC   C3B 2945   2.361   0.910  11.211  0.1208  0.1976 -0.2371
  270POPC   C4B 2946   2.659   1.095  11.436  0.3394  0.2302  0.0246
  271POPC   NC3 2947   4.762   7.039   9.668  0.0515 -0.1470 -0.0739
  271POPC   PO4 2948   4.261   7.070   9.714 -0.0650 -0.2073 -0.3114
  271POPC   GL1 2949   4.468   7.068  10.066 -0.2312  0.0236 -0.0053
  271POPC   GL2 2950   4.682   7.345  10.042  0.2624  0.2801 -0.0587
  271POPC   C1A 2951   4.567   7.138  10.515 -0.0209  0.0750 -0.3226
  271POPC   D2A 2952   4.534   7.044  10.896 -0.5425 -0.1811 -0.2348
  271POPC   C3A 2953   4.743   7.279  11.158  0.0682  0.0121  0.2092
  271POPC   C4A 2954   4.835   7.347  11.507  0.2531 -0.0820  0.2240
  271POPC   C1B 2955   4.797   7.556  10.445 -0.0255  0.1607  0.2181
  271POPC   C2B 2956   4.832   7.862  10.717 -0.4291  0.0085  0.0073
  271POPC   C3B 2957   4.816   7.778  11.163  0.2290 -0.0709  0.0473
  271POPC   C4B 2958   4.809   7.837  11.562  0.0987  0.1611  0.2048
  272POPC   NC3 2959   4.131   5.145   9.654 -0.0782 -0.1443  0.1220
  272POPC   PO4 2960   4.207   4.726   9.577 -0.1879 -0.1664  0.2704
  272POPC   GL1 2961   4.081   4.360   9.834  0.1939  0.1032 -0.2002
  272POPC   GL2 2962   4.278   4.295  10.060  0.2161  0.2887 -0.0234
  272POPC   C1A 2963   4.042   3.893   9.825  0.0878  0.2211  0.0167
  272POPC   D2A 2964   3.868   3.491  10.006 -0.0815 -0.2096 -0.2421
  272POPC   C3A 2965   3.969   3.269  10.451 -0.0671 -0.1518  0.0182
  272POPC   C4A 2966   3.775   2.996  10.655  0.4076  0.0421  0.2447
  272POPC   C1B 2967   3.932   4.173  10.378  0.1397  0.1362  0.0657
  272POPC   C2B 2968   3.942   4.089  10.742 -0.1452  0.1279 -0.3950
  272POPC   C3B 2969   3.754   4.058  11.134 -0.2449 -0.2629 -0.2824
  272POPC   C4B 2970   3.773   4.308  11.558  0.0809  0.0660  0.0454
  273DPSM   NC3 2971  -0.070   0.374  13.254 -0.1384  0.1230 -0.0958
  273DPSM   PO4 2972   0.208   0.723  13.380  0.0650 -0.0623 -0.4738
  273DPSM   AM1 2973   0.349   0.732  13.003  0.1365  0.1357  0.4235
  273DPSM   AM2 2974   0.637   0.843  13.129  0.1040 -0.0889 -0.1704
  273DPSM   T1A 2975   0.460   0.737  12.647  0.1477  0.0968 -0.2595
  273DPSM   C2A 2976   0.411   0.883  12.297  0.0324 -0.1807  0.0538
  273DPSM   C3A 2977   0.367   0.717  11.837  0.1000  0.0456  0.0528
  273DPSM   C1B 2978   0.973   0.956  12.787 -0.0741 -0.1031  0.1230
  273DPSM   C2B 2979   1.212   0.864  12.415 -0.3465  0.0210 -0.1563
  273DPSM   C3B 2980   1.439   1.027  12.186  0.1203 -0.1254  0.0612
  273DPSM   C4B 2981   1.541   1.101  11.740 -0.1300 -0.3337 -0.1873
  274DPSM   NC3 2982   0.416   3.470  14.264 -0.0492  0.0789  0.3045
  274DPSM   PO4 2983   0.785   3.175  14.138 -0.3987  0.0307  0.2524
  274DPSM   AM1 2984   0.657   3.322  13.781 -0.2465  0.1245 -0.2228
  274DPSM   AM2 2985   0.882   3.253  13.543 -0.0823  0.0715  0.4435
  274DPSM   T1A 2986   0.635   3.704  13.427  0.0115  0.0580  0.0458
  274DPSM   C2A 2987   0.490   4.045  13.213  0.0468 -0.1839  0.3483
  274DPSM   C3A 2988   0.396   4.183  12.903 -0.0733 -0.0892 -0.2259
  274DPSM   C1B 2989   0.998   3.459  13.174  0.3211  0.1532 -0.0948
  274DPSM   C2B 2990   0.889   3.649  12.785 -0.3183  0.1063  0.1668
  274DPSM   C3B 2991   1.078   3.857  12.405 -0.2172 -0.2413 -0.2341
  274DPSM   C4B 2992   1.067   3.862  11.971 -0.1679  0.1050 -0.0109
  275DPSM   NC3 2993   5.318  -0.308   9.075 -0.0163  0.0863  0.0373
  275DPSM   PO4 2994   5.202  -0.355   9.487 -0.0822  0.2828  0.0989
  275DPSM   AM1 2995   5.191  -0.213   9.884  0.2757 -0.5252 -0.0093
  275DPSM   AM2 2996   4.940  -0.002   9.758  0.3429 -0.1079  0.3300
  275DPSM   T1A 2997   5.215  -0.061  10.285  0.0669  0.2838  0.2947
  275DPSM   C2A 2998   5.307   0.020  10.667 -0.2635 -0.0010 -0.2741
  275DPSM   C3A 2999   5.257   0.344  10.975  0.2585  0.1028 -0.0477
  275DPSM   C1B 3000   4.778   0.207  10.031 -0.0047  0.1808 -0.0358
  275DPSM   C2B 3001   4.581   0.381  10.337  0.3179  0.2986 -0.1957
  275DPSM   C3B 3002   4.474   0.572  10.731  0.0167 -0.0456  0.1624
  275DPSM   C4B 3003   4.303   0.656  11.201 -0.2757 -0.2845 -0.1194
  276DPSM   NC3 3004   5.101   5.259   9.792  0.4038  0.2286 -0.0595
  276DPSM   PO4 3005   4.725   5.543   9.988  0.0750 -0.2277 -0.0432
  276DPSM   AM1 3006   4.311   5.823  10.234 -0.5233  0.1730  0.2508
  276DPSM   AM2 3007   4.014   5.777  10.226  0.2385 -0.3977 -0.0444
  276DPSM   T1A 3008   4.268   5.624  10.606 -0.2859 -0.0861  0.2537
  276DPSM   C2A 3009   4.203   5.434  10.921 -0.1483 -0.4619  0.0463
  276DPSM   C3A 3010   4.158   5.401  11.333 -0.2956 -0.1807 -0.0079
  276DPSM   C1B 3011   3.875   5.908  10.576  0.1767  0.4240 -0.0967
  276DPSM   C2B 3012   3.857   6.231  10.734 -0.0909 -0.0687 -0.3192
  276DPSM   C3B 3013   3.693   6.281  11.238 -0.0090 -0.1450  0.0778
  276DPSM   C4B 3014   3.670   6.325  11.665  0.2859  0.1234 -0.1227
  277PAPI    C1 3015   4.094   1.723  13.342 -0.0016  0.1965  0.0912
  277PAPI    C2 3016   3.892   1.618  13.671 -0.1397 -0.0086 -0.0568
  277PAPI    C3 3017   4.288   1.561  13.652 -0.1200  0.0715  0.1007
  277PAPI   PO4 3018   3.909   1.635  13.094 -0.1612 -0.0238 -0.3152
  277PAPI   GL1 3019   3.828   1.649  12.537 -0.0853 -0.1124  0.0781
  277PAPI   GL2 3020   3.838   1.644  12.171  0.0985  0.0464 -0.0859
  277PAPI   D1A 3021   3.392   1.374  12.402 -0.2930 -0.0931  0.2080
  277PAPI   D2A 3022   3.586   1.208  12.024 -0.2624 -0.2349 -0.2044
  277PAPI   D3A 3023   3.833   0.765  12.006 -0.1741  0.2956 -0.0850
  277PAPI   D4A 3024   3.621   0.789  11.684 -0.0857 -0.1452 -0.1647
  277PAPI   C5A 3025   3.740   0.873  11.324  0.0633 -0.1634  0.1562
  277PAPI   C1B 3026   3.653   1.824  11.933 -0.1601  0.0192  0.2392
  277PAPI   C2B 3027   3.434   1.844  11.600  0.1871  0.1540  0.0758
  277PAPI   C3B 3028   3.392   1.697  11.196  0.1267  0.0911  0.1936
  277PAPI   C4B 3029   3.628   1.328  11.027 -0.0568  0.0254  0.0214
  278PAPI    C1 3030   2.887   3.066  13.631 -0.0674 -0.0683  0.2090
  278PAPI    C2 3031   3.180   2.830  13.767  0.1567  0.0598 -0.0446
  278PAPI    C3 3032   3.064   3.147  13.981  0.0525 -0.1130  0.1589
  278PAPI   PO4 3033   2.983   3.088  13.310 -0.1280 -0.0375 -0.0644
  278PAPI   GL1 3034   2.852   3.029  12.829 -0.3367 -0.0076 -0.0446
  278PAPI   GL2 3035   2.603   2.899  12.728  0.0315 -0.1068 -0.1403
  278PAPI   D1A 3036   3.142   2.788  12.558 -0.0785 -0.2408 -0.1726
  278PAPI   D2A 3037   3.159   2.723  12.011 -0.0478 -0.2785  0.1658
  278PAPI   D3A 3038   3.007   2.651  11.629  0.1746 -0.2012  0.1995
  278PAPI   D4A 3039   3.207   2.789  11.317 -0.3139 -0.1215 -0.0001
  278PAPI   C5A 3040   3.511   3.075  11.137 -0.1584 -0.0307 -0.1727
  278PAPI   C1B 3041   2.598   3.091  12.383 -0.4770  0.1032  0.1353
  278PAPI   C2B 3042   2.789   3.106  11.956  0.1057 -0.1023 -0.1112
  278PAPI   C3B 3043   3.186   3.168  11.716 -0.1495 -0.0742  0.1708
  278PAPI   C4B 3044   3.470   3.382  11.583  0.0226  0.1934 -0.1360
  279PAPI    C1 3045   5.702   3.424   8.957 -0.1661  0.1385  0.0330
  279PAPI    C2 3046   5.457   3.436   9.274 -0.1829  0.3987  0.0122
  279PAPI    C3 3047   5.756   3.700   9.242 -0.0550  0.2435 -0.0885
  279PAPI   PO4 3048   5.769   3.243   8.952 -0.2354  0.3903  0.2854
  279PAPI   GL1 3049   5.630   2.955   9.275  0.1207 -0.5700 -0.0278
  279PAPI   GL2 3050   5.819   3.064   9.574  0.0772  0.1375  0.0696
  279PAPI   D1A 3051   5.240   3.081   8.973  0.3631 -0.1082 -0.2935
  279PAPI   D2A 3052   4.822   2.839   8.888 -0.0732 -0.4581 -0.4286
  279PAPI   D3A 3053   4.615   2.898   8.481 -0.1574  0.1045  0.0721
  279PAPI   D4A 3054   4.726   3.300   8.687  0.2750 -0.0630  0.3011
  279PAPI   C5A 3055   4.815   3.326   9.148  0.2846  0.3203  0.0584
  279PAPI   C1B 3056   5.519   3.167   9.845  0.1494 -0.1436 -0.0357
  279PAPI   C2B 3057   5.190   3.213  10.221 -0.0957  0.1378  0.1773
  279PAPI   C3B 3058   4.763   3.065  10.356 -0.0390  0.0010 -0.0059
  279PAPI   C4B 3059   4.497   2.871  10.497 -0.2976  0.2882 -0.0019
  280PAPI    C1 3060   8.224   3.418  10.381 -0.0897  0.2411 -0.0423
  280PAPI    C2 3061   7.899   3.625  10.274 -0.2356  0.0117 -0.0489
  280PAPI    C3 3062   8.056   3.356  10.023 -0.2085 -0.0796  0.0650
  280PAPI   PO4 3063   8.160   3.372  10.612 -0.2019  0.0663  0.2908
  280PAPI   GL1 3064   7.986   3.129  10.837  0.0264  0.0140  0.0562
  280PAPI   GL2 3065   7.894   2.837  10.832 -0.0353  0.1302  0.1230
  280PAPI   D1A 3066   7.658   3.171  11.117 -0.0935  0.2019  0.3640
  280PAPI   D2A 3067   7.744   2.933  11.502 -0.2028  0.0672 -0.1332
  280PAPI   D3A 3068   7.324   3.072  11.487 -0.2281 -0.0905  0.0849
  280PAPI   D4A 3069   7.265   3.493  11.796  0.0296 -0.1247 -0.0219
  280PAPI   C5A 3070   6.819   3.603  11.882  0.3512  0.0125 -0.3107
  280PAPI   C1B 3071   7.720   2.596  11.178 -0.2373  0.1422 -0.0526
  280PAPI   C2B 3072   7.419   2.383  11.420 -0.2789 -0.1660  0.1505
  280PAPI   C3B 3073   7.143   2.098  11.699 -0.1883 -0.1079 -0.1989
  280PAPI   C4B 3074   6.657   2.085  11.885 -0.4946  0.3085 -0.1530
  281PAPS   CNO 3075   2.048   2.852  14.194 -0.1862 -0.2459 -0.2686
  281PAPS   PO4 3076   1.714   2.818  13.842  0.2257 -0.5828 -0.1705
  281PAPS   GL1 3077   1.636   3.048  13.501  0.1347  0.2314  0.1772
  281PAPS   GL2 3078   1.437   3.267  13.381 -0.0781 -0.1683 -0.1863
  281PAPS   D1A 3079   1.878   3.528  13.298  0.0037 -0.1553  0.0502
  281PAPS   D2A 3080   2.198   3.295  12.987  0.4234  0.2013  0.0368
  281PAPS   D3A 3081   2.069   3.148  12.663  0.0497 -0.0113 -0.2764
  281PAPS   D4A 3082   1.756   3.497  12.751  0.3283  0.1598 -0.0770
  281PAPS   C5A 3083   1.846   3.911  12.903 -0.0078 -0.0189  0.0164
  281PAPS   C1B 3084   1.390   3.206  13.025 -0.2280 -0.2246  0.0881
  281PAPS   C2B 3085   1.313   3.436  12.689  0.2990  0.0725 -0.2425
  281PAPS   C3B 3086   1.132   3.347  12.430  0.2271 -0.4121 -0.0674
  281PAPS   C4B 3087   0.870   3.429  12.158  0.2397  0.5577 -0.0153
  282PAPS   CNO 3088   6.966   0.105  13.850  0.0824 -0.0882 -0.2098
  282PAPS   PO4 3089   7.205  -0.184  13.625 -0.0345 -0.0849  0.0561
  282PAPS   GL1 3090   7.196   0.032  13.303 -0.0559 -0.0770 -0.0000
  282PAPS   GL2 3091   7.316  -0.285  13.146 -0.0366  0.1882  0.0816
  282PAPS   D1A 3092   7.065   0.461  13.251 -0.0535 -0.1361 -0.0732
  282PAPS   D2A 3093   7.278   0.406  12.862  0.1493  0.0236  0.0016
  282PAPS   D3A 3094   7.004   0.356  12.470  0.3546 -0.3531 -0.2101
  282PAPS   D4A 3095   7.182   0.482  12.188  0.1198  0.1267 -0.0687
  282PAPS   C5A 3096   6.825   0.603  11.911 -0.0869  0.0507  0.0129
  282PAPS   C1B 3097   7.401  -0.210  12.695 -0.3943  0.4997 -0.1655
  282PAPS   C2B 3098   7.453   0.059  12.340 -0.1858 -0.0745 -0.2751
  282PAPS   C3B 3099   7.441   0.159  11.919  0.1370 -0.1014 -0.3685
  282PAPS   C4B 3100   7.673   0.253  11.627  0.1940  0.0207 -0.3550
  283PAPS   CNO 3101   7.256   2.219  13.904 -0.0461 -0.0476  0.1156
  283PAPS   PO4 3102   6.858   2.135  14.007  0.2961 -0.0451  0.1428
  283PAPS   GL1 3103   6.852   2.387  13.671 -0.1252  0.1094  0.0441
  283PAPS   GL2 3104   6.801   2.285  13.319 -0.4349  0.1973 -0.2636
  283PAPS   D1A 3105   6.780   2.824  13.543 -0.3395  0.2443 -0.0175
  283PAPS   D2A 3106   6.927   2.768  13.180 -0.1390 -0.5343  0.2469
  283PAPS   D3A 3107   7.026   3.133  13.227  0.1550 -0.0426  0.0493
  283PAPS   D4A 3108   6.938   3.154  12.759 -0.1880  0.0192 -0.1052
  283PAPS   C5A 3109   6.762   3.199  12.289  0.0133  0.0230 -0.0280
  283PAPS   C1B 3110   7.041   2.343  12.942  0.1133 -0.0561 -0.0315
  283PAPS   C2B 3111   7.076   2.182  12.543  0.2451 -0.0474  0.1776
  283PAPS   C3B 3112   7.248   2.308  12.166  0.1222 -0.0649 -0.0143
  283PAPS   C4B 3113   7.585   2.177  11.901 -0.0566  0.0753 -0.1215
  284PAPS   CNO 3114   5.838   7.902  13.324  0.1996 -0.0432 -0.1457
  284PAPS   PO4 3115   6.228   7.794  13.252  0.0614 -0.0240  0.1224
  284PAPS   GL1 3116   6.478   7.761  12.871  0.1153  0.0725  0.2902
  284PAPS   GL2 3117   6.418   7.495  12.794  0.1728  0.1265  0.1542
  284PAPS   D1A 3118   6.938   7.704  12.813  0.0182  0.0028 -0.2333
  284PAPS   D2A 3119   6.957   7.513  12.503 -0.0518 -0.1782  0.2063
  284PAPS   D3A 3120   6.654   7.319  12.224  0.1125 -0.4493 -0.0146
  284PAPS   D4A 3121   6.714   7.029  12.040  0.3847 -0.0430  0.0187
  284PAPS   C5A 3122   6.839   6.718  11.837 -0.3210  0.1682  0.0210
  284PAPS   C1B 3123   6.220   7.443  12.442 -0.0823 -0.4472  0.0142
  284PAPS   C2B 3124   5.882   7.395  12.217 -0.1279 -0.0417  0.0505
  284PAPS   C3B 3125   5.703   7.456  11.856  0.1131 -0.0271 -0.0260
  284PAPS   C4B 3126   5.638   7.312  11.357 -0.0856 -0.0239  0.0492
  285PAPS   CNO 3127   3.221   6.794  14.088 -0.0223 -0.1407  0.1594
  285PAPS   PO4 3128   3.413   6.986  13.908  0.2688 -0.3204  0.2032
  285PAPS   GL1 3129   3.416   6.882  13.494  0.0280  0.2995 -0.0896
  285PAPS   GL2 3130   3.650   7.031  13.217 -0.0777  0.2905  0.0876
  285PAPS   D1A 3131   3.625   6.579  13.327 -0.0111  0.2670 -0.1731
  285PAPS   D2A 3132   3.572   6.241  12.982  0.0897 -0.1320 -0.0284
  285PAPS   D3A 3133   3.845   6.652  12.857 -0.0659  0.2222 -0.1044
  285PAPS   D4A 3134   3.460   6.703  12.779  0.0129 -0.2211  0.1618
  285PAPS   C5A 3135   3.157   6.691  12.498 -0.1227 -0.0113 -0.0266
  285PAPS   C1B 3136   3.709   7.298  12.876  0.4222 -0.1209  0.3911
  285PAPS   C2B 3137   3.532   7.596  12.543  0.1647  0.0741 -0.0201
  285PAPS   C3B 3138   3.197   7.535  12.322  0.1295 -0.1950  0.0758
  285PAPS   C4B 3139   2.773   7.631  12.191 -0.0557 -0.1277 -0.0400
  286PAPS   CNO 3140   7.596   6.294  14.332 -0.4017  0.3512 -0.0678
  286PAPS   PO4 3141   7.456   5.902  14.230  0.0428  0.2179  0.1066
  286PAPS   GL1 3142   7.237   5.714  13.932 -0.1851  0.0216 -0.3185
  286PAPS   GL2 3143   7.470   5.739  13.630 -0.0298  0.1475  0.2468
  286PAPS   D1A 3144   6.884   5.442  13.702 -0.2139  0.0856  0.1051
  286PAPS   D2A 3145   7.109   5.028  13.691 -0.1852 -0.3719  0.3114
  286PAPS   D3A 3146   6.933   4.827  14.046 -0.1788  0.0952 -0.0983
  286PAPS   D4A 3147   6.679   4.562  13.769 -0.2536  0.2030 -0.0861
  286PAPS   C5A 3148   6.893   4.411  13.337 -0.0905 -0.1970 -0.2783
  286PAPS   C1B 3149   7.265   5.478  13.313 -0.0121 -0.1719  0.0696
  286PAPS   C2B 3150   7.021   5.182  13.167 -0.2090  0.0798 -0.0323
  286PAPS   C3B 3151   6.707   4.810  13.031 -0.2417  0.0604  0.0802
  286PAPS   C4B 3152   6.368   4.566  13.342  0.3528 -0.3242  0.0161
  287PAPS   CNO 3153   2.771   5.842  13.918  0.0545 -0.0382 -0.2917
  287PAPS   PO4 3154   2.434   6.071  13.849  0.2048  0.0333 -0.1882
  287PAPS   GL1 3155   2.511   5.948  13.353 -0.2316 -0.1878  0.1771
  287PAPS   GL2 3156   2.548   5.617  13.370 -0.0040  0.0240 -0.0429
  287PAPS   D1A 3157   2.631   5.947  12.923  0.2674  0.1478 -0.0571
  287PAPS   D2A 3158   2.554   5.836  12.533  0.1371  0.1334  0.0642
  287PAPS   D3A 3159   2.135   5.878  12.284  0.1873 -0.0413 -0.2150
  287PAPS   D4A 3160   1.771   5.784  12.070  0.2935  0.1687  0.0573
  287PAPS   C5A 3161   1.433   5.772  12.200  0.2359  0.3323  0.3830
  287PAPS   C1B 3162   2.962   5.707  13.166 -0.2215  0.1884  0.1470
  287PAPS   C2B 3163   3.262   5.925  12.747  0.0830 -0.1069 -0.2152
  287PAPS   C3B 3164   3.278   6.241  12.460  0.0964  0.2497  0.2256
  287PAPS   C4B 3165   3.593   6.593  12.357  0.1531 -0.2155  0.2938
  288PAPS   CNO 3166   4.330   0.710  13.305 -0.1102 -0.0830  0.0017
  288PAPS   PO4 3167   4.610   1.025  13.105  0.2216 -0.0205 -0.4502
  288PAPS   GL1 3168   4.779   1.222  12.673 -0.0694 -0.0962 -0.0243
  288PAPS   GL2 3169   4.666   1.477  12.691 -0.2772  0.0500 -0.1467
  288PAPS   D1A 3170   4.880   1.195  12.287 -0.1043 -0.0144  0.2161
  288PAPS   D2A 3171   4.718   0.861  12.235  0.0646 -0.0268 -0.0408
  288PAPS   D3A 3172   5.080   0.800  12.567 -0.0114 -0.0107  0.0666
  288PAPS   D4A 3173   5.308   1.075  12.237 -0.1351  0.3363 -0.1610
  288PAPS   C5A 3174   5.462   1.467  12.217 -0.0480  0.2694  0.0320
  288PAPS   C1B 3175   4.464   1.472  12.339  0.2258  0.1622  0.1194
  288PAPS   C2B 3176   4.300   1.614  11.918  0.1090 -0.0725 -0.2411
  288PAPS   C3B 3177   4.358   1.413  11.471  0.0599  0.0206  0.2600
  288PAPS   C4B 3178   4.129   1.050  11.594 -0.1272  0.1654  0.0511
  289PAPS   CNO 3179   3.066   1.552  13.358 -0.4298  0.0009 -0.0167
  289PAPS   PO4 3180   3.424   1.421  13.246 -0.3021  0.1346  0.0802
  289PAPS   GL1 3181   3.577   1.268  12.958 -0.1178 -0.1834  0.2508
  289PAPS   GL2 3182   3.485   1.012  12.890 -0.0375 -0.0619 -0.0518
  289PAPS   D1A 3183   3.877   1.140  12.515 -0.2700 -0.1157 -0.3323
  289PAPS   D2A 3184   4.294   1.016  12.453  0.1827  0.1403 -0.0460
  289PAPS   D3A 3185   4.075   1.161  12.068 -0.1508  0.1951 -0.1700
  289PAPS   D4A 3186   4.532   1.165  11.917  0.2260 -0.1055  0.0821
  289PAPS   C5A 3187   4.770   1.206  11.708 -0.3612 -0.0908 -0.0460
  289PAPS   C1B 3188   3.437   0.845  12.418  0.2016 -0.1586  0.2059
  289PAPS   C2B 3189   3.157   0.638  12.167  0.2390  0.0742  0.0067
  289PAPS   C3B 3190   2.728   0.420  12.260 -0.3313 -0.0490  0.1362
  289PAPS   C4B 3191   2.723   0.255  12.600 -0.1416  0.0029 -0.0284
  290PAPS   CNO 3192   2.487   6.433  13.587 -0.0323 -0.2865 -0.1455
  290PAPS   PO4 3193   2.078   6.653  13.755 -0.1793 -0.3065 -0.2331
  290PAPS   GL1 3194   1.977   6.380  13.428 -0.0160 -0.1066  0.0831
  290PAPS   GL2 3195   1.790   6.612  13.182  0.1512  0.0694  0.3282
  290PAPS   D1A 3196   2.257   6.296  13.061  0.2113 -0.2922  0.1919
  290PAPS   D2A 3197   2.222   6.173  12.717  0.0805 -0.2200 -0.2713
  290PAPS   D3A 3198   2.324   6.310  12.415  0.1479  0.2638  0.0873
  290PAPS   D4A 3199   2.127   6.486  12.126  0.0828 -0.1582 -0.0274
  290PAPS   C5A 3200   2.238   6.886  11.966 -0.2051  0.1503 -0.0910
  290PAPS   C1B 3201   1.883   6.636  12.738 -0.0566  0.0248  0.0261
  290PAPS   C2B 3202   1.888   7.000  12.562  0.4336 -0.2019  0.1230
  290PAPS   C3B 3203   1.838   7.308  12.266  0.1730  0.0378  0.5595
  290PAPS   C4B 3204   1.847   7.732  12.266 -0.2443  0.1975  0.0319
  291PAPS   CNO 3205   7.008   7.080  13.420 -0.4390  0.1077 -0.0508
  291PAPS   PO4 3206   7.065   6.775  13.554 -0.3036 -0.0434  0.2227
  291PAPS   GL1 3207   7.325   6.715  13.221  0.2486 -0.2301  0.1654
  291PAPS   GL2 3208   7.473   6.910  13.141  0.0500 -0.2975 -0.0387
  291PAPS   D1A 3209   7.279   6.460  12.902  0.1705  0.6573 -0.0491
  291PAPS   D2A 3210   7.516   6.411  12.633  0.1492 -0.0011  0.1706
  291PAPS   D3A 3211   7.576   6.405  12.221 -0.2761  0.1617  0.1598
  291PAPS   D4A 3212   7.418   6.153  12.144 -0.1464 -0.1417  0.1990
  291PAPS   C5A 3213   6.962   6.367  12.200  0.1517 -0.2085  0.0034
  291PAPS   C1B 3214   7.582   6.939  12.729  0.4049 -0.0738 -0.1414
  291PAPS   C2B 3215   7.872   6.785  12.413  0.0626 -0.0115  0.0503
  291PAPS   C3B 3216   8.006   6.578  12.091 -0.3898 -0.0093  0.2562
  291PAPS   C4B 3217   8.057   6.546  11.680 -0.4862 -0.0068  0.0263
  292PAPS   CNO 3218   0.756   5.821  14.047 -0.1461 -0.1133  0.1408
  292PAPS   PO4 3219   0.994   5.581  13.746  0.1577  0.0547 -0.2487
  292PAPS   GL1 3220   1.113   5.241  13.632  0.0177 -0.0848 -0.0286
  292PAPS   GL2 3221   0.823   5.102  13.506 -0.2549 -0.0607 -0.1263
  292PAPS   D1A 3222   1.238   5.129  13.158 -0.0687  0.2740  0.0378
  292PAPS   D2A 3223   1.233   5.036  12.763  0.2494 -0.2660  0.1437
  292PAPS   D3A 3224   1.130   4.650  12.510 -0.2144 -0.2171 -0.1673
  292PAPS   D4A 3225   0.865   4.832  12.254 -0.0339  0.2122  0.4061
  292PAPS   C5A 3226   0.608   4.624  11.840 -0.2459 -0.4677  0.1223
  292PAPS   C1B 3227   0.563   5.159  13.184 -0.3946 -0.0589  0.2136
  292PAPS   C2B 3228   0.294   5.077  12.962  0.1957  0.2143  0.1274
  292PAPS   C3B 3229  -0.123   5.187  12.926 -0.0413 -0.1068 -0.0856
  292PAPS   C4B 3230  -0.293   5.180  12.514  0.1099 -0.0281 -0.0857
  293PAPS   CNO 3231   6.031   5.244  14.021 -0.0800  0.0047  0.0053
  293PAPS   PO4 3232   5.766   5.283  13.749  0.3430  0.1905 -0.2263
  293PAPS   GL1 3233   5.695   5.250  13.290  0.3341  0.2387 -0.0830
  293PAPS   GL2 3234   5.789   5.533  13.169  0.0274 -0.1283 -0.0729
  293PAPS   D1A 3235   5.436   5.063  13.031 -0.2590  0.4968  0.0672
  293PAPS   D2A 3236   5.483   5.027  12.565  0.2292  0.1360 -0.0444
  293PAPS   D3A 3237   5.664   4.663  12.638  0.1343 -0.0740 -0.0228
  293PAPS   D4A 3238   5.576   4.265  12.538  0.0883  0.0131 -0.0023
  293PAPS   C5A 3239   5.878   4.041  12.649  0.1913 -0.0303 -0.0566
  293PAPS   C1B 3240   5.899   5.300  12.835  0.1840  0.0751  0.4895
  293PAPS   C2B 3241   6.187   5.538  12.660 -0.0432 -0.3824  0.2500
  293PAPS   C3B 3242   6.311   5.453  12.304  0.1568  0.0062  0.0397
  293PAPS   C4B 3243   6.460   5.491  11.921 -0.1345 -0.1519 -0.2951
  294PAPS   CNO 3244   0.617   1.271  14.018  0.1074 -0.2691 -0.0833
  294PAPS   PO4 3245   0.344   1.410  13.850  0.0908 -0.1239 -0.0029
  294PAPS   GL1 3246   0.194   1.581  13.525  0.0024  0.2568 -0.1386
  294PAPS   GL2 3247   0.431   1.592  13.391 -0.0946 -0.0403 -0.2262
  294PAPS   D1A 3248  -0.073   1.929  13.424  0.1778  0.2714  0.1560
  294PAPS   D2A 3249  -0.230   2.110  13.017  0.0174  0.1462  0.0777
  294PAPS   D3A 3250  -0.090   2.177  12.625 -0.0251 -0.1484 -0.3757
  294PAPS   D4A 3251  -0.263   2.606  12.782 -0.0991 -0.3877  0.0132
  294PAPS   C5A 3252  -0.481   2.757  12.565  0.1261  0.3655 -0.4412
  294PAPS   C1B 3253   0.349   1.706  13.019  0.2548  0.0171  0.0709
  294PAPS   C2B 3254   0.216   1.819  12.513  0.0666 -0.0040 -0.3582
  294PAPS   C3B 3255  -0.213   1.841  12.272 -0.1544  0.1901 -0.3029
  294PAPS   C4B 3256  -0.652   1.907  12.114 -0.1548  0.1591  0.0225
  295PAPS   CNO 3257   7.509   3.820  14.670 -0.0389 -0.1778  0.2535
  295PAPS   PO4 3258   7.673   3.828  14.278 -0.3686  0.1750 -0.4901
  295PAPS   GL1 3259   7.486   3.656  14.000  0.1874  0.0818  0.0614
  295PAPS   GL2 3260   7.385   3.891  13.835  0.1022  0.0425 -0.2634
  295PAPS   D1A 3261   7.017   3.417  13.893  0.5068  0.1134 -0.0780
  295PAPS   D2A 3262   7.285   3.523  13.469 -0.2471  0.1993  0.2232
  295PAPS   D3A 3263   7.541   3.197  13.401  0.1499 -0.0088 -0.0002
  295PAPS   D4A 3264   7.350   2.800  13.637 -0.1772  0.0539  0.0675
  295PAPS   C5A 3265   7.356   2.393  13.397  0.0570  0.0094  0.2629
  295PAPS   C1B 3266   7.111   3.995  13.571  0.4786  0.2856 -0.2916
  295PAPS   C2B 3267   7.054   3.996  13.021  0.1619 -0.1474 -0.1936
  295PAPS   C3B 3268   6.886   4.210  12.600  0.0568 -0.0145 -0.0499
  295PAPS   C4B 3269   6.704   4.209  12.130 -0.0122  0.0912 -0.3722
  296PAPS   CNO 3270   4.659   5.253  13.983  0.0091  0.0221 -0.1691
  296PAPS   PO4 3271   4.360   5.465  13.792 -0.0146 -0.1697  0.1779
  296PAPS   GL1 3272   4.291   5.162  13.445  0.4365 -0.2257  0.0917
  296PAPS   GL2 3273   4.332   5.297  13.175 -0.0013 -0.1814  0.1709
  296PAPS   D1A 3274   3.905   5.010  13.224 -0.0764 -0.1138  0.0459
  296PAPS   D2A 3275   3.875   4.736  12.932 -0.1570  0.1355 -0.0601
  296PAPS   D3A 3276   3.628   4.991  12.815 -0.2322  0.1653 -0.0452
  296PAPS   D4A 3277   3.904   5.008  12.555  0.1867  0.0871 -0.1040
  296PAPS   C5A 3278   4.078   5.090  12.128  0.0365  0.1790  0.0674
  296PAPS   C1B 3279   4.323   4.989  12.922  0.0752  0.1634 -0.0762
  296PAPS   C2B 3280   4.386   4.802  12.576 -0.1238  0.3043 -0.2358
  296PAPS   C3B 3281   4.390   4.732  12.188 -0.0889  0.1446 -0.1597
  296PAPS   C4B 3282   4.636   4.802  11.811 -0.0425  0.0098  0.1642
  297PAPS   CNO 3283   5.635   4.120  14.395  0.0690 -0.0440 -0.1777
  297PAPS   PO4 3284   5.524   4.244  13.930 -0.0038 -0.1216 -0.0775
  297PAPS   GL1 3285   5.438   4.203  13.476  0.0800 -0.2261  0.0157
  297PAPS   GL2 3286   5.579   3.833  13.476  0.1527 -0.0395 -0.2636
  297PAPS   D1A 3287   5.591   4.349  13.038 -0.0403 -0.2159  0.0085
  297PAPS   D2A 3288   5.275   4.571  12.865  0.2930  0.2212 -0.0364
  297PAPS   D3A 3289   5.216   4.572  12.329  0.0083 -0.1179 -0.0567
  297PAPS   D4A 3290   5.572   4.746  12.109  0.2126 -0.2253  0.2600
  297PAPS   C5A 3291   5.799   4.854  11.640 -0.2624 -0.4697 -0.1529
  297PAPS   C1B 3292   5.693   3.804  13.101  0.2196 -0.1380  0.1848
  297PAPS   C2B 3293   6.185   3.675  12.866  0.2900  0.1640 -0.1440
  297PAPS   C3B 3294   6.307   3.317  12.728  0.0583 -0.5311  0.1714
  297PAPS   C4B 3295   6.516   3.078  13.042  0.1842 -0.1804  0.0838
  298PAPS   CNO 3296   3.218   2.241  13.747 -0.1007 -0.0711  0.0197
  298PAPS   PO4 3297   3.083   2.240  13.404  0.0421  0.0684  0.0042
  298PAPS   GL1 3298   3.049   1.937  13.022 -0.0825 -0.1418  0.0931
  298PAPS   GL2 3299   3.081   2.165  12.777  0.0032  0.1540  0.0841
  298PAPS   D1A 3300   2.914   1.603  12.706 -0.0344 -0.2057 -0.1841
  298PAPS   D2A 3301   3.114   1.337  12.907 -0.0426  0.0939  0.1126
  298PAPS   D3A 3302   2.771   1.131  12.719 -0.0757 -0.1444 -0.2020
  298PAPS   D4A 3303   2.922   1.196  12.352 -0.0311 -0.2961 -0.1608
  298PAPS   C5A 3304   3.109   1.122  11.965 -0.1448  0.0381 -0.2236
  298PAPS   C1B 3305   2.888   1.981  12.384 -0.2993 -0.1250 -0.2565
  298PAPS   C2B 3306   2.645   1.964  12.041  0.1008 -0.5285  0.2903
  298PAPS   C3B 3307   2.421   1.993  11.638  0.1989  0.0024  0.2106
  298PAPS   C4B 3308   2.008   1.935  11.323 -0.0952 -0.0353  0.0869
  299PAPS   CNO 3309   4.700   3.294  13.769 -0.1675  0.0488 -0.1677
  299PAPS   PO4 3310   4.586   3.672  13.701  0.2345 -0.2194 -0.0569
  299PAPS   GL1 3311   4.578   3.933  13.354  0.0058  0.0843 -0.0605
  299PAPS   GL2 3312   4.373   4.186  13.293  0.2336 -0.1991  0.0264
  299PAPS   D1A 3313   4.661   4.109  12.868 -0.0820 -0.1895 -0.2349
  299PAPS   D2A 3314   5.015   4.141  12.618  0.1253  0.1365  0.2345
  299PAPS   D3A 3315   4.723   4.413  12.419  0.1788  0.0213  0.0723
  299PAPS   D4A 3316   4.379   4.176  12.430  0.1230 -0.3987 -0.0411
  299PAPS   C5A 3317   4.214   4.000  12.041 -0.0894  0.1478 -0.0733
  299PAPS   C1B 3318   4.266   4.445  12.856  0.1425 -0.1591  0.3848
  299PAPS   C2B 3319   3.961   4.528  12.501 -0.1266 -0.3019 -0.0793
  299PAPS   C3B 3320   3.986   4.495  12.073 -0.2271  0.0602  0.1635
  299PAPS   C4B 3321   4.150   4.711  11.744  0.3151  0.4133  0.0532
  300PAPS   CNO 3322   2.938   3.601  14.180 -0.1998  0.0573 -0.2992
  300PAPS   PO4 3323   2.716   3.909  14.053  0.0962  0.1480 -0.0228
  300PAPS   GL1 3324   2.609   3.998  13.548  0.0574 -0.2337  0.0535
  300PAPS   GL2 3325   2.744   3.886  13.259 -0.1903  0.0829  0.3212
  300PAPS   D1A 3326   2.632   4.357  13.244 -0.0373  0.3571 -0.2610
  300PAPS   D2A 3327   2.296   4.610  13.463 -0.0814 -0.2549 -0.6383
  300PAPS   D3A 3328   2.112   4.199  13.400  0.2729 -0.2994 -0.2696
  300PAPS   D4A 3329   2.273   3.891  13.082  0.5118 -0.1230 -0.1407
  300PAPS   C5A 3330   2.417   4.111  12.739 -0.0174  0.2896 -0.2884
  300PAPS   C1B 3331   2.919   3.935  12.863 -0.3355  0.1848 -0.2817
  300PAPS   C2B 3332   2.895   4.231  12.455  0.0657  0.1099 -0.3506
  300PAPS   C3B 3333   3.158   4.145  12.115  0.1224  0.0791  0.0300
  300PAPS   C4B 3334   3.592   4.017  11.972 -0.1277  0.1256 -0.0682
  301PAPS   CNO 3335   1.009   7.143  14.343 -0.1948  0.2381  0.3161
  301PAPS   PO4 3336   0.780   7.274  13.996 -0.2204  0.0741 -0.2018
  301PAPS   GL1 3337   1.049   7.242  13.588  0.0625  0.2303 -0.0218
  301PAPS   GL2 3338   0.878   7.261  13.369 -0.1624  0.1113 -0.1213
  301PAPS   D1A 3339   1.368   7.354  13.203  0.0666 -0.1593  0.0216
  301PAPS   D2A 3340   1.590   7.462  13.538 -0.1227 -0.5400 -0.0620
  301PAPS   D3A 3341   1.845   7.057  13.638  0.1482  0.1823  0.0849
  301PAPS   D4A 3342   1.872   7.194  13.188 -0.0467  0.0023  0.2512
  301PAPS   C5A 3343   2.265   7.366  13.172  0.2507  0.0809 -0.3006
  301PAPS   C1B 3344   0.973   7.136  12.999  0.2477 -0.3045  0.0807
  301PAPS   C2B 3345   0.943   7.097  12.526 -0.0886 -0.1595  0.1211
  301PAPS   C3B 3346   0.975   7.064  12.128 -0.1174  0.3576  0.1085
  301PAPS   C4B 3347   1.058   6.861  11.691  0.1746 -0.1494 -0.2840
  302PAPS   CNO 3348   6.117   3.256  14.182 -0.2981  0.0529  0.0429
  302PAPS   PO4 3349   6.123   3.251  13.847 -0.3496 -0.0054  0.1232
  302PAPS   GL1 3350   6.327   3.184  13.496  0.1193 -0.0513 -0.0129
  302PAPS   GL2 3351   6.624   3.305  13.561  0.1329 -0.2427  0.2732
  302PAPS   D1A 3352   6.125   3.274  13.153  0.1906 -0.0198 -0.1221
  302PAPS   D2A 3353   5.820   2.915  13.230  0.0463 -0.2711 -0.2185
  302PAPS   D3A 3354   6.019   2.933  12.806 -0.0889  0.2716  0.0033
  302PAPS   D4A 3355   5.973   2.504  12.959  0.0577 -0.1505 -0.2289
  302PAPS   C5A 3356   6.043   2.214  12.616 -0.3056  0.1856 -0.2604
  302PAPS   C1B 3357   6.743   3.547  13.158 -0.0541  0.1858 -0.2486
  302PAPS   C2B 3358   6.795   3.652  12.760  0.0590 -0.1398  0.0373
  302PAPS   C3B 3359   6.979   3.687  12.349  0.6792 -0.0099 -0.1289
  302PAPS   C4B 3360   7.137   3.986  12.052 -0.2146  0.1084 -0.0789
  303PAPS   CNO 3361   4.787   1.865  12.941 -0.2035 -0.3304 -0.0796
  303PAPS   PO4 3362   4.275   1.818  12.807 -0.0288 -0.0041 -0.4485
  303PAPS   GL1 3363   4.306   2.005  12.386  0.2077  0.0505  0.1025
  303PAPS   GL2 3364   3.991   2.170  12.272 -0.0406 -0.0779  0.0894
  303PAPS   D1A 3365   4.368   2.482  12.172  0.1142  0.0099 -0.0321
  303PAPS   D2A 3366   4.538   2.259  11.908  0.0767 -0.1475 -0.1473
  303PAPS   D3A 3367   4.827   2.231  12.232 -0.0399 -0.0681  0.1875
  303PAPS   D4A 3368   5.043   2.228  11.900 -0.0359 -0.2094 -0.1691
  303PAPS   C5A 3369   4.853   2.134  11.480 -0.3107  0.0477  0.3731
  303PAPS   C1B 3370   4.071   2.063  11.917  0.0145 -0.2965  0.0377
  303PAPS   C2B 3371   4.368   1.974  11.556  0.0409 -0.1896 -0.0155
  303PAPS   C3B 3372   4.509   1.801  11.128 -0.1884 -0.3348  0.1706
  303PAPS   C4B 3373   4.372   1.504  10.838 -0.1879  0.3370  0.0172
  304PAPS   CNO 3374   1.432   1.437  13.843 -0.1924 -0.1360 -0.2745
  304PAPS   PO4 3375   1.556   1.206  14.246 -0.3920  0.1113  0.3711
  304PAPS   GL1 3376   1.840   0.982  13.853  0.0645 -0.2336 -0.2154
  304PAPS   GL2 3377   1.896   1.174  13.676 -0.1687  0.1165  0.1422
  304PAPS   D1A 3378   1.965   0.541  13.758 -0.1172  0.0255  0.0054
  304PAPS   D2A 3379   1.989   0.291  13.532  0.1420  0.0878 -0.0419
  304PAPS   D3A 3380   2.347   0.508  13.346  0.0174  0.1398 -0.0241
  304PAPS   D4A 3381   2.316   0.200  13.055  0.0923  0.2367  0.1527
  304PAPS   C5A 3382   2.226   0.017  12.655  0.2054 -0.0219 -0.4588
  304PAPS   C1B 3383   1.972   0.965  13.316 -0.0562  0.1962 -0.3350
  304PAPS   C2B 3384   2.022   0.729  12.979 -0.0862 -0.1245  0.0611
  304PAPS   C3B 3385   2.243   0.513  12.574 -0.1353 -0.2350  0.1694
  304PAPS   C4B 3386   2.230   0.336  12.106 -0.0106 -0.1897  0.2601
  305PAPS   CNO 3387   5.219   2.880  13.315  0.0649  0.1817  0.3467
  305PAPS   PO4 3388   4.856   2.803  12.981  0.2244 -0.1940 -0.1172
  305PAPS   GL1 3389   4.578   2.843  12.557  0.1480 -0.0868 -0.0310
  305PAPS   GL2 3390   4.251   2.826  12.475 -0.1566  0.4365  0.3197
  305PAPS   D1A 3391   4.658   3.117  12.302 -0.1174 -0.0881 -0.3131
  305PAPS   D2A 3392   4.478   2.934  11.941  0.3294 -0.1638  0.0530
  305PAPS   D3A 3393   4.550   2.727  11.570 -0.1327  0.1422 -0.0576
  305PAPS   D4A 3394   4.846   3.073  11.621  0.2023  0.2775  0.2087
  305PAPS   C5A 3395   4.906   3.461  11.737  0.1505  0.2456 -0.2006
  305PAPS   C1B 3396   4.035   2.797  12.071  0.1257 -0.1209 -0.2287
  305PAPS   C2B 3397   4.082   2.527  11.672  0.1129  0.2943 -0.1918
  305PAPS   C3B 3398   4.234   2.385  11.286 -0.1059  0.1422  0.1117
  305PAPS   C4B 3399   4.658   2.417  11.095 -0.1571 -0.2387 -0.1320
  306PAPS   CNO 3400   3.290   5.893  13.943 -0.0418  0.0741  0.3548
  306PAPS   PO4 3401   3.403   6.330  13.892  0.3388 -0.0404 -0.0783
  306PAPS   GL1 3402   3.246   6.308  13.505  0.0829 -0.1506  0.0734
  306PAPS   GL2 3403   3.002   6.144  13.541  0.0202  0.0291 -0.0342
  306PAPS   D1A 3404   3.084   6.254  13.075 -0.0191  0.1246 -0.0595
  306PAPS   D2A 3405   3.138   6.667  13.122  0.1684 -0.3467 -0.0836
  306PAPS   D3A 3406   2.732   6.646  13.163  0.0995  0.1602  0.1232
  306PAPS   D4A 3407   2.756   6.426  12.705 -0.0406  0.0857 -0.0704
  306PAPS   C5A 3408   2.784   6.278  12.304  0.1154  0.0507  0.2408
  306PAPS   C1B 3409   3.334   5.773  13.474  0.0439  0.2034  0.0749
  306PAPS   C2B 3410   3.434   5.598  13.056 -0.3531  0.0624 -0.0461
  306PAPS   C3B 3411   3.526   5.423  12.601  0.0138  0.1082 -0.0673
  306PAPS   C4B 3412   3.552   5.344  12.202 -0.1348 -0.1824  0.1250
  307PAPS   CNO 3413   5.138   7.261  13.257 -0.0057 -0.0733  0.0234
  307PAPS   PO4 3414   5.489   7.148  13.453 -0.1776  0.0859 -0.2349
  307PAPS   GL1 3415   5.574   7.131  13.091 -0.1097 -0.2994  0.0846
  307PAPS   GL2 3416   5.386   6.926  12.953  0.1130  0.1812  0.0224
  307PAPS   D1A 3417   5.633   7.327  12.649  0.1089 -0.0886 -0.2276
  307PAPS   D2A 3418   5.433   7.700  12.438  0.0507 -0.2102  0.1425
  307PAPS   D3A 3419   5.791   7.952  12.485  0.1047  0.1583 -0.1091
  307PAPS   D4A 3420   6.065   8.271  12.422  0.0936  0.0993 -0.2138
  307PAPS   C5A 3421   6.386   8.366  12.072 -0.2044 -0.1081 -0.3147
  307PAPS   C1B 3422   5.180   6.856  12.551  0.0444 -0.2112 -0.0798
  307PAPS   C2B 3423   5.179   6.707  12.094 -0.1197 -0.5169  0.2333
  307PAPS   C3B 3424   5.240   6.599  11.660 -0.1477 -0.1537 -0.1997
  307PAPS   C4B 3425   5.396   6.197  11.395  0.0261 -0.0188 -0.0378
  308PAPS   CNO 3426   4.095   6.754  13.387 -0.0249  0.0287  0.1670
  308PAPS   PO4 3427   4.509   6.830  13.303 -0.0751 -0.2684  0.0836
  308PAPS   GL1 3428   4.870   6.751  12.904  0.0478 -0.3119 -0.1739
  308PAPS   GL2 3429   4.666   6.958  12.739  0.1760  0.0852 -0.3329
  308PAPS   D1A 3430   4.927   6.482  12.591 -0.0658 -0.3584 -0.0361
  308PAPS   D2A 3431   4.892   6.157  12.335 -0.2994  0.1632 -0.1648
  308PAPS   D3A 3432   5.067   6.178  11.939 -0.2423  0.1785  0.1563
  308PAPS   D4A 3433   4.910   5.855  11.536 -0.0983  0.1231  0.1122
  308PAPS   C5A 3434   5.178   5.690  11.316  0.0840 -0.0760 -0.0304
  308PAPS   C1B 3435   4.720   6.856  12.281 -0.0468  0.1253 -0.4119
  308PAPS   C2B 3436   4.582   6.435  12.050  0.1876 -0.2180  0.0315
  308PAPS   C3B 3437   4.630   6.091  11.814 -0.0918  0.0487  0.2382
  308PAPS   C4B 3438   4.451   5.983  11.416  0.3208  0.0182  0.0014
  309PAPS   CNO 3439   6.389   1.216  13.290 -0.0032  0.0596 -0.3067
  309PAPS   PO4 3440   5.967   1.171  13.439 -0.2322  0.0010 -0.0481
  309PAPS   GL1 3441   5.988   1.164  12.918  0.0264  0.0926  0.1610
  309PAPS   GL2 3442   6.235   0.930  12.855  0.2023  0.0022  0.1562
  309PAPS   D1A 3443   5.742   0.946  12.639 -0.1411  0.1559 -0.1130
  309PAPS   D2A 3444   5.573   0.708  12.448 -0.1810 -0.0180 -0.1327
  309PAPS   D3A 3445   5.264   0.431  12.243  0.1262  0.2771  0.2304
  309PAPS   D4A 3446   5.163   0.220  11.960 -0.1055  0.1848  0.0309
  309PAPS   C5A 3447   5.175   0.477  11.469  0.1037 -0.1516 -0.1762
  309PAPS   C1B 3448   6.275   1.065  12.442 -0.0806 -0.0118 -0.3388
  309PAPS   C2B 3449   6.242   1.288  12.010  0.0021  0.4577  0.0277
  309PAPS   C3B 3450   6.240   1.638  11.755  0.6126  0.1600  0.1127
  309PAPS   C4B 3451   5.821   1.847  11.513  0.3035  0.0432  0.3049
  310PAPS   CNO 3452   7.373   0.943  10.024 -0.2514 -0.1206 -0.1771
  310PAPS   PO4 3453   7.615   0.569   9.934  0.0014  0.2484  0.0220
  310PAPS   GL1 3454   7.550   0.533  10.289  0.3473 -0.1958 -0.0387
  310PAPS   GL2 3455   7.448   0.237  10.374  0.0723 -0.1476  0.0008
  310PAPS   D1A 3456   7.723   0.674  10.663  0.2302  0.0525 -0.1681
  310PAPS   D2A 3457   8.043   0.469  10.686 -0.0803 -0.1274  0.0162
  310PAPS   D3A 3458   7.636   0.304  11.013 -0.1224  0.2955 -0.0798
  310PAPS   D4A 3459   7.956  -0.004  11.109  0.0389  0.2397 -0.4330
  310PAPS   C5A 3460   8.437  -0.002  11.025  0.2125 -0.0170 -0.0368
  310PAPS   C1B 3461   7.237   0.244  10.724 -0.2498 -0.3885 -0.3143
  310PAPS   C2B 3462   7.163   0.367  11.173 -0.2595  0.0258  0.1617
  310PAPS   C3B 3463   7.009   0.150  11.581 -0.1498 -0.3141  0.1130
  310PAPS   C4B 3464   6.905   0.115  12.028 -0.1874 -0.4693 -0.1283
  311PAPS   CNO 3465   6.512   4.201  10.324  0.0815 -0.1760 -0.0041
  311PAPS   PO4 3466   6.657   4.398  10.753 -0.3350 -0.2412 -0.1491
  311PAPS   GL1 3467   6.631   4.786  10.956 -0.0428  0.2046  0.1584
  311PAPS   GL2 3468   6.651   4.940  10.813  0.0408  0.0134 -0.0212
  311PAPS   D1A 3469   6.643   4.887  11.341 -0.0913 -0.1468  0.1125
  311PAPS   D2A 3470   7.044   4.782  11.456 -0.2294 -0.0485 -0.1221
  311PAPS   D3A 3471   6.836   4.534  11.722 -0.3432  0.0351 -0.4268
  311PAPS   D4A 3472   6.681   4.807  12.089 -0.0997  0.0925  0.1644
  311PAPS   C5A 3473   6.825   5.279  12.138 -0.2029  0.2964 -0.2572
  311PAPS   C1B 3474   6.378   5.247  11.024 -0.1383 -0.3523  0.1614
  311PAPS   C2B 3475   6.498   5.361  11.413 -0.1938 -0.3378 -0.5027
  311PAPS   C3B 3476   6.813   5.245  11.590 -0.3319 -0.1362 -0.0416
  311PAPS   C4B 3477   7.108   4.982  11.898  0.0153  0.1649  0.3808
  312PAPS   CNO 3478   1.461   1.440   9.688 -0.4559  0.1279 -0.0630
  312PAPS   PO4 3479   1.483   1.781  10.046 -0.0090  0.2352  0.1314
  312PAPS   GL1 3480   1.678   2.040  10.352  0.0956  0.0887  0.0702
  312PAPS   GL2 3481   1.543   2.278  10.477 -0.2179 -0.1242 -0.1493
  312PAPS   D1A 3482   1.765   1.904  10.727  0.2750  0.1387  0.1263
  312PAPS   D2A 3483   2.123   2.051  10.820  0.0612 -0.0214  0.0315
  312PAPS   D3A 3484   2.560   2.055  10.634 -0.0765  0.2664 -0.1199
  312PAPS   D4A 3485   2.405   1.835  10.370  0.0531  0.0015 -0.1272
  312PAPS   C5A 3486   2.393   1.382  10.275 -0.3404  0.1439  0.0247
  312PAPS   C1B 3487   1.486   2.358  10.804  0.2760 -0.0032  0.2966
  312PAPS   C2B 3488   1.421   2.464  11.260 -0.0139 -0.3545  0.2238
  312PAPS   C3B 3489   1.656   2.493  11.601  0.0804  0.3643 -0.2843
  312PAPS   C4B 3490   1.949   2.219  11.699 -0.0419 -0.0884 -0.0165
  313PAPS   CNO 3491   1.895   5.581   7.610 -0.0427  0.1368 -0.1785
  313PAPS   PO4 3492   1.897   5.938   7.438 -0.0072  0.2010 -0.2239
  313PAPS   GL1 3493   2.114   6.091   7.167  0.0948 -0.1162  0.2397
  313PAPS   GL2 3494   2.014   6.029   6.874  0.0937  0.2502 -0.0034
  313PAPS   D1A 3495   2.029   6.546   6.912 -0.2069 -0.1211 -0.0060
  313PAPS   D2A 3496   2.453   6.574   6.732 -0.0281 -0.1127 -0.1602
  313PAPS   D3A 3497   2.083   6.752   6.459 -0.1026 -0.0935 -0.0954
  313PAPS   D4A 3498   2.509   6.626   6.257 -0.0791 -0.7977  0.0798
  313PAPS   C5A 3499   2.633   6.743   5.789 -0.0537  0.1737 -0.1883
  313PAPS   C1B 3500   2.356   6.043   6.688  0.2037 -0.1520  0.1731
  313PAPS   C2B 3501   2.429   5.903   6.287  0.0505 -0.1788 -0.0175
  313PAPS   C3B 3502   2.525   5.501   6.226  0.0909 -0.0293 -0.1099
  313PAPS   C4B 3503   2.465   5.299   5.873 -0.0504 -0.3857 -0.2156
  314PAPS   CNO 3504   2.480   7.384   9.139  0.1677 -0.0200 -0.0704
  314PAPS   PO4 3505   2.440   7.592   9.607 -0.0176 -0.1145 -0.1845
  314PAPS   GL1 3506   2.561   7.591  10.030 -0.0473  0.2253 -0.1555
  314PAPS   GL2 3507   2.619   7.207  10.180 -0.2987 -0.0506 -0.0675
  314PAPS   D1A 3508   2.583   7.619  10.501 -0.1624  0.0594 -0.3299
  314PAPS   D2A 3509   2.542   7.613  10.865  0.3228 -0.0516 -0.3087
  314PAPS   D3A 3510   2.618   7.646  11.289  0.0090  0.4142 -0.2987
  314PAPS   D4A 3511   2.181   7.823  11.504  0.0603 -0.1701 -0.3095
  314PAPS   C5A 3512   2.279   7.586  11.859 -0.1582 -0.0892  0.3159
  314PAPS   C1B 3513   2.298   7.224  10.546  0.1745 -0.0180  0.3253
  314PAPS   C2B 3514   2.042   7.118  10.835  0.2391  0.0136  0.0497
  314PAPS   C3B 3515   1.672   7.147  11.048  0.1587  0.2908 -0.2001
  314PAPS   C4B 3516   1.519   7.046  11.531 -0.0131  0.0498  0.1095
  315PAPS   CNO 3517   1.426   6.186   9.908  0.1027  0.1972 -0.0980
  315PAPS   PO4 3518   1.480   6.525   9.651  0.4596 -0.3538 -0.4515
  315PAPS   GL1 3519   1.676   6.726   9.958  0.1675  0.2763 -0.0817
  315PAPS   GL2 3520   1.581   7.078  10.110  0.0728 -0.2259 -0.0286
  315PAPS   D1A 3521   1.992   6.640  10.153 -0.1470 -0.2388 -0.1495
  315PAPS   D2A 3522   1.714   6.822  10.549 -0.2401 -0.1651 -0.0265
  315PAPS   D3A 3523   1.197   6.761  10.668 -0.0721 -0.0621  0.3902
  315PAPS   D4A 3524   1.481   6.522  10.928 -0.0384  0.0502 -0.2280
  315PAPS   C5A 3525   1.817   6.723  11.203  0.1541  0.0282  0.1606
  315PAPS   C1B 3526   1.620   7.291  10.555  0.3783  0.4117 -0.0505
  315PAPS   C2B 3527   1.513   7.644  10.687 -0.4346  0.0320  0.2967
  315PAPS   C3B 3528   1.532   7.613  11.079  0.1221 -0.0343 -0.1070
  315PAPS   C4B 3529   1.753   7.559  11.435 -0.0268 -0.0660 -0.1414
  316PAPS   CNO 3530   0.537   1.471   9.508 -0.1728 -0.0238  0.0648
  316PAPS   PO4 3531   0.392   1.313   9.893  0.1053  0.1130  0.1365
  316PAPS   GL1 3532   0.388   1.492  10.276 -0.0950  0.0335  0.0897
  316PAPS   GL2 3533   0.607   1.639  10.392  0.0406  0.1591  0.0170
  316PAPS   D1A 3534   0.177   1.546  10.733 -0.2850 -0.0494 -0.0308
  316PAPS   D2A 3535   0.175   1.413  11.175  0.1299  0.0155  0.0728
  316PAPS   D3A 3536   0.109   1.066  10.965 -0.0214  0.2506 -0.4004
  316PAPS   D4A 3537   0.081   0.740  11.239  0.0169 -0.0626 -0.0992
  316PAPS   C5A 3538   0.405   0.476  11.282 -0.2197 -0.2048  0.1201
  316PAPS   C1B 3539   0.706   1.672  10.797 -0.0303  0.0818 -0.3381
  316PAPS   C2B 3540   0.591   1.624  11.203  0.0686  0.4651  0.2543
  316PAPS   C3B 3541   0.569   1.431  11.546 -0.0764  0.0507  0.1625
  316PAPS   C4B 3542   0.523   1.181  11.886  0.2468  0.0279 -0.1069
  317PAPS   CNO 3543   0.616   7.318   9.687  0.0501  0.1922 -0.1219
  317PAPS   PO4 3544   0.617   6.974   9.874  0.1233  0.1607 -0.2038
  317PAPS   GL1 3545   0.928   7.066  10.198  0.0578  0.2926 -0.1760
  317PAPS   GL2 3546   1.153   7.304  10.466  0.0865 -0.1742  0.1733
  317PAPS   D1A 3547   0.775   7.015  10.638 -0.2875 -0.0641  0.3374
  317PAPS   D2A 3548   0.747   6.540  10.640 -0.0533  0.0061  0.1904
  317PAPS   D3A 3549   0.930   6.222  11.012  0.0051  0.2894 -0.0957
  317PAPS   D4A 3550   0.561   5.903  11.213 -0.0560 -0.1219  0.2544
  317PAPS   C5A 3551   0.713   5.653  11.534 -0.1830 -0.0742 -0.0421
  317PAPS   C1B 3552   1.139   7.223  10.880  0.1246  0.0514 -0.3768
  317PAPS   C2B 3553   1.241   6.840  11.207  0.0167  0.4608  0.2476
  317PAPS   C3B 3554   1.040   6.423  11.436 -0.1382  0.0986  0.2295
  317PAPS   C4B 3555   0.736   6.172  11.672 -0.1764 -0.0906  0.0525
  318PAPS   CNO 3556   4.678   4.508   9.699  0.1295  0.3471  0.1296
  318PAPS   PO4 3557   4.958   4.750   9.906  0.2064  0.3268  0.0978
  318PAPS   GL1 3558   5.289   4.499  10.298  0.0657 -0.2016  0.0299
  318PAPS   GL2 3559   5.219   4.594  10.524 -0.2227  0.0704  0.0471
  318PAPS   D1A 3560   5.550   4.192  10.432  0.0136 -0.0280  0.1448
  318PAPS   D2A 3561   5.563   4.290  10.746 -0.0724  0.2310 -0.0184
  318PAPS   D3A 3562   5.763   4.098  10.964 -0.1533 -0.0728 -0.0457
  318PAPS   D4A 3563   5.840   4.402  11.286 -0.0997  0.0416 -0.0919
  318PAPS   C5A 3564   5.516   4.411  11.670  0.1891  0.0229  0.2325
  318PAPS   C1B 3565   5.124   4.285  10.860 -0.0426  0.2251  0.0149
  318PAPS   C2B 3566   5.339   4.142  11.203 -0.0750  0.2714 -0.0225
  318PAPS   C3B 3567   5.617   3.963  11.436  0.0047 -0.1626  0.1345
  318PAPS   C4B 3568   6.096   3.948  11.320 -0.3831  0.0672  0.2434
  319PAPS   CNO 3569   6.268   2.849   9.565 -0.4354  0.1086 -0.1202
  319PAPS   PO4 3570   6.623   3.082   9.582 -0.3306  0.0477  0.0108
  319PAPS   GL1 3571   6.463   2.913  10.010  0.2988  0.3835 -0.3891
  319PAPS   GL2 3572   6.283   3.185  10.098  0.2596  0.2218 -0.0408
  319PAPS   D1A 3573   6.432   2.884  10.513  0.0655  0.3916  0.2326
  319PAPS   D2A 3574   5.962   2.849  10.640  0.1867  0.0571 -0.0251
  319PAPS   D3A 3575   6.056   3.069  11.053 -0.1012  0.1472  0.0124
  319PAPS   D4A 3576   6.102   2.798  11.299 -0.0100  0.3697 -0.0231
  319PAPS   C5A 3577   6.382   2.645  11.686  0.2172 -0.0678  0.2308
  319PAPS   C1B 3578   5.876   3.176  10.188 -0.0620 -0.0397 -0.1842
  319PAPS   C2B 3579   5.583   2.868  10.304 -0.0428  0.0081 -0.1830
  319PAPS   C3B 3580   5.264   2.920  10.607 -0.5288 -0.0195  0.2015
  319PAPS   C4B 3581   5.018   3.240  10.752  0.0331 -0.0662  0.0282
  320PAPS   CNO 3582   3.710   4.158   7.844 -0.1263 -0.0180 -0.0312
  320PAPS   PO4 3583   3.439   4.356   8.060  0.1714 -0.0013  0.0615
  320PAPS   GL1 3584   3.290   3.916   8.004  0.1757  0.1164 -0.3102
  320PAPS   GL2 3585   3.162   3.779   8.166  0.1345  0.0604 -0.1325
  320PAPS   D1A 3586   3.232   3.617   7.669 -0.1291  0.3659 -0.1346
  320PAPS   D2A 3587   3.643   3.652   7.609  0.1690  0.1245  0.0370
  320PAPS   D3A 3588   3.619   3.288   7.316 -0.2528  0.0216  0.0090
  320PAPS   D4A 3589   3.991   3.248   7.107  0.2644 -0.3196  0.1314
  320PAPS   C5A 3590   4.081   3.081   6.746  0.0218  0.1312 -0.1944
  320PAPS   C1B 3591   3.262   3.354   8.464 -0.2243 -0.2111 -0.0813
  320PAPS   C2B 3592   3.397   2.912   8.526  0.0459 -0.1205  0.0408
  320PAPS   C3B 3593   3.572   2.478   8.765  0.0538 -0.0470 -0.0738
  320PAPS   C4B 3594   3.421   2.039   8.930  0.0558 -0.2160  0.2185
  321PAPS   CNO 3595   7.293   2.534  10.521 -0.0506  0.2479 -0.0337
  321PAPS   PO4 3596   7.617   2.927  10.441  0.1654  0.0030  0.3092
  321PAPS   GL1 3597   7.370   2.922  10.782 -0.2342 -0.0179 -0.2815
  321PAPS   GL2 3598   7.332   2.779  11.090 -0.0225  0.2541  0.3153
  321PAPS   D1A 3599   6.962   3.024  10.862 -0.0159 -0.0331  0.1411
  321PAPS   D2A 3600   7.161   3.397  11.175 -0.5083 -0.0711  0.4539
  321PAPS   D3A 3601   7.046   3.682  11.374 -0.0173  0.0531 -0.0749
  321PAPS   D4A 3602   7.216   4.051  11.539  0.0389  0.0813  0.0252
  321PAPS   C5A 3603   7.432   4.377  11.311 -0.0056  0.4368 -0.0415
  321PAPS   C1B 3604   7.028   2.692  11.421  0.2074 -0.0887 -0.0914
  321PAPS   C2B 3605   6.823   2.455  11.535  0.1930  0.0534  0.3323
  321PAPS   C3B 3606   6.681   2.033  11.373 -0.0060 -0.1306 -0.0958
  321PAPS   C4B 3607   6.332   1.749  11.274  0.0011  0.0927 -0.2085
  322PAPS   CNO 3608   6.581   3.565   9.936 -0.0146 -0.0843 -0.1792
  322PAPS   PO4 3609   6.343   3.878   9.876 -0.1064 -0.2384  0.0524
  322PAPS   GL1 3610   6.152   3.668  10.277  0.4305  0.1237 -0.3649
  322PAPS   GL2 3611   6.010   3.946  10.577  0.0258  0.3195  0.3958
  322PAPS   D1A 3612   6.125   3.321  10.571 -0.3117  0.2184 -0.1545
  322PAPS   D2A 3613   6.499   3.358  10.905 -0.0333  0.0124 -0.0086
  322PAPS   D3A 3614   6.492   3.691  11.237 -0.1278  0.0535  0.0185
  322PAPS   D4A 3615   6.420   3.510  11.599 -0.0668  0.0345 -0.0146
  322PAPS   C5A 3616   6.081   3.512  11.832  0.4562 -0.2402 -0.1315
  322PAPS   C1B 3617   6.081   3.630  10.962 -0.0282  0.4809 -0.1423
  322PAPS   C2B 3618   5.955   3.454  11.305  0.2291 -0.0235  0.1317
  322PAPS   C3B 3619   5.768   3.139  11.486  0.0104 -0.0190 -0.0570
  322PAPS   C4B 3620   5.898   2.899  11.819  0.2201  0.0381 -0.0671
  323PAPS   CNO 3621   4.560   6.543   9.586 -0.0047 -0.3547 -0.0972
  323PAPS   PO4 3622   4.780   6.102   9.825  0.0872  0.0040 -0.0885
  323PAPS   GL1 3623   4.644   6.200  10.181  0.0332 -0.1030  0.3416
  323PAPS   GL2 3624   4.344   6.228  10.453 -0.2436  0.0463  0.2068
  323PAPS   D1A 3625   4.709   6.665  10.397  0.2780 -0.1583 -0.2270
  323PAPS   D2A 3626   4.865   6.634  10.766 -0.3296  0.0140 -0.0160
  323PAPS   D3A 3627   4.810   6.232  10.748  0.1696 -0.2774 -0.0239
  323PAPS   D4A 3628   4.855   6.122  11.127  0.2360 -0.1056 -0.3282
  323PAPS   C5A 3629   4.833   6.391  11.514  0.2881  0.3152  0.1971
  323PAPS   C1B 3630   4.315   6.032  10.868 -0.0070  0.2344  0.1874
  323PAPS   C2B 3631   4.043   5.906  11.167  0.1452  0.2065 -0.2349
  323PAPS   C3B 3632   3.917   5.765  11.537  0.0620  0.1280 -0.0970
  323PAPS   C4B 3633   3.974   5.384  11.770 -0.1453 -0.2282  0.2866
  324PAPS   CNO 3634   4.163   5.662   9.777 -0.2135 -0.1651 -0.0067
  324PAPS   PO4 3635   3.796   5.372  10.098  0.1170 -0.0908 -0.1538
  324PAPS   GL1 3636   4.217   5.293  10.150  0.0708  0.0778 -0.2111
  324PAPS   GL2 3637   4.145   5.142  10.438  0.0987  0.0420 -0.1235
  324PAPS   D1A 3638   4.595   5.250  10.401  0.1019  0.0751  0.0372
  324PAPS   D2A 3639   4.837   4.839  10.388 -0.2750 -0.0120  0.2510
  324PAPS   D3A 3640   5.197   5.038  10.209 -0.1377  0.2562 -0.2196
  324PAPS   D4A 3641   5.079   5.389  10.386  0.0737 -0.1527  0.4305
  324PAPS   C5A 3642   5.140   5.252  10.706 -0.0671 -0.0087  0.2137
  324PAPS   C1B 3643   4.414   5.001  10.821  0.0292  0.0054 -0.2133
  324PAPS   C2B 3644   4.811   4.931  10.912  0.0017 -0.0463 -0.3221
  324PAPS   C3B 3645   5.159   4.788  10.940  0.0512  0.2041 -0.1574
  324PAPS   C4B 3646   5.440   4.679  11.258 -0.3423  0.0442 -0.1702
  325PAPS   CNO 3647   7.104   1.784   9.512  0.1661  0.0581  0.2101
  325PAPS   PO4 3648   7.237   1.766   9.930  0.1910 -0.0132 -0.1111
  325PAPS   GL1 3649   7.219   1.830  10.369 -0.0270  0.1756  0.0751
  325PAPS   GL2 3650   6.985   2.079  10.381 -0.1755  0.1237  0.3856
  325PAPS   D1A 3651   7.387   1.803  10.763  0.0873  0.3297  0.2488
  325PAPS   D2A 3652   7.348   1.465  10.860  0.3712  0.1369  0.2694
  325PAPS   D3A 3653   7.577   1.157  10.542  0.0498 -0.0087 -0.3030
  325PAPS   D4A 3654   7.188   1.304  10.417 -0.0740 -0.0634  0.0140
  325PAPS   C5A 3655   6.804   1.289  10.693 -0.3356 -0.2156 -0.1606
  325PAPS   C1B 3656   6.830   1.822  10.757  0.1303  0.0611 -0.3271
  325PAPS   C2B 3657   6.757   1.599  11.112 -0.1302  0.0196  0.0397
  325PAPS   C3B 3658   6.767   1.294  11.313 -0.0250  0.0093 -0.0778
  325PAPS   C4B 3659   6.655   1.024  11.785 -0.1152 -0.0173  0.2562
  326PAPS   CNO 3660   2.656   3.992   8.661  0.0565  0.1274  0.0944
  326PAPS   PO4 3661   2.352   3.781   8.806 -0.1961  0.0614 -0.1066
  326PAPS   GL1 3662   2.470   3.602   8.357 -0.0000 -0.2799  0.1710
  326PAPS   GL2 3663   2.753   3.529   8.246  0.2582  0.1201  0.0589
  326PAPS   D1A 3664   2.157   3.590   7.965  0.3631 -0.0156 -0.1551
  326PAPS   D2A 3665   2.401   3.557   7.653 -0.0778 -0.0207 -0.1496
  326PAPS   D3A 3666   2.782   3.256   7.501  0.0314 -0.4989 -0.1458
  326PAPS   D4A 3667   2.542   3.446   7.127 -0.1669 -0.0975 -0.1686
  326PAPS   C5A 3668   2.623   3.222   6.718 -0.0587  0.1471 -0.1988
  326PAPS   C1B 3669   2.804   3.139   8.587  0.2220 -0.0304 -0.0642
  326PAPS   C2B 3670   3.023   2.968   8.871  0.0688 -0.2331  0.0990
  326PAPS   C3B 3671   3.264   2.731   9.071 -0.1204  0.0777  0.2277
  326PAPS   C4B 3672   3.073   2.351   9.217  0.0215  0.0051 -0.0163
  327PAPS   CNO 3673   1.620   5.542   9.865  0.1512 -0.1070 -0.1162
  327PAPS   PO4 3674   1.650   5.363  10.251  0.0686  0.2047  0.0941
  327PAPS   GL1 3675   1.887   5.347  10.572  0.0270  0.0723 -0.1516
  327PAPS   GL2 3676   2.081   5.507  10.394 -0.1289  0.0115  0.2072
  327PAPS   D1A 3677   2.107   5.397  10.975 -0.0793 -0.0333 -0.0246
  327PAPS   D2A 3678   2.018   5.176  11.315 -0.0284 -0.0386 -0.0431
  327PAPS   D3A 3679   1.913   5.384  11.769  0.2106 -0.0910 -0.0832
  327PAPS   D4A 3680   1.478   5.146  11.802 -0.2422 -0.2367  0.0623
  327PAPS   C5A 3681   1.395   4.849  12.056  0.1844 -0.3282 -0.3120
  327PAPS   C1B 3682   2.463   5.307  10.540 -0.0723 -0.2857  0.0820
  327PAPS   C2B 3683   2.638   5.404  10.919  0.2703  0.0427 -0.3163
  327PAPS   C3B 3684   2.509   5.448  11.273 -0.0057  0.0678  0.2980
  327PAPS   C4B 3685   2.225   5.591  11.534 -0.1768 -0.0107  0.2531
  328PAPS   CNO 3686   6.779   1.735   8.270 -0.2277  0.0857  0.3066
  328PAPS   PO4 3687   6.667   1.823   7.868 -0.0676 -0.1401  0.0162
  328PAPS   GL1 3688   6.757   1.783   7.397  0.3455  0.0672  0.1378
  328PAPS   GL2 3689   6.639   2.048   7.287 -0.0682  0.3093 -0.2588
  328PAPS   D1A 3690   6.804   1.863   6.838  0.3816 -0.1229  0.0753
  328PAPS   D2A 3691   6.334   1.730   7.029 -0.1128 -0.0459  0.0686
  328PAPS   D3A 3692   6.364   1.355   7.317  0.0344  0.1082 -0.1391
  328PAPS   D4A 3693   5.941   1.445   7.025  0.2231 -0.0581 -0.2482
  328PAPS   C5A 3694   6.045   1.745   6.699  0.0152  0.0991 -0.1338
  328PAPS   C1B 3695   6.456   2.199   6.872  0.0024 -0.4018 -0.0245
  328PAPS   C2B 3696   6.461   2.011   6.498  0.0785 -0.0206  0.2188
  328PAPS   C3B 3697   6.446   2.191   6.062  0.1807 -0.0983  0.0406
  328PAPS   C4B 3698   6.300   2.484   5.804 -0.0542 -0.0443 -0.1185
  329PAPS   CNO 3699   5.950   5.709   9.301 -0.1843 -0.0876 -0.1678
  329PAPS   PO4 3700   5.527   5.701   9.676 -0.3427 -0.4283  0.4210
  329PAPS   GL1 3701   5.780   5.586   9.883  0.2093 -0.0094  0.2449
  329PAPS   GL2 3702   5.598   5.396  10.099 -0.0564  0.0931 -0.2145
  329PAPS   D1A 3703   6.185   5.327   9.895 -0.1486  0.1588 -0.1563
  329PAPS   D2A 3704   6.283   5.715  10.094  0.0416 -0.0245 -0.1290
  329PAPS   D3A 3705   6.021   5.539  10.367 -0.0982 -0.3077 -0.1229
  329PAPS   D4A 3706   6.342   5.245  10.425  0.0832 -0.1307  0.3977
  329PAPS   C5A 3707   6.258   4.910  10.550 -0.0376 -0.1618 -0.1274
  329PAPS   C1B 3708   5.598   5.563  10.557  0.1384  0.0847  0.1607
  329PAPS   C2B 3709   5.927   5.405  10.907  0.0184 -0.1391 -0.1979
  329PAPS   C3B 3710   6.083   5.621  11.222 -0.2868 -0.0313  0.0331
  329PAPS   C4B 3711   6.279   5.774  11.592  0.0477 -0.2091 -0.0408
  330PAPS   CNO 3712   1.118   0.165   7.412 -0.2226  0.0863 -0.0228
  330PAPS   PO4 3713   1.388   0.564   7.395 -0.1189 -0.1231  0.0231
  330PAPS   GL1 3714   1.530   0.402   7.014  0.2866 -0.2041  0.0914
  330PAPS   GL2 3715   1.829   0.191   6.897 -0.5760  0.0395 -0.1350
  330PAPS   D1A 3716   1.462   0.167   6.564 -0.2997  0.2857  0.1140
  330PAPS   D2A 3717   1.718  -0.001   6.254  0.0430  0.0309  0.3629
  330PAPS   D3A 3718   1.644   0.293   5.929 -0.0020 -0.0205 -0.2453
  330PAPS   D4A 3719   1.778   0.733   5.856  0.1627 -0.0179  0.1100
  330PAPS   C5A 3720   1.956   1.081   5.540  0.2704  0.0137 -0.0556
  330PAPS   C1B 3721   2.114   0.194   6.492  0.0400 -0.0327 -0.0699
  330PAPS   C2B 3722   2.123   0.396   6.112  0.4771  0.2145 -0.2957
  330PAPS   C3B 3723   2.212   0.552   5.656 -0.1189  0.0238 -0.3632
  330PAPS   C4B 3724   2.418   0.213   5.491  0.2104  0.1658 -0.0564
  331PAPS   CNO 3725   5.850   2.877   7.673 -0.1192 -0.3099  0.0827
  331PAPS   PO4 3726   5.612   2.518   7.737 -0.2861 -0.0110  0.1102
  331PAPS   GL1 3727   5.206   2.459   7.944  0.0273  0.0131 -0.0299
  331PAPS   GL2 3728   4.807   2.342   7.854  0.0332 -0.0563 -0.0118
  331PAPS   D1A 3729   4.854   2.850   8.012 -0.0066  0.0837 -0.2327
  331PAPS   D2A 3730   4.921   2.862   7.499  0.1281  0.3587 -0.1596
  331PAPS   D3A 3731   4.455   2.985   7.356  0.2769  0.1548  0.2173
  331PAPS   D4A 3732   4.364   2.747   7.688 -0.2464  0.0800 -0.0481
  331PAPS   C5A 3733   4.041   2.472   7.649  0.0606  0.1269 -0.0369
  331PAPS   C1B 3734   4.461   2.192   7.606 -0.0085 -0.0393 -0.2728
  331PAPS   C2B 3735   4.202   2.260   7.241 -0.0001  0.2635  0.0890
  331PAPS   C3B 3736   4.155   2.293   6.794  0.0880 -0.0284  0.3856
  331PAPS   C4B 3737   3.772   2.157   6.759  0.2012  0.2317 -0.0547
  332PAPS   CNO 3738   5.987   2.383   8.767  0.1524  0.1575 -0.0095
  332PAPS   PO4 3739   5.570   2.262   8.692  0.2439 -0.1510  0.2750
  332PAPS   GL1 3740   5.449   2.004   8.980  0.0124 -0.1304  0.0168
  332PAPS   GL2 3741   5.383   1.722   8.813 -0.1718  0.1513  0.1316
  332PAPS   D1A 3742   5.160   2.164   9.356  0.1595 -0.1162  0.1567
  332PAPS   D2A 3743   5.087   2.638   9.334  0.0623  0.0249  0.2675
  332PAPS   D3A 3744   5.087   2.431   8.862 -0.1588  0.0958  0.3711
  332PAPS   D4A 3745   4.656   2.280   8.848  0.1270  0.1702 -0.2645
  332PAPS   C5A 3746   4.634   2.032   9.241  0.0258 -0.1144 -0.0528
  332PAPS   C1B 3747   5.073   1.680   9.153  0.2770 -0.2273 -0.0682
  332PAPS   C2B 3748   4.998   1.775   9.645 -0.0749 -0.1608  0.0782
  332PAPS   C3B 3749   4.626   1.784   9.934  0.1894 -0.3097  0.3472
  332PAPS   C4B 3750   4.351   1.869  10.237 -0.0004 -0.0988 -0.3800
  333PAPS   CNO 3751   3.440   5.064   7.463 -0.2130  0.3559 -0.1836
  333PAPS   PO4 3752   2.983   5.075   7.675 -0.2817 -0.0602  0.3095
  333PAPS   GL1 3753   2.860   4.757   7.380  0.2874  0.2082  0.1166
  333PAPS   GL2 3754   3.077   4.542   7.230  0.0185  0.0998  0.1410
  333PAPS   D1A 3755   2.598   4.675   7.005 -0.0350  0.1122  0.4472
  333PAPS   D2A 3756   2.371   4.823   6.691 -0.0193  0.0858 -0.0849
  333PAPS   D3A 3757   2.678   5.065   6.526  0.4372  0.3414  0.4048
  333PAPS   D4A 3758   2.950   4.720   6.643 -0.0441  0.0256 -0.0724
  333PAPS   C5A 3759   2.985   4.677   6.261 -0.1340 -0.1094 -0.2988
  333PAPS   C1B 3760   2.947   4.305   6.946 -0.0956 -0.0277  0.1506
  333PAPS   C2B 3761   3.008   4.225   6.515 -0.1435 -0.0642 -0.0216
  333PAPS   C3B 3762   3.052   4.219   6.126 -0.0828  0.3660 -0.0234
  333PAPS   C4B 3763   3.237   4.568   5.816 -0.1388  0.3459  0.1366
  334PAPS   CNO 3764   1.581   3.664   9.325  0.0642  0.2179  0.0396
  334PAPS   PO4 3765   1.921   3.615   9.684 -0.3359  0.0337 -0.2807
  334PAPS   GL1 3766   2.110   3.368   9.948  0.1104  0.0722 -0.1103
  334PAPS   GL2 3767   2.370   3.523  10.073 -0.0520  0.0202  0.3577
  334PAPS   D1A 3768   1.979   3.289  10.339 -0.1246  0.0449  0.1558
  334PAPS   D2A 3769   2.187   2.950  10.489 -0.1071  0.2820 -0.2793
  334PAPS   D3A 3770   1.754   2.778  10.541  0.0176 -0.0925 -0.1990
  334PAPS   D4A 3771   2.059   2.648  10.829 -0.2352 -0.3367 -0.1986
  334PAPS   C5A 3772   1.868   2.368  11.076  0.0818 -0.1482 -0.2248
  334PAPS   C1B 3773   2.559   3.342  10.368 -0.0853 -0.0136 -0.0616
  334PAPS   C2B 3774   2.705   3.041  10.499 -0.3070 -0.0997  0.2580
  334PAPS   C3B 3775   3.019   2.795  10.592  0.2163  0.1564 -0.1210
  334PAPS   C4B 3776   3.414   2.657  10.815 -0.0381  0.0697 -0.0571
  335PAPS   CNO 3777   7.086   3.737  10.079  0.1126 -0.2316 -0.1540
  335PAPS   PO4 3778   7.362   3.709  10.369  0.0653 -0.4348  0.0926
  335PAPS   GL1 3779   7.269   3.737  10.807  0.2632 -0.0312  0.1220
  335PAPS   GL2 3780   7.491   3.768  11.098 -0.0663  0.1142 -0.1114
  335PAPS   D1A 3781   7.119   4.058  11.016 -0.1189 -0.0576 -0.0575
  335PAPS   D2A 3782   6.856   4.412  11.258  0.0934 -0.4562 -0.0155
  335PAPS   D3A 3783   6.742   4.077  11.335  0.0931  0.3747  0.0146
  335PAPS   D4A 3784   6.628   4.072  11.632  0.1060 -0.0296  0.0271
  335PAPS   C5A 3785   6.321   3.930  11.946 -0.0508 -0.1542  0.3084
  335PAPS   C1B 3786   7.560   3.645  11.465 -0.2127  0.2085 -0.1618
  335PAPS   C2B 3787   7.919   3.466  11.540  0.0014  0.0912 -0.4621
  335PAPS   C3B 3788   8.419   3.583  11.689 -0.1606  0.4013  0.2169
  335PAPS   C4B 3789   8.914   3.427  11.708 -0.2715  0.1970 -0.0789
  336PAPS   CNO 3790   6.990   4.600  10.448 -0.2568  0.2159  0.0367
  336PAPS   PO4 3791   7.442   4.760  10.484 -0.3096 -0.5138 -0.0871
  336PAPS   GL1 3792   7.289   5.141  10.780 -0.0156 -0.0106  0.2099
  336PAPS   GL2 3793   7.377   5.390  10.658  0.0134  0.0221 -0.0865
  336PAPS   D1A 3794   7.045   5.142  11.132 -0.1455 -0.0424  0.0730
  336PAPS   D2A 3795   7.156   4.684  10.969  0.0404 -0.1233 -0.0362
  336PAPS   D3A 3796   7.451   4.377  10.811 -0.2055  0.2197 -0.1051
  336PAPS   D4A 3797   7.717   4.648  10.976  0.0124  0.1108  0.1838
  336PAPS   C5A 3798   7.574   4.901  11.154  0.2871  0.1698  0.0118
  336PAPS   C1B 3799   7.340   5.528  11.089  0.0249 -0.1311 -0.0449
  336PAPS   C2B 3800   7.382   5.361  11.475 -0.1059  0.2029  0.2525
  336PAPS   C3B 3801   7.614   5.062  11.722 -0.2390 -0.1616 -0.0963
  336PAPS   C4B 3802   7.541   4.805  12.071  0.0810 -0.2226  0.1522
  337PAPS   CNO 3803   3.118   4.479   9.900 -0.0189 -0.2176  0.0794
  337PAPS   PO4 3804   3.082   4.903   9.967  0.0201 -0.0327  0.0623
  337PAPS   GL1 3805   3.388   4.886  10.183  0.1702 -0.3124 -0.0647
  337PAPS   GL2 3806   3.251   4.677  10.371  0.3378  0.1253  0.0844
  337PAPS   D1A 3807   3.551   5.041  10.596 -0.0021 -0.1791 -0.2286
  337PAPS   D2A 3808   3.464   5.416  10.488  0.1517  0.1901  0.0371
  337PAPS   D3A 3809   3.658   5.553  10.836  0.2015 -0.0828 -0.2372
  337PAPS   D4A 3810   3.836   5.206  11.026  0.3589 -0.0488 -0.1676
  337PAPS   C5A 3811   3.595   5.180  11.364 -0.0872  0.0215  0.0253
  337PAPS   C1B 3812   3.474   4.373  10.596  0.2042 -0.1955  0.1753
  337PAPS   C2B 3813   3.400   4.299  10.918  0.2910  0.0393  0.0177
  337PAPS   C3B 3814   3.322   4.352  11.311  0.0264 -0.0648  0.0695
  337PAPS   C4B 3815   3.288   4.489  11.760  0.2218 -0.0731 -0.0017
  338PAPS   CNO 3816  -0.122   1.480   7.783  0.2589 -0.1711  0.4355
  338PAPS   PO4 3817  -0.421   1.603   7.436  0.0150  0.3186  0.2580
  338PAPS   GL1 3818  -0.118   1.471   7.176 -0.2115  0.1215 -0.1554
  338PAPS   GL2 3819  -0.289   1.410   6.844  0.1091  0.1217 -0.0097
  338PAPS   D1A 3820   0.369   1.472   6.993 -0.2894 -0.0198 -0.0202
  338PAPS   D2A 3821   0.578   1.928   7.176  0.0396  0.2417 -0.0887
  338PAPS   D3A 3822   0.848   1.683   6.961  0.0634 -0.1065  0.2576
  338PAPS   D4A 3823   1.145   1.898   6.626  0.2304  0.0251  0.2676
  338PAPS   C5A 3824   1.075   2.049   6.219  0.1684 -0.0915  0.1216
  338PAPS   C1B 3825  -0.313   1.278   6.327 -0.0473 -0.0158 -0.0935
  338PAPS   C2B 3826  -0.326   1.499   5.896  0.2091  0.0867 -0.2507
  338PAPS   C3B 3827  -0.056   1.575   5.555 -0.2299 -0.0783  0.1970
  338PAPS   C4B 3828  -0.194   1.409   5.134  0.1563 -0.3696 -0.0416
  339POPE   NH3 3829   0.617   7.968  14.055  0.2821  0.2324  0.1991
  339POPE   PO4 3830   0.714   7.696  13.766 -0.1365  0.5135 -0.0107
  339POPE   GL1 3831   0.561   7.654  13.328  0.1938  0.0021 -0.1631
  339POPE   GL2 3832   0.526   7.932  13.191  0.1639 -0.2451  0.2662
  339POPE   C1A 3833   0.640   7.545  12.912 -0.0809  0.0450  0.0809
  339POPE   D2A 3834   0.683   7.549  12.555  0.1211  0.1740  0.1879
  339POPE   C3A 3835   0.511   7.138  12.232  0.1184  0.1907 -0.3733
  339POPE   C4A 3836   0.490   7.103  11.756  0.1783 -0.0899  0.4911
  339POPE   C1B 3837   0.789   8.096  12.845  0.1416  0.1519  0.2415
  339POPE   C2B 3838   0.849   8.075  12.491  0.1655 -0.4069 -0.0661
  339POPE   C3B 3839   0.899   7.791  12.103  0.1854 -0.0549 -0.0666
  339POPE   C4B 3840   0.846   7.420  11.815  0.2892  0.3048  0.2489
  340POPE   NH3 3841   2.593   2.950  14.200  0.1011  0.2373 -0.0665
  340POPE   PO4 3842   2.368   2.912  13.698 -0.2140 -0.1839  0.2188
  340POPE   GL1 3843   2.112   2.784  13.430  0.0557  0.1937  0.1868
  340POPE   GL2 3844   2.186   2.486  13.294  0.1106  0.0660  0.0556
  340POPE   C1A 3845   1.867   2.801  13.020 -0.0855  0.2497 -0.0485
  340POPE   D2A 3846   1.791   2.618  12.625 -0.2145 -0.1316  0.1276
  340POPE   C3A 3847   1.603   2.556  12.256  0.1681  0.1057  0.3133
  340POPE   C4A 3848   1.295   2.511  11.966 -0.0470 -0.4047 -0.1371
  340POPE   C1B 3849   2.271   2.469  12.788 -0.0577  0.2469  0.1145
  340POPE   C2B 3850   2.193   2.767  12.430 -0.2458  0.3424 -0.1473
  340POPE   C3B 3851   2.182   3.073  12.126  0.0148  0.1134  0.0680
  340POPE   C4B 3852   2.266   3.156  11.712  0.0456  0.0642  0.0454
  341POPE   NH3 3853   0.245   6.522   9.881 -0.1660 -0.2598 -0.3398
  341POPE   PO4 3854   0.216   6.029   9.931 -0.3665 -0.3351 -0.1133
  341POPE   GL1 3855   0.078   5.822  10.325 -0.2477 -0.3143 -0.1349
  341POPE   GL2 3856   0.215   5.469  10.452  0.0145  0.1005  0.3343
  341POPE   C1A 3857  -0.093   5.828  10.772 -0.1170 -0.1052 -0.1511
  341POPE   D2A 3858  -0.315   6.031  11.049 -0.1051 -0.4215  0.0641
  341POPE   C3A 3859  -0.189   5.960  11.367  0.1702  0.1580  0.1831
  341POPE   C4A 3860  -0.189   5.814  11.781 -0.0649  0.1501 -0.0727
  341POPE   C1B 3861   0.396   5.763  10.666 -0.1971  0.0017 -0.0993
  341POPE   C2B 3862   0.385   6.210  10.667  0.0321 -0.2275  0.0396
  341POPE   C3B 3863   0.130   6.697  10.724 -0.2562 -0.3080  0.1069
  341POPE   C4B 3864   0.017   6.935  10.987 -0.0206  0.0098 -0.1699
  342POPE   NH3 3865   1.191   2.258  10.143 -0.1597 -0.2173  0.2069
  342POPE   PO4 3866   1.283   2.735  10.123  0.0417  0.0729 -0.2044
  342POPE   GL1 3867   1.160   2.645  10.490  0.1146  0.0244 -0.0512
  342POPE   GL2 3868   1.355   2.817  10.783  0.1585  0.0497 -0.0164
  342POPE   C1A 3869   0.998   2.337  10.898  0.1564  0.1917 -0.1648
  342POPE   D2A 3870   0.828   2.022  11.132  0.1219 -0.3036 -0.0114
  342POPE   C3A 3871   0.603   2.183  11.551 -0.0901  0.0906  0.3536
  342POPE   C4A 3872   0.293   2.412  11.644  0.0710  0.0380  0.0923
  342POPE   C1B 3873   1.608   2.882  11.131 -0.1036 -0.0555 -0.0672
  342POPE   C2B 3874   1.393   2.923  11.574  0.0050  0.0339  0.1583
  342POPE   C3B 3875   1.290   3.026  12.053  0.1696 -0.1706  0.1492
  342POPE   C4B 3876   0.964   2.876  12.340  0.0061  0.2802  0.0034
  343PUPE   NH3 3877   2.994   1.072  13.763  0.3642 -0.0467 -0.2076
  343PUPE   PO4 3878   2.635   0.946  14.028  0.0773 -0.3869  0.0175
  343PUPE   GL1 3879   2.731   0.597  13.794 -0.3452  0.0073 -0.1379
  343PUPE   GL2 3880   2.838   0.594  13.456  0.0499  0.1131  0.2094
  343PUPE   D1A 3881   2.421   0.281  13.759  0.2097 -0.5383  0.2061
  343PUPE   D2A 3882   2.535  -0.173  13.604  0.0120 -0.0865 -0.2583
  343PUPE   D3A 3883   2.141  -0.186  13.717 -0.1918 -0.3624 -0.0149
  343PUPE   D4A 3884   2.012   0.052  14.032  0.0342 -0.0009 -0.6362
  343PUPE   D5A 3885   1.558   0.181  13.794  0.1189 -0.2763 -0.0477
  343PUPE   C1B 3886   2.730   0.286  13.394  0.0669 -0.0390  0.0421
  343PUPE   C2B 3887   2.721  -0.081  13.184 -0.1214  0.0744  0.1252
  343PUPE   C3B 3888   2.602  -0.293  12.706  0.0684  0.1556  0.0538
  343PUPE   C4B 3889   2.327  -0.324  12.309 -0.0416  0.0368  0.1719
  344PUPE   NH3 3890   1.349   3.340  13.907  0.0513  0.1854  0.1628
  344PUPE   PO4 3891   1.436   3.760  14.189  0.2391 -0.1709 -0.2506
  344PUPE   GL1 3892   1.356   4.002  13.744 -0.0739  0.1305  0.0918
  344PUPE   GL2 3893   1.167   3.784  13.534  0.2413 -0.4811 -0.2030
  344PUPE   D1A 3894   1.581   4.023  13.316  0.4265  0.1009 -0.2106
  344PUPE   D2A 3895   1.444   3.682  13.094 -0.1720  0.1262 -0.5508
  344PUPE   D3A 3896   1.429   3.965  12.716 -0.3697 -0.0894 -0.1148
  344PUPE   D4A 3897   1.327   4.436  12.902 -0.2161 -0.0198 -0.1145
  344PUPE   D5A 3898   1.706   4.697  13.188 -0.2112 -0.2015  0.5978
  344PUPE   C1B 3899   1.053   4.066  13.120  0.0543 -0.3401  0.0702
  344PUPE   C2B 3900   0.894   4.202  12.675 -0.0656  0.0856  0.1608
  344PUPE   C3B 3901   0.733   4.163  12.235  0.1298  0.0726  0.4341
  344PUPE   C4B 3902   0.733   4.139  11.764  0.0407 -0.1674  0.1118
  345PUPE   NH3 3903   4.640   7.320  13.094 -0.1256  0.3841  0.1355
  345PUPE   PO4 3904   4.403   7.629  13.105  0.1663  0.0146 -0.1432
  345PUPE   GL1 3905   4.572   7.691  12.783  0.2708 -0.0431 -0.1046
  345PUPE   GL2 3906   4.447   7.456  12.666  0.0948  0.1616  0.0551
  345PUPE   D1A 3907   4.952   7.871  12.602  0.2317 -0.0029  0.0869
  345PUPE   D2A 3908   4.641   7.810  12.302 -0.0044  0.0319 -0.0294
  345PUPE   D3A 3909   4.709   8.050  12.027  0.0958  0.0671 -0.4160
  345PUPE   D4A 3910   5.075   8.442  11.928  0.2232  0.0302 -0.0132
  345PUPE   D5A 3911   5.452   8.519  11.706 -0.0650  0.0629 -0.2148
  345PUPE   C1B 3912   4.470   7.286  12.290 -0.1780  0.1747  0.1363
  345PUPE   C2B 3913   4.597   7.118  11.873  0.5511 -0.1372  0.2506
  345PUPE   C3B 3914   4.794   6.859  11.674 -0.1971  0.0693 -0.0757
  345PUPE   C4B 3915   4.746   6.803  11.298  0.0079 -0.2320  0.2015
  346PUPE   NH3 3916   5.033   4.325  13.860 -0.1739 -0.0620  0.0839
  346PUPE   PO4 3917   5.025   3.893  13.703 -0.0264  0.2370  0.1696
  346PUPE   GL1 3918   5.105   3.830  13.305 -0.0236  0.2344 -0.0729
  346PUPE   GL2 3919   4.969   3.620  13.103  0.1281 -0.3110 -0.1972
  346PUPE   D1A 3920   5.139   4.167  13.076 -0.0470  0.3597  0.3711
  346PUPE   D2A 3921   4.954   4.469  13.313  0.1795 -0.1373  0.0019
  346PUPE   D3A 3922   4.802   4.677  12.895  0.0596  0.3146 -0.0738
  346PUPE   D4A 3923   4.683   4.849  13.250  0.1548 -0.1131  0.4371
  346PUPE   D5A 3924   4.284   4.664  13.345  0.2403  0.1776 -0.0305
  346PUPE   C1B 3925   5.268   3.705  12.758  0.2391  0.4520 -0.4190
  346PUPE   C2B 3926   5.344   3.868  12.316  0.1021  0.4205 -0.1525
  346PUPE   C3B 3927   5.312   3.995  11.946 -0.0664  0.0678 -0.0086
  346PUPE   C4B 3928   5.070   3.889  11.529  0.0508  0.0500  0.1322
  347PUPE   NH3 3929   6.393   3.500  14.578 -0.4356 -0.1015 -0.3982
  347PUPE   PO4 3930   6.657   3.559  14.339  0.3790 -0.3215 -0.0060
  347PUPE   GL1 3931   6.363   3.658  14.030  0.3028 -0.1553  0.1128
  347PUPE   GL2 3932   6.580   3.744  13.711  0.3062 -0.0126  0.0533
  347PUPE   D1A 3933   5.917   3.907  13.971 -0.1875 -0.2254  0.2103
  347PUPE   D2A 3934   6.222   4.089  13.727  0.0448  0.1233 -0.3588
  347PUPE   D3A 3935   5.909   4.412  13.581 -0.2587 -0.1903  0.0084
  347PUPE   D4A 3936   6.015   4.128  13.253 -0.2320  0.0811 -0.0585
  347PUPE   D5A 3937   6.122   3.665  13.484 -0.2940 -0.1233 -0.1673
  347PUPE   C1B 3938   6.547   4.066  13.424  0.1507  0.0769 -0.2899
  347PUPE   C2B 3939   6.514   4.025  13.026 -0.1402 -0.3583 -0.0177
  347PUPE   C3B 3940   6.415   3.998  12.573  0.0086  0.1494  0.2310
  347PUPE   C4B 3941   6.417   3.555  12.329  0.1399  0.3345  0.0737
  348PUPE   NH3 3942   4.872   5.673  13.893 -0.2045 -0.0281  0.0408
  348PUPE   PO4 3943   4.757   6.135  13.893 -0.2092 -0.2164 -0.0599
  348PUPE   GL1 3944   4.683   5.980  13.516 -0.2447 -0.0029 -0.1047
  348PUPE   GL2 3945   4.431   5.912  13.484 -0.2810 -0.3082 -0.3627
  348PUPE   D1A 3946   4.914   5.978  13.156 -0.1933 -0.1055  0.0868
  348PUPE   D2A 3947   4.898   5.903  12.733 -0.0529  0.3232 -0.0809
  348PUPE   D3A 3948   4.795   5.658  12.405  0.1081 -0.0419  0.2557
  348PUPE   D4A 3949   4.859   5.722  12.036 -0.0748 -0.1708 -0.0675
  348PUPE   D5A 3950   5.050   5.348  11.774 -0.1906  0.0330  0.1249
  348PUPE   C1B 3951   4.428   5.783  13.048  0.0642 -0.2599  0.0480
  348PUPE   C2B 3952   4.420   5.496  12.758  0.0741 -0.2843 -0.0973
  348PUPE   C3B 3953   4.411   5.267  12.465 -0.1887 -0.2645 -0.2643
  348PUPE   C4B 3954   4.617   5.234  12.034  0.0360  0.3667  0.0319
  349PUPE   NH3 3955   6.319   2.317  13.907  0.0968  0.2559  0.5155
  349PUPE   PO4 3956   6.196   1.987  13.586  0.1901 -0.0051  0.1068
  349PUPE   GL1 3957   6.568   1.793  13.441 -0.1772 -0.0592 -0.0547
  349PUPE   GL2 3958   6.644   1.678  13.115  0.1437 -0.0784 -0.0560
  349PUPE   D1A 3959   7.071   1.814  13.284 -0.1685 -0.0061 -0.0965
  349PUPE   D2A 3960   7.430   1.616  13.079 -0.2064  0.1085 -0.0316
  349PUPE   D3A 3961   7.253   1.756  12.729  0.0173  0.2875  0.0656
  349PUPE   D4A 3962   6.976   1.389  12.690  0.1167  0.2736  0.2003
  349PUPE   D5A 3963   6.596   1.272  12.804  0.0408  0.2548 -0.0667
  349PUPE   C1B 3964   6.726   1.927  12.815  0.0394  0.0545 -0.0662
  349PUPE   C2B 3965   6.574   2.172  12.513 -0.1299  0.1138 -0.0099
  349PUPE   C3B 3966   6.340   2.228  12.168  0.0620 -0.0771 -0.2397
  349PUPE   C4B 3967   5.935   2.432  11.946  0.0808 -0.2043  0.0347
  350PUPE   NH3 3968   3.939   5.145  13.772  0.1759  0.1582  0.2767
  350PUPE   PO4 3969   3.946   5.549  14.024  0.3285 -0.2683 -0.2140
  350PUPE   GL1 3970   3.967   5.743  13.707  0.1404  0.0801 -0.3992
  350PUPE   GL2 3971   3.854   5.514  13.311 -0.0362 -0.2402 -0.2022
  350PUPE   D1A 3972   3.734   6.077  13.625 -0.2315  0.0167 -0.1509
  350PUPE   D2A 3973   4.050   6.265  13.286 -0.3468 -0.2595 -0.3973
  350PUPE   D3A 3974   3.928   5.896  12.994  0.4553 -0.0037 -0.0223
  350PUPE   D4A 3975   3.953   6.250  12.588  0.2667 -0.1065  0.0572
  350PUPE   D5A 3976   3.744   5.912  12.579 -0.1284  0.1530 -0.0394
  350PUPE   C1B 3977   3.924   5.389  12.898  0.0669 -0.3829 -0.2519
  350PUPE   C2B 3978   3.969   5.474  12.389  0.1384  0.1043 -0.0733
  350PUPE   C3B 3979   3.861   5.760  12.040  0.0812 -0.0764 -0.1617
  350PUPE   C4B 3980   3.695   6.181  12.146 -0.1060  0.1149 -0.0418
  351PUPE   NH3 3981   1.322   0.901  13.912  0.0519 -0.1760 -0.0600
  351PUPE   PO4 3982   0.965   0.996  13.688 -0.0839 -0.1437  0.4071
  351PUPE   GL1 3983   0.954   1.163  13.246  0.1030 -0.0200  0.1975
  351PUPE   GL2 3984   0.742   1.382  13.109  0.2311 -0.4521  0.1093
  351PUPE   D1A 3985   1.113   1.437  12.831  0.0333 -0.3154  0.1395
  351PUPE   D2A 3986   1.256   1.776  12.721  0.0838  0.1235 -0.2074
  351PUPE   D3A 3987   1.671   1.730  12.948  0.0187  0.1827  0.2576
  351PUPE   D4A 3988   1.993   1.481  13.012 -0.5096  0.3803  0.0751
  351PUPE   D5A 3989   2.120   1.928  13.099 -0.0173  0.2099  0.0407
  351PUPE   C1B 3990   0.562   1.225  12.722 -0.3275  0.1098 -0.3916
  351PUPE   C2B 3991   0.382   1.358  12.405 -0.0890 -0.3942  0.3064
  351PUPE   C3B 3992   0.104   1.427  12.053  0.1800  0.1625  0.0255
  351PUPE   C4B 3993  -0.275   1.632  11.799  0.5168  0.2543 -0.1465
  352PUPE   NH3 3994   3.266   7.432  14.090  0.1765 -0.2944  0.0709
  352PUPE   PO4 3995   2.928   7.256  13.884 -0.0414  0.2342  0.0425
  352PUPE   GL1 3996   3.018   7.155  13.486  0.3382 -0.1045  0.1587
  352PUPE   GL2 3997   2.748   7.123  13.268  0.0109 -0.0292 -0.0346
  352PUPE   D1A 3998   3.209   7.282  13.161  0.0456 -0.1839 -0.4075
  352PUPE   D2A 3999   3.159   7.724  13.516 -0.0527  0.1363 -0.0335
  352PUPE   D3A 4000   3.367   7.776  13.116  0.0167 -0.3596 -0.5399
  352PUPE   D4A 4001   3.052   7.610  12.785  0.1588  0.0227  0.2979
  352PUPE   D5A 4002   3.307   7.162  12.644 -0.0283  0.0124 -0.0792
  352PUPE   C1B 4003   2.896   6.992  12.819 -0.0619 -0.1750  0.1942
  352PUPE   C2B 4004   2.895   7.135  12.368 -0.3080 -0.2716  0.1194
  352PUPE   C3B 4005   3.261   7.024  12.127  0.2785 -0.0725 -0.4662
  352PUPE   C4B 4006   3.595   6.828  11.854 -0.0912 -0.0702  0.0611
  353PUPE   NH3 4007   7.690   1.023  13.796  0.3810  0.3077 -0.1172
  353PUPE   PO4 4008   7.463   1.260  13.467 -0.2355 -0.0530  0.1139
  353PUPE   GL1 4009   7.401   1.034  13.103 -0.0568 -0.1194  0.1704
  353PUPE   GL2 4010   7.513   0.805  13.051 -0.1529 -0.2411  0.1692
  353PUPE   D1A 4011   6.940   0.934  12.930 -0.1411  0.1497 -0.2470
  353PUPE   D2A 4012   7.131   0.847  12.629 -0.0163 -0.0334  0.2308
  353PUPE   D3A 4013   6.793   0.979  12.446 -0.0576  0.1797  0.0191
  353PUPE   D4A 4014   6.566   0.615  12.516  0.0709 -0.3764 -0.0628
  353PUPE   D5A 4015   6.547   0.235  12.354 -0.3545  0.2997  0.0407
  353PUPE   C1B 4016   7.616   0.653  12.575 -0.0036  0.0565 -0.1575
  353PUPE   C2B 4017   7.651   0.674  12.181 -0.3184 -0.1031 -0.1517
  353PUPE   C3B 4018   7.560   0.949  11.793  0.0901 -0.1363 -0.2081
  353PUPE   C4B 4019   7.819   1.165  11.575 -0.1661  0.1363  0.2080
  354PUPE   NH3 4020   1.562   6.576  13.690 -0.2129 -0.4917 -0.2209
  354PUPE   PO4 4021   1.062   6.684  13.560 -0.0013  0.0555 -0.0290
  354PUPE   GL1 4022   1.161   6.292  13.427 -0.0744 -0.2201  0.2644
  354PUPE   GL2 4023   1.446   6.222  13.269 -0.2322 -0.0440  0.3277
  354PUPE   D1A 4024   1.059   5.902  13.319 -0.0860  0.0714  0.0791
  354PUPE   D2A 4025   0.826   5.574  13.255  0.0202  0.0891  0.0632
  354PUPE   D3A 4026   0.930   5.400  12.884 -0.0919 -0.0271 -0.1748
  354PUPE   D4A 4027   1.039   5.566  12.473  0.1455 -0.1609 -0.3450
  354PUPE   D5A 4028   1.219   5.237  12.248  0.3611  0.1711  0.0326
  354PUPE   C1B 4029   1.728   6.193  12.958  0.2543  0.3354 -0.2405
  354PUPE   C2B 4030   1.753   6.177  12.509 -0.2153 -0.1456  0.1306
  354PUPE   C3B 4031   1.620   6.243  12.133 -0.1294  0.2325 -0.1530
  354PUPE   C4B 4032   1.309   6.122  11.866  0.1725  0.0398 -0.1043
  355PUPE   NH3 4033   2.001   0.043   9.778  0.3354 -0.2357 -0.0378
  355PUPE   PO4 4034   2.114   0.327   9.824 -0.2474 -0.2716 -0.0187
  355PUPE   GL1 4035   2.365   0.404  10.118 -0.1103 -0.1198 -0.1217
  355PUPE   GL2 4036   2.565   0.739  10.235  0.0835  0.0142  0.0275
  355PUPE   D1A 4037   2.420   0.454  10.610  0.0688 -0.1911  0.0681
  355PUPE   D2A 4038   2.264   0.376  11.048 -0.4102  0.0472  0.1742
  355PUPE   D3A 4039   2.128  -0.104  11.087  0.1121  0.1001 -0.0295
  355PUPE   D4A 4040   1.997  -0.008  10.711 -0.1624 -0.0948  0.1268
  355PUPE   D5A 4041   2.142  -0.031  10.268 -0.0740 -0.1351  0.1988
  355PUPE   C1B 4042   2.560   1.025  10.600  0.1365  0.0333  0.0399
  355PUPE   C2B 4043   2.762   1.063  10.943  0.1283 -0.3426  0.0450
  355PUPE   C3B 4044   2.946   1.343  11.166 -0.3586  0.0873  0.1922
  355PUPE   C4B 4045   2.886   1.711  11.424  0.1682 -0.1158 -0.0101
  356PUPE   NH3 4046   6.742   7.269   9.781 -0.0785 -0.1362  0.1138
  356PUPE   PO4 4047   6.292   7.090   9.911 -0.0633 -0.0344  0.3968
  356PUPE   GL1 4048   5.916   7.186   9.963 -0.1831  0.0152  0.0864
  356PUPE   GL2 4049   5.619   7.135   9.822 -0.4460 -0.0877 -0.0405
  356PUPE   D1A 4050   5.688   7.587  10.040 -0.0236  0.1444 -0.2459
  356PUPE   D2A 4051   6.041   7.966  10.203 -0.0703  0.3116 -0.0685
  356PUPE   D3A 4052   5.793   7.772  10.510  0.4280  0.0363  0.0832
  356PUPE   D4A 4053   6.058   7.475  10.411 -0.0175 -0.1720  0.2380
  356PUPE   D5A 4054   6.071   7.046  10.480  0.0549  0.0890 -0.1092
  356PUPE   C1B 4055   5.572   7.167  10.313  0.2082  0.0452  0.0898
  356PUPE   C2B 4056   5.630   7.283  10.736 -0.1345  0.1651 -0.3047
  356PUPE   C3B 4057   5.715   7.638  10.977 -0.3191  0.1199 -0.0487
  356PUPE   C4B 4058   5.759   8.038  10.891  0.0542 -0.0987 -0.1505
  357PUPE   NH3 4059   6.353   0.377   9.805 -0.0378 -0.1058 -0.0531
  357PUPE   PO4 4060   6.630   0.543   9.869 -0.1142 -0.1805 -0.3091
  357PUPE   GL1 4061   6.556   0.501  10.282  0.0393  0.2254 -0.1233
  357PUPE   GL2 4062   6.852   0.294  10.471 -0.0343  0.4058  0.0803
  357PUPE   D1A 4063   6.273   0.584  10.616  0.0906  0.0411 -0.2591
  357PUPE   D2A 4064   6.526   0.874  10.666  0.0573  0.2217 -0.2239
  357PUPE   D3A 4065   6.271   1.123  10.464 -0.0919 -0.2685  0.0461
  357PUPE   D4A 4066   6.590   1.121  10.140 -0.2035 -0.2012 -0.1778
  357PUPE   D5A 4067   6.246   0.810  10.027  0.0339 -0.1278 -0.1404
  357PUPE   C1B 4068   6.750   0.412  10.853 -0.0891  0.0407 -0.2163
  357PUPE   C2B 4069   6.756   0.716  11.158 -0.2127 -0.2478 -0.3306
  357PUPE   C3B 4070   6.971   0.758  11.464  0.1777 -0.2221 -0.1286
  357PUPE   C4B 4071   7.289   0.599  11.688  0.1296 -0.1683 -0.0563
  358PUPE   NH3 4072   1.104   5.745  10.179  0.0820  0.1977 -0.0821
  358PUPE   PO4 4073   0.837   5.445   9.942  0.0213 -0.1452  0.4594
  358PUPE   GL1 4074   0.853   5.408  10.414  0.4192 -0.0307 -0.2920
  358PUPE   GL2 4075   0.650   5.329  10.479 -0.0675  0.2150  0.0792
  358PUPE   D1A 4076   0.863   5.781  10.654 -0.0332 -0.1894  0.1230
  358PUPE   D2A 4077   0.995   5.709  11.010 -0.2183  0.1611 -0.3106
  358PUPE   D3A 4078   1.350   6.014  10.816  0.3878  0.1642  0.1719
  358PUPE   D4A 4079   1.524   6.375  10.385  0.0993 -0.0591 -0.1691
  358PUPE   D5A 4080   1.044   6.231  10.450 -0.2043 -0.0329 -0.0099
  358PUPE   C1B 4081   0.653   5.383  10.938 -0.0742  0.0397  0.1713
  358PUPE   C2B 4082   0.700   5.141  11.249 -0.2654 -0.0711  0.4621
  358PUPE   C3B 4083   0.463   5.024  11.615 -0.0009  0.0571 -0.1013
  358PUPE   C4B 4084   0.400   5.036  12.036  0.0760  0.0295  0.0696
  359PUPE   NH3 4085   4.209   6.164   9.845 -0.0044  0.3569 -0.2325
  359PUPE   PO4 4086   3.696   6.225   9.776 -0.4981 -0.1197 -0.2632
  359PUPE   GL1 4087   3.609   6.070  10.176  0.3751 -0.5892 -0.1227
  359PUPE   GL2 4088   3.414   5.880  10.340  0.1707 -0.2010  0.0702
  359PUPE   D1A 4089   3.446   6.383  10.525  0.1086  0.1278 -0.2034
  359PUPE   D2A 4090   3.662   6.734  10.583  0.3171 -0.0184 -0.1955
  359PUPE   D3A 4091   3.725   6.677  10.942  0.1890  0.2825 -0.0411
  359PUPE   D4A 4092   3.873   6.769  11.355  0.3999 -0.1475  0.2578
  359PUPE   D5A 4093   4.260   7.016  11.325 -0.1734 -0.1206 -0.1015
  359PUPE   C1B 4094   3.357   5.979  10.789 -0.0041  0.0591  0.2190
  359PUPE   C2B 4095   3.351   5.957  11.221 -0.0895  0.1786  0.2365
  359PUPE   C3B 4096   3.354   5.893  11.656  0.0190 -0.2506  0.2991
  359PUPE   C4B 4097   3.449   5.580  11.771  0.4944  0.1254 -0.0134
  360PUPE   NH3 4098   7.129   6.431   9.750 -0.1967 -0.0921  0.1749
  360PUPE   PO4 4099   7.447   6.631   9.716 -0.0053  0.1570 -0.2148
  360PUPE   GL1 4100   7.446   6.746  10.075 -0.0671  0.0682 -0.1949
  360PUPE   GL2 4101   7.623   6.866  10.241 -0.1935 -0.2055  0.0245
  360PUPE   D1A 4102   7.173   6.566  10.368  0.0383 -0.4363  0.1122
  360PUPE   D2A 4103   6.881   6.671  10.498  0.0913 -0.0087 -0.0232
  360PUPE   D3A 4104   6.840   6.641  10.845 -0.1678 -0.1955  0.1060
  360PUPE   D4A 4105   6.357   6.550  10.740 -0.1068  0.0368  0.1085
  360PUPE   D5A 4106   5.893   6.523  10.491  0.1217  0.3200 -0.1894
  360PUPE   C1B 4107   7.304   7.044  10.615 -0.0335  0.2955  0.1771
  360PUPE   C2B 4108   7.130   7.061  10.983  0.0829 -0.2731 -0.2825
  360PUPE   C3B 4109   7.155   6.865  11.427 -0.4095 -0.3925 -0.1163
  360PUPE   C4B 4110   7.696   6.828  11.452 -0.1027  0.1254 -0.2108
  361PUPE   NH3 4111   5.231   6.198   9.665  0.0067 -0.1646 -0.1872
  361PUPE   PO4 4112   5.465   6.526   9.908  0.0781 -0.3087  0.2870
  361PUPE   GL1 4113   5.394   6.488  10.285 -0.2270 -0.0468  0.2350
  361PUPE   GL2 4114   5.120   6.231  10.234  0.0078 -0.3217 -0.2838
  361PUPE   D1A 4115   5.432   6.628  10.713  0.0061 -0.3183  0.2022
  361PUPE   D2A 4116   5.209   6.520  11.103  0.2602 -0.1918 -0.1576
  361PUPE   D3A 4117   5.603   6.736  11.220  0.1951  0.1776 -0.1758
  361PUPE   D4A 4118   5.895   6.819  10.904 -0.0023 -0.1315  0.1549
  361PUPE   D5A 4119   6.108   7.328  10.949  0.2363  0.3552 -0.0248
  361PUPE   C1B 4120   5.230   5.864  10.524  0.0875 -0.1296  0.2368
  361PUPE   C2B 4121   5.260   5.989  10.908 -0.0993 -0.2387 -0.2319
  361PUPE   C3B 4122   5.618   5.796  11.143 -0.2492 -0.1442  0.0173
  361PUPE   C4B 4123   5.596   5.447  11.423  0.0754 -0.2982 -0.2214
  362PUPE   NH3 4124   1.228   1.007   9.459 -0.1714 -0.1846  0.0760
  362PUPE   PO4 4125   1.157   0.612   9.741  0.1614 -0.1966  0.1278
  362PUPE   GL1 4126   1.284   0.537  10.128  0.0078  0.1463 -0.0415
  362PUPE   GL2 4127   1.411   0.698  10.407 -0.1095  0.0831  0.1324
  362PUPE   D1A 4128   1.188   0.134  10.332  0.1163  0.1284 -0.1643
  362PUPE   D2A 4129   0.739   0.125  10.547  0.0260 -0.2403  0.0182
  362PUPE   D3A 4130   0.263   0.023  10.562  0.2238 -0.2500  0.1681
  362PUPE   D4A 4131   0.186  -0.451  10.566 -0.2429 -0.2779 -0.1665
  362PUPE   D5A 4132   0.453  -0.485  10.966  0.1047  0.3423 -0.0206
  362PUPE   C1B 4133   1.645   0.971  10.709  0.2341  0.2297  0.2233
  362PUPE   C2B 4134   1.758   1.006  11.158  0.4392  0.0264 -0.1769
  362PUPE   C3B 4135   1.966   0.942  11.530  0.0607  0.0300  0.3622
  362PUPE   C4B 4136   2.259   0.645  11.669  0.1657 -0.4211  0.1606
  363PUPE   NH3 4137   7.590   5.992   9.162  0.1655  0.0002  0.2655
  363PUPE   PO4 4138   7.485   6.081   9.629 -0.1374 -0.1874 -0.2334
  363PUPE   GL1 4139   7.400   6.208  10.095  0.0226  0.1602  0.1818
  363PUPE   GL2 4140   7.685   6.345  10.285 -0.0780  0.0646  0.1415
  363PUPE   D1A 4141   6.968   6.174  10.224  0.1671  0.3827  0.2626
  363PUPE   D2A 4142   6.560   6.335  10.307  0.1820  0.0487 -0.1622
  363PUPE   D3A 4143   6.553   6.110   9.806  0.2877  0.2135 -0.1386
  363PUPE   D4A 4144   6.132   6.221  10.050 -0.1164 -0.4223  0.1134
  363PUPE   D5A 4145   6.205   6.634  10.078  0.0068  0.2004 -0.1233
  363PUPE   C1B 4146   7.542   6.281  10.629  0.1486  0.2127 -0.1655
  363PUPE   C2B 4147   7.347   6.572  10.950  0.3936 -0.0339 -0.2209
  363PUPE   C3B 4148   7.387   6.420  11.439 -0.2215  0.1752  0.1801
  363PUPE   C4B 4149   7.634   6.364  11.708 -0.1706 -0.0755 -0.3159
  364PUPE   NH3 4150   3.104   7.044  10.183 -0.2137  0.1531  0.1808
  364PUPE   PO4 4151   3.463   7.224   9.840  0.1306 -0.2537 -0.0430
  364PUPE   GL1 4152   3.542   7.298  10.305  0.3578  0.0654  0.0137
  364PUPE   GL2 4153   3.664   7.604  10.364  0.1134 -0.2653 -0.1260
  364PUPE   D1A 4154   3.911   7.175  10.539 -0.0392 -0.1505  0.2661
  364PUPE   D2A 4155   4.029   7.136  10.932 -0.2211  0.0779 -0.0649
  364PUPE   D3A 4156   3.882   7.407  11.140  0.2710  0.1679  0.3203
  364PUPE   D4A 4157   3.600   7.633  11.077 -0.0487  0.1390 -0.2244
  364PUPE   D5A 4158   3.472   7.292  10.810  0.3168 -0.0210 -0.1014
  364PUPE   C1B 4159   3.784   7.739  10.648 -0.1845 -0.2171 -0.1621
  364PUPE   C2B 4160   3.971   8.031  10.976  0.2305 -0.5319  0.0856
  364PUPE   C3B 4161   3.808   7.938  11.380 -0.4920 -0.2030 -0.5631
  364PUPE   C4B 4162   3.963   8.026  11.775  0.1854 -0.2083  0.0531
  365PUPE   NH3 4163   2.951  -0.058   9.425  0.1846  0.1003  0.2622
  365PUPE   PO4 4164   2.974  -0.306   9.835  0.2901  0.0117  0.1467
  365PUPE   GL1 4165   3.099  -0.117  10.185 -0.1797  0.3070  0.0110
  365PUPE   GL2 4166   3.234   0.090  10.101 -0.2307 -0.1448 -0.0083
  365PUPE   D1A 4167   3.035  -0.311  10.563  0.0213 -0.0912  0.1397
  365PUPE   D2A 4168   3.256   0.007  10.678  0.1757 -0.1123 -0.4177
  365PUPE   D3A 4169   3.048  -0.006  10.955 -0.1379  0.1431  0.0371
  365PUPE   D4A 4170   3.089  -0.095  11.370  0.0322 -0.0561 -0.0626
  365PUPE   D5A 4171   3.200  -0.329  11.780 -0.1600 -0.1492 -0.0013
  365PUPE   C1B 4172   3.440   0.356  10.349  0.1610  0.0846  0.4911
  365PUPE   C2B 4173   3.411   0.421  10.835  0.5298  0.0796  0.2962
  365PUPE   C3B 4174   3.330   0.350  11.348 -0.3176  0.0637  0.1494
  365PUPE   C4B 4175   3.117   0.262  11.690 -0.0958 -0.1137  0.1809
  366PUPE   NH3 4176   6.138   2.500   9.276  0.0314  0.0437  0.3062
  366PUPE   PO4 4177   6.263   2.062   9.536 -0.1873  0.1292  0.2267
  366PUPE   GL1 4178   6.305   1.952  10.034  0.1610  0.1095 -0.0067
  366PUPE   GL2 4179   6.066   2.177  10.050  0.1370  0.1468 -0.0097
  366PUPE   D1A 4180   6.312   1.554  10.157  0.0491  0.1819  0.1965
  366PUPE   D2A 4181   6.397   1.652  10.584 -0.1718 -0.3158  0.2890
  366PUPE   D3A 4182   6.345   1.385  10.921  0.3054  0.1105  0.4283
  366PUPE   D4A 4183   5.968   1.340  11.132 -0.1652  0.3432 -0.0556
  366PUPE   D5A 4184   5.738   1.678  11.037 -0.0439  0.0274 -0.0490
  366PUPE   C1B 4185   5.659   2.352  10.212 -0.3640 -0.3518 -0.3297
  366PUPE   C2B 4186   5.280   2.457  10.434  0.2417  0.1930  0.2341
  366PUPE   C3B 4187   4.897   2.530  10.661  0.1079 -0.2635 -0.0387
  366PUPE   C4B 4188   4.818   2.866  10.970 -0.2755 -0.1363 -0.1781
  367OAPE   NH3 4189   5.831   2.139  13.264  0.0841 -0.3325  0.1904
  367OAPE   PO4 4190   5.498   2.493  13.252 -0.0597 -0.1638  0.0352
  367OAPE   GL1 4191   5.553   2.737  12.847  0.0799 -0.3286 -0.1439
  367OAPE   GL2 4192   5.271   2.783  12.700 -0.1649 -0.0988  0.3360
  367OAPE   D1A 4193   5.668   2.884  12.446 -0.3164  0.1672  0.0736
  367OAPE   D2A 4194   6.052   2.691  12.366  0.1978  0.1967 -0.1293
  367OAPE   D3A 4195   6.156   3.081  12.293 -0.1231  0.0325  0.3145
  367OAPE   D4A 4196   6.375   3.079  11.942  0.1085  0.0244 -0.0205
  367OAPE   C5A 4197   6.832   2.989  11.782  0.2678  0.1101  0.4248
  367OAPE   C1B 4198   5.087   2.709  12.346  0.2887  0.0661  0.0801
  367OAPE   D2B 4199   4.898   2.701  12.049 -0.1494 -0.0447  0.0625
  367OAPE   C3B 4200   5.057   2.632  11.662 -0.0570 -0.1073 -0.2376
  367OAPE   C4B 4201   5.126   2.566  11.273 -0.0901 -0.3252 -0.1094
  368OAPE   NH3 4202   5.542   1.250  13.142  0.1231 -0.0297 -0.0743
  368OAPE   PO4 4203   5.640   1.498  13.079  0.0885  0.1687  0.0966
  368OAPE   GL1 4204   5.703   1.497  12.693 -0.0299  0.0815 -0.0713
  368OAPE   GL2 4205   5.674   1.850  12.512  0.1182  0.1998  0.1086
  368OAPE   D1A 4206   5.925   1.367  12.357  0.2164  0.0258  0.0237
  368OAPE   D2A 4207   5.855   0.958  12.147  0.0405 -0.1444 -0.0453
  368OAPE   D3A 4208   5.742   1.320  11.781 -0.1711  0.1896 -0.0906
  368OAPE   D4A 4209   5.283   1.306  11.706 -0.2885 -0.2885 -0.1227
  368OAPE   C5A 4210   5.070   0.950  11.406  0.2262 -0.1927 -0.1947
  368OAPE   C1B 4211   5.823   1.917  12.034  0.0527  0.0520  0.0617
  368OAPE   D2B 4212   6.196   2.101  11.711  0.1436  0.0798  0.0475
  368OAPE   C3B 4213   6.047   2.206  11.252 -0.0386  0.0944 -0.3505
  368OAPE   C4B 4214   5.735   2.335  10.889  0.1184  0.0172 -0.2281
  369OAPE   NH3 4215   2.320   1.303  13.925 -0.1088  0.1300  0.1059
  369OAPE   PO4 4216   2.414   1.676  13.796  0.0181  0.2365  0.0014
  369OAPE   GL1 4217   2.290   1.349  13.404 -0.1203  0.0215 -0.0441
  369OAPE   GL2 4218   2.620   1.276  13.432  0.2233 -0.3001  0.0540
  369OAPE   D1A 4219   2.500   1.443  12.936 -0.2474 -0.0582 -0.1203
  369OAPE   D2A 4220   2.240   1.520  12.586 -0.1317 -0.1825  0.3823
  369OAPE   D3A 4221   2.283   1.653  12.144  0.3614  0.1373  0.0167
  369OAPE   D4A 4222   2.613   1.565  12.283  0.2761 -0.2436  0.0662
  369OAPE   C5A 4223   2.713   1.446  11.863 -0.4157 -0.1616  0.0418
  369OAPE   C1B 4224   2.548   0.920  13.162 -0.0846  0.0702  0.2149
  369OAPE   D2B 4225   2.558   0.672  12.903  0.0819 -0.0694  0.1444
  369OAPE   C3B 4226   2.949   0.602  12.863  0.1514 -0.1818 -0.4188
  369OAPE   C4B 4227   3.211   0.336  12.613  0.3499 -0.1049  0.0230
  370OAPE   NH3 4228   4.004   0.288  13.204 -0.0666 -0.4745  0.0801
  370OAPE   PO4 4229   3.753   0.405  13.556  0.3053  0.1737  0.4817
  370OAPE   GL1 4230   3.809   0.733  13.204 -0.1663  0.0953  0.0596
  370OAPE   GL2 4231   3.610   0.524  12.991  0.1791 -0.0626 -0.0887
  370OAPE   D1A 4232   4.079   0.803  12.835  0.0497 -0.2284 -0.1363
  370OAPE   D2A 4233   4.333   0.479  12.613 -0.5032 -0.0201  0.2082
  370OAPE   D3A 4234   4.234   0.582  12.243  0.1032  0.1042  0.0094
  370OAPE   D4A 4235   4.359   0.726  11.858  0.1173  0.2849 -0.2354
  370OAPE   C5A 4236   4.718   0.666  11.628  0.1545 -0.1187 -0.0031
  370OAPE   C1B 4237   3.802   0.499  12.510  0.0952 -0.0834  0.0681
  370OAPE   D2B 4238   3.917   0.154  12.284  0.0519 -0.2251 -0.0031
  370OAPE   C3B 4239   4.213  -0.008  12.063  0.2946  0.1447 -0.2683
  370OAPE   C4B 4240   4.518  -0.068  11.833  0.0169  0.0471  0.1367
  371OAPE   NH3 4241   0.844   6.391   6.779 -0.2202 -0.0765  0.0352
  371OAPE   PO4 4242   1.107   6.089   6.809 -0.3035 -0.2431 -0.1057
  371OAPE   GL1 4243   1.241   5.634   6.691 -0.0637 -0.1271  0.0419
  371OAPE   GL2 4244   1.521   5.500   6.607 -0.0996  0.1349 -0.0587
  371OAPE   D1A 4245   0.989   5.348   6.381 -0.2278 -0.1432  0.3370
  371OAPE   D2A 4246   0.946   5.201   6.035 -0.0891  0.1081  0.0488
  371OAPE   D3A 4247   1.187   4.765   5.950 -0.2543  0.1645  0.0523
  371OAPE   D4A 4248   1.601   4.609   5.988  0.2140  0.1184 -0.0005
  371OAPE   C5A 4249   1.874   4.513   5.703 -0.5867 -0.0030 -0.1297
  371OAPE   C1B 4250   1.500   5.562   6.181 -0.0283 -0.0576  0.1427
  371OAPE   D2B 4251   1.222   5.567   5.852 -0.0464  0.0523 -0.0388
  371OAPE   C3B 4252   1.277   5.762   5.387  0.1493  0.0316  0.3018
  371OAPE   C4B 4253   1.122   5.633   5.020  0.1526 -0.4366 -0.2900
  372OAPE   NH3 4254   1.535   1.847   9.416  0.0390  0.0588 -0.0751
  372OAPE   PO4 4255   1.194   2.032   9.664 -0.0689 -0.3180  0.1344
  372OAPE   GL1 4256   1.567   2.243   9.825 -0.2738  0.0251  0.0937
  372OAPE   GL2 4257   1.833   2.206   9.620  0.2009  0.2591  0.0114
  372OAPE   D1A 4258   1.783   2.569  10.090  0.0424  0.2159 -0.0573
  372OAPE   D2A 4259   2.183   2.695  10.038  0.1376  0.1672 -0.3921
  372OAPE   D3A 4260   2.424   3.026  10.030 -0.0712  0.0761  0.0074
  372OAPE   D4A 4261   2.709   2.618  10.131  0.1463 -0.0975 -0.1020
  372OAPE   C5A 4262   2.787   2.128  10.131 -0.3095  0.4194  0.0331
  372OAPE   C1B 4263   2.101   2.205  10.007  0.3683  0.3905 -0.1676
  372OAPE   D2B 4264   2.232   2.321  10.410 -0.1824  0.2381  0.0866
  372OAPE   C3B 4265   2.477   2.519  10.647  0.2758 -0.1301  0.0065
  372OAPE   C4B 4266   2.845   2.406  10.896  0.1061  0.0204  0.0491
  373OAPE   NH3 4267   2.666   6.335  10.055 -0.1066 -0.0911 -0.3971
  373OAPE   PO4 4268   3.037   6.425  10.226  0.1400 -0.0179 -0.0143
  373OAPE   GL1 4269   2.782   6.323  10.549  0.0287 -0.3389  0.2985
  373OAPE   GL2 4270   3.036   6.383  10.722  0.4961 -0.0377  0.1193
  373OAPE   D1A 4271   2.500   6.203  10.860 -0.1370 -0.0945 -0.0713
  373OAPE   D2A 4272   2.699   6.540  11.121 -0.0170 -0.1073  0.1288
  373OAPE   D3A 4273   2.655   6.548  11.503 -0.1888 -0.2039 -0.3889
  373OAPE   D4A 4274   3.014   6.387  11.554  0.3180  0.0427 -0.2364
  373OAPE   C5A 4275   3.252   6.475  12.020  0.0145  0.0328 -0.0219
  373OAPE   C1B 4276   3.217   6.419  11.094  0.1529 -0.1397 -0.0219
  373OAPE   D2B 4277   3.375   6.711  11.381  0.0297  0.0279 -0.3000
  373OAPE   C3B 4278   3.519   7.161  11.386  0.0007  0.0340  0.3259
  373OAPE   C4B 4279   3.556   7.591  11.553  0.1039  0.0728  0.2838
  374OAPE   NH3 4280   1.892   6.298   9.844  0.0511 -0.1255 -0.2505
  374OAPE   PO4 4281   2.185   6.346   9.772  0.2949  0.0933 -0.0157
  374OAPE   GL1 4282   2.253   6.262  10.271 -0.1519  0.1007 -0.3523
  374OAPE   GL2 4283   2.426   5.950  10.375 -0.2189 -0.0164 -0.3069
  374OAPE   D1A 4284   1.968   6.270  10.567  0.0052 -0.2418  0.0364
  374OAPE   D2A 4285   1.891   5.870  10.803 -0.0519  0.1155  0.3380
  374OAPE   D3A 4286   1.837   6.212  11.060  0.2004  0.2435 -0.1764
  374OAPE   D4A 4287   2.171   6.550  10.915 -0.1687  0.0621 -0.1293
  374OAPE   C5A 4288   2.307   6.701  10.544  0.0915  0.2495 -0.0554
  374OAPE   C1B 4289   2.375   5.768  10.720 -0.0938 -0.0499  0.0186
  374OAPE   D2B 4290   2.276   5.872  11.143  0.0141 -0.0429 -0.1242
  374OAPE   C3B 4291   2.204   6.214  11.348 -0.3231 -0.2384 -0.1358
  374OAPE   C4B 4292   2.154   6.604  11.587 -0.1027  0.0144  0.0857
  375CHOL   ROH 4293   0.459   1.140  10.652 -0.2399 -0.0973  0.1381
  375CHOL    R1 4294   0.644   1.115  10.864 -0.1444 -0.0577  0.0603
  375CHOL    R2 4295   0.566   1.100  11.129 -0.0238  0.0368  0.1028
  375CHOL    R3 4296   0.715   0.872  11.126 -0.0590  0.0140  0.1041
  375CHOL    R4 4297   0.650   0.915  11.409  0.0148  0.0700  0.1130
  375CHOL    R5 4298   0.849   0.886  11.324 -0.0097  0.0262  0.0700
  375CHOL    C1 4299   0.838   0.594  11.569  0.0043  0.0680  0.1201
  375CHOL    C2 4300   0.889   0.668  12.018 -0.1593 -0.1820 -0.1108
  376CHOL   ROH 4301   5.013   7.382  12.765 -0.2070  0.1194 -0.0070
  376CHOL    R1 4302   4.981   7.309  12.494 -0.1515 -0.0724  0.0371
  376CHOL    R2 4303   5.048   7.476  12.285 -0.4230 -0.0843 -0.0632
  376CHOL    R3 4304   5.196   7.263  12.204 -0.1339  0.0768  0.0255
  376CHOL    R4 4305   5.109   7.391  11.955 -0.3013 -0.1343 -0.0289
  376CHOL    R5 4306   5.082   7.182  12.010 -0.0240 -0.1530  0.0527
  376CHOL    C1 4307   5.283   7.142  11.688  0.0409 -0.0121  0.0744
  376CHOL    C2 4308   5.169   6.980  11.334 -0.0429 -0.2716 -0.0246
  377CHOL   ROH 4309   3.275   4.085   7.433  0.1900 -0.1122 -0.1629
  377CHOL    R1 4310   3.187   3.917   7.222 -0.0432 -0.1209 -0.0611
  377CHOL    R2 4311   3.321   3.686   7.151 -0.0715 -0.0731 -0.2542
  377CHOL    R3 4312   3.078   3.571   7.188  0.0065 -0.1507  0.0575
  377CHOL    R4 4313   3.232   3.370   7.042 -0.2346  0.0728 -0.5598
  377CHOL    R5 4314   3.037   3.449   6.986 -0.3687  0.1452 -0.0641
  377CHOL    C1 4315   2.951   3.079   7.014 -0.2563  0.0849 -0.4451
  377CHOL    C2 4316   3.041   2.958   6.663 -0.0532  0.0537  0.1279
  378CHOL   ROH 4317   2.569   1.939  12.806 -0.1244 -0.0362  0.0168
  378CHOL    R1 4318   2.429   1.944  12.560 -0.0704 -0.0470 -0.0135
  378CHOL    R2 4319   2.176   2.053  12.535 -0.0066  0.0715 -0.1014
  378CHOL    R3 4320   2.293   2.198  12.337  0.1037 -0.0531 -0.1302
  378CHOL    R4 4321   2.012   2.278  12.331  0.1885  0.3005 -0.0108
  378CHOL    R5 4322   2.129   2.205  12.163  0.0377  0.1671 -0.0677
  378CHOL    C1 4323   2.026   2.546  12.027  0.4057  0.3169  0.0149
  378CHOL    C2 4324   1.811   2.889  11.894  0.3786 -0.2840 -0.1012
  379CHOL   ROH 4325   6.843   7.231  12.971  0.2771  0.1243  0.0100
  379CHOL    R1 4326   7.039   7.143  12.786  0.1750 -0.0687 -0.0090
  379CHOL    R2 4327   7.048   6.884  12.691 -0.0856 -0.0813 -0.0061
  379CHOL    R3 4328   7.041   7.007  12.449  0.0083 -0.0778 -0.0073
  379CHOL    R4 4329   7.189   6.757  12.402 -0.0994 -0.1449  0.0145
  379CHOL    R5 4330   7.256   6.959  12.353  0.0011 -0.1756  0.0249
  379CHOL    C1 4331   7.266   6.799  12.006 -0.0194 -0.1786  0.0254
  379CHOL    C2 4332   7.662   6.884  11.914  0.1567 -0.3512 -0.2008
  380CHOL   ROH 4333   1.511   1.364  10.414 -0.0254  0.1358  0.0138
  380CHOL    R1 4334   1.549   1.513  10.652 -0.1521  0.0576  0.0844
  380CHOL    R2 4335   1.443   1.436  10.895  0.0150 -0.2153  0.0742
  380CHOL    R3 4336   1.701   1.457  10.978  0.0150  0.0744  0.0110
  380CHOL    R4 4337   1.543   1.448  11.225  0.0789 -0.0787  0.0502
  380CHOL    R5 4338   1.690   1.600  11.170 -0.0978  0.0801  0.0017
  380CHOL    C1 4339   1.843   1.475  11.496  0.1162  0.2728 -0.0231
  380CHOL    C2 4340   1.939   1.752  11.807 -0.1023  0.0404 -0.0669
  381CHOL   ROH 4341   6.050   6.252   6.327  0.3628  0.1934  0.0337
  381CHOL    R1 4342   6.157   6.068   6.140  0.1374  0.1736 -0.0801
  381CHOL    R2 4343   6.148   5.794   6.180  0.3779  0.1833  0.0709
  381CHOL    R3 4344   6.030   5.795   5.935 -0.0791 -0.0026  0.2792
  381CHOL    R4 4345   6.132   5.523   5.966  0.2552  0.1122  0.1685
  381CHOL    R5 4346   6.171   5.658   5.800 -0.1871  0.1076  0.0540
  381CHOL    C1 4347   6.012   5.367   5.612 -0.2453 -0.1036  0.4211
  381CHOL    C2 4348   6.349   5.251   5.516  0.0030  0.2148 -0.4619
  382CHOL   ROH 4349   7.748   0.956   4.728  0.1012  0.0422  0.0165
  382CHOL    R1 4350   7.475   0.921   4.795  0.0840  0.1618  0.0039
  382CHOL    R2 4351   7.271   1.032   4.646  0.1362 -0.0273 -0.1979
  382CHOL    R3 4352   7.181   0.775   4.637  0.1019 -0.0340  0.1420
  382CHOL    R4 4353   6.942   0.940   4.594  0.1824 -0.0341 -0.5054
  382CHOL    R5 4354   6.967   0.783   4.745 -0.0606  0.2218 -0.1687
  382CHOL    C1 4355   6.666   0.646   4.555  0.1770 -0.0445 -0.3654
  382CHOL    C2 4356   6.238   0.655   4.706  0.0178 -0.3629  0.3094
  383CHOL   ROH 4357   3.891   1.442  11.711  0.1715  0.0211  0.0884
  383CHOL    R1 4358   3.821   1.552  11.459  0.0831 -0.0539  0.0812
  383CHOL    R2 4359   3.902   1.802  11.378 -0.0627 -0.0239  0.0363
  383CHOL    R3 4360   3.997   1.666  11.162 -0.0149 -0.0016  0.0418
  383CHOL    R4 4361   4.008   1.949  11.083  0.1404  0.0218  0.1288
  383CHOL    R5 4362   3.911   1.787  10.974  0.1237  0.0914  0.0337
  383CHOL    C1 4363   4.158   1.906  10.709  0.3036  0.0694  0.1879
  383CHOL    C2 4364   4.191   2.212  10.698 -0.0245  0.0086  0.0955
  384CHOL   ROH 4365   6.383   4.398  11.245  0.0595 -0.1673 -0.0319
  384CHOL    R1 4366   6.365   4.535  11.493  0.0483 -0.1320 -0.0522
  384CHOL    R2 4367   6.140   4.524  11.653  0.0228 -0.0702 -0.0838
  384CHOL    R3 4368   6.319   4.444  11.842 -0.0194 -0.0782 -0.0470
  384CHOL    R4 4369   6.070   4.494  11.990  0.0100  0.1360 -0.0666
  384CHOL    R5 4370   6.266   4.579  12.033  0.0593  0.0468 -0.1119
  384CHOL    C1 4371   6.195   4.401  12.364 -0.0371  0.2485 -0.0220
  384CHOL    C2 4372   6.173   4.385  12.799  0.0687 -0.3707 -0.2284
  385CHOL   ROH 4373   4.680   3.384  12.690 -0.0973 -0.0517 -0.2337
  385CHOL    R1 4374   4.796   3.608  12.563  0.0455 -0.0529 -0.1073
  385CHOL    R2 4375   4.845   3.617  12.291  0.0663  0.0618 -0.0994
  385CHOL    R3 4376   4.699   3.845  12.305  0.2033  0.1449  0.0116
  385CHOL    R4 4377   4.812   3.845  12.034 -0.2649 -0.0890 -0.1968
  385CHOL    R5 4378   4.828   4.005  12.181  0.0755  0.0013 -0.3202
  385CHOL    C1 4379   4.656   4.193  11.897 -0.3293 -0.0989 -0.1492
  385CHOL    C2 4380   4.939   4.426  11.988 -0.0830 -0.2361  0.1936
  386CHOL   ROH 4381   1.333   4.605  10.822 -0.0999 -0.2434 -0.0610
  386CHOL    R1 4382   1.157   4.622  11.043  0.0172 -0.1673  0.0270
  386CHOL    R2 4383   1.245   4.625  11.305  0.1652  0.0658 -0.0254
  386CHOL    R3 4384   1.099   4.853  11.318  0.0628  0.0067 -0.1073
  386CHOL    R4 4385   1.126   4.766  11.597  0.2129  0.1834 -0.0615
  386CHOL    R5 4386   0.940   4.812  11.492  0.1486  0.0340 -0.0197
  386CHOL    C1 4387   0.919   5.063  11.779  0.1446  0.1963 -0.1594
  386CHOL    C2 4388   0.811   5.343  11.983 -0.1073 -0.3976 -0.0001
  387CHOL   ROH 4389   5.369   3.800  10.118  0.1015 -0.2896 -0.2508
  387CHOL    R1 4390   5.495   3.579  10.242 -0.0030 -0.2265 -0.0252
  387CHOL    R2 4391   5.644   3.602  10.473 -0.0270 -0.0687 -0.0243
  387CHOL    R3 4392   5.476   3.408  10.563 -0.1170  0.0797  0.1339
  387CHOL    R4 4393   5.691   3.418  10.762  0.0741 -0.1019 -0.0613
  387CHOL    R5 4394   5.621   3.242  10.655 -0.1783 -0.0452  0.0058
  387CHOL    C1 4395   5.561   3.129  11.014  0.0484  0.0181  0.0656
  387CHOL    C2 4396   5.616   2.748  11.096  0.1100 -0.4820 -0.1744
  388CHOL   ROH 4397   3.300   4.107  13.277 -0.1732  0.2104  0.1954
  388CHOL    R1 4398   3.231   4.273  13.059 -0.1783 -0.0302  0.0112
  388CHOL    R2 4399   3.413   4.442  12.937 -0.2757  0.1074  0.0700
  388CHOL    R3 4400   3.335   4.311  12.712  0.1001 -0.1462  0.0766
  388CHOL    R4 4401   3.509   4.527  12.616 -0.4511  0.3438  0.0762
  388CHOL    R5 4402   3.306   4.485  12.549 -0.3526 -0.2223  0.0535
  388CHOL    C1 4403   3.492   4.453  12.218 -0.2004  0.2433  0.0859
  388CHOL    C2 4404   3.623   4.801  12.159  0.0742 -0.1001  0.0770
  389CHOL   ROH 4405   0.146   0.048  12.888  0.1821  0.2562  0.1869
  389CHOL    R1 4406   0.120   0.149  12.625 -0.1258 -0.0957  0.0772
  389CHOL    R2 4407   0.317   0.297  12.503 -0.5317  0.2913 -0.1022
  389CHOL    R3 4408   0.294   0.109  12.308 -0.0672  0.0140  0.0898
  389CHOL    R4 4409   0.422   0.339  12.176 -0.8288  0.3436 -0.1963
  389CHOL    R5 4410   0.241   0.235  12.110 -0.5793 -0.2975 -0.0065
  389CHOL    C1 4411   0.462   0.187  11.803 -0.5657  0.1138 -0.0706
  389CHOL    C2 4412   0.718   0.127  11.552  0.0054  0.2346 -0.1231
  390CHOL   ROH 4413   3.365   3.159  12.792  0.0883 -0.0462 -0.2288
  390CHOL    R1 4414   3.267   3.372  12.632 -0.0008 -0.0481 -0.1762
  390CHOL    R2 4415   3.063   3.339  12.449 -0.1027 -0.0484 -0.0562
  390CHOL    R3 4416   2.950   3.544  12.587 -0.0256 -0.0420 -0.0003
  390CHOL    R4 4417   2.837   3.564  12.317  0.0194  0.0970 -0.0210
  390CHOL    R5 4418   2.938   3.723  12.428  0.0818  0.0177  0.0502
  390CHOL    C1 4419   2.599   3.889  12.370  0.1628  0.1876  0.0520
  390CHOL    C2 4420   2.371   4.247  12.244  0.0035 -0.0947 -0.0491
  391CHOL   ROH 4421   5.085   3.248  12.819 -0.0896 -0.1326  0.0316
  391CHOL    R1 4422   5.080   3.228  12.536 -0.1419 -0.1264  0.0314
  391CHOL    R2 4423   5.219   3.403  12.373 -0.2876 -0.0306  0.0026
  391CHOL    R3 4424   5.323   3.173  12.271 -0.1652  0.0362 -0.0235
  391CHOL    R4 4425   5.244   3.328  12.036 -0.2711  0.0014 -0.0030
  391CHOL    R5 4426   5.186   3.124  12.082 -0.1493 -0.0319 -0.0138
  391CHOL    C1 4427   5.356   3.070  11.745 -0.1467  0.0827 -0.0308
  391CHOL    C2 4428   5.265   3.024  11.377  0.1436 -0.1959  0.1585
  392CHOL   ROH 4429   5.825   2.519   9.703  0.1505  0.3210  0.2030
  392CHOL    R1 4430   5.622   2.683   9.814  0.0369  0.2160  0.1537
  392CHOL    R2 4431   5.361   2.678   9.724  0.0823  0.1554  0.0176
  392CHOL    R3 4432   5.306   2.632   9.986 -0.0350  0.0499 -0.0249
  392CHOL    R4 4433   5.043   2.644   9.855  0.0284 -0.0153 -0.1519
  392CHOL    R5 4434   5.108   2.760  10.028 -0.1078 -0.0449 -0.0826
  392CHOL    C1 4435   4.806   2.581  10.178 -0.1131 -0.2137 -0.2905
  392CHOL    C2 4436   4.524   2.343  10.190  0.6165 -0.1892 -0.2051
  393CHOL   ROH 4437   2.220   1.072  12.757  0.2693  0.0512  0.1238
  393CHOL    R1 4438   2.250   1.005  12.484  0.0980  0.1965  0.0659
  393CHOL    R2 4439   2.441   1.121  12.322  0.2264  0.0385  0.0971
  393CHOL    R3 4440   2.512   0.863  12.274 -0.1563 -0.0359 -0.1005
  393CHOL    R4 4441   2.607   1.012  12.039  0.2633  0.0504  0.1151
  393CHOL    R5 4442   2.478   0.836  12.038 -0.0267  0.2536 -0.1565
  393CHOL    C1 4443   2.770   0.706  11.829 -0.0746 -0.0125 -0.0600
  393CHOL    C2 4444   2.994   0.786  11.579  0.1495 -0.1590  0.0620
  394CHOL   ROH 4445   5.414   0.286   9.696 -0.0023 -0.3548  0.0688
  394CHOL    R1 4446   5.291   0.287   9.951  0.1315 -0.3100  0.1326
  394CHOL    R2 4447   5.426   0.361  10.180  0.1523  0.0816 -0.0045
  394CHOL    R3 4448   5.219   0.534  10.208 -0.0845 -0.1865 -0.0411
  394CHOL    R4 4449   5.284   0.453  10.482  0.2499  0.1905  0.0098
  394CHOL    R5 4450   5.088   0.443  10.387  0.1814 -0.1976  0.1589
  394CHOL    C1 4451   5.007   0.670  10.683  0.0844  0.0022 -0.0162
  394CHOL    C2 4452   4.842   0.619  11.075 -0.2227  0.5176 -0.0189
  395CHOL   ROH 4453   3.462   1.910   9.504 -0.0951 -0.1091 -0.0081
  395CHOL    R1 4454   3.559   2.176   9.506 -0.0801 -0.1154 -0.0160
  395CHOL    R2 4455   3.773   2.258   9.351 -0.0180 -0.1564  0.0542
  395CHOL    R3 4456   3.596   2.445   9.264  0.0298 -0.1563 -0.0464
  395CHOL    R4 4457   3.859   2.573   9.238  0.0577 -0.1915  0.0114
  395CHOL    R5 4458   3.686   2.653   9.344  0.0292 -0.1474 -0.0615
  395CHOL    C1 4459   3.744   2.932   9.091  0.1467 -0.2118 -0.1079
  395CHOL    C2 4460   3.813   3.229   9.142  0.2581  0.0639  0.1728
  396CHOL   ROH 4461   1.951   5.851  13.553  0.1261 -0.2469  0.0697
  396CHOL    R1 4462   1.896   5.893  13.279  0.2083 -0.0786  0.0775
  396CHOL    R2 4463   2.078   5.837  13.080  0.1783 -0.1943  0.0808
  396CHOL    R3 4464   1.874   5.689  12.978  0.0325  0.0606 -0.0061
  396CHOL    R4 4465   2.078   5.689  12.767  0.1226 -0.1900  0.0788
  396CHOL    R5 4466   1.869   5.747  12.746  0.2007  0.0724 -0.0075
  396CHOL    C1 4467   1.887   5.464  12.490 -0.0468  0.0517 -0.0038
  396CHOL    C2 4468   1.723   5.242  12.232  0.1096 -0.2951 -0.3191
  397CHOL   ROH 4469   1.440   1.021  13.470  0.1743 -0.1987  0.0479
  397CHOL    R1 4470   1.502   0.964  13.200  0.1371 -0.0548  0.0085
  397CHOL    R2 4471   1.418   1.125  12.992  0.0538  0.0225  0.0992
  397CHOL    R3 4472   1.683   1.129  12.930  0.0414  0.1214  0.0508
  397CHOL    R4 4473   1.547   1.191  12.677 -0.0492 -0.4596 -0.0525
  397CHOL    R5 4474   1.695   1.033  12.710  0.0823 -0.2836  0.2218
  397CHOL    C1 4475   1.870   1.233  12.437 -0.1208 -0.6475 -0.1865
  397CHOL    C2 4476   1.782   1.375  12.029  0.3394  0.0409 -0.2360
  398CHOL   ROH 4477   6.703   5.393  10.686  0.0804 -0.0991 -0.0184
  398CHOL    R1 4478   6.853   5.554  10.864  0.2302 -0.2698  0.0110
  398CHOL    R2 4479   6.734   5.718  11.052  0.3809 -0.1492 -0.0036
  398CHOL    R3 4480   6.893   5.582  11.225  0.2081 -0.3285  0.0191
  398CHOL    R4 4481   6.758   5.782  11.391  0.3768 -0.1942  0.0061
  398CHOL    R5 4482   6.973   5.749  11.377  0.3510 -0.4160  0.0462
  398CHOL    C1 4483   6.921   5.690  11.750  0.2122 -0.3888  0.0331
  398CHOL    C2 4484   7.020   5.806  12.065  0.1413 -0.0312 -0.0424
  399CHOL   ROH 4485   5.917   1.716   9.825  0.0129 -0.1032 -0.0068
  399CHOL    R1 4486   5.804   1.674  10.082 -0.1181 -0.0651 -0.0567
  399CHOL    R2 4487   5.886   1.815  10.306 -0.0419 -0.2164  0.0184
  399CHOL    R3 4488   5.621   1.873  10.325  0.0092  0.0558 -0.0618
  399CHOL    R4 4489   5.731   1.951  10.584 -0.0236 -0.1749  0.0082
  399CHOL    R5 4490   5.563   1.818  10.550 -0.1470  0.0213 -0.1155
  399CHOL    C1 4491   5.393   2.084  10.763  0.0351  0.1048 -0.0730
  399CHOL    C2 4492   5.118   2.102  11.019  0.2420 -0.0530  0.2886
  400CHOL   ROH 4493   0.892   2.479  13.354 -0.3788 -0.0475 -0.0284
  400CHOL    R1 4494   0.862   2.343  13.107 -0.3138  0.0598 -0.0963
  400CHOL    R2 4495   0.877   2.472  12.864 -0.1721  0.1536 -0.0389
  400CHOL    R3 4496   1.066   2.284  12.812 -0.2052  0.1190 -0.0339
  400CHOL    R4 4497   0.974   2.370  12.548 -0.0983  0.2248 -0.0395
  400CHOL    R5 4498   0.982   2.165  12.622 -0.1765  0.1990 -0.0978
  400CHOL    C1 4499   1.208   2.134  12.316 -0.0864  0.2338 -0.0351
  400CHOL    C2 4500   1.553   2.061  12.087 -0.1083  0.2060 -0.0588
  401CHOL   ROH 4501   6.470   6.158  13.043 -0.4493 -0.0328 -0.0320
  401CHOL    R1 4502   6.534   6.019  12.805  0.0519 -0.0514  0.1016
  401CHOL    R2 4503   6.350   5.977  12.603  0.2479 -0.7121  0.0324
  401CHOL    R3 4504   6.542   6.093  12.449  0.0186 -0.2952  0.0489
  401CHOL    R4 4505   6.371   5.952  12.258  0.3299 -0.6663  0.0347
  401CHOL    R5 4506   6.586   5.933  12.277  0.3778 -0.2041  0.0515
  401CHOL    C1 4507   6.563   6.047  11.914  0.1624 -0.2483  0.0515
  401CHOL    C2 4508   6.561   6.243  11.591  0.3963 -0.2058  0.2413
  402CHOL   ROH 4509   3.200   6.849  10.655 -0.2044 -0.1764  0.0337
  402CHOL    R1 4510   3.200   6.886  10.935 -0.1223  0.0729  0.0029
  402CHOL    R2 4511   3.083   7.106  11.056 -0.2777  0.0742 -0.1467
  402CHOL    R3 4512   2.949   6.916  11.198 -0.0437  0.0709  0.0784
  402CHOL    R4 4513   2.868   7.171  11.318 -0.4438  0.1281 -0.2945
  402CHOL    R5 4514   2.950   6.999  11.423 -0.2202  0.3863 -0.0307
  402CHOL    C1 4515   2.616   7.032  11.604 -0.3210  0.1564 -0.1693
  402CHOL    C2 4516   2.665   7.241  11.921 -0.1205  0.3551 -0.1817
  403CHOL   ROH 4517   6.706   3.204  11.306  0.2371 -0.1015 -0.0831
  403CHOL    R1 4518   6.582   2.954  11.261  0.1551 -0.0710 -0.0257
  403CHOL    R2 4519   6.500   2.872  11.011  0.0103 -0.0459  0.0154
  403CHOL    R3 4520   6.653   2.654  11.067 -0.0143 -0.0860 -0.0677
  403CHOL    R4 4521   6.413   2.545  10.937 -0.0226 -0.0060 -0.1276
  403CHOL    R5 4522   6.495   2.485  11.130 -0.0377 -0.0964 -0.1461
  403CHOL    C1 4523   6.507   2.151  10.946 -0.0648 -0.0204 -0.2889
  403CHOL    C2 4524   6.098   1.971  10.862 -0.0561 -0.0050 -0.0586
  404CHOL   ROH 4525   2.669   3.460  12.976 -0.1518 -0.2018  0.0912
  404CHOL    R1 4526   2.552   3.597  12.758 -0.0038 -0.2149  0.0008
  404CHOL    R2 4527   2.381   3.474  12.579 -0.0818 -0.1687  0.0349
  404CHOL    R3 4528   2.215   3.678  12.647  0.0786  0.0061 -0.0890
  404CHOL    R4 4529   2.101   3.567  12.401 -0.1204 -0.1771  0.0919
  404CHOL    R5 4530   2.153   3.776  12.438  0.0267 -0.1721 -0.1541
  404CHOL    C1 4531   1.781   3.813  12.360  0.0078 -0.0178  0.0088
  404CHOL    C2 4532   1.444   3.623  12.177 -0.0072  0.4023 -0.0991
  405CHOL   ROH 4533   3.411   4.005   9.899  0.1481 -0.1887 -0.0687
  405CHOL    R1 4534   3.555   3.967  10.139  0.0117 -0.0625  0.0369
  405CHOL    R2 4535   3.432   3.950  10.386 -0.1295  0.0928 -0.0138
  405CHOL    R3 4536   3.569   3.716  10.402 -0.1613  0.0885  0.1904
  405CHOL    R4 4537   3.495   3.777  10.679 -0.3057  0.2394  0.1115
  405CHOL    R5 4538   3.695   3.734  10.605 -0.2731  0.1797  0.2479
  405CHOL    C1 4539   3.660   3.457  10.864 -0.4381  0.3207  0.3760
  405CHOL    C2 4540   3.803   3.451  11.198 -0.3373 -0.1988  0.2816
  406CHOL   ROH 4541   3.659   2.470  11.977 -0.1723 -0.0095  0.0152
  406CHOL    R1 4542   3.639   2.299  11.753  0.0588  0.0088 -0.0226
  406CHOL    R2 4543   3.485   2.362  11.532 -0.0421 -0.1560 -0.0012
  406CHOL    R3 4544   3.718   2.317  11.398  0.0188  0.2015 -0.0227
  406CHOL    R4 4545   3.510   2.315  11.190 -0.0477 -0.4122  0.0316
  406CHOL    R5 4546   3.659   2.159  11.227  0.2898 -0.0804  0.1340
  406CHOL    C1 4547   3.743   2.246  10.865  0.0063 -0.2257  0.0305
  406CHOL    C2 4548   3.470   2.180  10.719 -0.2862  0.0173 -0.0122
  407CHOL   ROH 4549   0.225   2.026  10.597 -0.0223  0.2292 -0.2092
  407CHOL    R1 4550   0.404   2.115  10.797  0.0491  0.1740 -0.2512
  407CHOL    R2 4551   0.525   2.363  10.791 -0.0506  0.2195 -0.1533
  407CHOL    R3 4552   0.417   2.386  11.039  0.0813  0.0248 -0.0875
  407CHOL    R4 4553   0.606   2.609  11.019 -0.1312  0.1954 -0.0970
  407CHOL    R5 4554   0.600   2.459  11.176  0.0925  0.1288 -0.1645
  407CHOL    C1 4555   0.553   2.774  11.386 -0.0543 -0.0014 -0.0024
  407CHOL    C2 4556   0.897   3.062  11.601 -0.2441  0.0476  0.2363
  408CHOL   ROH 4557   2.090   4.367  12.955  0.1572 -0.2596 -0.0467
  408CHOL    R1 4558   1.969   4.472  12.722  0.0805  0.0632  0.1320
  408CHOL    R2 4559   1.920   4.318  12.498  0.2076  0.4170 -0.1467
  408CHOL    R3 4560   1.666   4.409  12.530  0.1327  0.1635  0.0140
  408CHOL    R4 4561   1.659   4.256  12.280  0.2296  0.4757 -0.1908
  408CHOL    R5 4562   1.593   4.462  12.308  0.0582  0.3915  0.0879
  408CHOL    C1 4563   1.268   4.305  12.184  0.1721  0.2719 -0.0656
  408CHOL    C2 4564   1.090   4.445  11.954 -0.1370 -0.0675  0.0025
  409CHOL   ROH 4565   1.619   4.194   6.829  0.1586 -0.0009  0.0841
  409CHOL    R1 4566   1.697   4.241   6.561  0.0707  0.0823  0.0729
  409CHOL    R2 4567   1.884   4.432   6.492  0.2165 -0.0551  0.0978
  409CHOL    R3 4568   2.006   4.222   6.369 -0.0388 -0.0981 -0.0918
  409CHOL    R4 4569   2.061   4.452   6.196  0.3925  0.0483  0.2075
  409CHOL    R5 4570   1.972   4.262   6.136  0.1296  0.2428 -0.0678
  409CHOL    C1 4571   2.278   4.267   5.908  0.2553  0.0682  0.0932
  409CHOL    C2 4572   2.604   4.246   5.725 -0.1265  0.1299 -0.0922
  410CHOL   ROH 4573   0.107   5.018  10.685  0.1184  0.1269 -0.0639
  410CHOL    R1 4574   0.234   5.174  10.883  0.0529  0.0651  0.0296
  410CHOL    R2 4575   0.112   5.391  11.002  0.0023  0.0138  0.0799
  410CHOL    R3 4576   0.174   5.260  11.232 -0.0497 -0.0695  0.0451
  410CHOL    R4 4577   0.140   5.540  11.313  0.0501 -0.0783  0.1183
  410CHOL    R5 4578   0.313   5.413  11.352  0.0029 -0.1516  0.0880
  410CHOL    C1 4579   0.215   5.502  11.710  0.0292 -0.2101  0.1081
  410CHOL    C2 4580   0.204   5.537  12.065  0.0243 -0.1905 -0.1850
  411CHOL   ROH 4581   2.821   6.859  10.514  0.1644  0.0747  0.0830
  411CHOL    R1 4582   2.754   6.882  10.788  0.0410 -0.0150  0.0619
  411CHOL    R2 4583   2.654   7.116  10.898  0.1776  0.0150  0.1334
  411CHOL    R3 4584   2.454   6.952  10.982 -0.0045  0.1330 -0.0618
  411CHOL    R4 4585   2.428   7.192  11.147  0.1138  0.0521  0.0641
  411CHOL    R5 4586   2.444   6.987  11.218 -0.0956 -0.0014 -0.0482
  411CHOL    C1 4587   2.108   7.082  11.372 -0.0942  0.1844 -0.1594
  411CHOL    C2 4588   1.916   7.245  11.751  0.0492  0.0193 -0.0534
  412CHOL   ROH 4589   1.500   6.957  12.224  0.1927  0.3396 -0.1043
  412CHOL    R1 4590   1.507   6.874  11.953 -0.1074  0.1648 -0.0629
  412CHOL    R2 4591   1.691   6.691  11.859  0.0010  0.3465 -0.2109
  412CHOL    R3 4592   1.468   6.561  11.771  0.0333 -0.0175  0.2139
  412CHOL    R4 4593   1.690   6.437  11.624 -0.0396  0.4696 -0.3459
  412CHOL    R5 4594   1.510   6.524  11.538 -0.4057  0.1893  0.0926
  412CHOL    C1 4595   1.481   6.167  11.406 -0.0330  0.1995 -0.0259
  412CHOL    C2 4596   1.163   5.930  11.434 -0.2502  0.4199 -0.3859
  413CHOL   ROH 4597   6.604   7.125  10.321  0.1345  0.0392  0.0528
  413CHOL    R1 4598   6.694   7.120  10.589  0.1469  0.1001  0.0516
  413CHOL    R2 4599   6.580   7.275  10.787  0.1521  0.1495  0.0289
  413CHOL    R3 4600   6.554   7.036  10.914  0.1562  0.1735  0.0715
  413CHOL    R4 4601   6.561   7.233  11.130  0.1734  0.1891  0.0338
  413CHOL    R5 4602   6.688   7.057  11.111  0.1620  0.1921  0.0560
  413CHOL    C1 4603   6.525   6.984  11.448  0.1897  0.2347  0.0767
  413CHOL    C2 4604   6.360   6.749  11.764 -0.0694 -0.0062 -0.3084
  414CHOL   ROH 4605   2.703   2.434  12.579 -0.1379  0.1555 -0.1882
  414CHOL    R1 4606   2.697   2.601  12.351  0.0631 -0.0123 -0.3207
  414CHOL    R2 4607   2.715   2.502  12.094 -0.1632 -0.2507 -0.2498
  414CHOL    R3 4608   2.484   2.641  12.059  0.0404  0.0892 -0.2907
  414CHOL    R4 4609   2.531   2.509  11.801 -0.2827 -0.2703 -0.1759
  414CHOL    R5 4610   2.497   2.722  11.834  0.0755 -0.1715 -0.3859
  414CHOL    C1 4611   2.207   2.644  11.598 -0.1612  0.0373 -0.1712
  414CHOL    C2 4612   2.066   2.810  11.335 -0.2461 -0.1154  0.0451
  415CHOL   ROH 4613   0.326   4.055  11.109 -0.0050  0.1644 -0.0289
  415CHOL    R1 4614   0.185   3.972  11.340 -0.0429  0.1574 -0.0540
  415CHOL    R2 4615   0.302   3.965  11.591 -0.0411  0.0163 -0.0561
  415CHOL    R3 4616   0.089   4.120  11.658  0.0368  0.1014 -0.0039
  415CHOL    R4 4617   0.206   4.042  11.914  0.1119  0.1210 -0.0353
  415CHOL    R5 4618  -0.001   4.017  11.855  0.0805  0.1764  0.0543
  415CHOL    C1 4619  -0.049   4.233  12.165  0.2741  0.2618  0.0258
  415CHOL    C2 4620   0.130   4.131  12.468  0.0786 -0.1187  0.2319
  416CHOL   ROH 4621   5.676   0.468  11.965  0.2237  0.0780 -0.1722
  416CHOL    R1 4622   5.954   0.417  11.980  0.2032  0.0043 -0.0108
  416CHOL    R2 4623   6.057   0.175  12.065  0.0926 -0.0095  0.0958
  416CHOL    R3 4624   6.189   0.185  11.828  0.2213 -0.0921  0.1637
  416CHOL    R4 4625   6.331  -0.019  11.984  0.0120 -0.1816  0.2307
  416CHOL    R5 4626   6.420   0.155  11.887  0.1720 -0.2393  0.2777
  416CHOL    C1 4627   6.615  -0.123  11.714  0.0859 -0.3595  0.3730
  416CHOL    C2 4628   6.809  -0.336  11.536 -0.1099 -0.0056  0.1167
  417CHOL   ROH 4629   1.286   5.494  10.610  0.3611  0.1145 -0.2134
  417CHOL    R1 4630   1.373   5.460  10.877  0.2892 -0.0921 -0.2141
  417CHOL    R2 4631   1.636   5.496  10.954  0.2356  0.0458 -0.0813
  417CHOL    R3 4632   1.527   5.668  11.133  0.0250 -0.2270  0.0595
  417CHOL    R4 4633   1.794   5.611  11.238  0.1996  0.2165 -0.1297
  417CHOL    R5 4634   1.606   5.591  11.346  0.2971 -0.1759 -0.0212
  417CHOL    C1 4635   1.784   5.840  11.573 -0.0191  0.0599 -0.0256
  417CHOL    C2 4636   2.017   6.045  11.769 -0.3140  0.3628  0.1897
  418CHOL   ROH 4637   5.559   1.461   9.694 -0.3300 -0.0187 -0.0788
  418CHOL    R1 4638   5.389   1.520   9.912 -0.3316 -0.1008 -0.0574
  418CHOL    R2 4639   5.311   1.328  10.096 -0.1214 -0.1146  0.0208
  418CHOL    R3 4640   5.410   1.507  10.275 -0.2346  0.0292 -0.0578
  418CHOL    R4 4641   5.163   1.410  10.398 -0.0460 -0.2673  0.0999
  418CHOL    R5 4642   5.217   1.618  10.363 -0.3233 -0.2002  0.0441
  418CHOL    C1 4643   5.170   1.625  10.741 -0.1083 -0.2212  0.0722
  418CHOL    C2 4644   4.865   1.591  10.895  0.1591 -0.2224 -0.0938
  419CHOL   ROH 4645   0.458   2.112  13.627 -0.2710  0.0160 -0.0033
  419CHOL    R1 4646   0.372   2.093  13.358 -0.0017  0.0005 -0.0911
  419CHOL    R2 4647   0.289   2.312  13.212 -0.1454 -0.0513 -0.0837
  419CHOL    R3 4648   0.478   2.226  13.036  0.1277  0.2481  0.0499
  419CHOL    R4 4649   0.287   2.377  12.873 -0.1120 -0.2048 -0.1142
  419CHOL    R5 4650   0.354   2.172  12.838  0.3260 -0.0955  0.0082
  419CHOL    C1 4651   0.462   2.333  12.510  0.1637 -0.0130 -0.0066
  419CHOL    C2 4652   0.316   2.222  12.226 -0.0273  0.0826 -0.0024
  420CHOL   ROH 4653   0.063   3.764  13.505 -0.0209 -0.0523 -0.0402
  420CHOL    R1 4654   0.163   3.618  13.284  0.0260 -0.0639 -0.0115
  420CHOL    R2 4655   0.075   3.661  13.025  0.0810 -0.0776 -0.0316
  420CHOL    R3 4656   0.340   3.694  12.975  0.0917 -0.0810  0.0212
  420CHOL    R4 4657   0.213   3.701  12.711  0.1438 -0.1100 -0.0082
  420CHOL    R5 4658   0.378   3.572  12.772  0.1333 -0.1035  0.0408
  420CHOL    C1 4659   0.542   3.755  12.481  0.1904 -0.1321  0.0550
  420CHOL    C2 4660   0.497   3.755  12.117 -0.2534 -0.1194 -0.2015
  421CHOL   ROH 4661   4.802   4.351  10.238  0.1271  0.1510 -0.1027
  421CHOL    R1 4662   4.715   4.310  10.504  0.0919  0.1157 -0.1195
  421CHOL    R2 4663   4.645   4.519  10.671  0.0569  0.0926 -0.1058
  421CHOL    R3 4664   4.414   4.378  10.697  0.0610  0.0767 -0.1539
  421CHOL    R4 4665   4.481   4.460  10.970 -0.0418  0.1475 -0.1483
  421CHOL    R5 4666   4.440   4.257  10.901  0.0014  0.1271 -0.1157
  421CHOL    C1 4667   4.169   4.293  11.168 -0.0954  0.1646 -0.2182
  421CHOL    C2 4668   4.327   4.283  11.416 -0.0963 -0.1078 -0.0595
  422CHOL   ROH 4669   5.088   4.044  10.450  0.0120 -0.1640 -0.0669
  422CHOL    R1 4670   5.192   3.814  10.579 -0.1395 -0.1918  0.0035
  422CHOL    R2 4671   5.401   3.827  10.761 -0.1224 -0.2740 -0.0272
  422CHOL    R3 4672   5.225   3.696  10.922 -0.1910 -0.1039  0.0429
  422CHOL    R4 4673   5.480   3.684  11.065 -0.0641 -0.5317 -0.1584
  422CHOL    R5 4674   5.352   3.516  11.014 -0.3556 -0.3382 -0.1497
  422CHOL    C1 4675   5.361   3.478  11.393 -0.0946 -0.5220 -0.1690
  422CHOL    C2 4676   5.576   3.529  11.726 -0.1537 -0.0040  0.0763
  423CHOL   ROH 4677   5.552   5.929  10.190 -0.2732  0.1625 -0.0147
  423CHOL    R1 4678   5.703   6.066  10.387 -0.2078  0.1316 -0.0435
  423CHOL    R2 4679   5.587   6.187  10.606 -0.1174 -0.0656  0.1132
  423CHOL    R3 4680   5.763   6.033  10.744  0.0734 -0.0460 -0.1035
  423CHOL    R4 4681   5.723   6.269  10.913 -0.0364 -0.2115  0.1172
  423CHOL    R5 4682   5.914   6.190  10.843 -0.0024 -0.0048 -0.0463
  423CHOL    C1 4683   5.969   6.172  11.220  0.1899 -0.2781 -0.0839
  423CHOL    C2 4684   5.869   6.414  11.455 -0.0319  0.0020  0.2213
  424CHOL   ROH 4685   4.087   7.461  10.092 -0.2508 -0.0486  0.0545
  424CHOL    R1 4686   4.277   7.483  10.301 -0.2096 -0.0953  0.0230
  424CHOL    R2 4687   4.280   7.696  10.477 -0.0968 -0.0684 -0.0049
  424CHOL    R3 4688   4.268   7.499  10.664 -0.1511 -0.0404  0.0208
  424CHOL    R4 4689   4.314   7.745  10.818  0.1454 -0.0716 -0.0275
  424CHOL    R5 4690   4.433   7.562  10.827 -0.0041 -0.1670 -0.0812
  424CHOL    C1 4691   4.324   7.588  11.192  0.2355 -0.0473 -0.0166
  424CHOL    C2 4692   4.299   7.776  11.408  0.0228  0.0259  0.3583
  425CHOL   ROH 4693   4.211   0.336   9.790  0.0646 -0.1014  0.1091
  425CHOL    R1 4694   4.106   0.525   9.974 -0.0967 -0.2785  0.2021
  425CHOL    R2 4695   4.064   0.466  10.240  0.3774 -0.3176  0.2759
  425CHOL    R3 4696   4.218   0.686  10.280 -0.0252  0.0256  0.0198
  425CHOL    R4 4697   4.049   0.669  10.519  0.3970 -0.3558  0.3056
  425CHOL    R5 4698   4.072   0.842  10.388 -0.1947 -0.2915  0.2628
  425CHOL    C1 4699   4.184   0.995  10.719  0.0305 -0.0560  0.0823
  425CHOL    C2 4700   4.081   1.154  11.105  0.1490 -0.1514 -0.3670
  426CHOL   ROH 4701   7.339   2.619  11.835  0.0327  0.1312 -0.0272
  426CHOL    R1 4702   7.371   2.879  11.942  0.1016  0.0836  0.0691
  426CHOL    R2 4703   7.204   2.981  12.138 -0.0076  0.1331 -0.0501
  426CHOL    R3 4704   7.438   3.024  12.269 -0.0931 -0.0451  0.1693
  426CHOL    R4 4705   7.257   3.231  12.370 -0.0366  0.0947 -0.0016
  426CHOL    R5 4706   7.454   3.263  12.284  0.0725 -0.0546  0.1811
  426CHOL    C1 4707   7.507   3.417  12.629 -0.1336 -0.0950  0.2324
  426CHOL    C2 4708   7.300   3.500  12.921  0.0623 -0.0096  0.3061
  427CHOL   ROH 4709   5.502   5.976  13.206  0.3207  0.0704  0.0415
  427CHOL    R1 4710   5.415   6.002  12.938  0.3069 -0.0978  0.0273
  427CHOL    R2 4711   5.344   6.246  12.826 -0.0042 -0.2024 -0.0324
  427CHOL    R3 4712   5.528   6.176  12.639  0.1094 -0.0075  0.0058
  427CHOL    R4 4713   5.348   6.362  12.501 -0.0914 -0.2576 -0.0523
  427CHOL    R5 4714   5.403   6.161  12.435  0.1640 -0.1972 -0.0095
  427CHOL    C1 4715   5.523   6.364  12.135 -0.0356 -0.1067 -0.0280
  427CHOL    C2 4716   5.611   6.259  11.867  0.1740 -0.1495  0.0122
  428CHOL   ROH 4717   1.951   1.538  10.427  0.1265  0.1581 -0.1108
  428CHOL    R1 4718   2.009   1.451  10.690 -0.1194  0.1888 -0.0432
  428CHOL    R2 4719   2.266   1.442  10.790 -0.1625 -0.1925  0.0601
  428CHOL    R3 4720   2.160   1.594  10.989  0.0083  0.0909 -0.0615
  428CHOL    R4 4721   2.342   1.410  11.126 -0.3418 -0.1297  0.1070
  428CHOL    R5 4722   2.131   1.442  11.172 -0.3078  0.2377  0.0137
  428CHOL    C1 4723   2.287   1.535  11.508 -0.2858  0.1730  0.0203
  428CHOL    C2 4724   2.263   1.278  11.820  0.2513  0.0553 -0.0511
  429CHOL   ROH 4725   1.179   4.480  13.532 -0.0887  0.2356  0.1659
  429CHOL    R1 4726   0.938   4.547  13.400 -0.0629  0.0878  0.0408
  429CHOL    R2 4727   0.927   4.737  13.200 -0.0793  0.0970  0.0498
  429CHOL    R3 4728   0.811   4.534  13.059  0.1295  0.0312 -0.0301
  429CHOL    R4 4729   0.765   4.774  12.897 -0.1346  0.0539  0.0737
  429CHOL    R5 4730   0.614   4.633  12.965  0.0183 -0.1385  0.0216
  429CHOL    C1 4731   0.563   4.607  12.588  0.0292 -0.0331  0.0126
  429CHOL    C2 4732   0.313   4.538  12.219  0.2688  0.1906  0.1122
  430CHOL   ROH 4733   4.411   3.579   8.948 -0.1667  0.0388  0.0507
  430CHOL    R1 4734   4.244   3.351   8.965 -0.1164  0.0117  0.1743
  430CHOL    R2 4735   4.305   3.113   8.839 -0.2025  0.0464  0.0752
  430CHOL    R3 4736   4.275   3.010   9.089  0.0534 -0.0068  0.0883
  430CHOL    R4 4737   4.337   2.778   8.920 -0.4133 -0.0184 -0.0957
  430CHOL    R5 4738   4.166   2.799   9.053 -0.2102  0.1083  0.1618
  430CHOL    C1 4739   4.328   2.487   9.201 -0.2958 -0.1061 -0.1829
  430CHOL    C2 4740   4.271   2.274   9.422 -0.1146 -0.1022 -0.0106
  431CHOL   ROH 4741   5.230   1.707  12.681  0.2805 -0.0650 -0.1972
  431CHOL    R1 4742   5.077   1.600  12.468  0.0716 -0.0452 -0.0606
  431CHOL    R2 4743   4.881   1.745  12.337  0.0141  0.0012  0.0765
  431CHOL    R3 4744   5.025   1.677  12.116 -0.1862 -0.0793 -0.0317
  431CHOL    R4 4745   4.762   1.755  12.013 -0.2360  0.0257  0.1667
  431CHOL    R5 4746   4.867   1.568  11.974 -0.3464 -0.0235  0.0994
  431CHOL    C1 4747   4.827   1.696  11.617 -0.5696 -0.0358  0.1176
  431CHOL    C2 4748   4.937   1.391  11.287 -0.2321  0.1723 -0.1298
  432CHOL   ROH 4749   6.137   0.716  11.706 -0.0709  0.2209  0.2814
  432CHOL    R1 4750   5.887   0.731  11.575 -0.0231  0.1843  0.1859
  432CHOL    R2 4751   5.817   0.943  11.412  0.0537  0.1169  0.0649
  432CHOL    R3 4752   5.769   0.746  11.231  0.0997  0.0387  0.1365
  432CHOL    R4 4753   5.614   0.975  11.134  0.0744 -0.0239  0.0323
  432CHOL    R5 4754   5.539   0.774  11.171  0.1013 -0.0201  0.1036
  432CHOL    C1 4755   5.451   0.809  10.802  0.1296 -0.1793  0.0806
  432CHOL    C2 4756   5.418   0.952  10.449 -0.0547 -0.1531  0.2105
  433CHOL   ROH 4757   6.035   4.870  10.019  0.3706  0.0434  0.1109
  433CHOL    R1 4758   5.818   4.949  10.183  0.2690  0.0525 -0.0263
  433CHOL    R2 4759   5.733   4.800  10.399  0.1497  0.0751 -0.0548
  433CHOL    R3 4760   5.768   5.034  10.533  0.0596  0.0953 -0.0657
  433CHOL    R4 4761   5.580   4.881  10.698 -0.1376  0.1716 -0.2237
  433CHOL    R5 4762   5.552   5.084  10.623 -0.0215  0.1595 -0.2940
  433CHOL    C1 4763   5.525   5.148  10.998 -0.3896  0.2468 -0.3323
  433CHOL    C2 4764   5.127   5.139  11.285  0.0563  0.0332 -0.0081
  434CHOL   ROH 4765   3.022   5.230  10.669 -0.2915  0.0839 -0.0023
  434CHOL    R1 4766   3.119   5.236  10.935 -0.2043 -0.0222 -0.0301
  434CHOL    R2 4767   3.149   5.472  11.077  0.0361 -0.0572 -0.0132
  434CHOL    R3 4768   2.993   5.343  11.259 -0.0185  0.0530  0.0177
  434CHOL    R4 4769   3.110   5.565  11.408  0.2696 -0.1042  0.0289
  434CHOL    R5 4770   3.116   5.356  11.463  0.0808 -0.1251 -0.0306
  434CHOL    C1 4771   2.940   5.499  11.770  0.3544 -0.0282  0.0824
  434CHOL    C2 4772   3.078   5.316  12.102 -0.3169  0.0991 -0.4292
  435CHOL   ROH 4773   7.882   1.187  13.154  0.2178  0.1206 -0.0013
  435CHOL    R1 4774   7.790   1.276  12.902  0.2151 -0.0041 -0.0469
  435CHOL    R2 4775   7.767   1.107  12.684 -0.0926 -0.1897  0.1147
  435CHOL    R3 4776   7.512   1.200  12.680  0.0186  0.1240  0.1529
  435CHOL    R4 4777   7.575   1.143  12.399 -0.1396 -0.0982  0.1604
  435CHOL    R5 4778   7.499   1.331  12.480  0.1172  0.0378  0.0908
  435CHOL    C1 4779   7.223   1.251  12.230 -0.0626  0.2496  0.2228
  435CHOL    C2 4780   7.151   0.962  12.025 -0.0194 -0.3534  0.0555
  436CHOL   ROH 4781   1.822   3.982  10.811  0.1963 -0.2025 -0.1436
  436CHOL    R1 4782   1.849   3.895  11.079  0.1531  0.1124 -0.0324
  436CHOL    R2 4783   1.956   3.648  11.145 -0.1784  0.0419  0.2577
  436CHOL    R3 4784   2.123   3.797  11.299  0.0864  0.0125  0.0086
  436CHOL    R4 4785   2.185   3.520  11.370 -0.2891 -0.0010  0.3472
  436CHOL    R5 4786   2.132   3.680  11.508 -0.0194  0.2633  0.1621
  436CHOL    C1 4787   2.475   3.585  11.645 -0.1050 -0.0535  0.1655
  436CHOL    C2 4788   2.478   3.491  12.028 -0.0805  0.0707 -0.1325
  437CHOL   ROH 4789   4.131   7.041  12.957 -0.1923 -0.0814 -0.0873
  437CHOL    R1 4790   4.129   7.046  12.674  0.0311 -0.0093 -0.0898
  437CHOL    R2 4791   3.904   6.983  12.526  0.1799 -0.0891 -0.2864
  437CHOL    R3 4792   3.950   7.227  12.414  0.1426 -0.0353 -0.1853
  437CHOL    R4 4793   3.729   7.114  12.258  0.2598 -0.0732 -0.3304
  437CHOL    R5 4794   3.917   7.191  12.179  0.2705  0.0246 -0.2141
  437CHOL    C1 4795   3.671   7.418  11.996  0.2712 -0.0134 -0.2611
  437CHOL    C2 4796   3.457   7.760  12.020 -0.1899  0.0744  0.3079
  438CHOL   ROH 4797   3.726   3.780   8.222  0.0155  0.0717 -0.2070
  438CHOL    R1 4798   3.704   3.499   8.238 -0.0279  0.0799 -0.1079
  438CHOL    R2 4799   3.541   3.353   8.069  0.0165  0.0366 -0.1155
  438CHOL    R3 4800   3.771   3.216   8.018  0.0186 -0.0122  0.0245
  438CHOL    R4 4801   3.583   3.012   8.113 -0.0104  0.0627  0.1209
  438CHOL    R5 4802   3.782   3.052   8.192 -0.0264  0.1031  0.1360
  438CHOL    C1 4803   3.822   2.686   8.092 -0.0241  0.0321  0.3900
  438CHOL    C2 4804   3.861   2.329   8.085 -0.1003  0.0685  0.0428
  439CHOL   ROH 4805  -0.075   2.296  10.813 -0.1306 -0.0516  0.0278
  439CHOL    R1 4806  -0.058   2.144  11.051 -0.0488  0.0287  0.0735
  439CHOL    R2 4807   0.117   1.932  11.081 -0.1320 -0.0449  0.0357
  439CHOL    R3 4808   0.197   2.071  11.300  0.0801 -0.0017 -0.0652
  439CHOL    R4 4809   0.160   1.797  11.396 -0.1653  0.0826  0.0960
  439CHOL    R5 4810   0.070   1.976  11.480  0.0411  0.2218  0.0296
  439CHOL    C1 4811   0.259   1.848  11.785  0.0144  0.1974  0.0364
  439CHOL    C2 4812   0.553   1.700  12.067 -0.0704  0.0934 -0.3317
  440CHOL   ROH 4813   4.549   3.846   9.221 -0.1130  0.1727  0.0762
  440CHOL    R1 4814   4.492   3.650   9.417 -0.1633  0.1468  0.0357
  440CHOL    R2 4815   4.235   3.563   9.470 -0.1702  0.0872 -0.0925
  440CHOL    R3 4816   4.343   3.318   9.423 -0.0940  0.1136 -0.0586
  440CHOL    R4 4817   4.089   3.263   9.559 -0.0991  0.0510 -0.0959
  440CHOL    R5 4818   4.286   3.190   9.617 -0.0883  0.1103 -0.0596
  440CHOL    C1 4819   4.105   2.858   9.567  0.0140  0.0547 -0.0660
  440CHOL    C2 4820   3.946   2.515   9.760 -0.1437 -0.5482  0.3392
  441CHOL   ROH 4821   5.329   4.895  11.703  0.0332 -0.1193  0.0471
  441CHOL    R1 4822   5.105   4.727  11.663 -0.1113  0.0811 -0.0021
  441CHOL    R2 4823   4.972   4.711  11.421  0.1047 -0.0100 -0.1181
  441CHOL    R3 4824   5.021   4.445  11.449 -0.2040 -0.0406  0.1917
  441CHOL    R4 4825   4.834   4.464  11.223  0.1293 -0.0419 -0.0947
  441CHOL    R5 4826   4.810   4.341  11.402 -0.2506  0.1373 -0.0120
  441CHOL    C1 4827   4.798   4.070  11.135 -0.1462 -0.0894  0.2099
  441CHOL    C2 4828   4.758   3.899  10.826 -0.1577  0.1874  0.0922
  442CHOL   ROH 4829   7.041   0.722  10.345  0.0777  0.0214 -0.0562
  442CHOL    R1 4830   7.027   0.822  10.610  0.0369  0.2313 -0.1348
  442CHOL    R2 4831   7.194   0.733  10.811 -0.3422 -0.0129  0.0902
  442CHOL    R3 4832   7.249   0.998  10.838  0.2164 -0.1009 -0.0476
  442CHOL    R4 4833   7.279   0.889  11.108 -0.3877  0.0325  0.0796
  442CHOL    R5 4834   7.154   1.057  11.050  0.0613  0.2766 -0.2169
  442CHOL    C1 4835   7.379   1.228  11.307  0.1102 -0.0237 -0.0560
  442CHOL    C2 4836   7.213   1.254  11.526  0.2676  0.0732 -0.0500
  443CHOL   ROH 4837   7.530   7.448  10.778 -0.1660 -0.6658 -0.1658
  443CHOL    R1 4838   7.555   7.405  11.057 -0.1854 -0.3862 -0.1196
  443CHOL    R2 4839   7.446   7.576  11.245 -0.2414 -0.2266 -0.3035
  443CHOL    R3 4840   7.329   7.349  11.337 -0.2003 -0.1629 -0.0836
  443CHOL    R4 4841   7.395   7.502  11.578  0.0907 -0.0676 -0.2120
  443CHOL    R5 4842   7.452   7.296  11.536  0.0003 -0.1034 -0.1845
  443CHOL    C1 4843   7.256   7.245  11.859  0.3227  0.0849  0.0477
  443CHOL    C2 4844   7.166   7.364  12.048 -0.1448  0.0805  0.1499
  444CHOL   ROH 4845   1.778   0.342  10.387  0.0755  0.2001  0.0244
  444CHOL    R1 4846   1.794   0.465  10.641  0.0949  0.0154  0.1134
  444CHOL    R2 4847   1.579   0.477  10.814  0.0746 -0.0005  0.0843
  444CHOL    R3 4848   1.753   0.361  10.988 -0.0107 -0.2057  0.0379
  444CHOL    R4 4849   1.593   0.543  11.153  0.2773  0.0330  0.0710
  444CHOL    R5 4850   1.810   0.537  11.140  0.2720 -0.2521 -0.0062
  444CHOL    C1 4851   1.765   0.473  11.513  0.3152 -0.1400  0.0196
  444CHOL    C2 4852   1.766   0.388  11.874 -0.2560 -0.2352  0.1146
  445CHOL   ROH 4853   5.784   6.679  12.734 -0.1344  0.0477  0.0187
  445CHOL    R1 4854   5.682   6.661  12.471 -0.1800  0.0410  0.0367
  445CHOL    R2 4855   5.616   6.884  12.322 -0.0651  0.0428 -0.0121
  445CHOL    R3 4856   5.784   6.772  12.140 -0.1562 -0.1060 -0.0060
  445CHOL    R4 4857   5.634   6.974  11.988 -0.1677 -0.1640 -0.0745
  445CHOL    R5 4858   5.655   6.763  11.938 -0.2331 -0.2010  0.0463
  445CHOL    C1 4859   5.802   6.920  11.623 -0.3130 -0.4242 -0.1053
  445CHOL    C2 4860   6.058   6.952  11.363  0.0487  0.0123 -0.0273
  446CHOL   ROH 4861   3.950   4.834  10.121 -0.0788 -0.2460 -0.1465
  446CHOL    R1 4862   3.896   4.677  10.351  0.1012 -0.1975 -0.0683
  446CHOL    R2 4863   4.081   4.639  10.552  0.1695  0.0665 -0.0730
  446CHOL    R3 4864   3.880   4.732  10.710  0.1014 -0.0499 -0.0914
  446CHOL    R4 4865   4.070   4.612  10.897  0.1841  0.1313 -0.0676
  446CHOL    R5 4866   3.858   4.567  10.882  0.2200 -0.0274 -0.0582
  446CHOL    C1 4867   3.875   4.682  11.245  0.1287  0.0598 -0.0817
  446CHOL    C2 4868   3.694   4.795  11.670 -0.0633 -0.0754  0.3619
  447CHOL   ROH 4869   1.225   1.845  10.478 -0.1767  0.4460  0.0390
  447CHOL    R1 4870   1.221   1.945  10.742 -0.2802 -0.0114  0.2215
  447CHOL    R2 4871   1.177   1.783  10.962  0.0456 -0.4799 -0.0291
  447CHOL    R3 4872   1.411   1.890  11.048 -0.1045 -0.2285  0.0735
  447CHOL    R4 4873   1.275   1.802  11.293 -0.0991 -0.3743  0.0077
  447CHOL    R5 4874   1.354   2.001  11.252 -0.2992 -0.2946  0.0492
  447CHOL    C1 4875   1.553   1.914  11.566 -0.3243 -0.0769  0.1254
  447CHOL    C2 4876   1.424   1.669  11.782 -0.3093  0.3425 -0.4077
  448CHOL   ROH 4877   6.218   1.669  12.714  0.1982  0.0568 -0.0562
  448CHOL    R1 4878   6.359   1.573  12.489  0.2980 -0.0362  0.0447
  448CHOL    R2 4879   6.424   1.735  12.275  0.1785 -0.1801 -0.1005
  448CHOL    R3 4880   6.676   1.647  12.325  0.2521  0.0780  0.0047
  448CHOL    R4 4881   6.631   1.587  12.040  0.3419 -0.1727  0.0367
  448CHOL    R5 4882   6.695   1.446  12.194  0.4456 -0.0054  0.1530
  448CHOL    C1 4883   6.987   1.417  11.951  0.5061  0.0738  0.2152
  448CHOL    C2 4884   6.923   1.653  11.574  0.1068  0.0224 -0.1393
  449CHOL   ROH 4885   5.442   3.345  13.127  0.2690 -0.0558  0.2475
  449CHOL    R1 4886   5.655   3.346  12.941  0.0898 -0.1513  0.0385
  449CHOL    R2 4887   5.616   3.309  12.670 -0.2028 -0.0413  0.0643
  449CHOL    R3 4888   5.751   3.544  12.651 -0.0519 -0.1312  0.0038
  449CHOL    R4 4889   5.692   3.470  12.373 -0.2227 -0.0977  0.0281
  449CHOL    R5 4890   5.888   3.518  12.456 -0.1520 -0.2277 -0.0560
  449CHOL    C1 4891   5.863   3.784  12.183 -0.0927 -0.2148 -0.0497
  449CHOL    C2 4892   5.762   4.143  12.117 -0.0035  0.0429 -0.1851
  450CHOL   ROH 4893   0.742   0.593  10.397  0.0096  0.3978 -0.0355
  450CHOL    R1 4894   0.962   0.548  10.568  0.0684  0.1402 -0.1757
  450CHOL    R2 4895   0.969   0.638  10.830  0.4014  0.2685 -0.2269
  450CHOL    R3 4896   1.020   0.377  10.885  0.0329  0.2104 -0.1304
  450CHOL    R4 4897   1.068   0.517  11.138 -0.0759  0.1905 -0.0955
  450CHOL    R5 4898   1.206   0.383  11.035 -0.1180  0.0102  0.0735
  450CHOL    C1 4899   1.173   0.201  11.369 -0.6998  0.0906  0.0718
  450CHOL    C2 4900   1.379   0.143  11.730  0.0931  0.3161 -0.0486
  451CHOL   ROH 4901   1.393   6.897  13.295  0.1254  0.0935 -0.0125
  451CHOL    R1 4902   1.417   6.830  13.021  0.0269 -0.0279  0.0088
  451CHOL    R2 4903   1.376   6.574  12.927  0.1932 -0.1122  0.1682
  451CHOL    R3 4904   1.199   6.697  12.761 -0.0091 -0.3515  0.1979
  451CHOL    R4 4905   1.367   6.535  12.583  0.4211  0.1369  0.1297
  451CHOL    R5 4906   1.327   6.749  12.565 -0.0281  0.0797  0.2865
  451CHOL    C1 4907   1.196   6.628  12.228  0.3639  0.0572  0.1353
  451CHOL    C2 4908   0.797   6.565  12.032 -0.5389 -0.1369  0.1093
  452CHOL   ROH 4909   6.076   4.477  10.463  0.0366 -0.2658  0.3862
  452CHOL    R1 4910   5.978   4.564  10.714  0.0101 -0.0685  0.3083
  452CHOL    R2 4911   6.143   4.606  10.932 -0.0332 -0.0404  0.3308
  452CHOL    R3 4912   6.026   4.852  10.931  0.1055  0.0278  0.1633
  452CHOL    R4 4913   6.137   4.822  11.201 -0.1438  0.0258  0.2767
  452CHOL    R5 4914   5.931   4.873  11.150 -0.0768  0.1324  0.0803
  452CHOL    C1 4915   6.025   5.179  11.358 -0.0780  0.1284  0.0879
  452CHOL    C2 4916   5.972   5.376  11.699 -0.1732 -0.2386 -0.0097
  453CHOL   ROH 4917   7.506   4.725  13.648 -0.2628  0.0097  0.0153
  453CHOL    R1 4918   7.340   4.653  13.430 -0.0628 -0.0111 -0.1326
  453CHOL    R2 4919   7.282   4.828  13.224 -0.0400  0.0396 -0.0965
  453CHOL    R3 4920   7.376   4.625  13.069  0.2092  0.1710 -0.1225
  453CHOL    R4 4921   7.253   4.813  12.880 -0.1481 -0.0159 -0.0851
  453CHOL    R5 4922   7.211   4.600  12.898  0.1788 -0.0849 -0.0590
  453CHOL    C1 4923   7.324   4.613  12.534  0.0230  0.0751 -0.1029
  453CHOL    C2 4924   7.159   4.548  12.220  0.1998 -0.0756 -0.0162
  454CHOL   ROH 4925   1.084   7.716  13.436 -0.0574 -0.0967 -0.0510
  454CHOL    R1 4926   1.057   7.776  13.160  0.1202  0.0819 -0.0322
  454CHOL    R2 4927   1.273   7.831  12.998  0.2644 -0.2012  0.0568
  454CHOL    R3 4928   1.168   7.632  12.846 -0.0301  0.0401 -0.0668
  454CHOL    R4 4929   1.362   7.765  12.670  0.3423 -0.2737  0.0920
  454CHOL    R5 4930   1.152   7.727  12.626  0.2873  0.1426 -0.0507
  454CHOL    C1 4931   1.315   7.540  12.337  0.1111 -0.0895 -0.0034
  454CHOL    C2 4932   1.335   7.346  11.923 -0.0411  0.0878 -0.1341
  455CHOL   ROH 4933   5.156   6.990  10.014  0.0753  0.1725  0.1093
  455CHOL    R1 4934   5.041   7.071  10.260  0.1141  0.0259  0.1759
  455CHOL    R2 4935   5.112   6.959  10.503  0.4090  0.1258  0.1317
  455CHOL    R3 4936   5.158   7.218  10.571  0.1062  0.1919  0.1036
  455CHOL    R4 4937   5.139   7.077  10.826  0.4518  0.1474  0.1214
  455CHOL    R5 4938   5.026   7.253  10.767  0.1734  0.0053  0.1903
  455CHOL    C1 4939   5.198   7.388  11.079  0.1925  0.2220  0.0890
  455CHOL    C2 4940   5.231   7.616  11.326  0.2732 -0.1761  0.4247
  456CHOL   ROH 4941   4.231   6.814  10.490 -0.2073  0.1319  0.2022
  456CHOL    R1 4942   4.202   6.638  10.709 -0.1232  0.0922  0.1812
  456CHOL    R2 4943   4.418   6.536  10.849 -0.0768  0.1723  0.1614
  456CHOL    R3 4944   4.286   6.639  11.063 -0.1158  0.0841  0.1808
  456CHOL    R4 4945   4.451   6.425  11.174  0.0325  0.1721  0.1507
  456CHOL    R5 4946   4.237   6.449  11.200  0.0155  0.0419  0.1763
  456CHOL    C1 4947   4.347   6.456  11.565  0.0594  0.0892  0.1626
  456CHOL    C2 4948   4.151   6.225  11.898  0.1122 -0.0653 -0.3179
  457CHOL   ROH 4949   4.743   5.776  10.450 -0.2370  0.0371 -0.0786
  457CHOL    R1 4950   4.816   5.690  10.710 -0.1747  0.2488 -0.0241
  457CHOL    R2 4951   4.651   5.721  10.929 -0.3845 -0.1084 -0.1249
  457CHOL    R3 4952   4.688   5.453  10.955  0.2430 -0.0298 -0.0637
  457CHOL    R4 4953   4.612   5.544  11.224 -0.5413 -0.1999 -0.1988
  457CHOL    R5 4954   4.789   5.428  11.171 -0.1208  0.2356  0.1513
  457CHOL    C1 4955   4.625   5.189  11.419 -0.0434 -0.1794 -0.1845
  457CHOL    C2 4956   4.504   4.797  11.326 -0.1939  0.1124  0.2449
  458CHOL   ROH 4957   2.490   1.830  11.197  0.2746 -0.0377 -0.0330
  458CHOL    R1 4958   2.582   2.098  11.204  0.1599  0.0010  0.0910
  458CHOL    R2 4959   2.434   2.309  11.104  0.2444 -0.0653 -0.2085
  458CHOL    R3 4960   2.472   2.411  11.353 -0.2365 -0.0228 -0.1438
  458CHOL    R4 4961   2.515   2.638  11.172  0.2033 -0.0796 -0.0926
  458CHOL    R5 4962   2.652   2.567  11.327 -0.1356 -0.0837  0.2035
  458CHOL    C1 4963   2.599   2.925  11.446 -0.2721 -0.0481  0.0356
  458CHOL    C2 4964   2.684   3.167  11.486 -0.0464  0.2751  0.1887
  459CHOL   ROH 4965   5.649   1.991   9.572  0.2286 -0.2856  0.0039
  459CHOL    R1 4966   5.526   2.046   9.821  0.2110 -0.2342 -0.0163
  459CHOL    R2 4967   5.269   2.145   9.841  0.2922 -0.0069 -0.0632
  459CHOL    R3 4968   5.233   1.930  10.003  0.0546 -0.0160 -0.1230
  459CHOL    R4 4969   5.048   2.133  10.107  0.2954  0.1694 -0.0514
  459CHOL    R5 4970   5.200   2.025  10.221  0.1799 -0.0401 -0.0930
  459CHOL    C1 4971   4.887   1.924  10.414  0.0741  0.2636 -0.1007
  459CHOL    C2 4972   4.632   2.032  10.713 -0.0349  0.1495  0.0140
  460CHOL   ROH 4973   2.860   5.719  10.513 -0.0863  0.0860 -0.1269
  460CHOL    R1 4974   2.941   5.748  10.783 -0.1476 -0.0059 -0.0981
  460CHOL    R2 4975   2.914   5.986  10.922  0.0113  0.0075 -0.0877
  460CHOL    R3 4976   2.782   5.829  11.100 -0.1815  0.1053 -0.1432
  460CHOL    R4 4977   2.802   6.089  11.232  0.0124  0.0749 -0.1099
  460CHOL    R5 4978   2.864   5.897  11.314 -0.1821  0.0088 -0.1114
  460CHOL    C1 4979   2.612   6.003  11.579 -0.1681  0.2059 -0.1748
  460CHOL    C2 4980   2.539   6.230  11.857 -0.0754 -0.1554  0.0817
  461CHOL   ROH 4981   3.641   2.864  11.686 -0.0244 -0.0623 -0.1693
  461CHOL    R1 4982   3.823   3.041  11.561 -0.0065 -0.0552 -0.1335
  461CHOL    R2 4983   4.051   3.134  11.687  0.0218 -0.1327 -0.1274
  461CHOL    R3 4984   4.175   3.035  11.467 -0.0166 -0.0866 -0.1701
  461CHOL    R4 4985   4.310   3.290  11.521  0.0243 -0.1197 -0.1113
  461CHOL    R5 4986   4.219   3.228  11.332 -0.0056 -0.0533 -0.1194
  461CHOL    C1 4987   4.578   3.288  11.217 -0.0102 -0.0689 -0.1419
  461CHOL    C2 4988   4.886   3.431  11.237  0.1310 -0.2334 -0.2932
  462CHOL   ROH 4989   0.816   2.159  12.041 -0.1491  0.0084 -0.1137
  462CHOL    R1 4990   0.788   2.433  12.106 -0.1028  0.0048 -0.0769
  462CHOL    R2 4991   0.736   2.626  11.915 -0.0683  0.0395 -0.0514
  462CHOL    R3 4992   0.527   2.685  12.078 -0.0596  0.0531 -0.0451
  462CHOL    R4 4993   0.512   2.883  11.862 -0.0493  0.0582 -0.0411
  462CHOL    R5 4994   0.516   2.924  12.076 -0.0408  0.0540 -0.0405
  462CHOL    C1 4995   0.185   3.089  11.984 -0.0300  0.0819 -0.0293
  462CHOL    C2 4996   0.075   3.503  11.974  0.0665  0.0750  0.2770
  463CHOL   ROH 4997   2.193   4.937  10.586  0.0737  0.1282  0.0022
  463CHOL    R1 4998   2.295   4.811  10.819 -0.1358  0.2308  0.1524
  463CHOL    R2 4999   2.561   4.823  10.890 -0.1302 -0.0477  0.1849
  463CHOL    R3 5000   2.461   4.916  11.125 -0.0542  0.3299  0.0755
  463CHOL    R4 5001   2.752   4.910  11.165 -0.0721 -0.5531  0.3151
  463CHOL    R5 5002   2.602   4.817  11.292 -0.4815 -0.0678  0.2227
  463CHOL    C1 5003   2.769   5.048  11.545  0.0329 -0.4928  0.2882
  463CHOL    C2 5004   2.708   5.047  12.001 -0.0764 -0.0247  0.2771
  464CHOL   ROH 5005   7.657   6.294  13.297 -0.2594  0.0842 -0.0061
  464CHOL    R1 5006   7.698   6.116  13.081 -0.1416  0.0170  0.0716
  464CHOL    R2 5007   7.551   5.883  13.050 -0.2158  0.0802 -0.0057
  464CHOL    R3 5008   7.500   5.987  12.804  0.0535  0.0398 -0.0835
  464CHOL    R4 5009   7.511   5.697  12.762 -0.3450 -0.0187  0.0745
  464CHOL    R5 5010   7.624   5.849  12.654 -0.0650 -0.2278  0.0479
  464CHOL    C1 5011   7.439   5.686  12.363 -0.1676 -0.1142  0.0481
  464CHOL    C2 5012   7.398   5.383  12.066 -0.1939 -0.0208  0.0912
  465CHOL   ROH 5013   5.361   1.990   4.262 -0.3295  0.0301  0.0558
  465CHOL    R1 5014   5.571   1.975   4.452 -0.2408 -0.1170 -0.0527
  465CHOL    R2 5015   5.578   2.131   4.679 -0.0005 -0.1031 -0.0688
  465CHOL    R3 5016   5.603   1.892   4.804 -0.1196 -0.1133 -0.0621
  465CHOL    R4 5017   5.704   2.087   4.998  0.0561 -0.1641 -0.0991
  465CHOL    R5 5018   5.808   1.909   4.926 -0.0744 -0.2357 -0.1171
  465CHOL    C1 5019   5.802   1.836   5.301 -0.0228 -0.2092 -0.1104
  465CHOL    C2 5020   5.822   1.550   5.523 -0.1906 -0.1952 -0.2615
  466CHOL   ROH 5021   2.265   6.879  13.335 -0.0432 -0.2054 -0.0492
  466CHOL    R1 5022   2.193   6.833  13.066 -0.0541 -0.0281 -0.0780
  466CHOL    R2 5023   2.283   6.991  12.858  0.0385  0.0343  0.0082
  466CHOL    R3 5024   2.366   6.754  12.755 -0.0790  0.0435 -0.1103
  466CHOL    R4 5025   2.441   6.953  12.553  0.0983  0.1192  0.0281
  466CHOL    R5 5026   2.323   6.773  12.520 -0.0038  0.2100 -0.1120
  466CHOL    C1 5027   2.611   6.707  12.279  0.0228  0.1773 -0.0716
  466CHOL    C2 5028   2.874   6.760  11.941 -0.2249 -0.1146  0.3327
  467CHOL   ROH 5029   6.280   2.512  13.369  0.0009 -0.0085  0.2127
  467CHOL    R1 5030   6.386   2.647  13.144  0.0912 -0.0792  0.2128
  467CHOL    R2 5031   6.567   2.529  12.972 -0.0283 -0.2183  0.1832
  467CHOL    R3 5032   6.385   2.602  12.783  0.0123 -0.0464  0.2082
  467CHOL    R4 5033   6.644   2.607  12.644  0.0198 -0.1502  0.2103
  467CHOL    R5 5034   6.498   2.769  12.653  0.1127 -0.0660  0.2667
  467CHOL    C1 5035   6.519   2.720  12.275  0.0860  0.0508  0.2497
  467CHOL    C2 5036   6.865   2.606  12.072  0.0216  0.2288 -0.0266
  468CHOL   ROH 5037   1.911   3.278   7.598 -0.0038  0.2205 -0.0618
  468CHOL    R1 5038   2.122   3.230   7.415 -0.0255  0.1338 -0.0633
  468CHOL    R2 5039   2.314   3.036   7.458 -0.0720  0.0965 -0.0361
  468CHOL    R3 5040   2.236   2.950   7.212 -0.1031  0.0668 -0.0166
  468CHOL    R4 5041   2.507   2.844   7.246 -0.1048  0.0508 -0.0255
  468CHOL    R5 5042   2.435   2.964   7.079 -0.1126  0.0335 -0.0374
  468CHOL    C1 5043   2.547   2.652   6.891 -0.1530 -0.0037 -0.0009
  468CHOL    C2 5044   2.914   2.591   6.996 -0.1921 -0.2769  0.1588
  469CHOL   ROH 5045   4.747   5.454  13.388 -0.0938  0.0304 -0.1431
  469CHOL    R1 5046   4.823   5.433  13.116 -0.0549  0.1914 -0.1456
  469CHOL    R2 5047   4.978   5.225  13.020  0.0440  0.3010 -0.2282
  469CHOL    R3 5048   4.772   5.195  12.845  0.0744  0.2975 -0.2639
  469CHOL    R4 5049   5.003   5.075  12.710  0.0291  0.0305 -0.1017
  469CHOL    R5 5050   4.872   5.230  12.630  0.1576  0.0545 -0.2654
  469CHOL    C1 5051   4.825   4.960  12.365  0.0489 -0.1303 -0.0616
  469CHOL    C2 5052   5.050   4.996  12.138 -0.0165 -0.0104  0.1919
  470CHOL   ROH 5053   6.211   5.132  13.193  0.1810 -0.1472  0.0216
  470CHOL    R1 5054   6.339   5.050  12.954  0.0308 -0.2760 -0.0174
  470CHOL    R2 5055   6.229   4.865  12.782 -0.2616 -0.0835 -0.0460
  470CHOL    R3 5056   6.267   5.062  12.598 -0.0107 -0.0901 -0.0038
  470CHOL    R4 5057   6.151   4.839  12.446 -0.4187  0.1307 -0.0277
  470CHOL    R5 5058   6.336   4.946  12.400 -0.2613 -0.1486 -0.0594
  470CHOL    C1 5059   6.142   5.009  12.078 -0.2747  0.2494  0.0226
  470CHOL    C2 5060   6.277   4.982  11.739  0.4427  0.0853  0.0456
  471CHOL   ROH 5061   4.606   6.319  12.956  0.1908 -0.0085 -0.1591
  471CHOL    R1 5062   4.414   6.213  12.777  0.1034 -0.0392 -0.0498
  471CHOL    R2 5063   4.447   6.219  12.502 -0.0516 -0.0411 -0.0726
  471CHOL    R3 5064   4.404   5.952  12.524 -0.0009 -0.0458 -0.0383
  471CHOL    R4 5065   4.425   6.000  12.236 -0.0769 -0.0706 -0.0454
  471CHOL    R5 5066   4.262   5.899  12.338 -0.0341 -0.0883  0.0010
  471CHOL    C1 5067   4.372   5.622  12.100 -0.0440 -0.0922  0.0026
  471CHOL    C2 5068   4.501   5.585  11.683  0.4574  0.0497  0.1142
  472CHOL   ROH 5069   0.180   6.562  12.969 -0.1459  0.1292 -0.1104
  472CHOL    R1 5070   0.357   6.423  12.796 -0.1317 -0.0089  0.0124
  472CHOL    R2 5071   0.305   6.168  12.703 -0.2196 -0.0072  0.0528
  472CHOL    R3 5072   0.344   6.284  12.460 -0.0386 -0.0883  0.0414
  472CHOL    R4 5073   0.275   6.006  12.399 -0.1025 -0.0798  0.0793
  472CHOL    R5 5074   0.450   6.115  12.329 -0.0235 -0.1624  0.1493
  472CHOL    C1 5075   0.293   6.021  11.994  0.1356 -0.1982  0.0840
  472CHOL    C2 5076   0.270   6.036  11.597 -0.3351 -0.3581  0.1392
  473WN      WN 5077   0.212   2.680   8.530  0.4727 -0.1150 -0.1139
  474WN      WN 5078   7.119   2.304   9.593  0.0053  0.0826  0.0077
  475WN      WN 5079   5.028   4.159   7.796  0.0967  0.4155 -0.3558
  476WN      WN 5080   2.245   4.245   8.747  0.1172  0.2545  0.1492
  477WN      WN 5081   7.513   0.657   8.170  0.2178 -0.1590 -0.1935
  478WN      WN 5082   7.625   1.480   9.615 -0.1158  0.0539 -0.2183
  479WN      WN 5083   1.289   0.106   9.087  0.1578 -0.1042  0.1530
  480WN      WN 5084   5.766   3.583   8.469  0.1580  0.0840 -0.3874
  481WN      WN 5085   5.034   0.521   7.665 -0.1282  0.1034  0.0892
  482WN      WN 5086   1.969   3.996   9.345  0.1462  0.1488 -0.1529
  483WN      WN 5087   6.555   2.438   9.654 -0.2476 -0.1734  0.0755
  484WN      WN 5088   4.680   6.514   7.998  0.0726 -0.2565 -0.1113
  485WN      WN 5089   5.890   1.031   8.160  0.1363 -0.1014 -0.4281
  486WN      WN 5090   0.402   1.565   7.957  0.4389 -0.3217 -0.2673
  487WN      WN 5091   3.184   6.958   8.975 -0.3780 -0.1399 -0.2536
  488WN      WN 5092   2.793   6.113   9.364  0.0829 -0.0111  0.0496
  489WN      WN 5093   4.236   6.429   9.144  0.0448  0.0237 -0.0571
  490WN      WN 5094   1.716   6.384   7.518 -0.1529 -0.0952 -0.2289
  491WN      WN 5095   5.336   6.764   9.038 -0.1972  0.0012 -0.2673
  492WN      WN 5096   6.198   3.352   9.631  0.0381 -0.3390  0.1311
  493WN      WN 5097   7.212   2.952   6.956 -0.0331  0.1817  0.2474
  494WN      WN 5098   6.269   4.882   9.583  0.0159  0.3129  0.0397
  495WN      WN 5099   7.111   7.104  10.082 -0.0098 -0.3419 -0.0387
  496WN      WN 5100   2.208   5.859   8.969 -0.0868  0.1594 -0.2287
  497WN      WN 5101   2.326   1.186   8.905 -0.0536 -0.0894  0.0356
  498WN      WN 5102   0.387   6.400   8.247  0.0139  0.0722  0.1831
  499WN      WN 5103   7.404   1.020   8.804 -0.0541 -0.1261  0.0509
  500WN      WN 5104   1.618   6.982   9.559 -0.0282 -0.2304 -0.3760
  501WN      WN 5105   3.134   4.725   8.282 -0.2479 -0.0723  0.1217
  502WN      WN 5106   6.636   5.635   6.989 -0.1112  0.0157  0.0822
  503WN      WN 5107   2.267   0.216   9.269  0.0076  0.1411  0.1374
  504WN      WN 5108   1.867   7.300   8.416 -0.2180 -0.0088  0.0297
  505WN      WN 5109   3.382   6.454   8.832  0.0530  0.0272 -0.1524
  506WN      WN 5110   1.719   5.941  10.246 -0.1217  0.2615 -0.0292
  507WN      WN 5111   5.015   5.147   8.986 -0.2235 -0.3643  0.0200
  508WN      WN 5112   0.264   1.701   7.482 -0.0055  0.0051 -0.2155
  509WN      WN 5113   5.165   6.616   8.214 -0.2193  0.3285 -0.2449
  510WN      WN 5114   1.140   5.862   9.638 -0.1185  0.0909  0.1791
  511WN      WN 5115   0.379   0.673   7.992 -0.0453 -0.0118 -0.2046
  512WN      WN 5116   5.776   2.663   8.148  0.0196 -0.0369  0.0979
  513WN      WN 5117   7.025   3.724   9.252  0.1745 -0.3084 -0.2018
  514WN      WN 5118   7.653   4.696   8.461  0.0348  0.0977 -0.0251
  515WN      WN 5119   0.494   4.566   9.830  0.0170 -0.3268  0.2660
  516WN      WN 5120   6.449   0.088   7.491  0.0026  0.0952  0.0575
  517WN      WN 5121   7.249   4.882   7.757 -0.2720 -0.1829 -0.1426
  518WN      WN 5122   6.794   5.047   7.597 -0.1693 -0.1817  0.4424
  519WN      WN 5123   0.375   3.609   6.885 -0.3379 -0.0415  0.0979
  520WN      WN 5124   0.960   5.416   8.456 -0.2833 -0.1523  0.0621
  521WN      WN 5125   2.470   4.045   8.122  0.0425  0.0224 -0.0332
  522WN      WN 5126   0.755   4.276  10.829 -0.0687 -0.1703  0.1342
  523WN      WN 5127   1.402   4.388   7.307  0.2653  0.2280 -0.1987
  524WN      WN 5128   0.183   7.550   9.325 -0.1909 -0.0637 -0.2453
  525WN      WN 5129   6.136   7.559   9.780  0.0129 -0.1492 -0.1658
  526WN      WN 5130   0.168   7.189   9.984 -0.0648  0.0554  0.0110
  527WN      WN 5131   0.095   0.250   7.970 -0.0834 -0.2583 -0.0421
  528WN      WN 5132   4.398   4.330   9.348 -0.2332 -0.2728 -0.0520
  529WN      WN 5133   6.151   3.595   8.190 -0.0559  0.2824  0.1214
  530WN      WN 5134   5.987   6.743   9.161  0.1449 -0.1183 -0.2040
  531WN      WN 5135   6.241   6.354   9.444 -0.1347  0.0005 -0.0707
  532WN      WN 5136   6.328   0.705   8.932 -0.2534 -0.0253  0.0561
  533WN      WN 5137   1.289   6.840   7.340 -0.2831  0.1779  0.2170
  534WN      WN 5138   5.701   2.775   8.783 -0.3850 -0.0518  0.0640
  535WN      WN 5139   7.174   4.296   9.954 -0.0060 -0.4488  0.1808
  536WN      WN 5140   1.656   1.813   8.942 -0.1234  0.1408  0.1618
  537WN      WN 5141   5.599   4.347   8.184 -0.0103  0.3450 -0.2712
  538WN      WN 5142   7.487   3.003   8.764 -0.1490 -0.1062 -0.1795
  539WN      WN 5143   6.990   5.179   9.092  0.0716 -0.1850  0.0601
  540WN      WN 5144   6.245   5.131   8.596 -0.0231  0.0210 -0.0004
  541WN      WN 5145   7.402   3.892   8.945  0.2031 -0.0848  0.1686
  542WN      WN 5146   7.613   1.821   8.796  0.0974  0.0487  0.0321
  543WN      WN 5147   0.104   0.236   7.060 -0.0127  0.6960  0.1370
  544WN      WN 5148   0.987   3.288   7.944  0.2783  0.1720 -0.0931
  545WN      WN 5149   3.604   4.478   9.991 -0.1722 -0.2222 -0.0000
  546WN      WN 5150   1.993   6.746   7.679 -0.1090  0.0806 -0.1428
  547WN      WN 5151   6.678   3.244  10.354  0.1777  0.5088 -0.0823
  548WN      WN 5152   7.647   7.225   8.999 -0.2449 -0.3445  0.2860
  549WN      WN 5153   6.710   5.880   8.646 -0.2262  0.1952 -0.0077
  550WN      WN 5154   0.760   6.831   9.378  0.2341 -0.1724 -0.2062
  551WN      WN 5155   0.643   0.110   7.186  0.1067  0.1707  0.2286
  552WN      WN 5156   4.731   7.025   8.349 -0.3573  0.2628  0.2850
  553WN      WN 5157   3.183   3.758   8.684 -0.1731 -0.3112 -0.3375
  554WN      WN 5158   0.683   7.127   7.862  0.3321  0.0893  0.0750
  555WN      WN 5159   2.379   6.650   8.445  0.2227  0.1124 -0.0217
  556WN      WN 5160   6.386   6.063   7.169  0.1352  0.1351 -0.2496
  557WN      WN 5161   0.496   7.113   7.346 -0.2383 -0.1107 -0.2160
  558WN      WN 5162   0.704   6.381  10.010 -0.0477  0.2134 -0.0692
  559WN      WN 5163   1.956   1.719   9.963  0.1368 -0.0240 -0.0698
  560WN      WN 5164   3.407   6.658   9.976 -0.0954 -0.0634  0.0407
  561WN      WN 5165   4.816   0.224   8.066  0.4036 -0.0986 -0.0865
  562WN      WN 5166   6.762   6.438   9.410 -0.0282 -0.0641 -0.0637
  563WN      WN 5167   2.563   5.495  10.093 -0.1200  0.2324  0.0148
  564WN      WN 5168   2.055   1.598   8.319  0.1045 -0.0201  0.0387
  565WN      WN 5169   2.559   0.204   8.804  0.0813 -0.0252 -0.1844
  566WN      WN 5170   6.317   0.939   7.519 -0.1114  0.0650  0.1654
  567WN      WN 5171   7.229   5.392   7.866 -0.1021  0.0126  0.1179
  568WN      WN 5172   0.140   3.500   9.617 -0.2130 -0.0047  0.0765
  569WN      WN 5173   6.436   6.625   9.046  0.0867 -0.2456 -0.2219
  570WN      WN 5174   5.157   5.743   9.958 -0.0218 -0.1265 -0.0005
  571WN      WN 5175   1.133   6.639  10.148  0.0449 -0.0138  0.1820
  572WN      WN 5176   7.498   4.263  10.339  0.1310  0.3805 -0.1819
  573WN      WN 5177   6.580   6.285   7.579  0.3392 -0.1194 -0.0943
  574WN      WN 5178   0.152   1.323   8.633  0.0925 -0.0954 -0.1217
  575WN      WN 5179   6.528   3.936  10.796 -0.2598  0.2201 -0.0279
  576WN      WN 5180   1.306   4.543   9.697 -0.2605 -0.2557 -0.0726
  577WN      WN 5181   3.573   4.658   8.427 -0.1772 -0.1626  0.0186
  578WN      WN 5182   6.767   6.755   9.985  0.0837  0.0273  0.1312
  579WN      WN 5183   7.306   1.335   8.301 -0.1426 -0.1112  0.0175
  580WN      WN 5184   0.559   7.284   9.146 -0.1231  0.0439  0.0642
  581WN      WN 5185   2.308   0.303   8.029  0.1738 -0.1639  0.1989
  582WN      WN 5186   6.189   0.386   7.925 -0.2781 -0.4097  0.0423
  583WN      WN 5187   7.210   3.406   8.762 -0.1915 -0.1236 -0.1558
  584WN      WN 5188   6.014   0.366   8.839 -0.1829 -0.0975  0.4716
  585WN      WN 5189   6.964   0.245   9.504  0.0947 -0.2103 -0.1579
  586WN      WN 5190   3.764   0.198   9.953  0.0750  0.1097 -0.0818
  587WN      WN 5191   6.437   3.179   8.185 -0.0629 -0.0589  0.0110
  588WN      WN 5192   5.140   5.077   7.088  0.2745  0.0348 -0.1393
  589WN      WN 5193   6.936   2.409   8.988 -0.0670  0.1575  0.1766
  590WN      WN 5194   3.179   5.883   7.504  0.1195 -0.3565  0.1229
  591WN      WN 5195   5.294   2.665   8.449 -0.0976 -0.0159 -0.1796
  592WN      WN 5196   6.954   3.740   7.370  0.2073  0.1219 -0.0134
  593WN      WN 5197   1.669   4.726   8.077  0.1221 -0.2500  0.1142
  594WN      WN 5198   1.346   6.206   9.279 -0.2035  0.2463  0.2775
  595WN      WN 5199   2.061   3.947   8.416  0.1826  0.1051 -0.1281
  596WN      WN 5200   1.767   5.078   7.463 -0.1773 -0.1623  0.2118
  597WN      WN 5201   5.665   7.567   9.529  0.0409 -0.1125 -0.0687
  598WN      WN 5202   0.106   6.289   7.689 -0.2309  0.1957  0.4271
  599WN      WN 5203   0.843   1.499   8.560 -0.1371  0.0451  0.0367
  600WN      WN 5204   5.877   6.200   9.119  0.1286 -0.0842 -0.0198
  601WN      WN 5205   7.284   4.554   9.534 -0.0195 -0.0035  0.1006
  602WN      WN 5206   1.983   4.570   8.469  0.0473  0.0793  0.3971
  603WN      WN 5207   7.520   3.456   7.832  0.4320 -0.1081  0.2983
  604WN      WN 5208   5.635   7.032   9.366  0.1679  0.0567  0.3257
  605WN      WN 5209   5.781   6.581   6.779 -0.5038  0.1370 -0.1802
  606WN      WN 5210   6.616   4.405   8.391  0.0666 -0.2623 -0.0007
  607WN      WN 5211   7.468   5.842   7.541 -0.3661 -0.0594 -0.0548
  608WN      WN 5212   6.444   4.966   9.129 -0.2414  0.2728 -0.2098
  609WN      WN 5213   6.386   5.487   8.346  0.1039 -0.1889  0.7049
  610WN      WN 5214   6.240   7.025   8.815 -0.2653 -0.1898 -0.2951
  611WN      WN 5215   7.537   3.323   9.205  0.2319  0.0731  0.0683
  612WN      WN 5216   2.160   4.868   9.645 -0.2294  0.3164  0.1580
  613WN      WN 5217   6.037   5.635   7.874  0.0485 -0.1527 -0.0630
  614WN      WN 5218   7.578   1.431  10.102  0.3137  0.0783  0.4796
  615WN      WN 5219   3.867   6.428   8.580 -0.0275  0.1841 -0.0528
  616WN      WN 5220   0.119   5.962   8.474 -0.2064  0.3422 -0.2235
  617WN      WN 5221   3.807   5.510   9.454  0.2563 -0.0728  0.2083
  618WN      WN 5222   0.740   1.706   7.614  0.0577 -0.0395  0.1130
  619WN      WN 5223   6.226   6.780   6.481 -0.2799  0.0432 -0.2261
  620WN      WN 5224   1.182   4.584  10.335  0.1946 -0.2885 -0.1072
  621WN      WN 5225   3.380   6.965   8.080  0.1806 -0.0344 -0.0428
  622WN      WN 5226   4.944   6.468   9.283 -0.0557 -0.0706 -0.2355
  623WN      WN 5227   5.437   5.935   9.266  0.2821 -0.2178  0.0499
  624WN      WN 5228   5.665   6.538   8.176  0.1986  0.1659 -0.0910
  625WN      WN 5229   1.144   5.755   7.157 -0.2596 -0.1888 -0.4691
  626WN      WN 5230   2.807   4.175   9.592  0.0508  0.2271  0.0507
  627WN      WN 5231   3.951   5.994   9.414  0.0059  0.0660  0.3814
  628WN      WN 5232   3.151   7.309   8.454  0.0753  0.4548  0.1233
  629WN      WN 5233   6.024   4.705   9.103 -0.0172 -0.2400 -0.1158
  630WN      WN 5234   0.889   5.974   9.204 -0.1944  0.1049 -0.2877
  631WN      WN 5235   4.435   5.083   9.277  0.2567  0.1169 -0.3848
  632WN      WN 5236   7.649   5.227   9.622 -0.0479 -0.1076 -0.2347
  633WN      WN 5237   1.581   7.551   8.751 -0.0431  0.2760 -0.0160
  634WN      WN 5238   0.510   0.957   9.311 -0.0075 -0.0928  0.3554
  635WN      WN 5239   3.894   6.988   8.114  0.1055 -0.3134  0.2063
  636WN      WN 5240   0.281   4.706   8.888  0.0179 -0.0167 -0.1467
  637WN      WN 5241   0.491   5.004   7.622  0.3614  0.1901 -0.0785
  638WN      WN 5242   6.868   1.073   8.775 -0.1532 -0.0829 -0.1394
  639WN      WN 5243   5.624   2.440   9.208 -0.0521 -0.1747 -0.1524
  640WN      WN 5244   4.318   6.922   9.191 -0.2098 -0.2588  0.1439
  641WN      WN 5245   1.347   6.018   7.581  0.0378 -0.0194 -0.0298
  642WN      WN 5246   0.818   0.286  10.011 -0.0872 -0.0268  0.1772
  643WN      WN 5247   6.718   4.907   8.579 -0.0795 -0.4493  0.0512
  644WN      WN 5248   7.063   4.289   7.652  0.1238  0.0941 -0.4486
  645WN      WN 5249   6.581   5.642   9.709 -0.1615 -0.1062  0.4298
  646WN      WN 5250   1.847   4.871   8.882 -0.0909  0.4007 -0.2886
  647WN      WN 5251   1.266   0.649   8.354 -0.3238  0.5107  0.1627
  648WN      WN 5252   6.460   6.794   9.528 -0.1918 -0.1195 -0.1979
  649WN      WN 5253   5.895   1.115   9.149  0.3223 -0.2157  0.3766
  650WN      WN 5254   0.880   4.431   9.414 -0.1784  0.4845 -0.1105
  651WN      WN 5255   6.803   0.728   9.294  0.0310 -0.0963  0.1054
  652WN      WN 5256   4.631   5.681   8.459  0.0140  0.1576 -0.0887
  653WN      WN 5257   0.527   5.118   8.288 -0.0647  0.1832  0.0755
  654WN      WN 5258   7.060   4.190   8.166 -0.0444 -0.0947 -0.1387
  655WN      WN 5259   6.334   4.372   9.373  0.2709  0.0691 -0.3313
  656WN      WN 5260   7.005   7.382   9.358 -0.0743 -0.1770  0.0905
  657WN      WN 5261   1.996   7.375   7.206  0.2404  0.2540 -0.0199
  658WN      WN 5262   2.267   4.691   7.417  0.0541  0.2768  0.2663
  659WN      WN 5263   0.271   5.751   6.977 -0.0523  0.0000 -0.0638
  660WN      WN 5264   0.706   4.453   8.866 -0.2628 -0.0771 -0.1067
  661WN      WN 5265   1.528   2.288   8.189  0.2499  0.0391  0.0441
  662WN      WN 5266   0.232   5.181   9.199 -0.0831  0.2651 -0.2065
  663WN      WN 5267   5.619   1.408   8.477  0.2858  0.3848 -0.3450
  664WN      WN 5268   0.176   4.169   8.892  0.2546 -0.1125 -0.1970
  665WN      WN 5269   3.296   6.281   8.318 -0.0495  0.0958  0.2330
  666WN      WN 5270   3.455   4.922   7.917 -0.1368  0.2065 -0.1290
  667WN      WN 5271   5.062   7.486   8.247  0.0921 -0.0027 -0.0987
  668WN      WN 5272   3.009   4.851   8.857  0.0765  0.0542 -0.1383
  669WN      WN 5273   6.588   3.974   8.057 -0.1955  0.0875 -0.1270
  670WN      WN 5274   5.874   5.149   7.945 -0.1152  0.3889  0.1249
  671WN      WN 5275   6.646   5.198   6.763 -0.0486 -0.5394 -0.2252
  672WN      WN 5276   3.997   6.616   9.620 -0.2997 -0.2379 -0.2221
  673WN      WN 5277   2.419   6.873   9.220 -0.0787  0.1802 -0.0230
  674WN      WN 5278   0.583   4.162   8.439  0.1200  0.1365 -0.1418
  675WN      WN 5279   1.230   6.728   9.232 -0.0944 -0.0561 -0.1510
  676WN      WN 5280   1.418   3.675   8.607  0.0435 -0.0636  0.3758
  677WN      WN 5281   1.979   0.337   8.890 -0.0216 -0.4567  0.2034
  678WN      WN 5282   0.921   7.557   8.119  0.1648 -0.1758  0.1236
  679WN      WN 5283   0.458   2.080  10.199  0.2104 -0.1883  0.0066
  680WN      WN 5284   1.970   3.098   9.542  0.2376 -0.0051  0.1144
  681WN      WN 5285   6.814   6.327   8.872 -0.0365 -0.0441  0.2112
  682WN      WN 5286   7.424   6.625   7.743  0.0728  0.2663 -0.1362
  683WN      WN 5287   1.507   5.618   8.491  0.2309  0.1242  0.0128
  684WN      WN 5288   4.530   7.207   8.799  0.1355 -0.2074 -0.2342
  685WN      WN 5289   7.220   5.031   9.488 -0.3521  0.1095 -0.0576
  686WN      WN 5290   6.875   6.748   7.626 -0.1192 -0.0982 -0.2606
  687WN      WN 5291   6.224   3.461   9.134  0.0093  0.4015  0.4232
  688WN      WN 5292   6.242   4.804   7.640 -0.3240 -0.3153 -0.1327
  689WN      WN 5293   6.837   5.401   8.581  0.0430  0.2991  0.0869
  690WN      WN 5294   2.939   6.173   8.771 -0.1490  0.0300 -0.2688
  691WN      WN 5295   7.075   0.889   8.333 -0.2843  0.1231  0.0022
  692WN      WN 5296   0.608   1.956   9.415  0.0685 -0.0482  0.1429
  693WN      WN 5297   4.267   0.220   8.062 -0.1640 -0.1059 -0.2333
  694WN      WN 5298   6.048   5.848   8.421 -0.0987  0.1362 -0.1482
  695WN      WN 5299   7.644   6.667   8.167  0.0216  0.1698 -0.0073
  696WN      WN 5300   2.498   5.338   8.115 -0.0172  0.1583  0.1584
  697WN      WN 5301   4.726   4.647   9.165 -0.0501  0.4582 -0.2651
  698WN      WN 5302   0.112   0.954   7.723  0.2687 -0.2258  0.2014
  699WN      WN 5303   0.905   2.923   8.732  0.0176 -0.0088 -0.1307
  700WN      WN 5304   2.452   4.482   8.334 -0.0145 -0.2710 -0.2032
  701WN      WN 5305   4.749   0.391   9.002 -0.2559  0.1276 -0.2170
  702WN      WN 5306   3.359   0.219   9.049  0.2378  0.1393 -0.0577
  703WN      WN 5307   0.387   6.709   7.821  0.4035  0.2679 -0.2334
  704WN      WN 5308   5.082   7.088   7.994 -0.1893  0.2471 -0.1212
  705WN      WN 5309   5.384   4.207   9.168 -0.1475 -0.6317  0.1066
  706WN      WN 5310   6.492   0.352   9.328 -0.0711  0.2366 -0.2779
  707WN      WN 5311   0.947   5.729   7.593  0.1191  0.2686 -0.4549
  708WN      WN 5312   1.535   6.318   8.466 -0.1232 -0.1338 -0.0618
  709WN      WN 5313   0.239   4.812   8.037 -0.2230 -0.3711  0.1268
  710WN      WN 5314   5.576   0.163   9.097 -0.0472 -0.1933 -0.2119
  711WN      WN 5315   1.821   4.096   7.290  0.4015 -0.1431 -0.2900
  712WN      WN 5316   7.083   4.687   8.860  0.2787 -0.1086  0.1022
  713WN      WN 5317   5.338   5.295   8.543  0.0391  0.1961 -0.1170
  714WN      WN 5318   2.443   6.173   8.605 -0.1977  0.2300 -0.0433
  715WN      WN 5319   6.780   2.233   8.556  0.0097 -0.1154 -0.3247
  716WN      WN 5320   6.296   5.385   9.414  0.0012 -0.1370 -0.2993
  717WN      WN 5321   2.084   5.753   9.476  0.1116  0.0276  0.1240
  718WN      WN 5322   3.323   4.244   9.452 -0.3240 -0.0441 -0.0094
  719WN      WN 5323   1.603   7.450   9.629  0.0280  0.0613 -0.2858
  720WN      WN 5324   0.042   6.457   9.364 -0.2619 -0.0461  0.2341
  721WN      WN 5325   0.352   6.689   9.000 -0.3376 -0.0663  0.1251
  722WN      WN 5326   1.801   4.231   8.058  0.1493  0.1607 -0.0304
  723WN      WN 5327   0.315   2.356   9.398  0.2417  0.2524 -0.2123
  724WN      WN 5328   7.260   6.400   9.157  0.1068 -0.3229 -0.1741
  725WN      WN 5329   4.532   4.989   8.792  0.1354  0.0467  0.0582
  726WN      WN 5330   1.400   4.205   9.269 -0.0143 -0.1973  0.0041
  727WN      WN 5331   5.232   6.235   8.921 -0.3187 -0.0799  0.1173
  728WN      WN 5332   0.897   4.883   8.679  0.1099 -0.2356 -0.0370
  729WN      WN 5333   6.585   2.262   7.989 -0.0410 -0.1102  0.1691
  730WN      WN 5334   0.199   2.008   7.892 -0.3224  0.0677 -0.3131
  731WN      WN 5335   7.363   0.492   8.687 -0.1551  0.0688  0.1628
  732WN      WN 5336   7.455   2.925   7.914  0.1148  0.0255 -0.0673
  733WN      WN 5337   6.326   6.132   8.861  0.0322  0.0776  0.0827
  734WN      WN 5338   7.383   1.535   9.144  0.1675  0.1122 -0.1405
  735WN      WN 5339   6.460   2.198   9.024 -0.4402  0.0594  0.3797
  736WN      WN 5340   6.644   4.582   7.372 -0.1089 -0.0733  0.0616
  737WN      WN 5341   0.128   1.823   9.274 -0.1432  0.2463 -0.1021
  738WN      WN 5342   0.445   5.601   8.487 -0.0364 -0.1184  0.0916
  739WN      WN 5343   3.474   7.361   8.835  0.0223 -0.1231  0.1280
  740WN      WN 5344   2.089   7.129  10.010  0.4056 -0.1916 -0.3031
  741WN      WN 5345   1.579   7.631  10.087  0.0466  0.3402  0.1604
  742WN      WN 5346   2.386   3.263   8.716 -0.0299 -0.1022  0.1086
  743WN      WN 5347   1.573   0.329   9.733  0.1197 -0.0523 -0.0353
  744WN      WN 5348   1.176   5.997   8.738  0.0267 -0.1594  0.1459
  745WN      WN 5349   7.028   5.926   9.754  0.0099 -0.1492  0.1053
  746WN      WN 5350   0.024   3.513   8.686  0.0956  0.1729  0.1383
  747WN      WN 5351   6.008   0.166   9.339 -0.3189  0.2086 -0.4006
  748WN      WN 5352   7.255   4.198   6.978 -0.0245  0.0206  0.1823
  749WN      WN 5353   1.958   6.036   8.468 -0.3086 -0.3267 -0.0435
  750WN      WN 5354   4.861   6.963   9.161 -0.2137  0.2190  0.0654
  751WN      WN 5355   5.889   1.007   8.668 -0.0224 -0.1553 -0.0582
  752WN      WN 5356   1.394   7.329   8.272 -0.0691  0.1127 -0.0486
  753WN      WN 5357   5.774   5.838   8.838  0.2505 -0.3281 -0.2237
  754WN      WN 5358   1.862   6.456   9.334  0.0982  0.0815  0.0679
  755WN      WN 5359   6.160   6.959   6.933  0.1184  0.0114  0.0119
  756WN      WN 5360   4.451   0.613   7.848  0.0379 -0.2701 -0.2779
  757WN      WN 5361   0.387   3.141   8.897  0.0006  0.1442 -0.1983
  758WN      WN 5362   0.665   6.136   8.603 -0.1420 -0.0216 -0.1954
  759WN      WN 5363   0.548   5.455   7.899 -0.2413  0.0556  0.0431
  760WN      WN 5364   3.820   5.025   7.158 -0.2725 -0.0119  0.1024
  761WN      WN 5365   3.440   5.412   9.111 -0.2654 -0.0781  0.2595
  762WN      WN 5366   0.154   1.305   9.168 -0.1673  0.2364 -0.1092
  763WN      WN 5367   5.017   4.916   9.441 -0.0263 -0.0456 -0.1266
  764WN      WN 5368   2.556   5.874   9.765  0.2080  0.3706 -0.0591
  765WN      WN 5369   1.926   2.248   8.668 -0.1729  0.2619  0.2032
  766WN      WN 5370   6.762   6.560   7.126  0.0190 -0.3562  0.1204
  767WN      WN 5371   6.217   2.325   8.301  0.0928 -0.1974 -0.0024
  768WN      WN 5372   1.143   1.808   8.347 -0.1244  0.0018 -0.1921
  769WN      WN 5373   6.792   4.674   9.288 -0.0077  0.2652  0.2945
  770WN      WN 5374   0.582   1.187   8.270 -0.1097  0.0945  0.2873
  771WN      WN 5375   1.596   3.980   9.730  0.0327  0.0828 -0.3662
  772WN      WN 5376   7.464   3.346  10.070 -0.0485 -0.0790  0.2453
  773WN      WN 5377   1.045   3.285   8.456  0.0797  0.1020  0.0814
  774WN      WN 5378   4.421   6.575   7.477  0.0631 -0.1511  0.1642
  775WN      WN 5379   3.485   5.834   9.398  0.1518 -0.0973  0.0251
  776WN      WN 5380   3.962   4.365   8.233  0.0927  0.3537 -0.0004
  777WN      WN 5381   2.080   5.009   7.871 -0.0439  0.0241 -0.3593
  778WN      WN 5382   3.898   6.946  10.052  0.1505 -0.1109 -0.1813
  779WN      WN 5383   6.052   3.781   8.844 -0.1303  0.1973 -0.1642
  780WN      WN 5384   1.060   7.444   8.674  0.0484  0.0462 -0.0320
  781WN      WN 5385   2.195   5.346   8.598  0.0963 -0.1937 -0.0148
  782WN      WN 5386   5.991   7.124   7.412 -0.0449  0.0410 -0.1244
  783WN      WN 5387   6.368   5.250   7.894 -0.0032 -0.1662  0.0018
  784WN      WN 5388   0.107   3.941   9.374 -0.0632 -0.0705 -0.2655
  785WN      WN 5389   1.043   5.330   7.980 -0.1588  0.2116  0.1645
  786WN      WN 5390   0.039   7.536   8.567  0.0128 -0.1307  0.0342
  787WN      WN 5391   2.214   4.598   9.194  0.1543 -0.1428 -0.0529
  788WN      WN 5392   6.973   0.738   7.438 -0.3092 -0.2141  0.0994
  789WN      WN 5393   6.155   4.316   7.678 -0.2218  0.0673  0.2143
  790WN      WN 5394   1.117   6.386   7.305 -0.0373 -0.0409 -0.3737
  791WN      WN 5395   4.164   5.552   9.116 -0.0865  0.1091 -0.0010
  792WN      WN 5396   2.944   6.796   9.792 -0.0189  0.2555 -0.2744
  793WN      WN 5397   0.606   0.271   8.126  0.0495 -0.0026 -0.0992
  794WN      WN 5398   0.617   6.717   8.562 -0.2531  0.3506 -0.1658
  795WN      WN 5399   4.684   7.397   7.892  0.0966 -0.2940 -0.3691
  796WN      WN 5400   0.610   2.544   8.941 -0.0397  0.0717  0.0981
  797WN      WN 5401   0.268   3.580   7.409  0.0223 -0.1491  0.0293
  798WN      WN 5402   1.330   1.459   8.691 -0.3246  0.0253  0.2772
  799WN      WN 5403   0.843   4.085   7.393 -0.0840 -0.0227 -0.3688
  800WN      WN 5404   6.562   4.036   9.068 -0.0272  0.5510 -0.2937
  801WN      WN 5405   1.187   3.815   9.040 -0.1227  0.1954 -0.1576
  802WN      WN 5406   3.464   7.435   9.356 -0.1396  0.0312 -0.1669
  803WN      WN 5407   1.804   7.554   7.929  0.0695  0.0350 -0.1678
  804WN      WN 5408   0.894   3.852   8.609 -0.1783 -0.2385  0.0681
  805WN      WN 5409   5.797   1.845   8.589 -0.1521 -0.1202  0.0876
  806WN      WN 5410   2.431   6.753  10.018 -0.2851 -0.0015 -0.1660
  807WN      WN 5411   3.027   5.701   9.559  0.0657 -0.1206  0.0282
  808WN      WN 5412   7.462   5.132   7.377  0.0634  0.1229  0.1278
  809WN      WN 5413   4.853   4.852   7.958 -0.0396  0.1314 -0.0131
  810WN      WN 5414   1.373   0.810   7.897 -0.0200 -0.2340 -0.0326
  811WN      WN 5415   1.338   4.896   7.714 -0.0028 -0.2306  0.0949
  812WN      WN 5416   6.438   1.152   9.085  0.2266 -0.0533 -0.0174
  813WN      WN 5417   6.354   1.935   8.580  0.2327 -0.1790 -0.1410
  814WN      WN 5418   2.899   7.125   9.358  0.1806 -0.2073 -0.1346
  815WN      WN 5419   5.227   5.709   7.780 -0.1899 -0.0686  0.0685
  816WN      WN 5420   5.889   7.376   8.206 -0.0601  0.4465  0.0491
  817WN      WN 5421   0.459   6.189   9.518 -0.1345  0.3170  0.0703
  818WN      WN 5422   7.369   5.754   7.062  0.1601 -0.1403 -0.2677
  819WN      WN 5423   0.702   5.456   9.434  0.1217 -0.1324 -0.2888
  820WN      WN 5424   7.399   2.428   8.755 -0.2836 -0.2547  0.0085
  821WN      WN 5425   7.333   4.043   9.531  0.2511  0.1941  0.0570
  822WN      WN 5426   3.952   6.444  10.229 -0.1600 -0.1003  0.1647
  823WN      WN 5427   2.570   0.949   8.529 -0.2669  0.1226  0.2167
  824WN      WN 5428   6.494   1.731   9.142  0.2415  0.1670  0.0762
  825WN      WN 5429   5.904   6.928   7.892  0.0616 -0.0331  0.0285
  826WN      WN 5430   6.349   5.398   7.428 -0.1426 -0.2425 -0.0835
  827WN      WN 5431   3.047   7.351   7.905 -0.0839  0.0429  0.2005
  828WN      WN 5432   1.340   6.754   8.291  0.0107  0.1056 -0.1668
  829WN      WN 5433   0.117   2.198   8.582  0.2128 -0.3504 -0.0299
  830WN      WN 5434   2.482   6.749   7.790 -0.0595 -0.1617 -0.1608
  831WN      WN 5435   7.373   0.198   8.212  0.0410  0.1475 -0.1491
  832WN      WN 5436   7.632   4.538   7.121  0.0953  0.1687  0.3545
  833WN      WN 5437   0.342   3.591  11.021 -0.0055  0.1170 -0.3617
  834WN      WN 5438   2.280   1.016   9.357 -0.1770  0.0613 -0.1538
  835WN      WN 5439   2.026   7.442   9.003 -0.0749  0.0343  0.2906
  836WN      WN 5440   0.289   5.898   7.976  0.2142  0.0086 -0.1439
  837WN      WN 5441   4.009   7.644   8.463 -0.1767 -0.2005 -0.0371
  838WN      WN 5442   0.192   2.900   9.883  0.4537  0.1062  0.2206
  839WN      WN 5443   1.300   5.196   8.786  0.0999 -0.0909  0.2850
  840WN      WN 5444   5.687   1.555   9.193 -0.2761 -0.3575  0.0279
  841WN      WN 5445   5.418   1.157   8.874 -0.0875 -0.1887 -0.0468
  842WN      WN 5446   7.516   7.436  10.231 -0.1845  0.0464 -0.3867
  843WN      WN 5447   0.204   3.674   8.233 -0.2766 -0.2219  0.1092
  844WN      WN 5448   0.166   3.184   7.007 -0.1500  0.0275 -0.1259
  845WN      WN 5449   0.198   2.865   9.366  0.1604 -0.1314  0.1036
  846WN      WN 5450   0.478   0.676   9.829  0.2002  0.1097  0.0702
  847WN      WN 5451   4.541   0.576   8.398 -0.2348  0.0280  0.3048
  848WN      WN 5452   7.290   0.017   8.784 -0.5181 -0.2210 -0.0224
  849WN      WN 5453   2.850   5.491   7.418  0.2487 -0.0880  0.1166
  850WN      WN 5454   5.737   0.514   8.079  0.2757 -0.0151 -0.1897
  851WN      WN 5455   7.555   6.450   8.750 -0.1452  0.1499 -0.1349
  852WN      WN 5456   3.992   7.226   8.762 -0.0315  0.0021  0.0449
  853WN      WN 5457   6.787   4.143   7.100  0.0038 -0.2506 -0.1179
  854WN      WN 5458   1.037   4.901   9.529 -0.2664  0.3778 -0.2020
  855WN      WN 5459   6.185   3.255   7.810  0.2081  0.0106  0.1659
  856WN      WN 5460   6.678   6.698   8.097  0.1310  0.1353 -0.2346
  857WN      WN 5461   7.213   0.477   9.115 -0.1727  0.0524 -0.0190
  858WN      WN 5462   1.100   1.010   7.456  0.0071  0.0790 -0.1145
  859WN      WN 5463   0.095   4.760   7.582  0.0928 -0.0336  0.0142
  860WN      WN 5464   1.854   4.403   9.754 -0.2390 -0.3490  0.1553
  861WN      WN 5465   0.986   6.423   9.614  0.0570  0.0515 -0.0117
  862WN      WN 5466   1.395   5.418   7.501  0.2105  0.1318  0.5362
  863WN      WN 5467   7.330   2.839  10.031  0.1653 -0.1640  0.0229
  864WN      WN 5468   2.696   5.656   8.533 -0.5849  0.1081 -0.0724
  865WN      WN 5469   0.620   7.458  10.201 -0.1511  0.1444 -0.0790
  866WN      WN 5470   6.969   3.162   9.143 -0.1370  0.1171 -0.3397
  867WN      WN 5471   5.200   0.064   7.788 -0.2129  0.0990 -0.1303
  868WN      WN 5472   5.470   4.938   9.244 -0.0135 -0.1885  0.1724
  869WN      WN 5473   1.047   3.372   9.441  0.3764  0.1823 -0.2028
  870WN      WN 5474   0.428   3.785   8.759 -0.1292  0.2732  0.1770
  871WN      WN 5475   7.145   3.828   7.845  0.0944 -0.0684  0.0759
  872WN      WN 5476   7.438   3.387   7.303 -0.4089 -0.0799  0.0687
  873WN      WN 5477   4.549   6.134   8.954 -0.3426  0.1371  0.0685
  874WN      WN 5478   1.961   3.450   8.455 -0.1548  0.2627 -0.0536
  875WN      WN 5479   7.268   1.869   7.973 -0.0974  0.0456  0.1746
  876WN      WN 5480   7.163   3.212  10.470  0.1993  0.0592  0.2602
  877WN      WN 5481   6.832   0.071   9.010 -0.0258 -0.2699 -0.1089
  878WN      WN 5482   5.438   6.597   8.605  0.2404 -0.3613  0.1923
  879WN      WN 5483   0.868   2.342   9.283 -0.1219 -0.0618 -0.2572
  880WN      WN 5484   1.454   3.414   9.802  0.3077 -0.0518  0.0030
  881WN      WN 5485   1.486   0.447   8.765 -0.0500  0.3147 -0.2508
  882WN      WN 5486   0.104   6.748   7.387  0.1011  0.0840  0.1862
  883WN      WN 5487   4.287   7.263   8.304 -0.0097  0.1209 -0.0005
  884WN      WN 5488   0.216   2.391   9.888  0.4079 -0.1287  0.1127
  885WN      WN 5489   4.789   5.351   7.995  0.0466 -0.0030 -0.1375
  886WN      WN 5490   7.141   5.618   8.904  0.1231  0.2561 -0.2107
  887WN      WN 5491   6.217   6.456   7.943 -0.0204 -0.3128 -0.3250
  888WN      WN 5492   5.795   3.582   9.843 -0.0714  0.0548  0.0505
  889WN      WN 5493   6.207   4.337   9.870  0.1518 -0.0524 -0.1913
  890WN      WN 5494   5.852   6.113   8.068 -0.2347 -0.0477 -0.0787
  891WN      WN 5495   7.101   0.559   7.916 -0.0061  0.1028  0.0520
  892WN      WN 5496   7.185   4.624   7.298  0.1411 -0.2262 -0.1347
  893WN      WN 5497   1.434   5.594   9.196 -0.0808  0.0696 -0.0458
  894WN      WN 5498   6.291   5.639   8.828 -0.0454 -0.0291  0.1144
  895WN      WN 5499   1.146   2.567   8.953  0.0833 -0.3175 -0.0508
  896WN      WN 5500   0.447   2.406   8.217 -0.0746  0.1445 -0.0521
  897WN      WN 5501   4.227   7.475   9.132  0.1896  0.0226 -0.1087
  898WN      WN 5502   5.897   6.347   8.665  0.1439  0.2201 -0.0582
  899WN      WN 5503   2.382   5.327   7.558  0.2155  0.0115  0.1310
  900WN      WN 5504   5.287   3.485   8.110 -0.1672 -0.0540 -0.1413
  901WN      WN 5505   0.862   7.109   8.333 -0.1963  0.1538  0.0727
  902WN      WN 5506   3.500   4.551   7.475 -0.1423 -0.1233  0.1304
  903WN      WN 5507   6.088   4.510   8.584 -0.1706 -0.1662  0.2064
  904WN      WN 5508   0.407   5.897   7.490 -0.0873 -0.1821  0.0809
  905WN      WN 5509   4.131   5.658   8.593  0.3997  0.0070  0.0884
  906WN      WN 5510   2.893   3.997   7.763  0.0435 -0.1568  0.0859
  907WN      WN 5511   6.646   7.122   9.119  0.1720 -0.0322  0.0364
  908WN      WN 5512   5.136   7.101   8.648  0.2501 -0.0091  0.1065
  909WN      WN 5513   5.617   4.966   8.788  0.1964 -0.3135  0.0653
  910WN      WN 5514   7.049   6.372   7.910 -0.2381  0.2839  0.0435
  911WN      WN 5515   5.266   5.194   8.001 -0.1245  0.1394 -0.1384
  912WN      WN 5516   5.560   5.405   8.992  0.0314 -0.0616  0.1323
  913WN      WN 5517   4.318   5.525   7.793 -0.2728  0.2712  0.1845
  914WN      WN 5518   3.914   5.976   8.908 -0.1492 -0.0508 -0.2106
  915WN      WN 5519   6.885   5.120   8.078  0.1190  0.0758  0.0083
  916WN      WN 5520   3.008   5.948  10.039  0.0833 -0.0925  0.0511
  917WN      WN 5521   2.949   5.697   8.969  0.1803  0.3687 -0.1695
  918WN      WN 5522   0.213   5.899   6.357 -0.3843  0.1461  0.0817
  919WN      WN 5523   3.786   4.567   9.302  0.1236 -0.0833  0.0323
  920WN      WN 5524   0.105   2.609   8.985 -0.3062 -0.0047 -0.1602
  921WN      WN 5525   4.223   4.710   9.070  0.4112 -0.0623 -0.0877
  922WN      WN 5526   0.391   2.109   8.967  0.2249 -0.1467 -0.1356
  923WN      WN 5527   5.439   5.815   7.107  0.0563 -0.0696  0.3567
  924WN      WN 5528   5.709   6.735   7.240  0.1936  0.0501 -0.2274
  925WN      WN 5529   4.836   4.678   8.637  0.0465 -0.2325  0.0636
  926WN      WN 5530   0.235   0.457   9.454  0.0152  0.1802 -0.0452
  927WN      WN 5531   7.470   4.990   9.097 -0.1773  0.0736  0.0900
  928WN      WN 5532   6.664   0.604   8.302  0.0295  0.5258  0.2145
  929WN      WN 5533   7.332   1.047   7.872  0.1798  0.0470 -0.2196
  930WN      WN 5534   6.947   5.959   9.222  0.2344 -0.4213  0.1452
  931WN      WN 5535   2.619   7.114   8.296  0.0722  0.0079  0.2497
  932WN      WN 5536   6.741   7.384   8.662  0.1747  0.1075  0.0720
  933WN      WN 5537   5.216   4.628   8.972 -0.0456 -0.1124 -0.2096
  934WN      WN 5538   5.499   6.013   8.381 -0.0644 -0.0222  0.0021
  935WN      WN 5539   6.111   1.456   8.828 -0.2358  0.1590 -0.1531
  936WN      WN 5540   2.989   6.674   8.401  0.2563 -0.0318  0.2479
  937WN      WN 5541   5.465   2.823   7.290 -0.0335 -0.1896 -0.0502
  938WN      WN 5542   3.366   6.908   9.482  0.1762  0.2595  0.0861
  939WN      WN 5543   3.943   6.502   7.429 -0.0787  0.1006  0.3456
  940WN      WN 5544   7.433   0.666   7.613  0.0158 -0.0506  0.0326
  941WN      WN 5545   7.091   2.330   8.158 -0.0621  0.0843  0.2008
  942WN      WN 5546   1.597   4.127   8.508 -0.1498 -0.1475 -0.1348
  943WN      WN 5547   3.308   4.483   9.030  0.1857  0.1939  0.3427
  944WN      WN 5548   6.835   7.221   8.141  0.1811 -0.0130  0.1983
  945WN      WN 5549   6.683   3.569   8.860 -0.1742 -0.4162  0.2673
  946WN      WN 5550   6.670   5.526   9.133  0.0669 -0.2098 -0.1133
  947WN      WN 5551   1.010   1.572   9.508 -0.0552 -0.1136  0.2203
  948WN      WN 5552   0.237   3.103   8.098  0.2299 -0.2577 -0.1687
  949WN      WN 5553   1.189   4.233   8.760 -0.5129 -0.1195 -0.3570
  950WN      WN 5554   7.045   4.775   9.967 -0.0671 -0.1328 -0.2343
  951WN      WN 5555   2.805   5.703   7.870 -0.2827  0.0361 -0.0817
  952WN      WN 5556   6.676   2.729   9.228  0.1276 -0.2169  0.0748
  953WN      WN 5557   7.529   4.489   9.102 -0.0930 -0.1666  0.2935
  954WN      WN 5558   5.515   7.332   7.889  0.0081  0.0286  0.1080
  955WN      WN 5559   6.620   1.551   8.693 -0.2570  0.3373  0.1994
  956WN      WN 5560   4.349   5.275   8.302 -0.1274  0.1279  0.2154
  957WN      WN 5561   5.142   3.523   8.698 -0.1111  0.0772  0.2951
  958WN      WN 5562   6.436   5.915   9.312 -0.0381  0.0386 -0.0182
  959WN      WN 5563   0.545   7.210   8.643  0.2182 -0.0510  0.0523
  960WN      WN 5564   0.889   0.214   8.547  0.0835  0.3001  0.1862
  961WN      WN 5565   6.823   5.586   8.134  0.0305  0.0970  0.0923
  962WN      WN 5566   1.890   6.750   8.517 -0.2343  0.0675 -0.0700
  963WN      WN 5567   7.616   2.689   7.177 -0.2972  0.2122  0.2011
  964WN      WN 5568   7.508   1.996   7.574  0.0975 -0.0739  0.1919
  965WN      WN 5569   4.406   4.752  10.181 -0.0686 -0.0506  0.4473
  966WN      WN 5570   2.966   5.286   8.125 -0.1058 -0.2975 -0.2393
  967WN      WN 5571   6.452   5.997   8.091 -0.0901 -0.3475  0.1988
  968WN      WN 5572   0.189   5.467   7.402  0.2596  0.0431  0.4495
  969WN      WN 5573   2.145   6.497   8.904 -0.0754 -0.0686 -0.1465
  970WN      WN 5574   7.240   5.105   8.643  0.1630 -0.2586  0.1320
  971WN      WN 5575   1.978   6.494   8.117  0.1594 -0.0182 -0.1965
  972WN      WN 5576   3.352   4.929   9.259 -0.1842  0.1926  0.1020
  973WN      WN 5577   2.019   7.290   9.466 -0.1071 -0.5561 -0.0796
  974WN      WN 5578   1.931   6.909   9.124 -0.0554 -0.0303 -0.0401
  975WN      WN 5579   6.134   7.456   8.617  0.1514  0.2180 -0.1430
  976WN      WN 5580   0.553   1.163   8.821 -0.4291  0.1872 -0.2031
  977WN      WN 5581   7.193   6.374   7.395 -0.4297 -0.1162  0.2210
  978WN      WN 5582   0.930   0.556   7.136 -0.0213  0.0334  0.1786
  979WN      WN 5583   1.076   7.309   7.445  0.0832 -0.0810 -0.1693
  980WN      WN 5584   4.461   6.019   9.468  0.0478 -0.2851  0.0231
  981WN      WN 5585   6.823   0.545   8.801 -0.2615 -0.3188  0.2691
  982WN      WN 5586   1.797   5.228   9.486  0.2379  0.0164 -0.2990
  983WN      WN 5587   0.376   4.412   9.292  0.1481 -0.1004 -0.3679
  984WN      WN 5588   6.410   7.129   8.372  0.0297  0.3211  0.1835
  985WN      WN 5589   2.203   4.526  10.081  0.0989  0.1250  0.2484
  986WN      WN 5590   2.088   6.816   9.607  0.1941  0.1507  0.2697
  987WN      WN 5591   5.803   3.997  10.074 -0.5114 -0.2372 -0.0400
  988WN      WN 5592   2.837   6.049   8.256 -0.0257  0.1523  0.2473
  989WN      WN 5593   1.971   4.140  10.410 -0.1328  0.0788 -0.1880
  990WN      WN 5594   6.537   7.578   9.476  0.0059 -0.1050 -0.0663
  991WN      WN 5595   4.261   5.953   8.149  0.0142 -0.2078 -0.1202
  992WN      WN 5596   0.483   3.964   7.756 -0.0708  0.2190 -0.2278
  993WN      WN 5597   5.998   0.178   8.384 -0.0260 -0.1095  0.0089
  994WN      WN 5598   0.784   0.518   9.462 -0.4840 -0.0195 -0.0430
  995WN      WN 5599   4.156   4.640   8.589  0.1398  0.1182  0.0512
  996WN      WN 5600   1.457   0.571   9.278 -0.2285 -0.2262  0.1334
  997WN      WN 5601   6.749   2.092   9.916  0.4056 -0.0704  0.1836
  998WN      WN 5602   4.934   6.360   7.628 -0.1996  0.1744 -0.1822
  999WN      WN 5603   0.630   5.931  10.258  0.1348 -0.0411 -0.3033
 1000WN      WN 5604   5.928   5.110   7.391  0.0407  0.0721 -0.0212
 1001WN      WN 5605   6.923   6.018   7.197  0.1465  0.5215  0.0482
 1002WN      WN 5606   5.853   5.152   9.537  0.0929  0.0778 -0.0096
 1003WN      WN 5607   1.395   7.028   8.687 -0.2042 -0.2367  0.1990
 1004WN      WN 5608   6.324   7.250   7.863 -0.0869 -0.1654  0.2006
 1005WN      WN 5609   2.577   7.244   7.764 -0.1503  0.3040  0.2665
 1006WN      WN 5610   1.549   2.638   8.570  0.0363 -0.0832  0.1209
 1007WN      WN 5611   0.239   5.675   9.506  0.1978  0.0744  0.1706
 1008WN      WN 5612   0.568   3.383   8.454  0.0301 -0.1753 -0.0182
 1009WN      WN 5613   7.507   7.386   8.005  0.0551 -0.4955  0.5699
 1010WN      WN 5614   1.588   5.242   8.033 -0.3437  0.0818 -0.0527
 1011WN      WN 5615   6.335   7.658   9.012  0.0558  0.2465  0.1805
 1012WN      WN 5616   6.006   5.229   9.058  0.1027 -0.1216 -0.3045
 1013WN      WN 5617   6.702   1.260   8.243 -0.0029  0.1292  0.0917
 1014WN      WN 5618   5.375   6.721   7.762 -0.0702 -0.2596 -0.2443
 1015WN      WN 5619   4.856   7.547   8.903 -0.1269 -0.1346  0.2653
 1016WN      WN 5620   2.122   7.219   7.628  0.3020 -0.1007  0.1634
 1017WN      WN 5621   6.167   2.933   9.049 -0.1411 -0.1193  0.3188
 1018WN      WN 5622   0.629   3.144   9.572  0.2547  0.1445 -0.0659
 1019WN      WN 5623   5.900   4.206   9.100  0.3278 -0.1672 -0.0240
 1020WN      WN 5624   6.422   1.395   7.856 -0.0333 -0.0307  0.1567
 1021WN      WN 5625   1.242   3.781  10.051 -0.1441  0.0901  0.0668
 1022WN      WN 5626   1.372   0.948   8.881  0.0877 -0.1439 -0.0539
 1023WN      WN 5627   1.195   0.082   9.578  0.0802 -0.0770  0.2171
 1024WN      WN 5628   1.724   6.085   7.938  0.4379  0.0552 -0.1193
 1025WN      WN 5629   7.204   6.516   8.387 -0.2483 -0.1253 -0.1197
 1026WN      WN 5630   3.667   5.512   8.669 -0.0231 -0.1880  0.1046
 1027WN      WN 5631   7.062   4.273   9.113  0.1366  0.1391 -0.4386
 1028WN      WN 5632   0.354   6.170   9.028 -0.0869 -0.2458  0.4146
 1029WN      WN 5633   0.432   0.008   8.820  0.3597  0.2470  0.0428
 1030WN      WN 5634   7.236   1.093   9.319 -0.0960 -0.1470  0.0046
 1031WN      WN 5635   2.335   5.828   8.191 -0.0298 -0.2951  0.0358
 1032WN      WN 5636   1.647   5.665   7.090  0.1188  0.2226 -0.0533
 1033WN      WN 5637   4.333   4.763   8.161  0.0828 -0.0130  0.0478
 1034WN      WN 5638   7.544   5.212  10.192  0.0091  0.1150  0.1032
 1035WN      WN 5639   7.452   4.540   8.050  0.2015  0.1414 -0.0046
 1036WN      WN 5640   6.660   2.673   8.316 -0.0066 -0.0510 -0.0070
 1037WN      WN 5641   6.587   1.673   9.650  0.0432  0.2482 -0.3041
 1038WN      WN 5642   1.667   5.944   9.518  0.1284 -0.2882 -0.4953
 1039WN      WN 5643   0.458   4.617   8.433 -0.1454  0.2345  0.1249
 1040WN      WN 5644   3.864   6.768   8.995  0.2795 -0.5047  0.1048
 1041WN      WN 5645   0.652   1.675   9.054 -0.1295  0.2083  0.1629
 1042WN      WN 5646   3.342   5.282   9.631  0.1087 -0.0062 -0.1099
 1043WN      WN 5647   1.141   4.448   8.316 -0.0074 -0.0771  0.0513
 1044WN      WN 5648   4.117   7.431   7.850 -0.1415 -0.2518  0.0367
 1045WN      WN 5649   5.742   4.463  10.033  0.0734 -0.3411 -0.1007
 1046WN      WN 5650   7.055   4.695   8.324 -0.0262 -0.1635 -0.1592
 1047WN      WN 5651   7.213   6.844   7.288  0.2029 -0.1608  0.0370
 1048WN      WN 5652   2.576   5.649   9.332 -0.2057  0.0836 -0.0869
 1049WN      WN 5653   0.654   1.988   8.219  0.1142  0.0898 -0.1511
 1050WN      WN 5654   0.605   3.640   9.534  0.1148 -0.0664 -0.2473
 1051WN      WN 5655   1.891   0.118   8.363 -0.0066 -0.5173  0.1466
 1052WN      WN 5656   7.619   3.956   7.906 -0.1163 -0.2709 -0.1273
 1053WN      WN 5657   0.457   6.727  10.279 -0.1394 -0.0717 -0.1422
 1054WN      WN 5658   0.064   7.516   7.419 -0.3230  0.3348 -0.2193
 1055WN      WN 5659   2.815   5.233   9.703  0.0753  0.0165 -0.0271
 1056WN      WN 5660   5.832   4.857   8.374 -0.0146 -0.1363  0.1710
 1057WN      WN 5661   3.574   5.015   8.777  0.0932 -0.2385  0.1546
 1058WN      WN 5662   0.866   2.086   8.789 -0.0675  0.2863  0.1215
 1059WN      WN 5663   6.437   1.013   8.546  0.2273 -0.2093 -0.3186
 1060WN      WN 5664   4.825   4.163   7.273  0.1965  0.2004 -0.2739
 1061WN      WN 5665   1.091   3.866   9.546  0.5252 -0.1759  0.2737
 1062WN      WN 5666   0.689   2.907   8.214 -0.1568 -0.2586 -0.1504
 1063WN      WN 5667   1.145   2.443   7.861  0.0999  0.3190 -0.2108
 1064WN      WN 5668   0.857   6.764   7.586  0.2180  0.1927  0.1008
 1065WN      WN 5669   1.415   5.047   9.210  0.0573  0.1086 -0.1677
 1066WN      WN 5670   2.250   4.932   8.316 -0.0337  0.3712 -0.1003
 1067WN      WN 5671   7.442   5.635   6.466  0.2182  0.0252 -0.0585
 1068WN      WN 5672   5.846   4.668   7.901 -0.1456 -0.1068  0.0386
 1069WN      WN 5673   4.960   6.191   8.504  0.1446  0.1011 -0.2329
 1070WN      WN 5674   6.865   6.878   8.543  0.0374  0.0275 -0.2490
 1071WN      WN 5675   5.562   0.468   8.589 -0.5177 -0.1758 -0.1350
 1072WN      WN 5676   4.350   0.198   8.818  0.0445 -0.1099  0.0936
 1073WN      WN 5677   5.280   4.811   8.312  0.1105  0.2114 -0.2655
 1074WN      WN 5678   2.299   6.198   9.271 -0.0597 -0.1514 -0.2607
 1075WN      WN 5679   0.949   1.286   9.099 -0.2459  0.0700 -0.0762
 1076WN      WN 5680   7.157   7.086   6.906  0.1566  0.1387  0.3123
 1077WN      WN 5681   7.210   3.756   8.375 -0.0675 -0.0057  0.1818
 1078WN      WN 5682   3.584   6.912   8.599  0.2316 -0.0062 -0.1594
 1079WN      WN 5683   0.148   0.811   8.576 -0.0845 -0.1667 -0.3091
 1080WN      WN 5684   4.926   3.906   8.226 -0.0053  0.1828  0.0789
 1081WN      WN 5685   1.331   6.629   7.784  0.0834 -0.1330 -0.0253
 1082WN      WN 5686   0.935   5.474   8.965 -0.0810 -0.3693  0.0048
 1083WN      WN 5687   0.312   1.214   7.402  0.1962 -0.0663  0.2701
 1084WN      WN 5688   0.699   7.632   7.639 -0.2027 -0.1020  0.1045
 1085WN      WN 5689   6.913   0.148   8.483 -0.1499 -0.1787 -0.1129
 1086WN      WN 5690   0.011   1.920  10.154  0.0813 -0.1051 -0.0184
 1087WN      WN 5691   1.675   4.659   9.376 -0.0679 -0.1687  0.0585
 1088WN      WN 5692   1.498   3.180   9.347  0.0420 -0.0298  0.2552
 1089WN      WN 5693   1.856   3.251   8.973  0.1499  0.1802 -0.0331
 1090WN      WN 5694   0.987   0.950   8.600  0.0230  0.0106 -0.0612
 1091WN      WN 5695   6.888   4.903   7.050 -0.0490  0.2954 -0.0155
 1092WN      WN 5696   6.617   3.579   9.423 -0.1025 -0.1297  0.0001
 1093WN      WN 5697   0.035   0.775   9.133 -0.0352 -0.1281 -0.0067
 1094WN      WN 5698   4.866   5.190   8.443  0.1561  0.0470  0.2189
 1095WN      WN 5699   3.013   7.555   8.899  0.1982  0.0750  0.0884
 1096WN      WN 5700   2.662   7.604   8.320 -0.4008 -0.0418  0.2855
 1097WN      WN 5701   1.520   2.694   9.489 -0.2250 -0.1593  0.0185
 1098WN      WN 5702   2.648   4.886   7.956 -0.1904  0.0258  0.0684
 1099WN      WN 5703   2.306   7.481   8.580  0.2794 -0.0847 -0.2114
 1100WN      WN 5704   5.188   6.801   9.527 -0.1727 -0.3093  0.1577
 1101WN      WN 5705   1.750   0.150   9.268 -0.0646  0.2140  0.0162
 1102WN      WN 5706   0.363   6.208   6.806 -0.2452 -0.0348  0.0095
 1103WN      WN 5707   3.002   4.011   9.047 -0.1559  0.1213 -0.0904
 1104WN      WN 5708   7.005   1.471   7.908  0.6121 -0.3318  0.2005
 1105WN      WN 5709   7.357   2.348  10.038 -0.0362 -0.3279 -0.0763
 1106WN      WN 5710   0.002   4.165   8.382 -0.1059 -0.2591 -0.1065
 1107WN      WN 5711   7.283   6.052   8.731  0.1786  0.0296  0.3409
 1108WN      WN 5712   5.087   5.683   8.310  0.1467 -0.0234  0.2637
 1109WN      WN 5713   7.357   2.160   9.185 -0.3412 -0.0179 -0.0262
 1110WN      WN 5714   3.223   5.812   8.472  0.1717 -0.0156 -0.2508
 1111WN      WN 5715   5.788   4.063   7.436  0.2853 -0.2845  0.1090
 1112WN      WN 5716   5.821   5.362   8.529 -0.0085 -0.0561 -0.0301
 1113WN      WN 5717   0.481   4.426   7.534  0.0044  0.1880  0.1615
 1114WN      WN 5718   3.683   6.003   8.449 -0.0719 -0.0577  0.4784
 1115WN      WN 5719   5.391   2.947   8.017  0.0636 -0.1309 -0.0521
 1116WN      WN 5720   1.707   1.880   8.436 -0.0787 -0.0930  0.1547
 1117WN      WN 5721   3.356   5.497   7.200  0.0834 -0.1189  0.1060
 1118WN      WN 5722   2.064   2.115   8.178 -0.1334  0.1910  0.4612
 1119WN      WN 5723   1.301   7.593   7.816  0.0901  0.1332  0.1417
 1120WN      WN 5724   6.867   4.056   8.662 -0.1370 -0.1556  0.1407
 1121WN      WN 5725   5.582   5.566   8.096  0.1320  0.0020 -0.0351
 1122WN      WN 5726   1.822   0.661   8.179 -0.1151 -0.1058 -0.0363
 1123WN      WN 5727   7.239   7.326   8.442 -0.1420  0.1948 -0.1063
 1124WN      WN 5728   2.258   7.480   8.087  0.0456 -0.3132  0.2540
 1125WN      WN 5729   6.362   0.890   7.987  0.2743  0.1104 -0.1694
 1126WN      WN 5730   5.490   4.956   9.841 -0.0066 -0.1311 -0.1848
 1127WN      WN 5731   3.920   4.720   7.870  0.0082 -0.0526 -0.1768
 1128WN      WN 5732   0.760   6.022   7.136 -0.0253  0.2185  0.0797
 1129WN      WN 5733   3.553   6.437   9.333  0.1194  0.2539 -0.0669
 1130WN      WN 5734   0.676   4.759   7.108 -0.1607  0.2497  0.0520
 1131WN      WN 5735   7.076   5.406   9.745 -0.0099  0.2780  0.1826
 1132WN      WN 5736   1.824   0.702  10.041  0.1441  0.1090  0.1626
 1133WN      WN 5737   0.686   3.809  10.107 -0.0498 -0.1572 -0.0083
 1134WN      WN 5738   4.311   6.751   8.626 -0.0653 -0.3751 -0.2401
 1135WN      WN 5739   3.835   6.108   7.936 -0.0485  0.2764  0.0113
 1136WN      WN 5740   0.032   0.963   9.617 -0.2127 -0.0584  0.1698
 1137WN      WN 5741   0.535   0.108   9.621 -0.1645 -0.1359 -0.2466
 1138WN      WN 5742   6.839   3.985   9.654  0.0725 -0.1365 -0.0941
 1139WN      WN 5743   4.928   6.551   9.952  0.3357  0.1196  0.2561
 1140WN      WN 5744   5.383   3.920   8.374  0.2231  0.1134 -0.1221
 1141WN      WN 5745   0.662   4.858   9.177 -0.0015  0.2546 -0.1340
 1142WN      WN 5746   1.135   6.561   8.701  0.0555  0.0352  0.0526
 1143WN      WN 5747   5.090   3.791   9.112  0.0193  0.1551  0.0886
 1144WN      WN 5748   0.029   1.761   8.322  0.1476 -0.1671 -0.0189
 1145WN      WN 5749   0.530   3.972  10.574 -0.1938 -0.3162  0.2956
 1146WN      WN 5750   0.850   0.768   8.105  0.0174  0.0840  0.2949
 1147WN      WN 5751   0.396   4.422   6.869 -0.1517  0.0482  0.1517
 1148WN      WN 5752   0.282   3.512   9.127  0.1330 -0.3151  0.0954
 1149WN      WN 5753   0.800   2.100  10.539  0.1974  0.2843 -0.2534
 1150WN      WN 5754   2.183   1.814   8.774 -0.0053  0.0533 -0.0423
 1151WN      WN 5755   6.555   1.090   9.632  0.0376 -0.1799 -0.2397
 1152WN      WN 5756   0.491   3.398   7.807 -0.3076 -0.5670  0.1872
 1153WN      WN 5757   0.486   4.104   9.698 -0.2124  0.0402 -0.2986
 1154WN      WN 5758   2.820   6.868   7.423  0.2471  0.0397 -0.2927
 1155WN      WN 5759   7.124   1.501   8.726 -0.1088 -0.0270 -0.4635
 1156WN      WN 5760   6.975   6.818   9.150  0.4270  0.2794  0.0857
 1157WN      WN 5761   6.332   4.824   8.176  0.0807  0.1488  0.0820
 1158WN      WN 5762   6.713   3.708  10.412  0.5119  0.1008 -0.2735
 1159WN      WN 5763   0.105   1.092   8.186  0.0254 -0.0166  0.1114
 1160WN      WN 5764   1.311   4.175   7.827 -0.3003 -0.0607  0.3691
 1161WN      WN 5765   6.963   3.252   9.935 -0.4261 -0.0534  0.2328
 1162WN      WN 5766   1.258   5.077  10.394  0.1186 -0.1259  0.3983
 1163WN      WN 5767   4.743   6.581   8.785 -0.0909  0.1316 -0.1639
 1164WN      WN 5768   1.221   4.663   9.025 -0.0523  0.0926  0.3304
 1165WN      WN 5769   3.571   7.279   7.701 -0.1847 -0.1878 -0.0337
 1166WN      WN 5770   3.616   7.364   8.392 -0.5574 -0.0547 -0.0538
 1167WN      WN 5771   5.272   6.193   7.981  0.0664  0.2090 -0.0226
 1168WN      WN 5772   6.232   0.790   9.438  0.0657  0.2179  0.1512
 1169WN      WN 5773   0.648   5.849   9.766  0.1692  0.3127 -0.0179
 1170WN      WN 5774   6.635   0.472   7.762  0.1804  0.1894 -0.4668
 1171WN      WN 5775   1.375   2.184   8.738  0.0158  0.0354 -0.4719
 1172WN      WN 5776   1.915   5.645   8.157  0.2974 -0.1980 -0.1574
 1173WN      WN 5777   5.051   4.357   8.291  0.0305 -0.1584 -0.1736
 1174WN      WN 5778   6.132   0.639   8.391 -0.0551 -0.0954 -0.3162
 1175WN      WN 5779   7.224   5.657   8.401  0.0287  0.2131 -0.0752
 1176WN      WN 5780   3.792   4.443   8.826  0.1218 -0.0775 -0.1015
 1177WN      WN 5781   4.606   5.087   9.756 -0.2016  0.4166 -0.0346
 1178WN      WN 5782   5.632   5.406   7.614 -0.0841  0.0325  0.0120
 1179WN      WN 5783   3.421   5.252   8.301  0.0111  0.2494  0.6275
 1180WN      WN 5784   1.785   3.773   7.634 -0.1077 -0.1941  0.2454
 1181WN      WN 5785   0.045   5.234   7.826 -0.2000  0.0040  0.1142
 1182WN      WN 5786   4.156   6.531   8.039 -0.1112 -0.0294 -0.0918
 1183WN      WN 5787   1.051   2.925   9.237  0.1055  0.1035 -0.2354
 1184WN      WN 5788   0.509   6.428   7.282 -0.1585 -0.1997  0.0030
 1185WN      WN 5789   3.775   5.641   8.138 -0.0069  0.1773  0.1006
 1186WN      WN 5790   5.185   5.742   8.790 -0.1789  0.0905  0.0085
 1187WN      WN 5791   7.408   0.184   7.613  0.0405 -0.0708 -0.2533
 1188WN      WN 5792   1.563   6.544   8.923  0.1150 -0.1550  0.4649
 1189WN      WN 5793   2.748   3.548   8.952  0.1160 -0.1727 -0.0939
 1190WN      WN 5794   4.359   6.179   7.725  0.0537  0.0406 -0.0899
 1191WN      WN 5795   2.172   7.009   8.137  0.2625  0.0135 -0.2310
[truncated: 263,405 more chars]
