# Supplementary material for: Free energies of membrane stalk formation from a lipidomics perspective
Source: Nat Commun. 2021 Nov 15;12:6594. doi: 10.1038/s41467-021-26924-2 (PMC8593120; doi:10.1038/s41467-021-26924-2)
Supplement: Supplementary file 4 — Source Data [file 41467_2021_26924_MOESM4_ESM.zip › SI_data/Fig_S5/inner-stalk/22water-per-nm2.gro]

Membrane with PIPC DPPC POPC DPSM PAPI PAPS POPE PUPE OAPE CHOL (24 4 8 4 4 58 4 24 8 98)
 9986
    1PIPC   NC3    1   1.718   3.698   7.652  0.0436 -0.0062 -0.0064
    1PIPC   PO4    2   1.969   3.415   7.757 -0.1034 -0.1065  0.1753
    1PIPC   GL1    3   2.310   3.561   7.361  0.0440 -0.0823 -0.0692
    1PIPC   GL2    4   2.338   3.248   7.258 -0.0171  0.0022 -0.0318
    1PIPC   C1A    5   2.825   3.529   7.245  0.1580 -0.2169  0.1811
    1PIPC   D2A    6   3.171   3.374   7.016 -0.3695 -0.1867 -0.0288
    1PIPC   D3A    7   3.683   3.252   7.114 -0.1031 -0.1986  0.2310
    1PIPC   C4A    8   3.825   3.528   7.525  0.0666  0.0302 -0.1613
    1PIPC   C1B    9   2.598   3.116   7.038 -0.0987  0.0565  0.1824
    1PIPC   C2B   10   2.959   2.985   6.735  0.2578 -0.1864 -0.0646
    1PIPC   C3B   11   2.825   2.703   6.319  0.2486 -0.1468  0.2372
    1PIPC   C4B   12   2.672   2.689   5.952 -0.1966  0.3300  0.0292
    2PIPC   NC3   13   0.728   6.182   7.385 -0.2985 -0.3996 -0.0232
    2PIPC   PO4   14   0.700   5.760   7.160 -0.1898  0.0850 -0.0401
    2PIPC   GL1   15   0.771   5.367   6.877 -0.2401 -0.0675  0.2108
    2PIPC   GL2   16   0.518   5.150   6.889 -0.1371  0.5227  0.4072
    2PIPC   C1A   17   0.938   5.451   6.488 -0.0539 -0.1045  0.0964
    2PIPC   D2A   18   0.955   5.913   6.295  0.2033 -0.0986  0.0948
    2PIPC   D3A   19   0.640   5.916   5.962 -0.0249 -0.0063 -0.0134
    2PIPC   C4A   20   0.926   5.991   5.605 -0.0375 -0.0007  0.1970
    2PIPC   C1B   21   0.458   5.277   6.448  0.1154  0.0552 -0.3401
    2PIPC   C2B   22   0.167   5.370   6.108 -0.1082 -0.3424 -0.3479
    2PIPC   C3B   23   0.023   5.278   5.688 -0.2717  0.1281  0.1552
    2PIPC   C4B   24  -0.351   5.282   5.428  0.1265 -0.1698 -0.0081
    3PIPC   NC3   25   1.739   3.712   9.634 -0.0455 -0.0981 -0.2471
    3PIPC   PO4   26   2.030   3.847   9.948 -0.1158  0.0411  0.2795
    3PIPC   GL1   27   2.119   3.503  10.075 -0.0743 -0.0499 -0.3653
    3PIPC   GL2   28   1.899   3.223   9.978  0.0304  0.0721 -0.0430
    3PIPC   C1A   29   2.265   3.315  10.397  0.1133 -0.0079 -0.0428
    3PIPC   D2A   30   2.680   3.377  10.371  0.0481  0.1542 -0.2022
    3PIPC   D3A   31   2.834   3.693  10.604  0.1159  0.0116 -0.1870
    3PIPC   C4A   32   2.589   3.886  11.014 -0.0759  0.1317 -0.1468
    3PIPC   C1B   33   2.218   2.971   9.893 -0.0166 -0.1146 -0.1378
    3PIPC   C2B   34   2.571   2.873  10.183  0.0183  0.0868 -0.0875
    3PIPC   C3B   35   2.821   2.804  10.514  0.0186  0.0018  0.3216
    3PIPC   C4B   36   3.146   2.603  10.704  0.1281 -0.6207  0.2073
    4PIPC   NC3   37   0.586   2.625   7.394  0.0973  0.4136  0.1696
    4PIPC   PO4   38   0.342   2.254   7.396  0.0620  0.3943  0.0723
    4PIPC   GL1   39   0.408   2.363   7.001  0.1207 -0.0235  0.0153
    4PIPC   GL2   40   0.245   2.625   6.831 -0.1714  0.0717  0.3043
    4PIPC   C1A   41   0.503   2.097   6.665 -0.1243  0.1314 -0.1691
    4PIPC   D2A   42   0.479   2.115   6.221 -0.1054  0.0813 -0.3168
    4PIPC   D3A   43   0.588   1.707   6.017  0.4621 -0.0173 -0.0289
    4PIPC   C4A   44   0.366   1.312   6.010 -0.4020 -0.0675  0.1485
    4PIPC   C1B   45   0.348   2.557   6.435  0.0670 -0.0187  0.0153
    4PIPC   C2B   46   0.453   2.504   5.937 -0.2371 -0.1810 -0.1698
    4PIPC   C3B   47   0.526   2.439   5.535 -0.0208  0.1158 -0.4009
    4PIPC   C4B   48   0.489   2.526   5.137 -0.1782 -0.1012 -0.2205
    5PIPC   NC3   49   0.329   0.039   7.387 -0.4068  0.3936  0.0076
    5PIPC   PO4   50   0.703   0.085   7.656 -0.0135  0.2069 -0.1373
    5PIPC   GL1   51   0.766   0.040   7.125  0.1414 -0.0799 -0.1432
    5PIPC   GL2   52   0.973  -0.158   7.018  0.0669 -0.1225  0.1895
    5PIPC   C1A   53   0.672   0.115   6.647  0.3147  0.1295  0.1579
    5PIPC   D2A   54   0.587   0.193   6.146 -0.1106 -0.2134  0.2053
    5PIPC   D3A   55   0.935   0.445   5.998  0.1066 -0.1652 -0.1361
    5PIPC   C4A   56   1.347   0.270   5.879  0.1694  0.1449  0.3279
    5PIPC   C1B   57   1.117  -0.197   6.468 -0.2156 -0.2014 -0.0312
    5PIPC   C2B   58   0.895  -0.141   6.098 -0.4049 -0.0241 -0.3518
    5PIPC   C3B   59   0.931   0.012   5.757  0.1030 -0.1702  0.0543
    5PIPC   C4B   60   0.699   0.389   5.583  0.2321  0.2466  0.0153
    6PIPC   NC3   61   1.944   1.106   9.012  0.0552  0.1684 -0.2129
    6PIPC   PO4   62   2.264   1.190   8.691  0.1538 -0.2114 -0.1251
    6PIPC   GL1   63   2.681   1.216   8.522 -0.1797  0.1436 -0.0193
    6PIPC   GL2   64   2.729   1.203   8.178 -0.2822  0.3074  0.1711
    6PIPC   C1A   65   3.015   1.437   8.754 -0.2103  0.0287  0.1165
    6PIPC   D2A   66   3.336   1.728   8.948 -0.2551  0.1964  0.0530
    6PIPC   D3A   67   3.691   1.595   9.251 -0.1488 -0.1247  0.2340
    6PIPC   C4A   68   3.678   1.545   9.750  0.0585 -0.3802 -0.0579
    6PIPC   C1B   69   2.926   1.580   8.217 -0.1454 -0.0437 -0.1401
    6PIPC   C2B   70   3.322   1.674   8.021 -0.0498 -0.0076  0.0739
    6PIPC   C3B   71   3.534   1.971   7.960 -0.0079 -0.0630 -0.2263
    6PIPC   C4B   72   3.770   2.188   7.620  0.0673  0.1190 -0.1057
    7PIPC   NC3   73   1.529   2.732   7.601 -0.1439 -0.1837 -0.1812
    7PIPC   PO4   74   1.794   2.469   7.332 -0.0555 -0.1996  0.1866
    7PIPC   GL1   75   1.687   2.257   6.896  0.0040 -0.1719  0.0120
    7PIPC   GL2   76   1.386   2.428   6.752  0.0682 -0.0912 -0.0649
    7PIPC   C1A   77   1.831   2.129   6.459  0.0135 -0.1551 -0.0185
    7PIPC   D2A   78   2.110   1.843   6.232 -0.0331 -0.1663 -0.0059
    7PIPC   D3A   79   1.910   2.101   5.905  0.0770  0.0876  0.0791
    7PIPC   C4A   80   1.508   2.058   5.796  0.1506  0.0784  0.0414
    7PIPC   C1B   81   1.392   2.395   6.317 -0.1436  0.1582 -0.4147
    7PIPC   C2B   82   1.417   2.513   5.829 -0.0504 -0.1786  0.0608
    7PIPC   C3B   83   1.753   2.487   5.617  0.3799 -0.3441 -0.1946
    7PIPC   C4B   84   2.191   2.704   5.786  0.0678  0.1297  0.0290
    8PIPC   NC3   85   5.154   5.927   7.407 -0.0804 -0.1106 -0.1461
    8PIPC   PO4   86   4.773   5.980   7.116 -0.0608 -0.1437 -0.1274
    8PIPC   GL1   87   4.586   5.837   6.876  0.2104  0.4164 -0.0796
    8PIPC   GL2   88   4.836   5.746   6.621  0.0498 -0.1994 -0.0114
    8PIPC   C1A   89   4.315   5.570   6.540 -0.3037  0.0599 -0.0362
    8PIPC   D2A   90   3.841   5.699   6.553  0.3879  0.0733  0.2560
    8PIPC   D3A   91   3.697   5.652   6.067 -0.2095 -0.1044  0.1804
    8PIPC   C4A   92   4.080   5.478   5.863  0.4628  0.0577 -0.1009
    8PIPC   C1B   93   4.877   5.372   6.398  0.0667  0.0549 -0.1032
    8PIPC   C2B   94   4.546   5.276   6.049  0.1590  0.1864 -0.0943
    8PIPC   C3B   95   4.365   4.890   5.919 -0.0645  0.0453  0.4902
    8PIPC   C4B   96   4.300   4.534   5.640 -0.4734  0.3626 -0.0175
    9PIPC   NC3   97   7.434   5.060   7.738 -0.1212  0.0868 -0.1017
    9PIPC   PO4   98   7.544   4.725   7.459 -0.0099  0.2971  0.3299
    9PIPC   GL1   99   7.717   4.857   7.043 -0.2309  0.3711  0.3018
    9PIPC   GL2  100   7.780   4.514   6.841  0.1592  0.4160  0.2513
    9PIPC   C1A  101   7.270   5.051   6.840  0.0244 -0.0713 -0.1496
    9PIPC   D2A  102   6.903   4.959   6.705  0.1599 -0.1517 -0.3511
    9PIPC   D3A  103   6.941   5.148   6.288 -0.0178  0.2664  0.0448
    9PIPC   C4A  104   7.068   5.217   5.843  0.1721  0.4006 -0.0787
    9PIPC   C1B  105   7.787   4.757   6.498 -0.0900 -0.0922  0.1776
    9PIPC   C2B  106   8.016   4.894   6.130  0.0178  0.2591  0.0598
    9PIPC   C3B  107   7.973   4.838   5.698  0.0762 -0.1323  0.1033
    9PIPC   C4B  108   7.745   4.906   5.344 -0.0984 -0.2162  0.1787
   10PIPC   NC3  109   5.820   6.423   6.798 -0.2632  0.2289 -0.0349
   10PIPC   PO4  110   6.141   6.078   6.839 -0.1840  0.0705  0.0821
   10PIPC   GL1  111   6.163   5.687   6.648  0.3511 -0.3467 -0.1918
   10PIPC   GL2  112   6.424   5.670   6.515 -0.0911  0.0456  0.1165
   10PIPC   C1A  113   5.932   5.527   6.243  0.3588 -0.1131 -0.2927
   10PIPC   D2A  114   5.757   5.408   5.862 -0.5159  0.2128  0.1230
   10PIPC   D3A  115   5.667   5.754   5.673 -0.2739 -0.1508 -0.1728
   10PIPC   C4A  116   6.005   6.007   5.773  0.0097  0.0412 -0.1297
   10PIPC   C1B  117   6.303   5.748   6.090 -0.1747 -0.1395 -0.2180
   10PIPC   C2B  118   6.490   6.012   5.730 -0.0655  0.1833 -0.2208
   10PIPC   C3B  119   6.842   6.004   5.579 -0.1812 -0.0430 -0.0779
   10PIPC   C4B  120   7.145   6.178   5.523  0.1973 -0.3630  0.0326
   11PIPC   NC3  121   5.650   4.896   8.305  0.1063  0.0014  0.2385
   11PIPC   PO4  122   5.387   4.593   8.111 -0.0209  0.0520 -0.2359
   11PIPC   GL1  123   5.183   4.278   7.832  0.2814  0.0177  0.0865
   11PIPC   GL2  124   5.463   4.286   7.700  0.0328  0.2976 -0.3809
   11PIPC   C1A  125   4.975   3.958   7.689 -0.1067  0.1201  0.0548
   11PIPC   D2A  126   5.065   3.611   7.328 -0.1586 -0.2961 -0.1707
   11PIPC   D3A  127   4.975   3.388   7.043 -0.2017  0.2361  0.1422
   11PIPC   C4A  128   5.121   3.360   6.556 -0.0072 -0.0530 -0.0584
   11PIPC   C1B  129   5.659   4.362   7.252  0.4125 -0.2078  0.1098
   11PIPC   C2B  130   5.660   4.298   6.786 -0.1666 -0.0695  0.0089
   11PIPC   C3B  131   5.532   4.187   6.328 -0.2063 -0.2670 -0.0499
   11PIPC   C4B  132   5.337   4.196   5.877 -0.3959 -0.1596  0.3761
   12PIPC   NC3  133   5.918   1.427   8.171 -0.0106  0.0051  0.1616
   12PIPC   PO4  134   5.582   1.278   8.109  0.2379  0.0082 -0.1076
   12PIPC   GL1  135   5.266   1.310   7.823  0.2118  0.0963 -0.0219
   12PIPC   GL2  136   5.010   1.060   7.842 -0.1817  0.2175 -0.0263
   12PIPC   C1A  137   5.000   1.612   7.648 -0.2236 -0.0351 -0.1042
   12PIPC   D2A  138   4.936   1.599   7.305  0.0218  0.1211  0.2106
   12PIPC   D3A  139   5.143   1.968   7.152  0.0985  0.1042 -0.1069
   12PIPC   C4A  140   5.036   2.093   6.828 -0.1050 -0.1013 -0.0984
   12PIPC   C1B  141   4.716   1.223   7.817  0.1618 -0.2997 -0.2767
   12PIPC   C2B  142   4.364   1.304   8.051 -0.2191  0.0354  0.2068
   12PIPC   C3B  143   4.043   1.213   8.440 -0.0171 -0.1046  0.0299
   12PIPC   C4B  144   3.978   1.417   8.824  0.1692 -0.1148 -0.3132
   13PIPC   NC3  145   5.315   1.451   4.293 -0.1123  0.2266  0.1554
   13PIPC   PO4  146   4.892   1.736   4.409 -0.1715  0.0283 -0.2031
   13PIPC   GL1  147   4.792   1.892   4.887 -0.1549 -0.1154  0.1856
   13PIPC   GL2  148   4.772   2.272   4.953  0.0037 -0.2649  0.2847
   13PIPC   C1A  149   5.097   1.853   5.202  0.0168  0.1995  0.1357
   13PIPC   D2A  150   5.400   1.770   5.427  0.1724  0.2135 -0.0995
   13PIPC   D3A  151   5.570   2.189   5.481  0.1614 -0.1080  0.3287
   13PIPC   C4A  152   6.022   2.180   5.519 -0.0109 -0.3436 -0.2362
   13PIPC   C1B  153   4.906   2.258   5.351  0.3768  0.0231 -0.1137
   13PIPC   C2B  154   4.927   2.575   5.697  0.0660  0.1344  0.4761
   13PIPC   C3B  155   5.025   2.822   5.989 -0.0142 -0.0577 -0.0498
   13PIPC   C4B  156   5.301   3.067   6.187  0.0614 -0.1331  0.3485
   14PIPC   NC3  157   1.122   3.528   3.400  0.0233  0.0052 -0.0933
   14PIPC   PO4  158   1.546   3.499   3.354 -0.3526 -0.1028  0.2540
   14PIPC   GL1  159   1.537   3.698   3.758 -0.2976  0.0535 -0.1006
   14PIPC   GL2  160   1.267   3.805   3.847  0.3479 -0.2329 -0.4781
   14PIPC   C1A  161   1.539   3.480   4.209 -0.1129 -0.2694  0.1689
   14PIPC   D2A  162   1.541   3.366   4.690  0.3100  0.0549  0.0410
   14PIPC   D3A  163   1.443   3.013   4.966  0.3184  0.0073  0.1288
   14PIPC   C4A  164   1.480   2.522   5.173 -0.3140  0.2276  0.4114
   14PIPC   C1B  165   1.129   3.745   4.106  0.1249 -0.2247  0.1798
   14PIPC   C2B  166   1.030   3.589   4.478  0.1673 -0.2449 -0.3224
   14PIPC   C3B  167   0.686   3.370   4.723 -0.0443 -0.0095  0.0815
   14PIPC   C4B  168   0.142   3.353   4.777  0.1887 -0.2018 -0.2416
   15PIPC   NC3  169   5.666   6.783   3.162  0.0362  0.3390  0.1366
   15PIPC   PO4  170   5.936   7.160   3.075  0.0347  0.1333 -0.0264
   15PIPC   GL1  171   5.920   7.107   3.470  0.0286  0.3612 -0.0802
   15PIPC   GL2  172   6.102   6.834   3.650  0.1283  0.1289  0.0634
   15PIPC   C1A  173   5.576   7.101   3.758 -0.2237  0.1309 -0.1096
   15PIPC   D2A  174   5.559   7.201   4.125  0.2010  0.0838 -0.5025
   15PIPC   D3A  175   5.159   7.485   4.190  0.2033 -0.1133 -0.0711
   15PIPC   C4A  176   5.202   7.886   3.962  0.2565  0.2631  0.1168
   15PIPC   C1B  177   6.082   7.049   4.020  0.0349  0.0937 -0.0023
   15PIPC   C2B  178   6.175   6.983   4.484  0.3887 -0.0953 -0.1042
   15PIPC   C3B  179   6.470   7.024   4.812  0.1614 -0.1298 -0.1081
   15PIPC   C4B  180   6.849   6.761   4.967 -0.1813  0.2166 -0.0645
   16PIPC   NC3  181   7.529   7.941   3.714  0.1289  0.0908 -0.0092
   16PIPC   PO4  182   7.128   7.847   3.476 -0.3246 -0.1341  0.0282
   16PIPC   GL1  183   7.102   7.809   3.948  0.0284 -0.1428  0.1990
   16PIPC   GL2  184   7.056   7.539   4.022  0.1088  0.0113 -0.3828
   16PIPC   C1A  185   7.057   7.877   4.422  0.1436 -0.1064  0.3388
   16PIPC   D2A  186   6.866   7.686   4.809  0.2017 -0.0278  0.0095
   16PIPC   D3A  187   6.899   7.744   5.241 -0.0922 -0.0615  0.3917
   16PIPC   C4A  188   6.848   7.452   5.584  0.2734 -0.3286 -0.1646
   16PIPC   C1B  189   7.182   7.228   4.101  0.0788 -0.0560  0.0221
   16PIPC   C2B  190   7.119   6.958   4.282  0.3455  0.0607  0.2001
   16PIPC   C3B  191   6.787   6.825   4.486  0.1677 -0.1624 -0.2232
   16PIPC   C4B  192   6.483   6.492   4.534 -0.3451 -0.2129 -0.0788
   17PIPC   NC3  193   2.659   8.278   3.671  0.0197 -0.0673  0.0669
   17PIPC   PO4  194   2.255   8.359   3.869 -0.0867  0.0645  0.0771
   17PIPC   GL1  195   2.183   7.955   4.199  0.0560 -0.0684  0.0729
   17PIPC   GL2  196   2.256   7.611   4.117  0.1910 -0.3843  0.2271
   17PIPC   C1A  197   2.003   7.830   4.609  0.0238 -0.0902 -0.1121
   17PIPC   D2A  198   1.950   7.544   4.877 -0.0368 -0.1987 -0.0528
   17PIPC   D3A  199   1.588   7.726   5.110  0.0203 -0.1329  0.1732
   17PIPC   C4A  200   1.595   7.751   5.435 -0.1621 -0.1108  0.0407
   17PIPC   C1B  201   2.025   7.369   4.422 -0.0195 -0.1091  0.0251
   17PIPC   C2B  202   2.069   7.079   4.806 -0.0502  0.1063  0.3526
   17PIPC   C3B  203   1.960   6.753   5.115  0.1703 -0.1765  0.0539
   17PIPC   C4B  204   2.005   6.589   5.505  0.1856  0.5047 -0.3552
   18PIPC   NC3  205   3.230   3.131   3.875 -0.1422  0.0415 -0.2300
   18PIPC   PO4  206   2.846   3.498   3.803  0.1978  0.1439 -0.2870
   18PIPC   GL1  207   2.890   3.769   4.130  0.0063  0.0876  0.0660
   18PIPC   GL2  208   2.942   3.630   4.465  0.1137 -0.0859  0.1926
   18PIPC   C1A  209   2.962   4.136   4.536  0.1182  0.0770  0.0952
   18PIPC   D2A  210   3.298   4.261   4.641 -0.3524 -0.1123  0.2296
   18PIPC   D3A  211   3.295   4.382   4.968  0.1297 -0.2082  0.3304
   18PIPC   C4A  212   2.953   4.377   5.180  0.2983 -0.0277  0.0805
   18PIPC   C1B  213   2.872   3.750   4.836 -0.0656 -0.0416  0.0575
   18PIPC   C2B  214   2.852   3.924   5.321  0.5252  0.0040 -0.3099
   18PIPC   C3B  215   2.935   4.049   5.678  0.2202 -0.2335  0.0550
   18PIPC   C4B  216   3.024   4.343   5.971 -0.2334 -0.2199  0.1920
   19PIPC   NC3  217   1.896   3.065   3.349  0.2534  0.0138  0.0207
   19PIPC   PO4  218   1.400   3.002   3.313 -0.1400 -0.1776  0.0838
   19PIPC   GL1  219   1.113   2.984   3.647 -0.2305  0.2605 -0.0211
   19PIPC   GL2  220   1.262   3.218   3.778  0.0278 -0.0818  0.1200
   19PIPC   C1A  221   1.163   2.657   3.913  0.0667 -0.0338 -0.0416
   19PIPC   D2A  222   1.080   2.477   4.321  0.1856  0.1104  0.0650
   19PIPC   D3A  223   0.732   2.445   4.085 -0.1196  0.2071  0.0426
   19PIPC   C4A  224   0.656   2.777   3.753  0.1767 -0.1047 -0.3317
   19PIPC   C1B  225   1.257   3.038   4.193  0.0606 -0.1123 -0.1747
   19PIPC   C2B  226   1.141   3.104   4.626  0.1467 -0.3040 -0.0981
   19PIPC   C3B  227   0.892   3.035   5.011 -0.1790  0.1813  0.0771
   19PIPC   C4B  228   0.631   2.998   5.304 -0.2839 -0.4949  0.2249
   20PIPC   NC3  229   3.089   1.448   4.057 -0.0483 -0.0161 -0.0510
   20PIPC   PO4  230   3.381   1.184   4.400 -0.0945  0.6146  0.0190
   20PIPC   GL1  231   3.315   1.137   4.879  0.4359  0.0764  0.1666
   20PIPC   GL2  232   2.958   1.236   4.960 -0.1177 -0.1162 -0.2756
   20PIPC   C1A  233   3.452   1.178   5.210 -0.2162 -0.2657 -0.1890
   20PIPC   D2A  234   3.521   1.010   5.485 -0.2199  0.3315  0.0163
   20PIPC   D3A  235   3.183   0.996   5.724  0.0593 -0.0886 -0.1671
   20PIPC   C4A  236   3.022   0.644   5.927 -0.0014 -0.1795 -0.1578
   20PIPC   C1B  237   2.961   0.945   5.294 -0.0789 -0.4989  0.3191
   20PIPC   C2B  238   2.768   0.613   5.489 -0.0913 -0.0923 -0.2384
   20PIPC   C3B  239   2.428   0.411   5.349 -0.0220  0.0859 -0.0922
   20PIPC   C4B  240   2.070   0.323   5.094 -0.1889 -0.1934 -0.0333
   21PIPC   NC3  241   3.619   0.482   3.728 -0.2284  0.0834 -0.0447
   21PIPC   PO4  242   3.142   0.362   3.717 -0.3834 -0.1484 -0.0681
   21PIPC   GL1  243   3.329   0.121   4.041  0.1599  0.1056 -0.2565
   21PIPC   GL2  244   3.100  -0.049   4.243 -0.2493  0.1173 -0.1697
   21PIPC   C1A  245   3.539   0.027   4.492  0.2212  0.1099  0.3834
   21PIPC   D2A  246   3.473  -0.060   4.939 -0.1397  0.0243 -0.0843
   21PIPC   D3A  247   3.128  -0.083   5.021 -0.2411 -0.0858  0.2501
   21PIPC   C4A  248   2.995  -0.368   5.201  0.1272  0.0941 -0.1551
   21PIPC   C1B  249   3.022   0.175   4.596 -0.1563  0.1095 -0.3246
   21PIPC   C2B  250   2.890   0.277   5.109 -0.0940  0.1020 -0.1230
   21PIPC   C3B  251   2.984   0.188   5.461  0.0916  0.1646 -0.1341
   21PIPC   C4B  252   3.289  -0.206   5.615 -0.1554  0.1650 -0.1509
   22PIPC   NC3  253   4.413   8.341   3.959 -0.0489  0.2024 -0.1017
   22PIPC   PO4  254   4.104   7.973   3.782  0.2100  0.2476 -0.0582
   22PIPC   GL1  255   4.240   7.657   4.091 -0.2885 -0.0630  0.0144
   22PIPC   GL2  256   4.005   7.655   4.296  0.0022 -0.0062 -0.2381
   22PIPC   C1A  257   4.661   7.526   4.354  0.1859 -0.0326  0.1329
   22PIPC   D2A  258   4.892   7.294   4.655 -0.1707  0.0679 -0.2056
   22PIPC   D3A  259   5.367   7.272   4.632  0.1038  0.0368 -0.0384
   22PIPC   C4A  260   5.616   7.384   4.986 -0.0754  0.0242 -0.0002
   22PIPC   C1B  261   4.027   7.613   4.699  0.2104  0.2932  0.0409
   22PIPC   C2B  262   4.176   7.582   5.135 -0.0895 -0.1182 -0.0601
   22PIPC   C3B  263   4.521   7.609   5.434  0.0945  0.0018  0.0834
   22PIPC   C4B  264   4.717   7.636   5.782  0.0304 -0.1000 -0.0926
   23PIPC   NC3  265   3.982   1.564   4.280 -0.3000 -0.0699 -0.1140
   23PIPC   PO4  266   3.539   1.665   4.262  0.1065 -0.1104  0.0330
   23PIPC   GL1  267   3.636   1.470   4.723  0.1591  0.1828  0.2573
   23PIPC   GL2  268   3.344   1.661   5.002  0.1010 -0.1319  0.0138
   23PIPC   C1A  269   3.998   1.162   4.832  0.1748 -0.1586  0.0060
   23PIPC   D2A  270   4.259   1.003   5.242  0.1050  0.1660  0.1273
   23PIPC   D3A  271   4.251   1.137   5.604  0.1279 -0.0324  0.3926
   23PIPC   C4A  272   3.934   1.076   5.794  0.4004  0.0498  0.0919
   23PIPC   C1B  273   3.822   1.527   5.161  0.0021 -0.3578 -0.1468
   23PIPC   C2B  274   3.993   1.546   5.569  0.3735 -0.1425  0.2005
   23PIPC   C3B  275   3.945   1.639   6.074 -0.3814 -0.0604 -0.1223
   23PIPC   C4B  276   3.701   1.863   6.396  0.0566  0.1505 -0.0724
   24PIPC   NC3  277   7.956   5.569   3.147 -0.2661 -0.1042 -0.1297
   24PIPC   PO4  278   7.487   5.530   3.242 -0.1558 -0.1624 -0.2612
   24PIPC   GL1  279   7.365   5.494   3.576 -0.0001 -0.0016 -0.1339
   24PIPC   GL2  280   7.030   5.397   3.649 -0.0489  0.0727  0.0451
   24PIPC   C1A  281   7.411   5.168   3.933 -0.2538  0.0875 -0.0995
   24PIPC   D2A  282   7.376   4.981   4.261 -0.0453 -0.0584 -0.4122
   24PIPC   D3A  283   7.571   4.900   4.557 -0.0060 -0.0122  0.1285
   24PIPC   C4A  284   7.506   5.177   4.978  0.0794  0.0332  0.0444
   24PIPC   C1B  285   7.293   5.642   4.017 -0.0238  0.2873  0.1061
   24PIPC   C2B  286   7.625   5.420   4.365  0.3206  0.0974 -0.1544
   24PIPC   C3B  287   7.901   5.375   4.773 -0.0373  0.2638  0.1661
   24PIPC   C4B  288   7.883   5.399   5.233  0.3018 -0.2571 -0.0507
   25DPPC   NC3  289  -0.454   6.969   7.077  0.0086 -0.2387 -0.1318
   25DPPC   PO4  290  -0.149   6.705   6.825 -0.0418  0.0344  0.0483
   25DPPC   GL1  291   0.229   6.416   6.568  0.1273 -0.0167 -0.5704
   25DPPC   GL2  292   0.506   6.218   6.460  0.0863  0.0566  0.3453
   25DPPC   C1A  293   0.245   6.468   6.123  0.3818 -0.1791 -0.3067
   25DPPC   C2A  294   0.080   6.438   5.756  0.1317 -0.2165 -0.0250
   25DPPC   C3A  295  -0.041   6.336   5.349 -0.1363 -0.1071  0.1211
   25DPPC   C4A  296  -0.371   6.294   5.031  0.1205 -0.2218  0.0709
   25DPPC   C1B  297   0.785   6.359   6.227  0.3055  0.1872 -0.3257
   25DPPC   C2B  298   1.030   6.452   5.915 -0.1166 -0.0329 -0.2494
   25DPPC   C3B  299   1.106   6.629   5.577 -0.0997  0.1717  0.0127
   25DPPC   C4B  300   0.953   6.506   5.205 -0.0723  0.2060 -0.1853
   26DPPC   NC3  301  -0.034   0.792   7.854  0.4788  0.1457 -0.2013
   26DPPC   PO4  302   0.156   0.768   7.514 -0.3748 -0.2580 -0.1936
   26DPPC   GL1  303   0.185   0.660   7.060 -0.2954 -0.2196 -0.3479
   26DPPC   GL2  304   0.265   0.409   6.927 -0.2236 -0.2275  0.0334
   26DPPC   C1A  305   0.260   0.864   6.638  0.2243 -0.0643  0.1401
   26DPPC   C2A  306   0.548   1.077   6.438 -0.0771  0.3295 -0.2867
   26DPPC   C3A  307   0.861   1.364   6.252 -0.0736 -0.2282  0.0157
   26DPPC   C4A  308   1.074   1.647   5.983 -0.1025  0.1858  0.1453
   26DPPC   C1B  309   0.256   0.365   6.473  0.0516 -0.0886 -0.0230
   26DPPC   C2B  310   0.374   0.665   6.185 -0.2171 -0.1233 -0.0338
   26DPPC   C3B  311   0.676   0.880   5.968  0.3058  0.1184  0.2204
   26DPPC   C4B  312   0.852   1.236   5.766 -0.1916 -0.4346  0.1102
   27DPPC   NC3  313   4.451   6.904   3.605 -0.0996  0.0358  0.1499
   27DPPC   PO4  314   4.005   6.867   3.698 -0.0264 -0.1001  0.2790
   27DPPC   GL1  315   3.672   6.896   4.106 -0.2836 -0.1166 -0.1179
   27DPPC   GL2  316   3.606   7.313   4.205  0.1173 -0.1867  0.1026
   27DPPC   C1A  317   3.711   6.773   4.559  0.1469  0.2238 -0.4422
   27DPPC   C2A  318   3.837   6.708   4.903 -0.0608 -0.3176  0.0454
   27DPPC   C3A  319   4.122   6.749   5.298 -0.1338  0.1904 -0.0263
   27DPPC   C4A  320   4.562   6.811   5.469  0.0182  0.1871 -0.3444
   27DPPC   C1B  321   3.708   7.265   4.626 -0.2855  0.3547  0.0287
   27DPPC   C2B  322   3.822   7.260   5.122 -0.1950  0.0543 -0.2756
   27DPPC   C3B  323   3.759   7.618   5.381  0.0323 -0.1479 -0.1905
   27DPPC   C4B  324   4.044   7.696   5.692  0.1761  0.0628 -0.2109
   28DPPC   NC3  325   4.827   4.224   3.305 -0.0169  0.2675 -0.0624
   28DPPC   PO4  326   4.679   4.025   3.680 -0.2163  0.0315  0.2107
   28DPPC   GL1  327   4.625   4.061   4.201 -0.3991 -0.2318  0.0717
   28DPPC   GL2  328   5.066   4.109   4.306 -0.1179 -0.1881  0.1723
   28DPPC   C1A  329   4.735   4.409   4.501 -0.1628 -0.2004 -0.0321
   28DPPC   C2A  330   4.758   4.457   4.988 -0.0787  0.1165  0.3893
   28DPPC   C3A  331   4.919   4.344   5.324  0.1978  0.0105  0.1434
   28DPPC   C4A  332   4.808   4.463   5.747  0.1556 -0.2399  0.0618
   28DPPC   C1B  333   5.017   4.003   4.804  0.1854  0.1967  0.1131
   28DPPC   C2B  334   5.005   3.860   5.220 -0.0026  0.3983  0.2554
   28DPPC   C3B  335   5.164   3.748   5.622  0.0498  0.2092 -0.2831
   28DPPC   C4B  336   5.290   3.612   6.105  0.2146  0.1451 -0.0812
   29POPC   NC3  337   5.177  -0.090   7.293 -0.0129  0.1510  0.0966
   29POPC   PO4  338   5.451  -0.413   7.357 -0.0985 -0.0088 -0.0427
   29POPC   GL1  339   5.425  -0.270   6.895 -0.2984  0.0949 -0.0420
   29POPC   GL2  340   5.759  -0.240   6.581 -0.0866 -0.1905 -0.0876
   29POPC   C1A  341   5.127  -0.204   6.625 -0.1657 -0.1821 -0.1209
   29POPC   D2A  342   4.818  -0.061   6.254 -0.1329  0.0114  0.0805
   29POPC   C3A  343   4.549   0.232   6.478 -0.2761  0.0691 -0.1291
   29POPC   C4A  344   4.408   0.615   6.697 -0.0707  0.1064 -0.0518
   29POPC   C1B  345   5.891  -0.059   6.241 -0.3661 -0.2064 -0.0781
   29POPC   C2B  346   5.565  -0.090   5.882 -0.0012 -0.1478 -0.0220
   29POPC   C3B  347   5.234   0.235   5.812  0.1443 -0.4590  0.1459
   29POPC   C4B  348   4.984   0.516   5.924 -0.0992  0.3520 -0.2614
   30POPC   NC3  349   2.483   0.721   7.894  0.0160  0.1936 -0.0491
   30POPC   PO4  350   2.325   1.107   7.706  0.1037 -0.2779 -0.0261
   30POPC   GL1  351   2.237   1.349   7.386  0.0918 -0.0752  0.0323
   30POPC   GL2  352   2.451   1.711   7.437  0.0222  0.2674 -0.3750
   30POPC   C1A  353   2.311   1.481   6.983  0.0525  0.1908  0.0716
   30POPC   D2A  354   2.333   1.568   6.524 -0.1181  0.1111  0.0613
   30POPC   C3A  355   2.633   1.898   6.254  0.2392  0.0373 -0.1088
   30POPC   C4A  356   2.446   2.326   6.254  0.1206 -0.0874 -0.2093
   30POPC   C1B  357   2.654   1.739   7.115 -0.0551  0.0854 -0.0584
   30POPC   C2B  358   2.856   1.840   6.806  0.0529 -0.4027  0.3246
   30POPC   C3B  359   3.163   1.869   6.459  0.0928  0.0993 -0.3883
   30POPC   C4B  360   3.332   2.216   6.291 -0.3035  0.1075 -0.0412
   31POPC   NC3  361   2.565   3.013   8.820 -0.0242 -0.0281 -0.0458
   31POPC   PO4  362   2.402   2.463   8.826 -0.2438  0.0023 -0.4215
   31POPC   GL1  363   2.769   2.547   8.764  0.3105  0.0503  0.2902
   31POPC   GL2  364   2.823   2.647   8.504  0.0938  0.1395  0.0603
   31POPC   C1A  365   3.248   2.669   8.810  0.1048 -0.0060  0.0623
   31POPC   D2A  366   3.642   2.417   8.975 -0.0896 -0.0301  0.0187
   31POPC   C3A  367   3.536   2.126   9.225 -0.1369  0.0427  0.1061
   31POPC   C4A  368   3.318   1.964   9.454 -0.1132  0.0372 -0.1776
   31POPC   C1B  369   3.246   2.673   8.339 -0.1435  0.1754  0.1367
   31POPC   C2B  370   3.651   2.995   8.179 -0.2438  0.4700 -0.1225
   31POPC   C3B  371   3.827   3.182   7.911  0.3493  0.0197  0.0812
   31POPC   C4B  372   4.025   3.090   7.572  0.0190 -0.2328  0.2193
   32POPC   NC3  373   6.056   0.960   7.839  0.1396 -0.2913  0.1339
   32POPC   PO4  374   6.301   0.994   7.464 -0.0304  0.0771  0.0507
   32POPC   GL1  375   6.586   1.162   7.023 -0.0371 -0.1755 -0.1382
   32POPC   GL2  376   6.533   1.432   7.168 -0.2551 -0.1700 -0.0901
   32POPC   C1A  377   6.777   1.335   6.665 -0.1080  0.2467 -0.0742
   32POPC   D2A  378   7.023   1.337   6.274  0.1638 -0.2090  0.2671
   32POPC   C3A  379   6.910   1.075   6.047 -0.0901 -0.2362  0.0207
   32POPC   C4A  380   6.794   0.648   5.868 -0.1206  0.1901  0.0455
   32POPC   C1B  381   6.260   1.497   6.675 -0.0872 -0.1672  0.0599
   32POPC   C2B  382   5.898   1.539   6.359 -0.1228  0.0172 -0.0602
   32POPC   C3B  383   5.573   1.860   6.357 -0.1278  0.2910 -0.0190
   32POPC   C4B  384   5.454   2.303   6.695 -0.3842 -0.0482 -0.0273
   33POPC   NC3  385   2.827   3.241   4.186  0.0701  0.2044 -0.1940
   33POPC   PO4  386   2.412   3.443   4.263 -0.0562 -0.2056 -0.0370
   33POPC   GL1  387   2.414   3.545   4.615 -0.0406 -0.1678 -0.0672
   33POPC   GL2  388   2.389   3.898   4.542 -0.0437  0.0049  0.1182
   33POPC   C1A  389   2.476   3.542   5.032  0.3121  0.0451 -0.0319
   33POPC   D2A  390   2.344   3.767   5.404  0.2230  0.0825 -0.2949
   33POPC   C3A  391   1.976   3.717   5.555  0.0335  0.1670  0.0765
   33POPC   C4A  392   1.581   3.902   5.680 -0.0287  0.0482 -0.4005
   33POPC   C1B  393   2.487   4.050   4.933  0.3141  0.0131 -0.1112
   33POPC   C2B  394   2.422   4.210   5.234 -0.0663 -0.0877 -0.0276
   33POPC   C3B  395   2.545   4.522   5.557 -0.0561  0.0185  0.0500
   33POPC   C4B  396   2.925   4.704   5.669  0.7005 -0.0826  0.0099
   34POPC   NC3  397   6.347   2.134   3.789  0.2161  0.3259  0.2428
   34POPC   PO4  398   5.998   1.915   3.815  0.0670 -0.0383  0.1054
   34POPC   GL1  399   5.998   1.663   4.248  0.1257 -0.4098 -0.1351
   34POPC   GL2  400   5.788   1.503   4.433 -0.0058  0.0312 -0.1669
   34POPC   C1A  401   6.124   1.855   4.646 -0.0329  0.2362 -0.1183
   34POPC   D2A  402   6.188   1.761   5.049 -0.0502 -0.1537 -0.1526
   34POPC   C3A  403   5.897   1.734   5.380 -0.0522 -0.2352 -0.1141
   34POPC   C4A  404   5.732   1.305   5.566 -0.4151  0.2434  0.1075
   34POPC   C1B  405   5.895   1.336   4.808  0.1653 -0.2346 -0.1597
   34POPC   C2B  406   6.040   1.215   5.168 -0.1399  0.1594  0.0435
   34POPC   C3B  407   6.327   1.451   5.416 -0.0516  0.3740  0.1655
   34POPC   C4B  408   6.406   1.811   5.693  0.6024 -0.1879  0.2562
   35POPC   NC3  409   0.376   4.130   3.080 -0.3571 -0.0519 -0.0722
   35POPC   PO4  410   0.664   4.352   3.344  0.0529  0.0252  0.1301
   35POPC   GL1  411   0.582   4.348   3.779 -0.0798  0.1926 -0.2896
   35POPC   GL2  412   0.794   4.134   3.847 -0.1073  0.1436 -0.1938
   35POPC   C1A  413   0.465   4.351   4.184 -0.2115 -0.1802  0.2084
   35POPC   D2A  414   0.281   4.476   4.464  0.3624 -0.0554 -0.1145
   35POPC   C3A  415   0.385   4.268   4.946 -0.2060 -0.0777  0.3041
   35POPC   C4A  416   0.289   4.463   5.364 -0.0660  0.0194  0.0246
   35POPC   C1B  417   0.620   3.801   4.147 -0.2960  0.0303  0.0060
   35POPC   C2B  418   0.443   3.736   4.478 -0.1109 -0.0525  0.0120
   35POPC   C3B  419   0.452   3.736   4.909 -0.0945 -0.3035  0.1596
   35POPC   C4B  420   0.333   3.452   5.182 -0.0723 -0.1996  0.0012
   36POPC   NC3  421   2.285   6.907   3.388 -0.1030  0.0244  0.1148
   36POPC   PO4  422   2.765   6.908   3.659 -0.0650  0.1112  0.1157
   36POPC   GL1  423   2.747   6.776   4.068 -0.1819 -0.1346  0.1600
   36POPC   GL2  424   2.756   6.556   4.237 -0.1506  0.3555  0.2317
   36POPC   C1A  425   2.765   6.941   4.508  0.2711 -0.3985  0.2785
   36POPC   D2A  426   2.769   6.987   4.847 -0.0420 -0.0463 -0.2772
   36POPC   C3A  427   2.509   6.956   5.098  0.1536 -0.1058  0.1047
   36POPC   C4A  428   2.276   7.073   5.396  0.1475 -0.3786 -0.0129
   36POPC   C1B  429   2.686   6.301   4.588 -0.0343 -0.0299  0.0842
   36POPC   C2B  430   2.443   5.925   4.712 -0.2586  0.0365  0.2741
   36POPC   C3B  431   2.195   5.715   4.988 -0.0210 -0.1386  0.0652
   36POPC   C4B  432   2.217   5.557   5.394 -0.0931  0.0699  0.2930
   37DPSM   NC3  433   0.854   6.073   6.819 -0.1385 -0.1375 -0.1759
   37DPSM   PO4  434   0.557   6.392   6.935  0.2042 -0.0958 -0.3732
   37DPSM   AM1  435   0.389   6.848   6.846  0.0528 -0.0803  0.0829
   37DPSM   AM2  436   0.667   6.977   6.970 -0.2294  0.3322  0.0110
   37DPSM   T1A  437   0.082   6.889   6.471 -0.1191 -0.3032 -0.2597
   37DPSM   C2A  438   0.024   6.887   5.958  0.0251 -0.0300  0.3827
   37DPSM   C3A  439   0.032   6.955   5.540  0.2327 -0.1847  0.2385
   37DPSM   C1B  440   0.687   7.240   6.616 -0.0463  0.1677  0.0747
   37DPSM   C2B  441   0.396   7.418   6.278 -0.2989  0.0833 -0.0985
   37DPSM   C3B  442   0.073   7.349   5.950 -0.0931  0.0493 -0.0894
   37DPSM   C4B  443  -0.111   7.631   5.645 -0.0108  0.2788  0.0703
   38DPSM   NC3  444   6.698   7.158   7.649  0.0367  0.1115  0.0530
   38DPSM   PO4  445   6.857   7.418   7.158  0.1493  0.2640 -0.3029
   38DPSM   AM1  446   6.852   7.356   6.737 -0.0913  0.1802 -0.2434
   38DPSM   AM2  447   6.573   7.399   6.640 -0.2871 -0.3432  0.1617
   38DPSM   T1A  448   7.092   7.602   6.337 -0.0058  0.2108 -0.0084
   38DPSM   C2A  449   7.177   7.686   5.978 -0.0911  0.2084  0.4994
   38DPSM   C3A  450   7.153   7.984   5.639  0.0779 -0.1659  0.0506
   38DPSM   C1B  451   6.399   7.555   6.359  0.2150  0.0835  0.0834
   38DPSM   C2B  452   6.330   7.588   5.913  0.1615 -0.2205  0.0921
   38DPSM   C3B  453   6.013   7.540   5.729  0.1170 -0.1069  0.1031
   38DPSM   C4B  454   5.982   7.440   5.320  0.1652 -0.0016  0.1224
   39DPSM   NC3  455   7.140   4.659   3.308 -0.0707 -0.1453 -0.1106
   39DPSM   PO4  456   6.753   4.774   3.071  0.3074 -0.1886  0.1105
   39DPSM   AM1  457   6.643   4.691   3.491 -0.0949  0.3094  0.0045
   39DPSM   AM2  458   6.539   4.396   3.681 -0.4364 -0.0134 -0.2532
   39DPSM   T1A  459   6.690   4.989   3.884  0.0168  0.0555 -0.0712
   39DPSM   C2A  460   6.891   5.203   4.186  0.1610  0.0414 -0.0411
   39DPSM   C3A  461   7.115   5.450   4.486  0.1027  0.2092 -0.0679
   39DPSM   C1B  462   6.614   4.398   4.130  0.1643  0.2443  0.0323
   39DPSM   C2B  463   6.498   4.254   4.603 -0.1144  0.0012 -0.0268
   39DPSM   C3B  464   6.578   4.314   5.056  0.0711 -0.1890  0.1215
   39DPSM   C4B  465   6.905   4.461   5.249  0.2425  0.1983 -0.0623
   40DPSM   NC3  466   4.416   1.943   4.353  0.4291  0.1472 -0.0634
   40DPSM   PO4  467   4.277   2.360   4.310  0.0569 -0.5123 -0.1716
   40DPSM   AM1  468   4.238   2.612   4.708  0.0993  0.0682 -0.3892
   40DPSM   AM2  469   4.576   2.672   4.713 -0.0008 -0.0259  0.2152
   40DPSM   T1A  470   4.139   3.022   4.974  0.0944 -0.0851  0.1450
   40DPSM   C2A  471   4.277   3.244   5.387  0.0423  0.5490 -0.2083
   40DPSM   C3A  472   4.097   3.436   5.777  0.0896 -0.0169 -0.1821
   40DPSM   C1B  473   4.425   2.575   5.178  0.0341  0.1676 -0.3522
   40DPSM   C2B  474   4.470   2.443   5.612 -0.0710  0.2334  0.0173
   40DPSM   C3B  475   4.517   2.270   5.995 -0.3603  0.2540 -0.2082
   40DPSM   C4B  476   4.302   1.979   6.241 -0.1777 -0.0009 -0.0811
   41PAPI    C1  477   3.344   5.443   7.323 -0.0862 -0.2006  0.2171
   41PAPI    C2  478   2.970   5.585   7.335 -0.0434 -0.0715  0.0551
   41PAPI    C3  479   3.248   5.729   7.585 -0.0609 -0.0471  0.0604
   41PAPI   PO4  480   3.302   5.204   7.285  0.0299 -0.2214 -0.0595
   41PAPI   GL1  481   3.510   4.847   7.198  0.1112 -0.3220 -0.2099
   41PAPI   GL2  482   3.681   4.858   6.950 -0.1436  0.2291  0.0615
   41PAPI   D1A  483   3.190   4.727   6.914 -0.1906 -0.4948 -0.3735
   41PAPI   D2A  484   3.206   4.700   6.445  0.3280  0.0867 -0.2359
   41PAPI   D3A  485   3.123   4.965   6.052 -0.1321  0.1399  0.2205
   41PAPI   D4A  486   3.443   5.019   5.679  0.1486  0.1260 -0.1049
   41PAPI   C5A  487   3.689   5.378   5.535 -0.1743 -0.0296 -0.2927
   41PAPI   C1B  488   3.739   4.811   6.583 -0.1085  0.0808  0.1084
   41PAPI   C2B  489   4.028   4.758   6.317  0.3483  0.1227 -0.1861
   41PAPI   C3B  490   3.932   4.523   5.972 -0.0368 -0.0442 -0.3615
   41PAPI   C4B  491   3.784   4.499   5.619  0.1277  0.0785 -0.4292
   42PAPI    C1  492   0.943   4.919   7.444 -0.2994 -0.1057  0.0043
   42PAPI    C2  493   0.944   5.306   7.343  0.1493 -0.0315  0.2671
   42PAPI    C3  494   0.848   5.197   7.716 -0.1014 -0.1875  0.1597
   42PAPI   PO4  495   1.229   4.835   7.357 -0.0109 -0.1528 -0.1377
   42PAPI   GL1  496   1.317   4.709   6.964 -0.0467  0.2163 -0.1768
   42PAPI   GL2  497   0.959   4.885   6.807 -0.1271 -0.0102 -0.2525
   42PAPI   D1A  498   1.234   4.250   6.748  0.0699 -0.0503 -0.2921
   42PAPI   D2A  499   1.267   4.573   6.423 -0.0441  0.1331 -0.0317
   42PAPI   D3A  500   1.377   4.320   6.105  0.1148 -0.0554 -0.2449
   42PAPI   D4A  501   1.819   4.211   6.070 -0.1451 -0.3025 -0.0415
   42PAPI   C5A  502   1.939   3.799   6.043  0.0206 -0.1035  0.0309
   42PAPI   C1B  503   0.909   4.958   6.333 -0.0075  0.0825  0.0420
   42PAPI   C2B  504   0.690   5.228   6.046 -0.2047  0.0734 -0.4075
   42PAPI   C3B  505   0.497   5.488   5.718  0.2561 -0.1649 -0.1120
   42PAPI   C4B  506   0.615   5.618   5.368  0.0088 -0.1421  0.0054
   43PAPI    C1  507   1.967   2.360   3.710  0.1058 -0.0238  0.1602
   43PAPI    C2  508   2.086   2.743   3.707  0.0999 -0.0226  0.0370
   43PAPI    C3  509   1.918   2.582   3.381 -0.2541 -0.0198  0.2128
   43PAPI   PO4  510   2.074   2.339   4.059  0.0545 -0.0729  0.2682
   43PAPI   GL1  511   2.229   2.599   4.434  0.2085  0.2118  0.2508
   43PAPI   GL2  512   2.460   2.584   4.651  0.1143 -0.0184  0.0351
   43PAPI   D1A  513   1.925   2.848   4.830 -0.0989 -0.0759 -0.0142
   43PAPI   D2A  514   2.027   3.296   4.828 -0.2219 -0.1448  0.2565
   43PAPI   D3A  515   1.903   3.378   5.112 -0.0500 -0.2575  0.0526
   43PAPI   D4A  516   1.515   3.594   5.245 -0.0707  0.0274 -0.3774
   43PAPI   C5A  517   1.141   3.487   5.036 -0.2271 -0.3238 -0.1524
   43PAPI   C1B  518   2.362   2.434   4.974 -0.3777  0.2871  0.3063
   43PAPI   C2B  519   2.087   2.545   5.248  0.0258  0.1010 -0.1703
   43PAPI   C3B  520   1.826   2.904   5.359 -0.2969  0.1601 -0.1047
   43PAPI   C4B  521   1.742   3.319   5.570 -0.0405 -0.4608  0.4691
   44PAPI    C1  522   5.962   3.335   3.813 -0.1314 -0.2050  0.1549
   44PAPI    C2  523   6.268   3.568   3.923 -0.2025 -0.1421  0.2215
   44PAPI    C3  524   6.325   3.176   3.863 -0.0243 -0.0645 -0.1468
   44PAPI   PO4  525   5.721   3.500   4.102  0.0979 -0.2724 -0.0363
   44PAPI   GL1  526   6.130   3.461   4.518 -0.0942  0.0619  0.1290
   44PAPI   GL2  527   5.815   3.464   4.657 -0.0189 -0.1728 -0.1533
   44PAPI   D1A  528   6.478   3.365   4.492 -0.1950 -0.2121 -0.1797
   44PAPI   D2A  529   6.605   3.095   4.301  0.1190  0.0918  0.2151
   44PAPI   D3A  530   7.006   3.064   4.447 -0.1773 -0.3145 -0.2151
   44PAPI   D4A  531   7.356   3.334   4.556  0.0635 -0.2371 -0.0072
   44PAPI   C5A  532   7.776   3.366   4.329  0.1046  0.1304  0.2585
   44PAPI   C1B  533   5.878   3.123   4.901 -0.0996 -0.0253 -0.0627
   44PAPI   C2B  534   5.893   2.981   5.222 -0.1404  0.0668  0.1952
   44PAPI   C3B  535   5.868   2.649   5.474 -0.1776  0.1312  0.0062
   44PAPI   C4B  536   6.114   2.477   5.908  0.0231 -0.1020 -0.1512
   45PAPS   CNO  537   3.663   3.902   8.784 -0.0719 -0.0024 -0.3722
   45PAPS   PO4  538   3.771   3.849   9.134 -0.2078  0.1564  0.1840
   45PAPS   GL1  539   3.630   3.813   9.549  0.1522 -0.1245 -0.0202
   45PAPS   GL2  540   3.854   3.891   9.857  0.0848  0.0249  0.0410
   45PAPS   D1A  541   3.485   3.501   9.822 -0.2712 -0.2267  0.3010
   45PAPS   D2A  542   3.474   3.120   9.675 -0.1178  0.0373  0.3821
   45PAPS   D3A  543   3.287   3.110   9.256 -0.0879  0.2311 -0.0352
   45PAPS   D4A  544   3.002   3.089   9.571 -0.1396 -0.0901  0.1182
   45PAPS   C5A  545   2.931   2.708   9.662 -0.0019 -0.2477  0.1657
   45PAPS   C1B  546   3.526   3.836  10.203 -0.0014  0.2847  0.0303
   45PAPS   C2B  547   3.276   3.493  10.335 -0.0411  0.0133 -0.2237
   45PAPS   C3B  548   3.205   3.112  10.632 -0.0912 -0.0355  0.2669
   45PAPS   C4B  549   3.432   2.876  11.018 -0.2742  0.1444  0.3097
   46PAPS   CNO  550   4.388  -0.075   8.069 -0.0596  0.1010 -0.1544
   46PAPS   PO4  551   4.151   0.117   8.261 -0.1596 -0.0390  0.0235
   46PAPS   GL1  552   3.774   0.276   7.977 -0.1184  0.1956  0.1424
   46PAPS   GL2  553   3.517   0.069   7.881  0.1508 -0.0127  0.1906
   46PAPS   D1A  554   3.730   0.761   7.781  0.1259 -0.0570  0.2301
   46PAPS   D2A  555   4.211   0.880   7.787  0.1305 -0.1194 -0.0678
   46PAPS   D3A  556   4.119   1.225   7.584  0.1904  0.1051 -0.0055
   46PAPS   D4A  557   4.392   1.556   7.581  0.2336 -0.0759 -0.0180
   46PAPS   C5A  558   4.613   1.736   8.022 -0.3348  0.1290  0.1347
   46PAPS   C1B  559   3.523   0.380   7.509  0.0210 -0.4024  0.1120
   46PAPS   C2B  560   3.387   0.627   7.152 -0.0982  0.0282 -0.4433
   46PAPS   C3B  561   3.287   0.859   6.905  0.0027  0.0766  0.0557
   46PAPS   C4B  562   3.125   0.906   6.425 -0.0675  0.0590  0.0917
   47PAPS   CNO  563   3.801   4.418   7.919  0.0376 -0.4761  0.0134
   47PAPS   PO4  564   3.683   4.433   8.320 -0.3815  0.0576  0.3860
   47PAPS   GL1  565   3.732   3.949   8.193  0.0771 -0.0625 -0.1488
   47PAPS   GL2  566   3.769   3.948   7.958  0.1153 -0.3257  0.1095
   47PAPS   D1A  567   3.795   3.549   8.446  0.2899 -0.0022  0.1065
   47PAPS   D2A  568   4.080   3.290   8.683 -0.1147  0.2805 -0.1852
   47PAPS   D3A  569   4.047   3.484   9.071  0.0844 -0.1316  0.0580
   47PAPS   D4A  570   4.247   3.097   9.150  0.0172 -0.1433  0.0576
   47PAPS   C5A  571   4.153   2.653   9.022 -0.2018 -0.0741  0.3251
   47PAPS   C1B  572   3.608   3.970   7.574  0.2330  0.3793 -0.2285
   47PAPS   C2B  573   3.726   3.836   7.137  0.2444  0.0369  0.0645
   47PAPS   C3B  574   3.658   3.735   6.797 -0.0970 -0.0635  0.0126
   47PAPS   C4B  575   3.385   3.755   6.413 -0.4476 -0.2017  0.0620
   48PAPS   CNO  576   0.981   1.128   8.319 -0.0035  0.0731 -0.2755
   48PAPS   PO4  577   0.959   1.330   7.842 -0.1992  0.1682  0.0100
   48PAPS   GL1  578   1.124   1.287   7.465  0.0887 -0.1493  0.0432
   48PAPS   GL2  579   1.220   1.052   7.368 -0.1052 -0.2051 -0.1179
   48PAPS   D1A  580   1.187   1.648   7.125  0.0616 -0.0368  0.0625
   48PAPS   D2A  581   0.724   1.623   7.062  0.0906 -0.1782  0.1900
   48PAPS   D3A  582   0.796   2.102   7.157  0.1602  0.0225 -0.1513
   48PAPS   D4A  583   0.979   2.173   6.763  0.0782 -0.0069  0.0912
   48PAPS   C5A  584   0.978   1.968   6.303  0.1685  0.0545 -0.0657
   48PAPS   C1B  585   1.041   1.120   7.012 -0.2040 -0.0302 -0.0806
   48PAPS   C2B  586   1.028   1.314   6.706  0.1321  0.1018 -0.2970
   48PAPS   C3B  587   1.164   1.654   6.632 -0.0374  0.0187  0.0078
   48PAPS   C4B  588   1.345   1.922   6.611 -0.0985 -0.0143 -0.2177
   49PAPS   CNO  589   2.611   3.528   8.558  0.0906 -0.0064  0.2822
   49PAPS   PO4  590   2.730   3.124   8.352 -0.0766 -0.0901 -0.1209
   49PAPS   GL1  591   2.896   3.369   8.003 -0.0539 -0.1005 -0.0956
   49PAPS   GL2  592   3.196   3.248   8.128  0.1113 -0.3005 -0.2409
   49PAPS   D1A  593   2.974   3.221   7.623 -0.1666 -0.0437  0.0989
   49PAPS   D2A  594   3.339   3.457   7.484 -0.3158  0.1408  0.0050
   49PAPS   D3A  595   3.122   3.873   7.556  0.0057 -0.1920 -0.1315
   49PAPS   D4A  596   3.228   4.048   7.170  0.0020 -0.1303  0.0957
   49PAPS   C5A  597   3.116   3.807   6.846  0.1683 -0.0960  0.0893
   49PAPS   C1B  598   3.397   2.940   7.773  0.1173  0.1344 -0.0353
   49PAPS   C2B  599   3.642   2.779   7.411 -0.3064 -0.3973  0.0014
   49PAPS   C3B  600   3.997   2.724   7.164  0.1641  0.1525 -0.1539
   49PAPS   C4B  601   4.294   2.705   6.965 -0.2522  0.0834 -0.1179
   50PAPS   CNO  602   3.109   5.993   7.119 -0.3161  0.1535  0.0627
   50PAPS   PO4  603   3.198   6.345   7.257  0.0638 -0.2351 -0.2074
   50PAPS   GL1  604   3.195   6.711   7.011  0.4214 -0.1844 -0.0167
   50PAPS   GL2  605   2.897   6.753   6.825  0.0142  0.0213 -0.1164
   50PAPS   D1A  606   3.356   6.748   6.634  0.2804 -0.2932  0.0519
   50PAPS   D2A  607   3.428   6.503   6.260 -0.0594  0.0372  0.0222
   50PAPS   D3A  608   3.158   6.501   5.895 -0.0858  0.1598  0.1508
   50PAPS   D4A  609   3.462   6.518   5.662 -0.1245  0.2417 -0.4067
   50PAPS   C5A  610   3.787   6.341   5.872  0.1616  0.0324 -0.0903
   50PAPS   C1B  611   2.861   6.682   6.357  0.0814 -0.3281 -0.0603
   50PAPS   C2B  612   2.681   6.696   5.909 -0.2822  0.3275  0.6122
   50PAPS   C3B  613   2.498   6.544   5.450  0.0083  0.1597  0.5000
   50PAPS   C4B  614   2.781   6.499   5.026 -0.0159 -0.0519  0.0022
   51PAPS   CNO  615   1.433   0.758   7.667 -0.2866  0.2440 -0.1348
   51PAPS   PO4  616   1.569   0.437   7.859 -0.1191  0.1405  0.0438
   51PAPS   GL1  617   1.850   0.406   7.593 -0.0523  0.2662 -0.0913
   51PAPS   GL2  618   1.648   0.446   7.354 -0.0547 -0.1220 -0.0162
   51PAPS   D1A  619   2.075   0.426   7.197 -0.1699 -0.2458  0.3535
   51PAPS   D2A  620   2.398   0.202   7.339  0.1675 -0.0468  0.1773
   51PAPS   D3A  621   2.677   0.257   7.075 -0.2380 -0.1936 -0.0664
   51PAPS   D4A  622   2.385   0.440   6.761  0.4269  0.1199 -0.2518
   51PAPS   C5A  623   2.574   0.721   6.494 -0.0455  0.3166 -0.1539
   51PAPS   C1B  624   1.306   0.373   7.217 -0.1998 -0.1048 -0.1685
   51PAPS   C2B  625   1.144   0.274   6.856 -0.0521 -0.0384  0.0848
   51PAPS   C3B  626   1.153   0.298   6.490 -0.3364  0.0882 -0.0124
   51PAPS   C4B  627   1.449   0.579   6.263  0.2375 -0.0017  0.1898
   52PAPS   CNO  628   1.547   1.358   7.929 -0.2134  0.0592  0.0630
   52PAPS   PO4  629   1.929   1.441   7.781  0.1139  0.0079  0.0988
   52PAPS   GL1  630   1.729   1.270   7.437  0.1936 -0.0445 -0.1633
   52PAPS   GL2  631   1.888   0.988   7.391  0.0589  0.0747  0.0867
   52PAPS   D1A  632   1.563   1.151   7.004 -0.0106  0.0352  0.0060
   52PAPS   D2A  633   1.430   0.797   6.935 -0.1981  0.0717  0.2560
   52PAPS   D3A  634   1.738   0.610   6.725  0.0708  0.0292  0.0561
   52PAPS   D4A  635   1.811   0.836   6.421 -0.1220  0.0856 -0.2182
   52PAPS   C5A  636   1.447   1.085   6.477  0.2422 -0.3200 -0.0608
   52PAPS   C1B  637   2.048   0.976   6.950 -0.2544 -0.1355 -0.0496
   52PAPS   C2B  638   2.230   1.082   6.561  0.0078 -0.1039  0.1950
   52PAPS   C3B  639   2.209   0.946   6.149  0.3178 -0.0346 -0.0988
   52PAPS   C4B  640   2.470   0.584   5.953  0.1983 -0.3434  0.2313
   53PAPS   CNO  641   4.708   3.719   9.007 -0.1552  0.1396  0.0093
   53PAPS   PO4  642   4.811   3.862   8.611  0.1029 -0.1803  0.1279
   53PAPS   GL1  643   4.599   3.633   8.315 -0.2025 -0.0966 -0.0353
   53PAPS   GL2  644   4.776   3.524   8.118 -0.1356 -0.0140 -0.1796
   53PAPS   D1A  645   4.328   3.321   8.255  0.3171  0.0856 -0.0523
   53PAPS   D2A  646   4.152   3.605   7.979 -0.2566  0.1056 -0.4506
   53PAPS   D3A  647   4.489   3.841   7.836 -0.1496 -0.2212 -0.1875
   53PAPS   D4A  648   4.574   3.798   7.448 -0.2594  0.0699  0.4659
   53PAPS   C5A  649   4.814   4.094   7.178 -0.0445  0.5662 -0.1159
   53PAPS   C1B  650   4.642   3.325   7.766 -0.1229  0.2473 -0.0422
   53PAPS   C2B  651   4.547   3.299   7.297 -0.2957 -0.1263 -0.3333
   53PAPS   C3B  652   4.287   3.161   7.008  0.3198  0.0086  0.0107
   53PAPS   C4B  653   4.008   3.088   6.752  0.0008  0.2215 -0.1725
   54PAPS   CNO  654   4.878   6.831   7.475 -0.0172  0.1662 -0.1208
   54PAPS   PO4  655   4.480   6.617   7.465  0.0668 -0.4497 -0.1774
   54PAPS   GL1  656   4.392   6.992   7.222 -0.2502  0.1972 -0.1762
   54PAPS   GL2  657   4.618   6.950   6.928 -0.1355 -0.3096  0.0339
   54PAPS   D1A  658   4.582   7.405   7.078  0.0639  0.0648 -0.2508
   54PAPS   D2A  659   4.371   7.642   7.449  0.1366  0.2198 -0.3642
   54PAPS   D3A  660   4.444   8.031   7.296  0.1860  0.0122  0.0272
   54PAPS   D4A  661   4.393   7.858   6.921 -0.2509 -0.0646 -0.0160
   54PAPS   C5A  662   4.093   7.784   6.716  0.0435 -0.0921  0.0716
   54PAPS   C1B  663   4.567   7.340   6.610  0.0324  0.2048  0.0752
   54PAPS   C2B  664   4.330   7.456   6.223 -0.2202  0.1106 -0.1237
   54PAPS   C3B  665   3.964   7.743   6.233  0.0597 -0.1928  0.2275
   54PAPS   C4B  666   3.567   7.805   5.912 -0.0908  0.0189  0.2882
   55PAPS   CNO  667   4.138   6.889   8.188  0.4295 -0.0344 -0.0714
   55PAPS   PO4  668   3.914   6.858   7.813 -0.0156  0.2261 -0.0176
   55PAPS   GL1  669   3.947   7.164   7.409 -0.1928 -0.0565  0.1769
   55PAPS   GL2  670   3.677   6.964   7.107 -0.0981 -0.1122  0.5336
   55PAPS   D1A  671   4.013   7.394   7.048 -0.0664 -0.1528 -0.3213
   55PAPS   D2A  672   4.089   7.075   6.763 -0.0951  0.1319 -0.2456
   55PAPS   D3A  673   3.972   7.290   6.537 -0.2230 -0.0175  0.0961
   55PAPS   D4A  674   3.910   6.939   6.267  0.0963  0.0537  0.1550
   55PAPS   C5A  675   3.556   6.911   6.030 -0.2346 -0.3988  0.0742
   55PAPS   C1B  676   3.556   7.388   6.849 -0.0023 -0.2225 -0.1388
   55PAPS   C2B  677   3.441   7.562   6.401 -0.0604  0.2204 -0.0349
   55PAPS   C3B  678   3.543   7.382   6.145 -0.0777 -0.0599  0.1422
   55PAPS   C4B  679   3.747   7.290   5.759 -0.1817 -0.1505  0.2565
   56PAPS   CNO  680   4.222   3.708   9.529 -0.2027 -0.2384  0.2785
   56PAPS   PO4  681   4.616   3.501   9.492  0.1330  0.2657  0.0666
   56PAPS   GL1  682   4.363   3.249   9.694 -0.1377 -0.0051  0.1294
   56PAPS   GL2  683   4.489   2.976   9.876 -0.1240 -0.2844  0.0239
   56PAPS   D1A  684   4.049   3.491   9.951 -0.3769  0.1014  0.0480
   56PAPS   D2A  685   3.913   3.307   9.518  0.1650  0.2118  0.0308
   56PAPS   D3A  686   3.774   2.906   9.192 -0.1246 -0.0390  0.1999
   56PAPS   D4A  687   3.632   3.312   8.900  0.3693  0.3692  0.0764
   56PAPS   C5A  688   3.394   3.128   8.671  0.0670  0.0694  0.1708
   56PAPS   C1B  689   4.195   2.988  10.265  0.3710 -0.2562  0.0692
   56PAPS   C2B  690   4.171   3.000  10.617 -0.1261 -0.3408 -0.1626
   56PAPS   C3B  691   3.914   2.836  10.955  0.3403  0.0333  0.0559
   56PAPS   C4B  692   3.888   2.837  11.407  0.1307  0.2567 -0.0506
   57PAPS   CNO  693   2.081   2.050   8.577 -0.2906  0.3058 -0.2432
   57PAPS   PO4  694   2.231   2.027   8.166 -0.1033 -0.4095 -0.1262
   57PAPS   GL1  695   2.509   2.084   7.802  0.0826 -0.2116 -0.2539
   57PAPS   GL2  696   2.535   2.433   7.710  0.1942  0.2148  0.1421
   57PAPS   D1A  697   2.816   1.881   7.818 -0.0022 -0.1688  0.0516
   57PAPS   D2A  698   2.930   1.998   7.355 -0.1780  0.1325 -0.1792
   57PAPS   D3A  699   2.674   2.281   7.282 -0.1510  0.1611 -0.1386
   57PAPS   D4A  700   2.375   2.189   7.137 -0.1040  0.0833 -0.2407
   57PAPS   C5A  701   2.342   2.054   6.654  0.1720  0.3268  0.0807
   57PAPS   C1B  702   2.734   2.791   7.504  0.1922  0.0537 -0.0961
   57PAPS   C2B  703   3.121   2.891   7.261 -0.2888 -0.1000  0.0803
   57PAPS   C3B  704   3.333   2.791   6.891 -0.0344 -0.1406 -0.3295
   57PAPS   C4B  705   3.297   2.696   6.458 -0.0380  0.1540  0.1882
   58PAPS   CNO  706   3.274   0.439   8.454 -0.0801 -0.1067 -0.2188
   58PAPS   PO4  707   3.387   0.608   8.108 -0.3880 -0.3321 -0.1797
   58PAPS   GL1  708   3.112   0.691   7.800 -0.5398 -0.1573  0.0091
   58PAPS   GL2  709   3.285   0.765   7.624  0.3638 -0.3308  0.2916
   58PAPS   D1A  710   2.882   0.944   7.484 -0.0850  0.2057  0.0190
   58PAPS   D2A  711   2.882   0.614   7.329 -0.1160  0.4578 -0.1079
   58PAPS   D3A  712   2.917   0.555   6.821  0.0202  0.2064 -0.0653
   58PAPS   D4A  713   2.946   0.088   6.571  0.1962  0.1858  0.0946
   58PAPS   C5A  714   2.657   0.207   6.295 -0.3576  0.0782 -0.0843
   58PAPS   C1B  715   3.608   1.064   7.394  0.2341  0.2726 -0.0559
   58PAPS   C2B  716   3.774   1.399   7.217 -0.2526  0.1626  0.0109
   58PAPS   C3B  717   4.016   1.719   7.201  0.0840 -0.1669  0.3792
   58PAPS   C4B  718   4.076   2.102   7.137 -0.3135 -0.0473  0.0770
   59PAPS   CNO  719   6.163   3.058   7.387 -0.1596 -0.2245 -0.1303
   59PAPS   PO4  720   6.325   3.584   7.233  0.1988  0.1425  0.1374
   59PAPS   GL1  721   6.135   3.400   6.926  0.0901 -0.1512 -0.2042
   59PAPS   GL2  722   6.306   3.289   6.630  0.2306  0.0436  0.0975
   59PAPS   D1A  723   5.810   3.021   6.987  0.4815  0.1794 -0.0578
   59PAPS   D2A  724   5.472   3.322   6.971  0.0505 -0.2673 -0.1374
   59PAPS   D3A  725   5.601   3.499   7.309 -0.0199 -0.1921  0.0264
   59PAPS   D4A  726   5.839   3.892   7.031 -0.3726  0.0955  0.2424
   59PAPS   C5A  727   5.789   3.806   6.579 -0.1647  0.2796 -0.0269
   59PAPS   C1B  728   6.161   3.423   6.307 -0.1740 -0.2970 -0.0241
   59PAPS   C2B  729   6.385   3.252   5.972 -0.1571 -0.1041  0.0236
   59PAPS   C3B  730   6.081   3.312   5.598 -0.0367  0.2237  0.0311
   59PAPS   C4B  731   5.871   3.451   5.330 -0.0222  0.0676  0.2700
   60PAPS   CNO  732   4.596   6.109  10.901 -0.1238  0.2050  0.1629
   60PAPS   PO4  733   4.193   6.200  11.068  0.3400  0.1405 -0.1161
   60PAPS   GL1  734   3.712   6.447  11.160 -0.1530 -0.3791  0.1161
   60PAPS   GL2  735   3.760   6.803  11.364 -0.1942  0.1997  0.0643
   60PAPS   D1A  736   3.437   6.291  11.481  0.0522 -0.1393  0.0229
   60PAPS   D2A  737   3.566   6.656  11.790  0.1316 -0.0083  0.2161
   60PAPS   D3A  738   3.552   6.290  11.950  0.0081 -0.1634 -0.1852
   60PAPS   D4A  739   3.250   6.430  12.134 -0.0343  0.3615  0.0294
   60PAPS   C5A  740   3.355   6.794  12.248  0.1992 -0.0957 -0.2937
   60PAPS   C1B  741   3.980   7.043  11.662 -0.2614  0.0635  0.1346
   60PAPS   C2B  742   4.163   7.153  12.088  0.0414 -0.0514  0.1750
   60PAPS   C3B  743   4.389   7.267  12.368 -0.1028  0.1868  0.0656
   60PAPS   C4B  744   4.296   7.466  12.731  0.0668  0.3067 -0.1169
   61PAPS   CNO  745   7.412   3.105   7.269 -0.0046  0.1364  0.0022
   61PAPS   PO4  746   6.956   2.958   7.346  0.3639  0.3794 -0.1405
   61PAPS   GL1  747   7.049   2.850   6.918 -0.1841  0.2616 -0.2241
   61PAPS   GL2  748   7.392   2.816   6.864  0.2309 -0.1580  0.0827
   61PAPS   D1A  749   7.142   3.176   6.652  0.1204 -0.1165  0.2046
   61PAPS   D2A  750   6.753   3.112   6.320 -0.0697 -0.0097  0.1861
   61PAPS   D3A  751   6.941   3.082   5.785 -0.1437 -0.2579  0.1538
   61PAPS   D4A  752   7.183   3.031   5.393 -0.2126 -0.0028 -0.2492
   61PAPS   C5A  753   7.397   3.424   5.165  0.1103  0.0150 -0.2622
   61PAPS   C1B  754   7.639   2.906   6.475  0.1060 -0.1260 -0.2784
   61PAPS   C2B  755   7.725   2.929   5.990  0.0958 -0.4007 -0.1789
   61PAPS   C3B  756   7.860   2.814   5.604  0.2620  0.0510  0.0946
   61PAPS   C4B  757   7.782   3.041   5.324  0.1984 -0.0794 -0.2851
   62PAPS   CNO  758   5.244   5.071   7.450 -0.1768 -0.3115 -0.2529
   62PAPS   PO4  759   5.399   5.333   7.190  0.0881  0.1971  0.3528
   62PAPS   GL1  760   5.202   5.151   6.890  0.0004  0.0363  0.2737
   62PAPS   GL2  761   4.951   4.992   7.054  0.3213  0.0507  0.0373
   62PAPS   D1A  762   5.224   5.058   6.469 -0.1370  0.0995 -0.3617
   62PAPS   D2A  763   5.559   5.116   6.249  0.0279 -0.3436  0.3487
   62PAPS   D3A  764   5.985   5.001   6.077 -0.0595  0.0507  0.0650
   62PAPS   D4A  765   6.169   5.204   5.692 -0.1019  0.1281 -0.1316
   62PAPS   C5A  766   5.966   4.863   5.372 -0.0195  0.5051  0.4972
   62PAPS   C1B  767   4.701   4.624   6.990 -0.0233  0.2116  0.2852
   62PAPS   C2B  768   4.650   4.228   6.730  0.2712  0.0154  0.3624
   62PAPS   C3B  769   4.441   3.921   6.474 -0.0945  0.2137  0.1123
   62PAPS   C4B  770   4.434   3.642   6.121 -0.0957 -0.1131  0.0557
   63PAPS   CNO  771   3.010   0.495   8.930  0.3028  0.1748  0.0590
   63PAPS   PO4  772   2.728   0.581   8.723 -0.1721  0.0280  0.0299
   63PAPS   GL1  773   3.055   0.867   8.610 -0.1940  0.1183  0.2376
   63PAPS   GL2  774   3.353   0.866   8.761  0.0820  0.2694 -0.0185
   63PAPS   D1A  775   3.188   1.160   8.344 -0.0460 -0.0381 -0.1089
   63PAPS   D2A  776   3.335   1.198   7.849  0.2669  0.0149  0.0320
   63PAPS   D3A  777   3.721   1.224   8.016  0.1143 -0.0410 -0.5526
   63PAPS   D4A  778   3.712   1.559   7.702 -0.0432 -0.0826  0.2441
   63PAPS   C5A  779   3.380   1.761   7.512 -0.4066  0.0874  0.0578
   63PAPS   C1B  780   3.537   1.272   8.751  0.0905 -0.1361 -0.3752
   63PAPS   C2B  781   3.450   1.597   8.499  0.0963  0.1383 -0.0471
   63PAPS   C3B  782   3.808   1.716   8.337  0.0971  0.0362  0.3993
   63PAPS   C4B  783   4.104   1.692   8.021  0.2241  0.0300 -0.0232
   64PAPS   CNO  784   6.262   1.818   8.050  0.2166 -0.0574  0.2273
   64PAPS   PO4  785   5.904   1.931   8.078 -0.4488  0.1719  0.1464
   64PAPS   GL1  786   5.521   1.751   7.901 -0.0203 -0.4083  0.3249
   64PAPS   GL2  787   5.231   1.729   8.108 -0.1301  0.2076 -0.1297
   64PAPS   D1A  788   5.430   1.682   7.477 -0.2036 -0.3431 -0.0091
   64PAPS   D2A  789   5.451   2.114   7.495 -0.0943 -0.0201  0.0152
   64PAPS   D3A  790   5.830   2.078   7.408  0.0346  0.1928  0.2833
   64PAPS   D4A  791   5.827   2.260   7.009  0.0235  0.2523 -0.1791
   64PAPS   C5A  792   5.949   2.020   6.745  0.1288 -0.1407  0.0310
   64PAPS   C1B  793   5.073   2.049   7.834  0.2628 -0.1858  0.0082
   64PAPS   C2B  794   4.732   2.015   7.511  0.2677 -0.0472  0.0004
   64PAPS   C3B  795   4.541   1.838   7.145  0.0804 -0.0025 -0.0663
   64PAPS   C4B  796   4.764   1.698   6.689  0.2282 -0.0519 -0.0601
   65PAPS   CNO  797   1.102   2.952   7.722  0.0501  0.0883  0.0573
   65PAPS   PO4  798   0.690   3.101   7.560  0.0693  0.2566  0.1312
   65PAPS   GL1  799   0.904   2.999   7.249 -0.0927  0.2138 -0.2033
   65PAPS   GL2  800   0.853   3.215   7.032 -0.2255 -0.1413 -0.3336
   65PAPS   D1A  801   1.310   2.823   7.051  0.2283 -0.3181  0.0269
   65PAPS   D2A  802   1.691   2.851   6.968  0.1149 -0.0075 -0.1997
   65PAPS   D3A  803   1.373   2.901   6.568 -0.2590  0.1101 -0.0733
   65PAPS   D4A  804   1.755   2.770   6.445  0.0695 -0.1061  0.2773
   65PAPS   C5A  805   1.846   2.553   6.098 -0.0042  0.2934  0.1928
   65PAPS   C1B  806   1.044   3.177   6.632 -0.0727  0.2561 -0.3251
   65PAPS   C2B  807   1.081   3.225   6.216 -0.1042 -0.0307 -0.0512
   65PAPS   C3B  808   1.131   3.336   5.821 -0.0848 -0.3820  0.0216
   65PAPS   C4B  809   1.040   3.276   5.447 -0.1068  0.0496 -0.0446
   66PAPS   CNO  810   6.356   5.316   7.485  0.0423  0.0606 -0.0716
   66PAPS   PO4  811   6.482   5.120   7.105 -0.4800 -0.1794  0.0988
   66PAPS   GL1  812   6.426   5.131   6.755  0.0646  0.4029  0.1452
   66PAPS   GL2  813   6.178   5.197   6.509 -0.1016  0.1067  0.1034
   66PAPS   D1A  814   6.414   4.786   6.375 -0.2536  0.0352  0.0674
   66PAPS   D2A  815   6.850   4.547   6.299  0.0298 -0.1045 -0.0858
   66PAPS   D3A  816   7.178   4.667   6.477  0.0332  0.1029 -0.1682
   66PAPS   D4A  817   7.574   4.292   6.434  0.2937 -0.4830 -0.2440
   66PAPS   C5A  818   7.869   4.328   6.190 -0.1838 -0.0320  0.0179
   66PAPS   C1B  819   6.417   5.270   6.189 -0.0660  0.1569 -0.0095
   66PAPS   C2B  820   6.514   4.952   5.890  0.2514  0.1644 -0.1094
   66PAPS   C3B  821   6.174   4.646   5.808  0.0537  0.0118  0.5713
   66PAPS   C4B  822   6.142   4.294   5.600  0.1296 -0.1641 -0.0505
   67PAPS   CNO  823   7.127   0.296   7.614 -0.0629 -0.0710  0.0281
   67PAPS   PO4  824   7.061   0.255   7.203  0.0365 -0.2584  0.3212
   67PAPS   GL1  825   7.108   0.137   6.842  0.1634  0.1228  0.3311
   67PAPS   GL2  826   7.364   0.097   6.717 -0.0861 -0.0231 -0.0876
   67PAPS   D1A  827   6.844   0.249   6.610 -0.0628  0.0104 -0.0758
   67PAPS   D2A  828   6.796   0.614   6.938 -0.0750  0.1758 -0.2019
   67PAPS   D3A  829   6.961   0.880   6.644 -0.2327  0.1796  0.1140
   67PAPS   D4A  830   6.786   0.696   6.351 -0.1629  0.3274 -0.0086
   67PAPS   C5A  831   6.713   0.247   6.148 -0.4034 -0.3231 -0.4790
   67PAPS   C1B  832   7.631  -0.000   6.360  0.1689 -0.0300 -0.3175
   67PAPS   C2B  833   7.616   0.157   6.116  0.4915  0.4335  0.3440
   67PAPS   C3B  834   7.832   0.416   5.773  0.0185  0.2224 -0.2469
   67PAPS   C4B  835   7.851   0.833   5.661 -0.0899 -0.0234  0.1074
   68PAPS   CNO  836   5.748   0.792   8.192 -0.2424  0.0323 -0.2568
   68PAPS   PO4  837   5.484   0.841   7.807 -0.3344  0.0366 -0.0968
   68PAPS   GL1  838   5.377   0.899   7.389  0.2667  0.1506 -0.1509
   68PAPS   GL2  839   5.079   1.145   7.350 -0.0894  0.0731 -0.1354
   68PAPS   D1A  840   5.558   1.077   7.092 -0.0700  0.2512 -0.0919
   68PAPS   D2A  841   6.082   1.107   6.986  0.1949 -0.2055  0.2302
   68PAPS   D3A  842   5.796   1.128   6.668  0.0461  0.2244  0.0633
   68PAPS   D4A  843   5.420   1.154   6.561  0.0438 -0.2044  0.0409
   68PAPS   C5A  844   5.531   1.355   6.117 -0.2308  0.0829  0.0279
   68PAPS   C1B  845   4.918   1.228   6.946  0.0095 -0.0507  0.0222
   68PAPS   C2B  846   4.647   1.223   6.565 -0.2817 -0.1794  0.1309
   68PAPS   C3B  847   4.469   1.472   6.238 -0.2177 -0.0623  0.2477
   68PAPS   C4B  848   4.389   1.605   5.875  0.1163  0.0488 -0.1451
   69PAPS   CNO  849   6.367   6.478   7.105 -0.1510 -0.3619  0.0225
   69PAPS   PO4  850   6.222   6.627   6.729 -0.0599 -0.1220  0.1537
   69PAPS   GL1  851   6.533   6.711   6.358 -0.1452  0.0866  0.1004
   69PAPS   GL2  852   6.766   6.399   6.179 -0.3610  0.2417 -0.2001
   69PAPS   D1A  853   6.926   6.902   6.083 -0.0636  0.2674 -0.0361
   69PAPS   D2A  854   6.761   7.259   6.201 -0.3715  0.1556 -0.0631
   69PAPS   D3A  855   6.552   7.104   5.853 -0.2413 -0.0694  0.0985
   69PAPS   D4A  856   6.860   6.932   5.562 -0.2891  0.2792  0.0245
   69PAPS   C5A  857   7.255   6.661   5.698  0.1269 -0.2903  0.1516
   69PAPS   C1B  858   6.790   6.480   5.735 -0.4407 -0.0299  0.1446
   69PAPS   C2B  859   6.761   6.434   5.308  0.3166  0.1389  0.3028
   69PAPS   C3B  860   6.331   6.590   5.012  0.0363 -0.0148  0.0600
   69PAPS   C4B  861   5.887   6.456   4.837 -0.1093 -0.0559  0.0449
   70PAPS   CNO  862   2.428   5.636   7.407 -0.0093 -0.0084 -0.1766
   70PAPS   PO4  863   2.515   5.429   7.149  0.2934  0.2657 -0.0096
   70PAPS   GL1  864   2.451   5.482   6.713 -0.1557 -0.0632 -0.0303
   70PAPS   GL2  865   2.731   5.605   6.546 -0.3461  0.0094 -0.1151
   70PAPS   D1A  866   2.269   5.589   6.331  0.0935  0.2972  0.1926
   70PAPS   D2A  867   2.596   5.181   6.123  0.2148 -0.1964 -0.1958
   70PAPS   D3A  868   2.142   5.314   5.864  0.0011 -0.2582 -0.1156
   70PAPS   D4A  869   2.222   5.827   5.874 -0.0823 -0.1325 -0.0470
   70PAPS   C5A  870   2.397   6.001   5.592  0.1521  0.0417 -0.0367
   70PAPS   C1B  871   2.662   5.661   6.042 -0.1611 -0.3320  0.2025
   70PAPS   C2B  872   2.725   5.459   5.708 -0.0957  0.3490  0.0303
   70PAPS   C3B  873   2.988   5.180   5.588 -0.2813 -0.1653 -0.1287
   70PAPS   C4B  874   3.057   4.896   5.204 -0.1157  0.0843 -0.1199
   71PAPS   CNO  875   2.682   4.680  10.216 -0.0471 -0.0969  0.1911
   71PAPS   PO4  876   3.002   4.706  10.504 -0.2510 -0.1161 -0.1495
   71PAPS   GL1  877   3.026   4.829  10.856 -0.0206  0.2505  0.0705
   71PAPS   GL2  878   2.892   5.043  11.092 -0.0681 -0.2295  0.0384
   71PAPS   D1A  879   3.386   5.017  11.000  0.0575  0.4466  0.0356
   71PAPS   D2A  880   3.418   4.590  11.001  0.0319  0.2502  0.2354
   71PAPS   D3A  881   3.892   4.416  11.187 -0.0435  0.0298  0.1641
   71PAPS   D4A  882   3.586   4.120  11.164  0.0999  0.0500  0.1411
   71PAPS   C5A  883   3.584   3.718  11.293 -0.2032  0.1586 -0.0230
   71PAPS   C1B  884   2.727   5.307  11.400  0.2025 -0.2138 -0.0127
   71PAPS   C2B  885   2.684   5.592  11.697  0.0947  0.0274 -0.0542
   71PAPS   C3B  886   2.841   5.618  12.068 -0.1220  0.0649  0.1786
   71PAPS   C4B  887   2.552   5.575  12.477  0.0416  0.0891  0.0721
   72PAPS   CNO  888   0.421   4.176   7.105 -0.0895 -0.1777 -0.1725
   72PAPS   PO4  889   0.813   4.003   7.354 -0.1311 -0.0887  0.3264
   72PAPS   GL1  890   0.903   3.803   6.990 -0.0295  0.0020  0.1695
   72PAPS   GL2  891   0.725   3.988   6.779 -0.0103 -0.1559 -0.2459
   72PAPS   D1A  892   1.208   3.737   6.772  0.1586 -0.0696  0.1577
   72PAPS   D2A  893   1.458   3.306   6.917  0.0210 -0.0661  0.0080
   72PAPS   D3A  894   1.469   3.368   6.518  0.2487 -0.1665  0.2398
   72PAPS   D4A  895   1.755   3.701   6.569  0.0403 -0.1160 -0.0354
   72PAPS   C5A  896   1.611   4.091   6.480  0.1566 -0.0588 -0.2485
   72PAPS   C1B  897   0.472   3.949   6.445 -0.0199 -0.4594  0.2202
   72PAPS   C2B  898   0.490   3.811   6.059  0.1590 -0.2838 -0.3615
   72PAPS   C3B  899   0.214   3.667   5.829  0.2032  0.2082 -0.0470
   72PAPS   C4B  900  -0.051   3.304   5.662  0.0622 -0.1500  0.3288
   73PAPS   CNO  901   1.844   6.736   7.518 -0.3771  0.0241 -0.3975
   73PAPS   PO4  902   1.941   7.208   7.706  0.1629 -0.0513 -0.0375
   73PAPS   GL1  903   1.872   7.499   7.408 -0.0317 -0.0102  0.1496
   73PAPS   GL2  904   1.975   7.162   7.217 -0.0354  0.2754 -0.0143
   73PAPS   D1A  905   2.036   7.672   6.977 -0.1452  0.1231 -0.1971
   73PAPS   D2A  906   2.332   7.486   7.010 -0.0695 -0.2494  0.1676
   73PAPS   D3A  907   2.488   7.588   6.697  0.2785 -0.0409 -0.0402
   73PAPS   D4A  908   2.208   7.602   6.506 -0.2290  0.0230 -0.0071
   73PAPS   C5A  909   2.168   8.019   6.320 -0.2354 -0.1443 -0.0995
   73PAPS   C1B  910   1.917   7.214   6.735 -0.0228  0.0936  0.0741
   73PAPS   C2B  911   1.941   7.288   6.237 -0.1103  0.0324  0.0516
   73PAPS   C3B  912   2.141   7.392   5.770  0.0752  0.1304 -0.0882
   73PAPS   C4B  913   2.093   7.561   5.364  0.4977  0.0518  0.3141
   74PAPS   CNO  914   4.078   5.636   2.784 -0.4027 -0.2131 -0.0709
   74PAPS   PO4  915   4.006   5.949   3.142 -0.4513  0.2490  0.3165
   74PAPS   GL1  916   3.986   5.776   3.591 -0.2380  0.1896 -0.4208
   74PAPS   GL2  917   3.905   5.991   3.843  0.1588  0.2426  0.0506
   74PAPS   D1A  918   4.325   5.561   3.826 -0.0654 -0.0205 -0.2370
   74PAPS   D2A  919   4.470   5.845   3.892 -0.2905 -0.0673 -0.0342
   74PAPS   D3A  920   4.631   5.782   4.331 -0.0132  0.2095  0.0328
   74PAPS   D4A  921   4.383   5.470   4.494 -0.2186 -0.0389 -0.0504
   74PAPS   C5A  922   4.291   5.628   4.877 -0.1415  0.1215 -0.1826
   74PAPS   C1B  923   4.167   6.048   4.230  0.2887 -0.0212  0.0458
   74PAPS   C2B  924   4.308   6.035   4.586 -0.1143 -0.1478 -0.2605
   74PAPS   C3B  925   4.601   5.978   4.775 -0.1865 -0.2944 -0.0264
   74PAPS   C4B  926   4.876   5.647   4.787 -0.1948 -0.2074 -0.3633
   75PAPS   CNO  927   1.230   0.662   3.506  0.1549  0.0621 -0.0984
   75PAPS   PO4  928   0.980   0.792   3.828 -0.0854  0.1392  0.0860
   75PAPS   GL1  929   0.612   0.622   4.099 -0.2254  0.0465 -0.3107
   75PAPS   GL2  930   0.284   0.534   4.019  0.1056 -0.1492  0.3328
   75PAPS   D1A  931   0.331   0.864   4.385 -0.1740  0.3701 -0.0993
   75PAPS   D2A  932   0.385   1.000   4.809 -0.0390 -0.0226  0.1370
   75PAPS   D3A  933   0.585   1.384   4.901 -0.0930  0.5153 -0.1462
   75PAPS   D4A  934   0.649   1.709   5.127 -0.2324 -0.1247 -0.0092
   75PAPS   C5A  935   0.497   1.869   5.433  0.2237 -0.0672  0.1948
   75PAPS   C1B  936   0.202   0.410   4.413 -0.3635  0.1855 -0.0378
   75PAPS   C2B  937   0.228   0.291   4.897  0.2055  0.3236 -0.1720
   75PAPS   C3B  938   0.349   0.597   5.234  0.3285 -0.0491 -0.0828
   75PAPS   C4B  939   0.671   0.962   5.219 -0.2486 -0.0532  0.0380
   76PAPS   CNO  940   1.996   4.104   3.582 -0.0371 -0.2381 -0.2817
   76PAPS   PO4  941   2.442   4.191   3.529 -0.1663  0.1991 -0.1904
   76PAPS   GL1  942   2.293   4.505   3.903 -0.1011  0.1599  0.0315
   76PAPS   GL2  943   1.934   4.530   3.932  0.2551  0.0680  0.4661
   76PAPS   D1A  944   2.425   4.800   4.167  0.1167  0.0035 -0.0664
   76PAPS   D2A  945   2.100   4.801   4.311  0.0824 -0.0784 -0.0838
   76PAPS   D3A  946   2.102   4.931   4.595 -0.4754 -0.1786 -0.0146
   76PAPS   D4A  947   1.655   4.870   4.715  0.1078  0.0546  0.1869
   76PAPS   C5A  948   1.464   5.090   5.094 -0.4459 -0.3091  0.4042
   76PAPS   C1B  949   1.657   4.506   4.205  0.0166 -0.0293 -0.1569
   76PAPS   C2B  950   1.314   4.538   4.432  0.1758 -0.1481 -0.1057
   76PAPS   C3B  951   1.328   4.560   4.930 -0.1727  0.1104  0.0374
   76PAPS   C4B  952   1.221   4.796   5.379 -0.0412 -0.1407  0.2648
   77PAPS   CNO  953   1.131   7.358   3.612 -0.3447  0.3229  0.1230
   77PAPS   PO4  954   1.220   7.024   3.565 -0.1167  0.0973  0.0011
   77PAPS   GL1  955   1.035   6.603   3.628 -0.1368  0.4929  0.3096
   77PAPS   GL2  956   0.836   6.575   3.872 -0.2594  0.0423 -0.0026
   77PAPS   D1A  957   1.188   6.234   3.710  0.0683  0.0122  0.1762
   77PAPS   D2A  958   1.079   6.276   4.159 -0.1309  0.3830  0.0300
   77PAPS   D3A  959   0.882   5.948   4.482  0.2984  0.1490 -0.1038
   77PAPS   D4A  960   1.052   5.609   4.669  0.0482 -0.1573 -0.1237
   77PAPS   C5A  961   1.136   5.521   5.116  0.0150 -0.1188  0.2250
   77PAPS   C1B  962   0.664   6.538   4.269 -0.2308  0.0318  0.0061
   77PAPS   C2B  963   0.427   6.265   4.623  0.2113 -0.1277  0.0163
   77PAPS   C3B  964   0.435   6.265   5.044  0.1255 -0.3354 -0.1023
   77PAPS   C4B  965   0.460   6.077   5.457  0.0513  0.2513 -0.0189
   78PAPS   CNO  966   6.055   2.390   4.096  0.1251  0.1623  0.0804
   78PAPS   PO4  967   6.063   2.719   3.907 -0.0288  0.2019  0.2532
   78PAPS   GL1  968   6.449   2.736   4.067 -0.2555 -0.0078 -0.0016
   78PAPS   GL2  969   6.523   2.414   4.094  0.2065 -0.1016 -0.1787
   78PAPS   D1A  970   6.950   2.653   4.199 -0.1119 -0.1496 -0.1417
   78PAPS   D2A  971   6.750   2.594   4.559 -0.2143  0.1932  0.1709
   78PAPS   D3A  972   6.931   2.881   4.944 -0.0069 -0.1661  0.1430
   78PAPS   D4A  973   6.764   3.330   4.899 -0.0980  0.2772 -0.2891
   78PAPS   C5A  974   6.303   3.407   5.040 -0.0034  0.3309  0.0395
   78PAPS   C1B  975   6.387   2.214   4.424  0.0070  0.4340 -0.1513
   78PAPS   C2B  976   6.498   2.258   4.824 -0.1035 -0.0861 -0.1251
   78PAPS   C3B  977   6.471   2.176   5.323 -0.2002 -0.0878  0.2913
   78PAPS   C4B  978   6.655   2.224   5.719  0.0812 -0.3381 -0.1785
   79PAPS   CNO  979   0.861   4.116   2.915  0.1182 -0.0769 -0.2904
   79PAPS   PO4  980   0.725   3.804   3.163 -0.1025  0.2383 -0.1128
   79PAPS   GL1  981   0.373   3.752   3.502  0.1785  0.0276  0.0537
   79PAPS   GL2  982   0.151   4.062   3.616 -0.0893 -0.3681  0.0139
   79PAPS   D1A  983   0.317   3.507   3.919 -0.0106 -0.0511  0.4242
   79PAPS   D2A  984   0.265   3.097   3.845 -0.0947 -0.2689  0.0961
   79PAPS   D3A  985   0.246   2.687   4.130  0.1190  0.2191  0.1574
   79PAPS   D4A  986   0.021   2.910   4.493  0.1873 -0.0092 -0.2129
   79PAPS   C5A  987   0.382   2.901   4.873 -0.1447  0.1910 -0.1800
   79PAPS   C1B  988   0.072   4.409   3.948 -0.1709 -0.0293  0.2263
   79PAPS   C2B  989  -0.201   4.500   4.230  0.2171  0.1411  0.0956
   79PAPS   C3B  990  -0.199   4.471   4.630  0.2277  0.0537 -0.1552
   79PAPS   C4B  991  -0.101   4.508   5.030 -0.1923 -0.0125 -0.1356
   80PAPS   CNO  992   3.123   4.896   3.490  0.0978 -0.0097 -0.2149
   80PAPS   PO4  993   3.417   5.153   3.590 -0.3906 -0.0385  0.2638
   80PAPS   GL1  994   3.579   5.514   3.928  0.0936 -0.3568 -0.1339
   80PAPS   GL2  995   3.401   5.822   3.930 -0.1741  0.4250  0.0455
   80PAPS   D1A  996   3.954   5.599   4.139  0.2996  0.3123 -0.0338
   80PAPS   D2A  997   4.206   5.191   4.100  0.2458 -0.0574  0.1610
   80PAPS   D3A  998   3.873   4.940   4.227  0.0212 -0.2528 -0.1595
   80PAPS   D4A  999   4.015   5.186   4.603 -0.0241 -0.0404 -0.3044
   80PAPS   C5A 1000   3.879   5.508   4.630  0.0765  0.2864  0.0045
   80PAPS   C1B 1001   3.370   5.642   4.342 -0.0468 -0.2225 -0.0035
   80PAPS   C2B 1002   3.409   5.700   4.815  0.3863 -0.2894  0.1221
   80PAPS   C3B 1003   3.737   5.633   5.075 -0.2209  0.0301 -0.2648
   80PAPS   C4B 1004   3.971   5.259   5.121 -0.1866 -0.2422 -0.0549
   81PAPS   CNO 1005   4.205   4.675   3.678 -0.0668  0.1839  0.1129
   81PAPS   PO4 1006   4.140   4.336   3.816 -0.0638 -0.2289 -0.5189
   81PAPS   GL1 1007   4.099   4.040   4.124 -0.0461 -0.0122  0.2004
   81PAPS   GL2 1008   3.800   3.808   4.038  0.3687  0.0193  0.1332
   81PAPS   D1A 1009   4.184   4.038   4.552  0.1266  0.1631 -0.1936
   81PAPS   D2A 1010   4.540   3.946   4.685 -0.0373  0.0687  0.0549
   81PAPS   D3A 1011   4.325   3.543   4.656 -0.0070  0.1570 -0.0778
   81PAPS   D4A 1012   4.559   3.535   4.972 -0.0853  0.0790 -0.0684
   81PAPS   C5A 1013   5.003   3.454   5.019  0.0536  0.0313 -0.3144
   81PAPS   C1B 1014   3.735   3.953   4.448  0.1201 -0.0399 -0.3944
   81PAPS   C2B 1015   3.769   4.136   4.815 -0.3837  0.0485  0.2083
   81PAPS   C3B 1016   3.849   4.360   5.176  0.0776 -0.0255 -0.2955
   81PAPS   C4B 1017   3.340   4.529   5.429 -0.0769 -0.2824 -0.3338
   82PAPS   CNO 1018   7.821   1.831   3.376  0.2551  0.0418  0.3966
   82PAPS   PO4 1019   7.590   1.589   3.583 -0.3859  0.0387 -0.0637
   82PAPS   GL1 1020   7.341   1.863   3.711  0.3113 -0.1145 -0.0670
   82PAPS   GL2 1021   7.240   1.727   3.978  0.1943  0.1310 -0.0193
   82PAPS   D1A 1022   7.191   2.276   3.817 -0.1044  0.0638 -0.2268
   82PAPS   D2A 1023   7.479   2.156   4.140  0.3006 -0.1228  0.0933
   82PAPS   D3A 1024   7.412   2.459   4.353 -0.1171  0.2261  0.3561
   82PAPS   D4A 1025   7.279   2.558   4.761 -0.3311 -0.0858 -0.0680
   82PAPS   C5A 1026   7.426   2.978   4.949 -0.3744  0.3492 -0.1733
   82PAPS   C1B 1027   6.999   1.482   4.145 -0.1076  0.2911  0.0726
   82PAPS   C2B 1028   6.905   1.406   4.519  0.0936 -0.0317 -0.2972
   82PAPS   C3B 1029   7.208   1.298   4.806 -0.1632 -0.3087 -0.0419
   82PAPS   C4B 1030   7.217   1.372   5.232  0.1697 -0.0047  0.1696
   83PAPS   CNO 1031   3.854   2.045   4.226 -0.0591  0.1139  0.1504
   83PAPS   PO4 1032   3.892   1.961   4.532 -0.0009 -0.0827  0.0884
   83PAPS   GL1 1033   3.774   1.965   4.889  0.1599  0.0439  0.0797
   83PAPS   GL2 1034   3.755   2.253   4.872 -0.2553 -0.0694 -0.1156
   83PAPS   D1A 1035   3.569   2.168   5.333  0.0881  0.0649 -0.2242
   83PAPS   D2A 1036   3.531   2.264   5.732  0.1181  0.2868  0.3155
   83PAPS   D3A 1037   3.522   1.930   5.901  0.1143  0.0558  0.6011
   83PAPS   D4A 1038   3.112   1.895   5.942  0.2361  0.0974  0.2132
   83PAPS   C5A 1039   2.907   2.232   5.963 -0.2220  0.2272  0.1397
   83PAPS   C1B 1040   3.974   2.494   5.106  0.1367  0.3169  0.1709
   83PAPS   C2B 1041   3.845   2.903   5.410  0.2910 -0.1319  0.1199
   83PAPS   C3B 1042   3.742   3.087   5.829  0.0154  0.1997  0.2806
   83PAPS   C4B 1043   3.755   2.918   6.342  0.2071  0.6469  0.2843
   84PAPS   CNO 1044   3.668   3.960   3.559  0.1811  0.0581  0.2179
   84PAPS   PO4 1045   3.752   4.318   3.502  0.0646 -0.2240  0.1956
   84PAPS   GL1 1046   3.640   4.314   3.944  0.1436 -0.3077  0.2272
   84PAPS   GL2 1047   3.745   4.422   4.167  0.0740 -0.0501 -0.1682
   84PAPS   D1A 1048   3.339   4.018   4.093  0.3534 -0.0397  0.0289
   84PAPS   D2A 1049   3.239   4.521   4.266  0.0366 -0.0285  0.3228
   84PAPS   D3A 1050   2.953   4.810   4.040 -0.0646  0.2694 -0.0681
   84PAPS   D4A 1051   2.821   4.807   4.381 -0.0530 -0.1250  0.0941
   84PAPS   C5A 1052   3.061   4.726   4.708 -0.2486  0.0999  0.1503
   84PAPS   C1B 1053   3.643   4.578   4.546 -0.0805 -0.0911 -0.1003
   84PAPS   C2B 1054   3.675   4.736   4.886 -0.1041 -0.1163 -0.0489
   84PAPS   C3B 1055   3.694   4.900   5.264 -0.0136  0.2893  0.2571
   84PAPS   C4B 1056   3.953   4.988   5.661  0.1630 -0.4329 -0.2892
   85PAPS   CNO 1057   1.581   3.947   3.250  0.0206  0.0609  0.2484
   85PAPS   PO4 1058   1.806   4.305   3.071  0.3635 -0.0910 -0.1810
   85PAPS   GL1 1059   1.625   4.464   3.545  0.1784 -0.0822 -0.0501
   85PAPS   GL2 1060   1.493   4.232   3.661  0.0709 -0.0543 -0.1910
   85PAPS   D1A 1061   1.610   4.933   3.724  0.4527  0.2501  0.0797
   85PAPS   D2A 1062   1.298   4.781   3.972  0.0363 -0.1790 -0.1625
   85PAPS   D3A 1063   1.017   5.109   3.845 -0.2030  0.1114 -0.0694
   85PAPS   D4A 1064   1.176   5.143   4.272  0.0453  0.0313  0.2303
   85PAPS   C5A 1065   1.213   5.062   4.603  0.2216 -0.2127  0.0450
   85PAPS   C1B 1066   1.236   4.271   3.956 -0.0397  0.1142 -0.1687
   85PAPS   C2B 1067   0.992   4.178   4.288 -0.4188  0.2226 -0.0185
   85PAPS   C3B 1068   0.775   4.068   4.680  0.1016  0.1264  0.3042
   85PAPS   C4B 1069   0.857   3.990   5.073  0.1204  0.1843 -0.0808
   86PAPS   CNO 1070   3.707   2.984   4.455  0.1276  0.0122 -0.0343
   86PAPS   PO4 1071   3.279   3.129   4.376 -0.1040  0.3298  0.2024
   86PAPS   GL1 1072   3.216   2.936   4.814 -0.0252 -0.0333  0.1229
   86PAPS   GL2 1073   3.529   2.763   4.858  0.1491  0.1604 -0.3020
   86PAPS   D1A 1074   3.156   2.833   5.221  0.0094 -0.2103  0.0554
   86PAPS   D2A 1075   3.461   2.658   5.385  0.0439  0.0670 -0.0648
   86PAPS   D3A 1076   3.204   2.664   5.778  0.0696  0.1258  0.1863
   86PAPS   D4A 1077   3.501   2.666   6.007  0.3070  0.2810 -0.0848
   86PAPS   C5A 1078   3.985   2.595   5.814  0.0369 -0.0105 -0.3484
   86PAPS   C1B 1079   3.592   3.172   5.035 -0.1289  0.0221  0.1754
   86PAPS   C2B 1080   3.580   3.361   5.415 -0.0815 -0.0502 -0.1536
   86PAPS   C3B 1081   3.613   3.603   5.675  0.2827  0.1092  0.1298
   86PAPS   C4B 1082   3.732   3.533   6.109 -0.1140 -0.1612  0.0334
   87PAPS   CNO 1083   0.982   7.286   3.168 -0.0447 -0.0755  0.3190
   87PAPS   PO4 1084   0.696   7.547   3.477  0.3882 -0.0396  0.2401
   87PAPS   GL1 1085   0.666   7.449   3.941 -0.0572 -0.1727 -0.0651
   87PAPS   GL2 1086   0.982   7.483   4.051  0.5017 -0.2014 -0.2525
   87PAPS   D1A 1087   0.521   7.710   4.113 -0.3144 -0.2763 -0.2280
   87PAPS   D2A 1088   0.335   7.412   4.303  0.1822 -0.0960 -0.3500
   87PAPS   D3A 1089  -0.014   7.107   4.275  0.2575  0.1442 -0.1641
   87PAPS   D4A 1090  -0.072   7.026   4.706 -0.0491 -0.0606  0.0007
   87PAPS   C5A 1091  -0.335   6.803   5.162 -0.1131 -0.0553 -0.4568
   87PAPS   C1B 1092   0.833   7.415   4.472 -0.1394 -0.3237  0.1103
   87PAPS   C2B 1093   0.766   7.225   4.870 -0.1010  0.1684  0.2153
   87PAPS   C3B 1094   0.878   7.020   5.283 -0.0488  0.1342  0.0282
   87PAPS   C4B 1095   1.180   7.187   5.657 -0.4112  0.0771  0.1846
   88PAPS   CNO 1096   5.661   3.848   3.325 -0.0612 -0.1353  0.0526
   88PAPS   PO4 1097   5.982   3.726   3.539 -0.1076 -0.1286  0.0694
   88PAPS   GL1 1098   5.984   4.002   3.901  0.0986 -0.3906  0.0749
   88PAPS   GL2 1099   6.221   4.148   4.007 -0.1086 -0.0173  0.1376
   88PAPS   D1A 1100   5.618   4.253   4.060 -0.2695 -0.4200  0.2258
   88PAPS   D2A 1101   5.870   4.632   3.962 -0.0154  0.4360 -0.0027
   88PAPS   D3A 1102   6.255   4.747   4.043  0.0663  0.0201 -0.1367
   88PAPS   D4A 1103   6.476   4.748   4.486  0.1308 -0.0791  0.3784
   88PAPS   C5A 1104   6.443   4.764   4.877  0.0805  0.2532  0.0634
   88PAPS   C1B 1105   6.086   4.343   4.328  0.3114 -0.0410 -0.2382
   88PAPS   C2B 1106   5.979   4.459   4.721 -0.3170  0.0911  0.1618
   88PAPS   C3B 1107   6.103   4.489   5.071 -0.2261  0.1886 -0.2545
   88PAPS   C4B 1108   6.458   4.716   5.416  0.2696 -0.0787  0.1762
   89PAPS   CNO 1109   5.801   6.246   2.675  0.2909  0.6377 -0.2727
   89PAPS   PO4 1110   5.787   6.298   3.081 -0.0378  0.1133 -0.0117
   89PAPS   GL1 1111   5.582   6.385   3.518  0.1303  0.1996 -0.0179
   89PAPS   GL2 1112   5.927   6.385   3.602  0.1770 -0.0102 -0.0298
   89PAPS   D1A 1113   5.458   6.645   3.887 -0.2702 -0.1662  0.1107
   89PAPS   D2A 1114   5.181   6.511   4.151  0.1686  0.2601  0.1407
   89PAPS   D3A 1115   5.108   6.951   4.087 -0.3248 -0.0750 -0.2296
   89PAPS   D4A 1116   5.164   6.788   4.523  0.2039  0.1914  0.1486
   89PAPS   C5A 1117   4.967   6.412   4.608  0.2317  0.0272 -0.0209
   89PAPS   C1B 1118   5.882   6.496   4.015  0.1949  0.0988 -0.0742
   89PAPS   C2B 1119   5.733   6.765   4.403  0.0596  0.0494  0.0715
   89PAPS   C3B 1120   5.617   6.848   4.793 -0.1772 -0.1936 -0.1815
   89PAPS   C4B 1121   5.865   6.951   5.115  0.0613 -0.1765  0.0300
   90PAPS   CNO 1122   7.843   1.123   3.525  0.3025 -0.0274  0.0726
   90PAPS   PO4 1123   7.705   0.796   3.633  0.4965  0.0060 -0.1737
   90PAPS   GL1 1124   7.530   0.809   4.085  0.2306  0.0225  0.1660
   90PAPS   GL2 1125   7.428   0.471   4.166  0.0461  0.0523  0.0098
   90PAPS   D1A 1126   7.282   1.079   4.384 -0.0089  0.1537 -0.1372
   90PAPS   D2A 1127   7.403   1.542   4.382  0.2777  0.0419 -0.0529
   90PAPS   D3A 1128   7.625   1.875   4.508  0.0581  0.1892  0.0417
   90PAPS   D4A 1129   7.708   2.194   4.752  0.0450  0.1853 -0.0625
   90PAPS   C5A 1130   7.900   2.146   4.984 -0.3113  0.1026  0.2741
   90PAPS   C1B 1131   7.346   0.601   4.576 -0.2412 -0.1490 -0.0740
   90PAPS   C2B 1132   7.539   0.889   4.831 -0.1330 -0.3618  0.1803
   90PAPS   C3B 1133   7.691   0.976   5.216 -0.0689  0.0153  0.3813
   90PAPS   C4B 1134   7.974   1.287   5.336  0.1373  0.0158  0.4295
   91PAPS   CNO 1135   2.720   2.906   3.746 -0.2045  0.1572  0.1051
   91PAPS   PO4 1136   2.959   2.765   4.057 -0.0611 -0.2162 -0.1226
   91PAPS   GL1 1137   2.817   2.878   4.472 -0.0700  0.1032 -0.2780
   91PAPS   GL2 1138   2.545   3.082   4.671 -0.1278  0.0170 -0.4007
   91PAPS   D1A 1139   2.851   2.604   4.910  0.0238 -0.3608  0.1162
   91PAPS   D2A 1140   2.637   2.791   5.248  0.1284  0.1351  0.3229
   91PAPS   D3A 1141   2.267   3.071   5.192  0.1479 -0.0962  0.0525
   91PAPS   D4A 1142   2.282   3.307   5.576 -0.1151 -0.0966  0.3674
   91PAPS   C5A 1143   2.508   3.151   6.037 -0.1803  0.1664  0.2928
   91PAPS   C1B 1144   2.850   3.269   4.837 -0.0269  0.2499  0.0502
   91PAPS   C2B 1145   3.149   3.375   5.173 -0.2015 -0.0710 -0.1998
   91PAPS   C3B 1146   3.126   3.553   5.504  0.1061 -0.1086 -0.0135
   91PAPS   C4B 1147   3.199   3.643   5.894  0.2521 -0.4306 -0.0913
   92PAPS   CNO 1148   7.196   7.412   3.153  0.2190 -0.0601  0.0275
   92PAPS   PO4 1149   7.062   6.989   3.290 -0.0424  0.0985  0.1167
   92PAPS   GL1 1150   7.112   6.726   3.706  0.0859  0.0678  0.0836
   92PAPS   GL2 1151   7.371   6.426   3.677 -0.1331  0.0746 -0.2255
   92PAPS   D1A 1152   6.871   6.519   4.065 -0.2340  0.2365  0.1871
   92PAPS   D2A 1153   6.869   6.231   3.913  0.1350 -0.1485  0.2444
   92PAPS   D3A 1154   6.427   6.304   3.845 -0.0737 -0.0375 -0.0402
   92PAPS   D4A 1155   6.361   6.640   4.124 -0.3560 -0.1706 -0.0656
   92PAPS   C5A 1156   6.672   6.964   3.882 -0.3114 -0.0286  0.1283
   92PAPS   C1B 1157   7.357   6.184   3.984  0.0360 -0.2918  0.2768
   92PAPS   C2B 1158   7.142   6.001   4.298 -0.0770 -0.3435  0.2059
   92PAPS   C3B 1159   6.996   6.312   4.564  0.0984  0.3948 -0.1337
   92PAPS   C4B 1160   7.214   6.646   4.701 -0.1199 -0.3397 -0.2261
   93PAPS   CNO 1161   4.752   5.546   3.591 -0.1574  0.2324 -0.1467
   93PAPS   PO4 1162   5.108   5.546   3.157  0.1033 -0.2082  0.0367
   93PAPS   GL1 1163   5.287   5.633   3.599  0.1583 -0.1390  0.0894
   93PAPS   GL2 1164   5.556   5.845   3.679  0.1906  0.1550 -0.1149
   93PAPS   D1A 1165   5.178   5.396   3.921 -0.0346  0.0736 -0.2295
   93PAPS   D2A 1166   4.768   5.348   4.069 -0.1053 -0.0707  0.1659
   93PAPS   D3A 1167   4.996   5.271   4.380  0.0573  0.1565  0.2874
   93PAPS   D4A 1168   5.387   5.137   4.401  0.1585  0.1329  0.0609
   93PAPS   C5A 1169   5.667   5.345   4.652 -0.0589  0.0239  0.2876
   93PAPS   C1B 1170   5.604   6.098   4.102 -0.0427 -0.3365  0.4270
   93PAPS   C2B 1171   5.610   6.303   4.462 -0.0588 -0.2533  0.4227
   93PAPS   C3B 1172   5.409   6.356   4.844 -0.2042  0.1233  0.1906
   93PAPS   C4B 1173   5.429   6.557   5.167 -0.1953 -0.0637 -0.3187
   94PAPS   CNO 1174  -0.028   6.408   2.723 -0.1055  0.0653  0.2470
   94PAPS   PO4 1175  -0.228   6.116   3.087 -0.4036  0.0091 -0.0176
   94PAPS   GL1 1176   0.083   6.174   3.474  0.0700  0.1021 -0.0814
   94PAPS   GL2 1177   0.114   5.786   3.607 -0.0041 -0.0033 -0.2115
   94PAPS   D1A 1178   0.531   6.157   3.613  0.1831 -0.1274  0.1999
   94PAPS   D2A 1179   0.597   6.014   4.002  0.0016  0.2702  0.1216
   94PAPS   D3A 1180   1.031   5.760   3.951  0.0208  0.0258 -0.1283
   94PAPS   D4A 1181   1.165   5.605   4.217 -0.3754  0.0424 -0.0660
   94PAPS   C5A 1182   1.445   5.828   4.470  0.0787 -0.1357 -0.1451
   94PAPS   C1B 1183   0.150   5.720   3.976  0.0778  0.4397 -0.2165
   94PAPS   C2B 1184   0.388   5.689   4.413  0.2346 -0.0760 -0.4839
   94PAPS   C3B 1185   0.566   5.722   4.877 -0.1447  0.1805  0.3417
   94PAPS   C4B 1186   0.855   5.980   5.066  0.1420  0.3967 -0.0600
   95PAPS   CNO 1187   5.555   3.414   3.528 -0.0252  0.2021 -0.2146
   95PAPS   PO4 1188   5.266   3.357   3.757  0.1396  0.2784  0.0879
   95PAPS   GL1 1189   5.239   3.460   4.249 -0.0288  0.5269  0.2732
   95PAPS   GL2 1190   5.378   3.727   4.430 -0.2384 -0.0247  0.0258
   95PAPS   D1A 1191   4.871   3.519   4.481 -0.1013 -0.2548  0.0930
   95PAPS   D2A 1192   4.854   3.113   4.659 -0.0488  0.4080  0.2046
   95PAPS   D3A 1193   4.858   2.888   5.080  0.1584 -0.0304 -0.0276
   95PAPS   D4A 1194   4.790   3.147   5.395 -0.1156  0.2741 -0.1132
   95PAPS   C5A 1195   4.584   2.950   5.764 -0.0042 -0.3416 -0.1684
   95PAPS   C1B 1196   5.442   3.687   4.847 -0.1851  0.1510 -0.3022
   95PAPS   C2B 1197   5.512   3.802   5.257 -0.0327 -0.2013  0.1426
   95PAPS   C3B 1198   5.747   3.936   5.702  0.0733  0.1398  0.0628
   95PAPS   C4B 1199   5.937   4.185   6.083 -0.0160 -0.2556  0.1963
   96PAPS   CNO 1200   5.605   5.525   3.215  0.0662  0.0196 -0.2874
   96PAPS   PO4 1201   5.930   5.304   3.257  0.2262 -0.1646 -0.1855
   96PAPS   GL1 1202   5.812   5.412   3.716 -0.0401  0.0101  0.0229
   96PAPS   GL2 1203   5.572   5.175   3.870 -0.2655 -0.0973 -0.0385
   96PAPS   D1A 1204   5.616   5.608   4.150 -0.0206 -0.0222  0.2549
   96PAPS   D2A 1205   5.862   5.769   4.526 -0.2203  0.4092 -0.3187
   96PAPS   D3A 1206   6.138   5.602   4.674 -0.0590  0.2190 -0.1612
   96PAPS   D4A 1207   6.093   5.686   5.092  0.1746 -0.3546  0.0122
   96PAPS   C5A 1208   6.161   5.653   5.471 -0.2213  0.3182  0.1950
   96PAPS   C1B 1209   5.816   5.040   4.214 -0.4078 -0.3130 -0.4229
   96PAPS   C2B 1210   6.020   4.932   4.587 -0.0128  0.1281 -0.1463
   96PAPS   C3B 1211   6.107   5.169   4.921  0.1358  0.1110 -0.1801
   96PAPS   C4B 1212   6.281   5.192   5.271 -0.2026  0.1808  0.0410
   97PAPS   CNO 1213   3.484   0.718   4.121  0.1424 -0.0358 -0.2594
   97PAPS   PO4 1214   3.827   0.489   4.236 -0.1863  0.2738  0.0474
   97PAPS   GL1 1215   4.160   0.499   4.498  0.1918  0.1437 -0.1347
   97PAPS   GL2 1216   4.388   0.268   4.573  0.2165 -0.0065  0.3819
   97PAPS   D1A 1217   4.289   0.730   4.824 -0.1783  0.2256 -0.4540
   97PAPS   D2A 1218   4.410   0.427   5.150  0.1653  0.1849  0.1980
   97PAPS   D3A 1219   4.718   0.722   5.250 -0.1315  0.0421  0.1143
   97PAPS   D4A 1220   4.538   0.580   5.637 -0.1062 -0.0424 -0.0319
   97PAPS   C5A 1221   4.412   0.318   5.995 -0.1337 -0.1278 -0.0465
   97PAPS   C1B 1222   4.614  -0.048   4.947 -0.1087  0.0120  0.1371
   97PAPS   C2B 1223   5.106  -0.165   5.098 -0.1980  0.0862  0.2022
   97PAPS   C3B 1224   5.174  -0.148   5.504 -0.1281 -0.0363 -0.0076
   97PAPS   C4B 1225   5.140  -0.361   5.871 -0.0642 -0.0889 -0.2074
   98PAPS   CNO 1226   4.506   1.490   3.707 -0.1235  0.1999  0.2408
   98PAPS   PO4 1227   4.485   1.528   4.152  0.0851  0.0007  0.1461
   98PAPS   GL1 1228   4.462   1.486   4.603  0.0354  0.2409  0.2419
   98PAPS   GL2 1229   4.266   1.602   4.772 -0.3631  0.1769 -0.0040
   98PAPS   D1A 1230   4.659   1.115   4.885 -0.0667  0.3724  0.3689
   98PAPS   D2A 1231   4.959   1.338   5.160 -0.2205  0.1673 -0.0414
   98PAPS   D3A 1232   4.689   1.204   5.396 -0.1708  0.3927 -0.0043
   98PAPS   D4A 1233   4.758   1.010   5.742  0.0005  0.0103 -0.2883
   98PAPS   C5A 1234   5.034   1.157   6.131 -0.1318 -0.1100 -0.0879
   98PAPS   C1B 1235   4.375   1.478   5.132  0.5953  0.1457 -0.0750
   98PAPS   C2B 1236   4.650   1.663   5.476 -0.0187  0.1625 -0.2278
   98PAPS   C3B 1237   4.964   1.929   5.685  0.0931  0.0058 -0.0133
   98PAPS   C4B 1238   5.202   1.881   5.935  0.0411 -0.0588 -0.0121
   99PAPS   CNO 1239   4.762   6.536   2.878  0.0799 -0.2372  0.1275
   99PAPS   PO4 1240   4.649   6.497   3.322 -0.1701  0.0065  0.3293
   99PAPS   GL1 1241   4.570   6.401   3.773  0.1825  0.2274  0.4503
   99PAPS   GL2 1242   4.148   6.418   3.929  0.1305  0.2569 -0.0873
   99PAPS   D1A 1243   4.736   6.289   4.186 -0.3233  0.2801 -0.0993
   99PAPS   D2A 1244   4.615   6.642   4.311  0.0265  0.1012  0.0559
   99PAPS   D3A 1245   4.638   6.966   4.393  0.0141 -0.1273  0.5072
   99PAPS   D4A 1246   4.781   6.881   4.868 -0.3247  0.0952  0.1098
   99PAPS   C5A 1247   5.228   7.015   5.037 -0.1837 -0.1995  0.0139
   99PAPS   C1B 1248   4.099   6.559   4.331  0.0863  0.0186 -0.0654
   99PAPS   C2B 1249   4.263   6.476   4.742 -0.1085  0.0892  0.2663
   99PAPS   C3B 1250   4.518   6.503   5.018 -0.1898 -0.1670 -0.2839
   99PAPS   C4B 1251   4.892   6.545   5.174  0.0689  0.4550 -0.0345
  100PAPS   CNO 1252   7.291   4.405   2.851  0.0554  0.1272 -0.0086
  100PAPS   PO4 1253   7.625   4.375   3.135  0.0713  0.0248 -0.0542
  100PAPS   GL1 1254   7.428   4.359   3.559  0.0191 -0.2373 -0.1071
  100PAPS   GL2 1255   7.386   4.745   3.740 -0.0449 -0.1593  0.1869
  100PAPS   D1A 1256   7.036   4.277   3.699 -0.0519 -0.0491  0.2429
  100PAPS   D2A 1257   6.975   3.821   3.674 -0.2581 -0.3021  0.1082
  100PAPS   D3A 1258   6.735   3.920   3.996 -0.1365  0.2948 -0.1471
  100PAPS   D4A 1259   6.459   3.853   4.303  0.0920  0.1621 -0.1549
  100PAPS   C5A 1260   6.499   3.767   4.733  0.0095 -0.0905  0.0324
  100PAPS   C1B 1261   7.027   4.663   4.057  0.0668  0.1644  0.1302
  100PAPS   C2B 1262   6.980   4.739   4.436  0.2958 -0.0342 -0.1522
  100PAPS   C3B 1263   7.120   4.849   4.767 -0.0837 -0.2366  0.1090
  100PAPS   C4B 1264   7.208   4.829   5.214  0.2879 -0.0048 -0.0689
  101PAPS   CNO 1265   5.453   0.722   3.634  0.1247  0.0186  0.0256
  101PAPS   PO4 1266   5.209   1.043   3.864 -0.2633  0.0656 -0.2980
  101PAPS   GL1 1267   5.017   0.776   4.126 -0.0574 -0.1780  0.1071
  101PAPS   GL2 1268   5.330   0.626   4.165 -0.1856 -0.1547 -0.0581
  101PAPS   D1A 1269   4.735   0.671   4.568  0.1232  0.1069 -0.0551
  101PAPS   D2A 1270   5.121   0.943   4.645 -0.1841  0.0403  0.0462
  101PAPS   D3A 1271   5.137   0.661   4.964  0.0785 -0.0748  0.1474
  101PAPS   D4A 1272   4.915   0.345   4.944  0.0485 -0.0268 -0.0226
  101PAPS   C5A 1273   4.919   0.289   5.365  0.1438 -0.1081  0.0335
  101PAPS   C1B 1274   5.476   0.540   4.537 -0.2595  0.1552 -0.1526
  101PAPS   C2B 1275   5.630   0.736   4.911  0.5140 -0.1548  0.3634
  101PAPS   C3B 1276   5.514   1.156   5.090  0.2974  0.0351  0.1813
  101PAPS   C4B 1277   5.444   1.475   5.036 -0.0669  0.0007  0.1300
  102PAPS   CNO 1278   2.159   7.191   2.974 -0.1869 -0.0435 -0.0233
  102PAPS   PO4 1279   2.134   7.527   3.321  0.0378 -0.0056 -0.1517
  102PAPS   GL1 1280   1.926   7.384   3.686  0.0564  0.2022  0.2497
  102PAPS   GL2 1281   1.591   7.382   3.840 -0.0165 -0.1283 -0.0655
  102PAPS   D1A 1282   1.949   7.006   3.988  0.0795  0.0214  0.1393
  102PAPS   D2A 1283   1.644   6.854   3.739 -0.1238 -0.0164 -0.1678
  102PAPS   D3A 1284   1.343   6.711   4.023  0.0708  0.2212  0.0052
  102PAPS   D4A 1285   1.684   6.752   4.326  0.1675 -0.2852  0.1637
  102PAPS   C5A 1286   1.723   6.488   4.745  0.0925 -0.4939  0.1546
  102PAPS   C1B 1287   1.430   7.288   4.218 -0.0551 -0.0740  0.2062
  102PAPS   C2B 1288   1.613   7.161   4.606  0.0159  0.1173  0.0578
  102PAPS   C3B 1289   1.406   7.315   4.866 -0.3069 -0.0448 -0.1982
  102PAPS   C4B 1290   1.214   7.464   5.209  0.0985 -0.2678  0.2976
  103POPE   NH3 1291   4.264   4.882   7.734  0.0734  0.1892  0.0082
  103POPE   PO4 1292   4.274   4.601   8.029  0.1839 -0.1102  0.2140
  103POPE   GL1 1293   4.347   4.320   7.736  0.1904  0.1836 -0.3954
  103POPE   GL2 1294   4.563   4.493   7.465  0.1435 -0.0923 -0.1807
  103POPE   C1A 1295   4.130   4.032   7.506  0.3253 -0.2328  0.0331
  103POPE   D2A 1296   4.214   3.610   7.209  0.4334  0.0503  0.0600
  103POPE   C3A 1297   4.533   3.689   6.962  0.3430 -0.0667  0.0060
  103POPE   C4A 1298   4.613   3.443   6.598 -0.2717  0.2181  0.1470
  103POPE   C1B 1299   4.354   4.207   7.086 -0.0457 -0.1798  0.0406
  103POPE   C2B 1300   4.097   3.958   6.845 -0.0254 -0.1339 -0.1178
  103POPE   C3B 1301   4.110   3.569   6.714  0.1016  0.3319  0.0913
  103POPE   C4B 1302   4.085   3.355   6.365  0.0599  0.0011  0.2207
  104POPE   NH3 1303   2.437   4.270   8.039  0.0740 -0.2679 -0.0187
  104POPE   PO4 1304   2.807   4.182   7.812 -0.0420  0.1514 -0.1487
  104POPE   GL1 1305   2.745   4.164   7.461 -0.1336  0.0630 -0.1174
  104POPE   GL2 1306   2.922   4.453   7.275 -0.3086  0.1412 -0.0326
  104POPE   C1A 1307   2.509   4.116   7.059  0.2666 -0.0678 -0.2535
  104POPE   D2A 1308   2.699   3.942   6.661  0.2194  0.2865 -0.0870
  104POPE   C3A 1309   2.731   3.521   6.739  0.1649  0.1322  0.0969
  104POPE   C4A 1310   2.532   3.164   6.523 -0.0151 -0.0227 -0.0471
  104POPE   C1B 1311   2.951   4.340   6.835  0.0457  0.0988 -0.1841
  104POPE   C2B 1312   3.084   4.218   6.469  0.0729  0.2388 -0.1412
  104POPE   C3B 1313   2.854   3.879   6.210 -0.0402  0.2741  0.1049
  104POPE   C4B 1314   2.850   3.417   6.275 -0.0625 -0.0716  0.1074
  105POPE   NH3 1315   5.282   5.162   3.425 -0.1067 -0.1003 -0.1032
  105POPE   PO4 1316   5.250   4.638   3.564 -0.0986  0.4120  0.0818
  105POPE   GL1 1317   5.376   4.694   4.002  0.1184 -0.3103 -0.1930
  105POPE   GL2 1318   5.115   4.620   4.247 -0.0949 -0.0740 -0.0358
  105POPE   C1A 1319   5.616   4.633   4.424  0.1040  0.2373  0.2290
  105POPE   D2A 1320   5.621   4.811   4.830 -0.0351  0.0778  0.1451
  105POPE   C3A 1321   5.511   5.081   5.203 -0.5987  0.3863  0.2408
  105POPE   C4A 1322   5.732   5.453   5.291 -0.0616 -0.3924 -0.0116
  105POPE   C1B 1323   5.136   4.713   4.692 -0.3131 -0.0938  0.0686
  105POPE   C2B 1324   5.123   4.783   5.132  0.1643 -0.0843  0.4850
  105POPE   C3B 1325   5.179   4.741   5.557  0.4309 -0.0251  0.1322
  105POPE   C4B 1326   5.575   5.000   5.722  0.0980  0.2750 -0.0699
  106POPE   NH3 1327   3.653   6.132   3.395 -0.0568 -0.0729  0.1507
  106POPE   PO4 1328   3.250   6.274   3.322 -0.0820 -0.0916  0.0740
  106POPE   GL1 1329   3.152   6.239   3.710 -0.4093  0.2804 -0.1568
  106POPE   GL2 1330   2.974   6.027   3.636  0.2714  0.0691 -0.3784
  106POPE   C1A 1331   3.048   6.142   4.181 -0.0361 -0.0855 -0.0652
  106POPE   D2A 1332   3.105   6.004   4.550 -0.0903  0.0661  0.0575
  106POPE   C3A 1333   2.914   6.029   5.015  0.0362  0.1532 -0.0728
  106POPE   C4A 1334   2.722   5.702   5.303  0.1157 -0.2192 -0.0495
  106POPE   C1B 1335   2.642   6.290   3.872  0.1732  0.0067 -0.0801
  106POPE   C2B 1336   2.370   6.184   4.219  0.1684 -0.4226  0.1891
  106POPE   C3B 1337   1.999   6.352   4.278 -0.0670 -0.2117  0.0354
  106POPE   C4B 1338   1.522   6.317   4.329  0.1626  0.0798 -0.2142
  107PUPE   NH3 1339   5.402   3.154   8.696  0.0267 -0.1161 -0.0716
  107PUPE   PO4 1340   5.698   3.022   8.368  0.0012 -0.0166 -0.3059
  107PUPE   GL1 1341   5.536   2.608   8.369 -0.3043 -0.0088 -0.2896
  107PUPE   GL2 1342   5.317   2.652   8.603  0.0976  0.0574  0.0189
  107PUPE   D1A 1343   5.303   2.153   8.472  0.2464 -0.0677  0.0238
  107PUPE   D2A 1344   5.119   2.220   8.909 -0.0823 -0.0257  0.0260
  107PUPE   D3A 1345   4.835   2.576   8.802  0.1323 -0.1175 -0.3163
  107PUPE   D4A 1346   4.867   2.874   8.567 -0.0084 -0.2534 -0.7004
  107PUPE   D5A 1347   4.524   3.082   8.614  0.0909 -0.0707 -0.4019
  107PUPE   C1B 1348   5.014   2.530   8.287 -0.0800 -0.1755  0.0124
  107PUPE   C2B 1349   4.768   2.322   8.147 -0.1544  0.2112 -0.1693
  107PUPE   C3B 1350   4.421   2.258   7.859  0.0270  0.3007  0.0301
  107PUPE   C4B 1351   4.240   2.016   7.606  0.1391 -0.0999  0.0388
  108PUPE   NH3 1352   1.039   7.412   7.494 -0.0814  0.0332  0.1393
  108PUPE   PO4 1353   1.001   6.989   7.472 -0.1130  0.0627  0.1182
  108PUPE   GL1 1354   1.174   7.045   7.050  0.3830  0.0056 -0.0098
  108PUPE   GL2 1355   1.519   6.988   6.983 -0.6556  0.2172  0.1539
  108PUPE   D1A 1356   1.077   6.934   6.671  0.1851  0.3190 -0.1774
  108PUPE   D2A 1357   0.851   6.629   6.613 -0.1490  0.0817 -0.0662
  108PUPE   D3A 1358   1.202   6.476   6.430  0.5077  0.4499  0.5303
  108PUPE   D4A 1359   1.431   6.261   6.290  0.0734 -0.0066 -0.2687
  108PUPE   D5A 1360   1.305   6.024   5.876 -0.0345 -0.0241 -0.0798
  108PUPE   C1B 1361   1.520   7.083   6.513 -0.0330 -0.0201  0.2880
  108PUPE   C2B 1362   1.409   7.312   6.120 -0.1437  0.2615  0.0829
  108PUPE   C3B 1363   1.651   7.277   5.704 -0.0156  0.2832 -0.0184
  108PUPE   C4B 1364   1.776   7.214   5.194 -0.0765  0.1307 -0.0079
  109PUPE   NH3 1365   2.221   0.789   9.495 -0.1673  0.3169 -0.1879
  109PUPE   PO4 1366   2.465   1.185   9.428 -0.3481  0.2445  0.0766
  109PUPE   GL1 1367   2.601   1.486   9.796  0.0260  0.2376  0.2135
  109PUPE   GL2 1368   2.520   1.544  10.148 -0.1618 -0.0035 -0.1529
  109PUPE   D1A 1369   3.008   1.421  10.177  0.3510 -0.1441  0.2448
  109PUPE   D2A 1370   3.332   1.571  10.497 -0.1364 -0.0741 -0.3555
  109PUPE   D3A 1371   3.272   1.161  10.628  0.0883 -0.2079 -0.1948
  109PUPE   D4A 1372   3.281   0.934  10.288  0.1022 -0.1712  0.1864
  109PUPE   D5A 1373   3.651   1.257  10.110  0.0727  0.0023 -0.1540
  109PUPE   C1B 1374   2.789   1.770  10.435  0.1027 -0.1781 -0.0798
  109PUPE   C2B 1375   3.105   1.964  10.772 -0.0703  0.0228 -0.0734
  109PUPE   C3B 1376   3.572   1.936  10.844 -0.1364  0.2263  0.3950
  109PUPE   C4B 1377   3.955   1.953  11.148  0.1994  0.0422  0.1583
  110PUPE   NH3 1378   1.973   5.935   7.281  0.1626 -0.0709 -0.2304
  110PUPE   PO4 1379   2.271   6.296   7.432  0.2800  0.0197 -0.0879
  110PUPE   GL1 1380   2.145   6.267   6.897 -0.2479 -0.0260  0.0723
  110PUPE   GL2 1381   2.139   5.899   6.709 -0.2036  0.3701 -0.0851
  110PUPE   D1A 1382   1.971   6.244   6.438  0.1698  0.3850  0.1234
  110PUPE   D2A 1383   2.232   6.402   6.086 -0.0937  0.1062 -0.1315
  110PUPE   D3A 1384   2.408   6.535   6.465 -0.0225 -0.0078 -0.0342
  110PUPE   D4A 1385   2.006   6.807   6.453 -0.0158 -0.2259  0.1133
  110PUPE   D5A 1386   1.625   6.588   6.619  0.0768  0.3197 -0.1661
  110PUPE   C1B 1387   2.483   6.053   6.352 -0.1607  0.3208  0.1937
  110PUPE   C2B 1388   2.664   6.201   5.924 -0.1331  0.1177 -0.1773
  110PUPE   C3B 1389   2.859   6.221   5.597  0.4716 -0.2074 -0.1202
  110PUPE   C4B 1390   3.140   6.409   5.336 -0.0482 -0.0086 -0.0167
  111PUPE   NH3 1391   4.563  -0.358  10.590  0.0030 -0.2001  0.1527
  111PUPE   PO4 1392   4.242  -0.075  10.442 -0.0494 -0.0047  0.1909
  111PUPE   GL1 1393   4.296   0.337  10.457 -0.0093 -0.5191  0.2035
  111PUPE   GL2 1394   4.101   0.658  10.513 -0.2552  0.3224 -0.0950
  111PUPE   D1A 1395   4.733   0.662  10.523  0.2021  0.1127  0.0285
  111PUPE   D2A 1396   4.531   0.950  10.167  0.2470 -0.3493  0.1575
  111PUPE   D3A 1397   4.068   1.020  10.226  0.0700  0.1631 -0.2696
  111PUPE   D4A 1398   4.102   1.175   9.831  0.0155  0.0326  0.1169
  111PUPE   D5A 1399   4.477   1.351   9.635 -0.1313 -0.1458 -0.0491
  111PUPE   C1B 1400   3.739   0.978  10.600  0.1137 -0.0326 -0.1429
  111PUPE   C2B 1401   3.477   0.922  11.007 -0.0849  0.3070  0.1723
  111PUPE   C3B 1402   3.220   1.106  11.331  0.2008 -0.1655 -0.2015
  111PUPE   C4B 1403   3.293   1.367  11.692 -0.1112  0.0907  0.2897
  112PUPE   NH3 1404   7.526   2.009   7.488  0.0595 -0.1392 -0.1967
  112PUPE   PO4 1405   7.552   1.528   7.519  0.0885 -0.4076 -0.1421
  112PUPE   GL1 1406   7.470   1.511   7.070 -0.1929  0.1698 -0.1317
  112PUPE   GL2 1407   7.273   1.476   6.810 -0.1956 -0.1802 -0.3048
  112PUPE   D1A 1408   7.740   1.720   6.719 -0.0717 -0.2186  0.0245
  112PUPE   D2A 1409   7.833   1.747   6.329  0.0532 -0.2523  0.0189
  112PUPE   D3A 1410   8.201   1.575   6.605  0.1536 -0.0132 -0.1573
  112PUPE   D4A 1411   7.943   1.356   6.898  0.1732  0.1015 -0.0471
  112PUPE   D5A 1412   8.191   1.062   7.029 -0.1586 -0.1290  0.2712
  112PUPE   C1B 1413   7.297   1.726   6.415  0.2214 -0.4296 -0.0856
  112PUPE   C2B 1414   7.392   1.776   5.880  0.0046 -0.3223  0.1080
  112PUPE   C3B 1415   7.256   1.915   5.561  0.2279 -0.2256  0.3190
  112PUPE   C4B 1416   6.974   2.107   5.383 -0.2419  0.0357  0.2648
  113PUPE   NH3 1417   5.001   3.297   9.688  0.1506 -0.0450  0.1422
  113PUPE   PO4 1418   4.998   3.007   9.992  0.2318 -0.2163  0.0379
  113PUPE   GL1 1419   4.913   2.685   9.710  0.1784  0.0477 -0.4290
  113PUPE   GL2 1420   4.933   2.462   9.769  0.1007 -0.3791 -0.0484
  113PUPE   D1A 1421   5.061   2.762   9.241 -0.1417  0.2438  0.2743
  113PUPE   D2A 1422   4.723   2.969   9.052  0.1039  0.0177 -0.0834
  113PUPE   D3A 1423   4.567   2.759   9.279 -0.1603  0.1083  0.0828
  113PUPE   D4A 1424   4.654   2.424   9.275 -0.0627 -0.1506  0.0239
  113PUPE   D5A 1425   4.989   2.204   9.398  0.1391  0.2078  0.0618
  113PUPE   C1B 1426   4.508   2.316   9.855 -0.1789 -0.0714  0.4173
  113PUPE   C2B 1427   4.184   2.541  10.025  0.1881 -0.0355 -0.0263
  113PUPE   C3B 1428   3.925   2.597  10.399  0.0113  0.2503 -0.5064
  113PUPE   C4B 1429   3.647   2.854  10.524  0.1411  0.4483  0.1411
  114PUPE   NH3 1430   3.075   0.188   9.871 -0.0504  0.0120  0.0606
  114PUPE   PO4 1431   3.322  -0.100  10.228 -0.0929 -0.0279 -0.0770
  114PUPE   GL1 1432   3.314   0.081  10.680 -0.1031  0.1513  0.0115
  114PUPE   GL2 1433   3.616   0.189  10.953 -0.2508 -0.0254  0.3994
  114PUPE   D1A 1434   3.010   0.265  11.026 -0.0182  0.0455 -0.0355
  114PUPE   D2A 1435   3.009   0.649  11.218  0.0250  0.1197 -0.0059
  114PUPE   D3A 1436   2.871   1.020  11.003 -0.0253  0.0129 -0.0338
  114PUPE   D4A 1437   2.857   0.825  10.651 -0.1109  0.0483  0.1831
  114PUPE   D5A 1438   3.315   0.620  10.671  0.1484 -0.3138  0.2520
  114PUPE   C1B 1439   3.499   0.525  11.265 -0.0839  0.2888 -0.1940
  114PUPE   C2B 1440   3.328   0.659  11.599  0.0056  0.1331  0.0500
  114PUPE   C3B 1441   3.258   0.889  11.868 -0.1978  0.1565 -0.0257
  114PUPE   C4B 1442   3.121   0.650  12.311  0.0836 -0.0272  0.1194
  115PUPE   NH3 1443   4.238   5.382   7.683  0.1939  0.0565  0.0559
  115PUPE   PO4 1444   4.440   5.651   7.348  0.0801 -0.0950 -0.1569
  115PUPE   GL1 1445   4.105   5.720   7.043  0.0011  0.0730  0.0130
  115PUPE   GL2 1446   4.085   6.028   6.800  0.2746 -0.5118 -0.1080
  115PUPE   D1A 1447   3.693   5.433   6.955 -0.2513 -0.1042  0.1855
  115PUPE   D2A 1448   3.307   5.657   6.783  0.0416  0.2736 -0.0006
  115PUPE   D3A 1449   3.139   5.460   6.330 -0.2815  0.0289 -0.2550
  115PUPE   D4A 1450   2.934   5.113   6.485  0.0483  0.0969 -0.0671
  115PUPE   D5A 1451   3.383   5.153   6.640 -0.1647 -0.0631  0.1576
  115PUPE   C1B 1452   4.484   6.075   6.502 -0.1078 -0.2353 -0.0944
  115PUPE   C2B 1453   4.825   6.469   6.390  0.0988  0.1211  0.1025
  115PUPE   C3B 1454   5.100   6.390   6.057  0.0533 -0.0476  0.0809
  115PUPE   C4B 1455   5.215   5.969   5.827 -0.1276  0.2209  0.2666
  116PUPE   NH3 1456   7.325   3.838   7.212 -0.1514  0.2173  0.0515
  116PUPE   PO4 1457   6.845   3.960   7.290 -0.0043  0.1214  0.1851
  116PUPE   GL1 1458   6.895   4.178   6.972  0.0368  0.3079  0.4369
  116PUPE   GL2 1459   7.197   4.253   6.881 -0.2055 -0.0039  0.1202
  116PUPE   D1A 1460   6.655   4.423   6.723 -0.2955  0.0011 -0.0749
  116PUPE   D2A 1461   6.163   4.311   6.778  0.1673 -0.2106 -0.0727
  116PUPE   D3A 1462   5.957   4.504   6.416  0.1580 -0.2807 -0.0987
  116PUPE   D4A 1463   5.758   4.857   6.592  0.1028  0.0198 -0.1553
  116PUPE   D5A 1464   6.080   4.762   6.872 -0.2360 -0.0272  0.1133
  116PUPE   C1B 1465   7.028   4.169   6.490  0.0829 -0.1029 -0.1873
  116PUPE   C2B 1466   7.029   4.104   6.101  0.2855 -0.2818 -0.1196
  116PUPE   C3B 1467   7.044   3.930   5.767  0.1403  0.1340  0.0412
  116PUPE   C4B 1468   7.089   3.549   5.559  0.1087 -0.2802  0.3424
  117PUPE   NH3 1469   5.188   1.776   9.338 -0.1121 -0.1538 -0.1074
  117PUPE   PO4 1470   5.210   1.676   9.712  0.0251 -0.0326 -0.1599
  117PUPE   GL1 1471   4.866   1.951   9.852  0.0984 -0.0339  0.2016
  117PUPE   GL2 1472   4.859   2.202  10.191 -0.0323 -0.0856 -0.1901
  117PUPE   D1A 1473   4.564   1.731   9.961  0.1285  0.2880  0.1686
  117PUPE   D2A 1474   4.126   1.693   9.683 -0.0757  0.2176  0.0979
  117PUPE   D3A 1475   4.086   1.257   9.353 -0.0442  0.2873  0.0044
  117PUPE   D4A 1476   4.272   1.528   9.207 -0.3110  0.2167 -0.2200
  117PUPE   D5A 1477   4.578   1.244   9.155  0.0841  0.1582  0.1074
  117PUPE   C1B 1478   4.448   2.064  10.314  0.2359 -0.0252 -0.1980
  117PUPE   C2B 1479   4.078   2.010  10.136 -0.1587 -0.1692  0.0475
  117PUPE   C3B 1480   3.714   1.801  10.260  0.0850 -0.1348  0.1744
  117PUPE   C4B 1481   3.313   1.747  10.022  0.2802 -0.1091 -0.1592
  118PUPE   NH3 1482   1.739   4.625   7.211  0.0109 -0.0981  0.0527
  118PUPE   PO4 1483   1.727   4.994   7.021  0.1746  0.2332  0.1724
  118PUPE   GL1 1484   1.820   4.682   6.716 -0.1991 -0.0595 -0.1370
  118PUPE   GL2 1485   2.003   4.467   6.785 -0.0190  0.1313  0.0198
  118PUPE   D1A 1486   1.754   4.646   6.347 -0.0675 -0.0957  0.8241
  118PUPE   D2A 1487   1.573   5.074   6.422  0.0631  0.3125 -0.0808
  118PUPE   D3A 1488   1.732   5.356   6.184 -0.0429  0.0773  0.2542
  118PUPE   D4A 1489   2.043   5.074   6.326  0.2691 -0.3636  0.0511
  118PUPE   D5A 1490   2.130   4.842   6.026 -0.1646 -0.2668  0.0280
  118PUPE   C1B 1491   2.130   4.146   6.603  0.2958 -0.1631  0.0567
  118PUPE   C2B 1492   2.306   3.944   6.311 -0.0453 -0.3350  0.2355
  118PUPE   C3B 1493   2.385   3.622   6.019  0.1786 -0.1046 -0.2802
  118PUPE   C4B 1494   2.688   3.633   5.778  0.1652 -0.1584 -0.0278
  119PUPE   NH3 1495   6.279  -0.024   3.339 -0.3919 -0.1359  0.0134
  119PUPE   PO4 1496   6.329   0.328   3.177 -0.1808 -0.3115  0.1904
  119PUPE   GL1 1497   6.207   0.409   3.652 -0.1233  0.0752  0.0396
  119PUPE   GL2 1498   6.178   0.197   3.818  0.2165  0.0803 -0.2269
  119PUPE   D1A 1499   6.379   0.675   4.042  0.1211 -0.0105 -0.2551
  119PUPE   D2A 1500   6.407   0.690   4.498 -0.2254 -0.0088  0.0125
  119PUPE   D3A 1501   6.587   0.502   4.746 -0.0100 -0.2639  0.2145
  119PUPE   D4A 1502   6.478   0.140   4.558  0.3771 -0.0723  0.2641
  119PUPE   D5A 1503   6.545   0.218   4.164 -0.1057  0.0353 -0.0369
  119PUPE   C1B 1504   6.040  -0.045   4.013  0.1562 -0.0159  0.0618
  119PUPE   C2B 1505   5.974  -0.204   4.376  0.1392  0.3562 -0.3921
  119PUPE   C3B 1506   6.187  -0.187   4.828  0.1286  0.0318  0.0367
  119PUPE   C4B 1507   6.408   0.014   5.048  0.0357 -0.0686  0.2328
  120PUPE   NH3 1508   0.720   7.063   3.590 -0.2445  0.0362 -0.1519
  120PUPE   PO4 1509   0.498   6.749   3.512 -0.1828 -0.0362  0.0253
  120PUPE   GL1 1510   0.264   6.763   3.891 -0.0793  0.1743  0.2069
  120PUPE   GL2 1511   0.468   6.959   4.056  0.2843  0.2895 -0.1243
  120PUPE   D1A 1512  -0.151   6.698   4.082  0.0819 -0.1159 -0.1648
  120PUPE   D2A 1513   0.165   6.616   4.422 -0.0231 -0.1347  0.3234
  120PUPE   D3A 1514   0.022   6.507   4.797 -0.2696 -0.2214 -0.2652
  120PUPE   D4A 1515   0.163   6.811   5.078  0.0494 -0.1125 -0.2096
  120PUPE   D5A 1516   0.483   6.688   5.268 -0.1930  0.1190 -0.0420
  120PUPE   C1B 1517   0.479   6.970   4.514  0.0128 -0.2081  0.1364
  120PUPE   C2B 1518   0.620   6.705   4.758  0.2757  0.0169 -0.0143
  120PUPE   C3B 1519   0.915   6.400   4.728  0.0291 -0.0801  0.3304
  120PUPE   C4B 1520   1.215   6.241   4.701 -0.0531  0.2116 -0.0127
  121PUPE   NH3 1521   2.603   4.719   3.603 -0.0139  0.3327  0.0882
  121PUPE   PO4 1522   2.513   5.015   3.261 -0.2340  0.1638 -0.1605
  121PUPE   GL1 1523   2.516   5.318   3.685 -0.0338  0.1498 -0.2702
  121PUPE   GL2 1524   2.584   5.256   3.968  0.1158  0.0995  0.0785
  121PUPE   D1A 1525   2.605   5.740   3.942 -0.1007 -0.0413 -0.1810
  121PUPE   D2A 1526   2.707   5.766   4.355 -0.0011 -0.3160  0.5964
  121PUPE   D3A 1527   2.974   5.380   4.374  0.3954  0.3745  0.1613
  121PUPE   D4A 1528   2.824   5.180   4.809  0.1540 -0.2742  0.2171
  121PUPE   D5A 1529   2.875   5.564   4.841  0.6419 -0.0145  0.1159
  121PUPE   C1B 1530   2.514   5.296   4.390 -0.2432  0.1589  0.0978
  121PUPE   C2B 1531   2.307   5.342   4.762 -0.2433 -0.0970  0.2876
  121PUPE   C3B 1532   2.061   5.149   5.091 -0.0312  0.1537  0.2611
  121PUPE   C4B 1533   1.835   5.130   5.494  0.0901  0.2126 -0.4461
  122PUPE   NH3 1534   6.476   3.833   3.552 -0.1294 -0.1498 -0.0617
  122PUPE   PO4 1535   6.711   3.771   3.259  0.0986 -0.1713  0.1617
  122PUPE   GL1 1536   6.793   3.368   3.579  0.1618 -0.0693 -0.0838
  122PUPE   GL2 1537   6.780   3.455   3.864  0.0969  0.1630 -0.0340
  122PUPE   D1A 1538   6.914   3.002   3.904 -0.1362 -0.0859 -0.0987
  122PUPE   D2A 1539   7.251   3.365   3.972 -0.2693  0.0061 -0.0805
  122PUPE   D3A 1540   7.399   3.147   3.737 -0.1500 -0.1745 -0.1564
  122PUPE   D4A 1541   7.441   2.855   4.074  0.0011  0.0052 -0.0733
  122PUPE   D5A 1542   7.563   2.637   3.765  0.0417  0.0121 -0.0911
  122PUPE   C1B 1543   6.955   3.569   4.390  0.0944 -0.1635  0.2276
  122PUPE   C2B 1544   7.056   3.722   4.846  0.0453  0.0533  0.0586
  122PUPE   C3B 1545   6.671   3.764   5.181 -0.3211 -0.0053  0.1885
  122PUPE   C4B 1546   6.646   3.972   5.515 -0.0293 -0.3006  0.1045
  123PUPE   NH3 1547   0.689   4.866   3.491 -0.0121 -0.1665  0.0415
  123PUPE   PO4 1548   0.656   5.215   3.075 -0.1421 -0.0067 -0.0566
  123PUPE   GL1 1549   0.822   5.527   3.383  0.0149 -0.0819 -0.0734
  123PUPE   GL2 1550   0.621   5.621   3.549  0.1440  0.1360 -0.1250
  123PUPE   D1A 1551   1.133   5.779   3.448  0.0760  0.1170  0.1130
  123PUPE   D2A 1552   1.354   5.475   3.701  0.0967  0.3263 -0.1732
  123PUPE   D3A 1553   1.601   5.483   3.994  0.1700  0.4647  0.1093
  123PUPE   D4A 1554   1.559   5.963   4.005 -0.0232  0.1679  0.0622
  123PUPE   D5A 1555   2.018   5.984   3.794  0.0220 -0.0572  0.0543
  123PUPE   C1B 1556   0.639   5.499   3.973  0.0621 -0.1030  0.2051
  123PUPE   C2B 1557   0.707   5.304   4.387 -0.0680  0.0373 -0.0887
  123PUPE   C3B 1558   0.707   5.184   4.884 -0.2663 -0.0324  0.1632
  123PUPE   C4B 1559   0.652   5.071   5.293 -0.0500  0.1346 -0.2710
  124PUPE   NH3 1560   3.260   2.572   4.466  0.2443  0.2355 -0.2120
  124PUPE   PO4 1561   2.927   2.362   4.461  0.1712 -0.1406 -0.0383
  124PUPE   GL1 1562   2.857   1.981   4.764 -0.0768 -0.1865  0.1166
  124PUPE   GL2 1563   2.530   1.947   4.930  0.0553  0.0253  0.0912
  124PUPE   D1A 1564   2.852   1.748   5.211 -0.3193 -0.0163  0.2386
  124PUPE   D2A 1565   3.246   1.843   5.463  0.0372 -0.1531 -0.1957
  124PUPE   D3A 1566   3.442   1.461   5.694  0.1658 -0.2947  0.4793
  124PUPE   D4A 1567   3.015   1.398   5.516 -0.1245  0.1848  0.2328
  124PUPE   D5A 1568   2.710   1.671   5.710 -0.1755 -0.0029 -0.0974
  124PUPE   C1B 1569   2.401   1.734   5.365 -0.3612 -0.1862 -0.1442
  124PUPE   C2B 1570   2.165   1.683   5.712 -0.4959  0.1688 -0.2807
  124PUPE   C3B 1571   1.847   1.622   5.840  0.3629 -0.1397 -0.0643
  124PUPE   C4B 1572   1.481   1.614   6.156 -0.0998  0.1276 -0.3814
  125PUPE   NH3 1573   1.732   0.136   3.474  0.0137 -0.0958 -0.0084
  125PUPE   PO4 1574   1.809   0.489   3.780  0.1878 -0.1591  0.1439
  125PUPE   GL1 1575   1.573   0.623   4.124  0.1250 -0.1236 -0.0483
  125PUPE   GL2 1576   1.673   0.651   4.346  0.0762 -0.0366  0.1333
  125PUPE   D1A 1577   1.184   0.658   4.291  0.0639 -0.2856 -0.3837
  125PUPE   D2A 1578   0.960   0.287   4.304 -0.2524  0.2359 -0.1178
  125PUPE   D3A 1579   0.607   0.220   4.616 -0.1432 -0.1466 -0.0371
  125PUPE   D4A 1580   0.354  -0.164   4.804  0.2025 -0.1385  0.0361
  125PUPE   D5A 1581   0.426  -0.455   5.211 -0.0146 -0.1732 -0.1740
  125PUPE   C1B 1582   1.699   0.667   4.794 -0.1257  0.1786  0.0463
  125PUPE   C2B 1583   1.596   0.560   5.222 -0.0034 -0.1813  0.1937
  125PUPE   C3B 1584   1.599   0.672   5.705 -0.0899  0.0042 -0.1518
  125PUPE   C4B 1585   1.887   0.649   5.979  0.3051  0.1155  0.0598
  126PUPE   NH3 1586   0.491   1.356   3.203 -0.3000  0.0231  0.4497
  126PUPE   PO4 1587   0.797   1.227   3.516  0.1507  0.0837 -0.1431
  126PUPE   GL1 1588   0.470   1.149   3.932 -0.1139  0.1152  0.0334
  126PUPE   GL2 1589   0.809   1.029   4.237  0.1295  0.3179  0.5015
  126PUPE   D1A 1590   0.071   1.329   4.109 -0.2610 -0.0299 -0.0961
  126PUPE   D2A 1591   0.121   1.774   4.004 -0.4433 -0.1088 -0.0904
  126PUPE   D3A 1592   0.528   1.870   4.128  0.2638  0.0292  0.2881
  126PUPE   D4A 1593   0.511   2.122   3.700  0.3036  0.2250  0.2616
  126PUPE   D5A 1594   0.207   2.259   3.879  0.0795  0.2138 -0.2194
  126PUPE   C1B 1595   0.827   0.902   4.639 -0.1608 -0.0034 -0.4687
  126PUPE   C2B 1596   0.770   0.605   4.928  0.0476 -0.2312  0.2967
  126PUPE   C3B 1597   0.741   0.265   5.122  0.2666 -0.0442  0.0316
  126PUPE   C4B 1598   0.758  -0.100   5.306  0.4356 -0.3761  0.0583
  127PUPE   NH3 1599   5.674   3.007   4.019  0.0366 -0.1145  0.0410
  127PUPE   PO4 1600   5.646   2.625   4.397  0.1506  0.1894 -0.1078
  127PUPE   GL1 1601   5.278   2.205   4.576 -0.0606 -0.1423  0.3282
  127PUPE   GL2 1602   5.351   2.254   4.912 -0.1379  0.0261 -0.0350
  127PUPE   D1A 1603   5.287   1.807   4.663  0.3913  0.0064  0.0798
  127PUPE   D2A 1604   5.676   1.883   4.921 -0.1327 -0.0575  0.0700
  127PUPE   D3A 1605   5.916   2.239   5.055 -0.0710  0.1550  0.2976
  127PUPE   D4A 1606   5.971   2.418   4.659  0.2092  0.0086  0.0683
  127PUPE   D5A 1607   5.635   2.663   4.847  0.0472 -0.0965 -0.1920
  127PUPE   C1B 1608   5.273   2.616   5.251 -0.2586 -0.2030  0.0850
  127PUPE   C2B 1609   5.409   2.710   5.693  0.2528  0.0941  0.0499
  127PUPE   C3B 1610   5.480   2.525   6.146 -0.0290  0.0323 -0.2290
  127PUPE   C4B 1611   5.763   2.307   6.297 -0.1630  0.2327  0.1953
  128PUPE   NH3 1612   3.031   1.527   4.562 -0.3622 -0.2388  0.2672
  128PUPE   PO4 1613   2.634   1.649   4.293  0.0176 -0.0912  0.2299
  128PUPE   GL1 1614   2.261   1.694   4.425  0.0996 -0.1289  0.2688
  128PUPE   GL2 1615   2.018   1.552   4.366 -0.1311 -0.0128 -0.0169
  128PUPE   D1A 1616   1.954   2.035   4.458  0.0046 -0.1662  0.0280
  128PUPE   D2A 1617   1.762   2.403   4.570 -0.1117 -0.2356  0.0353
  128PUPE   D3A 1618   1.491   2.716   4.544  0.1074 -0.0868  0.0606
  128PUPE   D4A 1619   1.797   2.726   4.172 -0.0715 -0.0113 -0.3657
  128PUPE   D5A 1620   1.573   2.351   4.155 -0.0453  0.1513 -0.2520
  128PUPE   C1B 1621   2.085   1.264   4.713 -0.1438  0.2464 -0.0478
  128PUPE   C2B 1622   1.865   1.113   5.005  0.1777 -0.0354 -0.2458
  128PUPE   C3B 1623   1.567   1.070   5.423  0.0930 -0.2088 -0.1047
  128PUPE   C4B 1624   1.439   1.366   5.670 -0.0918  0.1274  0.2168
  129PUPE   NH3 1625   2.200   1.409   3.901  0.3199 -0.1157 -0.1098
  129PUPE   PO4 1626   2.597   1.068   3.975  0.0989 -0.1599 -0.0163
  129PUPE   GL1 1627   2.326   1.082   4.372  0.2440 -0.0284 -0.0434
  129PUPE   GL2 1628   2.156   0.870   4.357 -0.1325  0.3164  0.0424
  129PUPE   D1A 1629   2.584   0.959   4.673  0.0101 -0.3309  0.0127
  129PUPE   D2A 1630   2.727   0.725   4.971  0.3792 -0.1282 -0.0546
  129PUPE   D3A 1631   2.592   0.363   4.683  0.3236 -0.0198  0.0181
  129PUPE   D4A 1632   2.599   0.602   4.319 -0.0803  0.0284  0.0160
  129PUPE   D5A 1633   2.695   0.193   4.115  0.2714 -0.3499 -0.2545
  129PUPE   C1B 1634   2.209   0.728   4.796 -0.0130  0.2554 -0.3201
  129PUPE   C2B 1635   2.126   0.780   5.288 -0.0138  0.0522  0.1249
  129PUPE   C3B 1636   2.041   1.085   5.700 -0.1537  0.1671  0.1168
  129PUPE   C4B 1637   2.348   1.388   6.006 -0.4710 -0.0639 -0.2062
  130PUPE   NH3 1638   5.477   1.443   3.841 -0.1964 -0.0265 -0.3254
  130PUPE   PO4 1639   5.947   1.384   3.858  0.2227  0.0629  0.1093
  130PUPE   GL1 1640   5.689   1.049   4.046 -0.0861 -0.0233  0.1808
  130PUPE   GL2 1641   5.620   0.973   4.351 -0.0397  0.0322  0.0852
  130PUPE   D1A 1642   5.848   0.715   4.039  0.2287 -0.0343  0.0334
  130PUPE   D2A 1643   5.647   0.325   3.922  0.1117 -0.2238 -0.0845
  130PUPE   D3A 1644   5.582   0.057   4.259  0.2918  0.2636  0.1053
  130PUPE   D4A 1645   5.184   0.198   4.506 -0.0262  0.1145 -0.2368
  130PUPE   D5A 1646   5.429   0.196   4.852  0.1097  0.2016 -0.0750
  130PUPE   C1B 1647   5.977   0.918   4.546  0.0174 -0.0558 -0.2488
  130PUPE   C2B 1648   6.172   0.844   4.906 -0.1012  0.2568 -0.0554
  130PUPE   C3B 1649   6.345   0.748   5.236 -0.1478  0.0597  0.0899
  130PUPE   C4B 1650   6.781   0.614   5.324  0.3255 -0.1817 -0.2659
  131OAPE   NH3 1651   4.791   6.491   7.080 -0.3723  0.2834 -0.0697
  131OAPE   PO4 1652   5.068   6.374   7.116  0.0440 -0.1753 -0.0187
  131OAPE   GL1 1653   5.251   6.356   6.784  0.0896  0.1928  0.1637
  131OAPE   GL2 1654   5.146   6.086   6.584  0.3103  0.0293  0.0958
  131OAPE   D1A 1655   5.546   6.392   6.388 -0.2191  0.1330 -0.0323
  131OAPE   D2A 1656   5.677   5.996   6.183 -0.1896  0.0126 -0.0173
  131OAPE   D3A 1657   6.044   6.165   6.378 -0.0105 -0.1210 -0.1368
  131OAPE   D4A 1658   6.279   6.227   6.120 -0.1443  0.4358 -0.0616
  131OAPE   C5A 1659   6.376   6.601   5.926  0.0147 -0.1995 -0.1131
  131OAPE   C1B 1660   4.866   5.981   6.166 -0.0243  0.0641 -0.1278
  131OAPE   D2B 1661   4.667   5.759   5.804  0.4527  0.0797  0.2518
  131OAPE   C3B 1662   4.841   5.778   5.379  0.3034 -0.0097  0.1948
  131OAPE   C4B 1663   5.019   6.060   5.042  0.3759  0.1116 -0.0139
  132OAPE   NH3 1664   1.897   5.427   6.656 -0.1133  0.0065  0.0940
  132OAPE   PO4 1665   1.714   5.772   6.881 -0.0747 -0.1028  0.0021
  132OAPE   GL1 1666   1.429   5.560   6.489  0.1971 -0.0610 -0.2130
  132OAPE   GL2 1667   1.458   5.814   6.395  0.0408  0.2000 -0.1082
  132OAPE   D1A 1668   1.269   5.314   6.100  0.3603 -0.2372 -0.3113
  132OAPE   D2A 1669   1.053   5.570   5.854  0.2150  0.5181 -0.0064
  132OAPE   D3A 1670   0.966   5.313   5.575  0.1708 -0.1243  0.2531
  132OAPE   D4A 1671   1.350   5.271   5.594 -0.0925  0.2658 -0.1735
  132OAPE   C5A 1672   1.598   5.639   5.751 -0.3099  0.2931 -0.2577
  132OAPE   C1B 1673   1.786   5.897   6.158  0.2820 -0.1085  0.2176
  132OAPE   D2B 1674   1.833   6.134   5.813  0.1933 -0.0982  0.0361
  132OAPE   C3B 1675   1.533   6.425   5.635 -0.1498  0.0176  0.1033
  132OAPE   C4B 1676   1.501   6.410   5.173 -0.0376 -0.0782  0.0811
  133OAPE   NH3 1677   3.607   5.876   7.213 -0.1682 -0.3290 -0.1799
  133OAPE   PO4 1678   3.900   6.184   7.221  0.3501 -0.3809  0.0497
  133OAPE   GL1 1679   3.646   6.439   6.980 -0.2674  0.1030 -0.1035
  133OAPE   GL2 1680   3.463   6.243   6.789 -0.3076  0.1254 -0.0946
  133OAPE   D1A 1681   3.810   6.649   6.674 -0.0344 -0.3052 -0.1452
  133OAPE   D2A 1682   4.269   6.532   6.743  0.2265 -0.2019  0.0084
  133OAPE   D3A 1683   4.419   6.870   6.498 -0.1759 -0.1040  0.0272
  133OAPE   D4A 1684   4.297   6.583   6.223  0.0240  0.0394 -0.0394
  133OAPE   C5A 1685   4.602   6.456   5.959 -0.3515 -0.1792 -0.0873
  133OAPE   C1B 1686   3.727   6.198   6.468  0.2614  0.0026  0.1805
  133OAPE   D2B 1687   4.017   6.029   6.195 -0.1483 -0.2283 -0.0748
  133OAPE   C3B 1688   4.176   5.920   5.704  0.2767 -0.0330  0.1910
  133OAPE   C4B 1689   4.105   5.672   5.347 -0.4108 -0.0252  0.0263
  134OAPE   NH3 1690   0.565   3.553   7.279  0.0245 -0.1603 -0.0381
  134OAPE   PO4 1691   0.265   3.691   7.146 -0.0835 -0.0089 -0.2404
  134OAPE   GL1 1692   0.414   3.578   6.762  0.2647  0.1077 -0.0543
  134OAPE   GL2 1693   0.660   3.482   6.666 -0.0678  0.1641 -0.1170
  134OAPE   D1A 1694   0.219   3.433   6.452 -0.0409 -0.0326 -0.1003
  134OAPE   D2A 1695  -0.057   3.725   6.358 -0.2088  0.0541 -0.1458
  134OAPE   D3A 1696  -0.171   3.955   6.030 -0.1236 -0.0977  0.0416
  134OAPE   D4A 1697  -0.377   3.560   6.120 -0.2416 -0.0195  0.2029
  134OAPE   C5A 1698  -0.342   3.185   6.165 -0.1363 -0.0238 -0.0991
  134OAPE   C1B 1699   0.912   3.654   6.413  0.0160  0.0920 -0.2635
  134OAPE   D2B 1700   1.382   3.747   6.155  0.1589 -0.3602 -0.1061
  134OAPE   C3B 1701   1.610   3.445   6.012  0.1118  0.1619 -0.0263
  134OAPE   C4B 1702   1.478   3.000   6.022 -0.2352  0.0960  0.0490
  135OAPE   NH3 1703   6.065   1.292   3.349 -0.1894  0.1110  0.0030
  135OAPE   PO4 1704   6.431   1.320   3.219  0.1375  0.1075 -0.1179
  135OAPE   GL1 1705   6.424   1.249   3.786  0.1068 -0.0261  0.0365
  135OAPE   GL2 1706   6.476   1.540   4.006  0.1808 -0.2334  0.0959
  135OAPE   D1A 1707   6.803   1.095   3.955 -0.0106  0.2223 -0.2698
  135OAPE   D2A 1708   6.978   0.712   4.131  0.0647 -0.3056  0.0063
  135OAPE   D3A 1709   6.846   0.918   4.479  0.0682  0.1652  0.0740
  135OAPE   D4A 1710   6.971   0.777   4.865  0.1499  0.0202  0.2697
  135OAPE   C5A 1711   7.090   0.442   5.013  0.0087 -0.0212 -0.0890
  135OAPE   C1B 1712   6.540   1.698   4.357 -0.0219 -0.0899 -0.0244
  135OAPE   D2B 1713   6.595   1.709   4.782 -0.0659  0.1087  0.1560
  135OAPE   C3B 1714   6.700   1.822   5.111 -0.0094  0.1200  0.2757
  135OAPE   C4B 1715   6.798   1.609   5.440  0.1675 -0.2746  0.0938
  136OAPE   NH3 1716   1.348   1.841   3.615 -0.1677  0.2056  0.0359
  136OAPE   PO4 1717   1.112   1.972   4.007  0.4578  0.1338 -0.2542
  136OAPE   GL1 1718   0.984   1.806   4.387  0.1940 -0.0185 -0.0924
  136OAPE   GL2 1719   1.076   1.498   4.476 -0.1046  0.1568  0.2121
  136OAPE   D1A 1720   0.594   1.890   4.632 -0.4798 -0.0586  0.1857
  136OAPE   D2A 1721   0.805   2.256   4.632  0.3720  0.0930  0.1536
  136OAPE   D3A 1722   0.853   2.150   5.080  0.0241 -0.1050  0.1487
  136OAPE   D4A 1723   1.124   1.915   5.005  0.0253 -0.0580 -0.0727
  136OAPE   C5A 1724   1.452   1.976   5.270  0.0245 -0.2241  0.0262
  136OAPE   C1B 1725   1.135   1.467   4.867  0.1426 -0.3333 -0.1427
  136OAPE   D2B 1726   1.014   1.398   5.279  0.0357  0.6155 -0.2306
  136OAPE   C3B 1727   0.926   1.761   5.553 -0.0408  0.1072  0.0264
  136OAPE   C4B 1728   0.773   2.087   5.782 -0.2158  0.0100  0.1573
  137OAPE   NH3 1729   1.818   0.991   3.974 -0.2098  0.0073  0.2148
  137OAPE   PO4 1730   1.695   1.409   4.026  0.0282  0.2553  0.0420
  137OAPE   GL1 1731   1.538   1.640   4.280 -0.0742  0.0712  0.0612
  137OAPE   GL2 1732   1.469   1.907   4.357 -0.1131  0.1724 -0.0700
  137OAPE   D1A 1733   1.605   1.654   4.734 -0.0899  0.1678 -0.2278
  137OAPE   D2A 1734   1.489   1.481   5.192  0.3576  0.0467 -0.3576
  137OAPE   D3A 1735   1.864   1.514   5.321  0.0426 -0.0495  0.2237
  137OAPE   D4A 1736   2.060   1.779   4.936  0.1935 -0.2970  0.0504
  137OAPE   C5A 1737   1.942   2.101   4.925  0.0839 -0.0729 -0.1887
  137OAPE   C1B 1738   1.371   2.187   4.689 -0.2465  0.1777 -0.2965
  137OAPE   D2B 1739   1.103   2.563   4.825  0.1280 -0.0027 -0.1274
  137OAPE   C3B 1740   0.995   2.601   5.272 -0.1645  0.0044  0.1028
  137OAPE   C4B 1741   1.096   2.340   5.561  0.2500  0.0751 -0.2298
  138OAPE   NH3 1742   7.086   5.761   3.159  0.1350 -0.1587  0.0265
  138OAPE   PO4 1743   6.739   5.882   3.307  0.0103 -0.0403 -0.0607
  138OAPE   GL1 1744   6.426   5.740   3.535  0.0597 -0.2646  0.1210
  138OAPE   GL2 1745   6.531   5.519   3.722 -0.2780  0.2054 -0.0316
  138OAPE   D1A 1746   6.098   5.857   3.740  0.0582  0.0310  0.3103
  138OAPE   D2A 1747   6.166   5.832   4.178 -0.3126  0.3781  0.2432
  138OAPE   D3A 1748   6.182   6.188   4.321  0.0338 -0.2263  0.0698
  138OAPE   D4A 1749   6.193   6.067   4.747  0.0778  0.1043 -0.3157
  138OAPE   C5A 1750   6.452   6.076   5.171  0.0272  0.2311  0.6143
  138OAPE   C1B 1751   6.660   5.694   4.091  0.1016 -0.0935 -0.1304
  138OAPE   D2B 1752   6.659   6.019   4.399 -0.0009  0.2284 -0.2677
  138OAPE   C3B 1753   6.864   5.868   4.755  0.0378  0.2521  0.0880
  138OAPE   C4B 1754   6.951   5.948   5.114 -0.1412  0.0039 -0.1603
  139CHOL   ROH 1755   3.821   3.446   4.613 -0.1669  0.1887 -0.0952
  139CHOL    R1 1756   3.802   3.587   4.859 -0.1371  0.1590 -0.0739
  139CHOL    R2 1757   3.943   3.511   5.085 -0.2513  0.0159 -0.0392
  139CHOL    R3 1758   4.029   3.769   5.077 -0.0648 -0.0451  0.0208
  139CHOL    R4 1759   3.982   3.716   5.361 -0.0350 -0.0881  0.0072
  139CHOL    R5 1760   3.900   3.880   5.244  0.0614  0.0030  0.0798
  139CHOL    C1 1761   4.085   4.076   5.514  0.2660 -0.2059  0.0907
  139CHOL    C2 1762   4.022   4.036   5.867  0.3883  0.1305 -0.1717
  140CHOL   ROH 1763   6.280   1.094   4.265  0.3446  0.0416 -0.1878
  140CHOL    R1 1764   6.459   1.198   4.458  0.0939  0.1871 -0.0271
  140CHOL    R2 1765   6.376   1.285   4.707 -0.1595 -0.1602  0.0195
  140CHOL    R3 1766   6.565   1.110   4.795  0.1035  0.0784 -0.0589
  140CHOL    R4 1767   6.507   1.279   5.027 -0.3721 -0.2987  0.1060
  140CHOL    R5 1768   6.703   1.241   4.941 -0.2344  0.1637  0.1924
  140CHOL    C1 1769   6.760   1.113   5.296 -0.2489 -0.1554  0.0827
  140CHOL    C2 1770   6.725   1.104   5.614  0.0687  0.1696  0.3258
  141CHOL   ROH 1771   5.649   5.979   5.072 -0.2613  0.0557  0.1018
  141CHOL    R1 1772   5.742   6.153   5.275 -0.1090 -0.0049  0.0848
  141CHOL    R2 1773   6.007   6.160   5.354 -0.0587 -0.0684 -0.0717
  141CHOL    R3 1774   5.982   6.426   5.300 -0.0459 -0.0523  0.0010
  141CHOL    R4 1775   6.218   6.407   5.472  0.0426 -0.1268 -0.1299
  141CHOL    R5 1776   6.044   6.534   5.504  0.0800 -0.1068 -0.0086
  141CHOL    C1 1777   6.318   6.799   5.491  0.1135 -0.1456 -0.0955
  141CHOL    C2 1778   6.445   7.216   5.299  0.0325 -0.1240  0.3104
  142CHOL   ROH 1779   6.772   1.992   3.963 -0.2565 -0.0967  0.1084
  142CHOL    R1 1780   6.944   2.059   4.178  0.0957 -0.1691 -0.1415
  142CHOL    R2 1781   6.850   2.116   4.432  0.4169  0.6084 -0.1652
  142CHOL    R3 1782   7.025   1.921   4.505 -0.0937  0.2150  0.0736
  142CHOL    R4 1783   6.966   2.063   4.754  0.3032  0.7065 -0.1071
  142CHOL    R5 1784   7.163   2.023   4.671  0.2017  0.0626 -0.0756
  142CHOL    C1 1785   7.198   1.850   5.009 -0.2424  0.3943  0.1509
  142CHOL    C2 1786   7.360   2.213   5.079 -0.1429  0.0261  0.1514
  143CHOL   ROH 1787   1.668   5.009   4.210 -0.1716 -0.2885  0.0468
  143CHOL    R1 1788   1.732   5.237   4.365 -0.1777 -0.2322 -0.0293
  143CHOL    R2 1789   1.544   5.369   4.520 -0.1764 -0.2078 -0.0314
  143CHOL    R3 1790   1.725   5.326   4.718 -0.1362 -0.1358 -0.0554
  143CHOL    R4 1791   1.522   5.499   4.839 -0.1333 -0.1654 -0.0472
  143CHOL    R5 1792   1.736   5.535   4.834 -0.1519 -0.1248 -0.0894
  143CHOL    C1 1793   1.679   5.534   5.211 -0.0704 -0.0732 -0.0789
  143CHOL    C2 1794   1.427   5.874   5.322 -0.0854 -0.3405  0.1211
  144CHOL   ROH 1795   4.247   4.573   4.270  0.1504  0.0204  0.0261
  144CHOL    R1 1796   4.151   4.656   4.523  0.1327 -0.1656  0.0810
  144CHOL    R2 1797   4.235   4.539   4.759  0.4736 -0.0312  0.0292
  144CHOL    R3 1798   4.295   4.795   4.827  0.0463  0.0817  0.0121
  144CHOL    R4 1799   4.282   4.651   5.082  0.6582 -0.0274  0.0025
  144CHOL    R5 1800   4.173   4.833   5.030  0.2176 -0.2217  0.1806
  144CHOL    C1 1801   4.366   4.956   5.335  0.3645  0.0809 -0.0293
  144CHOL    C2 1802   4.706   4.932   5.501  0.0482 -0.0483  0.1199
  145CHOL   ROH 1803   4.623   4.879   4.204  0.2607  0.2270 -0.1178
  145CHOL    R1 1804   4.537   4.946   4.465  0.0466  0.2096 -0.1825
  145CHOL    R2 1805   4.684   4.885   4.691 -0.2429 -0.0083 -0.0449
  145CHOL    R3 1806   4.659   5.151   4.739 -0.0507 -0.0012  0.0208
  145CHOL    R4 1807   4.655   5.027   5.004 -0.3109 -0.0737 -0.0211
  145CHOL    R5 1808   4.507   5.165   4.923 -0.1479  0.0727 -0.0668
  145CHOL    C1 1809   4.615   5.360   5.233 -0.1700 -0.1050  0.0545
  145CHOL    C2 1810   4.408   5.347   5.587  0.0445 -0.0065  0.3430
  146CHOL   ROH 1811   2.730   2.171   8.280 -0.0304  0.0961  0.1890
  146CHOL    R1 1812   2.885   2.349   8.123 -0.1164  0.1055  0.1135
  146CHOL    R2 1813   3.122   2.273   8.003 -0.0477  0.1847  0.1938
  146CHOL    R3 1814   3.000   2.365   7.778 -0.0730 -0.0192  0.1220
  146CHOL    R4 1815   3.276   2.309   7.695 -0.0482  0.0399  0.1760
  146CHOL    R5 1816   3.168   2.496   7.669 -0.1238 -0.0235  0.0411
  146CHOL    C1 1817   3.251   2.416   7.305 -0.0722 -0.2357  0.0983
  146CHOL    C2 1818   3.560   2.392   7.153  0.2568  0.1760  0.2893
  147CHOL   ROH 1819   2.068   5.087   3.905  0.0300  0.1361 -0.0588
  147CHOL    R1 1820   2.098   5.269   4.120 -0.0198  0.0519  0.0211
  147CHOL    R2 1821   2.201   5.524   4.086  0.0439  0.0476  0.1552
  147CHOL    R3 1822   1.969   5.598   4.207  0.0083  0.0442  0.0889
  147CHOL    R4 1823   2.179   5.743   4.352 -0.0385  0.0400  0.1544
  147CHOL    R5 1824   2.027   5.614   4.439 -0.0628  0.0391  0.1052
  147CHOL    C1 1825   1.948   5.940   4.621 -0.1199  0.0324  0.0915
  147CHOL    C2 1826   1.717   6.014   4.849  0.0185 -0.0403 -0.3553
  148CHOL   ROH 1827   3.253   2.344   4.974  0.1327 -0.0236  0.1779
  148CHOL    R1 1828   3.110   2.219   5.184  0.0467 -0.0527  0.1027
  148CHOL    R2 1829   2.973   2.362   5.376  0.0281 -0.0773  0.1097
  148CHOL    R3 1830   2.764   2.207   5.297  0.0131 -0.0046  0.0057
  148CHOL    R4 1831   2.666   2.349   5.535 -0.0368 -0.0167 -0.0098
  148CHOL    R5 1832   2.664   2.133   5.502 -0.0864 -0.0098 -0.0452
  148CHOL    C1 1833   2.292   2.196   5.553 -0.0886  0.0868 -0.1771
  148CHOL    C2 1834   1.974   2.052   5.391 -0.0630 -0.1865  0.1674
  149CHOL   ROH 1835   6.260   0.658   7.086  0.1155  0.3035  0.0832
  149CHOL    R1 1836   6.359   0.737   6.833  0.2203  0.3598  0.1412
  149CHOL    R2 1837   6.193   0.785   6.617  0.3266  0.1259  0.0054
  149CHOL    R3 1838   6.323   1.024   6.612  0.0627  0.2742  0.0530
  149CHOL    R4 1839   6.214   0.994   6.342  0.3186  0.0752 -0.0343
  149CHOL    R5 1840   6.421   1.034   6.395  0.2345  0.3243  0.1301
  149CHOL    C1 1841   6.348   1.339   6.178  0.0661  0.1851 -0.0128
  149CHOL    C2 1842   6.084   1.423   5.892 -0.1149  0.0423  0.0225
  150CHOL   ROH 1843   3.112   7.250   6.811 -0.0639  0.1029  0.1311
  150CHOL    R1 1844   3.003   7.171   6.562  0.0531 -0.1267  0.1514
  150CHOL    R2 1845   3.051   7.310   6.328 -0.2551 -0.0380  0.1477
  150CHOL    R3 1846   3.131   7.066   6.238  0.2155  0.1097  0.1326
  150CHOL    R4 1847   3.090   7.225   5.995 -0.4676 -0.0247  0.1167
  150CHOL    R5 1848   3.002   7.031   6.039  0.0337 -0.2425  0.2935
  150CHOL    C1 1849   3.188   6.947   5.717 -0.1495  0.1217  0.0844
  150CHOL    C2 1850   2.931   6.848   5.445  0.0772 -0.0171  0.1362
  151CHOL   ROH 1851   5.587   5.262  11.557 -0.0370 -0.1873  0.1475
  151CHOL    R1 1852   5.490   5.275  11.823 -0.0450 -0.1834  0.1446
  151CHOL    R2 1853   5.369   5.060  11.948  0.0252 -0.2084  0.1734
  151CHOL    R3 1854   5.558   5.106  12.138  0.0088 -0.1174  0.1677
  151CHOL    R4 1855   5.358   4.940  12.272  0.1239 -0.2583  0.1588
  151CHOL    R5 1856   5.434   5.132  12.341  0.0086 -0.2220  0.1794
  151CHOL    C1 1857   5.528   4.913  12.639  0.1661 -0.2019  0.1450
  151CHOL    C2 1858   5.568   4.954  13.020 -0.0617 -0.5294  0.1349
  152CHOL   ROH 1859   4.132   7.135   4.095 -0.3507 -0.2166  0.1254
  152CHOL    R1 1860   4.084   7.173   4.372 -0.0512  0.0532  0.1464
  152CHOL    R2 1861   4.158   6.987   4.562 -0.1983  0.0536  0.2025
  152CHOL    R3 1862   4.285   7.200   4.674  0.2610 -0.0771 -0.0439
  152CHOL    R4 1863   4.329   6.980   4.863 -0.4303  0.0772  0.3376
  152CHOL    R5 1864   4.245   7.176   4.909  0.0201  0.3782 -0.0247
  152CHOL    C1 1865   4.547   7.176   5.142 -0.1342 -0.0318  0.1849
  152CHOL    C2 1866   4.900   7.170   5.438 -0.0683  0.1422 -0.0704
  153CHOL   ROH 1867   2.452   0.790   7.227 -0.1276 -0.1333 -0.1296
  153CHOL    R1 1868   2.569   1.021   7.111 -0.1287 -0.0820 -0.0307
  153CHOL    R2 1869   2.801   1.011   6.961 -0.0869 -0.0048  0.0241
  153CHOL    R3 1870   2.647   1.138   6.776 -0.0585  0.0284  0.0238
  153CHOL    R4 1871   2.916   1.243   6.732 -0.0290 -0.0647 -0.0070
  153CHOL    R5 1872   2.736   1.359   6.766  0.0131 -0.0026 -0.0050
  153CHOL    C1 1873   2.839   1.496   6.425  0.0314 -0.0686 -0.0253
  153CHOL    C2 1874   3.079   1.417   6.071 -0.0832 -0.1438  0.1691
  154CHOL   ROH 1875   5.251   1.836  10.994  0.1561 -0.1840 -0.0821
  154CHOL    R1 1876   5.185   1.699  11.232  0.0638 -0.0015 -0.0017
  154CHOL    R2 1877   5.038   1.816  11.435 -0.0822  0.1284 -0.1810
  154CHOL    R3 1878   4.880   1.597  11.402 -0.0005  0.0549 -0.0835
  154CHOL    R4 1879   4.790   1.717  11.654 -0.2084  0.2679 -0.2573
  154CHOL    R5 1880   4.852   1.510  11.624 -0.1307  0.2554 -0.0192
  154CHOL    C1 1881   4.496   1.454  11.750 -0.2053  0.2802 -0.2104
  154CHOL    C2 1882   4.058   1.493  11.731  0.2390  0.3086  0.0226
  155CHOL   ROH 1883   6.344   7.334   3.756 -0.1627  0.0068  0.1286
  155CHOL    R1 1884   6.488   7.428   3.981  0.0376  0.0232 -0.0010
  155CHOL    R2 1885   6.428   7.349   4.240  0.0667  0.2711  0.0968
  155CHOL    R3 1886   6.691   7.280   4.244 -0.0039 -0.0051  0.0102
  155CHOL    R4 1887   6.621   7.321   4.525  0.2188  0.3394 -0.0004
  155CHOL    R5 1888   6.786   7.414   4.418  0.2508  0.0546 -0.1825
  155CHOL    C1 1889   6.980   7.239   4.695  0.2412  0.1198 -0.1384
  155CHOL    C2 1890   6.978   7.230   5.055  0.2390  0.1805 -0.2666
  156CHOL   ROH 1891   4.763   1.880   6.120  0.1404  0.0485 -0.0307
  156CHOL    R1 1892   4.854   2.055   6.323  0.1390  0.0396 -0.0207
  156CHOL    R2 1893   5.024   2.267   6.271  0.1338  0.0555 -0.0118
  156CHOL    R3 1894   4.829   2.411   6.395  0.1246  0.0326 -0.0025
  156CHOL    R4 1895   5.063   2.589   6.392  0.0288  0.1365 -0.1909
  156CHOL    R5 1896   4.945   2.532   6.566  0.1347  0.1756 -0.1165
  156CHOL    C1 1897   4.902   2.911   6.579 -0.0410  0.1622 -0.2865
  156CHOL    C2 1898   4.694   2.989   6.879  0.2890  0.0938 -0.1301
  157CHOL   ROH 1899   3.232   7.102   4.457 -0.2504 -0.1868 -0.0492
  157CHOL    R1 1900   3.226   7.112   4.740 -0.1893 -0.0331 -0.0517
  157CHOL    R2 1901   3.255   6.886   4.897 -0.1961  0.0452  0.0645
  157CHOL    R3 1902   3.453   7.032   5.013 -0.1458  0.0736 -0.0565
  157CHOL    R4 1903   3.412   6.806   5.194  0.0780  0.0063 -0.0878
  157CHOL    R5 1904   3.409   7.017   5.247  0.0541 -0.0107 -0.0227
  157CHOL    C1 1905   3.690   6.896   5.476  0.2848  0.0103 -0.2901
  157CHOL    C2 1906   3.996   6.815   5.775  0.0044  0.0052 -0.1118
  158CHOL   ROH 1907   2.116   2.531   6.838  0.0232  0.0167  0.0169
  158CHOL    R1 1908   2.380   2.548   6.738  0.0797  0.3099  0.2041
  158CHOL    R2 1909   2.596   2.615   6.898 -0.0115 -0.1294  0.5263
  158CHOL    R3 1910   2.698   2.382   6.801  0.0468  0.1282 -0.0839
  158CHOL    R4 1911   2.926   2.515   6.928 -0.0254 -0.2049  0.4379
  158CHOL    R5 1912   2.917   2.440   6.724  0.0924  0.3655  0.1988
  158CHOL    C1 1913   3.213   2.239   6.855  0.0213 -0.0070 -0.1865
  158CHOL    C2 1914   3.392   1.969   6.981 -0.1750  0.0723 -0.0622
  159CHOL   ROH 1915   3.921   4.514   7.412 -0.0933 -0.0269  0.0052
  159CHOL    R1 1916   3.859   4.351   7.189 -0.1153 -0.0499  0.0275
  159CHOL    R2 1917   3.612   4.355   7.066 -0.1087 -0.0156  0.0103
  159CHOL    R3 1918   3.760   4.403   6.843 -0.0823 -0.0826  0.0137
  159CHOL    R4 1919   3.505   4.299   6.742 -0.0583 -0.1304  0.0132
  159CHOL    R5 1920   3.704   4.224   6.694 -0.0498 -0.1340  0.0659
  159CHOL    C1 1921   3.582   4.312   6.344 -0.0042 -0.2602  0.0181
  159CHOL    C2 1922   3.483   4.640   6.028  0.1363  0.3229 -0.1026
  160CHOL   ROH 1923   1.763   0.088   4.141  0.0602 -0.1712  0.0238
  160CHOL    R1 1924   1.542   0.188   4.287  0.1339 -0.0494  0.0509
  160CHOL    R2 1925   1.412   0.040   4.480 -0.0538 -0.0551 -0.0868
  160CHOL    R3 1926   1.464   0.256   4.636  0.1313 -0.2198  0.0865
  160CHOL    R4 1927   1.248   0.114   4.776 -0.0702 -0.1093 -0.0814
  160CHOL    R5 1928   1.249   0.324   4.717  0.1685 -0.0567  0.0683
  160CHOL    C1 1929   1.203   0.360   5.094  0.0940 -0.2954  0.0845
  160CHOL    C2 1930   1.167   0.302   5.407  0.1554 -0.0078  0.0973
  161CHOL   ROH 1931   7.450   3.717   3.552  0.2770 -0.0201 -0.0560
  161CHOL    R1 1932   7.478   3.768   3.829  0.2115 -0.0248 -0.0484
  161CHOL    R2 1933   7.406   4.009   3.944  0.2019 -0.0199 -0.0642
  161CHOL    R3 1934   7.257   3.850   4.107  0.1482 -0.0095 -0.1032
  161CHOL    R4 1935   7.167   4.123   4.165  0.2208  0.0039 -0.0560
  161CHOL    R5 1936   7.237   3.976   4.310  0.1712 -0.0433 -0.0803
  161CHOL    C1 1937   6.887   4.041   4.447  0.1813  0.0275 -0.0878
  161CHOL    C2 1938   7.034   4.199   4.770  0.0053 -0.0249  0.1692
  162CHOL   ROH 1939   3.961   0.559   7.468 -0.2862  0.0311  0.0838
  162CHOL    R1 1940   3.977   0.786   7.300 -0.0158 -0.0139  0.0461
  162CHOL    R2 1941   4.029   0.767   7.029 -0.0880 -0.1257  0.0442
  162CHOL    R3 1942   3.800   0.912   7.008  0.0978  0.1792  0.0574
  162CHOL    R4 1943   3.908   0.901   6.735 -0.1260 -0.3161 -0.0293
  162CHOL    R5 1944   3.852   1.081   6.846  0.2193 -0.0895 -0.1970
  162CHOL    C1 1945   3.623   1.116   6.543  0.0263 -0.1409 -0.0597
  162CHOL    C2 1946   3.534   1.383   6.239  0.1810  0.0903  0.0675
  163CHOL   ROH 1947   5.507   4.190   4.589  0.1945 -0.0308 -0.0950
  163CHOL    R1 1948   5.468   4.340   4.825 -0.1113 -0.0671 -0.1190
  163CHOL    R2 1949   5.391   4.225   5.063  0.3030 -0.2233 -0.0589
  163CHOL    R3 1950   5.613   4.351   5.159  0.0183  0.4122 -0.1814
  163CHOL    R4 1951   5.435   4.324   5.392  0.4454 -0.7468  0.0901
  163CHOL    R5 1952   5.527   4.508   5.318 -0.3439 -0.2143  0.2946
  163CHOL    C1 1953   5.668   4.499   5.673  0.2611 -0.4551  0.0618
  163CHOL    C2 1954   5.571   4.629   6.041  0.0033  0.1426 -0.1646
  164CHOL   ROH 1955   7.014   6.180   6.592  0.2610 -0.0604  0.0233
  164CHOL    R1 1956   7.032   5.992   6.381  0.1317  0.1091 -0.1422
  164CHOL    R2 1957   6.870   5.770   6.366  0.4073 -0.1077  0.0160
  164CHOL    R3 1958   6.813   5.867   6.119 -0.1929 -0.0094  0.1774
  164CHOL    R4 1959   6.782   5.576   6.094  0.5130 -0.0865 -0.0337
  164CHOL    R5 1960   6.906   5.705   5.969  0.0188  0.3559 -0.1041
  164CHOL    C1 1961   6.677   5.554   5.703  0.0111  0.0181  0.0889
  164CHOL    C2 1962   6.621   5.657   5.256 -0.2590  0.0290 -0.0987
  165CHOL   ROH 1963   4.962   5.904   3.945  0.3005  0.0380 -0.1097
  165CHOL    R1 1964   5.172   5.844   4.125  0.2398  0.0740 -0.0241
  165CHOL    R2 1965   5.217   5.989   4.356  0.0886  0.0484  0.0271
  165CHOL    R3 1966   5.201   5.745   4.474  0.1110  0.0212 -0.0286
  165CHOL    R4 1967   5.319   5.918   4.678  0.1751 -0.0373 -0.0198
  165CHOL    R5 1968   5.400   5.730   4.606  0.1454 -0.0216 -0.0881
  165CHOL    C1 1969   5.363   5.648   4.977  0.2466 -0.1127 -0.0994
  165CHOL    C2 1970   5.317   5.757   5.360  0.1999 -0.0927  0.0418
  166CHOL   ROH 1971   2.762   1.432   7.685  0.0798  0.0534 -0.0862
  166CHOL    R1 1972   2.964   1.516   7.506  0.2037  0.0343  0.0412
  166CHOL    R2 1973   3.137   1.338   7.383  0.0518 -0.0207 -0.1055
  166CHOL    R3 1974   3.048   1.459   7.156  0.2138  0.3054 -0.0014
  166CHOL    R4 1975   3.292   1.316   7.075 -0.0889 -0.1253 -0.1693
  166CHOL    R5 1976   3.248   1.528   7.044  0.3174 -0.0140 -0.0175
  166CHOL    C1 1977   3.298   1.417   6.682 -0.0187  0.1200 -0.1088
  166CHOL    C2 1978   3.734   1.529   6.743  0.2352 -0.2192  0.1588
  167CHOL   ROH 1979   1.492  -0.178   7.067  0.3819 -0.0384 -0.0418
  167CHOL    R1 1980   1.437  -0.085   6.805  0.0944  0.0252  0.0396
  167CHOL    R2 1981   1.578   0.121   6.688 -0.0649  0.0758 -0.0472
  167CHOL    R3 1982   1.617  -0.061   6.489 -0.2394  0.1455 -0.1489
  167CHOL    R4 1983   1.719   0.193   6.381  0.3819  0.0565  0.1437
  167CHOL    R5 1984   1.570   0.062   6.288  0.1918  0.4143 -0.1057
  167CHOL    C1 1985   1.837   0.065   6.015  0.4782  0.1106  0.1593
  167CHOL    C2 1986   2.186   0.240   5.746  0.1961  0.0940 -0.0777
  168CHOL   ROH 1987   5.117   1.222   8.313  0.1820  0.2393  0.0684
  168CHOL    R1 1988   4.840   1.279   8.317  0.1575  0.1322  0.0163
  168CHOL    R2 1989   4.689   1.273   8.549  0.0936 -0.0098 -0.0206
  168CHOL    R3 1990   4.623   1.526   8.474  0.0256 -0.0073  0.0515
  168CHOL    R4 1991   4.437   1.462   8.690  0.1381 -0.0562  0.1204
  168CHOL    R5 1992   4.385   1.533   8.492  0.0375 -0.0330  0.1623
  168CHOL    C1 1993   4.228   1.809   8.702  0.1002 -0.0809  0.2703
  168CHOL    C2 1994   3.912   1.926   8.857  0.1230  0.0535 -0.2219
  169CHOL   ROH 1995   0.609   4.467   6.645 -0.4058 -0.0080  0.0639
  169CHOL    R1 1996   0.760   4.433   6.408 -0.2650  0.1092  0.1362
  169CHOL    R2 1997   0.912   4.208   6.359 -0.2173  0.1523  0.1304
  169CHOL    R3 1998   0.766   4.197   6.130 -0.0757  0.2292  0.0335
  169CHOL    R4 1999   0.984   4.005   6.089 -0.1298  0.1107  0.1834
  169CHOL    R5 2000   0.930   4.170   5.957  0.0375  0.1473  0.1418
  169CHOL    C1 2001   0.889   3.877   5.717  0.0541  0.1586  0.1233
  169CHOL    C2 2002   1.097   3.784   5.462 -0.0900  0.0930 -0.1529
  170CHOL   ROH 2003   4.650   1.739   9.459  0.1578 -0.0155  0.1150
  170CHOL    R1 2004   4.521   1.988   9.422  0.1372 -0.0703 -0.2197
  170CHOL    R2 2005   4.294   2.017   9.267 -0.0955 -0.3751  0.0466
  170CHOL    R3 2006   4.194   2.131   9.493  0.2567  0.1124 -0.0234
  170CHOL    R4 2007   4.031   2.241   9.276 -0.1650 -0.4540 -0.0194
  170CHOL    R5 2008   4.139   2.355   9.428  0.0661 -0.0495 -0.4551
  170CHOL    C1 2009   3.784   2.479   9.492  0.1254 -0.0425 -0.1235
  170CHOL    C2 2010   3.397   2.608   9.477  0.1255  0.3833  0.2074
  171CHOL   ROH 2011   3.361   3.577   4.712 -0.1190 -0.0839  0.1180
  171CHOL    R1 2012   3.429   3.793   4.881  0.2499 -0.1070  0.0043
  171CHOL    R2 2013   3.267   3.877   5.089  0.2946  0.3951 -0.1584
  171CHOL    R3 2014   3.493   3.842   5.236  0.1330  0.0059  0.0123
  171CHOL    R4 2015   3.327   4.023   5.397  0.4184  0.5364 -0.2467
  171CHOL    R5 2016   3.534   4.056   5.335  0.5509  0.0180 -0.1534
  171CHOL    C1 2017   3.574   4.074   5.714  0.3387  0.2534 -0.1378
  171CHOL    C2 2018   3.517   4.026   5.952  0.2184 -0.1864  0.0112
  172CHOL   ROH 2019   3.199   0.695   4.630  0.0655 -0.2765 -0.1805
  172CHOL    R1 2020   3.175   0.623   4.902  0.0657 -0.1103 -0.1358
  172CHOL    R2 2021   3.348   0.447   5.026 -0.0429 -0.1759 -0.0770
  172CHOL    R3 2022   3.379   0.652   5.203  0.1491 -0.1021 -0.1925
  172CHOL    R4 2023   3.430   0.410   5.360 -0.1278 -0.0700 -0.0441
  172CHOL    R5 2024   3.287   0.568   5.407  0.0302  0.1115 -0.1545
  172CHOL    C1 2025   3.506   0.581   5.720  0.0031  0.0611 -0.1333
  172CHOL    C2 2026   3.547   0.890   6.059 -0.0508 -0.0395  0.1609
  173CHOL   ROH 2027   0.587   6.400   5.704  0.1367  0.0631 -0.3632
  173CHOL    R1 2028   0.602   6.642   5.850  0.1270 -0.0181 -0.2285
  173CHOL    R2 2029   0.739   6.863   5.758 -0.0239  0.0908 -0.1821
  173CHOL    R3 2030   0.501   6.988   5.801 -0.0485 -0.0266  0.0432
  173CHOL    R4 2031   0.675   7.195   5.687 -0.2133  0.0955 -0.0032
  173CHOL    R5 2032   0.562   7.208   5.873 -0.0853 -0.0281  0.0892
  173CHOL    C1 2033   0.414   7.506   5.686 -0.3467 -0.0119  0.3125
  173CHOL    C2 2034   0.326   7.783   5.406 -0.0924 -0.3092 -0.2214
  174CHOL   ROH 2035   2.847   6.274   6.666 -0.1547 -0.2105 -0.0135
  174CHOL    R1 2036   3.045   6.124   6.529 -0.1746 -0.1489 -0.1112
  174CHOL    R2 2037   2.986   5.962   6.313 -0.2156 -0.0945 -0.1422
  174CHOL    R3 2038   3.179   6.110   6.191 -0.2668 -0.0362 -0.1529
  174CHOL    R4 2039   3.114   5.899   5.998 -0.2638 -0.0118 -0.1785
  174CHOL    R5 2040   3.312   5.949   6.074 -0.2591  0.0111 -0.2082
  174CHOL    C1 2041   3.370   6.001   5.701 -0.3399  0.0911 -0.2096
  174CHOL    C2 2042   3.638   5.898   5.540  0.0042 -0.3891 -0.0295
  175CHOL   ROH 2043   6.818   1.829   6.870 -0.0359 -0.2973  0.0909
  175CHOL    R1 2044   6.721   1.924   6.621  0.0013 -0.1575  0.1282
  175CHOL    R2 2045   6.618   1.756   6.428 -0.0475 -0.0416  0.0497
  175CHOL    R3 2046   6.403   1.922   6.443  0.0056  0.0205  0.1175
  175CHOL    R4 2047   6.386   1.803   6.176  0.0384  0.2332  0.0203
  175CHOL    R5 2048   6.385   2.016   6.224  0.0983  0.1970  0.1843
  175CHOL    C1 2049   6.050   1.987   6.043  0.1382  0.4515  0.0668
  175CHOL    C2 2050   5.700   1.778   5.877  0.1045 -0.1367  0.1527
  176CHOL   ROH 2051   4.758   3.140   6.214  0.1078  0.0499  0.1824
  176CHOL    R1 2052   4.515   3.003   6.262  0.1077  0.0784  0.2626
  176CHOL    R2 2053   4.493   2.729   6.241  0.0054  0.1042  0.0097
  176CHOL    R3 2054   4.397   2.749   6.495  0.2372 -0.1161  0.1195
  176CHOL    R4 2055   4.271   2.507   6.386 -0.3505  0.3083 -0.2058
  176CHOL    R5 2056   4.169   2.676   6.477  0.0636  0.3810  0.1563
  176CHOL    C1 2057   4.052   2.396   6.708 -0.3400  0.2203 -0.2282
  176CHOL    C2 2058   3.684   2.244   6.701 -0.1726 -0.0737  0.1723
  177CHOL   ROH 2059   1.897   3.717   4.473  0.0586  0.1093 -0.0848
  177CHOL    R1 2060   1.836   3.744   4.748  0.0048  0.1201 -0.0973
  177CHOL    R2 2061   1.995   3.887   4.922  0.1136 -0.0911 -0.0183
  177CHOL    R3 2062   1.763   4.017   4.977  0.2391  0.1566 -0.0649
  177CHOL    R4 2063   1.941   4.084   5.201  0.1393 -0.3615  0.1822
  177CHOL    R5 2064   1.740   4.000   5.215  0.0080 -0.1115 -0.1023
  177CHOL    C1 2065   1.691   4.322   5.414  0.2721 -0.2864  0.2552
  177CHOL    C2 2066   1.572   4.504   5.703  0.0575 -0.0034  0.0360
  178CHOL   ROH 2067   4.258   4.172   5.048  0.1386  0.1716 -0.0932
  178CHOL    R1 2068   4.457   4.013   5.171  0.0933  0.1380 -0.0622
  178CHOL    R2 2069   4.520   4.034   5.440 -0.0095  0.0612 -0.0303
  178CHOL    R3 2070   4.471   3.766   5.439 -0.0079  0.0613 -0.1273
  178CHOL    R4 2071   4.657   3.806   5.661  0.1843 -0.0552 -0.2653
  178CHOL    R5 2072   4.681   3.667   5.496  0.0432  0.0313 -0.3598
  178CHOL    C1 2073   4.690   3.423   5.789  0.2986 -0.1228 -0.4931
  178CHOL    C2 2074   5.041   3.252   5.822 -0.2975 -0.2597  0.0473
  179CHOL   ROH 2075   6.663   3.600   6.796  0.0729 -0.1369 -0.1131
  179CHOL    R1 2076   6.682   3.712   6.537 -0.0455 -0.0593 -0.0905
  179CHOL    R2 2077   6.855   3.614   6.344  0.0335  0.1357 -0.1318
  179CHOL    R3 2078   6.628   3.599   6.195  0.0305 -0.0349 -0.1087
  179CHOL    R4 2079   6.845   3.570   6.001  0.0151  0.0144 -0.1151
  179CHOL    R5 2080   6.681   3.713   5.992 -0.0559 -0.0801 -0.1505
  179CHOL    C1 2081   6.626   3.530   5.662  0.0015 -0.2164 -0.0836
  179CHOL    C2 2082   6.686   3.282   5.393 -0.1627  0.1872 -0.2869
  180CHOL   ROH 2083   5.094   1.421   5.687  0.1812  0.0138 -0.2198
  180CHOL    R1 2084   5.262   1.215   5.592  0.0649 -0.1010 -0.1794
  180CHOL    R2 2085   5.311   0.984   5.736  0.0299 -0.0474 -0.0802
  180CHOL    R3 2086   5.226   0.862   5.508 -0.1044 -0.1312  0.0133
  180CHOL    R4 2087   5.415   0.673   5.627 -0.0306 -0.0852 -0.0304
  180CHOL    R5 2088   5.421   0.751   5.424 -0.1526 -0.1584 -0.0627
  180CHOL    C1 2089   5.397   0.378   5.350 -0.1918 -0.1858  0.0863
  180CHOL    C2 2090   5.551   0.082   5.338  0.0261  0.1316  0.1766
  181CHOL   ROH 2091   1.597   4.938   5.933  0.1061 -0.1633 -0.0120
  181CHOL    R1 2092   1.343   4.845   6.017  0.0669 -0.0289  0.0244
  181CHOL    R2 2093   1.108   4.930   5.900  0.0880  0.1213  0.0783
  181CHOL    R3 2094   1.066   4.663   5.867 -0.0652  0.1495  0.0515
  181CHOL    R4 2095   0.799   4.783   5.852 -0.0158  0.2840  0.2471
  181CHOL    R5 2096   0.861   4.621   5.984 -0.0113  0.2283  0.1735
  181CHOL    C1 2097   0.579   4.447   5.794 -0.2200  0.4051  0.3202
  181CHOL    C2 2098   0.273   4.190   5.754  0.4609 -0.0613  0.2016
  182CHOL   ROH 2099   5.405   3.938   7.362  0.0532  0.0251  0.1382
  182CHOL    R1 2100   5.303   3.998   7.105  0.0431  0.0699  0.1515
  182CHOL    R2 2101   5.380   3.860   6.879  0.0903  0.1556  0.1097
  182CHOL    R3 2102   5.113   3.822   6.848  0.1023  0.0864  0.0977
  182CHOL    R4 2103   5.219   3.833   6.574  0.0887  0.2309  0.1046
  182CHOL    R5 2104   5.056   3.954   6.656  0.0559  0.1452  0.1552
  182CHOL    C1 2105   4.874   3.782   6.368  0.0990  0.2098  0.0903
  182CHOL    C2 2106   4.937   3.948   6.069 -0.0357  0.2049  0.0913
  183CHOL   ROH 2107   7.485   0.979   6.822  0.5181 -0.1072  0.0554
  183CHOL    R1 2108   7.453   1.097   6.567  0.2783 -0.0945  0.0892
  183CHOL    R2 2109   7.621   1.295   6.472  0.1542 -0.0493 -0.0354
  183CHOL    R3 2110   7.650   1.125   6.262  0.0193 -0.0249 -0.0756
  183CHOL    R4 2111   7.551   1.374   6.143  0.2598  0.1019 -0.0226
  183CHOL    R5 2112   7.465   1.175   6.119  0.0773  0.1842 -0.0824
  183CHOL    C1 2113   7.538   1.261   5.754  0.1946  0.2128 -0.0530
  183CHOL    C2 2114   7.178   1.348   5.721 -0.0724 -0.1542 -0.0040
  184CHOL   ROH 2115   5.290   5.708   6.305  0.0994 -0.2569  0.0099
  184CHOL    R1 2116   5.260   5.496   6.121 -0.2872 -0.2140  0.0133
  184CHOL    R2 2117   5.037   5.466   5.962 -0.2189  0.3737 -0.2175
  184CHOL    R3 2118   5.220   5.461   5.761 -0.0060 -0.1458 -0.0271
  184CHOL    R4 2119   4.967   5.381   5.634 -0.0720  0.3799 -0.2506
  184CHOL    R5 2120   5.156   5.272   5.628 -0.3068 -0.0691  0.0012
  184CHOL    C1 2121   5.099   5.326   5.255  0.2135 -0.1042 -0.0910
  184CHOL    C2 2122   5.151   5.215   4.852 -0.1406  0.3296 -0.0479
  185CHOL   ROH 2123   2.289   7.005   4.319  0.1396  0.1388 -0.0116
  185CHOL    R1 2124   2.284   6.746   4.433  0.2339  0.1733  0.0721
  185CHOL    R2 2125   2.418   6.684   4.668 -0.0424  0.3919  0.2940
  185CHOL    R3 2126   2.172   6.598   4.746 -0.0760  0.1741 -0.0345
  185CHOL    R4 2127   2.360   6.427   4.891 -0.0977  0.5172  0.4256
  185CHOL    R5 2128   2.196   6.361   4.765  0.1787  0.2125  0.2058
  185CHOL    C1 2129   2.096   6.196   5.094 -0.1614  0.3855  0.1938
  185CHOL    C2 2130   1.897   6.006   5.327 -0.1503  0.0535 -0.0014
  186CHOL   ROH 2131   7.438   5.045   6.263 -0.0911 -0.1289 -0.0051
  186CHOL    R1 2132   7.555   4.885   6.061 -0.1235 -0.0962 -0.0505
  186CHOL    R2 2133   7.518   4.611   6.048 -0.0626 -0.1062 -0.0434
  186CHOL    R3 2134   7.437   4.666   5.795 -0.1665 -0.1181 -0.0131
  186CHOL    R4 2135   7.452   4.374   5.805  0.0376 -0.1088 -0.0686
  186CHOL    R5 2136   7.549   4.504   5.659 -0.0895 -0.0169 -0.0707
  186CHOL    C1 2137   7.337   4.289   5.426 -0.0016 -0.1214 -0.0549
  186CHOL    C2 2138   7.119   3.986   5.242  0.0525 -0.3001  0.2076
  187CHOL   ROH 2139   1.853   1.918   7.293  0.0816 -0.1255  0.1491
  187CHOL    R1 2140   1.818   1.687   7.132  0.2409 -0.1132  0.0989
  187CHOL    R2 2141   1.663   1.686   6.904  0.0705 -0.2212  0.2269
  187CHOL    R3 2142   1.890   1.591   6.789  0.0963  0.0829  0.0077
  187CHOL    R4 2143   1.686   1.567   6.580 -0.1809 -0.4345  0.2824
  187CHOL    R5 2144   1.816   1.409   6.653  0.2066 -0.1665  0.2528
  187CHOL    C1 2145   1.913   1.408   6.284 -0.3032 -0.2732  0.1089
  187CHOL    C2 2146   1.713   1.182   6.071 -0.2430 -0.2302 -0.1630
  188CHOL   ROH 2147   1.408   4.013  11.228 -0.0000  0.0385  0.0366
  188CHOL    R1 2148   1.590   3.869  11.390  0.0490  0.0366 -0.0194
  188CHOL    R2 2149   1.512   3.658  11.550  0.0939  0.0517  0.0231
  188CHOL    R3 2150   1.707   3.525  11.415  0.0351  0.0309 -0.0382
  188CHOL    R4 2151   1.639   3.349  11.640  0.1273  0.0643  0.0169
  188CHOL    R5 2152   1.838   3.422  11.587  0.1051  0.0549 -0.0771
  188CHOL    C1 2153   1.897   3.045  11.566  0.0916  0.0521 -0.0443
  188CHOL    C2 2154   2.155   2.924  11.833  0.1049 -0.0184  0.0163
  189CHOL   ROH 2155   2.702   3.285   5.360  0.0543 -0.0572  0.0163
  189CHOL    R1 2156   2.798   3.141   5.584 -0.0175 -0.0360  0.0612
  189CHOL    R2 2157   3.067   3.112   5.638 -0.0336  0.0023  0.1726
  189CHOL    R3 2158   2.997   3.215   5.879 -0.1478  0.0030  0.1397
  189CHOL    R4 2159   3.282   3.151   5.905 -0.0899  0.2813  0.1796
  189CHOL    R5 2160   3.122   3.085   6.038 -0.0360  0.1654  0.1849
  189CHOL    C1 2161   3.342   3.271   6.288 -0.2298  0.4443  0.1526
  189CHOL    C2 2162   3.475   3.294   6.649  0.0884  0.1607  0.2388
  190CHOL   ROH 2163   6.166   0.059   6.753 -0.2089  0.1417 -0.0794
  190CHOL    R1 2164   6.132   0.274   6.572  0.0246  0.1610 -0.1057
  190CHOL    R2 2165   6.344   0.393   6.441  0.1618 -0.0706 -0.1126
  190CHOL    R3 2166   6.196   0.337   6.219  0.1097  0.0514 -0.1083
  190CHOL    R4 2167   6.340   0.584   6.153  0.3170 -0.0820 -0.1221
  190CHOL    R5 2168   6.124   0.551   6.140  0.2931  0.1057 -0.1181
  190CHOL    C1 2169   6.199   0.642   5.777  0.3583  0.0258 -0.1236
  190CHOL    C2 2170   6.223   0.998   5.612  0.2230  0.0417  0.1887
  191CHOL   ROH 2171   5.189   3.031   8.221 -0.0887  0.2769 -0.2540
  191CHOL    R1 2172   4.931   3.044   8.105 -0.0908  0.0564 -0.2800
  191CHOL    R2 2173   4.831   2.846   7.941  0.0369 -0.1004 -0.1726
  191CHOL    R3 2174   4.625   2.848   8.119  0.0246 -0.1197 -0.1868
  191CHOL    R4 2175   4.503   2.771   7.863  0.0203  0.0294 -0.2294
  191CHOL    R5 2176   4.440   2.935   7.993  0.0585 -0.0104 -0.1616
  191CHOL    C1 2177   4.118   2.730   7.984 -0.0009  0.0870 -0.2758
  191CHOL    C2 2178   4.034   2.608   7.665  0.2475 -0.1323  0.0145
  192CHOL   ROH 2179   0.654   4.771   3.991 -0.2908 -0.0895  0.0752
  192CHOL    R1 2180   0.824   4.702   4.207 -0.0991 -0.0285 -0.0513
  192CHOL    R2 2181   0.817   4.833   4.451 -0.0267 -0.0883 -0.0020
  192CHOL    R3 2182   0.784   4.581   4.547  0.1985 -0.1381 -0.0558
  192CHOL    R4 2183   0.819   4.748   4.785 -0.1250 -0.1523 -0.0193
  192CHOL    R5 2184   0.932   4.569   4.734  0.0967 -0.0105  0.0218
  192CHOL    C1 2185   0.790   4.462   5.071  0.0291 -0.2364 -0.0799
  192CHOL    C2 2186   0.756   4.577   5.385 -0.2522  0.0359  0.1653
  193CHOL   ROH 2187   6.272   3.785   6.670 -0.0071  0.0519 -0.1343
  193CHOL    R1 2188   6.282   3.889   6.407 -0.0005  0.0461 -0.1369
  193CHOL    R2 2189   6.308   4.159   6.355  0.0640  0.0404 -0.1430
  193CHOL    R3 2190   6.520   4.077   6.206  0.0323 -0.0166 -0.1562
  193CHOL    R4 2191   6.447   4.340   6.095  0.0041 -0.0637 -0.2480
  193CHOL    R5 2192   6.469   4.153   5.984 -0.0170 -0.1085 -0.1759
  193CHOL    C1 2193   6.727   4.368   5.804 -0.0605 -0.1779 -0.3214
  193CHOL    C2 2194   6.880   4.740   5.684 -0.0694  0.2568  0.3111
  194CHOL   ROH 2195   4.578   5.319   6.892  0.1181  0.2311 -0.0753
  194CHOL    R1 2196   4.568   5.067   6.765  0.2499  0.1472  0.0777
  194CHOL    R2 2197   4.496   5.037   6.500 -0.2145 -0.0924  0.2229
  194CHOL    R3 2198   4.733   4.906   6.483 -0.0383  0.2525 -0.1578
  194CHOL    R4 2199   4.543   4.732   6.343 -0.0466 -0.0742  0.2350
  194CHOL    R5 2200   4.676   4.675   6.506  0.3389  0.1672  0.0243
  194CHOL    C1 2201   4.793   4.432   6.236  0.2165  0.2601 -0.1154
  194CHOL    C2 2202   4.500   4.144   5.967 -0.0381 -0.0216 -0.1319
  195CHOL   ROH 2203   4.709   0.786   7.492  0.0582  0.1297 -0.0146
  195CHOL    R1 2204   4.506   0.958   7.397 -0.1006 -0.0717 -0.0455
  195CHOL    R2 2205   4.559   1.207   7.288 -0.3464  0.0998  0.2108
  195CHOL    R3 2206   4.415   1.110   7.079 -0.0309  0.0693  0.0013
  195CHOL    R4 2207   4.430   1.399   7.032 -0.2867  0.1170  0.1937
  195CHOL    R5 2208   4.249   1.278   7.039 -0.1695 -0.0817 -0.0661
  195CHOL    C1 2209   4.219   1.421   6.686  0.0443  0.0983 -0.0131
  195CHOL    C2 2210   4.236   1.846   6.721  0.1155 -0.0870  0.0786
  196CHOL   ROH 2211   0.957   7.006   4.078 -0.1142 -0.2306  0.0156
  196CHOL    R1 2212   0.958   6.920   4.348  0.0357 -0.0735  0.0659
  196CHOL    R2 2213   1.165   6.775   4.457  0.1240  0.0511  0.0521
  196CHOL    R3 2214   1.165   6.975   4.642  0.1569  0.1547 -0.0569
  196CHOL    R4 2215   1.303   6.751   4.774  0.0227  0.1529  0.1052
  196CHOL    R5 2216   1.131   6.862   4.851  0.0431  0.2754 -0.0035
  196CHOL    C1 2217   1.382   6.925   5.131 -0.0055  0.3095  0.0339
  196CHOL    C2 2218   1.532   6.891   5.400  0.0709 -0.2106 -0.0308
  197CHOL   ROH 2219   3.654   6.427   3.934  0.0512  0.1589  0.0092
  197CHOL    R1 2220   3.595   6.344   4.199  0.0785  0.2627  0.0494
  197CHOL    R2 2221   3.665   6.095   4.296 -0.1788  0.1804  0.0460
  197CHOL    R3 2222   3.785   6.241   4.491  0.1007  0.0640 -0.0356
  197CHOL    R4 2223   3.771   5.969   4.600 -0.3770  0.1407  0.0990
  197CHOL    R5 2224   3.698   6.151   4.695 -0.0445  0.3208  0.0160
  197CHOL    C1 2225   3.946   6.033   4.960 -0.2299  0.0082  0.0532
  197CHOL    C2 2226   4.205   6.257   5.318  0.0717 -0.1424 -0.0057
  198CHOL   ROH 2227   5.089   6.919   6.615 -0.0429  0.1426  0.0160
  198CHOL    R1 2228   5.017   7.039   6.368 -0.1351  0.3426  0.1374
  198CHOL    R2 2229   4.881   6.901   6.171  0.2140  0.3485 -0.1124
  198CHOL    R3 2230   4.708   7.110   6.189 -0.1842  0.0171  0.0832
  198CHOL    R4 2231   4.607   6.949   5.966  0.2446  0.1234 -0.2089
  198CHOL    R5 2232   4.653   7.162   5.962 -0.1381  0.2297  0.1156
  198CHOL    C1 2233   4.285   7.173   5.864 -0.1115 -0.3188 -0.0814
  198CHOL    C2 2234   4.190   7.229   5.489 -0.2374 -0.2717 -0.2419
  199CHOL   ROH 2235   0.152   3.920   4.090 -0.0309  0.0719  0.0909
  199CHOL    R1 2236  -0.002   3.995   4.315 -0.0138  0.1631  0.0725
  199CHOL    R2 2237  -0.061   3.819   4.520 -0.1539  0.1934  0.0580
  199CHOL    R3 2238   0.048   4.015   4.675 -0.0501  0.1190  0.0803
  199CHOL    R4 2239  -0.061   3.821   4.866  0.0087  0.0634  0.0601
  199CHOL    R5 2240  -0.102   4.035   4.860  0.0388  0.0734  0.1595
  199CHOL    C1 2241   0.041   4.005   5.212  0.2007 -0.0822  0.0824
  199CHOL    C2 2242  -0.105   3.897   5.524 -0.0081 -0.1826  0.0466
  200CHOL   ROH 2243   2.532   1.440   4.727  0.0011 -0.1736  0.0066
  200CHOL    R1 2244   2.449   1.396   4.994 -0.0469 -0.1888 -0.0113
  200CHOL    R2 2245   2.448   1.145   5.110  0.1436 -0.1645  0.0424
  200CHOL    R3 2246   2.600   1.267   5.299 -0.0293  0.0159  0.0683
  200CHOL    R4 2247   2.512   1.017   5.424  0.3903 -0.1823 -0.0120
  200CHOL    R5 2248   2.488   1.218   5.505  0.0711 -0.2443  0.0657
  200CHOL    C1 2249   2.691   1.058   5.786  0.3717 -0.0234 -0.0193
  200CHOL    C2 2250   2.728   1.072   6.097  0.0611  0.1366 -0.0422
  201CHOL   ROH 2251   0.633   0.606   7.256 -0.1796  0.0043 -0.0508
  201CHOL    R1 2252   0.811   0.630   7.037 -0.0116  0.2400  0.1064
  201CHOL    R2 2253   0.742   0.558   6.780  0.4141 -0.1755  0.0900
  201CHOL    R3 2254   0.820   0.812   6.722 -0.1526 -0.0190 -0.0490
  201CHOL    R4 2255   0.887   0.655   6.482  0.4774 -0.0767  0.1534
  201CHOL    R5 2256   1.022   0.784   6.596  0.0538  0.3673  0.1827
  201CHOL    C1 2257   1.046   0.950   6.254 -0.0177  0.1277  0.0600
  201CHOL    C2 2258   1.232   1.092   6.052  0.1811  0.0884  0.0935
  202CHOL   ROH 2259   7.840   6.276   3.978  0.2070  0.0183  0.1018
  202CHOL    R1 2260   7.817   6.167   4.238 -0.0771  0.1816  0.1487
  202CHOL    R2 2261   7.598   6.213   4.400 -0.4322 -0.0120 -0.2590
  202CHOL    R3 2262   7.589   5.942   4.411 -0.0502 -0.0233 -0.0762
  202CHOL    R4 2263   7.491   6.030   4.673 -0.3944  0.0292 -0.2159
  202CHOL    R5 2264   7.654   5.889   4.636 -0.1562  0.2302  0.0180
  202CHOL    C1 2265   7.421   5.668   4.842 -0.0137  0.0425 -0.0192
  202CHOL    C2 2266   7.123   5.478   5.001 -0.1145 -0.0288 -0.0589
  203CHOL   ROH 2267   3.002   3.299   9.968 -0.2544 -0.0177  0.0865
  203CHOL    R1 2268   3.186   3.108  10.066 -0.2297  0.0478  0.1685
  203CHOL    R2 2269   3.111   2.853  10.140 -0.1603 -0.0041  0.0626
  203CHOL    R3 2270   3.306   2.780   9.965 -0.0074  0.1250  0.1757
  203CHOL    R4 2271   3.328   2.587  10.185 -0.2012 -0.0390  0.0546
  203CHOL    R5 2272   3.488   2.711  10.104 -0.1280  0.0215  0.2847
  203CHOL    C1 2273   3.637   2.364  10.047 -0.0814  0.0619  0.1560
  203CHOL    C2 2274   3.716   2.075   9.794 -0.0021  0.0137 -0.1066
  204CHOL   ROH 2275   2.663   7.373   4.259 -0.0999  0.2148 -0.1381
  204CHOL    R1 2276   2.580   7.503   4.497 -0.0697  0.0708 -0.0480
  204CHOL    R2 2277   2.455   7.369   4.703  0.1663 -0.1045 -0.0146
  204CHOL    R3 2278   2.655   7.476   4.853  0.1672  0.0212 -0.0986
  204CHOL    R4 2279   2.430   7.448   5.039  0.2111  0.0215 -0.0411
  204CHOL    R5 2280   2.544   7.629   4.999  0.1468  0.0461 -0.1379
  204CHOL    C1 2281   2.604   7.594   5.374  0.2382  0.2130 -0.1353
  204CHOL    C2 2282   2.680   7.736   5.808  0.2317  0.2197 -0.3740
  205CHOL   ROH 2283   0.513   3.032   6.616  0.2366  0.1214  0.0512
  205CHOL    R1 2284   0.599   3.119   6.360  0.1259  0.1819  0.0340
  205CHOL    R2 2285   0.512   3.002   6.126  0.2588  0.0357  0.0562
  205CHOL    R3 2286   0.443   3.257   6.061 -0.0502 -0.0543  0.0145
  205CHOL    R4 2287   0.599   3.160   5.832  0.1727  0.1356  0.0837
  205CHOL    R5 2288   0.635   3.343   5.947 -0.1128  0.1930  0.0891
  205CHOL    C1 2289   0.585   3.492   5.599 -0.1675  0.1093  0.0607
  205CHOL    C2 2290   0.515   3.875   5.459  0.0743  0.3804  0.1000
  206CHOL   ROH 2291   5.847   3.912   4.380  0.1220 -0.0365 -0.1801
  206CHOL    R1 2292   5.980   3.969   4.624 -0.0376  0.0411 -0.1099
  206CHOL    R2 2293   5.844   4.007   4.862 -0.1840 -0.0546 -0.1770
  206CHOL    R3 2294   6.010   3.811   4.951 -0.1017  0.0495 -0.0996
  206CHOL    R4 2295   5.981   3.993   5.178 -0.2881  0.0576 -0.1264
  206CHOL    R5 2296   6.168   3.926   5.089 -0.2162  0.1560 -0.0543
  206CHOL    C1 2297   6.218   3.802   5.446 -0.2715  0.2206 -0.0242
  206CHOL    C2 2298   6.199   3.743   5.889 -0.2328  0.2045 -0.0979
  207CHOL   ROH 2299   0.804   2.682   6.876 -0.2635  0.1189 -0.0351
  207CHOL    R1 2300   0.936   2.672   6.626 -0.1088  0.1515  0.0437
  207CHOL    R2 2301   0.855   2.504   6.421  0.1129  0.0610  0.0239
  207CHOL    R3 2302   0.849   2.735   6.278  0.0550  0.0324 -0.0191
  207CHOL    R4 2303   0.955   2.535   6.092  0.0356  0.0146 -0.0036
  207CHOL    R5 2304   1.046   2.726   6.142  0.0234  0.0323 -0.0610
  207CHOL    C1 2305   1.007   2.770   5.765 -0.0637 -0.0392 -0.0600
  207CHOL    C2 2306   1.361   2.916   5.495 -0.2350 -0.0248 -0.0544
  208CHOL   ROH 2307   3.203   6.623   4.036  0.1076  0.2088  0.2335
  208CHOL    R1 2308   3.307   6.636   4.300  0.1316  0.0389  0.2332
  208CHOL    R2 2309   3.153   6.582   4.523  0.0957  0.0994  0.2237
  208CHOL    R3 2310   3.352   6.404   4.577 -0.0509 -0.0875  0.1589
  208CHOL    R4 2311   3.191   6.412   4.821  0.0145  0.0345  0.1973
  208CHOL    R5 2312   3.406   6.443   4.807  0.0404 -0.1591  0.1494
  208CHOL    C1 2313   3.399   6.146   5.046 -0.1705 -0.1787  0.1212
  208CHOL    C2 2314   3.629   6.329   5.250  0.1634  0.1365  0.2021
  209CHOL   ROH 2315   2.525   4.345   4.368 -0.0928 -0.0595  0.1383
  209CHOL    R1 2316   2.438   4.478   4.602 -0.0459 -0.1933  0.2339
  209CHOL    R2 2317   2.597   4.505   4.826  0.1178 -0.0500  0.1081
  209CHOL    R3 2318   2.540   4.769   4.796 -0.2052 -0.1070  0.1883
  209CHOL    R4 2319   2.605   4.739   5.080  0.0376 -0.0763  0.1339
  209CHOL    R5 2320   2.424   4.828   4.997 -0.1256 -0.2676  0.2808
  209CHOL    C1 2321   2.556   5.123   5.199 -0.3123 -0.1451  0.2243
  209CHOL    C2 2322   2.386   5.048   5.486 -0.1610 -0.0961 -0.1227
  210CHOL   ROH 2323  -0.071   2.285   6.915 -0.1446  0.0617  0.0917
  210CHOL    R1 2324  -0.164   2.211   6.658 -0.0878 -0.1211  0.1233
  210CHOL    R2 2325  -0.138   2.375   6.438 -0.3171 -0.1466  0.0789
  210CHOL    R3 2326  -0.017   2.157   6.330 -0.0629 -0.0302  0.1181
  210CHOL    R4 2327  -0.009   2.359   6.117 -0.4771 -0.1090  0.0110
  210CHOL    R5 2328  -0.089   2.156   6.101 -0.1995 -0.2391  0.1556
  210CHOL    C1 2329   0.179   2.144   5.830 -0.3317  0.0221  0.0082
  210CHOL    C2 2330   0.102   2.230   5.435  0.1433 -0.1231 -0.1220
  211CHOL   ROH 2331   2.637   4.844   6.778  0.2913 -0.1251  0.0146
  211CHOL    R1 2332   2.505   4.719   6.561  0.0715  0.0392  0.0495
  211CHOL    R2 2333   2.589   4.749   6.299 -0.0793  0.0869  0.0024
  211CHOL    R3 2334   2.591   4.477   6.303 -0.2436  0.0835 -0.1007
  211CHOL    R4 2335   2.514   4.546   6.029 -0.0057  0.2328 -0.1282
  211CHOL    R5 2336   2.406   4.413   6.164 -0.1806  0.2441 -0.2577
  211CHOL    C1 2337   2.473   4.173   5.876 -0.1170  0.3145 -0.3010
  211CHOL    C2 2338   2.173   4.212   5.737  0.2545 -0.0226  0.0680
  212CHOL   ROH 2339   5.958   6.652   6.304 -0.0579 -0.0081  0.1674
  212CHOL    R1 2340   5.811   6.659   6.062 -0.0992  0.0923  0.1940
  212CHOL    R2 2341   5.821   6.455   5.876 -0.0099  0.2367  0.0339
  212CHOL    R3 2342   5.551   6.459   5.905 -0.0074  0.0601  0.0835
  212CHOL    R4 2343   5.595   6.372   5.629 -0.0054  0.2586  0.0231
  212CHOL    R5 2344   5.470   6.537   5.694 -0.0911  0.1437  0.1481
  212CHOL    C1 2345   5.209   6.326   5.512 -0.0005  0.1056  0.0634
  212CHOL    C2 2346   4.841   6.235   5.610  0.3244 -0.1260  0.0268
  213CHOL   ROH 2347   3.968   0.224   7.209 -0.1813  0.2587  0.1320
  213CHOL    R1 2348   3.728   0.289   7.073 -0.1152  0.2422  0.0011
  213CHOL    R2 2349   3.715   0.489   6.882  0.0339  0.0630 -0.2197
  213CHOL    R3 2350   3.612   0.290   6.729 -0.0147 -0.0556 -0.0324
  213CHOL    R4 2351   3.477   0.532   6.636 -0.0955 -0.1641 -0.1348
  213CHOL    R5 2352   3.382   0.348   6.702 -0.0295 -0.1229  0.0348
  213CHOL    C1 2353   3.241   0.370   6.348 -0.2166 -0.4075  0.0904
  213CHOL    C2 2354   3.115   0.082   6.031 -0.0353 -0.0071 -0.0212
  214CHOL   ROH 2355   1.725   1.139   4.440  0.0355 -0.1935  0.1027
  214CHOL    R1 2356   1.492   1.171   4.596 -0.0196 -0.0808 -0.0015
  214CHOL    R2 2357   1.326   0.959   4.662 -0.0697 -0.0252  0.0492
  214CHOL    R3 2358   1.368   1.048   4.916 -0.1551  0.1046  0.0196
  214CHOL    R4 2359   1.186   0.820   4.946  0.1347 -0.1214  0.1054
  214CHOL    R5 2360   1.156   1.021   5.024 -0.1135 -0.1329  0.0483
  214CHOL    C1 2361   1.144   0.822   5.349  0.1735 -0.0555  0.1102
  214CHOL    C2 2362   1.113   0.802   5.691  0.1612 -0.0387  0.0345
  215CHOL   ROH 2363   7.326   0.561   6.844  0.1645  0.0507  0.0453
  215CHOL    R1 2364   7.443   0.602   6.590  0.0632 -0.1300 -0.0334
  215CHOL    R2 2365   7.344   0.485   6.360 -0.1994 -0.0768  0.0442
  215CHOL    R3 2366   7.338   0.742   6.270  0.0237 -0.0860 -0.0000
  215CHOL    R4 2367   7.302   0.578   6.030 -0.4056 -0.0883  0.0662
  215CHOL    R5 2368   7.452   0.733   6.060 -0.1885 -0.2628 -0.1082
  215CHOL    C1 2369   7.272   0.872   5.753 -0.3164 -0.1035  0.0376
  215CHOL    C2 2370   7.264   0.826   5.410  0.1857  0.2853  0.4303
  216CHOL   ROH 2371   6.196   5.332   4.125 -0.0471 -0.1227  0.1355
  216CHOL    R1 2372   6.421   5.250   4.276  0.0126 -0.0324  0.0968
  216CHOL    R2 2373   6.534   5.407   4.473 -0.0190  0.0116  0.0810
  216CHOL    R3 2374   6.496   5.186   4.626  0.0968 -0.0074  0.0833
  216CHOL    R4 2375   6.705   5.338   4.765  0.1847 -0.0156 -0.0428
  216CHOL    R5 2376   6.715   5.129   4.704  0.1523 -0.0071 -0.0730
  216CHOL    C1 2377   6.769   5.090   5.079  0.4120 -0.0493 -0.1128
  216CHOL    C2 2378   6.767   5.171   5.407  0.3720  0.3367 -0.1952
  217CHOL   ROH 2379   5.065   4.536   7.388 -0.2408 -0.0130 -0.0150
  217CHOL    R1 2380   5.219   4.542   7.151 -0.1876  0.0862  0.0219
  217CHOL    R2 2381   5.160   4.386   6.931  0.0100 -0.0094  0.0372
  217CHOL    R3 2382   5.164   4.624   6.801 -0.1781 -0.0292 -0.0077
  217CHOL    R4 2383   5.146   4.422   6.588  0.1390 -0.0983  0.0213
  217CHOL    R5 2384   5.294   4.581   6.604 -0.0339  0.0651  0.0637
  217CHOL    C1 2385   5.140   4.667   6.265  0.0376 -0.1687 -0.0301
  217CHOL    C2 2386   4.969   4.949   6.013 -0.1916  0.3480  0.2687
  218CHOL   ROH 2387   2.669   1.964   8.705  0.0416 -0.0663  0.1757
  218CHOL    R1 2388   2.947   2.015   8.707  0.0190  0.0606  0.1694
  218CHOL    R2 2389   3.112   1.953   8.493  0.0858 -0.1241  0.2728
  218CHOL    R3 2390   3.181   2.215   8.513 -0.0339 -0.0654 -0.0276
  218CHOL    R4 2391   3.428   2.078   8.434  0.0775 -0.0784  0.3234
  218CHOL    R5 2392   3.402   2.211   8.605 -0.0933  0.1428  0.1328
  218CHOL    C1 2393   3.678   2.398   8.418 -0.0397  0.0033  0.0707
  218CHOL    C2 2394   3.997   2.335   8.566 -0.0903  0.2796 -0.0046
  219CHOL   ROH 2395   3.746   0.319   4.787 -0.0472 -0.0380  0.1385
  219CHOL    R1 2396   3.930   0.370   4.996 -0.0314 -0.0182  0.1192
  219CHOL    R2 2397   3.919   0.598   5.151  0.0046  0.0136  0.0708
  219CHOL    R3 2398   3.914   0.420   5.356 -0.0070  0.0584  0.1104
  219CHOL    R4 2399   3.920   0.683   5.486  0.0961  0.0890  0.0524
  219CHOL    R5 2400   4.057   0.516   5.522  0.0563  0.0549  0.0611
  219CHOL    C1 2401   3.916   0.564   5.874  0.1386  0.1749  0.0789
  219CHOL    C2 2402   3.909   0.622   6.298 -0.2156  0.1946 -0.0846
  220CHOL   ROH 2403   4.287   2.107   4.908  0.2746  0.2033 -0.0824
  220CHOL    R1 2404   4.159   2.016   5.144  0.1481  0.0846 -0.1952
  220CHOL    R2 2405   4.294   1.983   5.383  0.0205 -0.0396 -0.1409
  220CHOL    R3 2406   4.098   2.146   5.478 -0.0268 -0.0861 -0.1584
  220CHOL    R4 2407   4.191   1.997   5.712  0.2671  0.2180 -0.0699
  220CHOL    R5 2408   3.985   2.014   5.642  0.1968 -0.0065  0.0673
  220CHOL    C1 2409   3.947   2.157   5.993  0.3664  0.3245 -0.0451
  220CHOL    C2 2410   3.767   2.341   6.239  0.1828  0.0442  0.0270
  221CHOL   ROH 2411   6.092   2.913   4.406  0.0940  0.1527  0.0578
  221CHOL    R1 2412   6.272   2.788   4.585  0.0646  0.1456  0.0823
  221CHOL    R2 2413   6.366   2.913   4.813 -0.0518  0.0985  0.1555
  221CHOL    R3 2414   6.271   2.690   4.935 -0.0328  0.0327  0.0514
  221CHOL    R4 2415   6.411   2.838   5.147 -0.2770  0.0840  0.1839
  221CHOL    R5 2416   6.444   2.630   5.091 -0.1215  0.1064  0.1822
  221CHOL    C1 2417   6.348   2.585   5.457 -0.3903  0.0137  0.1027
  221CHOL    C2 2418   6.416   2.847   5.621  0.0005 -0.1562 -0.1331
  222CHOL   ROH 2419   5.438   3.071   4.603 -0.3112  0.1045  0.2325
  222CHOL    R1 2420   5.336   3.197   4.835 -0.1250  0.0842  0.3271
  222CHOL    R2 2421   5.306   3.064   5.076 -0.0030  0.0432  0.3175
  222CHOL    R3 2422   5.455   3.270   5.171  0.1148 -0.0173  0.2668
  222CHOL    R4 2423   5.380   3.115   5.409 -0.2721  0.2688  0.3467
  222CHOL    R5 2424   5.349   3.329   5.378 -0.0292  0.2789  0.1171
  222CHOL    C1 2425   5.564   3.338   5.694 -0.3181  0.3434  0.3160
  222CHOL    C2 2426   5.768   3.519   6.040  0.0518 -0.2253  0.2171
  223CHOL   ROH 2427   3.383   5.016   4.111  0.1577 -0.1205  0.0441
  223CHOL    R1 2428   3.380   4.992   4.393  0.0703 -0.0994  0.0454
  223CHOL    R2 2429   3.544   5.143   4.557  0.0323 -0.0995  0.0847
  223CHOL    R3 2430   3.310   5.210   4.676  0.0006 -0.0729  0.0077
  223CHOL    R4 2431   3.511   5.233   4.889 -0.0081  0.2739 -0.0161
  223CHOL    R5 2432   3.326   5.117   4.896  0.0484  0.1912  0.1197
  223CHOL    C1 2433   3.271   5.349   5.194 -0.0615  0.5162 -0.1469
  223CHOL    C2 2434   3.220   5.664   5.381  0.0876  0.1490 -0.2051
  224CHOL   ROH 2435   2.130   4.110   4.207  0.0365  0.1665  0.1099
  224CHOL    R1 2436   2.084   4.303   4.410  0.0350  0.1198  0.1543
  224CHOL    R2 2437   1.884   4.275   4.599  0.0635  0.0537  0.1754
  224CHOL    R3 2438   2.089   4.310   4.773  0.0811  0.0485  0.1553
  224CHOL    R4 2439   1.869   4.469   4.884  0.0217 -0.1309  0.3004
  224CHOL    R5 2440   2.071   4.539   4.841 -0.0220 -0.0015  0.3019
  224CHOL    C1 2441   2.054   4.615   5.215  0.0139 -0.2433  0.3543
  224CHOL    C2 2442   2.079   4.717   5.554  0.2020 -0.3195 -0.0304
  225CHOL   ROH 2443   2.267   2.004  10.077 -0.0778 -0.0061  0.1850
  225CHOL    R1 2444   2.477   2.109  10.236 -0.0256 -0.0541  0.1494
  225CHOL    R2 2445   2.439   2.315  10.416  0.0898  0.0769  0.0315
  225CHOL    R3 2446   2.549   2.139  10.592 -0.0484  0.0984  0.1411
  225CHOL    R4 2447   2.622   2.403  10.696  0.0478  0.1052  0.0494
  225CHOL    R5 2448   2.758   2.238  10.652 -0.0193  0.0211  0.1620
  225CHOL    C1 2449   2.833   2.289  11.022 -0.1064  0.1418  0.1628
  225CHOL    C2 2450   3.213   2.247  11.160 -0.0629  0.0664 -0.2200
  226CHOL   ROH 2451   0.297   5.210   3.429 -0.0731 -0.1432  0.0549
  226CHOL    R1 2452   0.205   5.187   3.696 -0.1023 -0.0952  0.0487
  226CHOL    R2 2453   0.216   4.950   3.837  0.0951 -0.0132  0.1699
  226CHOL    R3 2454   0.348   5.102   4.019 -0.0835  0.2043  0.1227
  226CHOL    R4 2455   0.263   4.865   4.169  0.0817  0.2022  0.2287
  226CHOL    R5 2456   0.225   5.073   4.223 -0.1150  0.2043  0.1067
  226CHOL    C1 2457   0.414   4.958   4.533 -0.0937  0.5318  0.2186
  226CHOL    C2 2458   0.309   4.818   4.903 -0.3561 -0.1098 -0.0177
  227CHOL   ROH 2459   0.519   1.381   4.405 -0.0152  0.0040 -0.1132
  227CHOL    R1 2460   0.287   1.505   4.509 -0.0647 -0.0724 -0.1314
  227CHOL    R2 2461   0.124   1.383   4.697 -0.0196 -0.1112 -0.1148
  227CHOL    R3 2462   0.168   1.612   4.836 -0.1075 -0.0751 -0.1468
  227CHOL    R4 2463   0.006   1.447   5.016  0.1119 -0.1820 -0.0511
  227CHOL    R5 2464  -0.036   1.651   4.954 -0.0690 -0.2165 -0.0339
  227CHOL    C1 2465  -0.021   1.700   5.332  0.1059 -0.1893 -0.0439
  227CHOL    C2 2466   0.155   1.656   5.735 -0.0614  0.0845  0.1062
  228CHOL   ROH 2467   0.851   3.476   3.819  0.1472  0.0373 -0.0390
  228CHOL    R1 2468   0.872   3.335   4.063  0.0947 -0.0174 -0.0654
  228CHOL    R2 2469   0.654   3.283   4.224  0.0887  0.1250 -0.0237
  228CHOL    R3 2470   0.740   3.026   4.203 -0.1126  0.0610 -0.0849
  228CHOL    R4 2471   0.534   3.019   4.413  0.2094  0.2590  0.2461
  228CHOL    R5 2472   0.739   2.944   4.429  0.1895  0.1306 -0.0551
  228CHOL    C1 2473   0.545   2.624   4.503  0.0907  0.2770  0.3457
  228CHOL    C2 2474   0.340   2.274   4.398 -0.0297  0.1723  0.0862
  229CHOL   ROH 2475   7.106   2.704   6.435 -0.0189 -0.2254 -0.0249
  229CHOL    R1 2476   7.264   2.656   6.205 -0.0429 -0.3548 -0.0149
  229CHOL    R2 2477   7.193   2.474   6.010 -0.3089 -0.1189 -0.1445
  229CHOL    R3 2478   7.225   2.687   5.845  0.0927 -0.0642 -0.0072
  229CHOL    R4 2479   7.326   2.457   5.692 -0.2489 -0.1438 -0.1186
  229CHOL    R5 2480   7.432   2.644   5.732  0.0550 -0.3415  0.0245
  229CHOL    C1 2481   7.434   2.648   5.351  0.1629 -0.1070  0.0255
  229CHOL    C2 2482   7.694   2.586   5.051  0.1734 -0.1960 -0.1725
  230CHOL   ROH 2483   5.871   2.539   7.393  0.0906 -0.2029 -0.0314
  230CHOL    R1 2484   5.604   2.616   7.340  0.0387 -0.2100  0.2123
  230CHOL    R2 2485   5.500   2.627   7.085 -0.0287  0.3219  0.2540
  230CHOL    R3 2486   5.310   2.464   7.190  0.0756 -0.0180 -0.0635
  230CHOL    R4 2487   5.168   2.624   6.988 -0.0870  0.5180  0.4385
  230CHOL    R5 2488   5.113   2.600   7.198  0.0457 -0.0677  0.4291
  230CHOL    C1 2489   4.796   2.468   7.030 -0.0231  0.3131  0.2478
  230CHOL    C2 2490   4.539   2.210   6.860 -0.2604  0.2685 -0.0485
  231CHOL   ROH 2491   1.713   4.002   4.123  0.3175  0.3129  0.2613
  231CHOL    R1 2492   1.490   4.034   4.294  0.2035  0.1575  0.1474
  231CHOL    R2 2493   1.439   3.863   4.506  0.1382  0.0425  0.0470
  231CHOL    R3 2494   1.436   4.094   4.649 -0.0221 -0.0193  0.1439
  231CHOL    R4 2495   1.345   3.889   4.837  0.0440 -0.1387  0.0345
  231CHOL    R5 2496   1.243   4.075   4.789 -0.0424 -0.1775  0.0896
  231CHOL    C1 2497   1.288   4.120   5.165 -0.1613 -0.3023  0.1182
  231CHOL    C2 2498   1.133   4.308   5.517  0.0483  0.1855  0.1003
  232CHOL   ROH 2499   7.593  -0.136   4.025 -0.2032  0.1817 -0.0636
  232CHOL    R1 2500   7.500  -0.019   4.265 -0.1318  0.0521  0.0279
  232CHOL    R2 2501   7.390  -0.167   4.470  0.1651 -0.0887  0.0872
  232CHOL    R3 2502   7.580  -0.042   4.619  0.1620  0.0658 -0.0347
  232CHOL    R4 2503   7.352  -0.075   4.801  0.3932 -0.3681  0.1959
  232CHOL    R5 2504   7.457   0.111   4.756  0.0961 -0.1907  0.2045
  232CHOL    C1 2505   7.509   0.096   5.134  0.5232 -0.3858  0.1447
  232CHOL    C2 2506   7.568   0.451   5.340  0.2765 -0.0976 -0.0462
  233CHOL   ROH 2507   6.047   0.370   4.255 -0.0821  0.2262 -0.0054
  233CHOL    R1 2508   5.982   0.431   4.523  0.0464  0.1984  0.0325
  233CHOL    R2 2509   5.915   0.237   4.708 -0.1316  0.2031 -0.0304
  233CHOL    R3 2510   6.114   0.352   4.853  0.0307 -0.0773 -0.0244
  233CHOL    R4 2511   5.961   0.195   5.048 -0.2445  0.1813 -0.0169
  233CHOL    R5 2512   6.012   0.407   5.062  0.0808  0.1144 -0.0453
  233CHOL    C1 2513   6.175   0.278   5.382 -0.1580 -0.0947 -0.0034
  233CHOL    C2 2514   6.496   0.234   5.531 -0.3432 -0.0310  0.1327
  234CHOL   ROH 2515   2.236   6.899   6.024  0.0825 -0.0558  0.0467
  234CHOL    R1 2516   1.973   6.857   5.928  0.0997  0.1104 -0.0772
  234CHOL    R2 2517   1.793   6.690   6.055  0.0588 -0.0709 -0.3680
  234CHOL    R3 2518   1.635   6.911   6.051  0.0763 -0.0483 -0.0673
  234CHOL    R4 2519   1.448   6.689   6.084  0.0503 -0.0971 -0.4642
  234CHOL    R5 2520   1.439   6.843   5.932  0.1039  0.1463 -0.2314
  234CHOL    C1 2521   1.100   6.896   6.097  0.0618 -0.0911 -0.2378
  234CHOL    C2 2522   0.669   6.907   6.270 -0.0479 -0.2732  0.0378
  235CHOL   ROH 2523   6.224   7.077   6.270 -0.1974 -0.0101 -0.1025
  235CHOL    R1 2524   6.083   7.148   6.036 -0.1589 -0.1234 -0.1605
  235CHOL    R2 2525   6.021   6.964   5.838 -0.2487 -0.2498 -0.0174
  235CHOL    R3 2526   5.768   7.054   5.879 -0.2045 -0.0895 -0.0896
  235CHOL    R4 2527   5.757   6.914   5.621 -0.2824 -0.3324  0.0423
  235CHOL    R5 2528   5.692   7.119   5.661 -0.1835 -0.2613 -0.1494
  235CHOL    C1 2529   5.365   6.970   5.533 -0.2606 -0.2300  0.0094
  235CHOL    C2 2530   5.039   6.729   5.694  0.2340  0.2432  0.0792
  236CHOL   ROH 2531   7.384   5.435   6.431 -0.0331 -0.1479 -0.0242
  236CHOL    R1 2532   7.263   5.531   6.194 -0.0088 -0.2400 -0.0754
  236CHOL    R2 2533   7.346   5.763   6.069 -0.1921 -0.1195  0.0105
  236CHOL    R3 2534   7.368   5.600   5.853  0.1129 -0.0652 -0.0025
  236CHOL    R4 2535   7.375   5.870   5.741 -0.1913 -0.0535  0.0324
  236CHOL    R5 2536   7.241   5.709   5.682  0.0465 -0.2166 -0.0441
  236CHOL    C1 2537   7.412   5.779   5.348  0.0956  0.0359  0.0329
  236CHOL    C2 2538   7.757   5.902   5.140 -0.2597 -0.0033  0.0588
  237PIPC   NC3 2539   2.026   6.664  14.422  0.0077 -0.2390  0.1136
  237PIPC   PO4 2540   1.808   6.426  14.573 -0.0008  0.0354 -0.3190
  237PIPC   GL1 2541   1.428   6.563  14.423 -0.0321  0.0458 -0.0075
  237PIPC   GL2 2542   1.599   6.731  14.161  0.0902  0.0892 -0.0445
  237PIPC   C1A 2543   1.027   6.787  14.233  0.3339  0.1327  0.1105
  237PIPC   D2A 2544   0.657   6.815  14.339  0.3778  0.1178  0.0910
  237PIPC   D3A 2545   0.535   6.871  13.913 -0.0308 -0.1688 -0.0244
  237PIPC   C4A 2546   0.595   7.265  13.632 -0.0586 -0.1859  0.0730
  237PIPC   C1B 2547   1.597   6.548  13.771 -0.1016  0.1923  0.1629
  237PIPC   C2B 2548   1.283   6.490  13.477  0.0464  0.2241 -0.0205
  237PIPC   C3B 2549   0.892   6.333  13.193  0.2277 -0.3542 -0.2433
  237PIPC   C4B 2550   0.750   5.901  13.135 -0.0512 -0.0932  0.1536
  238PIPC   NC3 2551   4.711   0.402  14.403  0.0457 -0.0572 -0.0406
  238PIPC   PO4 2552   5.154   0.371  14.402  0.0332 -0.0534  0.1460
  238PIPC   GL1 2553   4.987   0.043  14.127 -0.0312  0.1045  0.1562
  238PIPC   GL2 2554   5.099   0.247  13.804  0.0194 -0.1168  0.2070
  238PIPC   C1A 2555   4.962  -0.206  13.720 -0.2420  0.3796  0.0013
  238PIPC   D2A 2556   5.009  -0.373  13.240 -0.0814  0.0088 -0.0999
  238PIPC   D3A 2557   4.639  -0.251  13.044  0.0983  0.1339  0.1277
  238PIPC   C4A 2558   4.595   0.253  12.835  0.3251  0.0739  0.4788
  238PIPC   C1B 2559   5.152   0.657  13.630 -0.1529  0.0264  0.2024
  238PIPC   C2B 2560   5.122   0.920  13.290  0.1739 -0.1257 -0.0588
  238PIPC   C3B 2561   5.139   0.952  12.858 -0.1454 -0.2340 -0.1503
  238PIPC   C4B 2562   4.953   0.637  12.555  0.2865 -0.1615 -0.0467
  239PIPC   NC3 2563   3.007   5.012  14.929 -0.0765 -0.1572 -0.0270
  239PIPC   PO4 2564   3.246   5.191  14.535 -0.1822  0.2997 -0.2972
  239PIPC   GL1 2565   3.257   5.318  14.155 -0.2967  0.0043  0.0051
  239PIPC   GL2 2566   3.555   5.353  13.892  0.1357  0.2724 -0.0768
  239PIPC   C1A 2567   2.934   5.364  13.919 -0.1980 -0.2329  0.4387
  239PIPC   D2A 2568   2.758   5.494  13.533 -0.3938  0.1397 -0.0116
  239PIPC   D3A 2569   2.545   5.745  13.247 -0.3215 -0.2115  0.0414
  239PIPC   C4A 2570   2.759   5.893  12.826 -0.0229 -0.1716  0.0328
  239PIPC   C1B 2571   3.296   5.562  13.543 -0.1168  0.1477  0.0326
  239PIPC   C2B 2572   3.041   5.609  13.089 -0.0856  0.1118 -0.1286
  239PIPC   C3B 2573   2.718   5.322  13.002 -0.2491  0.2280 -0.2698
  239PIPC   C4B 2574   2.498   5.118  12.741  0.0779 -0.0893 -0.0025
  240PIPC   NC3 2575   6.307   7.163  14.935 -0.0453 -0.0403 -0.0591
  240PIPC   PO4 2576   6.395   7.356  14.584  0.0098 -0.2289  0.0623
  240PIPC   GL1 2577   6.375   7.493  14.197  0.1636  0.3019 -0.2136
  240PIPC   GL2 2578   6.558   7.717  14.299  0.0539  0.2206  0.0943
  240PIPC   C1A 2579   6.354   7.335  13.678  0.1527 -0.1942  0.0794
  240PIPC   D2A 2580   6.050   7.100  13.412  0.0298 -0.0010 -0.0396
  240PIPC   D3A 2581   5.858   6.747  13.486  0.0554 -0.1772 -0.1438
  240PIPC   C4A 2582   6.089   6.393  13.393  0.0651  0.1334 -0.1497
  240PIPC   C1B 2583   6.798   7.540  13.918 -0.0156 -0.0579  0.1977
  240PIPC   C2B 2584   6.725   7.462  13.398  0.0367 -0.1233 -0.1356
  240PIPC   C3B 2585   6.493   7.335  13.207  0.1468  0.0598 -0.1170
  240PIPC   C4B 2586   6.358   7.060  13.020 -0.1646 -0.0853  0.1764
  241PIPC   NC3 2587   3.303   2.014  13.830 -0.0359  0.2113 -0.2440
  241PIPC   PO4 2588   3.290   2.384  13.623 -0.4407  0.0049 -0.2143
  241PIPC   GL1 2589   3.641   2.538  13.309 -0.1566 -0.3137 -0.3046
  241PIPC   GL2 2590   3.800   2.772  13.432  0.0227 -0.0213 -0.1256
  241PIPC   C1A 2591   3.538   2.547  12.856  0.0841  0.3330  0.1654
  241PIPC   D2A 2592   3.552   2.680  12.461 -0.1987  0.3522  0.0744
  241PIPC   D3A 2593   3.381   2.855  12.118 -0.0281  0.3430  0.0897
  241PIPC   C4A 2594   3.008   3.075  12.248  0.1384  0.1273  0.1025
  241PIPC   C1B 2595   3.994   2.965  13.092  0.1737  0.1226 -0.4006
  241PIPC   C2B 2596   4.039   2.862  12.696 -0.1751 -0.0660  0.1157
  241PIPC   C3B 2597   4.039   2.943  12.271  0.1064  0.2226  0.0877
  241PIPC   C4B 2598   3.834   3.029  11.905 -0.1539 -0.0536 -0.2140
  242PIPC   NC3 2599   5.984   0.936  14.358  0.3584  0.0237  0.0300
  242PIPC   PO4 2600   5.708   0.547  14.476  0.0446  0.0604  0.1971
  242PIPC   GL1 2601   5.721   0.515  14.155  0.0560 -0.0781 -0.2428
  242PIPC   GL2 2602   6.002   0.353  14.064  0.0819  0.1685  0.3207
  242PIPC   C1A 2603   5.749   0.682  13.772 -0.0678 -0.0097  0.0431
  242PIPC   D2A 2604   5.578   0.928  13.411  0.1799  0.0533 -0.1581
  242PIPC   D3A 2605   5.855   1.170  13.134 -0.1739  0.0567 -0.1164
  242PIPC   C4A 2606   5.831   1.273  12.695  0.0021  0.0447 -0.3733
  242PIPC   C1B 2607   6.340   0.204  13.854  0.1651 -0.0222  0.1496
  242PIPC   C2B 2608   6.508   0.273  13.539  0.2047  0.0574 -0.2085
  242PIPC   C3B 2609   6.533   0.116  13.106 -0.1182 -0.2674  0.1119
  242PIPC   C4B 2610   6.628  -0.132  12.775  0.1627  0.0785  0.1296
  243PIPC   NC3 2611   0.012   2.659  14.268 -0.0610  0.1702  0.0064
  243PIPC   PO4 2612   0.425   2.749  14.267  0.0203 -0.0283 -0.1530
  243PIPC   GL1 2613   0.521   2.627  13.768  0.1940 -0.0754 -0.3571
  243PIPC   GL2 2614   0.701   2.405  13.623  0.0761  0.1959  0.1334
  243PIPC   C1A 2615   0.430   2.613  13.296 -0.1557 -0.1206  0.0695
  243PIPC   D2A 2616   0.250   2.561  12.863 -0.1240 -0.1868 -0.0357
  243PIPC   D3A 2617  -0.028   2.941  12.957  0.1101 -0.2557 -0.0280
  243PIPC   C4A 2618   0.090   3.438  13.080  0.2293  0.2524  0.1323
  243PIPC   C1B 2619   1.047   2.239  13.397  0.2096  0.2808 -0.0646
  243PIPC   C2B 2620   1.240   2.250  12.995 -0.0450 -0.2014  0.3206
  243PIPC   C3B 2621   1.096   2.119  12.650  0.0215  0.0146 -0.2780
  243PIPC   C4B 2622   0.948   1.960  12.173  0.3615 -0.3556  0.1323
  244PIPC   NC3 2623   5.309   7.627  15.106  0.2742 -0.3232 -0.0094
  244PIPC   PO4 2624   5.375   7.345  14.769  0.2962 -0.0762  0.3444
  244PIPC   GL1 2625   5.394   7.262  14.347 -0.2126  0.0215 -0.1812
  244PIPC   GL2 2626   5.154   7.129  14.238  0.1144  0.0714  0.2287
  244PIPC   C1A 2627   5.543   7.187  13.960 -0.0090  0.0639  0.1131
  244PIPC   D2A 2628   5.494   7.218  13.544 -0.1171  0.1364 -0.0314
  244PIPC   D3A 2629   5.596   7.236  13.192  0.1044 -0.1238 -0.1449
  244PIPC   C4A 2630   5.593   7.605  12.884 -0.3355  0.0207  0.2817
  244PIPC   C1B 2631   5.168   6.864  13.775 -0.4309  0.2096  0.1124
  244PIPC   C2B 2632   4.966   6.819  13.391  0.2398  0.0930 -0.1464
  244PIPC   C3B 2633   4.648   6.908  13.004  0.1996  0.0451 -0.3181
  244PIPC   C4B 2634   4.751   6.659  12.681 -0.3275 -0.2363 -0.0908
  245PIPC   NC3 2635   2.873   4.448  14.375 -0.5213 -0.0009 -0.2993
  245PIPC   PO4 2636   3.212   4.657  14.451  0.2626  0.1221  0.0870
  245PIPC   GL1 2637   3.134   4.784  14.061 -0.0205 -0.2024 -0.0519
  245PIPC   GL2 2638   2.831   4.683  13.937 -0.1464 -0.0198  0.3954
  245PIPC   C1A 2639   3.225   5.016  13.681  0.0655  0.2165 -0.2373
  245PIPC   D2A 2640   3.160   5.135  13.249 -0.1246  0.2155 -0.1735
  245PIPC   D3A 2641   3.623   5.153  13.423  0.1251 -0.2767  0.0732
  245PIPC   C4A 2642   3.741   5.613  13.361 -0.1336 -0.3720  0.2195
  245PIPC   C1B 2643   2.777   5.001  13.538  0.0349  0.0545 -0.2205
  245PIPC   C2B 2644   2.720   4.861  13.101  0.0723  0.5403  0.0036
  245PIPC   C3B 2645   2.625   4.600  12.720  0.2212  0.2831  0.2757
  245PIPC   C4B 2646   2.506   4.750  12.329  0.2159 -0.0021 -0.1457
  246PIPC   NC3 2647   6.857   7.279  14.695 -0.2590 -0.1618 -0.1265
  246PIPC   PO4 2648   6.798   7.044  15.053 -0.0673  0.2405  0.1444
  246PIPC   GL1 2649   6.666   6.855  14.680 -0.4555  0.0438  0.1856
  246PIPC   GL2 2650   6.886   6.596  14.609  0.1856 -0.1174 -0.0470
  246PIPC   C1A 2651   6.258   6.533  14.683  0.3209 -0.2234  0.1180
  246PIPC   D2A 2652   5.858   6.310  14.731  0.2770 -0.0469  0.1930
  246PIPC   D3A 2653   6.032   6.045  14.786 -0.2028  0.0371  0.0299
  246PIPC   C4A 2654   6.334   6.057  14.989 -0.0744 -0.1013  0.3386
  246PIPC   C1B 2655   7.096   6.718  14.223  0.0842  0.3159  0.3873
  246PIPC   C2B 2656   7.206   6.787  13.897  0.3584 -0.2210  0.2568
  246PIPC   C3B 2657   7.161   6.692  13.544 -0.0010  0.0278 -0.1037
  246PIPC   C4B 2658   7.023   6.639  13.092  0.1095 -0.1120 -0.2870
  247PIPC   NC3 2659   5.461   3.335  14.967  0.1149  0.1295 -0.1300
  247PIPC   PO4 2660   5.178   3.662  14.701  0.1556 -0.2969 -0.0623
  247PIPC   GL1 2661   5.465   3.588  14.521  0.0056  0.1508 -0.0953
  247PIPC   GL2 2662   5.725   3.628  14.684  0.1782 -0.2900 -0.3250
  247PIPC   C1A 2663   5.512   3.364  14.063 -0.1349  0.1082 -0.1173
  247PIPC   D2A 2664   5.666   3.535  13.612  0.1355  0.4929  0.1189
  247PIPC   D3A 2665   5.639   3.564  13.200  0.0626 -0.1760  0.0471
  247PIPC   C4A 2666   5.802   3.920  13.164  0.2619 -0.2281  0.0119
  247PIPC   C1B 2667   5.721   4.085  14.503 -0.0692  0.1185 -0.0746
  247PIPC   C2B 2668   5.723   4.324  14.143  0.0909 -0.1769 -0.1300
  247PIPC   C3B 2669   5.908   4.576  13.812  0.0987  0.0680 -0.0068
  247PIPC   C4B 2670   5.840   4.802  13.496 -0.3008  0.1730 -0.4612
  248PIPC   NC3 2671   6.306   1.352  14.637 -0.2411  0.1082  0.3414
  248PIPC   PO4 2672   6.453   0.884  14.593  0.1360 -0.0585 -0.1613
  248PIPC   GL1 2673   6.800   0.973  14.294 -0.0690 -0.1254  0.0797
  248PIPC   GL2 2674   7.037   0.812  14.080  0.2260  0.2302 -0.0707
  248PIPC   C1A 2675   7.054   1.319  14.135  0.4370 -0.1815  0.0112
  248PIPC   D2A 2676   7.160   1.548  13.918 -0.0909 -0.1970  0.1659
  248PIPC   D3A 2677   7.129   1.878  13.573 -0.0624  0.1141  0.0166
  248PIPC   C4A 2678   6.871   2.118  13.304 -0.0567 -0.2830  0.0680
  248PIPC   C1B 2679   7.093   0.866  13.659 -0.2019  0.2017  0.2261
  248PIPC   C2B 2680   7.071   0.852  13.227  0.0800 -0.2193  0.1082
  248PIPC   C3B 2681   7.117   0.937  12.892  0.1406  0.2750 -0.2947
  248PIPC   C4B 2682   6.865   0.973  12.472 -0.1160  0.4238 -0.0068
  249PIPC   NC3 2683   1.234   4.397  10.123  0.0764  0.1164 -0.0552
  249PIPC   PO4 2684   1.557   4.177  10.415 -0.0058 -0.2007 -0.4045
  249PIPC   GL1 2685   1.582   3.832  10.726  0.0586  0.0980  0.1497
  249PIPC   GL2 2686   1.902   3.845  10.965  0.1634  0.2622 -0.0449
  249PIPC   C1A 2687   1.504   3.588  11.001  0.1527 -0.3729  0.1954
  249PIPC   D2A 2688   1.416   3.170  11.222 -0.0324  0.1992  0.1213
  249PIPC   D3A 2689   1.066   2.959  11.372  0.3076 -0.3323  0.1687
  249PIPC   C4A 2690   1.028   2.647  11.730 -0.0776  0.1871 -0.0147
  249PIPC   C1B 2691   2.152   3.673  11.299  0.0146 -0.0948 -0.0908
  249PIPC   C2B 2692   2.561   3.663  11.489  0.3304  0.0063 -0.1294
  249PIPC   C3B 2693   2.806   3.451  11.627  0.0096 -0.1375  0.0608
  249PIPC   C4B 2694   3.018   3.106  11.745 -0.0218 -0.0858 -0.0072
  250PIPC   NC3 2695   5.923   3.707   8.145 -0.2336 -0.1982 -0.2272
  250PIPC   PO4 2696   5.945   3.410   8.284  0.1210 -0.0941  0.2262
  250PIPC   GL1 2697   5.655   3.317   7.906 -0.1794  0.0235 -0.2750
  250PIPC   GL2 2698   5.512   3.515   7.771 -0.2652  0.2099 -0.1104
  250PIPC   C1A 2699   5.706   3.064   7.569  0.1497 -0.1147  0.3243
  250PIPC   D2A 2700   5.387   3.040   7.341 -0.1482  0.4420 -0.0914
  250PIPC   D3A 2701   5.206   2.691   7.679  0.0715 -0.0190 -0.3125
  250PIPC   C4A 2702   4.828   2.480   7.592 -0.0235 -0.1209  0.4811
  250PIPC   C1B 2703   5.088   3.314   7.710 -0.2886 -0.0513  0.1220
  250PIPC   C2B 2704   4.875   2.978   7.463 -0.0889 -0.0850  0.1829
  250PIPC   C3B 2705   4.510   2.797   7.356 -0.4078 -0.0539 -0.3229
  250PIPC   C4B 2706   4.377   2.406   7.347  0.0886 -0.0019 -0.4015
  251PIPC   NC3 2707   3.282   4.195   9.724  0.2923 -0.2187  0.0266
  251PIPC   PO4 2708   3.748   4.392   9.870 -0.2631  0.0893 -0.2822
  251PIPC   GL1 2709   3.850   4.223  10.220 -0.1854  0.2154 -0.0689
  251PIPC   GL2 2710   4.005   3.850  10.362 -0.0400 -0.0027  0.0921
  251PIPC   C1A 2711   3.647   4.276  10.636  0.0607 -0.1248 -0.0719
  251PIPC   D2A 2712   3.240   4.158  10.721  0.3090 -0.0552  0.0871
  251PIPC   D3A 2713   3.462   3.764  10.778  0.2529  0.3118 -0.1194
  251PIPC   C4A 2714   3.142   3.665  11.008  0.2986  0.1710 -0.0073
  251PIPC   C1B 2715   3.855   3.437  10.422 -0.0055  0.1494 -0.0889
  251PIPC   C2B 2716   3.728   3.170  10.181  0.2826  0.0003  0.2309
  251PIPC   C3B 2717   3.894   2.944   9.921 -0.2278 -0.1202  0.1270
  251PIPC   C4B 2718   4.144   2.846   9.562  0.3190  0.0819 -0.0418
  252PIPC   NC3 2719   2.872   6.590  10.638  0.0326 -0.2365  0.1370
  252PIPC   PO4 2720   3.331   6.687  10.822 -0.1078  0.2675 -0.1386
  252PIPC   GL1 2721   3.273   6.872  11.217 -0.2386  0.1871  0.1000
  252PIPC   GL2 2722   3.041   6.912  11.170  0.0894  0.0817 -0.3325
  252PIPC   C1A 2723   3.385   7.112  11.602 -0.2350 -0.1939  0.2966
  252PIPC   D2A 2724   3.332   7.298  11.955 -0.2464  0.1111  0.1995
  252PIPC   D3A 2725   3.699   7.125  12.258  0.2882  0.2135 -0.3653
  252PIPC   C4A 2726   3.877   7.315  12.499 -0.3870  0.2452 -0.0100
  252PIPC   C1B 2727   2.942   7.338  11.558  0.0022  0.0474  0.0965
  252PIPC   C2B 2728   2.884   7.442  11.950 -0.0534 -0.1526 -0.0046
  252PIPC   C3B 2729   2.679   7.544  12.260  0.2676  0.0532 -0.1878
  252PIPC   C4B 2730   2.218   7.557  12.261 -0.0965  0.1141 -0.0624
  253PIPC   NC3 2731   5.608   0.031   7.492  0.1116  0.4031  0.0992
  253PIPC   PO4 2732   5.341   0.350   7.433  0.0409 -0.0750 -0.1345
  253PIPC   GL1 2733   5.027   0.498   7.214  0.1181 -0.3142 -0.2084
  253PIPC   GL2 2734   4.871   0.286   6.924  0.0190  0.0619  0.0052
  253PIPC   C1A 2735   4.883   0.772   6.866 -0.0454  0.0030  0.2947
  253PIPC   D2A 2736   4.799   0.773   6.355  0.1259 -0.0220  0.0412
  253PIPC   D3A 2737   4.432   0.789   6.174  0.4614  0.3726 -0.3065
  253PIPC   C4A 2738   4.084   1.139   6.244 -0.0203  0.0534  0.0928
  253PIPC   C1B 2739   5.081   0.370   6.547 -0.2385 -0.2131 -0.4552
  253PIPC   C2B 2740   5.379   0.015   6.292 -0.2190  0.0750 -0.1199
  253PIPC   C3B 2741   5.479  -0.452   6.228  0.2740 -0.4829  0.4335
  253PIPC   C4B 2742   5.349  -0.804   6.076 -0.1608 -0.1935 -0.0298
  254PIPC   NC3 2743   3.169   5.327  10.753 -0.0463 -0.3193  0.3744
  254PIPC   PO4 2744   3.440   5.589  10.873  0.3148 -0.1933  0.2006
  254PIPC   GL1 2745   3.708   5.474  11.217  0.1917 -0.2246 -0.3656
  254PIPC   GL2 2746   3.878   5.195  11.193  0.0330  0.0482  0.3735
  254PIPC   C1A 2747   3.626   5.624  11.593  0.0015  0.0009  0.1245
  254PIPC   D2A 2748   3.377   5.867  11.802 -0.0284 -0.1010 -0.2533
  254PIPC   D3A 2749   2.969   6.070  11.709 -0.2678 -0.0451  0.0035
  254PIPC   C4A 2750   2.690   6.262  12.016  0.1715  0.3653 -0.2831
  254PIPC   C1B 2751   3.696   5.143  11.577 -0.2222 -0.0406  0.1475
  254PIPC   C2B 2752   3.615   5.274  11.951  0.1546 -0.1225  0.0618
  254PIPC   C3B 2753   3.481   5.524  12.097  0.3298  0.0604 -0.0415
  254PIPC   C4B 2754   3.594   5.891  12.308 -0.3674  0.3123  0.1373
  255PIPC   NC3 2755   3.546   4.993   7.642 -0.1217 -0.0056 -0.2173
  255PIPC   PO4 2756   3.887   5.281   7.399  0.2065  0.1231 -0.1874
  255PIPC   GL1 2757   4.188   5.263   7.156 -0.1041  0.1175  0.0151
  255PIPC   GL2 2758   4.449   5.015   7.300  0.2307  0.0222 -0.0361
  255PIPC   C1A 2759   4.066   5.186   6.719  0.0109  0.1316  0.0876
  255PIPC   D2A 2760   4.016   5.236   6.296  0.1444 -0.1147  0.3656
  255PIPC   D3A 2761   3.526   5.223   6.165  0.1095 -0.3459  0.4209
  255PIPC   C4A 2762   3.309   5.486   5.862  0.1297 -0.1428 -0.0841
  255PIPC   C1B 2763   4.229   4.808   7.026 -0.3210  0.1716 -0.2632
  255PIPC   C2B 2764   4.206   4.457   6.677 -0.1988  0.0647  0.2845
  255PIPC   C3B 2765   4.066   4.216   6.352  0.0562  0.0315  0.1598
  255PIPC   C4B 2766   3.886   3.930   6.347  0.1320 -0.1839 -0.1265
  256PIPC   NC3 2767   6.121   4.312  10.542 -0.0635  0.0106 -0.2211
  256PIPC   PO4 2768   5.857   3.981  10.486 -0.1678  0.0952  0.1008
  256PIPC   GL1 2769   5.942   3.704  10.757 -0.0278 -0.2199 -0.0248
  256PIPC   GL2 2770   5.662   3.698  10.952 -0.1208 -0.2006 -0.0757
  256PIPC   C1A 2771   6.139   3.718  11.190  0.0802 -0.1609 -0.3463
  256PIPC   D2A 2772   6.062   3.516  11.671 -0.0152  0.1615 -0.0708
  256PIPC   D3A 2773   6.183   3.687  12.061 -0.1247  0.0709 -0.0061
  256PIPC   C4A 2774   6.109   3.621  12.494  0.1044  0.1212  0.3007
  256PIPC   C1B 2775   5.726   3.363  11.347 -0.0125 -0.3479  0.2202
  256PIPC   C2B 2776   5.540   3.104  11.692 -0.0230  0.0238 -0.0942
  256PIPC   C3B 2777   5.407   3.177  12.118  0.1161  0.0154 -0.2876
  256PIPC   C4B 2778   5.608   3.454  12.480  0.1420  0.1562  0.3556
  257PIPC   NC3 2779   0.603   5.352  10.854  0.0855 -0.0772  0.1609
  257PIPC   PO4 2780   0.542   5.030  11.175  0.0263  0.0812  0.1399
  257PIPC   GL1 2781   0.933   4.898  11.282  0.1331  0.1025  0.1172
  257PIPC   GL2 2782   1.096   5.127  11.344 -0.1493  0.0504 -0.2928
  257PIPC   C1A 2783   1.067   4.575  11.645 -0.0016 -0.4378  0.0545
  257PIPC   D2A 2784   1.307   4.496  11.980  0.0475 -0.0737  0.1568
  257PIPC   D3A 2785   1.462   4.390  12.317  0.0701 -0.0743 -0.0260
  257PIPC   C4A 2786   1.503   4.096  12.650 -0.2486 -0.1564  0.1498
  257PIPC   C1B 2787   1.103   5.111  11.832 -0.0809  0.1224  0.0294
  257PIPC   C2B 2788   1.114   5.206  12.317  0.1695  0.1697  0.0235
  257PIPC   C3B 2789   1.207   4.968  12.686  0.0242  0.0218  0.2337
  257PIPC   C4B 2790   1.292   4.544  12.775 -0.0933 -0.0834 -0.3301
  258PIPC   NC3 2791   0.874   3.160  10.067 -0.0953  0.4122  0.0668
  258PIPC   PO4 2792   1.003   2.780  10.387 -0.1210  0.3813  0.1473
  258PIPC   GL1 2793   1.092   2.469  10.724  0.2413 -0.1356  0.0418
  258PIPC   GL2 2794   0.991   2.220  10.916  0.1054  0.0769  0.0461
  258PIPC   C1A 2795   1.311   2.644  11.078 -0.1364  0.1179  0.1716
  258PIPC   D2A 2796   1.502   2.706  11.463 -0.0296  0.2756 -0.1526
  258PIPC   D3A 2797   1.302   3.018  11.818  0.0646 -0.1464  0.0433
  258PIPC   C4A 2798   0.891   3.138  12.022 -0.1574 -0.0832  0.0240
  258PIPC   C1B 2799   1.025   2.352  11.341  0.3655 -0.0620 -0.0995
  258PIPC   C2B 2800   1.229   2.204  11.707  0.0028 -0.3796 -0.0813
  258PIPC   C3B 2801   1.520   2.571  11.943 -0.1331 -0.0034  0.1751
  258PIPC   C4B 2802   1.706   2.856  12.085  0.1222 -0.2718  0.0617
  259PIPC   NC3 2803   0.763   6.453  11.098 -0.2027 -0.0153 -0.1234
  259PIPC   PO4 2804   0.657   5.976  11.123  0.0400  0.0251  0.0446
  259PIPC   GL1 2805   0.394   6.236  11.390  0.0152  0.2629 -0.1208
  259PIPC   GL2 2806   0.160   6.318  11.444 -0.0186  0.0999 -0.2210
  259PIPC   C1A 2807   0.353   6.125  11.839  0.4273 -0.1420 -0.2041
  259PIPC   D2A 2808   0.492   6.370  12.162  0.1195 -0.1346 -0.2647
  259PIPC   D3A 2809   0.561   5.999  12.374  0.1133 -0.0701  0.2157
  259PIPC   C4A 2810   0.434   5.976  12.764  0.1130  0.2725 -0.3032
  259PIPC   C1B 2811   0.196   6.618  11.814  0.0746 -0.0528  0.1457
  259PIPC   C2B 2812   0.142   6.870  12.188 -0.4749 -0.0674  0.2824
  259PIPC   C3B 2813   0.232   6.937  12.628 -0.2926  0.0056  0.0916
  259PIPC   C4B 2814   0.417   7.035  12.993  0.4449 -0.1831  0.0723
  260PIPC   NC3 2815   5.539   3.086  10.042 -0.0090 -0.0657  0.0513
  260PIPC   PO4 2816   5.264   3.414  10.124 -0.1009 -0.1266 -0.0117
  260PIPC   GL1 2817   4.974   3.367  10.415 -0.2031  0.2786 -0.1704
  260PIPC   GL2 2818   4.808   3.190  10.437 -0.2710 -0.4581 -0.2846
  260PIPC   C1A 2819   4.852   3.574  10.779 -0.1335  0.0737 -0.1311
  260PIPC   D2A 2820   4.633   3.845  11.070  0.0870 -0.2346  0.2408
  260PIPC   D3A 2821   4.929   4.098  11.412 -0.1597  0.1318  0.0819
  260PIPC   C4A 2822   4.957   4.453  11.344  0.0079  0.2561 -0.0116
  260PIPC   C1B 2823   4.634   2.945  10.800  0.2143  0.0452 -0.1110
  260PIPC   C2B 2824   4.316   2.945  11.168  0.0390  0.1732 -0.2058
  260PIPC   C3B 2825   4.321   3.081  11.553 -0.0390  0.2360 -0.1302
  260PIPC   C4B 2826   4.304   3.316  11.826  0.1589 -0.1266 -0.0822
  261DPPC   NC3 2827   4.436   2.354  13.927  0.2962  0.0520 -0.5125
  261DPPC   PO4 2828   4.305   2.017  13.846 -0.1194 -0.1480  0.1651
  261DPPC   GL1 2829   4.256   1.798  13.558  0.0054 -0.0189  0.0435
  261DPPC   GL2 2830   4.003   1.635  13.365 -0.2918  0.4260  0.0258
  261DPPC   C1A 2831   4.506   1.658  13.169  0.3209  0.1727  0.2056
  261DPPC   C2A 2832   4.535   1.630  12.752  0.1390 -0.0552  0.0843
  261DPPC   C3A 2833   4.560   1.748  12.308 -0.1470 -0.0038  0.0221
  261DPPC   C4A 2834   4.374   1.810  12.033 -0.1459  0.0544 -0.0493
  261DPPC   C1B 2835   4.050   1.729  12.950 -0.5330 -0.1002 -0.0309
  261DPPC   C2B 2836   4.104   1.891  12.540  0.1815  0.1228 -0.3525
  261DPPC   C3B 2837   3.913   1.776  12.183  0.0300  0.1738 -0.2873
  261DPPC   C4B 2838   3.591   1.694  11.915  0.4086 -0.1330 -0.1794
  262DPPC   NC3 2839   3.982   3.266  14.354 -0.0847  0.2694  0.1838
  262DPPC   PO4 2840   4.169   3.223  14.039 -0.1049 -0.1940  0.2277
  262DPPC   GL1 2841   4.328   3.297  13.767 -0.0721  0.2937 -0.0168
  262DPPC   GL2 2842   4.115   3.270  13.469  0.0850 -0.0786 -0.3408
  262DPPC   C1A 2843   4.574   3.549  13.448  0.0850  0.2806 -0.2296
  262DPPC   C2A 2844   4.628   3.744  13.024 -0.2046 -0.1972 -0.0694
  262DPPC   C3A 2845   4.330   3.882  12.716 -0.1543  0.2249  0.2121
  262DPPC   C4A 2846   4.113   4.064  12.319 -0.1171  0.0159  0.0243
  262DPPC   C1B 2847   4.210   3.508  13.033  0.1549  0.1149 -0.1380
  262DPPC   C2B 2848   4.150   3.436  12.594  0.0853 -0.2737 -0.0757
  262DPPC   C3B 2849   3.987   3.582  12.194 -0.0962  0.0921 -0.3177
  262DPPC   C4B 2850   3.905   3.614  11.775  0.0125  0.2168 -0.1873
  263DPPC   NC3 2851   3.803  -0.158  10.694  0.0339  0.5418 -0.0536
  263DPPC   PO4 2852   3.638  -0.431  10.947 -0.2222  0.3161  0.2300
  263DPPC   GL1 2853   3.794  -0.345  11.313 -0.1747  0.2609  0.1310
  263DPPC   GL2 2854   3.842  -0.037  11.379 -0.1693 -0.0753 -0.1531
  263DPPC   C1A 2855   3.807  -0.213  11.821 -0.1433 -0.1110  0.1353
  263DPPC   C2A 2856   3.591  -0.043  12.230  0.1078 -0.2403 -0.0883
  263DPPC   C3A 2857   3.492  -0.011  12.666  0.0946  0.2372 -0.1297
  263DPPC   C4A 2858   3.273   0.165  13.161 -0.1762 -0.3099 -0.0942
  263DPPC   C1B 2859   3.786   0.307  11.647 -0.1398 -0.4210 -0.0715
  263DPPC   C2B 2860   3.671   0.495  12.058 -0.1422 -0.2794  0.1031
  263DPPC   C3B 2861   3.615   0.465  12.494  0.1736  0.2410  0.0368
  263DPPC   C4B 2862   3.370   0.722  12.875 -0.3083 -0.1347  0.1259
  264DPPC   NC3 2863   6.592   5.460  11.306  0.2024  0.4700  0.3324
  264DPPC   PO4 2864   6.383   5.089  11.122 -0.2000 -0.0881  0.2264
  264DPPC   GL1 2865   6.430   5.001  11.523 -0.1937 -0.1209 -0.0183
  264DPPC   GL2 2866   6.196   4.975  11.585  0.4085  0.1162  0.0605
  264DPPC   C1A 2867   6.501   4.889  12.021  0.0110 -0.1069  0.1002
  264DPPC   C2A 2868   6.704   4.675  12.334  0.2271 -0.1181  0.1466
  264DPPC   C3A 2869   7.040   4.732  12.667 -0.1750  0.0479  0.3908
  264DPPC   C4A 2870   7.396   4.799  12.982 -0.0191 -0.0574 -0.1423
  264DPPC   C1B 2871   6.116   4.598  11.827 -0.0902 -0.1968  0.0097
  264DPPC   C2B 2872   5.943   4.241  12.090 -0.4188  0.1492  0.2301
  264DPPC   C3B 2873   5.946   4.201  12.435 -0.0149 -0.0458  0.1038
  264DPPC   C4B 2874   5.868   4.096  12.692 -0.0793 -0.2559 -0.3091
  265POPC   NC3 2875   3.993   7.594  14.765 -0.3351 -0.0851  0.1624
  265POPC   PO4 2876   3.713   7.196  14.652  0.1909  0.1086 -0.3184
  265POPC   GL1 2877   3.742   6.982  14.304 -0.1281 -0.0390 -0.0039
  265POPC   GL2 2878   3.818   7.140  13.989  0.1818  0.1856 -0.0374
  265POPC   C1A 2879   3.463   6.684  14.026 -0.1073  0.1456  0.2103
  265POPC   D2A 2880   3.261   6.562  13.895  0.1165 -0.2126  0.1260
  265POPC   C3A 2881   3.441   6.573  13.551  0.2121  0.1688 -0.2456
  265POPC   C4A 2882   3.470   6.477  13.094 -0.1731  0.0786 -0.0246
  265POPC   C1B 2883   3.781   6.922  13.595  0.2299  0.1967 -0.0454
  265POPC   C2B 2884   3.724   6.997  13.256  0.2314  0.3148 -0.1039
  265POPC   C3B 2885   3.640   7.057  12.841  0.1500 -0.3423 -0.0168
  265POPC   C4B 2886   3.367   6.844  12.777 -0.3255  0.0228 -0.1647
  266POPC   NC3 2887   7.428   5.691  15.070 -0.1125  0.0016 -0.0958
  266POPC   PO4 2888   7.381   6.111  15.147  0.0634 -0.0196 -0.0513
  266POPC   GL1 2889   7.389   6.087  14.736 -0.0717 -0.0831  0.1293
  266POPC   GL2 2890   7.356   6.384  14.710  0.3024  0.3196 -0.3694
  266POPC   C1A 2891   7.586   6.096  14.358  0.0664 -0.1606  0.0188
  266POPC   D2A 2892   7.707   6.079  13.958  0.0947 -0.2994 -0.0826
  266POPC   C3A 2893   8.078   5.897  13.843  0.1505 -0.3007  0.1958
  266POPC   C4A 2894   8.241   5.732  13.550  0.1653 -0.2880 -0.3624
  266POPC   C1B 2895   7.046   6.225  14.353 -0.1514 -0.0806 -0.1627
  266POPC   C2B 2896   6.762   5.919  14.168 -0.2846 -0.0860 -0.2793
  266POPC   C3B 2897   6.728   5.843  13.766 -0.0623  0.1732 -0.0330
  266POPC   C4B 2898   6.772   5.736  13.407  0.0608 -0.1575 -0.0182
  267POPC   NC3 2899   0.506   0.812  14.457 -0.2693  0.0511 -0.0652
  267POPC   PO4 2900   0.934   0.827  14.496  0.1070 -0.1282 -0.0736
  267POPC   GL1 2901   1.008   0.630  14.041  0.1748 -0.2029  0.0940
  267POPC   GL2 2902   1.340   0.562  13.845  0.0158 -0.0897  0.0548
  267POPC   C1A 2903   0.858   0.737  13.688  0.0439  0.0079  0.1675
  267POPC   D2A 2904   0.580   1.002  13.479  0.2938 -0.1575  0.1323
  267POPC   C3A 2905   0.586   1.155  13.138  0.1551 -0.2480 -0.0806
  267POPC   C4A 2906   0.504   1.369  12.907  0.0948  0.0193  0.0117
  267POPC   C1B 2907   1.376   0.526  13.367  0.0220  0.4710  0.2656
  267POPC   C2B 2908   1.499   0.411  12.988 -0.0291  0.1563  0.1556
  267POPC   C3B 2909   1.386   0.200  12.609  0.1924 -0.2798  0.1057
  267POPC   C4B 2910   1.719   0.017  12.329  0.0078  0.0133 -0.1760
  268POPC   NC3 2911   5.905   2.450  14.576  0.2445  0.2175 -0.0036
  268POPC   PO4 2912   5.455   2.582  14.552 -0.2537 -0.0906 -0.2036
  268POPC   GL1 2913   5.719   2.792  14.207  0.0240 -0.1491 -0.0892
  268POPC   GL2 2914   5.638   2.593  14.047  0.1957  0.0817  0.0862
  268POPC   C1A 2915   5.773   3.043  13.819  0.1805  0.0241 -0.1399
  268POPC   D2A 2916   5.984   3.040  13.432 -0.3823 -0.1566 -0.1836
  268POPC   C3A 2917   6.213   3.037  13.072 -0.2915 -0.0278  0.2071
  268POPC   C4A 2918   6.210   2.642  12.819 -0.0500 -0.1357 -0.1084
  268POPC   C1B 2919   6.016   2.586  13.742 -0.0905  0.0451 -0.3154
  268POPC   C2B 2920   6.177   2.625  13.354 -0.1174  0.0607 -0.0208
  268POPC   C3B 2921   6.537   2.724  13.216  0.0063  0.3141  0.0893
  268POPC   C4B 2922   6.710   2.757  12.702  0.0398  0.2504 -0.0831
  269POPC   NC3 2923   0.783   1.901  10.594  0.2073 -0.1708 -0.1261
  269POPC   PO4 2924   0.427   2.151  10.724 -0.1022 -0.0662 -0.1638
  269POPC   GL1 2925   0.504   2.190  11.115 -0.2423 -0.3668 -0.1868
  269POPC   GL2 2926   0.199   2.143  11.257  0.1608  0.2927  0.3100
  269POPC   C1A 2927   0.643   2.149  11.503 -0.2446  0.2036 -0.0282
  269POPC   D2A 2928   0.686   2.272  11.946  0.0723  0.3662 -0.0868
  269POPC   C3A 2929   0.980   2.453  12.185 -0.0807  0.0718 -0.0842
  269POPC   C4A 2930   1.054   2.795  12.412  0.1484 -0.0516  0.3501
  269POPC   C1B 2931   0.167   2.344  11.571 -0.1156  0.1034  0.3705
  269POPC   C2B 2932   0.200   2.360  11.982  0.2410  0.1738  0.0030
  269POPC   C3B 2933   0.303   2.390  12.364 -0.2815  0.4307 -0.3196
  269POPC   C4B 2934   0.608   2.011  12.625 -0.0817 -0.1968  0.0323
  270POPC   NC3 2935   0.028   0.442  10.822  0.2546  0.0400  0.1131
  270POPC   PO4 2936   0.278   0.056  10.710  0.2067  0.0346  0.0687
  270POPC   GL1 2937   0.389  -0.193  11.106 -0.1636 -0.0056 -0.1809
  270POPC   GL2 2938   0.273  -0.463  11.151  0.2249  0.3752  0.0251
  270POPC   C1A 2939   0.414  -0.081  11.585 -0.0103  0.3150 -0.4476
  270POPC   D2A 2940   0.360   0.134  11.973  0.1699  0.2460  0.0158
  270POPC   C3A 2941   0.726   0.387  12.094  0.1888  0.2857 -0.0237
  270POPC   C4A 2942   0.710   0.564  12.388 -0.1350 -0.0113 -0.0081
  270POPC   C1B 2943  -0.043  -0.119  11.379  0.2463  0.1876 -0.1629
  270POPC   C2B 2944  -0.099   0.064  11.760  0.0815 -0.4206 -0.0539
  270POPC   C3B 2945  -0.231   0.266  12.050  0.0215  0.1733 -0.2678
  270POPC   C4B 2946  -0.403   0.649  12.048  0.0049 -0.2462  0.5017
  271POPC   NC3 2947   7.276   5.241  10.803 -0.2395  0.1756 -0.0774
  271POPC   PO4 2948   6.918   5.117  10.964 -0.1001  0.1644 -0.1206
  271POPC   GL1 2949   7.088   5.368  11.368 -0.0363  0.0355  0.0208
  271POPC   GL2 2950   7.038   5.639  11.464 -0.1428 -0.0627  0.0206
  271POPC   C1A 2951   6.924   5.267  11.886 -0.0965  0.1783  0.0816
  271POPC   D2A 2952   6.911   5.137  12.209  0.3034  0.0416  0.1404
  271POPC   C3A 2953   7.076   5.274  12.491  0.0711 -0.0624 -0.2255
  271POPC   C4A 2954   7.424   5.213  12.677 -0.0868 -0.0011 -0.3121
  271POPC   C1B 2955   7.190   5.699  11.919 -0.0633 -0.0674 -0.0658
  271POPC   C2B 2956   7.320   5.569  12.167  0.1127 -0.0943 -0.1127
  271POPC   C3B 2957   7.386   5.742  12.582  0.3851 -0.2539  0.1516
  271POPC   C4B 2958   7.574   5.931  12.878  0.0365  0.0278 -0.2277
  272POPC   NC3 2959   7.153   6.122  10.768  0.1015  0.0689 -0.1743
  272POPC   PO4 2960   6.946   6.403  11.072 -0.0402 -0.0630 -0.2054
  272POPC   GL1 2961   7.146   6.640  11.374  0.1512 -0.0101  0.2058
  272POPC   GL2 2962   7.394   6.485  11.583 -0.1746 -0.1304  0.0036
  272POPC   C1A 2963   6.960   6.919  11.686 -0.0180 -0.0975  0.2525
  272POPC   D2A 2964   6.862   6.951  12.091  0.0257  0.1227  0.2650
  272POPC   C3A 2965   6.680   6.605  12.220 -0.3259  0.1489  0.2933
  272POPC   C4A 2966   6.624   6.326  12.485 -0.2091  0.2489 -0.0120
  272POPC   C1B 2967   7.366   6.739  11.903 -0.2287  0.1764 -0.2229
  272POPC   C2B 2968   7.289   6.812  12.298 -0.0187  0.0045 -0.0449
  272POPC   C3B 2969   7.427   7.131  12.539  0.0264 -0.1746 -0.0330
  272POPC   C4B 2970   7.372   7.451  12.908 -0.1688  0.1691 -0.1106
  273DPSM   NC3 2971   5.116   2.281  14.293 -0.2398  0.4221 -0.1698
  273DPSM   PO4 2972   4.834   2.554  13.990 -0.2085 -0.2645 -0.1283
  273DPSM   AM1 2973   4.905   2.812  13.666  0.2582  0.2515 -0.0006
  273DPSM   AM2 2974   4.762   3.116  13.596 -0.0684  0.1624 -0.1277
  273DPSM   T1A 2975   5.034   2.872  13.247  0.3102  0.1459 -0.2845
  273DPSM   C2A 2976   5.012   2.956  12.785 -0.1871 -0.1449  0.0957
  273DPSM   C3A 2977   5.307   3.055  12.624 -0.1870 -0.3183 -0.1825
  273DPSM   C1B 2978   4.625   3.143  13.209 -0.0592 -0.2930 -0.0065
  273DPSM   C2B 2979   4.572   3.228  12.822  0.5151 -0.2031  0.0638
  273DPSM   C3B 2980   4.647   3.096  12.434 -0.2095  0.3808 -0.1898
  273DPSM   C4B 2981   4.924   2.934  12.253 -0.3137 -0.0942 -0.0708
  274DPSM   NC3 2982   0.804   2.532  14.598 -0.0914  0.1433  0.2024
  274DPSM   PO4 2983   1.116   2.097  14.557  0.0222 -0.0435  0.3283
  274DPSM   AM1 2984   0.647   2.099  14.296  0.1479  0.0776  0.2422
  274DPSM   AM2 2985   0.657   1.735  14.129 -0.2560  0.1066  0.1206
  274DPSM   T1A 2986   0.513   1.942  13.754  0.1676  0.1246  0.2657
  274DPSM   C2A 2987   0.599   2.038  13.325 -0.1364  0.1981  0.2567
  274DPSM   C3A 2988   0.698   2.276  13.076 -0.1508 -0.3302  0.3170
  274DPSM   C1B 2989   1.002   2.036  13.890 -0.1735  0.1373  0.0613
  274DPSM   C2B 2990   1.437   2.015  13.584 -0.1382  0.1766  0.0254
  274DPSM   C3B 2991   1.524   1.836  13.117  0.0064 -0.0669  0.2601
  274DPSM   C4B 2992   1.654   2.078  12.737  0.1264 -0.1951 -0.0132
  275DPSM   NC3 2993   5.398   0.038  10.210 -0.0091 -0.2861  0.1202
  275DPSM   PO4 2994   5.551   0.366  10.528  0.3055 -0.0004 -0.2211
  275DPSM   AM1 2995   5.266   0.677  10.759 -0.2392  0.3305  0.1668
  275DPSM   AM2 2996   5.404   0.987  10.769  0.0934 -0.1176 -0.3309
  275DPSM   T1A 2997   4.882   0.785  10.970 -0.0829 -0.0590 -0.4107
  275DPSM   C2A 2998   4.645   1.173  11.262  0.2504  0.2840  0.0226
  275DPSM   C3A 2999   4.230   1.421  11.278 -0.2408 -0.0480  0.1491
  275DPSM   C1B 3000   5.035   1.353  10.919 -0.1430  0.1436 -0.1251
  275DPSM   C2B 3001   4.754   1.603  10.880 -0.2115 -0.1736  0.0311
  275DPSM   C3B 3002   4.411   1.856  10.742  0.0082  0.1301  0.5316
  275DPSM   C4B 3003   3.957   2.035  10.614 -0.0549 -0.2150 -0.0637
  276DPSM   NC3 3004   4.520   4.197  10.619 -0.1528 -0.0228  0.0918
  276DPSM   PO4 3005   4.628   4.641  10.703 -0.1823  0.0107 -0.0862
  276DPSM   AM1 3006   4.628   4.841  11.097  0.0437 -0.0032 -0.0725
  276DPSM   AM2 3007   4.421   5.213  11.161  0.1578  0.1005  0.1360
  276DPSM   T1A 3008   4.656   4.783  11.595 -0.1079 -0.0900  0.1988
  276DPSM   C2A 3009   4.391   4.623  11.867 -0.2210 -0.0399 -0.3293
  276DPSM   C3A 3010   3.993   4.462  12.076  0.1113 -0.2019  0.1550
  276DPSM   C1B 3011   4.196   4.881  11.389  0.1070 -0.2210  0.0846
  276DPSM   C2B 3012   3.981   4.736  11.653 -0.0697 -0.4057  0.3614
  276DPSM   C3B 3013   3.604   4.794  11.916 -0.3147  0.0794  0.2711
  276DPSM   C4B 3014   3.500   4.973  12.356  0.3247 -0.1086 -0.0317
  277PAPI    C1 3015   0.806   3.117  14.930 -0.2052 -0.0328  0.1136
  277PAPI    C2 3016   0.497   2.882  14.835 -0.0709 -0.1686  0.0079
  277PAPI    C3 3017   0.590   2.945  15.219 -0.0646 -0.3461  0.0364
  277PAPI   PO4 3018   1.015   2.980  14.717  0.0231  0.1234  0.0981
  277PAPI   GL1 3019   0.963   2.901  14.258 -0.0282  0.0796 -0.0644
  277PAPI   GL2 3020   1.072   3.083  14.056 -0.0190 -0.3293  0.0033
  277PAPI   D1A 3021   1.005   2.421  14.151 -0.3050 -0.2268  0.2999
  277PAPI   D2A 3022   1.425   2.289  14.035 -0.1619 -0.0843  0.0599
  277PAPI   D3A 3023   1.449   1.940  14.204  0.2012  0.2950  0.3395
  277PAPI   D4A 3024   1.250   1.595  13.910 -0.3203  0.0439  0.1733
  277PAPI   C5A 3025   1.176   1.105  13.807 -0.1004 -0.0941  0.0560
  277PAPI   C1B 3026   1.033   2.862  13.676 -0.2181  0.0987  0.0281
  277PAPI   C2B 3027   0.951   2.776  13.347  0.0486 -0.0037 -0.0680
  277PAPI   C3B 3028   0.846   2.789  12.945  0.0399  0.1827  0.2130
  277PAPI   C4B 3029   0.580   2.737  12.557 -0.2481  0.2325  0.0841
  278PAPI    C1 3030   3.772   1.929  14.100  0.1535  0.2232 -0.0930
  278PAPI    C2 3031   4.051   1.681  14.243 -0.0503  0.1171  0.1289
  278PAPI    C3 3032   3.672   1.647  14.365 -0.1571  0.2775 -0.1483
  278PAPI   PO4 3033   3.829   1.913  13.798 -0.1713  0.0212 -0.0200
  278PAPI   GL1 3034   3.658   2.023  13.475 -0.0452 -0.2488  0.3093
  278PAPI   GL2 3035   3.854   2.122  13.229  0.0332 -0.2548  0.3431
  278PAPI   D1A 3036   3.569   1.555  13.433  0.1860  0.2756 -0.3372
  278PAPI   D2A 3037   3.336   1.500  13.110  0.2406 -0.2348  0.1218
  278PAPI   D3A 3038   3.659   1.348  12.934  0.2491  0.1742  0.2921
  278PAPI   D4A 3039   3.533   1.596  12.491 -0.1808 -0.1248 -0.0039
  278PAPI   C5A 3040   3.146   1.467  12.161 -0.0243 -0.0297  0.1622
  278PAPI   C1B 3041   4.043   2.362  12.941 -0.3348  0.1574 -0.2286
  278PAPI   C2B 3042   4.075   2.386  12.559 -0.1469  0.0416  0.0453
  278PAPI   C3B 3043   4.207   2.251  12.143  0.0684 -0.0832  0.0816
  278PAPI   C4B 3044   4.003   2.503  11.876 -0.0732  0.0999  0.0449
  279PAPI    C1 3045   5.415   1.338   8.695 -0.1520  0.0791 -0.3779
  279PAPI    C2 3046   5.814   1.319   8.664 -0.1046  0.1577  0.1010
  279PAPI    C3 3047   5.595   0.985   8.638  0.0344  0.0479  0.3146
  279PAPI   PO4 3048   5.413   1.498   8.944 -0.1205  0.0098  0.1421
  279PAPI   GL1 3049   5.067   1.689   8.859  0.2870 -0.1592  0.1766
  279PAPI   GL2 3050   5.125   1.731   8.600  0.3916 -0.2627 -0.3448
  279PAPI   D1A 3051   4.654   1.783   8.942  0.1840  0.2199  0.0376
  279PAPI   D2A 3052   4.483   2.248   8.843  0.0056 -0.3611 -0.0027
  279PAPI   D3A 3053   4.419   2.548   8.448 -0.0418 -0.0728  0.1307
  279PAPI   D4A 3054   4.114   2.826   8.529 -0.1333  0.1659  0.0061
  279PAPI   C5A 3055   3.807   2.812   8.664 -0.2423 -0.5428  0.1019
  279PAPI   C1B 3056   4.839   2.045   8.596  0.0556 -0.1926 -0.0439
  279PAPI   C2B 3057   4.379   2.103   8.342 -0.1078 -0.0730 -0.0177
  279PAPI   C3B 3058   3.988   2.178   8.073  0.0542 -0.1064 -0.0632
  279PAPI   C4B 3059   3.633   2.532   7.943  0.1216  0.4897  0.0252
  280PAPI    C1 3060   4.618   4.136   9.991 -0.1469  0.1289  0.0384
  280PAPI    C2 3061   4.727   4.431  10.239 -0.2669  0.3453 -0.1624
  280PAPI    C3 3062   4.980   4.303   9.957 -0.0679 -0.0132  0.1696
  280PAPI   PO4 3063   4.436   3.965  10.163 -0.1062 -0.0300 -0.0992
  280PAPI   GL1 3064   4.455   3.693  10.526  0.2557 -0.2801 -0.2149
  280PAPI   GL2 3065   4.363   3.404  10.466 -0.1482 -0.0927 -0.5208
  280PAPI   D1A 3066   4.104   3.682  10.791 -0.0680  0.1894 -0.3236
  280PAPI   D2A 3067   4.026   4.045  10.909  0.2407  0.2106  0.0957
  280PAPI   D3A 3068   4.066   3.797  11.315 -0.1533  0.0877  0.0464
  280PAPI   D4A 3069   3.977   3.353  11.245  0.1087 -0.0989 -0.1977
  280PAPI   C5A 3070   3.708   3.282  10.870  0.1420  0.0707  0.1399
  280PAPI   C1B 3071   4.412   3.368  10.898  0.0841 -0.0518 -0.0199
  280PAPI   C2B 3072   4.537   3.365  11.259 -0.0151  0.2988  0.3236
  280PAPI   C3B 3073   4.569   3.631  11.597 -0.1607 -0.1776  0.1861
  280PAPI   C4B 3074   4.813   3.836  11.827 -0.1650  0.0346  0.2026
  281PAPS   CNO 3075   3.110   7.891  14.726 -0.1886 -0.2360  0.1932
  281PAPS   PO4 3076   2.861   7.525  14.744  0.2289 -0.0830 -0.1366
  281PAPS   GL1 3077   2.633   7.266  14.466 -0.4162 -0.3241 -0.3874
  281PAPS   GL2 3078   2.858   7.171  14.260 -0.1152  0.0174  0.2231
  281PAPS   D1A 3079   2.425   6.935  14.603  0.0954 -0.1838  0.1612
  281PAPS   D2A 3080   2.330   7.010  14.158 -0.0575  0.0882 -0.0040
  281PAPS   D3A 3081   2.510   6.544  14.215  0.0894 -0.3618 -0.0719
  281PAPS   D4A 3082   2.834   6.293  14.074 -0.2227 -0.1009  0.1425
  281PAPS   C5A 3083   2.734   5.881  13.849  0.2643 -0.0505  0.0254
  281PAPS   C1B 3084   2.828   6.850  14.005  0.2649 -0.0146  0.1745
  281PAPS   C2B 3085   2.669   6.604  13.697  0.2864 -0.1981  0.2371
  281PAPS   C3B 3086   2.947   6.351  13.564  0.0994  0.1973  0.3344
  281PAPS   C4B 3087   2.950   5.958  13.482 -0.0540  0.2808  0.0834
  282PAPS   CNO 3088   1.578   1.063  14.688 -0.3614 -0.0160 -0.0605
  282PAPS   PO4 3089   1.883   1.129  14.463 -0.0883  0.2078 -0.3000
  282PAPS   GL1 3090   1.760   1.313  14.106 -0.1082 -0.1342  0.0731
  282PAPS   GL2 3091   1.647   1.186  13.785  0.1590 -0.0027 -0.0436
  282PAPS   D1A 3092   2.122   1.651  14.032  0.0329 -0.3998  0.1827
  282PAPS   D2A 3093   2.161   1.343  13.755  0.2942  0.3406 -0.1093
  282PAPS   D3A 3094   2.036   1.408  13.329  0.3080 -0.0398  0.0759
  282PAPS   D4A 3095   1.766   1.431  12.942 -0.1607  0.1636  0.0409
  282PAPS   C5A 3096   1.336   1.365  12.934 -0.1748 -0.3860  0.2436
  282PAPS   C1B 3097   1.421   1.434  13.430 -0.1645  0.0726 -0.1585
  282PAPS   C2B 3098   1.034   1.164  13.340 -0.1716 -0.1453  0.1179
  282PAPS   C3B 3099   0.912   0.671  13.120 -0.1711  0.0138 -0.0082
  282PAPS   C4B 3100   0.642   0.457  12.875  0.1643  0.1401 -0.1404
  283PAPS   CNO 3101   3.529   4.916  14.858  0.1301  0.2441  0.0474
  283PAPS   PO4 3102   3.747   5.331  14.626  0.1979 -0.2329  0.1609
  283PAPS   GL1 3103   3.912   5.482  14.300  0.0956  0.1642 -0.1998
  283PAPS   GL2 3104   4.026   5.346  14.054  0.0335  0.2670  0.2840
  283PAPS   D1A 3105   4.160   5.915  14.288 -0.0080 -0.0122  0.2093
  283PAPS   D2A 3106   4.411   5.515  14.435 -0.0930 -0.2042  0.0400
  283PAPS   D3A 3107   4.563   5.702  14.053 -0.1878  0.1374  0.0070
  283PAPS   D4A 3108   4.447   6.044  13.939  0.2036  0.1286  0.1358
  283PAPS   C5A 3109   4.468   6.353  14.103 -0.0741  0.1183  0.2294
  283PAPS   C1B 3110   4.060   5.289  13.605 -0.0237 -0.2807  0.1570
  283PAPS   C2B 3111   4.052   5.297  13.042  0.2927 -0.3114 -0.1406
  283PAPS   C3B 3112   4.221   5.307  12.686  0.0144 -0.0839 -0.2011
  283PAPS   C4B 3113   4.472   5.596  12.415  0.1337  0.3208  0.0247
  284PAPS   CNO 3114   4.719   6.935  15.147 -0.3326 -0.2295 -0.2248
  284PAPS   PO4 3115   4.622   6.660  14.937  0.2970  0.0211  0.1906
  284PAPS   GL1 3116   4.779   6.462  14.519 -0.0173 -0.2737  0.2304
  284PAPS   GL2 3117   4.911   6.728  14.317  0.2673  0.0231  0.5548
  284PAPS   D1A 3118   4.876   6.018  14.316 -0.0835 -0.1365 -0.4529
  284PAPS   D2A 3119   4.934   5.964  13.825 -0.1001 -0.2856  0.0320
  284PAPS   D3A 3120   5.229   5.652  13.568  0.1589  0.3839  0.1656
  284PAPS   D4A 3121   5.364   5.873  13.165 -0.0357  0.0503  0.0846
  284PAPS   C5A 3122   5.387   6.092  12.873  0.4330  0.1471 -0.0204
  284PAPS   C1B 3123   4.799   6.552  13.838 -0.2982 -0.1411  0.0147
  284PAPS   C2B 3124   4.763   6.288  13.557 -0.0164  0.1528  0.2569
  284PAPS   C3B 3125   4.371   6.133  13.450 -0.0287  0.1242  0.1261
  284PAPS   C4B 3126   4.144   5.846  13.223  0.1589  0.0496 -0.1616
  285PAPS   CNO 3127  -0.067   5.267  15.261  0.0766 -0.1309 -0.0929
  285PAPS   PO4 3128  -0.021   5.307  14.837  0.1962 -0.0973 -0.3935
  285PAPS   GL1 3129   0.308   5.091  14.720 -0.3906 -0.1509 -0.1959
  285PAPS   GL2 3130   0.502   5.321  14.509  0.2771 -0.3110  0.3348
  285PAPS   D1A 3131   0.550   4.761  14.698  0.1573  0.4210 -0.1162
  285PAPS   D2A 3132   0.198   4.500  14.722 -0.3497  0.2456  0.0041
  285PAPS   D3A 3133  -0.089   4.877  14.533 -0.2719  0.0873 -0.0184
  285PAPS   D4A 3134  -0.378   5.192  14.488 -0.2981 -0.1650 -0.1430
  285PAPS   C5A 3135  -0.383   5.333  14.043 -0.2228  0.0011  0.1667
  285PAPS   C1B 3136   0.224   5.648  14.230  0.2326  0.0122  0.1608
  285PAPS   C2B 3137   0.036   5.550  13.824  0.1056 -0.4368  0.2512
  285PAPS   C3B 3138   0.005   5.836  13.447 -0.0736 -0.1449  0.1537
  285PAPS   C4B 3139   0.294   6.121  13.404  0.3233 -0.2011 -0.1777
  286PAPS   CNO 3140   3.391   1.197  14.278  0.0264  0.1350 -0.0014
  286PAPS   PO4 3141   3.580   1.415  13.902  0.1373 -0.0743  0.1019
  286PAPS   GL1 3142   3.610   1.099  13.766 -0.1331 -0.0128 -0.2763
  286PAPS   GL2 3143   3.805   1.114  13.528  0.0987 -0.2579  0.1115
  286PAPS   D1A 3144   3.631   0.684  13.785  0.0184 -0.0953  0.1540
  286PAPS   D2A 3145   3.375   0.596  13.393 -0.3387  0.0408 -0.0805
  286PAPS   D3A 3146   3.269   1.004  13.285 -0.0006 -0.0405  0.1882
  286PAPS   D4A 3147   3.059   1.287  13.453 -0.0664  0.1386 -0.1345
  286PAPS   C5A 3148   2.882   1.724  13.312  0.3375 -0.1056  0.2253
  286PAPS   C1B 3149   3.799   0.831  13.204 -0.1245  0.1767 -0.2894
  286PAPS   C2B 3150   3.852   0.840  12.751 -0.0893 -0.2899 -0.0623
  286PAPS   C3B 3151   3.942   0.807  12.358  0.0298 -0.0467  0.0422
  286PAPS   C4B 3152   4.103   0.654  11.937 -0.1403 -0.0153  0.2275
  287PAPS   CNO 3153   0.212   0.440  14.751  0.1143 -0.1482  0.1815
  287PAPS   PO4 3154   0.023   0.743  14.574 -0.0338 -0.2577 -0.1096
  287PAPS   GL1 3155   0.037   0.951  14.243 -0.0049  0.2810 -0.1503
  287PAPS   GL2 3156  -0.196   1.097  14.225 -0.1542 -0.1317  0.2425
  287PAPS   D1A 3157   0.197   0.822  13.726  0.1655  0.0599  0.0396
  287PAPS   D2A 3158   0.471   0.476  13.705  0.1471 -0.2367 -0.0042
  287PAPS   D3A 3159   0.533   0.359  13.340  0.0348  0.3115  0.0577
  287PAPS   D4A 3160   0.336   0.764  13.138  0.0464 -0.1381  0.0195
  287PAPS   C5A 3161   0.428   0.841  12.680  0.0271  0.2075  0.0853
  287PAPS   C1B 3162  -0.185   1.162  13.795  0.1159 -0.0538 -0.2886
  287PAPS   C2B 3163  -0.008   1.115  13.378 -0.5624  0.0798 -0.2569
  287PAPS   C3B 3164  -0.007   1.255  13.031 -0.0938 -0.5692  0.1746
  287PAPS   C4B 3165  -0.027   0.934  12.835  0.0749 -0.1448  0.3927
  288PAPS   CNO 3166   5.114   6.310  15.267 -0.1248  0.1175  0.2916
  288PAPS   PO4 3167   5.535   6.434  15.114 -0.0917 -0.0438 -0.1931
  288PAPS   GL1 3168   5.330   6.233  14.810  0.2672 -0.1625  0.0811
  288PAPS   GL2 3169   5.284   6.376  14.524  0.0524 -0.2566  0.1382
  288PAPS   D1A 3170   5.334   5.844  14.505 -0.0776 -0.0187 -0.1652
  288PAPS   D2A 3171   5.377   5.777  14.101  0.4182 -0.3154  0.0381
  288PAPS   D3A 3172   5.020   5.534  14.090 -0.0658  0.0539 -0.0679
  288PAPS   D4A 3173   5.042   5.460  14.514  0.4035 -0.1155 -0.1298
  288PAPS   C5A 3174   5.303   5.153  14.607 -0.1271 -0.0691 -0.0508
  288PAPS   C1B 3175   5.627   6.171  14.309 -0.1082 -0.0422  0.0538
  288PAPS   C2B 3176   5.810   6.249  13.848 -0.0408 -0.0979 -0.0251
  288PAPS   C3B 3177   5.837   5.954  13.444  0.2994 -0.1726  0.0474
  288PAPS   C4B 3178   5.762   5.574  13.242 -0.0303  0.4150  0.0316
  289PAPS   CNO 3179   7.053   5.349  15.351  0.2019 -0.2808 -0.2141
  289PAPS   PO4 3180   6.631   5.424  15.345  0.2070  0.1108 -0.0046
  289PAPS   GL1 3181   6.706   5.566  14.883  0.2357 -0.4214  0.0162
  289PAPS   GL2 3182   6.992   5.562  14.731  0.0652  0.2256 -0.0780
  289PAPS   D1A 3183   6.532   5.769  14.546  0.0135  0.0970  0.0909
  289PAPS   D2A 3184   6.518   6.152  14.521  0.0461 -0.1629  0.0598
  289PAPS   D3A 3185   6.162   6.194  14.180 -0.0046  0.0771  0.3004
  289PAPS   D4A 3186   5.899   5.760  14.236  0.2290  0.1829  0.0797
  289PAPS   C5A 3187   5.850   5.530  13.874  0.1892  0.2204  0.2507
  289PAPS   C1B 3188   7.211   5.713  14.387 -0.0600  0.1295 -0.2939
  289PAPS   C2B 3189   7.229   5.858  13.938  0.0196 -0.1064 -0.2199
  289PAPS   C3B 3190   7.300   6.145  13.569 -0.0626 -0.1713  0.1145
  289PAPS   C4B 3191   7.377   6.310  13.215 -0.1937 -0.2206 -0.4307
  290PAPS   CNO 3192   1.977   5.940  14.698  0.1182  0.3147 -0.1081
  290PAPS   PO4 3193   2.205   6.066  14.386  0.2307  0.3245 -0.2810
  290PAPS   GL1 3194   1.890   6.063  14.100 -0.2486  0.1080  0.0523
  290PAPS   GL2 3195   1.974   6.316  14.022  0.1639  0.1117  0.0441
  290PAPS   D1A 3196   1.515   5.814  13.832 -0.2662  0.1215 -0.3453
  290PAPS   D2A 3197   1.276   5.932  13.468 -0.1811 -0.0074 -0.0773
  290PAPS   D3A 3198   1.522   6.038  13.183  0.0214  0.2935 -0.1504
  290PAPS   D4A 3199   1.364   6.358  12.972  0.2125  0.0892 -0.2457
  290PAPS   C5A 3200   1.018   6.160  12.661  0.0413 -0.2102  0.1910
  290PAPS   C1B 3201   2.069   6.641  13.666 -0.0004  0.2018 -0.5333
  290PAPS   C2B 3202   1.872   6.564  13.282 -0.0663  0.3155  0.3205
  290PAPS   C3B 3203   1.844   6.478  12.922 -0.1117  0.1737  0.0725
  290PAPS   C4B 3204   2.096   6.248  12.603  0.3547  0.0595 -0.2294
  291PAPS   CNO 3205   5.784   1.677  14.609 -0.0095  0.0992 -0.0571
  291PAPS   PO4 3206   6.124   2.042  14.621 -0.3886  0.1386 -0.0305
  291PAPS   GL1 3207   6.268   1.739  14.328  0.1731  0.0803 -0.2416
  291PAPS   GL2 3208   6.090   1.612  14.073 -0.3008  0.0822  0.0170
  291PAPS   D1A 3209   6.609   1.610  14.175 -0.1575 -0.1538 -0.1184
  291PAPS   D2A 3210   6.691   1.988  13.825 -0.0456 -0.0887 -0.0785
  291PAPS   D3A 3211   6.637   2.149  14.245  0.0101  0.0369 -0.2302
  291PAPS   D4A 3212   7.051   1.990  14.223 -0.1510 -0.1632 -0.0060
  291PAPS   C5A 3213   7.407   2.153  13.931 -0.1411 -0.1522  0.0263
  291PAPS   C1B 3214   6.184   1.826  13.782  0.0151  0.0586 -0.4185
  291PAPS   C2B 3215   6.370   1.826  13.396  0.1107  0.1594  0.1086
  291PAPS   C3B 3216   6.593   1.711  13.028 -0.0747  0.0960 -0.1504
  291PAPS   C4B 3217   6.765   1.960  12.637  0.0364 -0.0627  0.1019
  292PAPS   CNO 3218   7.662   7.091  14.983  0.2007  0.0072  0.0080
  292PAPS   PO4 3219   7.462   7.402  14.590  0.1907  0.0620  0.0107
  292PAPS   GL1 3220   7.558   7.649  14.209 -0.1568 -0.0275  0.2940
  292PAPS   GL2 3221   7.252   7.668  13.986 -0.1522  0.3070  0.1356
  292PAPS   D1A 3222   7.923   8.023  14.104  0.0549 -0.0442 -0.0511
  292PAPS   D2A 3223   7.856   7.611  13.825 -0.0744 -0.1885 -0.2696
  292PAPS   D3A 3224   7.496   7.605  13.426  0.0126  0.0200 -0.2276
  292PAPS   D4A 3225   7.795   7.454  13.156  0.0168 -0.1296  0.0252
  292PAPS   C5A 3226   7.805   7.825  12.961 -0.2867  0.3067 -0.1830
  292PAPS   C1B 3227   7.174   7.271  13.680  0.1172 -0.4880 -0.2414
  292PAPS   C2B 3228   7.102   7.086  13.274  0.0638  0.1757 -0.1245
  292PAPS   C3B 3229   6.982   7.090  12.843 -0.2204  0.1455 -0.1173
  292PAPS   C4B 3230   6.989   6.718  12.624  0.2190  0.1156  0.1676
  293PAPS   CNO 3231   1.774   2.569  14.990 -0.0104 -0.0995  0.1610
  293PAPS   PO4 3232   1.861   2.806  14.644 -0.0389 -0.2052 -0.2607
  293PAPS   GL1 3233   1.847   2.495  14.220 -0.0870  0.0533  0.0010
  293PAPS   GL2 3234   2.040   2.788  14.054 -0.1663  0.1806 -0.1661
  293PAPS   D1A 3235   2.018   2.109  14.160  0.1938  0.2726 -0.0644
  293PAPS   D2A 3236   2.330   2.348  13.866 -0.2284 -0.1714 -0.2276
  293PAPS   D3A 3237   2.275   2.234  13.400 -0.1184 -0.0305 -0.4030
  293PAPS   D4A 3238   2.161   2.369  12.989  0.0867 -0.1343 -0.0814
  293PAPS   C5A 3239   1.783   2.607  12.881  0.1120  0.0795 -0.3145
  293PAPS   C1B 3240   2.057   2.677  13.633 -0.2092 -0.0982 -0.0477
  293PAPS   C2B 3241   2.191   2.807  13.217  0.4042  0.0304  0.1871
  293PAPS   C3B 3242   2.206   2.886  12.841 -0.1118  0.1757 -0.1745
  293PAPS   C4B 3243   1.983   3.030  12.532 -0.0475  0.0250  0.0019
  294PAPS   CNO 3244   7.264   3.814  14.882  0.0705  0.3025  0.0400
  294PAPS   PO4 3245   6.927   3.894  14.995 -0.0490 -0.1166 -0.1059
  294PAPS   GL1 3246   7.208   4.292  14.680  0.1615 -0.0151  0.1270
  294PAPS   GL2 3247   7.268   4.560  14.756 -0.0572 -0.0266  0.0026
  294PAPS   D1A 3248   7.503   4.355  14.363 -0.2489 -0.0423  0.2946
  294PAPS   D2A 3249   7.850   4.031  14.438  0.0315  0.0980 -0.3208
  294PAPS   D3A 3250   7.883   4.064  14.099  0.3338  0.0492  0.1939
  294PAPS   D4A 3251   7.963   4.467  13.857  0.1439 -0.1737  0.2107
  294PAPS   C5A 3252   8.408   4.606  13.676 -0.0925  0.0984  0.1774
  294PAPS   C1B 3253   7.134   4.722  14.347 -0.1276 -0.1705  0.3264
  294PAPS   C2B 3254   7.092   4.864  13.917  0.2806  0.2254  0.0941
  294PAPS   C3B 3255   6.930   4.754  13.557  0.0485 -0.0365  0.0461
  294PAPS   C4B 3256   6.837   4.710  13.129  0.1372  0.3725 -0.1928
  295PAPS   CNO 3257   0.691   7.846  15.078 -0.0608 -0.0372 -0.0319
  295PAPS   PO4 3258   0.721   7.403  14.980  0.0421 -0.0990 -0.0148
  295PAPS   GL1 3259   0.792   7.385  14.559 -0.3123  0.1146 -0.2640
  295PAPS   GL2 3260   1.085   7.553  14.419 -0.0380  0.1485  0.4438
  295PAPS   D1A 3261   0.562   7.328  14.223  0.1842  0.1029 -0.2205
  295PAPS   D2A 3262   0.767   7.822  14.095  0.1093 -0.0940  0.3283
  295PAPS   D3A 3263   0.651   7.705  13.783 -0.3291  0.0614 -0.0046
  295PAPS   D4A 3264   1.003   7.890  13.640  0.1356 -0.1114  0.1244
  295PAPS   C5A 3265   1.054   7.868  13.153  0.3652  0.1935 -0.0177
  295PAPS   C1B 3266   0.952   7.363  13.964 -0.3401  0.0852  0.2853
  295PAPS   C2B 3267   1.021   7.401  13.501  0.1635  0.0037 -0.0653
  295PAPS   C3B 3268   0.681   7.452  13.115 -0.3063  0.1421 -0.2503
  295PAPS   C4B 3269   0.540   7.411  12.578  0.3100  0.2035 -0.1233
  296PAPS   CNO 3270   2.616   4.656  14.789 -0.1235  0.2553 -0.0780
  296PAPS   PO4 3271   2.421   4.416  14.600 -0.0745  0.0597  0.1555
  296PAPS   GL1 3272   2.410   4.292  14.125 -0.0519  0.0965 -0.1183
  296PAPS   GL2 3273   2.283   4.579  13.973 -0.1375 -0.1799 -0.1917
  296PAPS   D1A 3274   2.619   4.247  13.758  0.0106  0.1519 -0.4392
  296PAPS   D2A 3275   2.757   4.445  13.405 -0.1770  0.1583 -0.1010
  296PAPS   D3A 3276   2.429   4.313  13.210  0.3846 -0.1138  0.1817
  296PAPS   D4A 3277   2.087   4.373  12.884  0.0252 -0.1710  0.2493
  296PAPS   C5A 3278   1.931   4.241  12.462 -0.0040  0.0604 -0.2805
  296PAPS   C1B 3279   2.397   4.696  13.537 -0.0667  0.1247  0.1665
  296PAPS   C2B 3280   2.115   4.770  13.121  0.3326  0.2102  0.0705
  296PAPS   C3B 3281   2.109   4.815  12.625 -0.1502 -0.3505  0.0510
  296PAPS   C4B 3282   2.120   5.241  12.409  0.0158 -0.1064  0.2080
  297PAPS   CNO 3283   1.925   7.723  14.741  0.1927 -0.0878  0.2098
  297PAPS   PO4 3284   1.568   7.594  14.484 -0.2623  0.2145 -0.2230
  297PAPS   GL1 3285   1.690   7.348  14.136  0.4003  0.0604 -0.0377
  297PAPS   GL2 3286   1.393   7.219  14.187 -0.1047  0.0321  0.0841
  297PAPS   D1A 3287   1.869   7.043  13.886 -0.0560 -0.4153  0.0308
  297PAPS   D2A 3288   1.921   7.067  13.437  0.1692 -0.1483 -0.1808
  297PAPS   D3A 3289   1.465   6.944  13.362  0.0533 -0.1139 -0.0098
  297PAPS   D4A 3290   1.672   6.988  12.950 -0.0252 -0.0211  0.3077
  297PAPS   C5A 3291   1.921   6.817  12.608  0.1876 -0.1041 -0.0016
  297PAPS   C1B 3292   1.371   7.030  13.848  0.1118 -0.4401  0.0387
  297PAPS   C2B 3293   1.014   6.915  13.710  0.2590 -0.0088  0.2515
  297PAPS   C3B 3294   1.002   6.858  13.225 -0.0053 -0.0775 -0.1701
  297PAPS   C4B 3295   0.855   7.110  12.792 -0.1373  0.1037  0.3102
  298PAPS   CNO 3296   1.916   0.596  14.512 -0.0377  0.1210  0.4520
  298PAPS   PO4 3297   2.256   0.559  14.552  0.1904  0.0742 -0.0525
  298PAPS   GL1 3298   2.314   0.403  14.077 -0.0854 -0.2745  0.0546
  298PAPS   GL2 3299   2.203  -0.000  14.217  0.1154 -0.0723  0.2196
  298PAPS   D1A 3300   2.247   0.284  13.635 -0.3553 -0.0751 -0.2847
  298PAPS   D2A 3301   2.490   0.574  13.378  0.0595 -0.0830 -0.2878
  298PAPS   D3A 3302   2.365   0.622  12.995  0.1833 -0.0202  0.3214
  298PAPS   D4A 3303   1.973   0.410  13.106 -0.3571 -0.1479 -0.2059
  298PAPS   C5A 3304   1.793   0.427  13.540 -0.0147 -0.1949 -0.0743
  298PAPS   C1B 3305   2.098  -0.132  13.804 -0.2099  0.1800  0.2303
  298PAPS   C2B 3306   2.185  -0.214  13.396 -0.3307 -0.1152 -0.1860
  298PAPS   C3B 3307   2.190  -0.043  13.087  0.1624 -0.0255  0.0590
  298PAPS   C4B 3308   2.105   0.163  12.650  0.2181  0.0284 -0.0301
  299PAPS   CNO 3309   4.567   1.514  14.405  0.2005 -0.2362  0.0467
  299PAPS   PO4 3310   4.412   1.239  14.149  0.0245  0.0991  0.1157
  299PAPS   GL1 3311   4.602   1.050  13.872 -0.0081 -0.2066  0.0287
  299PAPS   GL2 3312   4.906   1.146  13.808 -0.0008 -0.0473  0.0863
  299PAPS   D1A 3313   4.653   0.825  13.465  0.2532 -0.0105 -0.0526
  299PAPS   D2A 3314   4.678   0.445  13.425  0.2366 -0.3732  0.0237
  299PAPS   D3A 3315   5.008   0.099  13.335 -0.1792 -0.0800  0.0387
  299PAPS   D4A 3316   5.057   0.506  13.055  0.1961 -0.0797  0.1098
  299PAPS   C5A 3317   4.666   0.817  12.950 -0.1487 -0.3036 -0.0489
  299PAPS   C1B 3318   4.836   1.320  13.362  0.0128  0.0546 -0.0380
  299PAPS   C2B 3319   4.800   1.296  12.970 -0.0121 -0.1072  0.3002
  299PAPS   C3B 3320   4.718   1.246  12.539  0.2310  0.0506 -0.1033
  299PAPS   C4B 3321   4.915   1.233  12.091  0.0821 -0.1778 -0.5203
  300PAPS   CNO 3322   6.144   2.193  14.153  0.1399 -0.2028 -0.1571
  300PAPS   PO4 3323   6.280   2.619  14.366  0.1544 -0.0998  0.0965
  300PAPS   GL1 3324   6.154   2.939  14.122 -0.1114 -0.2070  0.3054
  300PAPS   GL2 3325   6.352   3.174  14.137 -0.2862  0.1539 -0.1044
  300PAPS   D1A 3326   5.911   3.363  14.325  0.3116 -0.0182  0.2926
  300PAPS   D2A 3327   5.906   3.790  14.188 -0.1130 -0.0113 -0.1079
  300PAPS   D3A 3328   6.192   3.769  14.383 -0.0800  0.1789 -0.3371
  300PAPS   D4A 3329   6.297   4.168  14.355 -0.0905  0.1482  0.0428
  300PAPS   C5A 3330   6.210   4.178  13.927 -0.0001  0.0818 -0.1018
  300PAPS   C1B 3331   6.098   3.420  13.843  0.1306 -0.2565  0.2159
  300PAPS   C2B 3332   6.068   3.836  13.637  0.1966  0.3101 -0.2006
  300PAPS   C3B 3333   6.194   4.128  13.374 -0.3304  0.0318  0.2296
  300PAPS   C4B 3334   6.564   4.304  13.164  0.1460  0.2310 -0.0809
  301PAPS   CNO 3335   1.666   3.468  14.863  0.1569 -0.1577 -0.1278
  301PAPS   PO4 3336   1.690   3.689  14.552  0.1540  0.1219  0.0021
  301PAPS   GL1 3337   1.651   3.699  14.087  0.1062  0.0174 -0.0489
  301PAPS   GL2 3338   1.377   3.480  14.202 -0.3214  0.2273 -0.1794
  301PAPS   D1A 3339   1.621   3.721  13.741 -0.2131  0.0189 -0.3324
  301PAPS   D2A 3340   1.948   4.084  13.984 -0.0585 -0.3492 -0.1378
  301PAPS   D3A 3341   1.946   4.346  13.550 -0.2126 -0.2938  0.2242
  301PAPS   D4A 3342   1.683   4.264  13.263 -0.1288  0.0907  0.2980
  301PAPS   C5A 3343   1.193   4.197  13.116 -0.0832  0.1495 -0.0248
  301PAPS   C1B 3344   1.276   3.364  13.709  0.0349 -0.3161 -0.0032
  301PAPS   C2B 3345   1.167   3.223  13.302 -0.0380  0.0777 -0.1665
  301PAPS   C3B 3346   1.064   3.315  12.851  0.2170 -0.1692 -0.2246
  301PAPS   C4B 3347   0.764   3.253  12.482 -0.1544  0.3998 -0.1854
  302PAPS   CNO 3348   5.251   4.112  14.598 -0.2794 -0.0379  0.1352
  302PAPS   PO4 3349   5.319   4.356  15.016 -0.0966  0.0035 -0.1546
  302PAPS   GL1 3350   5.725   4.569  14.965 -0.0675 -0.1097  0.0225
  302PAPS   GL2 3351   5.660   4.577  14.678 -0.0268 -0.0562 -0.1431
  302PAPS   D1A 3352   5.747   5.039  14.935 -0.3540 -0.2621 -0.0395
  302PAPS   D2A 3353   5.912   5.140  14.553  0.2667  0.2870 -0.0880
  302PAPS   D3A 3354   6.220   5.243  14.221  0.3933 -0.0146  0.1203
  302PAPS   D4A 3355   6.342   5.637  14.100 -0.1111  0.0843  0.1534
  302PAPS   C5A 3356   6.250   5.938  13.791  0.0618  0.2020 -0.2099
  302PAPS   C1B 3357   5.500   4.768  14.392  0.1306  0.1720  0.2002
  302PAPS   C2B 3358   5.780   5.014  14.025 -0.0300 -0.0321 -0.1615
  302PAPS   C3B 3359   6.097   5.156  13.685 -0.0267  0.1386  0.2782
  302PAPS   C4B 3360   6.377   5.507  13.556  0.1681 -0.1140  0.0587
  303PAPS   CNO 3361   7.035   2.045  14.785 -0.0125 -0.0631  0.2875
  303PAPS   PO4 3362   7.062   2.400  14.576 -0.1132  0.4159  0.0477
  303PAPS   GL1 3363   7.015   2.490  14.051  0.1237 -0.0792  0.1373
  303PAPS   GL2 3364   6.651   2.583  14.019  0.1954 -0.0409  0.0692
  303PAPS   D1A 3365   7.167   2.482  13.594 -0.1984  0.2871 -0.0597
  303PAPS   D2A 3366   7.610   2.541  13.649  0.0133 -0.1150  0.0276
  303PAPS   D3A 3367   7.693   2.999  13.616  0.1342 -0.1441  0.0991
  303PAPS   D4A 3368   7.213   2.958  13.835 -0.0873 -0.0164 -0.1760
  303PAPS   C5A 3369   6.892   2.957  13.535 -0.2350 -0.0062 -0.3260
  303PAPS   C1B 3370   6.429   2.899  13.707 -0.0238 -0.2322 -0.0191
  303PAPS   C2B 3371   6.452   3.274  13.450  0.3991 -0.1213 -0.0251
  303PAPS   C3B 3372   6.135   3.535  13.239 -0.2056 -0.2947 -0.1829
  303PAPS   C4B 3373   6.343   3.809  13.020 -0.0410 -0.1706 -0.2625
  304PAPS   CNO 3374   3.552   0.546  14.731 -0.3291 -0.0211 -0.2553
  304PAPS   PO4 3375   3.832   0.333  14.559 -0.0068  0.1118 -0.1097
  304PAPS   GL1 3376   4.063   0.486  14.090 -0.0856  0.1063  0.0167
  304PAPS   GL2 3377   4.128   0.775  13.985  0.1583  0.4098 -0.1362
  304PAPS   D1A 3378   4.157   0.283  13.679 -0.0584  0.0947 -0.1937
  304PAPS   D2A 3379   3.753   0.313  13.483  0.4484 -0.3330 -0.0601
  304PAPS   D3A 3380   3.638   0.193  13.927  0.0618 -0.2710  0.2511
  304PAPS   D4A 3381   3.253   0.057  13.813 -0.2423 -0.1432  0.1800
  304PAPS   C5A 3382   3.048  -0.109  13.463 -0.0049 -0.1542  0.0245
  304PAPS   C1B 3383   4.160   0.772  13.529  0.0765 -0.0390  0.1666
  304PAPS   C2B 3384   4.244   0.575  13.094  0.1122 -0.2201 -0.1511
  304PAPS   C3B 3385   4.306   0.632  12.614 -0.0693  0.1003 -0.1183
  304PAPS   C4B 3386   4.583   0.858  12.327  0.0676 -0.1157 -0.0348
  305PAPS   CNO 3387   5.817   7.303  14.988 -0.0517 -0.0287 -0.0296
  305PAPS   PO4 3388   5.864   7.373  14.695  0.0073 -0.0633  0.2961
  305PAPS   GL1 3389   5.889   7.056  14.369 -0.2960 -0.3279 -0.0313
  305PAPS   GL2 3390   6.226   6.961  14.399  0.0689 -0.0931  0.0143
  305PAPS   D1A 3391   5.998   7.065  13.955  0.2397 -0.1532 -0.1552
  305PAPS   D2A 3392   5.652   6.722  13.915 -0.0887 -0.0913  0.1670
  305PAPS   D3A 3393   5.923   6.590  14.201  0.3150 -0.0535  0.0831
  305PAPS   D4A 3394   6.133   6.604  13.876  0.0899  0.1933 -0.0123
  305PAPS   C5A 3395   6.361   6.405  13.762 -0.1318 -0.0731 -0.0349
  305PAPS   C1B 3396   6.537   6.601  14.249  0.2024  0.3562  0.0670
  305PAPS   C2B 3397   6.872   6.418  13.873 -0.1034 -0.1789  0.1423
  305PAPS   C3B 3398   6.849   6.284  13.503  0.2969  0.1414  0.0781
  305PAPS   C4B 3399   6.463   6.130  13.350  0.0575  0.0205  0.2690
  306PAPS   CNO 3400   4.910   7.167  14.700 -0.0790  0.0261 -0.0992
  306PAPS   PO4 3401   4.683   7.313  14.254 -0.0112  0.1012  0.4759
  306PAPS   GL1 3402   4.352   7.324  13.978  0.0233  0.2510  0.2715
  306PAPS   GL2 3403   4.074   7.572  13.923 -0.1422  0.1633 -0.3380
  306PAPS   D1A 3404   4.115   7.304  13.475  0.1311  0.0321 -0.0503
  306PAPS   D2A 3405   4.556   7.184  13.518 -0.2938  0.3640 -0.0125
  306PAPS   D3A 3406   4.491   7.599  13.530  0.5949 -0.0329  0.0556
  306PAPS   D4A 3407   4.196   7.704  13.205 -0.0797 -0.4825  0.0762
  306PAPS   C5A 3408   3.854   7.540  12.998 -0.0008 -0.0372 -0.2417
  306PAPS   C1B 3409   3.676   7.482  13.612 -0.3925  0.1004  0.0390
  306PAPS   C2B 3410   3.410   7.369  13.152  0.1049  0.2131 -0.2672
  306PAPS   C3B 3411   3.147   7.285  12.920  0.0094  0.0748  0.0558
  306PAPS   C4B 3412   3.090   7.171  12.460  0.2948  0.4063 -0.0130
  307PAPS   CNO 3413   2.878   2.048  14.333  0.1169  0.0106 -0.1139
  307PAPS   PO4 3414   2.671   1.613  14.197  0.2427 -0.1817 -0.0784
  307PAPS   GL1 3415   2.739   1.722  13.826  0.2240  0.0657 -0.0116
  307PAPS   GL2 3416   2.770   2.105  13.774 -0.0413  0.0878  0.3574
  307PAPS   D1A 3417   2.351   1.724  13.511  0.0430  0.1682 -0.0555
  307PAPS   D2A 3418   1.999   1.927  13.160 -0.0022 -0.0754 -0.0941
  307PAPS   D3A 3419   1.803   2.336  13.331 -0.0967 -0.0571  0.1032
  307PAPS   D4A 3420   1.851   2.126  13.717  0.0588  0.1289  0.2385
  307PAPS   C5A 3421   1.778   1.702  13.690 -0.1067 -0.0322 -0.2902
  307PAPS   C1B 3422   2.761   2.184  13.288 -0.0935 -0.1326  0.1028
  307PAPS   C2B 3423   2.520   2.067  12.968  0.0412 -0.1046  0.1842
  307PAPS   C3B 3424   2.739   1.896  12.526  0.0749 -0.1902 -0.3278
  307PAPS   C4B 3425   3.089   1.734  12.624  0.0237 -0.1111 -0.3099
  308PAPS   CNO 3426   2.603   5.311  14.788 -0.0038  0.1335  0.2084
  308PAPS   PO4 3427   2.281   5.463  14.501  0.2293 -0.4759  0.1999
  308PAPS   GL1 3428   2.195   5.603  14.018  0.2366 -0.2413  0.0439
  308PAPS   GL2 3429   1.860   5.431  13.879 -0.1822  0.1663  0.2302
  308PAPS   D1A 3430   2.201   5.747  13.600  0.3203  0.1471  0.1045
  308PAPS   D2A 3431   1.840   6.105  13.576  0.2468 -0.0693 -0.0357
  308PAPS   D3A 3432   2.051   6.046  13.127  0.3250  0.0077 -0.0794
  308PAPS   D4A 3433   2.224   5.821  12.778  0.0606  0.0304 -0.0293
  308PAPS   C5A 3434   2.073   5.761  12.422 -0.2264  0.0938 -0.0767
  308PAPS   C1B 3435   1.461   5.253  13.921 -0.2030 -0.0777  0.0108
  308PAPS   C2B 3436   1.107   5.044  13.616 -0.0012 -0.0517 -0.0536
  308PAPS   C3B 3437   0.701   5.013  13.306  0.3212  0.0649  0.2004
  308PAPS   C4B 3438   0.288   4.799  13.453 -0.0976 -0.2645 -0.0404
  309PAPS   CNO 3439   5.087   5.369  15.399  0.1129  0.1335 -0.1492
  309PAPS   PO4 3440   5.505   5.312  15.323 -0.1950  0.2259  0.4047
  309PAPS   GL1 3441   5.882   5.512  15.090  0.1430  0.1363 -0.0545
  309PAPS   GL2 3442   5.707   5.798  15.064  0.0530  0.1476  0.0085
  309PAPS   D1A 3443   6.156   5.515  14.821 -0.0138 -0.0298  0.0253
  309PAPS   D2A 3444   6.375   5.133  14.953 -0.1953 -0.0582  0.0963
  309PAPS   D3A 3445   6.265   4.761  15.025 -0.1131  0.0736  0.0079
  309PAPS   D4A 3446   6.173   4.474  14.715 -0.0996 -0.2206 -0.0914
  309PAPS   C5A 3447   6.025   4.669  14.343  0.0368 -0.0774  0.0912
  309PAPS   C1B 3448   5.562   5.520  14.759 -0.1841 -0.0327 -0.1844
  309PAPS   C2B 3449   5.597   5.387  14.309  0.1132 -0.0472  0.1511
  309PAPS   C3B 3450   5.397   5.311  13.888  0.0112 -0.1856 -0.1818
  309PAPS   C4B 3451   5.508   5.226  13.495  0.1807 -0.0380 -0.0379
  310PAPS   CNO 3452   5.051   0.230  10.677 -0.0894 -0.3521  0.0550
  310PAPS   PO4 3453   5.237  -0.168  10.592  0.1729  0.1364 -0.3410
  310PAPS   GL1 3454   5.285  -0.167  11.008 -0.0217  0.0978 -0.0246
  310PAPS   GL2 3455   5.378   0.183  11.002  0.1934 -0.1649 -0.0624
  310PAPS   D1A 3456   5.241   0.033  11.457  0.0047  0.1143 -0.1873
  310PAPS   D2A 3457   5.620   0.003  11.858  0.2433 -0.1555  0.0121
  310PAPS   D3A 3458   5.635  -0.418  11.919 -0.1688  0.0187  0.1906
  310PAPS   D4A 3459   5.494  -0.488  12.296 -0.3876 -0.3044  0.0235
  310PAPS   C5A 3460   5.731  -0.871  12.345 -0.2281  0.0239  0.1116
  310PAPS   C1B 3461   5.116   0.396  11.146 -0.1529  0.0846  0.0294
  310PAPS   C2B 3462   4.949   0.529  11.537 -0.0834 -0.2254 -0.2236
  310PAPS   C3B 3463   4.579   0.829  11.675 -0.1943 -0.2237 -0.0515
  310PAPS   C4B 3464   4.245   1.046  11.602  0.0401  0.0209  0.3248
  311PAPS   CNO 3465   2.066   7.154  10.530 -0.0118 -0.1534 -0.3080
  311PAPS   PO4 3466   2.249   6.899  10.797  0.0860 -0.1031  0.3977
  311PAPS   GL1 3467   2.114   7.167  11.107  0.3181 -0.1017  0.4185
  311PAPS   GL2 3468   2.104   7.087  11.367 -0.0953  0.0322 -0.2052
  311PAPS   D1A 3469   1.631   7.391  11.236  0.0534 -0.3408 -0.0128
  311PAPS   D2A 3470   1.433   7.696  11.504 -0.3024  0.0531  0.1632
  311PAPS   D3A 3471   1.600   7.775  11.815  0.0857 -0.0412 -0.0997
  311PAPS   D4A 3472   2.045   7.813  11.922  0.0523  0.0457  0.1278
  311PAPS   C5A 3473   2.438   7.503  11.782 -0.3543 -0.2176 -0.3668
  311PAPS   C1B 3474   2.184   6.906  11.719  0.2645 -0.1415 -0.3171
  311PAPS   C2B 3475   2.138   6.687  12.030 -0.0758  0.2661  0.1176
  311PAPS   C3B 3476   2.363   6.576  12.393  0.1498 -0.3543 -0.1592
  311PAPS   C4B 3477   2.532   6.092  12.475 -0.2728 -0.3139  0.2900
  312PAPS   CNO 3478   1.218   5.626  10.528  0.0481  0.5045  0.2752
  312PAPS   PO4 3479   1.463   5.906  10.783  0.1420 -0.1266 -0.2382
  312PAPS   GL1 3480   1.622   5.817  11.225 -0.2434  0.0540  0.3293
  312PAPS   GL2 3481   1.366   5.668  11.469 -0.1309 -0.0229  0.0337
  312PAPS   D1A 3482   1.971   5.935  11.525  0.2026 -0.0018  0.3101
  312PAPS   D2A 3483   1.590   6.215  11.470  0.2113 -0.2249 -0.0554
  312PAPS   D3A 3484   1.314   6.056  11.837  0.1415 -0.4238 -0.0176
  312PAPS   D4A 3485   1.599   6.098  12.149 -0.1473  0.0347  0.0977
  312PAPS   C5A 3486   1.526   6.019  12.553 -0.1703  0.1450  0.0196
  312PAPS   C1B 3487   1.223   5.557  11.900  0.1582 -0.0921 -0.2300
  312PAPS   C2B 3488   1.076   5.784  12.305  0.0100 -0.2458 -0.0591
  312PAPS   C3B 3489   1.084   5.595  12.668 -0.1033  0.1705 -0.4439
  312PAPS   C4B 3490   1.195   5.709  12.959  0.2407  0.2476  0.3917
  313PAPS   CNO 3491   0.335   3.291  10.323 -0.3256 -0.3339 -0.2237
  313PAPS   PO4 3492   0.460   2.937  10.495 -0.0826  0.0699  0.4135
  313PAPS   GL1 3493   0.417   3.125  10.879 -0.1227 -0.2706  0.1472
  313PAPS   GL2 3494   0.184   3.290  10.969 -0.1924  0.1267 -0.1016
  313PAPS   D1A 3495   0.737   3.355  11.081  0.2926 -0.0732 -0.0119
  313PAPS   D2A 3496   1.099   3.533  11.283  0.0833 -0.4730  0.1293
  313PAPS   D3A 3497   0.843   3.431  11.621 -0.0739  0.1389 -0.0928
  313PAPS   D4A 3498   1.196   3.495  11.856 -0.2533  0.0916 -0.1038
  313PAPS   C5A 3499   1.336   3.301  12.227  0.2153  0.1075  0.1940
  313PAPS   C1B 3500   0.313   3.281  11.391 -0.3545 -0.2401  0.0797
  313PAPS   C2B 3501   0.350   3.257  11.794  0.1110 -0.0100  0.2393
  313PAPS   C3B 3502   0.195   3.306  12.236 -0.1004  0.0991 -0.2321
  313PAPS   C4B 3503   0.198   3.123  12.576  0.1639  0.3361 -0.0916
  314PAPS   CNO 3504   1.040   5.173  10.840 -0.2115 -0.0679  0.0600
  314PAPS   PO4 3505   1.378   4.904  10.898 -0.2538 -0.0719  0.1170
  314PAPS   GL1 3506   1.490   4.776  11.278  0.2059 -0.3218  0.1846
  314PAPS   GL2 3507   1.568   4.489  11.366  0.0403 -0.0628 -0.0953
  314PAPS   D1A 3508   1.552   4.803  11.739 -0.1159  0.2284  0.0391
  314PAPS   D2A 3509   1.436   4.906  12.215  0.2053 -0.1445 -0.2417
  314PAPS   D3A 3510   1.677   4.980  12.458 -0.2025 -0.0128 -0.1003
  314PAPS   D4A 3511   1.670   4.862  12.887  0.0097 -0.2651  0.1733
  314PAPS   C5A 3512   1.490   4.703  13.287 -0.4342  0.2512  0.1757
  314PAPS   C1B 3513   1.746   4.273  11.691  0.2088  0.1455  0.2879
  314PAPS   C2B 3514   1.725   4.025  12.077 -0.0009  0.2256  0.1423
  314PAPS   C3B 3515   1.680   3.706  12.053  0.0211 -0.2288 -0.0517
  314PAPS   C4B 3516   1.872   3.357  12.091 -0.0121  0.0050  0.0275
  315PAPS   CNO 3517   0.114   6.033  10.993 -0.1405 -0.0124 -0.3222
  315PAPS   PO4 3518   0.263   5.728  10.823 -0.0835 -0.1802 -0.0836
  315PAPS   GL1 3519   0.237   5.460  11.247  0.2273 -0.2711 -0.2531
  315PAPS   GL2 3520   0.298   5.692  11.416  0.0728 -0.0790 -0.1428
  315PAPS   D1A 3521   0.275   5.104  11.610  0.0357  0.0259 -0.1504
  315PAPS   D2A 3522   0.591   4.792  11.621  0.0212  0.1158 -0.2101
  315PAPS   D3A 3523   0.549   4.443  11.804 -0.3374  0.2557 -0.0776
  315PAPS   D4A 3524   0.504   4.385  12.157  0.2764  0.1576  0.1561
  315PAPS   C5A 3525   0.887   4.344  12.317  0.3146 -0.0503  0.0193
  315PAPS   C1B 3526   0.274   5.673  11.920 -0.1418  0.3277 -0.0424
  315PAPS   C2B 3527   0.174   5.639  12.345  0.2517 -0.2107  0.2486
  315PAPS   C3B 3528   0.189   5.502  12.703  0.0430 -0.1693  0.1085
  315PAPS   C4B 3529   0.301   5.611  13.050  0.2020 -0.3142  0.2676
  316PAPS   CNO 3530   0.257   1.144  10.812 -0.0567  0.2587  0.4005
  316PAPS   PO4 3531   0.262   0.750  10.496  0.0155 -0.2168  0.2467
  316PAPS   GL1 3532   0.530   0.636  10.881  0.1253  0.3177  0.1252
  316PAPS   GL2 3533   0.520   0.701  11.202  0.2899  0.0568 -0.1140
  316PAPS   D1A 3534   0.597   0.263  11.001  0.2721  0.1342 -0.3328
  316PAPS   D2A 3535   0.924   0.380  11.254 -0.2173  0.0369  0.2638
  316PAPS   D3A 3536   0.736   0.300  11.550  0.3202  0.2912 -0.2571
  316PAPS   D4A 3537   1.144   0.350  11.728  0.1483  0.1125  0.6634
  316PAPS   C5A 3538   1.198   0.287  12.101  0.0416 -0.0656 -0.1872
  316PAPS   C1B 3539   0.691   0.776  11.620 -0.0524 -0.1474 -0.2280
  316PAPS   C2B 3540   0.898   0.830  11.844  0.1687 -0.1398  0.1600
  316PAPS   C3B 3541   0.838   1.014  12.275  0.1053  0.0622  0.0241
  316PAPS   C4B 3542   0.893   1.035  12.722 -0.0329 -0.1549 -0.2875
  317PAPS   CNO 3543   7.706   3.833  10.895 -0.2887 -0.0863 -0.0438
  317PAPS   PO4 3544   7.431   3.527  10.825 -0.2668 -0.1907 -0.1102
  317PAPS   GL1 3545   7.491   3.454  11.273  0.1301  0.0138 -0.2906
  317PAPS   GL2 3546   7.388   3.223  11.346  0.1100  0.1427 -0.2937
  317PAPS   D1A 3547   7.681   3.753  11.581  0.2041 -0.1487 -0.0783
  317PAPS   D2A 3548   7.230   3.784  11.615  0.2842  0.3881  0.0678
  317PAPS   D3A 3549   6.954   3.451  11.451 -0.1250  0.1446  0.4448
  317PAPS   D4A 3550   7.014   3.050  11.729 -0.0853  0.1687  0.0486
  317PAPS   C5A 3551   6.869   3.068  12.198  0.1713  0.2434 -0.1574
  317PAPS   C1B 3552   7.462   3.237  11.747  0.0874  0.1624  0.3392
  317PAPS   C2B 3553   7.397   3.110  12.176 -0.2546 -0.0453  0.1982
  317PAPS   C3B 3554   7.184   3.065  12.563 -0.1631  0.2128 -0.2020
  317PAPS   C4B 3555   7.067   2.829  13.032  0.0155  0.3635 -0.0635
  318PAPS   CNO 3556   4.516   6.839  10.433 -0.2624 -0.0961 -0.2104
  318PAPS   PO4 3557   4.563   6.683  10.843  0.0628 -0.0233 -0.1540
  318PAPS   GL1 3558   4.864   6.609  11.194 -0.2556  0.3085  0.3451
  318PAPS   GL2 3559   4.844   6.717  11.442 -0.2998 -0.0889  0.1054
  318PAPS   D1A 3560   5.229   6.473  11.575 -0.1378  0.1268 -0.4142
  318PAPS   D2A 3561   5.314   6.786  11.966 -0.1012 -0.0912 -0.0381
  318PAPS   D3A 3562   5.150   6.752  12.369  0.1589  0.0644 -0.1054
  318PAPS   D4A 3563   5.205   6.624  12.775 -0.1313 -0.0074 -0.3078
  318PAPS   C5A 3564   4.896   6.423  13.082  0.4441 -0.1782 -0.1620
  318PAPS   C1B 3565   4.836   6.625  11.882 -0.0193 -0.2120  0.0638
  318PAPS   C2B 3566   4.564   6.660  12.252 -0.2974  0.3840  0.1758
  318PAPS   C3B 3567   4.280   6.810  12.574 -0.1908  0.0682  0.1247
  318PAPS   C4B 3568   4.100   7.075  13.014 -0.1331 -0.0206 -0.3005
  319PAPS   CNO 3569   0.464   3.652  10.765  0.1638  0.1086  0.0372
  319PAPS   PO4 3570   0.739   3.602  10.333  0.2992 -0.3284  0.3847
  319PAPS   GL1 3571   0.862   3.273  10.621  0.1821  0.0654  0.0482
  319PAPS   GL2 3572   1.276   3.402  10.539 -0.3571  0.6642 -0.0784
  319PAPS   D1A 3573   1.037   2.987  10.838  0.1292 -0.0551 -0.0053
  319PAPS   D2A 3574   1.500   2.875  10.612 -0.0170  0.3559 -0.0365
  319PAPS   D3A 3575   1.700   2.551  10.775 -0.1985 -0.0810  0.1601
  319PAPS   D4A 3576   1.760   2.810  11.035  0.3448 -0.0490 -0.2116
  319PAPS   C5A 3577   2.157   2.736  11.305  0.2812  0.2681 -0.2065
  319PAPS   C1B 3578   1.722   3.366  10.590 -0.2197  0.0864 -0.0639
  319PAPS   C2B 3579   1.937   3.332  11.015  0.0697  0.2599 -0.0317
  319PAPS   C3B 3580   2.353   3.211  11.406  0.0456 -0.2054 -0.0190
  319PAPS   C4B 3581   2.616   2.880  11.554 -0.0907  0.2861 -0.0328
  320PAPS   CNO 3582   6.069   6.146  11.184  0.3470  0.0848 -0.3268
  320PAPS   PO4 3583   6.358   5.902  11.341  0.0540  0.2393  0.0082
  320PAPS   GL1 3584   6.109   6.160  11.711 -0.0243  0.0348  0.4838
  320PAPS   GL2 3585   6.411   6.157  11.918 -0.2886 -0.2414  0.0065
  320PAPS   D1A 3586   5.776   6.329  12.022 -0.1720  0.1727  0.0371
  320PAPS   D2A 3587   5.416   6.349  12.369 -0.2975 -0.2608 -0.3486
  320PAPS   D3A 3588   5.785   6.409  12.612  0.0538  0.2971  0.0209
  320PAPS   D4A 3589   5.943   6.132  12.980 -0.0677 -0.3492  0.0355
  320PAPS   C5A 3590   6.315   6.170  12.852 -0.1096 -0.2669  0.0116
  320PAPS   C1B 3591   6.193   6.430  12.260  0.1516  0.1850 -0.0933
  320PAPS   C2B 3592   6.179   6.769  12.559 -0.2505 -0.0129 -0.3946
  320PAPS   C3B 3593   5.807   7.059  12.771  0.0675  0.1796 -0.2806
  320PAPS   C4B 3594   5.390   7.102  12.786 -0.0851 -0.2979 -0.0016
  321PAPS   CNO 3595   7.186   1.963  10.415  0.2618 -0.1804 -0.0348
  321PAPS   PO4 3596   6.963   1.542  10.580 -0.0147  0.4575  0.0527
  321PAPS   GL1 3597   7.086   1.457  11.054 -0.0430 -0.1429 -0.3810
  321PAPS   GL2 3598   7.347   1.245  11.135  0.1201 -0.1715 -0.1563
  321PAPS   D1A 3599   6.966   1.320  11.477  0.0514 -0.1161  0.0477
  321PAPS   D2A 3600   6.981   1.736  11.643 -0.1377  0.0830 -0.4381
  321PAPS   D3A 3601   6.672   2.042  11.617 -0.0438 -0.1856 -0.0337
  321PAPS   D4A 3602   6.684   1.990  12.136  0.0772 -0.1481  0.0287
  321PAPS   C5A 3603   6.550   2.371  12.425  0.1807 -0.0075 -0.1569
  321PAPS   C1B 3604   7.809   1.297  11.390  0.0707  0.0287  0.0523
  321PAPS   C2B 3605   8.063   1.181  11.657 -0.2643  0.0167  0.0128
  321PAPS   C3B 3606   7.932   1.279  12.093 -0.1380 -0.2202 -0.0135
  321PAPS   C4B 3607   7.793   1.238  12.499 -0.0927 -0.1835  0.0761
  322PAPS   CNO 3608   5.493   2.549  10.683  0.1767 -0.1119  0.0015
  322PAPS   PO4 3609   5.518   2.102  10.655  0.4572 -0.0840 -0.2316
  322PAPS   GL1 3610   5.148   2.241  10.608 -0.1429 -0.0024 -0.1212
  322PAPS   GL2 3611   4.895   2.077  10.682 -0.2483 -0.3272 -0.3348
  322PAPS   D1A 3612   4.960   2.627  10.621 -0.2670  0.1125 -0.0655
  322PAPS   D2A 3613   4.750   2.556  11.064 -0.2510  0.2949 -0.2147
  322PAPS   D3A 3614   5.116   2.391  11.139 -0.0770 -0.3891 -0.0701
  322PAPS   D4A 3615   5.416   2.156  11.320  0.0459  0.2027  0.1423
  322PAPS   C5A 3616   5.586   2.240  11.620 -0.1629  0.1171  0.0798
  322PAPS   C1B 3617   4.769   2.076  11.013 -0.2063  0.1944  0.0214
  322PAPS   C2B 3618   4.455   1.876  11.193  0.2092 -0.2388 -0.1781
  322PAPS   C3B 3619   4.268   1.885  11.575 -0.0647 -0.0990 -0.1635
  322PAPS   C4B 3620   3.952   2.000  11.714  0.0804 -0.1172 -0.0392
  323PAPS   CNO 3621   1.454   0.718  10.010 -0.1174  0.0686  0.1731
  323PAPS   PO4 3622   1.265   0.988  10.230 -0.0020  0.2718  0.3660
  323PAPS   GL1 3623   1.191   1.073  10.682  0.2048  0.2115 -0.2146
  323PAPS   GL2 3624   1.443   1.070  10.887  0.0453  0.2557  0.0145
  323PAPS   D1A 3625   0.947   1.045  11.020 -0.1338 -0.1669  0.2733
  323PAPS   D2A 3626   1.142   0.844  11.306  0.1570 -0.1492  0.4014
  323PAPS   D3A 3627   1.013   1.299  11.545 -0.1073 -0.0854  0.0016
  323PAPS   D4A 3628   0.751   1.365  11.947 -0.2837  0.0568  0.0049
  323PAPS   C5A 3629   0.654   1.547  12.404  0.1663 -0.1061  0.1511
  323PAPS   C1B 3630   1.478   1.208  11.299  0.0635 -0.0793  0.0442
  323PAPS   C2B 3631   1.511   1.283  11.729 -0.3311 -0.2703 -0.1405
  323PAPS   C3B 3632   1.290   1.075  12.092 -0.2074 -0.2873 -0.1004
  323PAPS   C4B 3633   1.524   1.070  12.568  0.0093  0.1879 -0.2977
  324PAPS   CNO 3634   0.221   6.714  10.382 -0.0201  0.3187 -0.4656
  324PAPS   PO4 3635   0.302   6.513  10.935  0.0582  0.0749  0.0900
  324PAPS   GL1 3636   0.439   6.765  11.237 -0.1156 -0.0320  0.0442
  324PAPS   GL2 3637   0.116   6.787  11.368 -0.0070 -0.1350  0.0112
  324PAPS   D1A 3638   0.812   6.810  11.478 -0.0664  0.3903 -0.1134
  324PAPS   D2A 3639   0.742   6.772  11.901  0.1675  0.0160 -0.0828
  324PAPS   D3A 3640   1.164   6.949  11.936 -0.2106  0.2919 -0.1074
  324PAPS   D4A 3641   1.058   7.062  12.298  0.1268  0.0254  0.1575
  324PAPS   C5A 3642   0.613   7.031  12.314  0.0659 -0.2775  0.1571
  324PAPS   C1B 3643   0.354   7.045  11.678 -0.1166  0.0470 -0.3503
  324PAPS   C2B 3644   0.322   7.325  12.091  0.1451 -0.0010 -0.2357
  324PAPS   C3B 3645   0.110   7.596  12.342 -0.0424  0.0023 -0.0960
  324PAPS   C4B 3646   0.411   7.852  12.473  0.0283 -0.3073 -0.0560
  325PAPS   CNO 3647   2.108   0.261   9.915  0.2788  0.5335  0.0471
  325PAPS   PO4 3648   2.427   0.471  10.162 -0.0968  0.3131 -0.2666
  325PAPS   GL1 3649   2.260   0.709  10.453  0.1821 -0.1889 -0.0922
  325PAPS   GL2 3650   2.255   1.000  10.406 -0.0519 -0.0634 -0.0313
  325PAPS   D1A 3651   2.399   0.842  10.856  0.1573 -0.1263  0.1419
  325PAPS   D2A 3652   2.394   0.815  11.287 -0.3532 -0.1233  0.0625
  325PAPS   D3A 3653   2.422   0.439  11.138 -0.0659 -0.1638  0.5213
  325PAPS   D4A 3654   2.180   0.436  11.538 -0.3771 -0.1648  0.1904
  325PAPS   C5A 3655   2.213   0.699  11.848 -0.0973 -0.0207  0.0218
  325PAPS   C1B 3656   2.572   1.262  10.613 -0.0839 -0.0362 -0.1698
  325PAPS   C2B 3657   2.917   1.460  10.848  0.1139  0.0377 -0.2157
  325PAPS   C3B 3658   3.274   1.560  11.104  0.2303 -0.0305  0.0656
  325PAPS   C4B 3659   3.512   1.875  11.323  0.0971 -0.6339 -0.1582
  326PAPS   CNO 3660   2.094   3.881   8.060 -0.1502  0.0276  0.1237
  326PAPS   PO4 3661   1.826   4.243   7.934 -0.0351 -0.0658 -0.1587
  326PAPS   GL1 3662   1.782   4.169   7.410 -0.1483 -0.1528 -0.0423
  326PAPS   GL2 3663   2.012   4.048   7.211  0.1161 -0.3670  0.0040
  326PAPS   D1A 3664   1.665   3.804   7.055  0.0713  0.0358 -0.1930
  326PAPS   D2A 3665   1.860   3.472   7.181 -0.1277 -0.2823  0.0848
  326PAPS   D3A 3666   1.946   3.253   6.780  0.3987 -0.2838 -0.2010
  326PAPS   D4A 3667   2.172   3.005   6.749  0.0224 -0.0630  0.0249
  326PAPS   C5A 3668   2.250   2.833   6.310  0.0696 -0.2579 -0.1746
  326PAPS   C1B 3669   2.248   3.653   6.873  0.2765  0.1787  0.0927
  326PAPS   C2B 3670   2.295   3.535   6.578  0.3641 -0.1519 -0.0318
  326PAPS   C3B 3671   2.028   3.358   6.294 -0.2165 -0.1905 -0.0645
  326PAPS   C4B 3672   1.995   3.092   5.974 -0.2103 -0.2292 -0.0900
  327PAPS   CNO 3673   3.201   7.217   8.085  0.4398  0.1236  0.0744
  327PAPS   PO4 3674   2.752   6.996   7.896 -0.1638 -0.3259  0.1575
  327PAPS   GL1 3675   2.874   6.941   7.446  0.0133  0.2144 -0.0338
  327PAPS   GL2 3676   2.698   6.937   7.273  0.0527 -0.2289 -0.1108
  327PAPS   D1A 3677   3.163   7.102   7.249 -0.0637 -0.1253  0.1969
  327PAPS   D2A 3678   2.818   7.459   7.160  0.2643 -0.1114 -0.0774
  327PAPS   D3A 3679   3.240   7.692   7.131  0.2773 -0.1044  0.0056
  327PAPS   D4A 3680   3.582   7.522   7.359 -0.0009  0.1876 -0.1461
  327PAPS   C5A 3681   3.918   7.634   7.624  0.3079 -0.2287  0.2355
  327PAPS   C1B 3682   2.478   7.004   6.922 -0.2652 -0.3217 -0.0365
  327PAPS   C2B 3683   2.463   7.093   6.506  0.0291  0.0871  0.3760
  327PAPS   C3B 3684   2.547   7.292   6.094 -0.0931 -0.0005 -0.0318
  327PAPS   C4B 3685   2.663   7.240   5.705  0.0242 -0.1548 -0.3119
  328PAPS   CNO 3686   7.188   2.000   7.170  0.5064  0.0125  0.0685
  328PAPS   PO4 3687   7.046   2.093   7.586 -0.0169 -0.2689 -0.0108
  328PAPS   GL1 3688   6.702   2.183   7.277  0.3857 -0.0466  0.2087
  328PAPS   GL2 3689   6.806   2.420   7.090  0.3174 -0.3174 -0.3178
  328PAPS   D1A 3690   6.328   2.284   7.312 -0.2078 -0.1298 -0.1002
  328PAPS   D2A 3691   6.306   1.932   7.154  0.2599  0.0283 -0.3899
  328PAPS   D3A 3692   6.406   2.260   6.866  0.0193  0.3152 -0.2226
  328PAPS   D4A 3693   6.199   2.382   6.510 -0.0027 -0.0047 -0.5062
  328PAPS   C5A 3694   6.222   2.849   6.326  0.0140 -0.1877  0.0087
  328PAPS   C1B 3695   7.002   2.337   6.731  0.1846  0.1119  0.2888
  328PAPS   C2B 3696   7.027   2.174   6.366 -0.3127  0.0380  0.1708
  328PAPS   C3B 3697   6.917   1.879   6.030  0.1304 -0.0116  0.1154
  328PAPS   C4B 3698   6.750   1.526   5.917 -0.1233 -0.1672  0.1574
  329PAPS   CNO 3699   2.005   1.579   8.871  0.0418 -0.2752 -0.0320
  329PAPS   PO4 3700   1.815   1.877   9.238 -0.1088 -0.2438  0.1401
  329PAPS   GL1 3701   2.177   2.094   9.489  0.1631 -0.0774 -0.2057
  329PAPS   GL2 3702   2.478   2.003   9.646  0.0221  0.1982 -0.0949
  329PAPS   D1A 3703   2.548   2.357   9.336  0.1284 -0.2577 -0.0137
  329PAPS   D2A 3704   2.809   2.685   9.221  0.0532  0.0118  0.2488
  329PAPS   D3A 3705   3.101   2.335   9.144  0.3229 -0.1296 -0.0806
  329PAPS   D4A 3706   2.928   2.180   9.565  0.1925 -0.1349 -0.4516
  329PAPS   C5A 3707   3.193   2.269   9.824  0.1477  0.0538  0.2052
  329PAPS   C1B 3708   2.811   1.890   9.935 -0.2951  0.0350 -0.0438
  329PAPS   C2B 3709   3.083   2.097  10.283  0.2620 -0.1037  0.0072
  329PAPS   C3B 3710   3.466   2.275  10.534 -0.0195  0.0533 -0.2209
  329PAPS   C4B 3711   3.639   2.407  10.854  0.3646 -0.1277 -0.0526
  330PAPS   CNO 3712   0.702   1.404  10.709 -0.2145  0.0635  0.3691
  330PAPS   PO4 3713   1.059   1.518  10.530  0.1134 -0.1076 -0.0397
  330PAPS   GL1 3714   1.116   1.570  10.910 -0.0225  0.0743  0.0198
  330PAPS   GL2 3715   1.501   1.606  10.985 -0.2244  0.2042 -0.2497
  330PAPS   D1A 3716   1.029   1.805  11.234  0.3037  0.0538  0.0096
  330PAPS   D2A 3717   0.950   1.776  11.721  0.0573  0.0791 -0.2049
  330PAPS   D3A 3718   1.261   1.602  11.953 -0.1229  0.2966 -0.2094
  330PAPS   D4A 3719   1.441   1.856  12.271 -0.0507 -0.0332  0.0274
  330PAPS   C5A 3720   1.705   1.613  12.518  0.1684 -0.0922 -0.2972
  330PAPS   C1B 3721   1.761   1.606  11.198  0.0679  0.2455 -0.1176
  330PAPS   C2B 3722   2.116   1.820  11.314 -0.0898 -0.0564 -0.0226
  330PAPS   C3B 3723   2.328   1.896  11.688 -0.4119  0.1546 -0.0937
  330PAPS   C4B 3724   2.603   2.101  12.030  0.2791 -0.0955  0.1863
  331PAPS   CNO 3725   0.811   7.080  10.945 -0.1918  0.5382  0.1254
  331PAPS   PO4 3726   1.164   6.755  10.777 -0.0392 -0.4395 -0.0062
  331PAPS   GL1 3727   1.231   6.761  11.149 -0.1747 -0.2369 -0.2166
  331PAPS   GL2 3728   1.270   7.098  11.285 -0.0851 -0.2805  0.1606
  331PAPS   D1A 3729   1.194   6.560  11.587  0.1511 -0.1335  0.0071
  331PAPS   D2A 3730   0.864   6.302  11.621 -0.0400  0.1481  0.1813
  331PAPS   D3A 3731   0.825   5.936  11.887  0.0186  0.1253 -0.0349
  331PAPS   D4A 3732   1.065   6.314  12.162  0.1394 -0.0615 -0.0481
  331PAPS   C5A 3733   0.861   6.597  12.368 -0.1726 -0.1166 -0.2837
  331PAPS   C1B 3734   1.479   7.238  11.698  0.2838  0.1462  0.2773
  331PAPS   C2B 3735   1.361   7.396  12.059 -0.0575  0.1906 -0.1743
  331PAPS   C3B 3736   1.403   7.212  12.579  0.0530 -0.1740 -0.4238
  331PAPS   C4B 3737   1.238   7.331  12.964 -0.1314 -0.1012 -0.0318
  332PAPS   CNO 3738   5.825   5.716  11.415  0.1533 -0.4498 -0.0688
  332PAPS   PO4 3739   6.134   5.463  11.549  0.0481 -0.1540 -0.2869
  332PAPS   GL1 3740   6.052   5.707  11.843 -0.1187 -0.4941  0.0784
  332PAPS   GL2 3741   5.785   5.684  11.923  0.0197 -0.0444  0.0222
  332PAPS   D1A 3742   6.100   5.943  12.224  0.1402 -0.1785 -0.0930
  332PAPS   D2A 3743   5.726   5.969  12.400  0.1449  0.2427  0.0730
  332PAPS   D3A 3744   5.717   5.721  12.787 -0.1487  0.0209 -0.0659
  332PAPS   D4A 3745   6.146   5.721  12.687  0.2237  0.0360  0.1009
  332PAPS   C5A 3746   6.336   5.703  13.061 -0.1781  0.2857  0.0443
  332PAPS   C1B 3747   5.864   5.449  12.357  0.0813  0.2272  0.1043
  332PAPS   C2B 3748   6.039   5.221  12.792 -0.2268  0.0042  0.0155
  332PAPS   C3B 3749   6.176   5.171  13.188 -0.1413  0.2129  0.3101
  332PAPS   C4B 3750   6.574   5.114  13.406  0.0311 -0.0821  0.0304
  333PAPS   CNO 3751   2.262   4.912  10.398 -0.2821 -0.0776 -0.4881
  333PAPS   PO4 3752   2.253   5.343  10.460 -0.2140  0.2213  0.0969
  333PAPS   GL1 3753   2.231   5.173  10.871 -0.1328  0.0887  0.2306
  333PAPS   GL2 3754   2.274   5.376  11.110  0.0737 -0.2004  0.1458
  333PAPS   D1A 3755   2.357   4.866  11.276 -0.6461  0.1538  0.0085
  333PAPS   D2A 3756   1.999   4.727  11.502 -0.1488  0.1110  0.0344
  333PAPS   D3A 3757   2.301   4.552  11.719  0.0387 -0.1224  0.0960
  333PAPS   D4A 3758   2.624   4.907  11.771 -0.0258  0.0235  0.1753
  333PAPS   C5A 3759   2.635   5.207  12.185 -0.1701  0.2394 -0.0219
  333PAPS   C1B 3760   2.243   5.487  11.481  0.2780 -0.1932  0.0416
  333PAPS   C2B 3761   2.249   5.201  11.854 -0.0958  0.0508  0.0988
  333PAPS   C3B 3762   2.022   4.950  11.936  0.4112  0.0035  0.1434
  333PAPS   C4B 3763   1.937   4.684  12.153 -0.3252 -0.0946  0.0111
  334PAPS   CNO 3764   6.275   0.408   7.541 -0.1634  0.0610 -0.0540
  334PAPS   PO4 3765   6.121   0.079   7.446 -0.1227 -0.0565  0.1531
  334PAPS   GL1 3766   5.858   0.318   7.195 -0.0867  0.1146 -0.0457
  334PAPS   GL2 3767   5.626   0.191   6.892  0.3103 -0.1608  0.3009
  334PAPS   D1A 3768   5.815   0.652   6.933 -0.1115 -0.1444  0.0960
  334PAPS   D2A 3769   5.381   0.633   6.858 -0.4136 -0.0475  0.0745
  334PAPS   D3A 3770   5.313   0.732   6.365  0.2642 -0.1502  0.0188
  334PAPS   D4A 3771   5.736   0.878   6.292  0.0590  0.0131  0.0877
  334PAPS   C5A 3772   5.833   0.887   5.901  0.1462 -0.2388 -0.0475
  334PAPS   C1B 3773   5.675   0.405   6.486 -0.0974  0.2117 -0.0578
  334PAPS   C2B 3774   5.653   0.404   6.120  0.0112  0.1073 -0.0584
  334PAPS   C3B 3775   5.796   0.381   5.713 -0.3305 -0.0260 -0.0797
  334PAPS   C4B 3776   5.876   0.771   5.359 -0.1941 -0.2529 -0.1576
  335PAPS   CNO 3777   1.946   1.723   9.827 -0.2404 -0.2985  0.1565
  335PAPS   PO4 3778   1.996   1.423  10.230  0.2809 -0.0509  0.0109
  335PAPS   GL1 3779   2.045   1.774  10.449  0.0800 -0.2365  0.3029
  335PAPS   GL2 3780   1.899   1.749  10.706 -0.0523  0.0266  0.0251
  335PAPS   D1A 3781   1.934   2.260  10.432 -0.0614  0.2148  0.0769
  335PAPS   D2A 3782   1.843   2.221   9.895 -0.0881  0.1826  0.2402
  335PAPS   D3A 3783   2.166   2.507  10.000  0.0740  0.1867 -0.1084
  335PAPS   D4A 3784   2.491   2.525   9.831 -0.0748  0.0953  0.4134
  335PAPS   C5A 3785   2.844   2.446  10.104 -0.0514 -0.0193  0.2208
  335PAPS   C1B 3786   2.129   2.085  10.867 -0.0630  0.1313 -0.0028
  335PAPS   C2B 3787   2.270   2.343  11.101  0.0518  0.0552 -0.0096
  335PAPS   C3B 3788   2.464   2.401  11.567 -0.2487  0.3649  0.1497
  335PAPS   C4B 3789   2.293   2.472  12.021 -0.2371  0.0847 -0.2232
  336PAPS   CNO 3790   6.688   2.076  10.662  0.3513 -0.3638  0.0504
  336PAPS   PO4 3791   6.855   2.547  10.445 -0.2334 -0.1119  0.1490
  336PAPS   GL1 3792   7.080   2.379  10.832  0.1097 -0.1509 -0.2596
  336PAPS   GL2 3793   7.313   2.384  10.882 -0.1196  0.0594 -0.1215
  336PAPS   D1A 3794   6.815   2.238  11.098 -0.1603  0.0870  0.0986
  336PAPS   D2A 3795   6.785   1.807  11.125  0.3848  0.3035  0.3610
  336PAPS   D3A 3796   6.548   1.603  11.338 -0.2783  0.0199 -0.2314
  336PAPS   D4A 3797   6.142   1.747  11.528 -0.1252 -0.0558  0.5253
  336PAPS   C5A 3798   5.851   1.903  11.948  0.2640 -0.0625  0.0534
  336PAPS   C1B 3799   7.403   2.241  11.309  0.0061 -0.1031 -0.2446
  336PAPS   C2B 3800   7.448   2.066  11.722 -0.1016  0.0621  0.0023
  336PAPS   C3B 3801   7.471   2.103  12.045  0.2243 -0.0178 -0.1931
  336PAPS   C4B 3802   7.208   1.918  12.204 -0.3499  0.2849 -0.0450
  337PAPS   CNO 3803   6.393   3.924  10.696 -0.0110 -0.3176 -0.1406
  337PAPS   PO4 3804   6.450   4.322  10.921  0.0967  0.3162 -0.0229
  337PAPS   GL1 3805   6.386   4.111  11.216  0.0932 -0.1066 -0.1968
  337PAPS   GL2 3806   6.663   4.016  11.316 -0.0185 -0.0416 -0.3092
  337PAPS   D1A 3807   6.228   4.030  11.674  0.0587  0.2298  0.0248
  337PAPS   D2A 3808   5.894   4.245  11.510 -0.0844  0.1303  0.1855
  337PAPS   D3A 3809   5.711   3.895  11.428  0.0096 -0.0649 -0.1530
  337PAPS   D4A 3810   5.619   3.628  11.763 -0.0933 -0.0515  0.0526
  337PAPS   C5A 3811   5.711   3.722  12.113  0.2011  0.2099 -0.1947
  337PAPS   C1B 3812   6.684   3.791  11.697 -0.3337 -0.2394 -0.1993
  337PAPS   C2B 3813   6.683   3.578  12.114  0.0702  0.1027  0.0016
  337PAPS   C3B 3814   7.052   3.629  12.476 -0.1769  0.0769  0.1288
  337PAPS   C4B 3815   7.555   3.609  12.551 -0.0135  0.0873 -0.0982
  338PAPS   CNO 3816   0.574   4.245  10.670 -0.0651 -0.2221 -0.2800
  338PAPS   PO4 3817   0.108   4.298  10.660 -0.0084 -0.0642 -0.1274
  338PAPS   GL1 3818   0.135   4.333  11.080 -0.0061  0.0866 -0.2408
  338PAPS   GL2 3819   0.136   4.670  11.290 -0.0316  0.4674  0.2066
  338PAPS   D1A 3820   0.277   4.190  11.446  0.2848  0.2480 -0.2423
  338PAPS   D2A 3821   0.126   4.130  11.909  0.0360 -0.1239 -0.1525
  338PAPS   D3A 3822  -0.063   4.226  12.221 -0.2872  0.1468  0.2872
  338PAPS   D4A 3823   0.148   4.002  12.380 -0.2428  0.3573 -0.1006
  338PAPS   C5A 3824   0.482   4.112  12.655  0.0224 -0.0255  0.0681
  338PAPS   C1B 3825   0.116   4.632  11.715 -0.2267  0.1176 -0.0526
  338PAPS   C2B 3826   0.286   4.817  12.022  0.0717 -0.0731  0.0080
  338PAPS   C3B 3827   0.175   5.062  12.363 -0.1509 -0.1956  0.1421
  338PAPS   C4B 3828   0.311   5.044  12.806  0.1098 -0.0258 -0.0652
  339POPE   NH3 3829   6.144   0.116  14.568 -0.1948 -0.2231 -0.1082
  339POPE   PO4 3830   6.284   0.439  14.465 -0.0797 -0.1674  0.2815
  339POPE   GL1 3831   6.385   0.695  14.093 -0.3523  0.1875  0.2546
  339POPE   GL2 3832   6.606   0.752  13.881  0.0436 -0.1767 -0.2635
  339POPE   C1A 3833   6.217   0.692  13.622  0.0683  0.0230 -0.3938
  339POPE   D2A 3834   6.043   0.702  13.281 -0.1472  0.0267  0.1611
  339POPE   C3A 3835   6.135   0.779  12.854 -0.0100  0.0637 -0.1053
  339POPE   C4A 3836   6.316   1.103  12.603  0.1014  0.3087 -0.1509
  339POPE   C1B 3837   6.679   0.790  13.424  0.1543  0.3434 -0.6273
  339POPE   C2B 3838   6.570   0.611  13.088 -0.1213  0.0925  0.0188
  339POPE   C3B 3839   6.588   0.588  12.615  0.1808 -0.0559 -0.1826
  339POPE   C4B 3840   6.500   0.197  12.386  0.1086  0.1011  0.3070
  340POPE   NH3 3841   4.588   1.554  13.841  0.2227  0.4010  0.1648
  340POPE   PO4 3842   4.840   1.914  14.115 -0.1532  0.0510 -0.0217
  340POPE   GL1 3843   4.800   2.005  13.661 -0.0558 -0.0762 -0.0085
  340POPE   GL2 3844   4.764   2.313  13.597 -0.0413 -0.0931 -0.0585
  340POPE   C1A 3845   4.865   1.909  13.289  0.0794 -0.0003 -0.1727
  340POPE   D2A 3846   4.985   1.746  12.859 -0.1254 -0.0544 -0.1321
  340POPE   C3A 3847   5.222   2.061  12.552 -0.1485  0.0383 -0.0804
  340POPE   C4A 3848   5.606   2.170  12.428  0.4703  0.1407 -0.0840
  340POPE   C1B 3849   5.018   2.341  13.148  0.2331 -0.0954 -0.0687
  340POPE   C2B 3850   5.115   2.445  12.821 -0.0197 -0.1079  0.1895
  340POPE   C3B 3851   5.171   2.562  12.480  0.2100  0.1502  0.0231
  340POPE   C4B 3852   5.137   2.536  12.049  0.0718  0.3276  0.2919
  341POPE   NH3 3853   5.785   2.791  10.394 -0.1355 -0.1102  0.0620
  341POPE   PO4 3854   6.178   2.677  10.266  0.1309  0.2779 -0.0807
  341POPE   GL1 3855   6.438   2.632  10.660 -0.1239 -0.4095 -0.1550
  341POPE   GL2 3856   6.726   2.858  10.831 -0.0081 -0.0504 -0.3225
  341POPE   C1A 3857   6.340   2.545  11.088  0.1473  0.2187 -0.0665
  341POPE   D2A 3858   6.448   2.498  11.534 -0.0452 -0.4305 -0.2678
  341POPE   C3A 3859   6.556   2.860  11.815 -0.4739  0.4044 -0.0006
  341POPE   C4A 3860   6.352   2.759  12.280 -0.0998  0.1090 -0.2454
  341POPE   C1B 3861   6.604   3.037  11.232 -0.3790 -0.2084 -0.3982
  341POPE   C2B 3862   6.534   3.302  11.668  0.0349  0.0804  0.0772
  341POPE   C3B 3863   6.342   3.242  12.055  0.1994 -0.1347  0.2138
  341POPE   C4B 3864   5.882   3.253  12.135 -0.0388 -0.2149  0.1137
  342POPE   NH3 3865   5.890   5.208  11.206 -0.0406 -0.0037 -0.1247
  342POPE   PO4 3866   5.286   5.159  11.126  0.0602  0.0285 -0.0806
  342POPE   GL1 3867   5.333   4.846  11.450 -0.0362  0.1377  0.2437
  342POPE   GL2 3868   5.669   4.753  11.602  0.2992 -0.0103  0.2546
  342POPE   C1A 3869   5.071   4.656  11.842 -0.3789  0.2382  0.2417
  342POPE   D2A 3870   4.816   4.360  11.899  0.2505  0.0189 -0.2722
  342POPE   C3A 3871   4.773   4.156  12.270  0.0838  0.0839  0.2267
  342POPE   C4A 3872   4.840   3.937  12.580 -0.0618 -0.3526  0.0035
  342POPE   C1B 3873   5.687   4.651  12.021  0.2006 -0.3814 -0.0544
  342POPE   C2B 3874   5.561   4.513  12.401 -0.0878 -0.1040 -0.1844
  342POPE   C3B 3875   5.436   4.420  12.799  0.2152 -0.0033 -0.2189
  342POPE   C4B 3876   5.296   4.110  13.140  0.1226  0.1920 -0.0414
  343PUPE   NH3 3877   2.774   6.042  14.502 -0.0445 -0.2124  0.0611
  343PUPE   PO4 3878   3.177   6.266  14.447  0.0523  0.0047  0.1724
  343PUPE   GL1 3879   3.264   6.059  14.228 -0.2762 -0.0295 -0.0807
  343PUPE   GL2 3880   3.181   5.829  13.965 -0.2839 -0.2739 -0.0253
  343PUPE   D1A 3881   3.676   5.883  14.175  0.1835  0.3740  0.0503
  343PUPE   D2A 3882   3.895   5.769  13.818 -0.1883 -0.0905  0.0145
  343PUPE   D3A 3883   4.391   5.686  13.628  0.0456 -0.6009  0.1914
  343PUPE   D4A 3884   4.503   5.524  13.256  0.2023 -0.0222 -0.4460
  343PUPE   D5A 3885   4.823   5.832  13.170  0.2186 -0.1330 -0.0766
  343PUPE   C1B 3886   3.407   6.058  13.677 -0.1090 -0.0780  0.1820
  343PUPE   C2B 3887   3.434   6.022  13.290 -0.0650  0.2057 -0.2608
  343PUPE   C3B 3888   3.417   6.011  12.877  0.1491 -0.0426 -0.0860
  343PUPE   C4B 3889   3.283   6.371  12.667 -0.1535 -0.1294 -0.0269
  344PUPE   NH3 3890   0.009   1.311  14.642  0.0413 -0.3368 -0.1154
  344PUPE   PO4 3891   0.359   1.348  14.330 -0.0625  0.4757 -0.4526
  344PUPE   GL1 3892   0.150   1.471  14.074  0.2362 -0.0069 -0.1213
  344PUPE   GL2 3893   0.311   1.333  13.782  0.2371  0.0863 -0.0581
  344PUPE   D1A 3894  -0.024   1.702  13.728 -0.0896  0.0308 -0.1801
  344PUPE   D2A 3895   0.045   2.030  13.523 -0.0663 -0.0687  0.0097
  344PUPE   D3A 3896  -0.205   2.256  13.257  0.1207  0.0110 -0.0014
  344PUPE   D4A 3897  -0.395   2.032  13.001  0.0757 -0.2214 -0.2630
  344PUPE   D5A 3898  -0.151   1.695  13.201  0.2833  0.0361 -0.0076
  344PUPE   C1B 3899   0.299   1.517  13.319  0.1146 -0.2447 -0.1280
  344PUPE   C2B 3900   0.294   1.812  13.006 -0.2154  0.0303  0.1331
  344PUPE   C3B 3901   0.102   2.125  12.799 -0.2752  0.0706 -0.1241
  344PUPE   C4B 3902  -0.206   2.149  12.578  0.0390 -0.0786 -0.1358
  345PUPE   NH3 3903   5.286   1.703  14.266  0.2810 -0.2648  0.0981
  345PUPE   PO4 3904   5.639   1.345  14.255  0.1512  0.2384  0.2733
  345PUPE   GL1 3905   5.633   1.629  13.904 -0.2765 -0.2071 -0.3455
  345PUPE   GL2 3906   5.745   1.564  13.692 -0.1951 -0.1261  0.0255
  345PUPE   D1A 3907   5.772   2.127  13.779 -0.0816 -0.1165  0.3321
  345PUPE   D2A 3908   5.952   2.185  13.368  0.0334 -0.0239  0.7677
  345PUPE   D3A 3909   6.058   2.106  12.916 -0.1991 -0.0501 -0.0292
  345PUPE   D4A 3910   6.435   2.195  13.015 -0.0936 -0.1277 -0.3304
  345PUPE   D5A 3911   6.416   2.258  13.537  0.0892  0.2154  0.0542
  345PUPE   C1B 3912   5.852   1.652  13.286  0.0415  0.0942  0.0096
  345PUPE   C2B 3913   6.088   1.636  12.986 -0.0093 -0.0974  0.1513
  345PUPE   C3B 3914   6.266   1.707  12.639 -0.2142 -0.3291 -0.2148
  345PUPE   C4B 3915   6.409   1.580  12.300  0.0052 -0.0532  0.2084
  346PUPE   NH3 3916   2.276   0.979  14.194  0.0179  0.1711 -0.0420
  346PUPE   PO4 3917   2.551   1.140  13.990  0.0867 -0.2411 -0.0981
  346PUPE   GL1 3918   2.591   1.231  13.485  0.5083  0.0720  0.0126
  346PUPE   GL2 3919   2.390   1.094  13.277 -0.0318 -0.2211 -0.1417
  346PUPE   D1A 3920   2.469   1.536  13.079  0.0054 -0.1711  0.1188
  346PUPE   D2A 3921   2.593   1.427  12.693  0.1827 -0.0583 -0.2634
  346PUPE   D3A 3922   2.211   1.435  12.417 -0.0367 -0.0270 -0.1029
  346PUPE   D4A 3923   2.487   1.616  12.147  0.4685  0.3358 -0.2127
  346PUPE   D5A 3924   2.330   1.240  11.908  0.0636 -0.0922  0.0532
  346PUPE   C1B 3925   2.747   1.088  12.993  0.2133  0.1511  0.1232
  346PUPE   C2B 3926   3.137   1.178  12.724  0.1121  0.0945 -0.2533
  346PUPE   C3B 3927   3.483   1.052  12.392 -0.1080  0.1266 -0.3563
  346PUPE   C4B 3928   3.793   1.308  12.192  0.3058 -0.0734 -0.0849
  347PUPE   NH3 3929   4.652   3.036  14.115 -0.0536  0.1961 -0.4159
  347PUPE   PO4 3930   4.483   3.351  14.445  0.0229  0.1115 -0.2406
  347PUPE   GL1 3931   4.685   3.509  14.002  0.2707 -0.1897  0.0428
  347PUPE   GL2 3932   5.068   3.318  13.964 -0.1570  0.0008 -0.2107
  347PUPE   D1A 3933   4.663   3.970  13.775 -0.0120  0.3315 -0.1185
  347PUPE   D2A 3934   4.910   3.997  13.403  0.3138  0.0904  0.0142
  347PUPE   D3A 3935   4.993   4.337  13.680 -0.0470 -0.0486  0.4540
  347PUPE   D4A 3936   4.847   4.795  13.540 -0.0729 -0.3654 -0.1724
  347PUPE   D5A 3937   4.560   5.044  13.126  0.2518  0.2638 -0.2186
  347PUPE   C1B 3938   5.348   3.141  13.626  0.1407  0.0184  0.1726
  347PUPE   C2B 3939   5.427   3.114  13.234  0.0530 -0.1976 -0.3810
  347PUPE   C3B 3940   5.740   3.199  12.914 -0.3373 -0.1930  0.0191
  347PUPE   C4B 3941   6.064   3.084  12.586 -0.2123  0.1065 -0.4188
  348PUPE   NH3 3942   1.805   5.319  14.717  0.0003  0.1403  0.1369
  348PUPE   PO4 3943   1.576   4.850  14.812 -0.1078 -0.1221 -0.0617
  348PUPE   GL1 3944   1.558   4.810  14.331  0.1940  0.2382 -0.0140
  348PUPE   GL2 3945   1.503   4.513  14.185 -0.3340  0.2765  0.2592
  348PUPE   D1A 3946   1.836   4.661  13.896  0.4614 -0.2275  0.3699
  348PUPE   D2A 3947   1.852   4.843  13.576 -0.3698  0.4075 -0.3615
  348PUPE   D3A 3948   1.659   5.167  13.370 -0.1153  0.0735 -0.0322
  348PUPE   D4A 3949   1.414   5.424  13.480  0.1617  0.1315 -0.3567
  348PUPE   D5A 3950   1.752   5.630  13.277 -0.2727 -0.0130  0.1645
  348PUPE   C1B 3951   1.078   4.352  14.093  0.1756  0.0235  0.3222
  348PUPE   C2B 3952   0.639   4.438  14.284 -0.0635  0.0300  0.0425
  348PUPE   C3B 3953   0.341   4.773  14.215 -0.0794  0.0001  0.2067
  348PUPE   C4B 3954   0.089   5.145  14.158  0.2076  0.0152  0.0186
  349PUPE   NH3 3955   3.270   4.133  14.428 -0.1603  0.1730 -0.2845
  349PUPE   PO4 3956   3.084   3.830  14.230 -0.0975 -0.2745  0.0839
  349PUPE   GL1 3957   3.310   3.756  13.846 -0.1491 -0.1676  0.3215
  349PUPE   GL2 3958   3.255   3.452  13.707  0.0392  0.0710  0.2209
  349PUPE   D1A 3959   3.528   4.103  13.624 -0.1910  0.0887  0.0650
  349PUPE   D2A 3960   3.710   4.238  13.243  0.0425  0.3270 -0.0275
  349PUPE   D3A 3961   3.430   4.260  12.878 -0.0783  0.1907 -0.1615
  349PUPE   D4A 3962   2.989   4.179  12.860  0.1697 -0.2123  0.1122
  349PUPE   D5A 3963   3.116   4.108  13.275  0.1550  0.0037 -0.1110
  349PUPE   C1B 3964   3.284   3.588  13.248 -0.1738  0.1841  0.0338
  349PUPE   C2B 3965   3.223   3.689  12.824  0.2388  0.0793  0.2364
  349PUPE   C3B 3966   3.146   3.833  12.424 -0.0427 -0.2339  0.1893
  349PUPE   C4B 3967   2.843   4.093  12.227 -0.4794  0.0037  0.2665
  350PUPE   NH3 3968   2.837   3.408  14.274  0.1323 -0.4961  0.1368
  350PUPE   PO4 3969   2.970   3.127  13.928 -0.2004 -0.0589  0.1590
  350PUPE   GL1 3970   2.858   2.760  13.521  0.0704  0.3026 -0.0940
  350PUPE   GL2 3971   2.587   2.593  13.519  0.4853 -0.2195  0.0136
  350PUPE   D1A 3972   3.111   2.608  13.152  0.2496 -0.3228  0.1370
  350PUPE   D2A 3973   3.109   2.812  12.723  0.2431 -0.0957 -0.0728
  350PUPE   D3A 3974   2.732   2.909  12.604  0.2464  0.2864 -0.1160
  350PUPE   D4A 3975   2.957   3.267  12.825 -0.4426 -0.2491  0.0063
  350PUPE   D5A 3976   2.566   3.193  13.029 -0.1514  0.2679 -0.0952
  350PUPE   C1B 3977   2.630   2.577  12.960  0.2854  0.0977 -0.0756
  350PUPE   C2B 3978   2.397   2.465  12.572  0.0920  0.5280  0.0606
  350PUPE   C3B 3979   1.951   2.571  12.410 -0.1057  0.1030  0.0284
  350PUPE   C4B 3980   1.466   2.428  12.423  0.0337  0.0973  0.1271
  351PUPE   NH3 3981   4.303   5.202  14.911  0.2132 -0.2375 -0.3653
  351PUPE   PO4 3982   4.498   4.738  14.828  0.0314  0.0186  0.1987
  351PUPE   GL1 3983   4.619   4.564  14.427  0.0629 -0.1943 -0.2124
  351PUPE   GL2 3984   4.736   4.331  14.354 -0.1221  0.0518  0.1840
  351PUPE   D1A 3985   4.798   4.735  14.043  0.0280  0.0642  0.0592
  351PUPE   D2A 3986   4.975   5.023  14.236 -0.0737  0.1297 -0.1202
  351PUPE   D3A 3987   4.638   5.092  14.517 -0.1460  0.1443 -0.0600
  351PUPE   D4A 3988   4.478   5.163  14.056  0.1091  0.2234 -0.2735
  351PUPE   D5A 3989   4.781   5.346  13.721  0.0352  0.0533 -0.0008
  351PUPE   C1B 3990   5.185   4.453  14.196  0.3672 -0.0709  0.1040
  351PUPE   C2B 3991   5.341   4.737  13.887 -0.1882  0.4264  0.0405
  351PUPE   C3B 3992   5.315   4.714  13.417 -0.1103 -0.1539  0.0733
  351PUPE   C4B 3993   5.070   4.791  13.071  0.0557 -0.0666  0.0754
  352PUPE   NH3 3994   4.239   3.693  14.130  0.0631  0.1531 -0.6204
  352PUPE   PO4 3995   3.781   3.716  14.141  0.2153 -0.1663  0.1090
  352PUPE   GL1 3996   3.921   4.059  13.876 -0.1814 -0.4484 -0.1821
  352PUPE   GL2 3997   4.236   3.862  13.637  0.2165  0.1422 -0.0951
  352PUPE   D1A 3998   3.961   4.424  13.635 -0.0181  0.3394  0.1004
  352PUPE   D2A 3999   4.033   4.580  14.038  0.3835  0.0540  0.0508
  352PUPE   D3A 4000   3.884   4.895  13.787 -0.2955 -0.1009 -0.1725
  352PUPE   D4A 4001   4.044   4.825  13.362  0.1187  0.0881  0.0941
  352PUPE   D5A 4002   4.370   4.911  13.660  0.0538 -0.2001  0.2763
  352PUPE   C1B 4003   4.254   4.043  13.228 -0.2162 -0.1814  0.1380
  352PUPE   C2B 4004   4.122   4.303  13.002 -0.0093  0.0763  0.2246
  352PUPE   C3B 4005   3.866   4.353  12.670 -0.0622 -0.1142 -0.1375
  352PUPE   C4B 4006   3.566   4.439  12.409  0.1520 -0.1762 -0.0735
  353PUPE   NH3 4007   2.710   0.310  14.393 -0.3616 -0.1299  0.0259
  353PUPE   PO4 4008   2.719   0.719  14.312 -0.2150  0.1125  0.2764
  353PUPE   GL1 4009   2.755   0.621  13.922  0.3112  0.5162  0.3453
  353PUPE   GL2 4010   2.785   0.829  13.682  0.0883 -0.1353  0.4422
  353PUPE   D1A 4011   2.967   0.335  13.551  0.1051  0.0215 -0.1583
  353PUPE   D2A 4012   2.696   0.180  13.142  0.1857 -0.1013  0.2082
  353PUPE   D3A 4013   2.598   0.055  13.355  0.0871 -0.2900  0.0176
  353PUPE   D4A 4014   2.707  -0.341  13.108 -0.3092 -0.3053 -0.1161
  353PUPE   D5A 4015   2.765  -0.682  12.812 -0.0511  0.0474 -0.2871
  353PUPE   C1B 4016   2.945   0.645  13.191 -0.1945  0.0465 -0.0106
  353PUPE   C2B 4017   2.879   0.506  12.717  0.1959  0.3432 -0.0333
  353PUPE   C3B 4018   2.564   0.339  12.416  0.2938 -0.3292  0.3355
  353PUPE   C4B 4019   2.113   0.511  12.262 -0.0303 -0.0429 -0.0558
  354PUPE   NH3 4020   1.489   6.140  14.769  0.0370 -0.1505  0.1637
  354PUPE   PO4 4021   1.403   5.703  14.669  0.1673 -0.2622  0.0589
  354PUPE   GL1 4022   1.053   6.026  14.547  0.0401 -0.0110 -0.1576
  354PUPE   GL2 4023   0.801   5.891  14.615  0.1340  0.1696  0.2333
  354PUPE   D1A 4024   0.878   6.349  14.389 -0.0720  0.2488  0.1383
  354PUPE   D2A 4025   0.488   6.346  14.115 -0.0210  0.2026  0.0125
  354PUPE   D3A 4026   0.428   6.066  14.379  0.1301 -0.0543  0.1892
  354PUPE   D4A 4027   0.318   6.276  14.663  0.1761  0.3888 -0.2859
  354PUPE   D5A 4028   0.403   6.648  14.754  0.2523 -0.2747 -0.0111
  354PUPE   C1B 4029   0.742   5.687  14.184 -0.1593  0.0255  0.0840
  354PUPE   C2B 4030   1.011   5.543  13.794 -0.5068  0.1570  0.0048
  354PUPE   C3B 4031   0.959   5.464  13.311  0.0448  0.1155  0.0444
  354PUPE   C4B 4032   1.138   5.139  13.159 -0.1978  0.0385  0.0461
  355PUPE   NH3 4033   3.998   6.751  10.852  0.3034 -0.3636  0.1736
  355PUPE   PO4 4034   4.094   7.113  10.575 -0.1519  0.2278  0.0748
  355PUPE   GL1 4035   4.164   7.215  10.964  0.0136 -0.1014  0.1702
  355PUPE   GL2 4036   4.459   7.164  11.056 -0.0115  0.1544 -0.0989
  355PUPE   D1A 4037   4.316   7.595  11.213  0.3053  0.1573  0.1997
  355PUPE   D2A 4038   4.111   7.779  10.963 -0.0631 -0.3185  0.0416
  355PUPE   D3A 4039   4.479   8.083  10.897  0.0141  0.0816 -0.1764
  355PUPE   D4A 4040   4.528   8.312  11.240 -0.2458 -0.0998 -0.2553
  355PUPE   D5A 4041   4.326   7.998  11.558  0.2423  0.0546  0.3850
  355PUPE   C1B 4042   4.555   7.129  11.373 -0.0215 -0.0064 -0.0681
  355PUPE   C2B 4043   4.569   7.076  11.783 -0.0054 -0.2382 -0.0478
  355PUPE   C3B 4044   4.804   7.065  12.129  0.2337  0.3890 -0.0449
  355PUPE   C4B 4045   5.016   7.266  12.463 -0.0737 -0.2128  0.3527
  356PUPE   NH3 4046   6.159  -0.004  10.700 -0.0896 -0.0171  0.3329
  356PUPE   PO4 4047   6.365   0.335  10.619 -0.1466 -0.2517 -0.1023
  356PUPE   GL1 4048   6.247   0.415  10.995  0.0144 -0.1338  0.1638
  356PUPE   GL2 4049   6.360   0.268  11.163 -0.0601 -0.0001 -0.1097
  356PUPE   D1A 4050   6.363   0.725  11.294 -0.1678 -0.0627 -0.1465
  356PUPE   D2A 4051   6.238   1.087  11.455  0.0764  0.0138 -0.0053
  356PUPE   D3A 4052   6.572   1.053  11.607  0.0527 -0.2409 -0.1825
  356PUPE   D4A 4053   6.456   1.510  11.794 -0.0944 -0.1373 -0.1421
  356PUPE   D5A 4054   6.878   1.570  12.086 -0.0288 -0.1578 -0.0744
  356PUPE   C1B 4055   6.534   0.105  11.590 -0.0874  0.2338  0.0371
  356PUPE   C2B 4056   6.344   0.035  11.927  0.0336  0.1704  0.3286
  356PUPE   C3B 4057   6.014   0.091  12.199 -0.0893  0.1739  0.0694
  356PUPE   C4B 4058   5.748  -0.061  12.423  0.1212 -0.2723  0.1086
  357PUPE   NH3 4059   2.299   4.224   9.930 -0.0049  0.1913 -0.2792
  357PUPE   PO4 4060   2.296   4.381  10.357  0.0345 -0.2885  0.0227
  357PUPE   GL1 4061   2.173   4.302  10.901  0.5707  0.1914  0.1424
  357PUPE   GL2 4062   2.422   4.349  11.163 -0.0384  0.2486  0.0733
  357PUPE   D1A 4063   1.933   4.197  11.271 -0.0767  0.0162 -0.0562
  357PUPE   D2A 4064   2.237   4.050  11.582  0.0140 -0.2975 -0.0003
  357PUPE   D3A 4065   2.611   4.057  11.803 -0.2400 -0.2085  0.1429
  357PUPE   D4A 4066   2.776   4.492  11.953  0.0894  0.1851 -0.0570
  357PUPE   D5A 4067   3.237   4.436  12.000  0.0924 -0.2240  0.0736
  357PUPE   C1B 4068   2.688   4.431  11.459 -0.3624 -0.1847 -0.0424
  357PUPE   C2B 4069   3.118   4.708  11.456 -0.0405 -0.0461  0.3519
  357PUPE   C3B 4070   3.478   4.565  11.528 -0.1715 -0.2230 -0.0067
  357PUPE   C4B 4071   3.724   4.248  11.686 -0.1730 -0.1815  0.0133
  358PUPE   NH3 4072   6.825   2.573   7.629  0.2518 -0.1662  0.3803
  358PUPE   PO4 4073   6.533   2.720   7.374  0.0737 -0.2987 -0.1371
  358PUPE   GL1 4074   6.222   2.713   6.993 -0.0320 -0.1637 -0.0389
  358PUPE   GL2 4075   6.529   2.719   6.743  0.6099  0.1044 -0.1051
  358PUPE   D1A 4076   5.843   2.722   6.605  0.1020 -0.0820  0.0828
  358PUPE   D2A 4077   5.425   2.869   6.655 -0.1669 -0.1501 -0.0036
  358PUPE   D3A 4078   5.574   3.347   6.503 -0.2582  0.2252 -0.1075
  358PUPE   D4A 4079   5.800   3.039   6.222  0.0556  0.2283 -0.0958
  358PUPE   D5A 4080   5.965   2.952   5.858  0.3328 -0.0476  0.1097
  358PUPE   C1B 4081   6.646   2.485   6.330  0.1385  0.1222 -0.0248
  358PUPE   C2B 4082   6.709   2.686   5.937  0.0134 -0.2397  0.2151
  358PUPE   C3B 4083   6.816   2.626   5.485 -0.0568  0.1871  0.0898
  358PUPE   C4B 4084   6.895   2.448   5.066 -0.2922  0.3947 -0.1303
  359PUPE   NH3 4085   6.813  -0.811  10.999 -0.1667 -0.1498  0.1171
  359PUPE   PO4 4086   7.087  -0.500  10.760 -0.0947 -0.1820  0.4307
  359PUPE   GL1 4087   7.088   0.001  10.896 -0.3681  0.3704 -0.2402
  359PUPE   GL2 4088   6.806   0.196  10.825 -0.1190 -0.2585 -0.1764
  359PUPE   D1A 4089   7.266   0.254  11.279  0.1566  0.0744 -0.1143
  359PUPE   D2A 4090   7.422   0.522  11.581  0.1124  0.0383 -0.0500
  359PUPE   D3A 4091   7.254   0.906  11.465  0.2538 -0.3574  0.2419
  359PUPE   D4A 4092   7.451   1.032  11.823 -0.0407 -0.0096  0.2889
  359PUPE   D5A 4093   6.983   1.062  11.912 -0.0077 -0.3380  0.0754
  359PUPE   C1B 4094   6.679  -0.097  11.128  0.0711 -0.0979  0.2419
  359PUPE   C2B 4095   6.998  -0.159  11.359  0.3848  0.1098  0.1212
  359PUPE   C3B 4096   7.058   0.093  11.737 -0.2491  0.0441 -0.1392
  359PUPE   C4B 4097   6.891   0.132  12.102  0.2133 -0.0798 -0.0318
  360PUPE   NH3 4098   3.450   0.237   8.872 -0.0495 -0.0580 -0.0183
  360PUPE   PO4 4099   3.665   0.130   9.224 -0.1828  0.1228 -0.0117
  360PUPE   GL1 4100   3.781   0.522   9.079  0.1779 -0.1389 -0.2084
  360PUPE   GL2 4101   3.780   0.739   9.411  0.0653 -0.1721  0.1296
  360PUPE   D1A 4102   3.835   0.960   8.932  0.3627 -0.1710 -0.0466
  360PUPE   D2A 4103   3.690   0.874   8.385  0.2057 -0.1867  0.1309
  360PUPE   D3A 4104   3.815   0.462   8.478 -0.2019  0.2506  0.0573
  360PUPE   D4A 4105   4.258   0.630   8.423 -0.3196 -0.1328  0.3138
  360PUPE   D5A 4106   4.309   0.961   8.741 -0.0354 -0.0208  0.0587
  360PUPE   C1B 4107   3.635   1.075   9.656  0.0973  0.1725  0.1344
  360PUPE   C2B 4108   3.318   1.343   9.504  0.2752  0.1277 -0.1007
  360PUPE   C3B 4109   3.041   1.567   9.432  0.0958  0.1479  0.0293
  360PUPE   C4B 4110   2.874   1.933   9.176  0.3176 -0.0599 -0.1539
  361PUPE   NH3 4111   7.961   4.730  10.800 -0.0488  0.2292 -0.0214
  361PUPE   PO4 4112   7.484   4.670  10.820  0.0802  0.0008  0.1108
  361PUPE   GL1 4113   7.242   4.617  11.166 -0.0119 -0.1598 -0.0902
  361PUPE   GL2 4114   7.058   4.896  11.455 -0.1337  0.0560  0.0968
  361PUPE   D1A 4115   6.990   4.360  11.448 -0.1536  0.2079  0.1426
  361PUPE   D2A 4116   7.332   4.347  11.779 -0.2281 -0.2693 -0.1070
  361PUPE   D3A 4117   7.205   3.960  12.063 -0.1921  0.0472 -0.1588
  361PUPE   D4A 4118   7.535   3.652  12.083  0.0615 -0.1478  0.0780
  361PUPE   D5A 4119   7.116   3.471  11.989  0.2064 -0.1367 -0.0426
  361PUPE   C1B 4120   6.981   4.710  11.820  0.2704 -0.1757  0.1733
  361PUPE   C2B 4121   7.067   4.423  12.197  0.3060 -0.2483  0.1079
  361PUPE   C3B 4122   7.104   4.215  12.508 -0.2189  0.3905 -0.1496
  361PUPE   C4B 4123   7.454   4.283  12.734 -0.0934 -0.0287 -0.0614
  362PUPE   NH3 4124   6.719   5.968   6.963 -0.1746 -0.4076 -0.3703
  362PUPE   PO4 4125   6.921   6.346   7.041  0.0317  0.0783 -0.0139
  362PUPE   GL1 4126   7.009   6.643   6.603 -0.0754  0.0599  0.2653
  362PUPE   GL2 4127   7.096   6.950   6.585  0.4866  0.3614 -0.1461
  362PUPE   D1A 4128   7.268   6.618   6.275  0.2273  0.1237  0.1313
  362PUPE   D2A 4129   7.253   6.255   6.043  0.2915  0.2255 -0.0680
  362PUPE   D3A 4130   7.500   6.196   6.426  0.2447  0.1522  0.1496
  362PUPE   D4A 4131   7.751   5.995   5.999 -0.2221 -0.2919  0.1090
  362PUPE   D5A 4132   7.776   5.749   6.403  0.1399 -0.1966  0.1566
  362PUPE   C1B 4133   7.352   7.180   6.213  0.1263  0.1589  0.0164
  362PUPE   C2B 4134   7.276   7.210   5.815 -0.0876 -0.3619  0.1479
  362PUPE   C3B 4135   7.270   7.312   5.390 -0.2135 -0.1952 -0.0499
  362PUPE   C4B 4136   7.625   7.303   5.153  0.0533  0.0204 -0.1331
  363PUPE   NH3 4137   5.599   7.167  10.941 -0.1770  0.1883  0.2021
  363PUPE   PO4 4138   5.974   7.203  10.919 -0.0520  0.1795 -0.2845
  363PUPE   GL1 4139   6.069   6.966  11.356  0.2955  0.3616  0.1138
  363PUPE   GL2 4140   6.398   6.949  11.330  0.0512  0.2038 -0.2369
  363PUPE   D1A 4141   5.962   6.588  11.555 -0.0085  0.0789  0.2243
  363PUPE   D2A 4142   5.570   6.871  11.424  0.0434  0.2193  0.0263
  363PUPE   D3A 4143   5.650   7.413  11.349 -0.3365 -0.1209  0.0155
  363PUPE   D4A 4144   6.024   7.366  11.685  0.3621 -0.0327 -0.1296
  363PUPE   D5A 4145   6.205   7.484  11.369  0.1187  0.1294 -0.1999
  363PUPE   C1B 4146   6.612   7.266  11.518  0.2048  0.0009 -0.2204
  363PUPE   C2B 4147   6.773   7.367  11.818  0.3378 -0.2435  0.2275
  363PUPE   C3B 4148   6.702   7.363  12.296 -0.0372  0.0298  0.2563
  363PUPE   C4B 4149   6.627   7.064  12.509 -0.0917  0.2057  0.1278
  364PUPE   NH3 4150   3.116   5.929  11.182  0.2408 -0.0684  0.1245
  364PUPE   PO4 4151   2.685   5.999  11.016 -0.0897  0.1261 -0.1541
  364PUPE   GL1 4152   2.559   6.358  11.286 -0.2260  0.0546 -0.1534
  364PUPE   GL2 4153   2.583   6.651  11.150 -0.1356 -0.1873 -0.2502
  364PUPE   D1A 4154   2.534   6.569  11.641 -0.1780 -0.0292  0.0630
  364PUPE   D2A 4155   2.150   6.440  11.600  0.2536 -0.0876  0.4062
  364PUPE   D3A 4156   2.140   6.195  11.984 -0.1119  0.0524  0.0789
  364PUPE   D4A 4157   2.349   5.823  11.971  0.1360 -0.0508 -0.0266
  364PUPE   D5A 4158   2.446   6.004  11.595 -0.1890 -0.1188  0.1177
  364PUPE   C1B 4159   2.564   7.121  11.337 -0.3248 -0.2116  0.5645
  364PUPE   C2B 4160   2.437   7.499  11.264 -0.2797 -0.2083 -0.2104
  364PUPE   C3B 4161   2.697   7.798  11.484 -0.0090 -0.0281 -0.0371
  364PUPE   C4B 4162   2.565   7.938  11.890  0.0484  0.0368 -0.0862
  365PUPE   NH3 4163   4.904   6.109  11.353  0.1991 -0.1250  0.1053
  365PUPE   PO4 4164   5.288   5.846  11.233 -0.1959 -0.1225 -0.3525
  365PUPE   GL1 4165   5.170   5.558  11.459  0.1203  0.2857 -0.2102
  365PUPE   GL2 4166   4.897   5.412  11.363 -0.2509 -0.1503  0.0179
  365PUPE   D1A 4167   5.215   5.563  12.016  0.3851  0.1571  0.0233
  365PUPE   D2A 4168   5.429   5.623  12.379  0.1500 -0.0843  0.1695
  365PUPE   D3A 4169   5.073   5.671  12.734  0.2515  0.1227  0.5222
  365PUPE   D4A 4170   5.335   5.390  13.027  0.1427  0.1093 -0.1455
  365PUPE   D5A 4171   4.989   5.295  13.260 -0.0635  0.0178  0.0580
  365PUPE   C1B 4172   4.963   5.122  11.667  0.0418  0.1007 -0.0659
  365PUPE   C2B 4173   4.740   4.932  12.055  0.1185 -0.2839  0.1815
  365PUPE   C3B 4174   4.608   4.625  12.297 -0.0902 -0.0575  0.1651
  365PUPE   C4B 4175   4.349   4.405  12.586  0.1216  0.0011  0.0441
  366PUPE   NH3 4176   4.133   5.696  11.108 -0.1192 -0.0781 -0.1719
  366PUPE   PO4 4177   4.497   5.838  11.338 -0.0356  0.2226  0.0602
  366PUPE   GL1 4178   4.662   5.694  11.697  0.0321  0.0618 -0.1460
  366PUPE   GL2 4179   4.677   5.988  11.844  0.1127 -0.0694 -0.0750
  366PUPE   D1A 4180   4.732   5.465  12.033 -0.3943  0.2708  0.5178
  366PUPE   D2A 4181   4.907   5.279  12.374  0.1934 -0.0990  0.0456
  366PUPE   D3A 4182   5.076   5.141  12.721 -0.0589 -0.0805 -0.1661
  366PUPE   D4A 4183   4.660   4.934  12.621  0.0429 -0.4111  0.1300
  366PUPE   D5A 4184   4.681   5.399  12.801  0.0921 -0.0085 -0.1335
  366PUPE   C1B 4185   4.436   6.032  12.162 -0.1198 -0.0657  0.2864
  366PUPE   C2B 4186   4.099   6.007  12.406  0.0876 -0.0532  0.0181
  366PUPE   C3B 4187   3.948   5.808  12.732  0.1134 -0.0124  0.0777
  366PUPE   C4B 4188   3.555   5.544  12.856 -0.5319 -0.2938 -0.0429
  367OAPE   NH3 4189   0.654   3.236  14.476  0.1238 -0.3167 -0.2279
  367OAPE   PO4 4190   0.475   3.590  14.580  0.0766 -0.1080 -0.0281
  367OAPE   GL1 4191   0.655   3.722  14.157 -0.0857 -0.1005 -0.0687
  367OAPE   GL2 4192   0.870   3.545  13.988 -0.1215 -0.0825  0.0925
  367OAPE   D1A 4193   0.643   4.085  13.826 -0.3901  0.1009  0.2116
  367OAPE   D2A 4194   0.971   4.228  13.514 -0.0964  0.1473 -0.0824
  367OAPE   D3A 4195   0.935   3.739  13.532 -0.1888  0.1676 -0.2417
  367OAPE   D4A 4196   1.317   3.761  13.347  0.1283 -0.0413 -0.0755
  367OAPE   C5A 4197   1.370   3.759  12.953  0.0728 -0.1375  0.2113
  367OAPE   C1B 4198   1.164   3.868  13.933 -0.1552 -0.1581  0.2270
  367OAPE   D2B 4199   1.479   4.208  13.761 -0.0154  0.1740 -0.0278
  367OAPE   C3B 4200   1.276   4.578  13.725  0.2430 -0.1077  0.0579
  367OAPE   C4B 4201   1.065   4.661  13.229  0.0682  0.1980 -0.0984
  368OAPE   NH3 4202   7.669   3.650  14.704 -0.0405 -0.0165 -0.0993
  368OAPE   PO4 4203   7.343   3.336  14.511  0.0581 -0.3331  0.0155
  368OAPE   GL1 4204   7.195   3.665  14.263  0.1828  0.0419  0.1989
  368OAPE   GL2 4205   6.989   3.882  14.414  0.0178 -0.0181  0.1161
  368OAPE   D1A 4206   7.414   3.925  14.097 -0.0904  0.0797  0.1222
  368OAPE   D2A 4207   7.639   4.118  13.660  0.0294  0.0482 -0.1488
  368OAPE   D3A 4208   7.471   3.807  13.436 -0.0119  0.3056 -0.0925
  368OAPE   D4A 4209   7.683   3.948  13.109  0.0285 -0.3713 -0.1799
  368OAPE   C5A 4210   7.812   4.440  13.021 -0.0753 -0.0007  0.0146
  368OAPE   C1B 4211   6.819   4.144  14.253 -0.2630  0.1738 -0.0038
  368OAPE   D2B 4212   7.192   4.323  13.916 -0.3627  0.1630  0.0571
  368OAPE   C3B 4213   7.520   4.632  13.878  0.0869 -0.0536 -0.2199
  368OAPE   C4B 4214   7.545   5.036  13.657  0.2602  0.4522  0.1521
  369OAPE   NH3 4215   2.169   3.525  14.830 -0.3348  0.1979  0.1363
  369OAPE   PO4 4216   2.430   3.575  14.556 -0.1438  0.1552  0.1259
  369OAPE   GL1 4217   2.191   3.586  14.200  0.0037 -0.2243  0.0808
  369OAPE   GL2 4218   2.337   3.329  14.035  0.1470 -0.3965  0.0759
  369OAPE   D1A 4219   2.103   3.701  13.780 -0.1620 -0.0075  0.1696
  369OAPE   D2A 4220   2.250   3.914  13.513  0.1451  0.1211 -0.0042
  369OAPE   D3A 4221   1.859   3.819  13.324  0.1248 -0.0064  0.0371
  369OAPE   D4A 4222   1.960   3.856  12.962 -0.1300  0.3888 -0.2549
  369OAPE   C5A 4223   1.892   3.736  12.597  0.2778  0.3196  0.1082
  369OAPE   C1B 4224   2.364   3.119  13.562  0.0699 -0.2524  0.0023
  369OAPE   D2B 4225   2.187   3.398  13.286 -0.1341  0.2206 -0.0628
  369OAPE   C3B 4226   2.184   3.445  12.839 -0.1041  0.0409 -0.4870
  369OAPE   C4B 4227   2.517   3.438  12.576  0.2044 -0.1908 -0.3796
  370OAPE   NH3 4228   6.867   3.445  14.782 -0.1657 -0.1088 -0.1975
  370OAPE   PO4 4229   6.415   3.371  14.624 -0.1277 -0.0681  0.0005
  370OAPE   GL1 4230   6.643   3.548  14.350  0.0712 -0.0005 -0.1210
  370OAPE   GL2 4231   6.863   3.281  14.257 -0.0188 -0.0505  0.2768
  370OAPE   D1A 4232   6.603   3.830  13.994 -0.0649  0.3673 -0.1221
  370OAPE   D2A 4233   7.006   3.846  13.818  0.0269 -0.0980 -0.2619
  370OAPE   D3A 4234   7.307   3.476  13.807  0.1505 -0.1200 -0.2305
  370OAPE   D4A 4235   7.371   3.246  13.366 -0.1568 -0.0419  0.0267
  370OAPE   C5A 4236   7.253   3.485  12.989  0.0958 -0.1264  0.0765
  370OAPE   C1B 4237   6.847   3.293  13.831 -0.3135 -0.0896 -0.0585
  370OAPE   D2B 4238   6.881   3.465  13.487  0.1391 -0.0427  0.0356
  370OAPE   C3B 4239   6.563   3.775  13.493  0.4795 -0.0595 -0.3586
  370OAPE   C4B 4240   6.642   4.202  13.627  0.2517 -0.1079 -0.2682
  371OAPE   NH3 4241   6.409   1.811  10.376  0.0361  0.1458  0.2177
  371OAPE   PO4 4242   6.219   1.468  10.239  0.0424  0.1332 -0.0329
  371OAPE   GL1 4243   6.074   1.650  10.740 -0.1458 -0.1294 -0.2901
  371OAPE   GL2 4244   6.357   1.750  10.854 -0.2012 -0.3050 -0.2555
  371OAPE   D1A 4245   6.068   1.475  11.138 -0.1521 -0.2236 -0.3492
  371OAPE   D2A 4246   5.646   1.324  11.019  0.0976  0.0013  0.1444
  371OAPE   D3A 4247   5.445   1.297  11.410 -0.1169 -0.1940  0.0199
  371OAPE   D4A 4248   5.838   1.347  11.661 -0.0824 -0.0977  0.0652
  371OAPE   C5A 4249   5.979   1.411  12.071  0.0371 -0.1375 -0.1285
  371OAPE   C1B 4250   6.334   2.041  11.187 -0.0912 -0.4712  0.0967
  371OAPE   D2B 4251   6.051   2.226  11.500  0.1685  0.1186  0.0281
  371OAPE   C3B 4252   6.296   2.205  11.932 -0.2773  0.1331  0.1100
  371OAPE   C4B 4253   6.102   2.025  12.383 -0.0125  0.0493  0.2822
  372OAPE   NH3 4254   6.556   3.354  10.615  0.1761  0.2231  0.1412
  372OAPE   PO4 4255   6.283   3.101  10.539 -0.0697 -0.1233 -0.2749
  372OAPE   GL1 4256   5.990   2.799  10.813  0.5025  0.2302 -0.2593
  372OAPE   GL2 4257   5.701   2.993  10.926 -0.2535 -0.0593  0.1418
  372OAPE   D1A 4258   5.869   2.486  11.013  0.0510 -0.0517 -0.1250
  372OAPE   D2A 4259   5.850   1.948  11.090  0.0450 -0.0165 -0.3144
  372OAPE   D3A 4260   5.681   1.767  11.367  0.0251  0.1232  0.0285
  372OAPE   D4A 4261   5.441   1.684  11.763  0.2350 -0.1288  0.0606
  372OAPE   C5A 4262   5.231   1.991  12.044  0.0845 -0.1742 -0.3727
  372OAPE   C1B 4263   5.480   2.776  11.214 -0.0533 -0.3806 -0.3028
  372OAPE   D2B 4264   5.311   2.661  11.594  0.0162 -0.1256  0.1169
  372OAPE   C3B 4265   5.089   2.244  11.664  0.2951 -0.0234 -0.3508
  372OAPE   C4B 4266   4.755   2.189  11.464 -0.1996 -0.0645 -0.2073
  373OAPE   NH3 4267   1.763   0.977  10.324  0.1686  0.2154 -0.1334
  373OAPE   PO4 4268   1.482   0.665  10.563  0.1608  0.0212 -0.1756
  373OAPE   GL1 4269   1.828   0.711  10.733  0.3612 -0.0131  0.1343
  373OAPE   GL2 4270   2.007   0.424  10.847  0.3082 -0.3219  0.0577
  373OAPE   D1A 4271   1.907   0.892  11.105  0.0749 -0.1537  0.3285
  373OAPE   D2A 4272   2.032   1.084  11.549 -0.2328  0.0068 -0.5612
  373OAPE   D3A 4273   1.997   1.521  11.644  0.1123  0.2038  0.0444
  373OAPE   D4A 4274   1.887   1.385  12.093 -0.0381 -0.2243  0.0292
  373OAPE   C5A 4275   1.946   1.006  12.319 -0.2382  0.0835 -0.2229
  373OAPE   C1B 4276   1.946   0.200  11.093  0.1213  0.0924  0.0198
  373OAPE   D2B 4277   2.003  -0.034  11.451 -0.1578  0.1794 -0.0134
  373OAPE   C3B 4278   1.994  -0.313  11.804 -0.1352 -0.1180 -0.1781
  373OAPE   C4B 4279   1.905  -0.513  12.208 -0.2867 -0.2138  0.2331
  374OAPE   NH3 4280   6.558   1.306  10.684  0.3052 -0.0152  0.0614
  374OAPE   PO4 4281   6.151   1.024  10.859 -0.0831  0.6046 -0.2226
  374OAPE   GL1 4282   5.816   0.824  11.081  0.2145 -0.2742 -0.2890
  374OAPE   GL2 4283   5.690   0.548  10.986 -0.1373  0.1133 -0.1834
  374OAPE   D1A 4284   5.762   0.948  11.364 -0.4060 -0.0455 -0.3562
  374OAPE   D2A 4285   5.295   0.889  11.223  0.1103 -0.1052 -0.1388
  374OAPE   D3A 4286   5.031   1.046  11.598 -0.0957  0.2301  0.1156
  374OAPE   D4A 4287   5.123   0.828  11.982 -0.1789  0.1076  0.0462
  374OAPE   C5A 4288   5.337   0.998  12.392 -0.1913 -0.1305  0.0345
  374OAPE   C1B 4289   5.468   0.516  11.509  0.0837 -0.0719 -0.0570
  374OAPE   D2B 4290   5.239   0.316  11.875 -0.1873  0.0030  0.2886
  374OAPE   C3B 4291   4.934   0.327  12.140  0.1054  0.1549 -0.2944
  374OAPE   C4B 4292   4.542   0.432  12.102  0.2074 -0.0501  0.0955
  375CHOL   ROH 4293   7.453   4.640  13.423  0.2107 -0.2308  0.2145
  375CHOL    R1 4294   7.370   4.387  13.326  0.0646 -0.1684  0.1735
  375CHOL    R2 4295   7.139   4.264  13.413 -0.1402  0.0607 -0.0286
  375CHOL    R3 4296   7.083   4.255  13.147  0.1073  0.0772 -0.0833
  375CHOL    R4 4297   7.015   3.987  13.246 -0.1268  0.1162 -0.1307
  375CHOL    R5 4298   7.148   4.034  13.080  0.0572  0.0395 -0.0087
  375CHOL    C1 4299   6.891   3.817  12.900  0.1133  0.1641 -0.2416
  375CHOL    C2 4300   6.791   3.480  12.953  0.1818 -0.1664 -0.0904
  376CHOL   ROH 4301   4.440   6.329  11.465 -0.1798  0.2173 -0.0697
  376CHOL    R1 4302   4.407   6.372  11.743 -0.0803  0.0896 -0.0370
  376CHOL    R2 4303   4.270   6.589  11.845  0.0399  0.0985  0.1154
  376CHOL    R3 4304   4.128   6.397  11.976 -0.0026  0.0896  0.0558
  376CHOL    R4 4305   4.023   6.650  12.079  0.0073  0.0782  0.0860
  376CHOL    R5 4306   4.101   6.484  12.197 -0.0311  0.0491  0.0668
  376CHOL    C1 4307   3.747   6.506  12.339 -0.0516  0.0581  0.0129
  376CHOL    C2 4308   3.852   6.589  12.671  0.1194 -0.1269  0.0063
  377CHOL   ROH 4309   5.132   3.719  13.726 -0.1688  0.0647 -0.2204
  377CHOL    R1 4310   5.209   3.591  13.486  0.0456  0.1766 -0.2140
  377CHOL    R2 4311   5.028   3.458  13.324  0.2753 -0.2135 -0.1618
  377CHOL    R3 4312   5.128   3.623  13.132 -0.0859 -0.0372 -0.2054
  377CHOL    R4 4313   5.007   3.401  12.984  0.2974 -0.2954 -0.1495
  377CHOL    R5 4314   5.211   3.475  12.963  0.1590  0.0974 -0.2086
  377CHOL    C1 4315   5.087   3.523  12.606 -0.0289 -0.1775 -0.1831
  377CHOL    C2 4316   5.183   3.596  12.266 -0.1524 -0.0706  0.3217
  378CHOL   ROH 4317   5.932   5.162  11.957  0.0614 -0.0019 -0.0625
  378CHOL    R1 4318   6.059   5.042  12.180 -0.1163  0.0021  0.0433
  378CHOL    R2 4319   5.919   4.943  12.396 -0.2988 -0.0883 -0.1123
  378CHOL    R3 4320   6.057   4.716  12.341 -0.1629 -0.0289 -0.0201
  378CHOL    R4 4321   6.055   4.732  12.634 -0.2153  0.0588 -0.0282
  378CHOL    R5 4322   6.231   4.710  12.507 -0.1844  0.1172  0.0069
  378CHOL    C1 4323   6.265   4.396  12.721 -0.0391  0.2002  0.1073
  378CHOL    C2 4324   6.710   4.394  12.716  0.1217 -0.0032 -0.1406
  379CHOL   ROH 4325   7.335   0.425  14.149 -0.0034  0.0433  0.0213
  379CHOL    R1 4326   7.437   0.539  13.911  0.0054  0.0743  0.0379
  379CHOL    R2 4327   7.585   0.394  13.728  0.0370  0.1005  0.0305
  379CHOL    R3 4328   7.397   0.483  13.553  0.0357  0.0976  0.0331
  379CHOL    R4 4329   7.623   0.404  13.385  0.0058  0.0695  0.0275
  379CHOL    R5 4330   7.523   0.597  13.384  0.0244  0.0699  0.0145
  379CHOL    C1 4331   7.469   0.494  13.021 -0.0135  0.0487  0.0281
  379CHOL    C2 4332   7.490   0.409  12.643 -0.2003 -0.3047  0.0321
  380CHOL   ROH 4333   5.299   2.102  13.839  0.2437 -0.1537  0.0893
  380CHOL    R1 4334   5.276   2.073  13.558  0.0054 -0.3044  0.1203
  380CHOL    R2 4335   5.444   2.204  13.381 -0.4185 -0.0457 -0.1106
  380CHOL    R3 4336   5.488   1.953  13.287 -0.0360 -0.0085 -0.0470
  380CHOL    R4 4337   5.517   2.124  13.053 -0.1764 -0.0150 -0.0655
  380CHOL    R5 4338   5.387   1.951  13.070  0.0528 -0.1906 -0.0865
  380CHOL    C1 4339   5.601   1.842  12.774  0.3236  0.0378  0.0205
  380CHOL    C2 4340   5.703   1.663  12.440  0.1776 -0.0888  0.2111
  381CHOL   ROH 4341   4.922   7.129  10.875  0.2756 -0.1006  0.0228
  381CHOL    R1 4342   4.962   7.064  11.148  0.0524 -0.0602  0.0669
  381CHOL    R2 4343   5.195   7.127  11.283 -0.0072 -0.1544  0.2134
  381CHOL    R3 4344   5.024   7.248  11.456 -0.0636 -0.0234  0.0694
  381CHOL    R4 4345   5.259   7.179  11.618 -0.2128 -0.1279  0.2501
  381CHOL    R5 4346   5.052   7.126  11.661 -0.2764 -0.0022  0.1144
  381CHOL    C1 4347   5.136   7.323  11.977 -0.3854  0.0106  0.1363
  381CHOL    C2 4348   5.225   7.555  12.172  0.1110 -0.0385  0.1760
  382CHOL   ROH 4349   3.649   1.953  12.807  0.0573 -0.0836  0.1090
  382CHOL    R1 4350   3.568   2.131  12.603  0.1136 -0.0319  0.1327
  382CHOL    R2 4351   3.709   2.161  12.367  0.0996 -0.0765  0.1235
  382CHOL    R3 4352   3.469   2.105  12.254  0.0623  0.0423  0.1404
  382CHOL    R4 4353   3.632   2.210  12.034  0.1140 -0.0576  0.1221
  382CHOL    R5 4354   3.435   2.281  12.095  0.1509  0.0530  0.1285
  382CHOL    C1 4355   3.361   2.186  11.734  0.0875  0.0649  0.1372
  382CHOL    C2 4356   3.054   2.415  11.588 -0.1260 -0.1104 -0.2465
  383CHOL   ROH 4357   3.120   4.238  13.902 -0.1578  0.1684  0.1197
  383CHOL    R1 4358   3.153   4.451  13.720 -0.0845  0.1550  0.1175
  383CHOL    R2 4359   3.396   4.578  13.681 -0.0183  0.0033  0.0422
  383CHOL    R3 4360   3.350   4.516  13.421 -0.1439  0.0438  0.0532
  383CHOL    R4 4361   3.596   4.676  13.417  0.1277 -0.3530  0.0144
  383CHOL    R5 4362   3.415   4.713  13.301  0.1709 -0.0700  0.0248
  383CHOL    C1 4363   3.670   4.675  13.019  0.0948 -0.5225  0.0084
  383CHOL    C2 4364   3.657   5.045  12.814 -0.0337 -0.1963 -0.1546
  384CHOL   ROH 4365   1.679   6.796  11.395 -0.2483  0.2054 -0.1304
  384CHOL    R1 4366   1.740   6.706  11.656 -0.0454  0.2885 -0.1473
  384CHOL    R2 4367   1.681   6.854  11.882 -0.3077  0.1535 -0.1252
  384CHOL    R3 4368   1.553   6.627  11.959  0.1340 -0.1086 -0.1340
  384CHOL    R4 4369   1.572   6.789  12.203 -0.2843 -0.0187 -0.1512
  384CHOL    R5 4370   1.639   6.583  12.178  0.1569  0.1063 -0.0961
  384CHOL    C1 4371   1.388   6.537  12.463  0.1440 -0.3650 -0.1747
  384CHOL    C2 4372   1.204   6.762  12.755 -0.1506  0.3281  0.1281
  385CHOL   ROH 4373   2.357   6.204  13.755  0.1355 -0.0328 -0.0348
  385CHOL    R1 4374   2.350   6.190  13.472  0.1059 -0.1453 -0.0293
  385CHOL    R2 4375   2.351   6.416  13.313  0.0122 -0.2068 -0.1173
  385CHOL    R3 4376   2.565   6.294  13.198  0.0389 -0.1812 -0.0958
  385CHOL    R4 4377   2.480   6.495  13.002  0.0130 -0.2131 -0.1187
  385CHOL    R5 4378   2.508   6.282  12.965  0.0512 -0.2123 -0.0978
  385CHOL    C1 4379   2.756   6.426  12.713  0.0384 -0.1926 -0.0994
  385CHOL    C2 4380   2.876   6.514  12.414  0.3241 -0.0859  0.0233
  386CHOL   ROH 4381   3.265   2.104  13.227  0.2149 -0.1176 -0.1753
  386CHOL    R1 4382   3.192   2.078  12.954  0.1227 -0.1337 -0.1497
  386CHOL    R2 4383   2.990   2.227  12.840 -0.0111 -0.2376 -0.0578
  386CHOL    R3 4384   3.184   2.294  12.661 -0.1165 -0.1084 -0.1254
  386CHOL    R4 4385   2.930   2.341  12.519 -0.1911 -0.1130  0.0181
  386CHOL    R5 4386   3.097   2.218  12.450 -0.1943 -0.0370 -0.1167
  386CHOL    C1 4387   3.077   2.469  12.164 -0.3948  0.0809 -0.0010
  386CHOL    C2 4388   2.785   2.659  12.021  0.0668 -0.1539 -0.2354
  387CHOL   ROH 4389   6.548   4.445  11.598 -0.1010 -0.0025 -0.0070
  387CHOL    R1 4390   6.633   4.380  11.860 -0.3863  0.1560  0.1317
  387CHOL    R2 4391   6.457   4.347  12.070 -0.6818 -0.2517 -0.1551
  387CHOL    R3 4392   6.580   4.106  12.094 -0.1871  0.0051  0.0017
  387CHOL    R4 4393   6.440   4.144  12.349 -0.4666 -0.2238 -0.1220
  387CHOL    R5 4394   6.652   4.099  12.323 -0.3456  0.2132  0.0568
  387CHOL    C1 4395   6.547   3.800  12.534  0.1232  0.0335  0.0446
  387CHOL    C2 4396   6.544   3.301  12.538 -0.0189  0.2035  0.1583
  388CHOL   ROH 4397   2.481   1.735  10.836  0.0950  0.0047 -0.0031
  388CHOL    R1 4398   2.670   1.871  10.998  0.0025  0.0556  0.0631
  388CHOL    R2 4399   2.608   1.968  11.250 -0.0767 -0.0694  0.0919
  388CHOL    R3 4400   2.823   1.820  11.324  0.0015  0.0278  0.0596
  388CHOL    R4 4401   2.771   1.994  11.553  0.0891  0.1580 -0.0137
  388CHOL    R5 4402   2.960   1.972  11.448  0.0362  0.1401 -0.1098
  388CHOL    C1 4403   3.069   1.870  11.799  0.2590  0.3817 -0.1057
  388CHOL    C2 4404   3.030   1.907  12.091 -0.0233  0.1946 -0.1648
  389CHOL   ROH 4405   4.509   4.449  13.787 -0.0385 -0.1097 -0.1651
  389CHOL    R1 4406   4.511   4.361  13.518  0.0097 -0.0956 -0.1695
  389CHOL    R2 4407   4.495   4.536  13.305 -0.0005 -0.0876 -0.1628
  389CHOL    R3 4408   4.723   4.410  13.226  0.0338 -0.0385 -0.1425
  389CHOL    R4 4409   4.613   4.526  12.980 -0.0541 -0.1989 -0.1792
  389CHOL    R5 4410   4.668   4.318  13.012  0.0313 -0.1626 -0.0886
  389CHOL    C1 4411   4.895   4.402  12.717 -0.0531 -0.2176 -0.1696
  389CHOL    C2 4412   5.087   4.520  12.382 -0.1818  0.2907  0.0418
  390CHOL   ROH 4413   0.501   3.736  11.393  0.2970  0.1470 -0.0784
  390CHOL    R1 4414   0.534   3.847  11.651  0.2540  0.0572 -0.0354
  390CHOL    R2 4415   0.434   3.726  11.878  0.1277  0.0334 -0.1110
  390CHOL    R3 4416   0.691   3.747  11.964  0.1060 -0.0957 -0.0057
  390CHOL    R4 4417   0.533   3.718  12.210 -0.0651  0.3531 -0.0401
  390CHOL    R5 4418   0.676   3.877  12.165  0.1082  0.1757 -0.1685
  390CHOL    C1 4419   0.832   3.733  12.483 -0.1978  0.4180  0.0999
  390CHOL    C2 4420   1.010   4.067  12.694 -0.0011  0.3232 -0.0400
  391CHOL   ROH 4421   0.642   2.664  10.876  0.2267  0.0911  0.0715
  391CHOL    R1 4422   0.611   2.794  11.126  0.1254  0.0456  0.0837
  391CHOL    R2 4423   0.409   2.727  11.304  0.0634 -0.0042  0.0044
  391CHOL    R3 4424   0.617   2.697  11.476  0.0080 -0.0179  0.0671
  391CHOL    R4 4425   0.385   2.747  11.648 -0.0501 -0.1146  0.0025
  391CHOL    R5 4426   0.574   2.855  11.650 -0.0756 -0.0834  0.1009
  391CHOL    C1 4427   0.566   2.730  12.010 -0.1682 -0.1918  0.0603
  391CHOL    C2 4428   0.282   2.812  12.180  0.1985  0.1624  0.1157
  392CHOL   ROH 4429   0.655   1.404  11.247 -0.1528 -0.1891 -0.0714
  392CHOL    R1 4430   0.616   1.605  11.443 -0.1567 -0.0879 -0.1749
  392CHOL    R2 4431   0.367   1.708  11.502 -0.1797 -0.1640 -0.1277
  392CHOL    R3 4432   0.434   1.637  11.756 -0.0335  0.0163 -0.1138
  392CHOL    R4 4433   0.228   1.844  11.788 -0.2959 -0.2378 -0.1485
  392CHOL    R5 4434   0.426   1.843  11.879 -0.2738  0.0536 -0.1885
  392CHOL    C1 4435   0.210   1.857  12.192 -0.2264 -0.1115 -0.1477
  392CHOL    C2 4436   0.228   1.719  12.490 -0.0763 -0.2149  0.0737
  393CHOL   ROH 4437   1.368   1.988  10.591 -0.1455  0.1971 -0.1122
  393CHOL    R1 4438   1.489   2.137  10.799 -0.0956  0.0951 -0.0665
  393CHOL    R2 4439   1.421   2.103  11.065 -0.1277  0.0581 -0.0745
  393CHOL    R3 4440   1.689   2.063  11.094 -0.1470 -0.0652 -0.0721
  393CHOL    R4 4441   1.613   2.232  11.322 -0.0371  0.0949 -0.1609
  393CHOL    R5 4442   1.771   2.272  11.177 -0.0288 -0.0671 -0.1916
  393CHOL    C1 4443   1.975   2.270  11.499 -0.0026  0.0005 -0.2090
  393CHOL    C2 4444   1.949   2.516  11.710 -0.1401  0.2119 -0.1745
  394CHOL   ROH 4445   5.451   4.120  10.951  0.0653  0.0873  0.0726
  394CHOL    R1 4446   5.320   4.001  11.172  0.0993  0.0445  0.0692
  394CHOL    R2 4447   5.141   3.792  11.145  0.1738 -0.0162  0.0657
  394CHOL    R3 4448   5.305   3.671  11.324  0.2078  0.0408  0.0739
  394CHOL    R4 4449   5.035   3.596  11.409  0.2257 -0.0623  0.0532
  394CHOL    R5 4450   5.189   3.688  11.532  0.1847 -0.0064  0.0669
  394CHOL    C1 4451   5.127   3.368  11.731  0.2879 -0.0355  0.0536
  394CHOL    C2 4452   4.770   3.290  11.954 -0.0573 -0.0654  0.3131
  395CHOL   ROH 4453   1.431   1.766  11.541  0.0430 -0.1302 -0.0017
  395CHOL    R1 4454   1.669   1.875  11.650  0.0061 -0.1304  0.0810
  395CHOL    R2 4455   1.667   2.066  11.849 -0.0690  0.0652 -0.1019
  395CHOL    R3 4456   1.828   1.889  11.977 -0.2475  0.1134  0.1985
  395CHOL    R4 4457   1.879   2.146  12.109 -0.0078  0.2904 -0.2182
  395CHOL    R5 4458   2.028   2.012  12.021 -0.1296 -0.0023  0.0033
  395CHOL    C1 4459   2.155   2.025  12.381 -0.1398  0.4666 -0.0040
  395CHOL    C2 4460   2.193   1.846  12.682  0.0721  0.0343 -0.2607
  396CHOL   ROH 4461   6.480   6.570  11.675  0.1721 -0.0200 -0.0393
  396CHOL    R1 4462   6.427   6.829  11.777 -0.2392 -0.0255 -0.2212
  396CHOL    R2 4463   6.184   6.898  11.888 -0.2012 -0.4929  0.1848
  396CHOL    R3 4464   6.338   6.973  12.099  0.0612  0.1021 -0.1912
  396CHOL    R4 4465   6.084   7.115  12.138 -0.2548 -0.5196  0.1872
  396CHOL    R5 4466   6.283   7.204  12.133 -0.4711  0.0066 -0.3055
  396CHOL    C1 4467   6.170   7.312  12.481 -0.0396  0.0233 -0.1644
  396CHOL    C2 4468   6.127   7.478  12.762 -0.0389  0.1174 -0.2323
  397CHOL   ROH 4469   6.595   5.708  11.767 -0.1210 -0.0910 -0.0495
  397CHOL    R1 4470   6.695   5.799  12.015 -0.1370  0.0624 -0.0971
  397CHOL    R2 4471   6.551   5.777  12.250 -0.0223 -0.0966 -0.0363
  397CHOL    R3 4472   6.775   5.651  12.338  0.1764  0.1928 -0.1123
  397CHOL    R4 4473   6.640   5.743  12.582  0.0347 -0.1568 -0.0582
  397CHOL    R5 4474   6.847   5.782  12.525 -0.0227  0.1948 -0.0373
  397CHOL    C1 4475   6.902   5.603  12.858  0.2543  0.0798 -0.1421
  397CHOL    C2 4476   7.177   5.803  13.106  0.1641  0.0411 -0.0299
  398CHOL   ROH 4477   2.307   3.609  10.757  0.2821  0.1783 -0.0291
  398CHOL    R1 4478   2.421   3.428  10.942  0.0759  0.1705  0.0931
  398CHOL    R2 4479   2.633   3.263  10.878 -0.1714 -0.1869  0.1724
  398CHOL    R3 4480   2.747   3.378  11.096  0.0516 -0.1603  0.0462
  398CHOL    R4 4481   2.933   3.164  11.019 -0.1651 -0.3588  0.0427
  398CHOL    R5 4482   2.844   3.194  11.216 -0.0276 -0.1810  0.0842
  398CHOL    C1 4483   3.214   3.214  11.306  0.0478 -0.4341 -0.1512
  398CHOL    C2 4484   3.407   2.824  11.595 -0.0524  0.0480 -0.1924
  399CHOL   ROH 4485   0.829   1.437  13.769 -0.1139  0.3141  0.0834
  399CHOL    R1 4486   0.774   1.596  13.541 -0.1025  0.2156  0.0119
  399CHOL    R2 4487   0.973   1.716  13.392 -0.1009  0.1840 -0.0030
  399CHOL    R3 4488   0.854   1.585  13.186 -0.0483  0.0896  0.0253
  399CHOL    R4 4489   1.061   1.749  13.060 -0.1526  0.2152 -0.0137
  399CHOL    R5 4490   0.849   1.746  13.009 -0.1652  0.0803  0.0120
  399CHOL    C1 4491   0.999   1.645  12.673 -0.1334  0.1447  0.0065
  399CHOL    C2 4492   1.172   1.464  12.437 -0.2645  0.0360 -0.0588
  400CHOL   ROH 4493   4.315   2.288  13.384 -0.1850 -0.0209 -0.1176
  400CHOL    R1 4494   4.493   2.175  13.195 -0.0703  0.0279 -0.0393
  400CHOL    R2 4495   4.411   2.094  12.943  0.0600 -0.0062 -0.0716
  400CHOL    R3 4496   4.611   2.259  12.861  0.0438  0.0535  0.0071
  400CHOL    R4 4497   4.522   2.123  12.617  0.0337  0.1926 -0.0644
  400CHOL    R5 4498   4.726   2.134  12.692  0.0380  0.1600 -0.0756
  400CHOL    C1 4499   4.774   2.295  12.350  0.0033  0.3644  0.0136
  400CHOL    C2 4500   4.665   2.246  12.005  0.0043 -0.0524 -0.0158
  401CHOL   ROH 4501   5.467   4.390  11.376 -0.0004  0.3249  0.0049
  401CHOL    R1 4502   5.390   4.334  11.642 -0.1370  0.1398 -0.0711
  401CHOL    R2 4503   5.301   4.085  11.722  0.0848  0.0043 -0.2295
  401CHOL    R3 4504   5.498   4.109  11.907 -0.0764  0.1650 -0.0751
  401CHOL    R4 4505   5.269   4.003  12.056 -0.1024 -0.0311 -0.2553
  401CHOL    R5 4506   5.385   4.181  12.106 -0.2892  0.0646 -0.1587
  401CHOL    C1 4507   5.436   3.977  12.424 -0.3629  0.0991 -0.1252
  401CHOL    C2 4508   5.445   3.832  12.773  0.1190 -0.0293 -0.3333
  402CHOL   ROH 4509   1.809   3.225  13.997 -0.0807  0.1179  0.0710
  402CHOL    R1 4510   1.830   3.314  13.729  0.0520 -0.0817  0.0127
  402CHOL    R2 4511   1.865   3.140  13.518 -0.0874 -0.2634  0.1326
  402CHOL    R3 4512   1.645   3.265  13.419  0.0511 -0.1056  0.0176
  402CHOL    R4 4513   1.779   3.154  13.183  0.0827 -0.2148  0.0903
  402CHOL    R5 4514   1.719   3.362  13.213  0.2209 -0.1696  0.0486
  402CHOL    C1 4515   1.522   3.279  12.896  0.3118 -0.0385 -0.0423
  402CHOL    C2 4516   1.654   3.348  12.666 -0.1065 -0.1661  0.1637
  403CHOL   ROH 4517   3.431   2.990  13.134 -0.0921 -0.0574  0.0615
  403CHOL    R1 4518   3.438   3.177  12.922 -0.0960 -0.0626  0.0569
  403CHOL    R2 4519   3.632   3.172  12.725 -0.0952 -0.0623  0.0586
  403CHOL    R3 4520   3.417   3.167  12.559 -0.0937 -0.0718  0.0568
  403CHOL    R4 4521   3.635   3.276  12.395 -0.1228  0.0414  0.0904
  403CHOL    R5 4522   3.439   3.366  12.427 -0.1494 -0.0236  0.1185
  403CHOL    C1 4523   3.436   3.331  12.047 -0.1375  0.0929  0.1073
  403CHOL    C2 4524   3.438   3.340  11.740 -0.0492 -0.0026  0.1173
  404CHOL   ROH 4525   5.985   1.144  13.874 -0.1028  0.0302 -0.1286
  404CHOL    R1 4526   6.035   1.140  13.595 -0.0551 -0.1498 -0.1185
  404CHOL    R2 4527   6.185   1.335  13.468 -0.2088 -0.1158 -0.2499
  404CHOL    R3 4528   6.327   1.121  13.380 -0.0016 -0.0619 -0.0550
  404CHOL    R4 4529   6.428   1.345  13.223 -0.2783 -0.1136 -0.3193
  404CHOL    R5 4530   6.352   1.157  13.145 -0.0991 -0.2825 -0.1029
  404CHOL    C1 4531   6.704   1.151  12.998 -0.1242 -0.0617 -0.1766
  404CHOL    C2 4532   6.716   1.373  12.667 -0.0841 -0.0578  0.4261
  405CHOL   ROH 4533   5.840  -0.139  14.146 -0.0546  0.0874  0.1421
  405CHOL    R1 4534   5.981  -0.099  13.903 -0.0715  0.0731  0.1292
  405CHOL    R2 4535   5.882  -0.181  13.659 -0.1075  0.0922  0.1328
  405CHOL    R3 4536   5.925   0.079  13.591 -0.0781  0.0887  0.1408
  405CHOL    R4 4537   5.951  -0.069  13.339 -0.0857  0.1024  0.1414
  405CHOL    R5 4538   6.096   0.069  13.424 -0.0772  0.0815  0.1475
  405CHOL    C1 4539   6.031   0.240  13.089 -0.0454  0.1051  0.1540
  405CHOL    C2 4540   5.913   0.371  12.699  0.4001 -0.0255 -0.0172
  406CHOL   ROH 4541   5.442   0.085  14.064 -0.2049  0.2433 -0.0655
  406CHOL    R1 4542   5.588   0.147  13.830 -0.1555  0.1130 -0.0701
  406CHOL    R2 4543   5.503   0.073  13.577 -0.1472  0.0501 -0.0553
  406CHOL    R3 4544   5.532   0.339  13.526 -0.0562  0.0227 -0.1466
  406CHOL    R4 4545   5.501   0.215  13.262 -0.1012 -0.0597 -0.1050
  406CHOL    R5 4546   5.663   0.347  13.325 -0.0546 -0.0927 -0.1513
  406CHOL    C1 4547   5.527   0.547  13.030  0.0111 -0.1494 -0.2196
  406CHOL    C2 4548   5.625   0.815  12.844 -0.3759 -0.3542  0.3675
  407CHOL   ROH 4549   3.320  -0.155  11.183 -0.1721 -0.4328  0.0811
  407CHOL    R1 4550   3.380   0.044  11.375 -0.1286 -0.2049 -0.1623
  407CHOL    R2 4551   3.185   0.200  11.493 -0.1159 -0.1403 -0.2188
  407CHOL    R3 4552   3.297   0.109  11.723  0.0438  0.1381 -0.1821
  407CHOL    R4 4553   3.051   0.243  11.808 -0.0356 -0.0050 -0.2028
  407CHOL    R5 4554   3.252   0.281  11.883 -0.0424  0.2259 -0.3028
  407CHOL    C1 4555   3.077   0.183  12.208  0.1611  0.3352 -0.1592
  407CHOL    C2 4556   2.981   0.046  12.590 -0.1990 -0.3291 -0.0498
  408CHOL   ROH 4557   5.104  -0.043  12.831  0.0486 -0.1798 -0.2541
  408CHOL    R1 4558   5.136   0.180  12.660  0.0288 -0.0716 -0.1193
  408CHOL    R2 4559   5.362   0.340  12.665  0.0264 -0.0672 -0.0389
  408CHOL    R3 4560   5.370   0.281  12.400  0.0056  0.0952 -0.0756
  408CHOL    R4 4561   5.543   0.516  12.430  0.1097 -0.0009  0.0745
  408CHOL    R5 4562   5.375   0.495  12.292  0.1037  0.1601  0.0575
  408CHOL    C1 4563   5.656   0.564  12.043  0.1386  0.1902  0.1061
  408CHOL    C2 4564   5.625   1.011  11.921  0.2216 -0.1473  0.3860
  409CHOL   ROH 4565   6.717   7.109  14.207 -0.1795 -0.1060 -0.0261
  409CHOL    R1 4566   6.621   7.057  13.946 -0.0481 -0.0111 -0.0960
  409CHOL    R2 4567   6.788   7.037  13.727  0.0631  0.0916 -0.0273
  409CHOL    R3 4568   6.665   6.797  13.696  0.1000  0.0926 -0.1771
  409CHOL    R4 4569   6.714   6.892  13.422  0.0878  0.2606 -0.1145
  409CHOL    R5 4570   6.523   6.827  13.505  0.0999  0.1826 -0.1587
  409CHOL    C1 4571   6.556   6.581  13.215  0.1368  0.3599 -0.3056
  409CHOL    C2 4572   6.523   6.622  12.849 -0.1848 -0.1101 -0.0165
  410CHOL   ROH 4573   2.687   3.477  13.721  0.0160 -0.2589 -0.0323
  410CHOL    R1 4574   2.693   3.670  13.515 -0.1500 -0.1264  0.0821
  410CHOL    R2 4575   2.808   3.620  13.268  0.0054  0.1577  0.0849
  410CHOL    R3 4576   2.564   3.698  13.176 -0.0667 -0.0957  0.0552
  410CHOL    R4 4577   2.754   3.792  12.973 -0.1463  0.1785  0.1244
  410CHOL    R5 4578   2.604   3.912  13.076 -0.3021 -0.0247  0.1220
  410CHOL    C1 4579   2.494   3.966  12.715 -0.3022 -0.0473  0.1196
  410CHOL    C2 4580   2.489   4.218  12.504 -0.1170 -0.1627 -0.0211
  411CHOL   ROH 4581   7.658   7.157  14.229 -0.1270 -0.1982 -0.0339
  411CHOL    R1 4582   7.614   7.203  13.954 -0.0015 -0.1164 -0.0404
  411CHOL    R2 4583   7.792   7.120  13.759 -0.0277 -0.2676  0.0013
  411CHOL    R3 4584   7.571   7.000  13.655 -0.1199 -0.0335 -0.0809
  411CHOL    R4 4585   7.753   7.031  13.427  0.0057 -0.2323 -0.0124
  411CHOL    R5 4586   7.546   7.099  13.438  0.0705 -0.0081 -0.0937
  411CHOL    C1 4587   7.524   6.867  13.136 -0.0615  0.0081 -0.0976
  411CHOL    C2 4588   7.443   6.641  12.772 -0.3482  0.0173 -0.2394
  412CHOL   ROH 4589   5.308   2.522  13.710  0.1741 -0.0804  0.1473
  412CHOL    R1 4590   5.379   2.634  13.460  0.1155 -0.0028  0.1646
  412CHOL    R2 4591   5.643   2.673  13.384  0.1042 -0.1596  0.0365
  412CHOL    R3 4592   5.568   2.528  13.167 -0.1281  0.0080  0.0012
  412CHOL    R4 4593   5.756   2.725  13.062  0.0427 -0.1438  0.0176
  412CHOL    R5 4594   5.554   2.687  12.990 -0.0253  0.0978  0.0731
  412CHOL    C1 4595   5.751   2.618  12.671 -0.2112  0.0226 -0.0267
  412CHOL    C2 4596   5.708   2.827  12.369 -0.1320 -0.4698  0.0031
  413CHOL   ROH 4597   4.303   2.784  13.694  0.1754  0.1004 -0.1014
  413CHOL    R1 4598   4.391   2.821  13.428  0.2099  0.0116 -0.1027
  413CHOL    R2 4599   4.596   2.672  13.317  0.0916 -0.1642 -0.0908
  413CHOL    R3 4600   4.411   2.619  13.125  0.0494 -0.0251 -0.0895
  413CHOL    R4 4601   4.661   2.660  12.978  0.0214  0.0611 -0.1138
  413CHOL    R5 4602   4.471   2.762  12.943  0.0194  0.0953 -0.0062
  413CHOL    C1 4603   4.525   2.603  12.600 -0.0590  0.3229 -0.1261
  413CHOL    C2 4604   4.476   2.684  12.172  0.0961 -0.2841  0.0679
  414CHOL   ROH 4605   6.831   4.964  14.763  0.0121 -0.1244 -0.0853
  414CHOL    R1 4606   6.688   5.047  14.533 -0.0304  0.2099  0.0555
  414CHOL    R2 4607   6.725   5.294  14.416  0.3582  0.1736  0.0812
  414CHOL    R3 4608   6.769   5.146  14.192 -0.1240  0.1245  0.0085
  414CHOL    R4 4609   6.804   5.424  14.105  0.4151  0.0779  0.0563
  414CHOL    R5 4610   6.673   5.275  14.015  0.0225  0.3791  0.1115
  414CHOL    C1 4611   6.891   5.360  13.715 -0.0044 -0.0239 -0.0265
  414CHOL    C2 4612   7.260   5.521  13.572 -0.2600 -0.1533 -0.1718
  415CHOL   ROH 4613   0.021   6.836  14.532 -0.0998  0.0253 -0.0794
  415CHOL    R1 4614   0.109   6.685  14.309  0.0158 -0.0099 -0.0098
  415CHOL    R2 4615  -0.066   6.569  14.130  0.1098 -0.1057 -0.0328
  415CHOL    R3 4616   0.079   6.707  13.947  0.1302 -0.1186 -0.0279
  415CHOL    R4 4617  -0.066   6.506  13.790 -0.0185 -0.0057 -0.0533
  415CHOL    R5 4618   0.150   6.541  13.790  0.0048 -0.1112 -0.0991
  415CHOL    C1 4619   0.072   6.599  13.421 -0.0738  0.0404 -0.0606
  415CHOL    C2 4620   0.194   6.498  13.051  0.2175  0.0717 -0.3304
  416CHOL   ROH 4621   5.227   6.355  14.062 -0.1379  0.0749 -0.1372
  416CHOL    R1 4622   5.358   6.286  13.821 -0.0087  0.0428 -0.0583
  416CHOL    R2 4623   5.245   6.328  13.573  0.1273  0.0156 -0.1231
  416CHOL    R3 4624   5.476   6.462  13.525  0.1575  0.0031 -0.0180
  416CHOL    R4 4625   5.359   6.418  13.259  0.2292  0.0770 -0.0690
  416CHOL    R5 4626   5.560   6.365  13.323  0.2074  0.0392 -0.0180
  416CHOL    C1 4627   5.643   6.597  13.032  0.3168  0.1010  0.0610
  416CHOL    C2 4628   6.032   6.692  13.029 -0.0389  0.0028  0.1291
  417CHOL   ROH 4629   1.944   1.275  10.730  0.0676 -0.1254  0.1464
  417CHOL    R1 4630   2.135   1.400  10.898 -0.0742 -0.0361  0.2400
  417CHOL    R2 4631   2.177   1.321  11.160  0.0367 -0.2144  0.1616
  417CHOL    R3 4632   2.435   1.299  11.078  0.0686  0.1782  0.1306
  417CHOL    R4 4633   2.452   1.382  11.359 -0.0422 -0.4511  0.3504
  417CHOL    R5 4634   2.548   1.479  11.189 -0.0918  0.0289  0.5707
  417CHOL    C1 4635   2.855   1.396  11.399 -0.0582 -0.2203  0.4312
  417CHOL    C2 4636   2.752   1.502  11.724 -0.1266 -0.0534 -0.2646
  418CHOL   ROH 4637   4.331   1.236  13.434  0.0749 -0.0471  0.0014
  418CHOL    R1 4638   4.304   1.104  13.185  0.0940 -0.0154 -0.0181
  418CHOL    R2 4639   4.106   1.167  13.003  0.1065  0.0075 -0.0261
  418CHOL    R3 4640   4.316   1.197  12.834  0.1200  0.0309 -0.0047
  418CHOL    R4 4641   4.080   1.261  12.672  0.1241 -0.0743 -0.0504
  418CHOL    R5 4642   4.235   1.115  12.624  0.1725 -0.0393  0.0030
  418CHOL    C1 4643   4.262   1.344  12.319  0.1470 -0.1000 -0.0444
  418CHOL    C2 4644   4.279   1.161  12.076 -0.1634 -0.0222  0.1274
  419CHOL   ROH 4645   6.145   1.486   7.461  0.1504 -0.2069 -0.0713
  419CHOL    R1 4646   5.950   1.629   7.313  0.1382 -0.1150  0.0312
  419CHOL    R2 4647   5.925   1.605   7.039  0.0537 -0.0190  0.0268
  419CHOL    R3 4648   5.666   1.547   7.101  0.0606  0.0146  0.0857
  419CHOL    R4 4649   5.658   1.638   6.822 -0.0024  0.0483  0.1058
  419CHOL    R5 4650   5.539   1.715   6.988  0.0551  0.0448  0.1431
  419CHOL    C1 4651   5.260   1.603   6.754 -0.0286  0.1192  0.2071
  419CHOL    C2 4652   5.151   1.651   6.384  0.1756 -0.0821 -0.1244
  420CHOL   ROH 4653   6.816   0.355  13.995 -0.2739 -0.2347 -0.0288
  420CHOL    R1 4654   6.981   0.380  13.767 -0.1951 -0.2397  0.0265
  420CHOL    R2 4655   7.012   0.177  13.582 -0.2699 -0.1838 -0.0533
  420CHOL    R3 4656   6.937   0.370  13.406 -0.1059 -0.0603  0.0100
  420CHOL    R4 4657   7.020   0.144  13.238 -0.3319 -0.0829 -0.0644
  420CHOL    R5 4658   7.093   0.349  13.225 -0.1431 -0.1483 -0.0086
  420CHOL    C1 4659   6.954   0.305  12.872 -0.2139  0.0919 -0.0115
  420CHOL    C2 4660   7.005   0.467  12.442 -0.0793  0.2758 -0.2072
  421CHOL   ROH 4661   3.763   6.200  14.503  0.1080 -0.1908 -0.0632
  421CHOL    R1 4662   3.789   6.364  14.274  0.1265 -0.1593 -0.0388
  421CHOL    R2 4663   3.996   6.334  14.093  0.1221 -0.1573 -0.0456
  421CHOL    R3 4664   3.792   6.316  13.914  0.1177 -0.1058 -0.0458
  421CHOL    R4 4665   4.036   6.296  13.752  0.1114 -0.2262 -0.0390
  421CHOL    R5 4666   3.872   6.435  13.722  0.1668 -0.1669 -0.0630
  421CHOL    C1 4667   3.869   6.255  13.385  0.1011 -0.2180 -0.0353
  421CHOL    C2 4668   3.888   6.212  13.006  0.0341 -0.0504 -0.1160
  422CHOL   ROH 4669   4.180   1.530  10.311  0.1120 -0.0586  0.0152
  422CHOL    R1 4670   4.068   1.587  10.565  0.1479  0.0551  0.0056
  422CHOL    R2 4671   3.818   1.498  10.640  0.0479  0.3141 -0.0187
  422CHOL    R3 4672   3.953   1.396  10.852 -0.0782  0.1693 -0.0054
  422CHOL    R4 4673   3.673   1.395  10.937 -0.1387  0.0866 -0.1847
  422CHOL    R5 4674   3.840   1.484  11.044 -0.2097  0.0236 -0.0109
  422CHOL    C1 4675   3.716   1.239  11.308 -0.3657 -0.1819 -0.2689
  422CHOL    C2 4676   3.716   0.943  11.480 -0.1343  0.0459  0.0418
  423CHOL   ROH 4677   5.098   1.575  13.782  0.0072 -0.2520 -0.1031
  423CHOL    R1 4678   5.265   1.617  13.557 -0.0688 -0.0263 -0.1177
  423CHOL    R2 4679   5.363   1.409  13.403  0.1987  0.1061 -0.1194
  423CHOL    R3 4680   5.250   1.549  13.200 -0.0064 -0.0495 -0.1178
  423CHOL    R4 4681   5.371   1.316  13.071  0.1425  0.0145 -0.0975
  423CHOL    R5 4682   5.403   1.525  13.018 -0.0573  0.0296 -0.1740
  423CHOL    C1 4683   5.269   1.393  12.686 -0.0828 -0.1850 -0.0834
  423CHOL    C2 4684   5.250   1.571  12.332 -0.2394  0.0172  0.2270
  424CHOL   ROH 4685   3.757   3.645  13.544  0.3114 -0.0879 -0.0445
  424CHOL    R1 4686   3.828   3.688  13.273  0.1594 -0.0386 -0.0762
  424CHOL    R2 4687   3.720   3.539  13.066 -0.0190  0.0581 -0.0482
  424CHOL    R3 4688   3.655   3.783  12.967  0.0062  0.1073  0.0518
  424CHOL    R4 4689   3.711   3.620  12.731 -0.0288  0.1818 -0.0197
  424CHOL    R5 4690   3.801   3.812  12.779  0.0027  0.1564  0.0509
  424CHOL    C1 4691   3.644   3.896  12.442 -0.0109  0.3000  0.0909
  424CHOL    C2 4692   3.562   3.833  12.097 -0.1287 -0.3085 -0.2356
  425CHOL   ROH 4693   1.116   4.834  14.119 -0.0868 -0.2931 -0.1662
  425CHOL    R1 4694   0.842   4.885  14.071 -0.0804 -0.0949 -0.0122
  425CHOL    R2 4695   0.741   5.140  14.042  0.1017 -0.0214 -0.0530
  425CHOL    R3 4696   0.643   5.040  13.808 -0.1216 -0.0460  0.0490
  425CHOL    R4 4697   0.515   5.302  13.836  0.3565  0.2157 -0.1517
  425CHOL    R5 4698   0.415   5.111  13.804  0.0019  0.3664  0.0287
  425CHOL    C1 4699   0.292   5.302  13.497  0.2954  0.3307 -0.1136
  425CHOL    C2 4700   0.032   5.211  13.134  0.3390 -0.2312 -0.0444
  426CHOL   ROH 4701   4.209   6.808  14.171  0.1638  0.0874 -0.1686
  426CHOL    R1 4702   4.157   6.751  13.899  0.1917  0.0957 -0.1741
  426CHOL    R2 4703   4.291   6.877  13.692  0.2561  0.0518 -0.1503
  426CHOL    R3 4704   4.344   6.622  13.614  0.1982  0.0364 -0.1455
  426CHOL    R4 4705   4.317   6.772  13.364  0.0954  0.0222 -0.1556
  426CHOL    R5 4706   4.210   6.590  13.419  0.1000  0.0321 -0.0844
  426CHOL    C1 4707   4.382   6.472  13.099 -0.0524 -0.0095 -0.1544
  426CHOL    C2 4708   4.285   6.378  12.752 -0.1383 -0.3014 -0.0786
  427CHOL   ROH 4709   4.425   4.379  11.086 -0.1455  0.1225 -0.0350
  427CHOL    R1 4710   4.417   4.389  11.368 -0.1269  0.0792 -0.0340
  427CHOL    R2 4711   4.223   4.261  11.517 -0.0896  0.0239 -0.0422
  427CHOL    R3 4712   4.437   4.150  11.642 -0.0629  0.0440 -0.0672
  427CHOL    R4 4713   4.204   4.026  11.770 -0.0410 -0.2474 -0.2834
  427CHOL    R5 4714   4.368   4.129  11.871 -0.1478 -0.2314 -0.1110
  427CHOL    C1 4715   4.395   3.786  12.035  0.0123 -0.3864 -0.4473
  427CHOL    C2 4716   4.561   3.562  12.343  0.1222 -0.4032  0.0525
  428CHOL   ROH 4717   1.435   6.093  14.241 -0.0625 -0.2247 -0.0500
  428CHOL    R1 4718   1.299   6.187  14.011 -0.0941 -0.1552 -0.0025
  428CHOL    R2 4719   1.084   6.053  13.899 -0.1758 -0.0636  0.0513
  428CHOL    R3 4720   0.961   6.293  13.929 -0.0785 -0.0185  0.1026
  428CHOL    R4 4721   0.823   6.167  13.704 -0.1884  0.0436  0.1287
  428CHOL    R5 4722   0.914   6.364  13.705 -0.1129  0.0126  0.1171
  428CHOL    C1 4723   0.555   6.459  13.618 -0.1044  0.1484  0.2217
  428CHOL    C2 4724   0.515   6.797  13.406  0.0089  0.4242  0.0640
  429CHOL   ROH 4725   3.194   5.424  11.265 -0.0371 -0.0286  0.0527
  429CHOL    R1 4726   3.239   5.285  11.507  0.0821 -0.1050 -0.0124
  429CHOL    R2 4727   3.148   5.377  11.751  0.0741 -0.2562  0.0417
  429CHOL    R3 4728   3.035   5.131  11.766  0.2121 -0.3256 -0.0377
  429CHOL    R4 4729   3.126   5.187  12.039  0.0417 -0.2894  0.0171
  429CHOL    R5 4730   3.173   5.010  11.920  0.2081 -0.2543  0.0247
  429CHOL    C1 4731   3.006   4.844  12.220  0.1525 -0.3738 -0.0718
  429CHOL    C2 4732   3.047   4.530  12.449  0.0916 -0.0463  0.5172
  430CHOL   ROH 4733   2.809   7.772  13.981  0.1575 -0.2234  0.2009
  430CHOL    R1 4734   2.810   7.505  13.885  0.0033 -0.2169  0.1781
  430CHOL    R2 4735   2.583   7.348  13.881 -0.0980 -0.0718  0.1253
  430CHOL    R3 4736   2.646   7.320  13.618 -0.0706 -0.0896  0.1336
  430CHOL    R4 4737   2.461   7.099  13.674 -0.3082  0.0854  0.0575
  430CHOL    R5 4738   2.659   7.083  13.585 -0.3037 -0.1000  0.0965
  430CHOL    C1 4739   2.449   6.929  13.307 -0.4049  0.1601  0.0259
  430CHOL    C2 4740   2.224   6.925  13.013  0.0020 -0.2789 -0.0231
  431CHOL   ROH 4741   2.886   4.375  10.979  0.1679  0.0422  0.1275
  431CHOL    R1 4742   3.005   4.168  11.130  0.0315 -0.0363  0.1283
  431CHOL    R2 4743   3.144   4.215  11.364  0.0070 -0.1340  0.1616
  431CHOL    R3 4744   2.971   4.032  11.466 -0.1064 -0.0593  0.1059
  431CHOL    R4 4745   3.194   4.038  11.657 -0.1561 -0.1649  0.1718
  431CHOL    R5 4746   3.112   3.861  11.558 -0.2081 -0.1264  0.1422
  431CHOL    C1 4747   3.060   3.763  11.923 -0.3576 -0.1126  0.1255
  431CHOL    C2 4748   2.907   3.530  12.093 -0.0398 -0.0287 -0.1038
  432CHOL   ROH 4749   5.306   3.378  10.918 -0.0625  0.0017  0.1598
  432CHOL    R1 4750   5.101   3.295  11.094 -0.0956 -0.0710  0.0887
  432CHOL    R2 4751   5.019   3.032  11.114 -0.0714 -0.0890 -0.0032
  432CHOL    R3 4752   5.072   3.069  11.378 -0.1352 -0.1535  0.0183
  432CHOL    R4 4753   4.861   2.866  11.372 -0.0954 -0.1845 -0.0794
  432CHOL    R5 4754   4.857   3.053  11.484 -0.1513 -0.2190 -0.0298
  432CHOL    C1 4755   4.818   2.804  11.771 -0.1692 -0.3006 -0.1035
  432CHOL    C2 4756   4.460   2.632  11.672  0.1187 -0.1500  0.0251
  433CHOL   ROH 4757   7.396   7.097  11.157  0.2017 -0.0506 -0.0092
  433CHOL    R1 4758   7.334   7.075  11.432  0.0451 -0.0046 -0.0409
  433CHOL    R2 4759   7.516   7.134  11.631 -0.0260 -0.1021  0.0492
  433CHOL    R3 4760   7.318   7.299  11.718  0.0223  0.0145 -0.0559
  433CHOL    R4 4761   7.488   7.257  11.953 -0.2640 -0.3062  0.1106
  433CHOL    R5 4762   7.273   7.225  11.942 -0.2881 -0.1082 -0.1505
  433CHOL    C1 4763   7.287   7.483  12.222 -0.3571 -0.3157  0.0477
  433CHOL    C2 4764   7.076   7.613  12.536 -0.1688  0.0412 -0.0592
  434CHOL   ROH 4765   2.079   0.987  12.808 -0.0049  0.1160  0.2991
  434CHOL    R1 4766   2.330   1.011  12.680 -0.0069  0.0276  0.2782
  434CHOL    R2 4767   2.422   0.824  12.499 -0.0813 -0.0134  0.2808
  434CHOL    R3 4768   2.449   1.041  12.337 -0.0247 -0.0302  0.2673
  434CHOL    R4 4769   2.626   0.838  12.220 -0.0743 -0.0773  0.2823
  434CHOL    R5 4770   2.681   1.041  12.276 -0.0252 -0.0892  0.2698
  434CHOL    C1 4771   2.769   1.050  11.905 -0.0171 -0.1302  0.2706
  434CHOL    C2 4772   2.741   0.762  11.671  0.3112 -0.1294  0.1247
  435CHOL   ROH 4773   6.855   0.720  11.257 -0.2399  0.2256  0.0588
  435CHOL    R1 4774   6.762   0.551  11.464 -0.0765  0.1434  0.0673
  435CHOL    R2 4775   6.814   0.600  11.731 -0.0458  0.1553  0.0592
  435CHOL    R3 4776   6.543   0.583  11.753 -0.0302 -0.0298  0.1230
  435CHOL    R4 4777   6.639   0.617  12.028  0.0088  0.1435  0.0917
  435CHOL    R5 4778   6.508   0.459  11.954  0.1041  0.0201  0.1794
  435CHOL    C1 4779   6.283   0.610  12.223  0.0552 -0.0372  0.1705
  435CHOL    C2 4780   6.001   0.777  12.383  0.0472  0.0465 -0.2974
  436CHOL   ROH 4781   7.556   5.410  11.567 -0.3641  0.1595 -0.3047
  436CHOL    R1 4782   7.379   5.280  11.746 -0.1828  0.1717 -0.1143
  436CHOL    R2 4783   7.385   5.007  11.789 -0.2607  0.1505 -0.2440
  436CHOL    R3 4784   7.410   5.081  12.050  0.1395  0.0225 -0.2394
  436CHOL    R4 4785   7.433   4.788  12.052 -0.2782 -0.0208 -0.3815
  436CHOL    R5 4786   7.295   4.909  12.171  0.0237  0.1392 -0.1783
  436CHOL    C1 4787   7.484   4.730  12.450  0.0871 -0.2407 -0.4574
  436CHOL    C2 4788   7.810   4.605  12.521  0.3877  0.2339 -0.0377
  437CHOL   ROH 4789   6.761   4.482  14.576  0.2037 -0.2032 -0.0577
  437CHOL    R1 4790   6.573   4.549  14.375  0.1015 -0.0917  0.0737
  437CHOL    R2 4791   6.613   4.757  14.198  0.0102  0.0085  0.1681
  437CHOL    R3 4792   6.568   4.563  14.012 -0.0818  0.1113  0.0823
  437CHOL    R4 4793   6.499   4.815  13.877  0.0290  0.2025  0.1953
  437CHOL    R5 4794   6.372   4.638  13.895 -0.0507  0.2515  0.1189
  437CHOL    C1 4795   6.390   4.668  13.515 -0.0464  0.4119  0.1304
  437CHOL    C2 4796   6.324   4.679  13.108  0.0695 -0.0617 -0.2156
  438CHOL   ROH 4797   1.469   2.883  14.107 -0.1170  0.2036  0.0099
  438CHOL    R1 4798   1.598   2.822  13.863 -0.1709 -0.1468  0.0613
  438CHOL    R2 4799   1.488   2.653  13.674 -0.4717 -0.0024  0.0879
  438CHOL    R3 4800   1.528   2.865  13.509 -0.0019 -0.1242  0.0327
  438CHOL    R4 4801   1.389   2.667  13.343 -0.5780  0.2029  0.1280
  438CHOL    R5 4802   1.577   2.767  13.296 -0.3425 -0.2829  0.0299
  438CHOL    C1 4803   1.369   2.875  12.995 -0.1990  0.2081  0.0994
  438CHOL    C2 4804   1.504   2.893  12.576 -0.2517 -0.1185  0.1028
  439CHOL   ROH 4805   6.146   3.278  11.038 -0.1666 -0.0891 -0.2316
  439CHOL    R1 4806   6.140   3.038  11.187  0.0342  0.0666  0.0321
  439CHOL    R2 4807   6.163   3.032  11.462 -0.2349  0.4047  0.0615
  439CHOL    R3 4808   5.931   2.893  11.447 -0.0129  0.0505 -0.0181
  439CHOL    R4 4809   6.001   2.891  11.732 -0.3850  0.6182  0.0874
  439CHOL    R5 4810   5.957   2.717  11.608  0.0298  0.3507  0.3095
  439CHOL    C1 4811   5.689   2.678  11.876 -0.2641  0.4100  0.0278
  439CHOL    C2 4812   5.890   2.408  12.065  0.0640 -0.2381  0.3612
  440CHOL   ROH 4813  -0.126   5.966  11.641  0.1487  0.3685 -0.0994
  440CHOL    R1 4814  -0.184   6.099  11.884  0.1428  0.3855 -0.1100
  440CHOL    R2 4815  -0.084   6.015  12.127 -0.0623  0.2554 -0.0689
  440CHOL    R3 4816   0.005   6.271  12.143  0.1667  0.1729  0.0170
  440CHOL    R4 4817   0.061   6.156  12.407 -0.0742  0.0712  0.0309
  440CHOL    R5 4818  -0.050   6.339  12.366  0.1133  0.1839  0.0023
  440CHOL    C1 4819   0.230   6.478  12.585  0.1339 -0.1136  0.1698
  440CHOL    C2 4820   0.633   6.627  12.809 -0.1675  0.1093 -0.1919
  441CHOL   ROH 4821   4.616   2.652  10.299  0.2004  0.0268  0.1727
  441CHOL    R1 4822   4.406   2.558  10.464  0.1005  0.0965  0.0865
  441CHOL    R2 4823   4.443   2.360  10.653 -0.0644  0.0204  0.0384
  441CHOL    R3 4824   4.336   2.545  10.821 -0.0077  0.0303  0.0639
  441CHOL    R4 4825   4.308   2.290  10.963 -0.0384  0.0204  0.0497
  441CHOL    R5 4826   4.149   2.433  10.921 -0.0179  0.0560  0.0785
  441CHOL    C1 4827   4.129   2.422  11.301  0.0300  0.0297  0.0804
  441CHOL    C2 4828   3.719   2.326  11.399 -0.0740 -0.1297  0.2500
  442CHOL   ROH 4829   4.830   1.642  10.375 -0.1188  0.2470  0.1685
  442CHOL    R1 4830   4.644   1.431  10.409  0.0230  0.1243  0.1823
  442CHOL    R2 4831   4.684   1.225  10.590  0.0730  0.2699  0.3303
  442CHOL    R3 4832   4.440   1.300  10.681 -0.0468  0.1303  0.1355
  442CHOL    R4 4833   4.471   1.024  10.773  0.1422  0.2061  0.3430
  442CHOL    R5 4834   4.305   1.104  10.658  0.1339 -0.0093  0.1852
  442CHOL    C1 4835   4.117   0.978  10.965  0.0700  0.0379  0.1674
  442CHOL    C2 4836   4.024   0.657  11.205  0.2431 -0.1224  0.0031
  443CHOL   ROH 4837   7.539   2.903  11.039  0.0072 -0.0235 -0.0987
  443CHOL    R1 4838   7.546   2.733  11.265  0.0038 -0.0427 -0.1131
  443CHOL    R2 4839   7.651   2.812  11.508 -0.0425 -0.0468 -0.0911
  443CHOL    R3 4840   7.407   2.735  11.602 -0.0434 -0.0948 -0.1325
  443CHOL    R4 4841   7.572   2.767  11.842 -0.1442  0.1111 -0.0923
  443CHOL    R5 4842   7.457   2.590  11.786 -0.0498  0.0316 -0.0318
  443CHOL    C1 4843   7.298   2.668  12.124 -0.2044  0.1579 -0.1320
  443CHOL    C2 4844   7.476   2.682  12.381  0.0430  0.3530  0.0642
  444CHOL   ROH 4845   0.176   0.363  11.285  0.1986 -0.0903 -0.1021
  444CHOL    R1 4846   0.275   0.435  11.541  0.1148  0.1295 -0.1282
  444CHOL    R2 4847   0.230   0.683  11.654 -0.1848  0.1268 -0.2231
  444CHOL    R3 4848   0.134   0.535  11.861 -0.0098  0.0848 -0.1705
  444CHOL    R4 4849   0.174   0.802  11.974  0.0443  0.0591 -0.1558
  444CHOL    R5 4850   0.253   0.615  12.052  0.1235  0.0606 -0.2477
  444CHOL    C1 4851   0.051   0.733  12.353  0.3420 -0.0197 -0.0670
  444CHOL    C2 4852  -0.288   0.952  12.367 -0.0176  0.0103  0.1124
  445CHOL   ROH 4853   3.293   7.192  14.003 -0.0654  0.0398 -0.0813
  445CHOL    R1 4854   3.145   7.171  13.762 -0.1364 -0.0774 -0.0288
  445CHOL    R2 4855   3.259   7.088  13.525 -0.1818 -0.0965 -0.0481
  445CHOL    R3 4856   3.058   6.906  13.528 -0.1117 -0.1716  0.0694
  445CHOL    R4 4857   3.163   6.896  13.255 -0.3425 -0.0560 -0.0199
  445CHOL    R5 4858   2.955   6.927  13.313 -0.3030 -0.1500  0.1638
  445CHOL    C1 4859   2.918   6.612  13.101 -0.3703 -0.1030  0.1067
  445CHOL    C2 4860   3.012   6.237  13.083  0.0849 -0.2743 -0.4567
  446CHOL   ROH 4861   0.515   3.163  14.055  0.0623  0.1664 -0.0142
  446CHOL    R1 4862   0.501   3.240  13.783  0.1475  0.2278 -0.0022
  446CHOL    R2 4863   0.724   3.250  13.620  0.1628 -0.0022 -0.0051
  446CHOL    R3 4864   0.576   3.087  13.461 -0.0305  0.1914 -0.0259
  446CHOL    R4 4865   0.663   3.304  13.284  0.2160  0.1116  0.0036
  446CHOL    R5 4866   0.458   3.237  13.316  0.1395  0.3455 -0.0038
  446CHOL    C1 4867   0.487   3.183  12.939  0.0655  0.3597 -0.0109
  446CHOL    C2 4868   0.402   3.540  12.744 -0.2800 -0.2055  0.1744
  447CHOL   ROH 4869   2.259   4.226  12.060 -0.1598 -0.0680 -0.2604
  447CHOL    R1 4870   2.241   3.952  12.131  0.0372 -0.0417 -0.0978
  447CHOL    R2 4871   2.211   3.752  11.943 -0.0645 -0.1509  0.0359
  447CHOL    R3 4872   2.430   3.648  12.066  0.1104  0.0105 -0.1336
  447CHOL    R4 4873   2.318   3.425  11.912 -0.0731 -0.1754  0.2461
  447CHOL    R5 4874   2.365   3.425  12.125  0.2060  0.0618  0.1935
  447CHOL    C1 4875   2.587   3.137  12.009  0.0861 -0.0380  0.2092
  447CHOL    C2 4876   2.399   2.886  12.305 -0.0677 -0.0526  0.0279
  448CHOL   ROH 4877   6.358   1.199  14.136  0.2153 -0.3079  0.3097
  448CHOL    R1 4878   6.453   1.190  13.869  0.0666 -0.1932  0.2521
  448CHOL    R2 4879   6.544   1.415  13.736 -0.1099 -0.1204  0.2628
  448CHOL    R3 4880   6.766   1.263  13.698 -0.0621 -0.0109  0.0870
  448CHOL    R4 4881   6.784   1.473  13.494 -0.2959  0.0525  0.1153
  448CHOL    R5 4882   6.795   1.258  13.461 -0.2179  0.0584  0.0609
  448CHOL    C1 4883   7.132   1.365  13.318 -0.3594  0.2559 -0.1357
  448CHOL    C2 4884   7.103   1.534  13.022  0.2616  0.1736  0.0729
  449CHOL   ROH 4885   1.321   7.722  13.992  0.1593 -0.0338  0.0694
  449CHOL    R1 4886   1.502   7.707  13.775  0.0864  0.0924 -0.0010
  449CHOL    R2 4887   1.519   7.487  13.610  0.2021  0.0885  0.0189
  449CHOL    R3 4888   1.481   7.671  13.414 -0.0261  0.0350  0.0103
  449CHOL    R4 4889   1.648   7.464  13.290  0.1048  0.1541 -0.0257
  449CHOL    R5 4890   1.690   7.678  13.297 -0.0707  0.1944 -0.0675
  449CHOL    C1 4891   1.687   7.623  12.920 -0.1662  0.1421 -0.0598
  449CHOL    C2 4892   1.920   7.355  12.679  0.1895  0.1427 -0.1679
  450CHOL   ROH 4893   0.684   3.952  11.095 -0.0343  0.1975 -0.0385
  450CHOL    R1 4894   0.886   4.031  11.276 -0.0128  0.0997 -0.0197
  450CHOL    R2 4895   0.829   4.135  11.525  0.0178 -0.0552  0.0499
  450CHOL    R3 4896   0.994   3.936  11.610  0.0440 -0.0958 -0.0912
  450CHOL    R4 4897   0.962   4.112  11.844  0.1765 -0.1539 -0.0218
  450CHOL    R5 4898   1.151   4.047  11.755  0.1283 -0.1472 -0.1386
  450CHOL    C1 4899   1.195   3.912  12.109  0.2934 -0.2495 -0.1962
  450CHOL    C2 4900   1.311   3.704  12.434 -0.2168  0.0175 -0.1010
  451CHOL   ROH 4901   6.357   5.360  12.004  0.2308 -0.1880 -0.2333
  451CHOL    R1 4902   6.353   5.360  12.287  0.1715  0.2064 -0.2269
  451CHOL    R2 4903   6.405   5.133  12.437 -0.3095  0.2900  0.0975
  451CHOL    R3 4904   6.590   5.293  12.555 -0.0066  0.0915 -0.0967
  451CHOL    R4 4905   6.567   5.062  12.734 -0.2624  0.2429  0.0604
  451CHOL    R5 4906   6.547   5.272  12.789  0.0801  0.3103 -0.0620
  451CHOL    C1 4907   6.835   5.172  13.017  0.0493  0.0293 -0.1435
  451CHOL    C2 4908   7.145   5.114  13.317 -0.4141 -0.1338 -0.0553
  452CHOL   ROH 4909   7.046   2.770  11.251  0.2687 -0.2817 -0.0403
  452CHOL    R1 4910   6.917   2.650  11.473  0.0764  0.0459  0.0321
  452CHOL    R2 4911   7.018   2.426  11.600 -0.3720 -0.1650  0.0326
  452CHOL    R3 4912   6.997   2.583  11.822  0.0630 -0.0690  0.0142
  452CHOL    R4 4913   7.023   2.310  11.926 -0.3880 -0.1070  0.0540
  452CHOL    R5 4914   6.866   2.454  11.974 -0.0935  0.2082  0.1245
  452CHOL    C1 4915   7.006   2.390  12.323  0.0112  0.0169  0.0492
  452CHOL    C2 4916   7.074   2.408  12.758 -0.0431  0.0272 -0.0126
  453CHOL   ROH 4917   2.206   0.752  13.736  0.1743 -0.3308 -0.0949
  453CHOL    R1 4918   2.060   0.914  13.555  0.0980 -0.3328 -0.0352
  453CHOL    R2 4919   2.019   0.844  13.291  0.0332 -0.3093 -0.0316
  453CHOL    R3 4920   1.758   0.880  13.355  0.0456 -0.3561  0.0467
  453CHOL    R4 4921   1.760   0.855  13.063  0.0052 -0.0112  0.0113
  453CHOL    R5 4922   1.672   1.018  13.179  0.0374 -0.1356  0.2172
  453CHOL    C1 4923   1.363   0.896  12.990  0.0005  0.1186  0.1100
  453CHOL    C2 4924   1.187   0.685  12.569  0.0587  0.2154 -0.0656
  454CHOL   ROH 4925   2.456   5.134  14.163 -0.1673  0.0695 -0.0048
  454CHOL    R1 4926   2.448   5.092  13.883  0.0834  0.0788 -0.0159
  454CHOL    R2 4927   2.212   5.098  13.738  0.1731 -0.2027 -0.1833
  454CHOL    R3 4928   2.347   5.281  13.590  0.0536 -0.0227 -0.0716
  454CHOL    R4 4929   2.131   5.190  13.415  0.1956 -0.1620 -0.1770
  454CHOL    R5 4930   2.343   5.193  13.368  0.2102  0.0529 -0.1053
  454CHOL    C1 4931   2.210   5.416  13.088  0.0966  0.0307 -0.0685
  454CHOL    C2 4932   2.060   5.241  12.912 -0.0735 -0.0798 -0.2965
  455CHOL   ROH 4933   5.310   5.987  11.728 -0.2594 -0.2263 -0.0371
  455CHOL    R1 4934   5.244   6.040  11.998 -0.1756  0.0061 -0.0587
  455CHOL    R2 4935   5.075   6.247  12.073 -0.2606 -0.0083 -0.1929
  455CHOL    R3 4936   4.941   6.047  12.199 -0.0973  0.0375  0.0577
  455CHOL    R4 4937   4.880   6.288  12.355 -0.2308  0.1686 -0.1982
  455CHOL    R5 4938   4.960   6.101  12.432 -0.0868  0.3092 -0.0043
  455CHOL    C1 4939   4.640   6.125  12.638 -0.0601  0.3147  0.0339
  455CHOL    C2 4940   4.465   5.883  12.872  0.0194 -0.1760  0.1762
  456CHOL   ROH 4941   3.016   6.654  11.662 -0.1018  0.0027 -0.0828
  456CHOL    R1 4942   2.913   6.828  11.860 -0.1521 -0.0009 -0.1065
  456CHOL    R2 4943   2.676   6.967  11.828 -0.1980 -0.0881 -0.1187
  456CHOL    R3 4944   2.611   6.847  12.064 -0.1504 -0.0686 -0.0949
  456CHOL    R4 4945   2.519   7.123  12.093 -0.0472 -0.0295 -0.0625
  456CHOL    R5 4946   2.651   7.016  12.229 -0.0296 -0.0770 -0.1096
  456CHOL    C1 4947   2.367   7.103  12.468  0.0853  0.0229 -0.0075
  456CHOL    C2 4948   2.409   7.425  12.687 -0.1640 -0.2693  0.0655
  457CHOL   ROH 4949   1.782   5.174  11.292 -0.1250  0.1352  0.0143
  457CHOL    R1 4950   1.806   5.183  11.574  0.0953  0.1439 -0.0014
  457CHOL    R2 4951   1.832   5.419  11.714 -0.2407  0.1950 -0.0127
  457CHOL    R3 4952   1.617   5.325  11.852  0.0315 -0.2444  0.1682
  457CHOL    R4 4953   1.744   5.519  12.033 -0.2918  0.1850 -0.0236
  457CHOL    R5 4954   1.694   5.311  12.078  0.2136  0.0651  0.1406
  457CHOL    C1 4955   1.491   5.488  12.348 -0.0660 -0.2333  0.1399
  457CHOL    C2 4956   1.620   5.494  12.742  0.1254  0.3347  0.1286
  458CHOL   ROH 4957   0.035   3.592  14.245 -0.1585 -0.0879  0.0395
  458CHOL    R1 4958   0.224   3.557  14.037 -0.0419 -0.1207  0.1506
  458CHOL    R2 4959   0.150   3.514  13.774  0.1050 -0.2081  0.1244
  458CHOL    R3 4960   0.312   3.727  13.728  0.0992 -0.1983  0.1465
  458CHOL    R4 4961   0.290   3.594  13.468 -0.0699 -0.0550  0.0820
  458CHOL    R5 4962   0.474   3.647  13.572 -0.0009 -0.1310  0.0033
  458CHOL    C1 4963   0.524   3.841  13.247 -0.1772  0.0434  0.0780
  458CHOL    C2 4964   0.731   3.728  13.069 -0.0613 -0.0138  0.1377
  459CHOL   ROH 4965   4.748   7.553  10.946 -0.2399  0.0869 -0.0876
  459CHOL    R1 4966   4.847   7.587  11.209 -0.0866 -0.2577 -0.0966
  459CHOL    R2 4967   4.738   7.768  11.387  0.3958 -0.0532 -0.0000
  459CHOL    R3 4968   4.717   7.549  11.547 -0.1000 -0.0767 -0.0795
  459CHOL    R4 4969   4.721   7.774  11.732  0.0475 -0.1271 -0.0113
  459CHOL    R5 4970   4.851   7.601  11.738 -0.2130 -0.3308  0.0770
  459CHOL    C1 4971   4.692   7.572  12.083 -0.6207 -0.1921 -0.0927
  459CHOL    C2 4972   4.691   7.690  12.415  0.1098  0.0776  0.1242
  460CHOL   ROH 4973   3.175   4.666  12.948  0.1058  0.0740 -0.1151
  460CHOL    R1 4974   3.214   4.868  12.754  0.1560  0.1602 -0.0156
  460CHOL    R2 4975   3.006   5.021  12.655  0.1211 -0.0481 -0.2698
  460CHOL    R3 4976   3.163   5.228  12.734 -0.2127  0.1136  0.0002
  460CHOL    R4 4977   3.013   5.332  12.505 -0.0562  0.0149 -0.1513
  460CHOL    R5 4978   3.229   5.334  12.529 -0.0813  0.2610  0.1154
  460CHOL    C1 4979   3.164   5.708  12.491 -0.4729  0.2035  0.1712
  460CHOL    C2 4980   3.037   6.009  12.367  0.1063  0.0943 -0.0614
  461CHOL   ROH 4981   7.510   1.717  11.379  0.2310  0.0955 -0.1350
  461CHOL    R1 4982   7.469   1.533  11.591  0.1093  0.1010 -0.1531
  461CHOL    R2 4983   7.576   1.570  11.843  0.0517  0.0544 -0.1222
  461CHOL    R3 4984   7.318   1.540  11.921  0.0194  0.1391 -0.1944
  461CHOL    R4 4985   7.473   1.529  12.170 -0.0477  0.0653 -0.1519
  461CHOL    R5 4986   7.329   1.381  12.101 -0.0824  0.1204 -0.2028
  461CHOL    C1 4987   7.171   1.477  12.435 -0.1358  0.1512 -0.2369
  461CHOL    C2 4988   7.464   1.623  12.707 -0.2843 -0.2966 -0.1163
  462CHOL   ROH 4989   4.266  -0.167  11.667 -0.0147 -0.3256  0.0687
  462CHOL    R1 4990   4.295  -0.009  11.899  0.2482 -0.4302  0.1101
  462CHOL    R2 4991   4.095   0.157  11.993  0.5923  0.0599  0.0225
  462CHOL    R3 4992   4.132   0.018  12.223  0.1211 -0.0829  0.0209
  462CHOL    R4 4993   4.031   0.279  12.310  0.1995 -0.0486 -0.0108
  462CHOL    R5 4994   4.212   0.180  12.380  0.0135 -0.2277  0.2278
  462CHOL    C1 4995   4.027   0.218  12.711 -0.4717 -0.2457 -0.0318
  462CHOL    C2 4996   3.750   0.365  12.949  0.2360  0.3007 -0.0600
  463CHOL   ROH 4997   0.471   4.271  13.372  0.2413 -0.1366 -0.0597
  463CHOL    R1 4998   0.591   4.464  13.203  0.1804 -0.0695 -0.0277
  463CHOL    R2 4999   0.749   4.396  12.986  0.1795  0.0167 -0.0606
  463CHOL    R3 5000   0.574   4.553  12.850  0.1266  0.0036 -0.0058
  463CHOL    R4 5001   0.836   4.624  12.742  0.0803  0.0260 -0.0869
  463CHOL    R5 5002   0.688   4.761  12.824  0.0978  0.0113 -0.0426
  463CHOL    C1 5003   0.722   4.905  12.472 -0.0270  0.0189 -0.0510
  463CHOL    C2 5004   0.824   4.806  12.059 -0.0293  0.2768 -0.2489
  464CHOL   ROH 5005   3.996   6.331  11.565  0.0949  0.1315  0.0768
  464CHOL    R1 5006   3.958   6.055  11.617 -0.1643  0.1702  0.0945
  464CHOL    R2 5007   4.152   5.898  11.736 -0.2111 -0.0576 -0.1457
  464CHOL    R3 5008   3.951   5.840  11.911 -0.0785  0.1461  0.0833
  464CHOL    R4 5009   4.171   5.664  11.990 -0.2654 -0.3943 -0.4409
  464CHOL    R5 5010   3.967   5.604  11.944 -0.4769  0.0547 -0.2216
  464CHOL    C1 5011   3.995   5.475  12.302 -0.1725 -0.3991 -0.3978
  464CHOL    C2 5012   3.803   5.308  12.435 -0.0795  0.1321  0.3410
  465CHOL   ROH 5013   4.164   5.443  11.557 -0.1741 -0.1937  0.0776
  465CHOL    R1 5014   4.181   5.209  11.715 -0.1108 -0.1546  0.1299
  465CHOL    R2 5015   4.295   5.208  11.967 -0.0529 -0.0819  0.1059
  465CHOL    R3 5016   4.057   5.100  12.039 -0.0243 -0.0915  0.1846
  465CHOL    R4 5017   4.234   5.048  12.267  0.0491 -0.0725  0.1316
  465CHOL    R5 5018   4.116   4.900  12.159  0.0234 -0.0829  0.1748
  465CHOL    C1 5019   3.975   4.853  12.510  0.1355 -0.0760  0.2203
  465CHOL    C2 5020   4.189   4.819  12.852 -0.0950  0.1593  0.0458
  466CHOL   ROH 5021   1.025   7.515  11.155 -0.0793 -0.0802 -0.0242
  466CHOL    R1 5022   0.901   7.551  11.407 -0.0753 -0.0960 -0.0199
  466CHOL    R2 5023   0.880   7.347  11.592  0.1520 -0.0424  0.0689
  466CHOL    R3 5024   1.001   7.527  11.756  0.0041  0.1453 -0.0246
  466CHOL    R4 5025   0.814   7.384  11.930  0.1754  0.0277  0.0658
  466CHOL    R5 5026   0.827   7.600  11.904 -0.0428  0.0332 -0.0240
  466CHOL    C1 5027   0.889   7.575  12.279  0.0501  0.2448 -0.0236
  466CHOL    C2 5028   0.915   7.715  12.652 -0.0084 -0.3844 -0.3276
  467CHOL   ROH 5029   1.496   0.556  11.114 -0.0595 -0.3238 -0.2379
  467CHOL    R1 5030   1.641   0.534  11.355  0.0094 -0.0208 -0.2481
  467CHOL    R2 5031   1.673   0.746  11.529 -0.2883  0.0924 -0.3237
  467CHOL    R3 5032   1.571   0.571  11.710 -0.0011 -0.0055 -0.2522
  467CHOL    R4 5033   1.662   0.799  11.871 -0.2648  0.1567 -0.3329
  467CHOL    R5 5034   1.716   0.590  11.900  0.0274  0.2356 -0.2968
  467CHOL    C1 5035   1.559   0.665  12.240  0.0185  0.1021 -0.2710
  467CHOL    C2 5036   1.725   0.584  12.603  0.0140  0.0401 -0.0921
  468CHOL   ROH 5037   6.773   6.246  11.547  0.1864 -0.0685 -0.0082
  468CHOL    R1 5038   6.931   6.139  11.756  0.2512  0.0407 -0.0006
  468CHOL    R2 5039   7.084   6.298  11.923 -0.0143  0.1672  0.1291
  468CHOL    R3 5040   6.946   6.169  12.119  0.0781 -0.1054  0.0199
  468CHOL    R4 5041   7.167   6.303  12.258 -0.1159  0.0792  0.1561
  468CHOL    R5 5042   7.115   6.091  12.269  0.1286  0.0095  0.0233
  468CHOL    C1 5043   7.086   6.186  12.637 -0.0884 -0.2279  0.0692
  468CHOL    C2 5044   6.850   6.171  12.925  0.0039  0.2428  0.1852
  469CHOL   ROH 5045   5.103   3.803  14.167 -0.1036  0.1534  0.0470
  469CHOL    R1 5046   5.268   4.001  14.050 -0.1520  0.1357 -0.0509
  469CHOL    R2 5047   5.509   3.942  13.928  0.0237  0.1685  0.2739
  469CHOL    R3 5048   5.399   4.075  13.718  0.1222 -0.2016 -0.0232
  469CHOL    R4 5049   5.686   4.129  13.698  0.0877  0.1340  0.2940
  469CHOL    R5 5050   5.526   4.277  13.702 -0.1103 -0.0556 -0.0787
  469CHOL    C1 5051   5.686   4.362  13.366  0.2175 -0.2335  0.0269
  469CHOL    C2 5052   5.895   4.492  13.050 -0.1712  0.0184 -0.2325
  470CHOL   ROH 5053   0.836   5.586  11.445 -0.3505  0.0914 -0.2830
  470CHOL    R1 5054   0.693   5.556  11.688 -0.1589  0.0956 -0.1668
  470CHOL    R2 5055   0.659   5.310  11.811 -0.2086  0.0687 -0.2265
  470CHOL    R3 5056   0.766   5.440  12.025  0.0657 -0.0752 -0.2727
  470CHOL    R4 5057   0.592   5.236  12.142 -0.1885  0.1878 -0.1956
  470CHOL    R5 5058   0.588   5.449  12.184  0.1414  0.1965 -0.2032
  470CHOL    C1 5059   0.653   5.314  12.535  0.0807  0.1220 -0.2210
  470CHOL    C2 5060   0.757   5.285  12.893  0.0193  0.2120  0.0824
  471CHOL   ROH 5061   5.882   0.095  11.082  0.1753  0.1809 -0.0759
  471CHOL    R1 5062   5.831   0.255  11.310  0.1535  0.0069  0.0434
  471CHOL    R2 5063   5.992   0.249  11.534  0.2947  0.0382 -0.0559
  471CHOL    R3 5064   6.005   0.517  11.493  0.0075  0.0776  0.0825
  471CHOL    R4 5065   6.094   0.480  11.770  0.2247  0.0056  0.0067
  471CHOL    R5 5066   5.935   0.613  11.701  0.0484 -0.1064  0.1835
  471CHOL    C1 5067   6.165   0.867  11.868 -0.0856  0.0237  0.1731
  471CHOL    C2 5068   6.424   1.052  12.081 -0.1287  0.1029  0.1416
  472CHOL   ROH 5069   1.772   2.727  10.254 -0.1316  0.1955  0.1741
  472CHOL    R1 5070   1.988   2.865  10.375 -0.0292  0.0898  0.1152
  472CHOL    R2 5071   2.002   2.910  10.647  0.1094  0.0127  0.1239
  472CHOL    R3 5072   2.245   2.790  10.621  0.0559 -0.0655 -0.0196
  472CHOL    R4 5073   2.261   2.937  10.874  0.2512 -0.0817 -0.0253
  472CHOL    R5 5074   2.400   2.951  10.707  0.1589 -0.1216 -0.1033
  472CHOL    C1 5075   2.640   2.840  10.982  0.2834 -0.2100 -0.2469
  472CHOL    C2 5076   2.975   2.724  11.204  0.1675 -0.1475  0.0750
  473WN      WN 5077   1.221   3.580   9.401  0.3334  0.2460  0.0563
  474WN      WN 5078   5.934   7.134   8.888  0.2244 -0.1510 -0.4275
  475WN      WN 5079   2.245   2.711   7.309 -0.0818  0.2242 -0.2823
  476WN      WN 5080   7.410   4.115  11.260  0.0576 -0.3111 -0.2507
  477WN      WN 5081   0.748   4.265   8.495  0.1295 -0.0617  0.3157
  478WN      WN 5082   6.663   1.212  11.142  0.1341 -0.2799  0.1176
  479WN      WN 5083   2.806   3.860   8.214  0.1148  0.1183 -0.1714
  480WN      WN 5084   6.169   0.348   8.738 -0.1574  0.0550  0.0376
  481WN      WN 5085   7.005   1.552   7.313 -0.3010  0.2148 -0.1500
  482WN      WN 5086   5.969   7.304   8.324  0.0616  0.0958 -0.0445
  483WN      WN 5087   4.769   5.843   9.409 -0.0301 -0.4683 -0.3069
  484WN      WN 5088   7.229   2.599   8.528  0.2746 -0.0671  0.0109
  485WN      WN 5089   1.143   2.583   8.060  0.0037  0.1772 -0.0053
  486WN      WN 5090   0.181   3.073   7.594  0.1226 -0.0985  0.1279
  487WN      WN 5091   6.747   0.376   7.925 -0.0459  0.0917  0.1925
  488WN      WN 5092   1.050   0.463  10.199 -0.0166 -0.2298 -0.1933
  489WN      WN 5093   5.629   4.585   9.684 -0.3692  0.2106 -0.0288
  490WN      WN 5094   5.978   7.254   7.475 -0.0337  0.0226 -0.1016
  491WN      WN 5095   3.320   7.026   8.774  0.4447 -0.1687  0.0454
  492WN      WN 5096   2.579   0.403   9.690  0.0663 -0.2319 -0.2351
  493WN      WN 5097   6.917   1.277   8.026 -0.0492  0.5080 -0.1086
  494WN      WN 5098   3.270   5.523   9.444  0.0160 -0.0935 -0.1670
  495WN      WN 5099   5.250   5.721   6.882 -0.1525  0.0007 -0.2318
  496WN      WN 5100   6.964   2.500   9.373 -0.1196 -0.0279 -0.3557
  497WN      WN 5101   5.646   4.954   7.662 -0.1755  0.4383 -0.3298
  498WN      WN 5102   7.647   6.296  10.606 -0.5678 -0.0656 -0.1569
  499WN      WN 5103   0.101   1.077   8.318 -0.1479 -0.3098 -0.0738
  500WN      WN 5104   7.471   0.878  10.627 -0.1364  0.1108 -0.2379
  501WN      WN 5105   7.118   5.670   8.931 -0.0920  0.1092  0.0107
  502WN      WN 5106   3.729   4.895  10.661  0.1050  0.1221  0.2443
  503WN      WN 5107   7.194   2.806   9.040 -0.5497 -0.1953 -0.0587
  504WN      WN 5108   5.318   0.955   9.858 -0.5214  0.1415  0.4278
  505WN      WN 5109   0.331   7.261   9.674 -0.2868 -0.0078  0.1600
  506WN      WN 5110   5.799   4.265   9.388  0.0091  0.0885 -0.0520
  507WN      WN 5111   6.269   4.277   9.195  0.0636  0.2303 -0.0396
  508WN      WN 5112   0.086   7.458   8.719  0.0454 -0.2874  0.2070
  509WN      WN 5113   2.049   5.400   7.748 -0.1969  0.0188 -0.0500
  510WN      WN 5114   6.629   1.526   9.162 -0.2853 -0.0124  0.1122
  511WN      WN 5115   0.030   6.063   8.581  0.2275  0.0544 -0.1139
  512WN      WN 5116   2.777   5.202   8.221  0.1580  0.1013 -0.1915
  513WN      WN 5117   2.995   4.727   7.707 -0.2042  0.0847 -0.0556
  514WN      WN 5118   5.031   5.194   8.905  0.1513 -0.0784  0.0848
  515WN      WN 5119   4.331   5.601   9.584 -0.0687 -0.0231  0.0366
  516WN      WN 5120   0.381   0.342   8.709  0.1811 -0.0831 -0.1360
  517WN      WN 5121   0.515   7.227   7.444 -0.1127  0.2354  0.1743
  518WN      WN 5122   1.698   2.161   8.282  0.1557  0.0384 -0.0301
  519WN      WN 5123   3.651   6.913   8.301 -0.1889 -0.0694  0.1420
  520WN      WN 5124   0.140   5.872  10.260 -0.1071  0.1863 -0.0287
  521WN      WN 5125   1.410   5.526   8.256 -0.3423 -0.0932 -0.2019
  522WN      WN 5126   2.238   7.406   9.883  0.1545 -0.1372  0.0947
  523WN      WN 5127   0.768   3.344   8.061  0.2295  0.0351 -0.0092
  524WN      WN 5128   1.561   5.951  10.294  0.1308  0.6293  0.1056
  525WN      WN 5129   2.977   1.139   9.744  0.0757 -0.0923 -0.4084
  526WN      WN 5130   6.112   5.608  10.986 -0.3830  0.1384 -0.2183
  527WN      WN 5131   7.083   4.356   8.057  0.0586 -0.1136  0.0288
  528WN      WN 5132   7.388   1.200   8.628 -0.1496 -0.0780 -0.3675
  529WN      WN 5133   0.226   4.510   9.892  0.1961 -0.0024  0.1089
  530WN      WN 5134   0.650   1.662   8.113 -0.2125  0.0594  0.0132
  531WN      WN 5135   5.917   1.182  10.491  0.3878 -0.1790 -0.0686
  532WN      WN 5136   1.143   1.943  10.119 -0.1030 -0.0358  0.0601
  533WN      WN 5137   4.098   4.511  10.520 -0.0104 -0.0435  0.3793
  534WN      WN 5138   6.439   4.595  10.213 -0.1606  0.1769  0.0070
  535WN      WN 5139   4.225   6.377  10.535 -0.0362  0.2614  0.0121
  536WN      WN 5140   0.045   6.359   9.004 -0.1197  0.0300  0.0802
  537WN      WN 5141   2.491   7.273   8.634 -0.0834 -0.1470  0.2105
  538WN      WN 5142   0.129   5.445   7.805  0.2836  0.0377 -0.1279
  539WN      WN 5143   4.851   7.048   9.554 -0.0481  0.3334  0.2544
  540WN      WN 5144   0.491   0.950   8.032  0.0881 -0.1415  0.2493
  541WN      WN 5145   0.667   1.342  10.200  0.0723  0.1150  0.0941
  542WN      WN 5146   2.507   0.300  10.614  0.1527  0.0442 -0.4443
  543WN      WN 5147   2.966   4.543   9.406 -0.0525 -0.1339 -0.2006
  544WN      WN 5148   2.101   6.911   8.584 -0.1440 -0.2065 -0.1520
  545WN      WN 5149   5.363   3.729  10.490 -0.1896 -0.1643 -0.0042
  546WN      WN 5150   5.315   4.047   9.569  0.2012 -0.1298 -0.1284
  547WN      WN 5151   3.350   0.716   9.242 -0.0056  0.2377  0.1075
  548WN      WN 5152   5.600   6.221  11.420 -0.3816  0.0049 -0.1193
  549WN      WN 5153   6.174   5.857   7.425 -0.0436 -0.0619 -0.1602
  550WN      WN 5154   5.844   4.570   7.930  0.3138  0.2370 -0.2013
  551WN      WN 5155   3.597   7.526   8.327  0.0075 -0.1628 -0.1401
  552WN      WN 5156   0.865   5.323  10.203 -0.0085 -0.0892  0.2401
  553WN      WN 5157   3.160   4.904   8.990  0.1468  0.1856  0.1559
  554WN      WN 5158   3.864   6.010  10.610  0.0055 -0.0579 -0.4409
  555WN      WN 5159   2.517   6.111   9.729  0.1562 -0.2676 -0.0366
  556WN      WN 5160   7.556   0.251   7.228 -0.1891  0.1277  0.1402
  557WN      WN 5161   0.498   0.927   8.911  0.0441  0.2168  0.1616
  558WN      WN 5162   1.676   3.516   9.198  0.4790 -0.2746 -0.0166
  559WN      WN 5163   2.797   7.537   9.567 -0.1083  0.1187  0.4290
  560WN      WN 5164   3.225   6.017   9.469  0.0469 -0.1877  0.0635
  561WN      WN 5165   0.760   4.068  10.149  0.3538  0.3284 -0.3225
  562WN      WN 5166   4.030   4.694   8.971  0.1732 -0.1014  0.2292
  563WN      WN 5167   1.876   2.402   8.864  0.2862 -0.0173 -0.2515
  564WN      WN 5168   7.175   1.028  10.217 -0.0711 -0.2472 -0.3297
  565WN      WN 5169   0.596   5.547   8.032  0.0563 -0.0689  0.1507
  566WN      WN 5170   1.192   3.812   8.980  0.2033 -0.2495  0.1904
  567WN      WN 5171   7.367   6.504   8.573  0.0681 -0.1909  0.1451
  568WN      WN 5172   1.899   0.336   8.660 -0.0771  0.0096 -0.2018
  569WN      WN 5173   6.737   4.272  10.502  0.0365 -0.3031  0.0049
  570WN      WN 5174   1.150   6.072  11.233 -0.2122 -0.2116 -0.0068
  571WN      WN 5175   5.834   5.720   7.100 -0.1478 -0.0611  0.3369
  572WN      WN 5176   2.183   5.033   6.859 -0.4199  0.2280 -0.1038
  573WN      WN 5177   7.565   5.814   8.997 -0.1347  0.1341 -0.2807
  574WN      WN 5178   1.903   4.776  10.964 -0.1059 -0.2757 -0.1350
  575WN      WN 5179   6.353   6.460   9.254  0.1636  0.0782  0.2103
  576WN      WN 5180   7.461   7.170   8.439  0.0123 -0.1509 -0.2686
  577WN      WN 5181   2.751   5.684   7.848 -0.1710 -0.1363 -0.1355
  578WN      WN 5182   5.833   7.456   7.071 -0.1093 -0.2379 -0.0391
  579WN      WN 5183   6.071   6.438  10.678 -0.1682  0.0777 -0.0635
  580WN      WN 5184   0.777   3.518   8.559 -0.3110 -0.3362 -0.0039
  581WN      WN 5185   4.318   0.850   9.444 -0.0655 -0.0803 -0.1765
  582WN      WN 5186   7.262   1.139   7.564  0.1641  0.0586 -0.4392
  583WN      WN 5187   1.832   4.212   8.402  0.0140  0.0269  0.0560
  584WN      WN 5188   5.868   6.712   7.657 -0.1485 -0.2797  0.1258
  585WN      WN 5189   4.218   3.770   8.598 -0.1034 -0.0767 -0.1350
  586WN      WN 5190   7.568   2.342   9.804 -0.3455 -0.1049 -0.2200
  587WN      WN 5191   7.617   6.126   9.461 -0.0578  0.1587 -0.2395
  588WN      WN 5192   2.081   6.822  10.062 -0.1091  0.1621 -0.0534
  589WN      WN 5193   5.221   0.742   8.283  0.1260  0.0646 -0.2917
  590WN      WN 5194   6.575   6.145   7.454 -0.1488  0.0230 -0.1396
  591WN      WN 5195   5.535   2.254   7.991 -0.1035  0.1376 -0.0705
  592WN      WN 5196   1.778   6.433   7.160 -0.2125  0.2538  0.1717
  593WN      WN 5197   6.238   4.608   8.255 -0.1479 -0.0239 -0.2682
  594WN      WN 5198   6.991   4.553   8.521 -0.1917  0.1481 -0.1039
  595WN      WN 5199   6.298   5.252   9.252 -0.0502  0.2250 -0.0196
  596WN      WN 5200   3.065   1.103   9.173 -0.1137  0.1305  0.2235
  597WN      WN 5201   1.487   6.145   8.376  0.2782  0.3547 -0.2001
  598WN      WN 5202   4.883   6.625   7.949 -0.0164  0.1385  0.3998
  599WN      WN 5203   5.581   7.359   9.195 -0.0195  0.0265 -0.5385
  600WN      WN 5204   0.631   2.700   9.590 -0.0238  0.0939  0.3501
  601WN      WN 5205   7.508   5.297   9.104 -0.0421  0.1500  0.0672
  602WN      WN 5206   2.183   3.787   8.549 -0.0316 -0.2029  0.1289
  603WN      WN 5207   7.509   3.662  10.340 -0.1467  0.6211 -0.1468
  604WN      WN 5208   4.367   5.988   7.728 -0.1038  0.0626 -0.4729
  605WN      WN 5209   1.420   3.241   9.680 -0.2821 -0.0879 -0.1728
  606WN      WN 5210   2.939   5.954  10.549  0.0488  0.0003 -0.0804
  607WN      WN 5211   1.348   4.591   9.636 -0.1212  0.3894 -0.3588
  608WN      WN 5212   0.612   1.375   7.450  0.2630  0.0453 -0.0008
  609WN      WN 5213   1.046   4.329   8.862 -0.0344  0.1146  0.0229
  610WN      WN 5214   5.218   5.694  10.071  0.0365  0.2838 -0.0720
  611WN      WN 5215   3.357   4.712   8.036 -0.4747  0.1671  0.3110
  612WN      WN 5216   2.467   7.273   9.216 -0.1671 -0.0363 -0.0415
  613WN      WN 5217   7.585   7.561   9.940  0.2375 -0.0004 -0.2088
  614WN      WN 5218   5.876   5.115   9.499 -0.0905 -0.2532  0.3046
  615WN      WN 5219   1.763   5.757   8.021 -0.0506  0.1438 -0.0336
  616WN      WN 5220   5.613   4.456  10.613  0.0204 -0.0022 -0.0467
  617WN      WN 5221   3.057   5.729   8.950  0.1031  0.0976 -0.0161
  618WN      WN 5222   3.882   0.213  10.153  0.1735 -0.1666 -0.1150
  619WN      WN 5223   1.273   2.014   9.215 -0.0498  0.0551  0.0189
  620WN      WN 5224   4.255   4.224   9.551  0.2404  0.2117  0.1521
  621WN      WN 5225   2.481   6.818   8.308  0.2808  0.2393  0.1884
  622WN      WN 5226   1.746   4.497   9.999  0.0094 -0.2589 -0.1895
  623WN      WN 5227   6.809   5.147   8.979 -0.3815  0.1140 -0.0531
  624WN      WN 5228   2.143   6.439   8.484 -0.0589  0.3013  0.1378
  625WN      WN 5229   6.851   5.074  10.406  0.0113 -0.2464  0.1867
  626WN      WN 5230   5.061   3.642   9.344 -0.0842  0.3776 -0.1114
  627WN      WN 5231   0.993   0.666   8.032  0.0827 -0.1392  0.3567
  628WN      WN 5232   4.651   6.121   8.144 -0.0253  0.0743 -0.0347
  629WN      WN 5233   6.109   5.424  10.003  0.1805 -0.1963 -0.1241
  630WN      WN 5234   2.781   4.258  10.466 -0.1303 -0.1800  0.5216
  631WN      WN 5235   4.886   5.757  10.431  0.0187 -0.2511  0.1054
  632WN      WN 5236   7.555   3.210  10.098 -0.2308  0.3399  0.0869
  633WN      WN 5237   3.129   3.570   9.538 -0.0810  0.4878  0.0579
  634WN      WN 5238   1.300   7.344   8.484 -0.2666  0.3104  0.1186
  635WN      WN 5239   7.647   1.203  10.183 -0.1472  0.2486 -0.0672
  636WN      WN 5240   0.137   1.620   8.311  0.1283  0.0595  0.1879
  637WN      WN 5241   7.542   1.718   8.746 -0.1827 -0.1941  0.0264
  638WN      WN 5242   7.330   7.135   9.771 -0.0108  0.0133  0.3638
  639WN      WN 5243   5.809   1.166   9.957 -0.1885 -0.1240  0.0033
  640WN      WN 5244   6.518   0.797   7.850 -0.0177  0.2336  0.1046
  641WN      WN 5245   5.373   6.555   8.077 -0.1387 -0.0057  0.0886
  642WN      WN 5246   6.862   0.379   9.600  0.1697 -0.2357 -0.2296
  643WN      WN 5247   0.680   2.774   7.932  0.2705 -0.0675  0.0144
  644WN      WN 5248   2.277   5.051   8.444 -0.0596 -0.1297  0.3634
  645WN      WN 5249   0.342   3.090   7.131  0.1979  0.2399  0.1609
  646WN      WN 5250   4.010   5.743   8.057 -0.1151  0.3271  0.0260
  647WN      WN 5251   6.626   5.556  10.177  0.0572  0.1803 -0.1569
  648WN      WN 5252   6.927   5.544   9.794 -0.0521  0.1102  0.0120
  649WN      WN 5253   0.657   3.573   9.791 -0.1578 -0.0790 -0.0386
  650WN      WN 5254   1.567   2.018   8.723  0.1205  0.2144 -0.0652
  651WN      WN 5255   6.554   0.273   9.086 -0.0011 -0.0444  0.0590
  652WN      WN 5256   6.258   4.991   9.803  0.2492  0.5005  0.4987
  653WN      WN 5257   0.883   3.577   7.631  0.1589 -0.1173  0.0908
  654WN      WN 5258   0.396   5.463  10.398  0.1653  0.1690  0.2235
  655WN      WN 5259   6.600   5.580   8.808  0.1147 -0.2557 -0.0173
  656WN      WN 5260   7.291   5.819   8.400  0.2331 -0.0189  0.0973
  657WN      WN 5261   7.552   7.089  10.285  0.2925 -0.1579 -0.0100
  658WN      WN 5262   0.808   3.213   8.971 -0.1420 -0.0208  0.2587
  659WN      WN 5263   6.717   5.583   9.284  0.1568  0.3129 -0.0181
  660WN      WN 5264   1.771   6.400   8.796  0.4718  0.2638 -0.1420
  661WN      WN 5265   4.417   7.207  10.016 -0.1158  0.0281 -0.1708
  662WN      WN 5266   0.902   1.839   9.687  0.2346  0.3208  0.1594
  663WN      WN 5267   2.066   0.767  10.011  0.2643 -0.1379  0.0177
  664WN      WN 5268   2.496   6.575   9.906 -0.0986 -0.0624  0.0893
  665WN      WN 5269   2.490   0.270   8.209 -0.0070 -0.0081 -0.0819
  666WN      WN 5270   0.363   4.649   8.444  0.2476  0.1203 -0.1744
  667WN      WN 5271   2.953   0.366  10.411  0.0437  0.0998 -0.1072
  668WN      WN 5272   4.441   0.058   9.123  0.0716  0.1920 -0.1816
  669WN      WN 5273   5.919   6.342  10.063 -0.0204 -0.2384  0.2723
  670WN      WN 5274   7.595   4.247   7.228  0.1739 -0.3692 -0.3431
  671WN      WN 5275   6.846   4.617   9.066 -0.1794 -0.1384  0.0341
  672WN      WN 5276   1.115   6.839   8.163 -0.2433  0.1028  0.0531
  673WN      WN 5277   7.222   6.049  11.303 -0.1028  0.0336 -0.3313
  674WN      WN 5278   1.212   7.349   7.975 -0.1624 -0.1444 -0.0071
  675WN      WN 5279   3.284   3.617   9.074 -0.0959  0.0868  0.1361
  676WN      WN 5280   7.216   0.699   9.468 -0.0497 -0.1426  0.0266
  677WN      WN 5281   6.805   5.776   8.310  0.2784  0.1933  0.4090
  678WN      WN 5282   5.857   6.865  10.531  0.0748 -0.1817  0.0006
  679WN      WN 5283   6.535   5.515   7.967  0.1776 -0.1650 -0.0769
  680WN      WN 5284   0.143   2.732   9.607 -0.0052  0.0638 -0.1971
  681WN      WN 5285   1.010   4.424   7.578  0.0901  0.4259 -0.0159
  682WN      WN 5286   4.157   4.656   8.486 -0.2204  0.0646 -0.0109
  683WN      WN 5287   1.086   7.086   9.306  0.2573 -0.0115 -0.1914
  684WN      WN 5288   6.295   4.592   7.726  0.0718 -0.0352 -0.1589
  685WN      WN 5289   7.377   2.503  10.365 -0.1753 -0.1432  0.1147
  686WN      WN 5290   0.969   5.238   8.174 -0.2769 -0.2952 -0.3267
  687WN      WN 5291   1.319   3.316   8.939 -0.3419  0.2283  0.1490
  688WN      WN 5292   4.750   5.590   7.700 -0.1056  0.0866 -0.1880
  689WN      WN 5293   0.122   5.209  10.764 -0.2557  0.0397  0.1021
  690WN      WN 5294   2.866   7.418  11.087  0.2288  0.2942  0.0638
  691WN      WN 5295   1.739   5.744   8.581 -0.2840  0.0160 -0.1322
  692WN      WN 5296   2.380   3.856   9.034  0.1215  0.2220  0.1044
  693WN      WN 5297   5.032   6.624  10.162 -0.1334 -0.0939 -0.2763
  694WN      WN 5298   6.187   4.613  11.265 -0.1144  0.1827 -0.1065
  695WN      WN 5299   2.291   1.934   9.030  0.2244 -0.0424 -0.0365
  696WN      WN 5300   2.325   3.940   9.518 -0.3046 -0.1497 -0.1489
  697WN      WN 5301   6.441   3.641   8.017  0.0754  0.3343  0.0593
  698WN      WN 5302   4.867   7.235   7.716  0.0552 -0.0206 -0.1521
  699WN      WN 5303   0.244   5.565   8.413  0.0199  0.1870 -0.1358
  700WN      WN 5304   7.493   5.446   8.641 -0.0938  0.3042  0.2874
  701WN      WN 5305   5.867   4.377   8.386  0.0920 -0.0358  0.3232
  702WN      WN 5306   0.655   5.660   9.450 -0.2004  0.0314  0.0084
  703WN      WN 5307   7.131   4.693   9.576 -0.0938 -0.0108 -0.0304
  704WN      WN 5308   1.896   5.624  10.742 -0.1735  0.0031  0.2398
  705WN      WN 5309   0.060   6.860   9.782  0.1222  0.2892  0.0460
  706WN      WN 5310   0.621   5.023  10.463  0.1743 -0.0048  0.1273
  707WN      WN 5311   2.852   6.436   9.534  0.3022 -0.1004  0.2710
  708WN      WN 5312   0.346   5.439   9.087  0.3738  0.0611 -0.0113
  709WN      WN 5313   6.461   1.191   8.838  0.0007  0.1059 -0.1365
  710WN      WN 5314   3.816   7.369   9.570  0.0669  0.0862  0.2953
  711WN      WN 5315   1.548   4.539   9.185 -0.2996 -0.0837  0.2937
  712WN      WN 5316   7.449   6.445  11.011 -0.0911  0.0455 -0.3382
  713WN      WN 5317   7.589   6.094   7.619  0.0006  0.3560  0.0281
  714WN      WN 5318   5.796   2.180   9.631  0.0754 -0.0494 -0.2670
  715WN      WN 5319   6.132   3.526  10.325 -0.2018  0.0586 -0.2268
  716WN      WN 5320   1.433   0.130  10.511  0.1557  0.0707  0.0395
  717WN      WN 5321   3.974   5.380  10.688 -0.1795  0.3964  0.2026
  718WN      WN 5322   1.227   6.430   8.750 -0.1022 -0.0603 -0.3762
  719WN      WN 5323   7.091   4.700   7.677  0.2430  0.2581 -0.2637
  720WN      WN 5324   6.984   5.316   8.553 -0.0618 -0.1489 -0.1753
  721WN      WN 5325   1.049   3.957   9.730 -0.1226 -0.0726  0.0070
  722WN      WN 5326   6.841   2.439   8.881  0.2207  0.0749 -0.0412
  723WN      WN 5327   3.230   7.458   8.612  0.2057 -0.0331  0.0887
  724WN      WN 5328   6.767   6.013   9.971 -0.1727  0.0658 -0.2630
  725WN      WN 5329   6.766   1.136   7.524 -0.2140  0.3102 -0.4518
  726WN      WN 5330   0.091   5.045   9.997 -0.1846 -0.0719  0.0826
  727WN      WN 5331   7.483   3.359   9.577  0.3081 -0.1692  0.0999
  728WN      WN 5332   0.596   0.500   9.983  0.0343 -0.0445  0.2732
  729WN      WN 5333   0.593   1.824  10.139 -0.1817  0.1041 -0.5131
  730WN      WN 5334   5.609   6.158  10.925 -0.4039 -0.1216  0.0928
  731WN      WN 5335   1.420   1.632   7.537  0.0393  0.0480  0.3089
  732WN      WN 5336   5.370   4.108  10.127 -0.1797 -0.2430 -0.0511
  733WN      WN 5337   3.833   4.870   9.775 -0.2037 -0.1671 -0.0449
  734WN      WN 5338   1.494   2.512   8.564 -0.0461 -0.0109  0.1772
  735WN      WN 5339   1.887   5.453   9.424  0.1183 -0.2047  0.4315
  736WN      WN 5340   4.815   5.374   8.503 -0.0116 -0.3510  0.3574
  737WN      WN 5341   6.720   4.139  10.016 -0.0303  0.0573 -0.1192
  738WN      WN 5342   7.287   1.860  10.891  0.3059 -0.2352  0.3498
  739WN      WN 5343   5.255   0.170   9.779  0.4196 -0.2368 -0.2891
  740WN      WN 5344   0.623   4.125   7.782 -0.0236  0.0258 -0.2311
  741WN      WN 5345   0.106   4.759  10.383 -0.2553 -0.0483  0.0275
  742WN      WN 5346   5.420   4.143   8.631  0.1952 -0.0367 -0.1671
  743WN      WN 5347   6.232   5.669  10.421  0.0103  0.2548 -0.1182
  744WN      WN 5348   3.078   5.269   8.623  0.4768  0.0502 -0.0367
  745WN      WN 5349   1.527   3.861   8.129 -0.3061  0.2772  0.0989
  746WN      WN 5350   5.640   5.508  10.286  0.5496 -0.0855  0.0680
  747WN      WN 5351   6.528   6.057   7.969  0.1232 -0.0583  0.0554
  748WN      WN 5352   5.932   1.204   9.190  0.2483  0.1070 -0.0846
  749WN      WN 5353   6.664   6.880  10.433 -0.3824  0.0686 -0.1754
  750WN      WN 5354   4.047   7.277   8.523  0.1520 -0.2426  0.0550
  751WN      WN 5355   4.649   7.087   8.193 -0.1254 -0.0218 -0.0346
  752WN      WN 5356   5.513   6.135   7.113 -0.0828 -0.0496 -0.0110
  753WN      WN 5357   3.972   5.769   7.546  0.1194 -0.0453 -0.1218
  754WN      WN 5358   1.766   0.667   9.124 -0.2159  0.0205 -0.0500
  755WN      WN 5359   4.098   6.975   9.700  0.2297 -0.0299  0.0895
  756WN      WN 5360   7.375   1.683   9.727  0.1483  0.0179 -0.1792
  757WN      WN 5361   3.956   7.323  10.066  0.1210 -0.1615 -0.0234
  758WN      WN 5362   0.846   7.164  10.372 -0.0015 -0.0509  0.0430
  759WN      WN 5363   5.017   7.644   8.198  0.0966  0.4388 -0.0600
  760WN      WN 5364   5.221   5.397  10.637  0.3145 -0.4029 -0.2306
  761WN      WN 5365   4.788   6.270   7.528  0.0505  0.1515  0.0840
  762WN      WN 5366   5.824   4.357  10.152 -0.0102  0.2117 -0.0884
  763WN      WN 5367   5.022   4.847  10.489 -0.1326 -0.3267  0.0310
  764WN      WN 5368   5.073   6.271   9.261  0.3500 -0.1287 -0.0083
  765WN      WN 5369   0.626   2.069   8.417  0.0252  0.0587  0.2648
  766WN      WN 5370   7.124   3.419   7.560  0.1220  0.0942  0.0724
  767WN      WN 5371   3.056   0.261   7.602 -0.0090  0.0727 -0.2888
  768WN      WN 5372   4.970   4.457   9.425  0.0809 -0.2431 -0.4103
  769WN      WN 5373   0.582   6.636   7.360  0.0300 -0.2470  0.0038
  770WN      WN 5374   1.366   2.358   9.761  0.0866 -0.1171  0.0838
  771WN      WN 5375   0.239   1.601   9.872 -0.2423 -0.1793 -0.0810
  772WN      WN 5376   5.982   5.617   9.479 -0.1684  0.1894 -0.0312
  773WN      WN 5377   0.216   3.960   7.560  0.1786 -0.3089 -0.0520
  774WN      WN 5378   2.742   5.665   8.455  0.1819 -0.1482 -0.0110
  775WN      WN 5379   4.878   3.859  10.332  0.1730  0.0388 -0.0318
  776WN      WN 5380   0.591   1.894   9.298  0.4816 -0.2812  0.0306
  777WN      WN 5381   0.340   3.148   9.827  0.0863  0.1511  0.0088
  778WN      WN 5382   4.028   5.936   9.769  0.0192  0.2689  0.0880
  779WN      WN 5383   0.546   7.576   8.558  0.3068  0.3780 -0.1842
  780WN      WN 5384   7.620   3.095  10.578 -0.0134  0.0272  0.2353
  781WN      WN 5385   5.543   1.987   8.919  0.1762  0.0788 -0.4421
  782WN      WN 5386   6.685   4.283   9.520  0.1764  0.1047  0.0056
  783WN      WN 5387   0.270   4.988   7.642  0.0600 -0.1086  0.0880
  784WN      WN 5388   0.930   3.155   9.532 -0.0231 -0.0530 -0.0089
  785WN      WN 5389   1.047   4.244  10.616 -0.4483 -0.0618  0.2932
  786WN      WN 5390   6.917   0.347   8.700  0.2396  0.1981  0.0403
  787WN      WN 5391   1.742   5.824   9.101  0.0546 -0.0958  0.3250
  788WN      WN 5392   0.452   6.155  10.587 -0.1769  0.3321  0.0566
  789WN      WN 5393   2.802   6.494   7.684  0.0170 -0.1782 -0.0086
  790WN      WN 5394   4.583   0.798   8.040 -0.2096  0.1782  0.1675
  791WN      WN 5395   0.919   1.844   8.838  0.2488  0.0187 -0.2604
  792WN      WN 5396   0.425   6.310   7.758  0.1241  0.0513 -0.4560
  793WN      WN 5397   6.939   5.292   7.785  0.0008 -0.0281 -0.1829
  794WN      WN 5398   6.176   1.697   8.558  0.1944 -0.1851  0.1384
  795WN      WN 5399   5.157   5.524   9.580 -0.0073  0.2267  0.0836
  796WN      WN 5400   0.335   2.460   9.219 -0.0221 -0.1397  0.2063
  797WN      WN 5401   6.635   5.084   8.287  0.0161 -0.2142  0.2821
  798WN      WN 5402   1.433   0.318   8.921  0.0495 -0.1440  0.0728
  799WN      WN 5403   6.597   1.564   8.296 -0.2604 -0.3714  0.1541
  800WN      WN 5404   0.175   0.632   9.724  0.0357 -0.1677 -0.1207
  801WN      WN 5405   3.070   7.434   7.641 -0.1026  0.1065 -0.1749
  802WN      WN 5406   7.216   6.195   9.122  0.3112  0.1301  0.1100
  803WN      WN 5407   6.142   3.075   7.950  0.0929 -0.0326 -0.1339
  804WN      WN 5408   7.279   0.870   8.273  0.3261  0.1838 -0.0397
  805WN      WN 5409   0.018   0.310   7.741 -0.0567 -0.0363  0.2244
  806WN      WN 5410   6.649   2.174   9.651  0.2512  0.0553 -0.0210
  807WN      WN 5411   6.962   4.695  10.699  0.0869  0.0957 -0.2224
  808WN      WN 5412   0.091   6.812   8.367 -0.1297 -0.1477  0.1303
  809WN      WN 5413   6.287   7.536   8.579 -0.0156  0.1791  0.1719
  810WN      WN 5414   5.725   1.291   7.573 -0.4202 -0.3265  0.1942
  811WN      WN 5415   1.803   4.964  10.166 -0.2640 -0.2053  0.0187
  812WN      WN 5416   2.883   5.273   9.204 -0.1016 -0.0263 -0.0086
  813WN      WN 5417   6.602   3.551  11.098 -0.0311 -0.1667  0.0688
  814WN      WN 5418   5.293   6.881   7.725  0.0144  0.1190  0.2446
  815WN      WN 5419   4.818   5.297  10.328  0.1866 -0.0730 -0.0965
  816WN      WN 5420   1.181   4.834   7.932 -0.1356  0.0617 -0.1776
  817WN      WN 5421   1.682   7.547   8.771  0.4223  0.0772  0.0968
  818WN      WN 5422   1.900   6.265   8.101  0.1765 -0.4274 -0.0462
  819WN      WN 5423   6.372   7.380   7.134  0.0708 -0.0264 -0.0806
  820WN      WN 5424   7.603   2.064  10.589 -0.2434  0.0789 -0.0478
  821WN      WN 5425   2.299   0.072   8.890  0.0549 -0.1347 -0.0557
  822WN      WN 5426   1.572   4.409  10.888  0.1211 -0.1278  0.1807
  823WN      WN 5427   7.083   1.054   7.106  0.0720  0.0989 -0.0643
  824WN      WN 5428   3.209   6.782   7.856 -0.1356  0.0798 -0.1582
  825WN      WN 5429   1.977   6.759   9.145 -0.1136 -0.1712  0.2008
  826WN      WN 5430   1.868   4.573  10.497  0.0551 -0.2177  0.0535
  827WN      WN 5431   0.288   5.952   6.861 -0.1185 -0.0623  0.0725
  828WN      WN 5432   6.001   1.680   9.009 -0.0799  0.0839 -0.0235
  829WN      WN 5433   2.209   4.948   7.920  0.1516  0.0650  0.2628
  830WN      WN 5434   0.174   0.087   8.222 -0.2947 -0.0373 -0.0465
  831WN      WN 5435   5.923   4.791  10.457  0.1168  0.1913  0.0237
  832WN      WN 5436   5.707   4.683  11.073 -0.1997  0.0801  0.0839
  833WN      WN 5437   6.255   5.652   8.447  0.1537 -0.4040  0.2275
  834WN      WN 5438   2.225   0.710   8.845  0.1537  0.1534  0.0512
  835WN      WN 5439   7.220   3.899   8.275  0.1149 -0.0766  0.1148
  836WN      WN 5440   1.770   6.695   9.682 -0.4105 -0.1202  0.0645
  837WN      WN 5441   0.346   6.485   9.566  0.0254 -0.1043 -0.0563
  838WN      WN 5442   2.065   3.071   8.414 -0.1123 -0.0148  0.0388
  839WN      WN 5443   0.370   5.978   9.212 -0.0098  0.1248  0.0603
  840WN      WN 5444   6.529   6.283   6.582  0.3188  0.1639 -0.1575
  841WN      WN 5445   1.006   5.711   7.576 -0.0021  0.0767 -0.0889
  842WN      WN 5446   2.097   0.020   7.807 -0.0460  0.2910 -0.1795
  843WN      WN 5447   0.515   4.749   7.271  0.1468 -0.1766 -0.1485
  844WN      WN 5448   1.622   2.629   8.076 -0.0464 -0.0103  0.1261
  845WN      WN 5449   6.945   5.682  10.948  0.0085  0.1802  0.0342
  846WN      WN 5450   0.058   2.712   7.277  0.1838  0.1886 -0.2978
  847WN      WN 5451   0.631   6.343  10.155 -0.3191 -0.0149  0.0511
  848WN      WN 5452   5.455   6.400   7.581 -0.1844  0.1338 -0.0732
  849WN      WN 5453   1.812   3.282   8.760  0.1340  0.0554 -0.2466
  850WN      WN 5454   1.911   0.881   8.544 -0.1313  0.3820  0.1360
  851WN      WN 5455   0.925   6.557   7.749 -0.2129 -0.1124  0.2098
  852WN      WN 5456   4.814   4.664   8.023  0.1464  0.3332 -0.0806
  853WN      WN 5457   5.820   7.628   8.717 -0.1762  0.0891 -0.0050
  854WN      WN 5458   0.933   4.739   8.418  0.1807 -0.0412  0.0964
  855WN      WN 5459   6.099   3.762   9.132 -0.3588  0.3090  0.0096
  856WN      WN 5460   0.848   4.711  10.780 -0.1509  0.1032 -0.1355
  857WN      WN 5461   2.433   3.872  10.355 -0.0247 -0.2293  0.1357
  858WN      WN 5462   2.578   5.282   8.779 -0.1751 -0.0924  0.2840
  859WN      WN 5463   6.110   0.846   8.701  0.2204 -0.1802 -0.0244
  860WN      WN 5464   4.756   7.566   9.757 -0.1124  0.1554 -0.1136
  861WN      WN 5465   2.296   4.091   7.614  0.1279 -0.1908  0.2089
  862WN      WN 5466   1.119   2.872   8.658  0.3070 -0.0236  0.2387
  863WN      WN 5467   5.187   7.399   9.534  0.2482 -0.0668  0.2879
  864WN      WN 5468   5.375   5.876  10.574 -0.1792  0.0484  0.1161
  865WN      WN 5469   6.595   0.793  10.816 -0.0364  0.2218 -0.2570
  866WN      WN 5470   1.422   3.098  10.157 -0.0373  0.3274  0.2634
  867WN      WN 5471   5.306   3.043  10.521  0.0046  0.0875 -0.2251
  868WN      WN 5472   5.848   0.803   9.481 -0.1839 -0.2460  0.3016
  869WN      WN 5473   1.258   7.421   9.625 -0.1231 -0.1382  0.2962
  870WN      WN 5474   0.188   1.331   8.814  0.1380  0.1065  0.1645
  871WN      WN 5475   2.014   0.493   8.201  0.2052  0.3309  0.0443
  872WN      WN 5476   7.188   5.151   9.945  0.0051 -0.2060 -0.1668
  873WN      WN 5477   0.607   4.455  11.199 -0.0329  0.2829  0.1457
  874WN      WN 5478   1.368   6.670   7.455 -0.0022  0.2351  0.0258
  875WN      WN 5479   2.534   0.912   9.980 -0.0220  0.0140 -0.0272
  876WN      WN 5480   3.573   5.377  10.375  0.1003 -0.3865  0.0802
  877WN      WN 5481   4.769   5.369   9.822 -0.3595  0.0046 -0.1626
  878WN      WN 5482   6.279   2.518   8.865  0.4133  0.2627 -0.0460
  879WN      WN 5483   2.731   5.543  10.992  0.1175  0.3652  0.1535
  880WN      WN 5484   4.701   4.006   9.515 -0.0230 -0.1378 -0.0715
  881WN      WN 5485   1.715   5.060   7.616  0.2375 -0.0619  0.0027
  882WN      WN 5486   5.629   0.193   9.424  0.2712 -0.1564 -0.0835
  883WN      WN 5487   1.270   3.479   7.936  0.1055 -0.2414  0.0039
  884WN      WN 5488   6.626   4.861   9.469 -0.3651  0.2975 -0.0306
  885WN      WN 5489   6.854   7.563   9.061 -0.2276 -0.2200  0.1138
  886WN      WN 5490   5.195   6.650   9.614 -0.3746 -0.3913 -0.0563
  887WN      WN 5491   2.001   2.410   7.825  0.0917 -0.3244  0.1326
  888WN      WN 5492   4.971   4.694   8.864 -0.0497  0.1526  0.0978
  889WN      WN 5493   7.100   7.065   9.318 -0.1139 -0.1904 -0.0344
  890WN      WN 5494   0.262   1.083   9.393 -0.1021  0.1051 -0.0324
  891WN      WN 5495   1.176   5.382   8.713  0.1902 -0.0092 -0.0577
  892WN      WN 5496   7.083   6.150   8.649 -0.1290 -0.1800  0.1597
  893WN      WN 5497   1.590   6.651   8.317  0.1484 -0.1822 -0.2002
  894WN      WN 5498   7.072   5.524  10.320  0.1246 -0.0708 -0.1447
  895WN      WN 5499   5.297   7.016   8.243 -0.0923  0.0779  0.1702
  896WN      WN 5500   2.195   4.759   9.938 -0.4641 -0.1215  0.3710
  897WN      WN 5501   6.236   6.726   8.839 -0.0095 -0.0573 -0.0300
  898WN      WN 5502   7.103   6.012   7.360 -0.1798 -0.2816  0.1339
  899WN      WN 5503   0.536   6.064   8.247  0.0458 -0.1298  0.0024
  900WN      WN 5504   5.113   1.097  10.344  0.0275 -0.4629 -0.0274
  901WN      WN 5505   2.648   4.783   9.095  0.0864 -0.1006 -0.0324
  902WN      WN 5506   0.548   4.463  10.249  0.2137 -0.2648 -0.1134
  903WN      WN 5507   6.753   7.374   8.636  0.0252 -0.2828  0.1316
  904WN      WN 5508   2.160   3.447   9.501 -0.0928 -0.3804  0.1962
  905WN      WN 5509   5.290   5.747   8.601  0.0136  0.1530  0.1256
  906WN      WN 5510   4.649   6.577   8.433 -0.1524 -0.0400  0.0880
  907WN      WN 5511   5.480   5.838   8.151 -0.1254  0.0101 -0.0985
  908WN      WN 5512   5.957   5.234  10.682  0.2363 -0.0005  0.2273
  909WN      WN 5513   7.105   7.623   8.323 -0.0959 -0.1329  0.0071
  910WN      WN 5514   3.447   5.942  10.334  0.1727  0.0688 -0.3881
  911WN      WN 5515   6.341   1.802   9.445 -0.2709 -0.0728 -0.0101
  912WN      WN 5516   3.317   6.544   8.545 -0.0078 -0.1739  0.1386
  913WN      WN 5517   0.355   7.304  10.181  0.0741  0.0001 -0.1208
  914WN      WN 5518   4.849   6.317   8.800 -0.0615 -0.2901 -0.2005
  915WN      WN 5519   5.185   4.658  10.985 -0.2678 -0.0168  0.3120
  916WN      WN 5520   3.272   4.041   8.482 -0.1235  0.1498  0.1762
  917WN      WN 5521   5.124   6.226   8.395  0.1605  0.1316 -0.0568
  918WN      WN 5522   3.214   7.219  10.644  0.2678 -0.4056  0.0785
  919WN      WN 5523   5.489   3.575   8.408  0.0940 -0.1391  0.0256
  920WN      WN 5524   0.873   7.102   9.851 -0.2284  0.1689 -0.0930
  921WN      WN 5525   5.465   1.535  10.582  0.0963  0.0939  0.0781
  922WN      WN 5526   4.465   5.537  10.779 -0.2747  0.1718  0.2786
  923WN      WN 5527   0.414   6.868   7.773 -0.2775 -0.1506  0.1912
  924WN      WN 5528   0.743   7.523   8.092 -0.0570 -0.0939 -0.0776
  925WN      WN 5529   3.577   6.967  10.512  0.1414 -0.4353 -0.0589
  926WN      WN 5530   3.161   4.981   9.521  0.0550 -0.1629 -0.1575
  927WN      WN 5531   6.575   4.716   8.591 -0.0557  0.1274 -0.0688
  928WN      WN 5532   1.460   0.047   7.573 -0.0409  0.5971  0.0275
  929WN      WN 5533   0.265   3.580   9.457  0.1815 -0.2347 -0.1161
  930WN      WN 5534   3.429   7.060   9.300  0.1299  0.0098  0.1152
  931WN      WN 5535   4.958   5.741   8.097  0.4563 -0.0282 -0.0327
  932WN      WN 5536   6.221   2.969   9.140 -0.0123  0.0600  0.2994
  933WN      WN 5537   5.486   4.625   8.694 -0.3252 -0.3157 -0.2151
  934WN      WN 5538   6.403   6.967   9.803  0.3653 -0.2322  0.0653
  935WN      WN 5539   2.031   4.562   9.163  0.0086  0.0815  0.2840
  936WN      WN 5540   7.344   0.675   7.359  0.1757  0.1783 -0.1360
  937WN      WN 5541   2.448   2.982   9.344  0.0905 -0.2272 -0.0458
  938WN      WN 5542   5.643   7.436   9.735 -0.0729  0.1262 -0.1941
  939WN      WN 5543   1.296   5.267   6.834 -0.0860 -0.2174  0.0649
  940WN      WN 5544   2.121   5.461   8.671  0.0709 -0.3752 -0.0071
  941WN      WN 5545   0.571   7.016   9.280  0.0944  0.0222 -0.2497
  942WN      WN 5546   7.311   6.233   7.994 -0.0975  0.1310 -0.0652
  943WN      WN 5547   0.752   5.761  10.543 -0.1069 -0.2290 -0.0989
  944WN      WN 5548   1.293   7.385  10.181  0.0191  0.1288 -0.4123
  945WN      WN 5549   1.148   5.699   7.011  0.2901  0.0970  0.3589
  946WN      WN 5550   7.495   6.912   8.867  0.1590  0.1072 -0.1322
  947WN      WN 5551   2.999   7.301   9.983 -0.1667 -0.1172  0.0086
  948WN      WN 5552   5.147   6.021   9.700 -0.1850  0.0455 -0.0240
  949WN      WN 5553   4.817   6.247  10.314  0.1775 -0.0005  0.0647
  950WN      WN 5554   6.976   3.324   9.232 -0.1628  0.2339 -0.2057
  951WN      WN 5555   6.437   2.190   8.308 -0.1074 -0.1222  0.1420
  952WN      WN 5556   5.095   3.896   8.212 -0.1697  0.0448  0.3194
  953WN      WN 5557   5.467   4.988  10.686  0.0576  0.1848 -0.2787
  954WN      WN 5558   1.294   2.868   9.403  0.0469  0.0019 -0.0359
  955WN      WN 5559   6.305   6.837  10.866 -0.0559  0.1854  0.0822
  956WN      WN 5560   5.410   4.671  10.230  0.0485 -0.0368 -0.3078
  957WN      WN 5561   2.846   7.226   8.928  0.2556 -0.0029  0.0656
  958WN      WN 5562   4.025   6.296   8.121  0.0927  0.0111 -0.1538
  959WN      WN 5563   0.194   2.116   8.016  0.0341  0.0243 -0.1891
  960WN      WN 5564   6.238   7.171  10.452  0.0751  0.2227 -0.2525
  961WN      WN 5565   2.016   2.557   9.552  0.1175  0.0259  0.5934
  962WN      WN 5566   7.647   4.720   9.542  0.0050  0.1003 -0.0414
  963WN      WN 5567   6.433   3.381   9.939 -0.0372 -0.3285  0.3305
  964WN      WN 5568   6.035   0.216   9.731  0.1343 -0.0635 -0.2118
  965WN      WN 5569   1.259   4.691  10.478  0.2234  0.1098  0.0582
  966WN      WN 5570   2.156   4.243   8.792  0.2460  0.1825 -0.1126
  967WN      WN 5571   3.006   5.336   6.933  0.2279 -0.0757 -0.0726
  968WN      WN 5572   4.092   0.078   8.782 -0.1550  0.1570 -0.0672
  969WN      WN 5573   2.901   2.796   7.978  0.0301  0.3781 -0.1521
  970WN      WN 5574   6.221   6.696  10.247 -0.3817  0.1306 -0.1388
  971WN      WN 5575   5.671   7.586  10.641  0.2146  0.1351  0.1183
  972WN      WN 5576   1.406   0.110  11.001 -0.2784 -0.0219  0.2484
  973WN      WN 5577   1.316   4.839   8.743  0.1174  0.0943 -0.0241
  974WN      WN 5578   7.242   6.710   8.026  0.3175  0.0482  0.1644
  975WN      WN 5579   6.771   0.792   9.919 -0.5256 -0.1301  0.0908
  976WN      WN 5580   5.933   0.204   8.292 -0.0114  0.0685 -0.2497
  977WN      WN 5581   1.802   0.375  10.290  0.1229 -0.0559  0.0768
  978WN      WN 5582   0.326   7.448   7.810  0.1347 -0.1312 -0.2056
  979WN      WN 5583   1.497   1.887   9.638 -0.0794 -0.0473 -0.0831
  980WN      WN 5584   6.844   1.855  10.041 -0.0413  0.0803  0.1869
  981WN      WN 5585   3.863   5.369   8.390  0.2616 -0.2564 -0.0032
  982WN      WN 5586   7.479   7.559   7.959 -0.1282  0.0824  0.0313
  983WN      WN 5587   5.499   2.458   9.171 -0.1253  0.0676 -0.0876
  984WN      WN 5588   7.445   5.643  11.145  0.2040 -0.2918  0.1108
  985WN      WN 5589   6.843   3.502   8.519 -0.0524  0.1949  0.2496
  986WN      WN 5590   5.616   0.466   9.897  0.1064  0.0839 -0.3488
  987WN      WN 5591   6.099   6.084   8.263 -0.0347  0.2429  0.1443
  988WN      WN 5592   7.269   4.192   8.754  0.3233  0.1074  0.0270
  989WN      WN 5593   5.942   3.090   9.553  0.1718  0.0960 -0.1376
  990WN      WN 5594   5.426   4.530   9.191 -0.1338  0.4274 -0.3656
  991WN      WN 5595   7.588   3.393   6.916  0.2682  0.0200  0.3384
  992WN      WN 5596   1.749   7.612   9.647 -0.1950  0.3356 -0.0597
  993WN      WN 5597   0.168   4.143   8.635 -0.1783  0.0776  0.1857
  994WN      WN 5598   1.525   2.281   7.746  0.0865  0.1696  0.1421
  995WN      WN 5599   3.666   5.164   9.398 -0.1595 -0.0702  0.1303
  996WN      WN 5600   7.208   6.328   9.811  0.0227 -0.1066  0.1866
  997WN      WN 5601   7.211   5.560   7.060  0.1080 -0.3193 -0.3973
  998WN      WN 5602   1.433   5.309   7.294 -0.1965  0.3688 -0.2887
  999WN      WN 5603   1.365   2.390  10.233  0.1767 -0.3009 -0.2411
 1000WN      WN 5604   7.495   1.787   7.912  0.3736 -0.0003  0.0894
 1001WN      WN 5605   5.698   3.534   9.257 -0.0514 -0.1364  0.0695
 1002WN      WN 5606   6.975   2.904   8.176  0.2607  0.0702  0.2393
 1003WN      WN 5607   7.319   2.736   9.785 -0.0344  0.2468  0.0047
 1004WN      WN 5608   6.082   4.895   7.415  0.1534  0.1256  0.0777
 1005WN      WN 5609   0.430   2.826   8.845 -0.0002 -0.1881  0.0522
 1006WN      WN 5610   2.055   5.825  10.263 -0.4262 -0.1206  0.0029
 1007WN      WN 5611   1.150   5.766   9.453  0.0523  0.0027  0.0098
 1008WN      WN 5612   0.028   3.787   8.133  0.2204 -0.1430 -0.0345
 1009WN      WN 5613   6.218   7.060   7.859  0.1073 -0.2081 -0.1168
 1010WN      WN 5614   1.893   4.009   9.133 -0.1751  0.0881  0.2010
 1011WN      WN 5615   5.749   6.956   9.496 -0.0974 -0.1420 -0.0790
 1012WN      WN 5616   0.345   0.122   9.805 -0.3530  0.0002  0.2072
 1013WN      WN 5617   4.387   6.559   7.958 -0.1964 -0.3134  0.1273
 1014WN      WN 5618   0.133   2.023   9.514  0.1258  0.3280  0.0365
 1015WN      WN 5619   7.614   7.303   7.510  0.1928  0.0419  0.2012
 1016WN      WN 5620   2.011   2.513   8.340  0.2232 -0.2109  0.0066
 1017WN      WN 5621   1.439   0.898   8.179 -0.0982  0.2317  0.2669
 1018WN      WN 5622   2.569   3.280   9.734 -0.0510 -0.0991  0.0729
 1019WN      WN 5623   6.790   5.611   7.412  0.0663  0.2169 -0.0301
 1020WN      WN 5624   4.790   6.731   9.164 -0.1076  0.1022 -0.0624
 1021WN      WN 5625   7.419   5.899   9.847 -0.2350  0.1236 -0.1109
 1022WN      WN 5626   2.580   6.779   9.325 -0.0137 -0.1025 -0.0125
 1023WN      WN 5627   6.776   0.714   9.249  0.0123  0.2064 -0.1619
 1024WN      WN 5628   3.558   6.061   7.641 -0.2881  0.0086 -0.0547
 1025WN      WN 5629   2.890   6.315  10.170  0.0917  0.2341  0.3919
 1026WN      WN 5630   1.792   3.468   8.226 -0.1912  0.1808 -0.0058
 1027WN      WN 5631   4.594   4.575   9.756  0.0784 -0.1267  0.3597
 1028WN      WN 5632   2.531   3.690   7.782 -0.1780 -0.1029 -0.0803
 1029WN      WN 5633   7.629   6.595   7.765 -0.1696  0.1236  0.2358
 1030WN      WN 5634   2.953   6.732   9.025 -0.1534 -0.1051  0.1547
 1031WN      WN 5635   0.031   5.857   8.070 -0.1657  0.1411  0.3202
 1032WN      WN 5636   5.684   5.900   6.669 -0.3884  0.0964 -0.1967
 1033WN      WN 5637   1.879   4.229   9.596  0.1262 -0.3061  0.0416
 1034WN      WN 5638   5.943   6.790   7.121  0.2235 -0.0490 -0.0931
 1035WN      WN 5639   5.798   2.680   9.882  0.0735  0.2396  0.2574
 1036WN      WN 5640   1.955   5.436   7.209 -0.1013  0.3476  0.2443
 1037WN      WN 5641   7.464   7.244   6.701  0.0401  0.1315  0.0304
 1038WN      WN 5642   1.429   5.425  10.995  0.1053  0.0096 -0.3392
 1039WN      WN 5643   6.680   0.036   7.574 -0.3064  0.0452  0.2071
 1040WN      WN 5644   1.008   6.309   8.260 -0.0776  0.3286  0.2061
 1041WN      WN 5645   4.820   0.148   7.538  0.1452  0.2441  0.0320
 1042WN      WN 5646   3.842   4.942   8.075 -0.0651  0.0853  0.0118
 1043WN      WN 5647   5.274   6.189  10.137 -0.0713  0.0319 -0.0621
 1044WN      WN 5648   0.144   6.840   7.298 -0.0136 -0.2040  0.0477
 1045WN      WN 5649   1.824   4.743   9.590 -0.1831 -0.0629 -0.1127
 1046WN      WN 5650   3.441   5.163   9.840 -0.0393 -0.0495 -0.2167
 1047WN      WN 5651   6.352   4.814   9.025 -0.1578  0.0802 -0.0369
 1048WN      WN 5652   0.439   5.846   8.752  0.2495 -0.0711 -0.1441
 1049WN      WN 5653   4.489   5.604   8.193 -0.1706 -0.2960 -0.0138
 1050WN      WN 5654   6.307   5.137  10.363 -0.0427  0.3490  0.2455
 1051WN      WN 5655   0.771   0.153   8.994 -0.2406  0.1034  0.0450
 1052WN      WN 5656   4.188   4.711   9.446  0.0760  0.2647  0.2163
 1053WN      WN 5657   1.666   5.223   9.766  0.0110 -0.0533 -0.0412
 1054WN      WN 5658   2.033   2.938   7.901  0.0637  0.2674 -0.5320
 1055WN      WN 5659   6.766   6.011  10.462 -0.1016 -0.0777  0.0984
 1056WN      WN 5660   1.225   1.077   9.625  0.4147 -0.2957 -0.2074
 1057WN      WN 5661   6.653   6.896   6.899 -0.4207  0.1740  0.0625
 1058WN      WN 5662   3.304   4.132   9.177 -0.0650 -0.1346 -0.1761
 1059WN      WN 5663   2.833   7.579  10.594  0.0126  0.1539 -0.1893
 1060WN      WN 5664   2.004   2.872   9.018 -0.1326 -0.4067  0.1324
 1061WN      WN 5665   3.110   4.629   9.925 -0.0690  0.3662  0.0922
 1062WN      WN 5666   0.703   3.617   9.279 -0.1525 -0.2211 -0.1902
 1063WN      WN 5667   3.050   0.151   8.093 -0.1202 -0.1103 -0.0026
 1064WN      WN 5668   7.032   1.073  10.728  0.2946  0.1870 -0.1198
 1065WN      WN 5669   1.621   1.844  10.168 -0.1646 -0.0199 -0.2082
 1066WN      WN 5670   0.392   7.032   8.746 -0.0545  0.1144  0.1856
 1067WN      WN 5671   2.559   5.953   7.012 -0.0453  0.1531  0.0342
 1068WN      WN 5672   6.959   5.975   9.527 -0.0878  0.0578 -0.3327
 1069WN      WN 5673   7.272   1.549  10.165 -0.0901 -0.0711  0.0359
 1070WN      WN 5674   4.188   5.252   9.269  0.1568  0.3107 -0.0464
 1071WN      WN 5675   2.896   4.021   9.452 -0.2108  0.2457  0.1875
 1072WN      WN 5676   6.592   1.756   7.589  0.2502 -0.3337 -0.2912
 1073WN      WN 5677   7.320   3.820   7.745 -0.0879  0.1012 -0.0689
 1074WN      WN 5678   6.997   3.501   8.044 -0.1283  0.1383 -0.3036
 1075WN      WN 5679   5.846   1.768  10.308 -0.1503  0.3464  0.1556
 1076WN      WN 5680   4.077   7.297   9.149  0.3257  0.1091 -0.1318
 1077WN      WN 5681   7.415   4.641   9.981 -0.5087  0.1822 -0.0846
 1078WN      WN 5682   3.901   7.332   8.020  0.3140  0.3392  0.1188
 1079WN      WN 5683   4.909   4.218  10.916  0.2884  0.3816  0.0790
 1080WN      WN 5684   6.414   6.549   7.702 -0.1290  0.1684 -0.0990
 1081WN      WN 5685   6.711   4.359   7.534  0.1069  0.0179 -0.2282
 1082WN      WN 5686   0.309   1.732   7.739  0.3716  0.0017 -0.1286
 1083WN      WN 5687   0.466   0.384   9.291 -0.0464 -0.0915  0.2905
 1084WN      WN 5688   0.344   6.441   8.596  0.1271  0.0146  0.2835
 1085WN      WN 5689   4.966   4.208   9.029 -0.0421  0.0335  0.0516
 1086WN      WN 5690   7.032   3.705   8.907 -0.0732 -0.0581  0.2565
 1087WN      WN 5691   7.342   2.840   7.672 -0.1800  0.1001  0.5802
 1088WN      WN 5692   5.018   1.099   8.905 -0.2031  0.4741  0.1460
 1089WN      WN 5693   2.796   0.107   9.098 -0.2004 -0.0969  0.1726
 1090WN      WN 5694   1.332   5.013   9.424 -0.3436 -0.3834  0.0434
 1091WN      WN 5695   5.361   5.531   7.705  0.0470 -0.2914  0.1317
 1092WN      WN 5696   6.029   1.443   9.601 -0.0927 -0.4172 -0.0499
 1093WN      WN 5697   3.785   6.937   8.931  0.1495  0.0982 -0.2996
 1094WN      WN 5698   1.345   5.126  10.318  0.0356 -0.2932 -0.2203
 1095WN      WN 5699   0.411   5.156   9.550 -0.1318 -0.0413 -0.2709
 1096WN      WN 5700   4.912   0.094   9.313 -0.5053  0.5773  0.1395
 1097WN      WN 5701   6.615   6.431  10.647  0.1767  0.1180 -0.4719
 1098WN      WN 5702   6.897   4.580  10.124  0.1360  0.0245 -0.0729
 1099WN      WN 5703   5.443   0.274   8.072  0.0342  0.1753  0.3196
 1100WN      WN 5704   6.025   2.198   9.171  0.0078  0.3671 -0.1144
 1101WN      WN 5705   1.178   6.955   8.843  0.3074 -0.0663 -0.0850
 1102WN      WN 5706   0.623   2.353   8.863 -0.1863  0.3567  0.1912
 1103WN      WN 5707   6.932   2.387   8.161 -0.0605  0.0473  0.1667
 1104WN      WN 5708   0.846   7.133   8.457  0.3610  0.1138  0.1154
 1105WN      WN 5709   1.652   6.918   8.772  0.2474 -0.3068  0.2592
 1106WN      WN 5710   2.495   5.715  10.082 -0.2441  0.2858  0.0779
 1107WN      WN 5711   0.213   2.607   7.772 -0.1535 -0.0840  0.0071
 1108WN      WN 5712   4.373   6.322  10.025 -0.2131  0.1041 -0.1516
 1109WN      WN 5713   4.382   6.953   8.678  0.0415 -0.4257  0.2657
 1110WN      WN 5714   2.939   6.955  10.332 -0.3363 -0.2256  0.0337
 1111WN      WN 5715   6.024   3.569   9.670  0.3051  0.0896  0.0525
 1112WN      WN 5716   5.963   4.192  10.961 -0.1077  0.4896 -0.0725
 1113WN      WN 5717   6.344   1.107   8.338  0.0336  0.2588  0.3053
 1114WN      WN 5718   7.538   3.708   8.656  0.2145 -0.0049  0.0991
 1115WN      WN 5719   6.553   4.157   8.251 -0.1718  0.0472 -0.1999
 1116WN      WN 5720   7.638   3.001   8.677  0.1045  0.1337 -0.0601
 1117WN      WN 5721   2.405   4.521   9.517 -0.4877 -0.1368  0.1400
 1118WN      WN 5722   1.867   3.045   7.430 -0.0166  0.2858 -0.0058
 1119WN      WN 5723   1.462   0.200   9.954 -0.0243 -0.3322 -0.1335
 1120WN      WN 5724   3.644   5.941  11.176  0.2309 -0.2766  0.1677
 1121WN      WN 5725   7.378   2.131   8.311  0.1445  0.1833 -0.1463
 1122WN      WN 5726   7.581   3.321   7.986  0.1011  0.2072 -0.1502
 1123WN      WN 5727   7.241   5.455   8.088 -0.1901  0.2377  0.2065
 1124WN      WN 5728   2.626   4.757   8.086 -0.1682 -0.1126 -0.1977
 1125WN      WN 5729   7.649   0.760   8.681 -0.1893 -0.3224 -0.0802
 1126WN      WN 5730   2.403   5.758  10.639  0.1757 -0.2980  0.0813
 1127WN      WN 5731   5.573   4.065   8.162 -0.0371  0.0501 -0.4445
 1128WN      WN 5732   6.701   7.005   8.956  0.2124  0.0556 -0.1581
 1129WN      WN 5733   5.093   6.261  10.883 -0.1843 -0.0686  0.3508
 1130WN      WN 5734   1.776   4.670   8.678  0.1566 -0.1801  0.1679
 1131WN      WN 5735   4.529   0.378   9.528  0.1591  0.1183  0.1895
 1132WN      WN 5736   4.292   5.127   8.337 -0.2297  0.0168 -0.3150
 1133WN      WN 5737   0.120   5.640   9.508  0.1327  0.0420  0.0908
 1134WN      WN 5738   5.626   5.456   9.801  0.1286 -0.0769  0.1556
 1135WN      WN 5739   0.062   5.732   7.234  0.2444  0.3441 -0.3631
 1136WN      WN 5740   5.791   7.307  10.274  0.1278  0.2883  0.0960
 1137WN      WN 5741   2.195   5.033   7.396 -0.0930 -0.0320  0.3192
 1138WN      WN 5742   6.037   4.769   8.638  0.0977  0.2576 -0.1308
 1139WN      WN 5743   5.143   4.921   8.463  0.2141 -0.5466  0.2973
 1140WN      WN 5744   3.648   0.194   9.677  0.1184 -0.1937  0.0536
 1141WN      WN 5745   7.227   2.113   8.905  0.0407 -0.1260 -0.2542
 1142WN      WN 5746   5.517   6.234   8.884  0.0170  0.3561 -0.1409
 1143WN      WN 5747   5.061   7.541   8.724 -0.0483 -0.0016 -0.0347
 1144WN      WN 5748   7.447   3.800   9.842  0.2570  0.2611  0.0746
 1145WN      WN 5749   7.452   0.307   8.548  0.0713 -0.1240 -0.0657
 1146WN      WN 5750   5.845   6.273   7.896  0.3136 -0.4723 -0.2972
 1147WN      WN 5751   4.427   5.884   9.076 -0.1937 -0.0934 -0.0219
 1148WN      WN 5752   7.550   5.434  10.220  0.0550  0.1409  0.0899
 1149WN      WN 5753   2.796   4.259   9.890  0.1919 -0.2401  0.0000
 1150WN      WN 5754   0.646   6.611   8.181  0.2098  0.2042  0.2162
 1151WN      WN 5755   1.190   3.871  10.321 -0.0739 -0.1704  0.2079
 1152WN      WN 5756   1.576   4.235   8.791 -0.0150  0.1901 -0.1358
 1153WN      WN 5757   1.699   1.284   8.500  0.1901  0.0645 -0.0633
 1154WN      WN 5758   1.366   6.436   7.933 -0.2311  0.3339 -0.1320
 1155WN      WN 5759   0.044   4.742   7.991 -0.1195  0.0213 -0.2979
 1156WN      WN 5760   5.931   5.390   8.985  0.1796  0.2091 -0.1994
 1157WN      WN 5761   1.710   5.470  10.160  0.1834  0.1465  0.1115
 1158WN      WN 5762   5.649   5.418   6.714  0.0092  0.1601  0.3104
 1159WN      WN 5763   1.176   3.553   9.952 -0.0356 -0.2395  0.2719
 1160WN      WN 5764   4.917   5.686  10.954 -0.4679 -0.0267 -0.0724
 1161WN      WN 5765   2.997   6.244   8.993 -0.2343 -0.2055 -0.2043
 1162WN      WN 5766   5.795   4.013   9.804 -0.1653  0.0690 -0.0086
 1163WN      WN 5767   1.655   6.892  10.904 -0.0582 -0.0313  0.0828
 1164WN      WN 5768   4.342   0.531   8.976  0.1209  0.2652  0.0824
 1165WN      WN 5769   2.187   6.704   7.107  0.2607 -0.2641 -0.3800
 1166WN      WN 5770   5.830   6.532   9.188 -0.0639 -0.1551 -0.0187
 1167WN      WN 5771   1.567   7.031  10.377  0.0145  0.2137 -0.0537
 1168WN      WN 5772   5.511   6.616  10.044 -0.2491 -0.0222  0.0784
 1169WN      WN 5773   0.596   1.378   9.142  0.2526 -0.0005  0.2333
 1170WN      WN 5774   2.654   6.458   7.146 -0.0771 -0.2383  0.0262
 1171WN      WN 5775   5.209   5.016   7.935 -0.1232  0.0017  0.3060
 1172WN      WN 5776   5.001   1.307   9.400  0.0290  0.1043  0.0593
 1173WN      WN 5777   0.821   5.273   9.208  0.1336 -0.1344 -0.3745
 1174WN      WN 5778   0.622   0.388  10.486 -0.2217  0.4140  0.0646
 1175WN      WN 5779   1.326   2.095   7.206 -0.1354 -0.2775  0.1630
 1176WN      WN 5780   0.947   5.796   8.312 -0.3621  0.1125  0.0910
 1177WN      WN 5781   3.569   5.913   8.133 -0.2396 -0.1211 -0.1032
 1178WN      WN 5782   0.463   6.630   9.043  0.1266  0.3126 -0.0276
 1179WN      WN 5783   5.283   3.578   8.905  0.0334 -0.0820  0.1514
 1180WN      WN 5784   2.125   1.233   9.785 -0.0546 -0.0400 -0.0038
 1181WN      WN 5785   0.991   2.431   9.452 -0.2125  0.0315  0.3326
 1182WN      WN 5786   5.806   5.888   8.670  0.1146  0.2695  0.2820
 1183WN      WN 5787   6.990   3.086   9.682  0.2303  0.0082  0.2373
 1184WN      WN 5788   5.997   6.089   9.455  0.2079 -0.0779 -0.0889
 1185WN      WN 5789   4.337   5.873  10.446 -0.2052  0.2373  0.0842
 1186WN      WN 5790   7.601   4.225   9.602  0.0145  0.2115  0.1998
 1187WN      WN 5791   5.616   5.876   9.261  0.0927 -0.1858 -0.2979
 1188WN      WN 5792   0.529   6.845  10.059 -0.0513  0.1817  0.1005
 1189WN      WN 5793   0.404   7.095  10.640 -0.2738 -0.1735  0.1889
 1190WN      WN 5794   5.756   0.561   9.032  0.1521 -0.0013  0.3064
 1191WN      WN 5795   7.007   0.791   7.831  0.0753  0.3680 -0.0873
[truncated: 289,211 more chars]
