# Supplementary material for: Free energies of membrane stalk formation from a lipidomics perspective
Source: Nat Commun. 2021 Nov 15;12:6594. doi: 10.1038/s41467-021-26924-2 (PMC8593120; doi:10.1038/s41467-021-26924-2)
Supplement: Supplementary file 4 — Source Data [file 41467_2021_26924_MOESM4_ESM.zip › SI_data/Fig_S5/inner-stalk/18water-per-nm2.gro]

Membrane with PIPC DPPC POPC DPSM PAPI PAPS POPE PUPE OAPE CHOL (24 4 8 4 4 58 4 24 8 98)
 9739
    1PIPC   NC3    1   1.373   4.505   7.446  0.2953 -0.0960 -0.0017
    1PIPC   PO4    2   0.858   4.631   7.519 -0.1531 -0.3961  0.1397
    1PIPC   GL1    3   0.881   4.640   7.104 -0.1900 -0.3284 -0.0526
    1PIPC   GL2    4   0.713   4.449   6.821  0.0552  0.0939  0.1749
    1PIPC   C1A    5   1.149   4.811   6.732  0.3730  0.1119  0.6049
    1PIPC   D2A    6   1.313   4.825   6.294  0.1765 -0.0003 -0.0578
    1PIPC   D3A    7   1.086   4.662   6.113  0.0779  0.2733  0.2783
    1PIPC   C4A    8   1.050   4.677   5.644 -0.1553 -0.2391  0.2314
    1PIPC   C1B    9   1.173   4.345   6.532 -0.0173  0.1675  0.0806
    1PIPC   C2B   10   1.567   4.377   6.209  0.0916  0.0855 -0.1244
    1PIPC   C3B   11   1.860   4.173   5.932  0.1332  0.0723  0.0972
    1PIPC   C4B   12   2.019   4.371   5.548  0.0066  0.0017  0.2156
    2PIPC   NC3   13   5.736   5.410   9.675  0.3340 -0.1270  0.0530
    2PIPC   PO4   14   5.604   5.068   9.950  0.1388 -0.2022 -0.3150
    2PIPC   GL1   15   5.624   5.098  10.415  0.2074  0.1827 -0.0316
    2PIPC   GL2   16   5.909   4.958  10.475  0.2269  0.0827  0.4196
    2PIPC   C1A   17   5.497   5.098  10.873 -0.0332 -0.0456  0.1724
    2PIPC   D2A   18   5.375   4.947  11.264 -0.2721 -0.1176  0.3011
    2PIPC   D3A   19   5.102   5.012  11.514 -0.0021  0.1518  0.1069
    2PIPC   C4A   20   5.211   5.112  11.830 -0.0597 -0.1049  0.1560
    2PIPC   C1B   21   5.841   4.768  10.894 -0.1242  0.0000  0.1991
    2PIPC   C2B   22   5.754   4.613  11.238 -0.2651  0.0541 -0.0087
    2PIPC   C3B   23   5.603   4.702  11.683  0.0286  0.1269  0.5671
    2PIPC   C4B   24   5.382   4.363  11.997 -0.2750  0.0706  0.1541
    3PIPC   NC3   25   2.453   4.558   9.640  0.0672 -0.3542 -0.1505
    3PIPC   PO4   26   2.598   4.239   9.729  0.1787  0.4125  0.1820
    3PIPC   GL1   27   2.574   3.860   9.991  0.1853  0.1728 -0.2674
    3PIPC   GL2   28   2.938   3.769  10.036 -0.1495 -0.1488 -0.0669
    3PIPC   C1A   29   2.576   3.593  10.296  0.0744 -0.4067 -0.1875
    3PIPC   D2A   30   2.801   3.481  10.689  0.0041  0.0673  0.0889
    3PIPC   D3A   31   2.775   3.079  10.976 -0.0430  0.3021  0.1099
    3PIPC   C4A   32   2.412   3.135  11.306  0.0949  0.0313  0.3672
    3PIPC   C1B   33   3.082   3.462  10.343 -0.0944 -0.0609 -0.1093
    3PIPC   C2B   34   3.165   3.086  10.480 -0.2571 -0.1154 -0.1573
    3PIPC   C3B   35   3.367   2.665  10.595  0.0330 -0.1881  0.2669
    3PIPC   C4B   36   3.592   2.453  10.362 -0.1357  0.2274 -0.1680
    4PIPC   NC3   37   4.453   5.823   7.517  0.0356  0.2974  0.0988
    4PIPC   PO4   38   3.999   6.012   7.401  0.0498 -0.0518  0.1311
    4PIPC   GL1   39   3.796   5.725   6.944  0.1156 -0.0393 -0.3362
    4PIPC   GL2   40   3.435   5.794   6.808  0.2547  0.0013  0.0722
    4PIPC   C1A   41   3.938   5.740   6.548  0.1320  0.2716 -0.0594
    4PIPC   D2A   42   4.121   5.668   6.120  0.0390  0.2153  0.1624
    4PIPC   D3A   43   4.415   5.403   5.934  0.0009  0.2677 -0.2986
    4PIPC   C4A   44   4.615   4.945   6.047 -0.1984  0.2567 -0.1312
    4PIPC   C1B   45   3.433   5.601   6.388  0.1836  0.0334  0.2687
    4PIPC   C2B   46   3.629   5.619   5.975 -0.1381  0.2261 -0.0774
    4PIPC   C3B   47   3.683   5.303   5.726  0.3089 -0.1774  0.0431
    4PIPC   C4B   48   3.567   4.906   5.634 -0.0266  0.2174 -0.1453
    5PIPC   NC3   49   6.815   6.781   7.052 -0.4325 -0.3263  0.0475
    5PIPC   PO4   50   7.101   7.040   7.181 -0.0223  0.0762  0.0628
    5PIPC   GL1   51   6.975   7.217   6.806  0.3289  0.0495 -0.0001
    5PIPC   GL2   52   7.186   7.462   6.577  0.0108  0.3030  0.3810
    5PIPC   C1A   53   6.769   7.001   6.417 -0.0256  0.0300 -0.2125
    5PIPC   D2A   54   6.695   6.673   6.064 -0.1052 -0.1435 -0.1516
    5PIPC   D3A   55   6.535   6.912   5.631 -0.0630  0.2372  0.2727
    5PIPC   C4A   56   6.333   6.753   5.332  0.1908 -0.1319 -0.0946
    5PIPC   C1B   57   7.028   7.465   6.283  0.2268 -0.2862  0.0359
    5PIPC   C2B   58   6.750   7.290   5.961  0.0193 -0.1744  0.3136
    5PIPC   C3B   59   6.407   7.405   5.795  0.0332 -0.2817  0.2526
    5PIPC   C4B   60   6.148   7.721   5.893  0.0376  0.1303  0.1136
    6PIPC   NC3   61   0.384   4.777   7.419 -0.2218  0.2317  0.3176
    6PIPC   PO4   62   0.264   4.470   7.162  0.2222  0.2068 -0.2941
    6PIPC   GL1   63   0.276   4.567   6.681 -0.0934 -0.0362 -0.3094
    6PIPC   GL2   64   0.200   4.283   6.472  0.2188  0.0143  0.1458
    6PIPC   C1A   65   0.650   4.726   6.388  0.2261  0.1220 -0.0486
    6PIPC   D2A   66   0.872   5.083   6.021 -0.2312 -0.0528  0.0177
    6PIPC   D3A   67   0.828   5.455   6.040 -0.0821  0.1461 -0.1427
    6PIPC   C4A   68   0.909   5.748   5.811 -0.0926  0.4564 -0.1411
    6PIPC   C1B   69   0.387   4.298   6.040  0.0456  0.0441  0.2007
    6PIPC   C2B   70   0.233   4.338   5.592  0.0319  0.2327 -0.0065
    6PIPC   C3B   71   0.251   4.753   5.330  0.0634  0.0624  0.3042
    6PIPC   C4B   72   0.289   5.143   5.226  0.0235 -0.2740 -0.1939
    7PIPC   NC3   73   3.181   4.299   7.516 -0.0009  0.1475  0.3277
    7PIPC   PO4   74   3.638   4.448   7.349  0.0517 -0.0046 -0.2239
    7PIPC   GL1   75   3.464   4.489   7.035  0.0486  0.2209  0.3307
    7PIPC   GL2   76   3.122   4.484   7.019 -0.2294 -0.0813  0.0865
    7PIPC   C1A   77   3.329   4.519   6.548 -0.0124 -0.1517  0.1000
    7PIPC   D2A   78   3.511   4.645   6.204  0.1490 -0.3348 -0.0879
    7PIPC   D3A   79   3.621   4.438   5.870 -0.0883 -0.0252  0.3001
    7PIPC   C4A   80   3.339   4.473   5.482 -0.1622  0.2413 -0.1506
    7PIPC   C1B   81   3.083   4.105   6.785 -0.1044 -0.1589  0.0153
    7PIPC   C2B   82   3.216   3.794   6.710  0.0845  0.0844  0.2103
    7PIPC   C3B   83   3.258   3.545   6.400 -0.1057 -0.2584 -0.0651
    7PIPC   C4B   84   3.225   3.157   6.095  0.0985  0.1497 -0.0781
    8PIPC   NC3   85   7.193   1.056   7.370 -0.1288  0.1728 -0.2507
    8PIPC   PO4   86   7.364   1.408   7.141  0.0343 -0.0456 -0.0954
    8PIPC   GL1   87   7.653   1.272   6.851  0.0060  0.0173  0.0213
    8PIPC   GL2   88   7.938   1.384   6.976  0.2994 -0.1211 -0.0321
    8PIPC   C1A   89   7.610   1.170   6.412 -0.1819 -0.0515 -0.0796
    8PIPC   D2A   90   7.695   0.838   6.144 -0.2570  0.0278 -0.0401
    8PIPC   D3A   91   7.655   1.268   5.936  0.1927  0.2113  0.3204
    8PIPC   C4A   92   7.928   1.351   5.595 -0.0083 -0.2813 -0.1595
    8PIPC   C1B   93   7.854   1.634   6.459 -0.1132  0.0548 -0.0014
    8PIPC   C2B   94   7.819   1.742   6.049  0.0612  0.0970  0.2120
    8PIPC   C3B   95   7.404   1.649   5.797 -0.0371  0.1316  0.2054
    8PIPC   C4B   96   7.150   1.755   5.491 -0.3649  0.1027 -0.0487
    9PIPC   NC3   97   7.583   3.080   6.912  0.0389 -0.4669 -0.1219
    9PIPC   PO4   98   7.164   3.410   6.981 -0.2429 -0.1910  0.3322
    9PIPC   GL1   99   7.096   3.013   6.804  0.1796  0.2220 -0.0653
    9PIPC   GL2  100   7.199   3.014   6.493  0.0325 -0.1677 -0.3630
    9PIPC   C1A  101   6.784   2.705   6.496 -0.2089 -0.0052  0.0113
    9PIPC   D2A  102   6.590   2.534   6.187  0.0355 -0.1067  0.0892
    9PIPC   D3A  103   6.777   2.053   6.208 -0.1700  0.2345  0.0222
    9PIPC   C4A  104   6.809   1.800   5.910 -0.1614  0.2913  0.0785
    9PIPC   C1B  105   7.115   2.946   6.063  0.1656 -0.1290 -0.3641
    9PIPC   C2B  106   7.158   3.084   5.693 -0.2182 -0.1370 -0.3788
    9PIPC   C3B  107   7.043   3.326   5.359  0.1725  0.1780 -0.1150
    9PIPC   C4B  108   6.844   3.581   5.101 -0.2193 -0.1148  0.2114
   10PIPC   NC3  109   1.409   0.890   7.776 -0.1018 -0.1986  0.1087
   10PIPC   PO4  110   1.733   0.689   7.975 -0.1089 -0.0427 -0.2022
   10PIPC   GL1  111   1.792   0.725   7.434  0.0375 -0.0725  0.0232
   10PIPC   GL2  112   1.659   0.957   7.265  0.1899  0.1012  0.3451
   10PIPC   C1A  113   1.647   0.454   7.083 -0.0089 -0.0212  0.3468
   10PIPC   D2A  114   1.602   0.151   6.812  0.2577  0.1334  0.2979
   10PIPC   D3A  115   1.552   0.305   6.361  0.1167  0.0731 -0.3215
   10PIPC   C4A  116   1.702   0.081   6.044  0.2294 -0.0166 -0.4565
   10PIPC   C1B  117   1.980   1.355   7.090 -0.1805  0.0311 -0.1681
   10PIPC   C2B  118   2.190   1.395   6.743  0.2636  0.3472 -0.1922
   10PIPC   C3B  119   2.570   1.578   6.505  0.0807  0.1280  0.0297
   10PIPC   C4B  120   2.728   2.000   6.430  0.1923 -0.2719 -0.1035
   11PIPC   NC3  121   6.916   5.482   7.282 -0.0702 -0.1207  0.0464
   11PIPC   PO4  122   6.849   5.086   7.225  0.3571  0.4537 -0.1226
   11PIPC   GL1  123   6.626   4.731   6.957 -0.0235  0.0056  0.1108
   11PIPC   GL2  124   6.334   4.542   7.077  0.0242 -0.0609  0.0190
   11PIPC   C1A  125   6.453   4.626   6.582  0.1899  0.0459  0.1403
   11PIPC   D2A  126   6.538   4.256   6.303 -0.1815 -0.1579 -0.5454
   11PIPC   D3A  127   6.273   4.381   6.087 -0.1500 -0.1565 -0.2122
   11PIPC   C4A  128   6.177   4.505   5.741 -0.2558  0.1365  0.2329
   11PIPC   C1B  129   5.863   4.786   6.896  0.0653  0.1191 -0.0272
   11PIPC   C2B  130   5.512   4.807   6.619  0.0477 -0.3670  0.0445
   11PIPC   C3B  131   5.274   4.826   6.243  0.1050 -0.1254  0.2167
   11PIPC   C4B  132   5.208   5.074   5.952 -0.2027  0.1737 -0.1249
   12PIPC   NC3  133   5.780   1.405   8.101  0.2343  0.1035 -0.2588
   12PIPC   PO4  134   5.956   1.808   8.015 -0.0622 -0.1841  0.5096
   12PIPC   GL1  135   5.653   1.992   7.678  0.2036  0.3698  0.2253
   12PIPC   GL2  136   5.616   2.276   7.654 -0.0944 -0.2707 -0.1484
   12PIPC   C1A  137   5.333   2.005   7.284 -0.1253 -0.1194  0.1774
   12PIPC   D2A  138   5.031   1.918   7.038 -0.2071 -0.1512  0.1032
   12PIPC   D3A  139   5.253   1.649   6.735  0.0225  0.2466  0.2404
   12PIPC   C4A  140   5.604   1.752   6.704 -0.2857 -0.1689 -0.0041
   12PIPC   C1B  141   5.147   2.366   7.654 -0.0122 -0.0222  0.0893
   12PIPC   C2B  142   4.844   2.332   7.378  0.1655 -0.0102 -0.2901
   12PIPC   C3B  143   4.470   2.135   7.164  0.3803 -0.0334  0.1417
   12PIPC   C4B  144   3.991   2.107   6.977 -0.2885 -0.2034  0.1357
   13PIPC   NC3  145   2.320   2.732   3.463  0.1449  0.1936  0.2100
   13PIPC   PO4  146   2.512   2.879   3.943 -0.0723 -0.1876  0.0408
   13PIPC   GL1  147   2.447   3.216   4.349  0.0599  0.3093  0.0902
   13PIPC   GL2  148   2.195   3.353   4.222 -0.0055 -0.3430  0.5203
   13PIPC   C1A  149   2.305   3.533   4.690  0.2739 -0.1496 -0.0965
   13PIPC   D2A  150   2.006   3.532   5.091  0.1793 -0.4834  0.0342
   13PIPC   D3A  151   1.730   3.792   4.978  0.4999  0.2108  0.0821
   13PIPC   C4A  152   1.631   3.857   4.553 -0.0081 -0.0338 -0.0122
   13PIPC   C1B  153   1.858   3.426   4.429  0.1458 -0.0553 -0.0073
   13PIPC   C2B  154   1.465   3.502   4.242 -0.0472  0.0784 -0.1633
   13PIPC   C3B  155   1.140   3.520   4.011  0.1131  0.0341 -0.0604
   13PIPC   C4B  156   1.067   3.697   3.608  0.0628 -0.5573  0.2996
   14PIPC   NC3  157   7.120   1.140   3.215  0.1551 -0.1761 -0.1487
   14PIPC   PO4  158   6.934   1.277   3.531  0.0905 -0.2413 -0.1725
   14PIPC   GL1  159   6.817   1.567   3.763  0.2160 -0.0939  0.2393
   14PIPC   GL2  160   6.615   1.521   3.980  0.1176  0.1227  0.1067
   14PIPC   C1A  161   7.032   1.679   4.118 -0.1520  0.0700 -0.0835
   14PIPC   D2A  162   7.197   1.864   4.554 -0.0209 -0.0256 -0.0661
   14PIPC   D3A  163   7.404   1.868   4.799  0.3448 -0.3512  0.0486
   14PIPC   C4A  164   7.299   2.114   5.234  0.1703 -0.0389 -0.1009
   14PIPC   C1B  165   6.630   1.580   4.379 -0.1347 -0.0891 -0.1921
   14PIPC   C2B  166   6.851   1.522   4.707 -0.2030 -0.3818 -0.2684
   14PIPC   C3B  167   6.888   1.911   5.010  0.2793 -0.0923 -0.0028
   14PIPC   C4B  168   6.813   2.346   5.222 -0.0321  0.0017  0.2175
   15PIPC   NC3  169   0.421   3.401   3.211 -0.3404  0.0206  0.2041
   15PIPC   PO4  170   0.813   3.621   2.968  0.1499  0.0332  0.1596
   15PIPC   GL1  171   0.778   3.896   3.310 -0.0227 -0.1901  0.2538
   15PIPC   GL2  172   0.704   4.204   3.352  0.0260 -0.0650 -0.3144
   15PIPC   C1A  173   0.713   3.989   3.805  0.3719 -0.0731  0.4896
   15PIPC   D2A  174   0.493   4.069   4.069  0.0979 -0.1949  0.2290
   15PIPC   D3A  175   0.662   3.822   4.411 -0.1834  0.4799  0.5328
   15PIPC   C4A  176   1.072   3.791   4.506  0.0464  0.1549  0.1065
   15PIPC   C1B  177   0.797   4.511   3.787  0.0494  0.1005  0.4770
   15PIPC   C2B  178   0.623   4.578   4.102  0.2106 -0.1374 -0.2216
   15PIPC   C3B  179   0.675   4.859   4.394 -0.0697 -0.2564  0.0617
   15PIPC   C4B  180   0.722   5.323   4.228  0.0794 -0.2129  0.1357
   16PIPC   NC3  181   3.555   2.012   4.398 -0.0242 -0.3767 -0.0691
   16PIPC   PO4  182   3.476   1.611   4.487  0.3985 -0.3140  0.3621
   16PIPC   GL1  183   3.757   1.358   4.633  0.0137  0.1062 -0.0964
   16PIPC   GL2  184   3.792   1.071   4.601  0.2765  0.1691  0.0297
   16PIPC   C1A  185   3.809   1.113   5.146  0.0831  0.0556  0.1948
   16PIPC   D2A  186   3.779   1.187   5.574  0.0555  0.0135 -0.0686
   16PIPC   D3A  187   3.876   0.735   5.481  0.4453  0.0736 -0.0269
   16PIPC   C4A  188   3.515   0.448   5.537 -0.1779  0.0467  0.0966
   16PIPC   C1B  189   3.857   0.726   4.803  0.5064  0.1673 -0.2396
   16PIPC   C2B  190   3.967   0.418   5.091 -0.1483 -0.0156 -0.1068
   16PIPC   C3B  191   4.128   0.043   5.118 -0.2068 -0.0229 -0.2057
   16PIPC   C4B  192   4.037  -0.311   5.312  0.0384  0.0487 -0.2006
   17PIPC   NC3  193   5.007   1.225   3.845  0.0649  0.2358  0.0066
   17PIPC   PO4  194   5.079   1.689   3.822 -0.0011 -0.3810  0.0986
   17PIPC   GL1  195   5.382   1.663   4.173  0.1636 -0.0795  0.0866
   17PIPC   GL2  196   5.209   1.453   4.350  0.3035  0.0343  0.1617
   17PIPC   C1A  197   5.604   1.760   4.582 -0.0517 -0.2822  0.0474
   17PIPC   D2A  198   5.837   1.703   4.900  0.1515  0.0258 -0.0256
   17PIPC   D3A  199   5.445   1.764   5.127  0.4020 -0.0936  0.1288
   17PIPC   C4A  200   5.368   2.128   5.301 -0.0252  0.0975 -0.1791
   17PIPC   C1B  201   4.822   1.292   4.590  0.1300  0.0028  0.0807
   17PIPC   C2B  202   4.711   1.284   5.036 -0.1139 -0.0116  0.1734
   17PIPC   C3B  203   4.815   1.193   5.434 -0.0225 -0.3608  0.2132
   17PIPC   C4B  204   4.903   1.180   5.841 -0.3466  0.0476 -0.2424
   18PIPC   NC3  205   3.838   3.061   4.493  0.2274  0.1954  0.0865
   18PIPC   PO4  206   4.087   2.730   4.435  0.4096 -0.2415 -0.1509
   18PIPC   GL1  207   4.058   2.552   4.846 -0.4317  0.0113  0.1279
   18PIPC   GL2  208   3.834   2.409   5.029 -0.0886  0.3161  0.1512
   18PIPC   C1A  209   4.139   2.619   5.365 -0.1966 -0.1428  0.2406
   18PIPC   D2A  210   4.069   2.659   5.781 -0.1478 -0.0931 -0.0820
   18PIPC   D3A  211   4.401   2.435   5.851  0.0206 -0.0726  0.3226
   18PIPC   C4A  212   4.267   1.932   5.859 -0.1092 -0.0223  0.1572
   18PIPC   C1B  213   3.633   2.524   5.376 -0.1245 -0.2062  0.2090
   18PIPC   C2B  214   3.431   2.464   5.866  0.0634 -0.2331  0.0733
   18PIPC   C3B  215   3.438   2.116   6.137  0.1277 -0.2308  0.1782
   18PIPC   C4B  216   3.166   1.886   6.325 -0.2957  0.0634  0.2255
   19PIPC   NC3  217   5.184   6.679   3.445  0.0449  0.1494 -0.3140
   19PIPC   PO4  218   5.619   6.657   3.493 -0.4072 -0.1305 -0.0698
   19PIPC   GL1  219   5.389   6.877   3.890 -0.3364  0.0752  0.0506
   19PIPC   GL2  220   5.534   7.152   3.936 -0.0333 -0.4459 -0.1725
   19PIPC   C1A  221   5.323   6.835   4.358 -0.1439  0.0590  0.0437
   19PIPC   D2A  222   5.467   6.931   4.836 -0.5693  0.0358 -0.3557
   19PIPC   D3A  223   5.476   6.686   5.221  0.1014 -0.0412 -0.4338
   19PIPC   C4A  224   5.735   6.794   5.516 -0.1674 -0.1252  0.1924
   19PIPC   C1B  225   5.623   7.282   4.333 -0.0677  0.1741  0.1128
   19PIPC   C2B  226   5.858   7.156   4.755 -0.3486 -0.1799  0.5682
   19PIPC   C3B  227   5.807   7.154   5.145  0.0720 -0.2524  0.1763
   19PIPC   C4B  228   5.916   7.553   5.436  0.0820  0.0831  0.3155
   20PIPC   NC3  229   6.062   1.577   3.557  0.1272 -0.0431  0.0255
   20PIPC   PO4  230   5.753   1.781   3.799 -0.1112 -0.1166 -0.1306
   20PIPC   GL1  231   6.092   1.765   4.060  0.0333  0.2915 -0.4146
   20PIPC   GL2  232   6.375   1.904   3.934  0.1061  0.1906  0.1716
   20PIPC   C1A  233   6.174   1.735   4.441  0.0698 -0.0916 -0.1766
   20PIPC   D2A  234   6.353   1.717   4.742  0.1131  0.0127 -0.1131
   20PIPC   D3A  235   6.292   1.567   5.202  0.2635 -0.2159  0.1340
   20PIPC   C4A  236   6.655   1.630   5.384 -0.0516  0.0507 -0.0693
   20PIPC   C1B  237   6.557   2.076   4.292  0.1737 -0.0860 -0.4166
   20PIPC   C2B  238   6.500   2.201   4.673 -0.2348  0.2464 -0.3281
   20PIPC   C3B  239   6.525   2.507   4.864 -0.1251  0.3533  0.1909
   20PIPC   C4B  240   6.901   2.776   4.954  0.1329 -0.0355  0.3820
   21PIPC   NC3  241   6.683   3.667   2.932 -0.1640  0.0280 -0.1909
   21PIPC   PO4  242   7.155   3.524   3.224 -0.0987 -0.0750  0.3545
   21PIPC   GL1  243   7.207   3.447   3.606  0.3733  0.2274 -0.0021
   21PIPC   GL2  244   7.243   3.815   3.616 -0.4701  0.1445 -0.0379
   21PIPC   C1A  245   7.440   3.419   3.973  0.0526 -0.4087 -0.1068
   21PIPC   D2A  246   7.622   3.155   4.318 -0.1581  0.3988  0.1067
   21PIPC   D3A  247   7.482   3.365   4.632  0.0322 -0.0643  0.0484
   21PIPC   C4A  248   7.199   3.163   4.890 -0.1276  0.0761  0.0311
   21PIPC   C1B  249   7.187   3.932   3.888  0.1089  0.1370 -0.2161
   21PIPC   C2B  250   6.894   3.840   4.228 -0.1235  0.1079 -0.0945
   21PIPC   C3B  251   6.953   3.981   4.654  0.0987  0.2206 -0.2916
   21PIPC   C4B  252   7.174   4.242   4.993 -0.3488 -0.3990  0.0870
   22PIPC   NC3  253   6.054   6.494   3.598  0.0393 -0.0097 -0.1434
   22PIPC   PO4  254   5.823   6.122   3.598 -0.1138 -0.1298  0.0527
   22PIPC   GL1  255   5.627   6.246   3.949 -0.0860 -0.2393  0.2031
   22PIPC   GL2  256   5.417   6.364   3.865 -0.0689 -0.0299 -0.0663
   22PIPC   C1A  257   5.601   6.248   4.356  0.0341  0.0233  0.0501
   22PIPC   D2A  258   5.735   6.083   4.590 -0.0310  0.0140 -0.0327
   22PIPC   D3A  259   5.583   6.267   4.974  0.2039 -0.2380 -0.1900
   22PIPC   C4A  260   5.262   6.229   5.124 -0.1263  0.0234  0.0701
   22PIPC   C1B  261   5.120   6.321   4.242  0.1975 -0.4360 -0.0374
   22PIPC   C2B  262   5.166   6.379   4.633  0.0314 -0.2261  0.0524
   22PIPC   C3B  263   5.069   6.637   4.913 -0.0346 -0.1110 -0.1966
   22PIPC   C4B  264   4.984   6.944   5.180 -0.1472  0.0127  0.0306
   23PIPC   NC3  265   6.751   0.401   3.265  0.2397 -0.1628  0.1306
   23PIPC   PO4  266   6.791   0.768   3.441 -0.0946  0.0560  0.1176
   23PIPC   GL1  267   6.708   0.981   3.855  0.0043 -0.0493  0.1033
   23PIPC   GL2  268   6.614   0.796   4.007 -0.0662 -0.2769 -0.1355
   23PIPC   C1A  269   6.843   1.143   4.215  0.1009  0.2911 -0.1075
   23PIPC   D2A  270   7.051   0.963   4.615 -0.1684 -0.1115  0.0341
   23PIPC   D3A  271   7.279   1.313   4.719  0.1938 -0.0796  0.0301
   23PIPC   C4A  272   7.221   1.488   5.094  0.1258 -0.2156  0.1415
   23PIPC   C1B  273   6.713   0.679   4.406  0.0268  0.0585  0.2802
   23PIPC   C2B  274   6.720   0.670   4.875 -0.0708  0.3872 -0.3179
   23PIPC   C3B  275   6.626   0.424   5.315 -0.2382  0.1198  0.1628
   23PIPC   C4B  276   6.375   0.131   5.399 -0.0838 -0.0681 -0.0501
   24PIPC   NC3  277   2.965   7.577   3.174 -0.3395 -0.2398 -0.0067
   24PIPC   PO4  278   3.402   7.551   3.449  0.0776 -0.1446 -0.3762
   24PIPC   GL1  279   3.039   7.573   3.707  0.0340  0.6630 -0.3619
   24PIPC   GL2  280   2.863   7.681   3.986 -0.4728  0.0971 -0.0621
   24PIPC   C1A  281   3.052   7.198   3.921 -0.0502  0.2148 -0.1638
   24PIPC   D2A  282   3.353   6.926   3.938 -0.0105 -0.0544  0.1640
   24PIPC   D3A  283   3.392   6.997   4.329  0.0816 -0.0056 -0.1190
   24PIPC   C4A  284   3.696   6.971   4.570  0.0933  0.0413  0.2542
   24PIPC   C1B  285   2.973   7.867   4.421  0.5129  0.0399  0.0436
   24PIPC   C2B  286   2.937   7.889   4.933 -0.1686  0.0730 -0.2321
   24PIPC   C3B  287   2.812   8.077   5.198 -0.1314 -0.1571  0.0543
   24PIPC   C4B  288   2.907   8.098   5.596 -0.3737 -0.0489  0.1947
   25DPPC   NC3  289   7.199  -0.113   7.085 -0.0562  0.0378 -0.1811
   25DPPC   PO4  290   7.519   0.256   7.154 -0.1615 -0.0728  0.0528
   25DPPC   GL1  291   7.681   0.314   6.871 -0.1507  0.0399  0.0136
   25DPPC   GL2  292   7.630   0.012   6.618 -0.1007  0.3156 -0.1564
   25DPPC   C1A  293   7.899   0.491   6.463 -0.1629 -0.0182 -0.2238
   25DPPC   C2A  294   7.772   0.304   6.007 -0.2772  0.1685 -0.0276
   25DPPC   C3A  295   7.663   0.102   5.582  0.4069 -0.2649 -0.2500
   25DPPC   C4A  296   7.653  -0.292   5.436 -0.2177  0.0330 -0.2676
   25DPPC   C1B  297   7.406   0.271   6.413 -0.0488 -0.0204  0.0190
   25DPPC   C2B  298   7.262   0.494   5.994 -0.1218 -0.2669 -0.0177
   25DPPC   C3B  299   7.381   0.854   5.740 -0.0825  0.1022  0.4320
   25DPPC   C4B  300   7.771   0.875   5.577 -0.3225 -0.2157  0.1448
   26DPPC   NC3  301   2.480   6.689   7.550  0.1405  0.0894 -0.0796
   26DPPC   PO4  302   2.614   6.253   7.237 -0.0261 -0.1825 -0.2910
   26DPPC   GL1  303   2.647   5.990   6.924  0.2714 -0.0322 -0.2482
   26DPPC   GL2  304   2.960   5.918   6.869  0.1571  0.1167 -0.1949
   26DPPC   C1A  305   2.559   5.989   6.513  0.1993  0.0386  0.2137
   26DPPC   C2A  306   2.716   6.015   6.085  0.1663 -0.1305  0.1295
   26DPPC   C3A  307   2.730   6.271   5.716 -0.0040 -0.0001 -0.0926
   26DPPC   C4A  308   2.669   6.526   5.492  0.1676  0.2188 -0.2805
   26DPPC   C1B  309   2.994   5.866   6.515 -0.2186  0.2586 -0.2958
   26DPPC   C2B  310   2.985   5.619   6.144  0.1095  0.2259 -0.1154
   26DPPC   C3B  311   3.200   5.401   5.794 -0.1943 -0.0401 -0.2181
   26DPPC   C4B  312   3.196   5.174   5.375 -0.2060  0.3415 -0.0070
   27DPPC   NC3  313   3.918   3.751   4.152  0.1271 -0.2068  0.1333
   27DPPC   PO4  314   4.045   3.494   4.453 -0.0612  0.0001  0.0128
   27DPPC   GL1  315   3.791   3.535   4.793  0.4432 -0.4049 -0.0146
   27DPPC   GL2  316   3.996   3.710   4.909 -0.4168  0.0622 -0.0779
   27DPPC   C1A  317   3.531   3.546   5.185  0.0842  0.1118 -0.1419
   27DPPC   C2A  318   3.528   3.561   5.665  0.2901  0.0583 -0.1196
   27DPPC   C3A  319   3.632   3.483   6.098 -0.1824  0.2503  0.2228
   27DPPC   C4A  320   4.043   3.599   6.266  0.1232  0.2397  0.1592
   27DPPC   C1B  321   4.038   3.543   5.267  0.0789 -0.1918 -0.1389
   27DPPC   C2B  322   4.024   3.602   5.698 -0.0890  0.2206 -0.2229
   27DPPC   C3B  323   3.904   3.983   5.957 -0.1263 -0.0966 -0.1508
   27DPPC   C4B  324   3.926   4.307   6.191  0.0318 -0.0103 -0.1528
   28DPPC   NC3  325   6.985   5.340   3.357  0.3505 -0.0499  0.1475
   28DPPC   PO4  326   6.636   5.611   3.605  0.0799  0.0890  0.1305
   28DPPC   GL1  327   6.494   5.768   4.005  0.0566  0.5068 -0.0735
   28DPPC   GL2  328   6.726   5.650   4.153  0.2320  0.1992 -0.0643
   28DPPC   C1A  329   6.225   5.586   4.382  0.0197 -0.1343 -0.0361
   28DPPC   C2A  330   5.875   5.651   4.565  0.3830  0.2692  0.2425
   28DPPC   C3A  331   5.654   5.647   4.869 -0.0101 -0.0419 -0.0152
   28DPPC   C4A  332   5.622   5.852   5.283  0.2357 -0.0970 -0.1160
   28DPPC   C1B  333   6.727   5.606   4.586  0.1339 -0.3082  0.2512
   28DPPC   C2B  334   6.654   5.878   4.917  0.0424  0.0208 -0.0468
   28DPPC   C3B  335   6.746   5.990   5.380 -0.0992 -0.1948  0.2987
   28DPPC   C4B  336   6.480   5.815   5.706  0.1077 -0.0211 -0.1698
   29POPC   NC3  337   1.914   6.529   7.087  0.0282  0.2636  0.2090
   29POPC   PO4  338   1.878   6.962   7.202 -0.1757  0.3885 -0.1934
   29POPC   GL1  339   2.015   6.833   6.697  0.1611 -0.2122  0.1137
   29POPC   GL2  340   1.970   6.621   6.577  0.1663 -0.1855 -0.0725
   29POPC   C1A  341   2.231   7.080   6.437 -0.2126 -0.0803  0.0465
   29POPC   D2A  342   2.571   7.056   6.078  0.3648 -0.0890 -0.0824
   29POPC   C3A  343   2.864   6.787   5.890 -0.0235  0.0769 -0.2537
   29POPC   C4A  344   3.146   6.665   5.596 -0.0420  0.1835  0.1334
   29POPC   C1B  345   1.840   6.396   6.298  0.0517  0.1065 -0.3671
   29POPC   C2B  346   1.701   5.982   6.074  0.2963  0.1577 -0.2137
   29POPC   C3B  347   1.588   5.758   5.587 -0.2515  0.0024 -0.1046
   29POPC   C4B  348   1.805   5.412   5.339  0.0720  0.1583  0.0911
   30POPC   NC3  349   2.827   0.941   8.806  0.1664 -0.0176 -0.1468
   30POPC   PO4  350   2.603   1.051   8.335 -0.1389 -0.0086  0.1842
   30POPC   GL1  351   2.785   1.120   7.924  0.1070  0.0972  0.1061
   30POPC   GL2  352   2.836   0.916   7.668  0.2526 -0.1448 -0.1599
   30POPC   C1A  353   3.123   1.320   7.884 -0.1153  0.1752 -0.3779
   30POPC   D2A  354   3.505   1.519   7.826 -0.2070  0.2090 -0.2679
   30POPC   C3A  355   3.697   1.615   7.470  0.1607  0.1299 -0.0087
   30POPC   C4A  356   3.538   1.827   7.151 -0.2168  0.2475  0.2162
   30POPC   C1B  357   2.923   1.318   7.406  0.0638 -0.1338  0.0010
   30POPC   C2B  358   3.106   1.541   7.149  0.0241 -0.0041 -0.1908
   30POPC   C3B  359   3.100   1.708   6.742  0.0532  0.1450 -0.1239
   30POPC   C4B  360   3.595   1.796   6.680  0.0356 -0.0116 -0.0563
   31POPC   NC3  361   1.520   2.445   7.980  0.0459  0.1759  0.3148
   31POPC   PO4  362   1.411   2.047   7.854 -0.0208 -0.3214 -0.3336
   31POPC   GL1  363   1.596   2.205   7.495 -0.0824 -0.2020  0.2402
   31POPC   GL2  364   1.532   2.494   7.386 -0.1143 -0.0585 -0.0595
   31POPC   C1A  365   1.855   1.891   7.227  0.2923 -0.1590 -0.0590
   31POPC   D2A  366   2.079   1.902   6.925  0.0911 -0.0707  0.2736
   31POPC   C3A  367   1.854   1.824   6.577 -0.0864 -0.1168 -0.1968
   31POPC   C4A  368   1.685   1.971   6.188  0.0671  0.0248 -0.0851
   31POPC   C1B  369   1.241   2.459   7.042 -0.1824 -0.0908 -0.0265
   31POPC   C2B  370   1.254   2.713   6.657 -0.0893  0.0103 -0.1876
   31POPC   C3B  371   1.343   2.656   6.257 -0.0891 -0.1020  0.1407
   31POPC   C4B  372   1.234   2.856   5.902 -0.1242  0.1222 -0.0893
   32POPC   NC3  373   3.964   6.520   7.342 -0.0262  0.1109  0.0846
   32POPC   PO4  374   4.476   6.296   7.369  0.0607  0.2380  0.3599
   32POPC   GL1  375   4.575   6.351   6.866 -0.0177  0.1521 -0.0352
   32POPC   GL2  376   4.824   6.171   6.881  0.1993  0.1989  0.2351
   32POPC   C1A  377   4.679   6.566   6.449 -0.0787  0.0440  0.0315
   32POPC   D2A  378   4.745   6.567   5.966 -0.1981 -0.0449 -0.0914
   32POPC   C3A  379   4.721   6.932   5.698  0.0218 -0.1583  0.0336
   32POPC   C4A  380   4.471   6.975   5.448 -0.2094 -0.0715 -0.1353
   32POPC   C1B  381   4.560   5.916   6.656  0.2705  0.0665 -0.1701
   32POPC   C2B  382   4.387   5.563   6.477 -0.2299 -0.1900 -0.2646
   32POPC   C3B  383   4.091   5.256   6.366  0.1464  0.2615 -0.3330
   32POPC   C4B  384   3.612   5.139   6.183 -0.3236 -0.0840  0.1502
   33POPC   NC3  385   4.659   2.540   3.640  0.3039 -0.3608  0.1676
   33POPC   PO4  386   4.570   3.017   3.767 -0.0615  0.0419  0.2119
   33POPC   GL1  387   4.751   3.240   4.146  0.0241  0.1438  0.2627
   33POPC   GL2  388   4.575   3.237   4.479 -0.2569  0.3627  0.0656
   33POPC   C1A  389   5.098   3.307   4.458  0.0128  0.0220 -0.2179
   33POPC   D2A  390   5.200   3.434   4.825  0.0027 -0.0636  0.0293
   33POPC   C3A  391   5.173   3.766   4.977 -0.0477 -0.0871  0.0516
   33POPC   C4A  392   5.257   4.165   4.976 -0.5452 -0.1946 -0.1154
   33POPC   C1B  393   4.731   3.278   4.784  0.2508 -0.0147  0.0297
   33POPC   C2B  394   4.802   3.560   5.197 -0.2314 -0.0163  0.0646
   33POPC   C3B  395   4.659   3.703   5.535 -0.3866  0.0985 -0.1305
   33POPC   C4B  396   4.350   3.980   5.767  0.0564 -0.4014  0.0473
   34POPC   NC3  397   2.068   4.636   3.116 -0.2209 -0.1478 -0.3121
   34POPC   PO4  398   2.034   4.211   3.236 -0.2478  0.3474  0.1849
   34POPC   GL1  399   1.822   4.232   3.705  0.0479  0.2306 -0.1168
   34POPC   GL2  400   1.693   4.498   3.509  0.4704 -0.1489 -0.0174
   34POPC   C1A  401   1.728   4.294   4.139  0.0168  0.1437  0.0115
   34POPC   D2A  402   1.610   4.427   4.577  0.3536 -0.1894  0.1251
   34POPC   C3A  403   1.298   4.216   4.800  0.0972 -0.1350 -0.0066
   34POPC   C4A  404   1.110   4.154   5.062 -0.0555 -0.1594  0.1483
   34POPC   C1B  405   1.348   4.599   3.767 -0.0737 -0.1605  0.0055
   34POPC   C2B  406   1.088   4.813   4.086 -0.1189  0.4088  0.0784
   34POPC   C3B  407   1.189   4.786   4.353  0.1626  0.1972 -0.2811
   34POPC   C4B  408   1.055   4.613   4.755 -0.1029  0.4863 -0.2766
   35POPC   NC3  409   6.482   2.284   3.527 -0.1900 -0.2713  0.2496
   35POPC   PO4  410   6.177   2.643   3.370 -0.0751 -0.1190 -0.2176
   35POPC   GL1  411   6.102   2.826   3.728 -0.0669 -0.1800 -0.0253
   35POPC   GL2  412   5.782   2.857   3.871 -0.0014 -0.4078  0.2010
   35POPC   C1A  413   6.295   3.051   3.901 -0.1315  0.1383  0.0520
   35POPC   D2A  414   6.241   3.391   4.187  0.0959 -0.1304  0.2547
   35POPC   C3A  415   6.413   3.596   4.435 -0.0685  0.1396  0.2401
   35POPC   C4A  416   6.463   3.773   4.763 -0.1187 -0.0909  0.2052
   35POPC   C1B  417   5.977   2.937   4.323  0.0463 -0.2235  0.0495
   35POPC   C2B  418   6.002   2.735   4.766 -0.3058  0.1880 -0.0251
   35POPC   C3B  419   6.141   2.546   5.141  0.2707 -0.1222  0.0428
   35POPC   C4B  420   6.356   2.157   5.288 -0.1348  0.1775 -0.0521
   36POPC   NC3  421   7.207   6.079   3.046  0.3599 -0.0707  0.3245
   36POPC   PO4  422   7.044   5.899   3.434 -0.3558  0.1252  0.0736
   36POPC   GL1  423   7.158   5.806   3.848  0.0482 -0.0707  0.4737
   36POPC   GL2  424   7.150   5.446   3.860  0.1537 -0.1096 -0.0515
   36POPC   C1A  425   7.198   5.912   4.349 -0.2849  0.0419 -0.2421
   36POPC   D2A  426   7.196   5.989   4.766 -0.3697  0.2770 -0.0291
   36POPC   C3A  427   7.039   5.619   5.013  0.1992  0.0511  0.0376
   36POPC   C4A  428   6.752   5.293   4.998  0.0007  0.0571  0.2242
   36POPC   C1B  429   7.107   5.403   4.274  0.2141  0.0428  0.1826
   36POPC   C2B  430   7.048   5.202   4.597 -0.0490 -0.0025  0.0294
   36POPC   C3B  431   7.363   5.127   4.942  0.0559  0.0238 -0.1493
   36POPC   C4B  432   7.487   4.712   5.027  0.2375 -0.0545 -0.0748
   37DPSM   NC3  433   0.843   1.240   7.688 -0.2873  0.0483 -0.0538
   37DPSM   PO4  434   0.896   0.854   7.644 -0.1001  0.1050 -0.1083
   37DPSM   AM1  435   0.990   0.954   7.269 -0.3224 -0.1135 -0.0454
   37DPSM   AM2  436   0.850   0.671   7.156  0.0132 -0.2270 -0.1678
   37DPSM   T1A  437   0.756   1.265   6.959  0.0326 -0.3533 -0.2745
   37DPSM   C2A  438   0.672   1.585   6.718 -0.1689  0.1079 -0.1044
   37DPSM   C3A  439   0.409   1.893   6.805  0.3552 -0.2111  0.1905
   37DPSM   C1B  440   0.822   0.856   6.696 -0.0680 -0.0476  0.0800
   37DPSM   C2B  441   1.011   1.228   6.436  0.1308 -0.3779  0.0138
   37DPSM   C3B  442   1.085   1.482   6.153  0.0638  0.1784  0.0450
   37DPSM   C4B  443   1.399   1.627   5.937  0.4301 -0.0360 -0.4304
   38DPSM   NC3  444   3.144   0.172   7.450 -0.1419  0.2136 -0.4275
   38DPSM   PO4  445   2.796   0.402   7.563  0.0234  0.0562 -0.1864
   38DPSM   AM1  446   2.561   0.644   7.222  0.0188 -0.0133 -0.1255
   38DPSM   AM2  447   2.785   0.823   7.169 -0.0130 -0.0475 -0.2924
   38DPSM   T1A  448   2.507   0.727   6.734  0.1061  0.1997  0.1702
   38DPSM   C2A  449   2.423   0.723   6.239  0.2650 -0.1656 -0.0067
   38DPSM   C3A  450   2.417   0.852   5.901 -0.0341  0.3089  0.3977
   38DPSM   C1B  451   2.983   0.948   6.775 -0.5011  0.0361  0.0277
   38DPSM   C2B  452   3.000   1.300   6.450 -0.0608 -0.1863  0.2059
   38DPSM   C3B  453   2.887   1.318   6.070  0.0582  0.2570  0.0746
   38DPSM   C4B  454   3.045   1.530   5.730  0.2100 -0.1194  0.2692
   39DPSM   NC3  455   2.800   3.251   4.044  0.2212 -0.2864 -0.1099
   39DPSM   PO4  456   3.143   3.023   4.250  0.0985 -0.3549  0.0504
   39DPSM   AM1  457   3.341   2.947   4.587 -0.3785 -0.0918  0.3999
   39DPSM   AM2  458   3.459   3.213   4.757  0.0136  0.1884  0.1585
   39DPSM   T1A  459   3.379   2.713   5.015  0.0258  0.1568 -0.3414
   39DPSM   C2A  460   3.216   2.723   5.427  0.2708 -0.0692  0.1681
   39DPSM   C3A  461   2.992   2.777   5.825 -0.1979 -0.1868  0.0274
   39DPSM   C1B  462   3.208   3.166   5.119 -0.1192 -0.0445 -0.1411
   39DPSM   C2B  463   3.100   3.311   5.530 -0.1285 -0.0180 -0.0778
   39DPSM   C3B  464   3.017   3.576   5.928 -0.3132  0.3873 -0.1600
   39DPSM   C4B  465   2.823   3.814   6.235  0.4302 -0.0678 -0.0146
   40DPSM   NC3  466   0.561   5.890   2.979 -0.0111  0.0212 -0.2478
   40DPSM   PO4  467   0.413   6.042   3.364 -0.1207 -0.1847  0.1156
   40DPSM   AM1  468   0.425   6.061   3.716  0.2941  0.0342 -0.3433
   40DPSM   AM2  469   0.748   6.051   3.803  0.2294  0.0266  0.1737
   40DPSM   T1A  470   0.384   5.802   4.154  0.0799 -0.2689 -0.2325
   40DPSM   C2A  471   0.432   5.661   4.485  0.0383 -0.1566 -0.0238
   40DPSM   C3A  472   0.479   5.771   4.900 -0.3180  0.1574  0.0971
   40DPSM   C1B  473   0.893   5.811   4.219  0.1699 -0.0243  0.0532
   40DPSM   C2B  474   0.876   5.673   4.661 -0.1975  0.0784  0.0858
   40DPSM   C3B  475   0.792   5.357   5.127 -0.0818 -0.1398 -0.0877
   40DPSM   C4B  476   0.845   5.145   5.515 -0.0379  0.2039 -0.2054
   41PAPI    C1  477   1.029   0.411   7.787 -0.1047  0.0017 -0.0944
   41PAPI    C2  478   1.148   0.139   8.055  0.2725  0.1017 -0.1539
   41PAPI    C3  479   1.290   0.513   8.074  0.1355  0.1661 -0.3649
   41PAPI   PO4  480   0.997   0.228   7.507 -0.1820  0.0779 -0.0983
   41PAPI   GL1  481   0.977   0.236   7.032 -0.1799 -0.3704  0.3716
   41PAPI   GL2  482   1.099   0.352   6.738  0.3233 -0.0075  0.2950
   41PAPI   D1A  483   1.170  -0.141   6.809  0.1794  0.0144 -0.2767
   41PAPI   D2A  484   1.234  -0.402   6.516  0.0573 -0.3294  0.1251
   41PAPI   D3A  485   1.396  -0.369   6.102  0.0878 -0.0229 -0.0733
   41PAPI   D4A  486   1.004  -0.440   6.041  0.0462  0.0506 -0.0049
   41PAPI   C5A  487   0.867  -0.638   6.380 -0.0881  0.1105 -0.0223
   41PAPI   C1B  488   1.254   0.688   6.378 -0.0902 -0.0173 -0.3590
   41PAPI   C2B  489   1.600   0.761   6.059  0.0358 -0.0760  0.0468
   41PAPI   C3B  490   1.677   0.729   5.588 -0.2707 -0.0773 -0.0194
   41PAPI   C4B  491   1.951   0.541   5.143  0.0316  0.0388 -0.3086
   42PAPI    C1  492   6.925   0.299   7.363 -0.1487  0.1021 -0.0634
   42PAPI    C2  493   7.213   0.560   7.456  0.1645 -0.1881 -0.1989
   42PAPI    C3  494   6.983   0.405   7.745  0.0786  0.1151 -0.1006
   42PAPI   PO4  495   6.757   0.401   7.158 -0.2165  0.0576 -0.2543
   42PAPI   GL1  496   6.636   0.554   6.718  0.2560 -0.0476 -0.0790
   42PAPI   GL2  497   6.403   0.430   6.711  0.1950  0.1034  0.1254
   42PAPI   D1A  498   6.923   0.408   6.403 -0.0839  0.1448  0.0099
   42PAPI   D2A  499   6.976   0.882   6.126 -0.1762  0.1725  0.1602
   42PAPI   D3A  500   7.153   1.233   6.181  0.2508 -0.0477 -0.1292
   42PAPI   D4A  501   6.966   1.280   5.754 -0.1554 -0.3045  0.0864
   42PAPI   C5A  502   7.113   1.013   5.355 -0.0582  0.0394  0.1885
   42PAPI   C1B  503   6.119   0.507   6.404  0.1847 -0.2197  0.1396
   42PAPI   C2B  504   6.047   0.549   6.052  0.0032 -0.1707  0.0991
   42PAPI   C3B  505   6.355   0.533   5.728  0.1379 -0.0761 -0.3424
   42PAPI   C4B  506   6.786   0.649   5.704 -0.0863 -0.3182 -0.1046
   43PAPI    C1  507   6.307   6.801   3.290  0.0136 -0.1551  0.0610
   43PAPI    C2  508   6.220   6.886   2.908  0.1542 -0.1342  0.0331
   43PAPI    C3  509   5.930   6.884   3.184  0.0882  0.0743 -0.0328
   43PAPI   PO4  510   6.490   6.621   3.337  0.1129 -0.0255  0.0639
   43PAPI   GL1  511   6.519   6.555   3.787 -0.0071  0.2405  0.1399
   43PAPI   GL2  512   6.437   6.820   3.866  0.1287 -0.2208  0.1388
   43PAPI   D1A  513   6.804   6.502   4.056  0.0566  0.1070  0.2449
   43PAPI   D2A  514   6.813   6.124   4.361  0.2336  0.0273 -0.2016
   43PAPI   D3A  515   6.418   6.110   4.398  0.0560  0.1087  0.1885
   43PAPI   D4A  516   6.171   6.048   4.771  0.4114 -0.2128 -0.2232
   43PAPI   C5A  517   6.213   5.579   4.905  0.1723 -0.0801 -0.2801
   43PAPI   C1B  518   6.413   6.594   4.307  0.1868 -0.1685 -0.4473
   43PAPI   C2B  519   6.453   6.489   4.768  0.0605 -0.1441  0.3116
   43PAPI   C3B  520   6.534   6.360   5.107  0.1450 -0.2788  0.2798
   43PAPI   C4B  521   6.813   6.447   5.515  0.2047  0.1160 -0.2697
   44PAPI    C1  522   4.579   7.162   3.277 -0.0087 -0.1626 -0.1563
   44PAPI    C2  523   4.735   6.816   3.404  0.0741 -0.2125 -0.3886
   44PAPI    C3  524   4.933   7.038   3.136  0.1071  0.1056 -0.1076
   44PAPI   PO4  525   4.587   7.329   3.474 -0.1460 -0.2677  0.0266
   44PAPI   GL1  526   4.416   7.264   3.763  0.1280  0.0658 -0.0373
   44PAPI   GL2  527   4.185   7.364   4.020 -0.2004 -0.1963 -0.1442
   44PAPI   D1A  528   4.673   7.470   4.031  0.0469 -0.0236  0.3557
   44PAPI   D2A  529   5.118   7.366   4.163 -0.0641 -0.1391 -0.2057
   44PAPI   D3A  530   4.987   7.128   4.622 -0.1188 -0.2875 -0.1128
   44PAPI   D4A  531   5.156   7.378   4.951  0.1344  0.0776  0.1126
   44PAPI   C5A  532   5.548   7.614   4.946 -0.0161  0.2782 -0.3480
   44PAPI   C1B  533   4.165   7.085   4.415  0.2562  0.1635  0.1246
   44PAPI   C2B  534   4.112   6.692   4.604 -0.3071  0.2387 -0.1016
   44PAPI   C3B  535   3.812   6.467   4.811 -0.0924  0.3464  0.1248
   44PAPI   C4B  536   3.842   6.061   4.842 -0.2151 -0.2772 -0.0265
   45PAPS   CNO  537   1.111   3.991   7.399  0.1210  0.2825  0.0063
   45PAPS   PO4  538   1.467   3.945   7.647  0.3186  0.1612  0.0302
   45PAPS   GL1  539   1.547   3.753   7.238 -0.5046  0.0739  0.1850
   45PAPS   GL2  540   1.434   3.510   7.104  0.0173  0.2981  0.3542
   45PAPS   D1A  541   1.371   4.038   6.942 -0.1438 -0.2240 -0.1138
   45PAPS   D2A  542   1.529   4.522   6.785 -0.0571 -0.0323 -0.1631
   45PAPS   D3A  543   1.707   4.839   6.712  0.1494  0.2727  0.0357
   45PAPS   D4A  544   1.975   4.550   6.412  0.0618  0.0010  0.0716
   45PAPS   C5A  545   2.100   4.593   5.971  0.0966  0.0598 -0.0153
   45PAPS   C1B  546   1.686   3.444   6.823  0.3187 -0.0671 -0.0927
   45PAPS   C2B  547   1.804   3.544   6.468  0.2535  0.4131 -0.1009
   45PAPS   C3B  548   2.072   3.279   6.380  0.0375  0.2647  0.1526
   45PAPS   C4B  549   2.479   3.351   6.225 -0.1051 -0.0020  0.0862
   46PAPS   CNO  550   5.988   0.951   8.381 -0.2583 -0.0878  0.3585
   46PAPS   PO4  551   5.500   1.050   8.367  0.1984 -0.1542  0.0883
   46PAPS   GL1  552   4.960   1.077   8.544  0.1283 -0.3385  0.0077
   46PAPS   GL2  553   4.771   0.823   8.488 -0.2511 -0.1910 -0.0052
   46PAPS   D1A  554   4.705   1.392   8.553  0.0956  0.0079 -0.0456
   46PAPS   D2A  555   4.374   1.696   8.585 -0.0418 -0.2634 -0.0726
   46PAPS   D3A  556   4.519   1.878   8.998  0.0768 -0.3030 -0.0894
   46PAPS   D4A  557   4.700   2.027   9.384 -0.0821  0.2437 -0.1647
   46PAPS   C5A  558   4.680   2.457   9.357 -0.1409 -0.1131  0.1677
   46PAPS   C1B  559   4.370   0.840   8.521  0.1249  0.0794 -0.1102
   46PAPS   C2B  560   4.091   1.160   8.677  0.1459 -0.2604 -0.2910
   46PAPS   C3B  561   3.874   1.502   8.754 -0.1474 -0.1261  0.0191
   46PAPS   C4B  562   3.577   1.720   8.856  0.2054 -0.3645  0.2463
   47PAPS   CNO  563   5.088   4.697   7.467  0.0925  0.1405 -0.0266
   47PAPS   PO4  564   4.659   4.736   7.612  0.1112 -0.1152 -0.1511
   47PAPS   GL1  565   4.724   4.841   7.173 -0.3066 -0.0881  0.0660
   47PAPS   GL2  566   4.696   4.645   6.937 -0.0654 -0.0080 -0.0047
   47PAPS   D1A  567   4.999   5.012   6.782 -0.1560 -0.2432  0.2713
   47PAPS   D2A  568   5.304   5.192   7.057 -0.1480  0.3436  0.0480
   47PAPS   D3A  569   5.545   5.338   6.728 -0.0782  0.1756  0.3864
   47PAPS   D4A  570   5.244   5.321   6.470 -0.2917 -0.4415  0.2115
   47PAPS   C5A  571   5.227   5.567   6.036 -0.0062 -0.1989  0.1015
   47PAPS   C1B  572   4.493   4.549   6.521 -0.1453 -0.3619  0.0611
   47PAPS   C2B  573   4.416   4.495   6.079 -0.2677 -0.0813  0.0860
   47PAPS   C3B  574   4.091   4.441   5.757 -0.3216  0.0019  0.0911
   47PAPS   C4B  575   3.835   4.531   5.375 -0.1152  0.0397  0.2645
   48PAPS   CNO  576   1.933   1.125   8.643  0.1370  0.1666 -0.1367
   48PAPS   PO4  577   2.254   1.178   8.692 -0.0656 -0.0376  0.1079
   48PAPS   GL1  578   2.478   1.481   8.819  0.0628 -0.0746 -0.1554
   48PAPS   GL2  579   2.523   1.588   9.167 -0.2007  0.0684 -0.3692
   48PAPS   D1A  580   2.751   1.873   8.804 -0.2192 -0.0982  0.1446
   48PAPS   D2A  581   2.735   2.122   8.391 -0.0829  0.1192  0.1933
   48PAPS   D3A  582   2.323   1.867   8.094  0.1763  0.0720 -0.2203
   48PAPS   D4A  583   2.504   2.244   7.898  0.2648 -0.0259  0.1175
   48PAPS   C5A  584   2.746   2.272   7.498 -0.2796  0.4170  0.0441
   48PAPS   C1B  585   2.744   1.703   9.538  0.0427 -0.0515  0.1423
   48PAPS   C2B  586   2.951   1.616   9.953  0.0742 -0.3671  0.1959
   48PAPS   C3B  587   2.964   1.695  10.343 -0.1140 -0.2155  0.1114
   48PAPS   C4B  588   2.852   1.792  10.802 -0.2247 -0.0218  0.0350
   49PAPS   CNO  589   3.102   6.018   7.362 -0.0325  0.0886  0.1266
   49PAPS   PO4  590   3.089   5.555   7.350 -0.0381 -0.0584 -0.0845
   49PAPS   GL1  591   3.125   5.357   7.047 -0.0731 -0.0209 -0.0017
   49PAPS   GL2  592   2.768   4.954   7.037 -0.1937  0.0011  0.1401
   49PAPS   D1A  593   3.308   4.979   6.840  0.0923 -0.0849  0.1366
   49PAPS   D2A  594   3.708   5.180   6.770 -0.2325  0.4672  0.1228
   49PAPS   D3A  595   3.761   4.819   6.614  0.2181 -0.1465  0.0585
   49PAPS   D4A  596   4.081   4.754   6.397 -0.0091  0.4180  0.0034
   49PAPS   C5A  597   3.970   4.877   5.956 -0.2474  0.0716  0.0672
   49PAPS   C1B  598   2.900   4.755   6.664  0.4261  0.2625 -0.0672
   49PAPS   C2B  599   2.810   4.390   6.483 -0.0260  0.1035 -0.1034
   49PAPS   C3B  600   2.574   4.303   6.185 -0.0383  0.0571  0.2132
   49PAPS   C4B  601   2.369   4.221   5.890  0.0208  0.1107  0.2816
   50PAPS   CNO  602   0.386   2.468  10.038  0.1503  0.0545 -0.3008
   50PAPS   PO4  603   0.193   2.771  10.123 -0.0486 -0.0207  0.0310
   50PAPS   GL1  604   0.422   2.758  10.451  0.0496 -0.1752  0.3712
   50PAPS   GL2  605   0.389   2.939  10.814  0.3201 -0.0141 -0.3754
   50PAPS   D1A  606   0.843   2.964  10.598 -0.1748 -0.1562  0.2292
   50PAPS   D2A  607   0.854   2.740  10.912  0.1429 -0.0682  0.1453
   50PAPS   D3A  608   1.091   2.934  11.086  0.0346 -0.1076 -0.1194
   50PAPS   D4A  609   1.054   3.236  11.398  0.0190 -0.0186 -0.0870
   50PAPS   C5A  610   1.171   3.267  11.825  0.0269  0.2964  0.0004
   50PAPS   C1B  611   0.597   3.007  11.303 -0.0750 -0.0877  0.0855
   50PAPS   C2B  612   0.726   3.041  11.797 -0.3366  0.0905  0.0867
   50PAPS   C3B  613   0.955   3.011  12.204  0.2091  0.3469 -0.3538
   50PAPS   C4B  614   1.034   3.116  12.562 -0.2927 -0.3044  0.1805
   51PAPS   CNO  615   7.078   4.167   7.553  0.0085 -0.2677  0.0400
   51PAPS   PO4  616   6.710   4.241   7.232 -0.0401 -0.0936 -0.3371
   51PAPS   GL1  617   6.818   4.222   6.779  0.0927 -0.1160 -0.0546
   51PAPS   GL2  618   6.814   3.925   6.772 -0.0071 -0.1482 -0.1249
   51PAPS   D1A  619   6.965   4.480   6.392  0.1521 -0.1381 -0.3620
   51PAPS   D2A  620   7.042   4.424   5.996  0.0018 -0.3315 -0.1986
   51PAPS   D3A  621   6.689   4.322   5.829  0.0082  0.0893  0.1024
   51PAPS   D4A  622   6.860   4.306   5.491 -0.4682 -0.0652  0.2893
   51PAPS   C5A  623   6.703   4.034   5.134 -0.1631 -0.0994  0.0121
   51PAPS   C1B  624   6.647   3.801   6.382  0.0997  0.1164 -0.0806
   51PAPS   C2B  625   6.556   3.874   5.934  0.0042  0.1546 -0.0308
   51PAPS   C3B  626   6.352   4.040   5.586  0.1629 -0.0056  0.1585
   51PAPS   C4B  627   5.860   4.244   5.396  0.0980 -0.1399 -0.1377
   52PAPS   CNO  628   1.080   6.988   6.934  0.1015 -0.0003 -0.2154
   52PAPS   PO4  629   1.244   6.855   7.327  0.0613 -0.0593  0.5337
   52PAPS   GL1  630   1.502   6.736   6.941 -0.1023  0.0761 -0.1951
   52PAPS   GL2  631   1.546   6.944   6.707  0.0099  0.0253 -0.3178
   52PAPS   D1A  632   1.430   6.460   6.584  0.0692  0.3026 -0.2238
   52PAPS   D2A  633   1.200   6.167   6.526  0.0624  0.0746 -0.2138
   52PAPS   D3A  634   1.340   6.355   6.063  0.2042 -0.2691 -0.2958
   52PAPS   D4A  635   1.334   6.831   6.260 -0.2562  0.0415 -0.2493
   52PAPS   C5A  636   1.731   6.866   6.150 -0.1969 -0.0418  0.0597
   52PAPS   C1B  637   1.779   7.315   6.423  0.2199 -0.2928 -0.2735
   52PAPS   C2B  638   2.022   7.318   6.109  0.1764  0.0049  0.1941
   52PAPS   C3B  639   2.150   7.048   5.795  0.2090 -0.1923  0.0122
   52PAPS   C4B  640   2.336   6.851   5.591 -0.2370  0.0910  0.2756
   53PAPS   CNO  641   4.517  -0.032   8.111 -0.3864 -0.0960  0.1374
   53PAPS   PO4  642   4.479   0.195   7.778 -0.1764 -0.2519  0.0137
   53PAPS   GL1  643   4.213   0.434   7.580  0.2279  0.1505 -0.1289
   53PAPS   GL2  644   4.311   0.328   7.301  0.0566  0.1433 -0.0248
   53PAPS   D1A  645   4.258   0.772   7.477 -0.1647 -0.2088  0.2300
   53PAPS   D2A  646   4.357   0.789   7.928 -0.0868  0.4181 -0.0364
   53PAPS   D3A  647   4.661   0.619   7.997 -0.3990  0.1014 -0.1650
   53PAPS   D4A  648   4.665   1.177   8.105  0.2054 -0.0295 -0.2423
   53PAPS   C5A  649   4.913   1.380   7.970  0.2142  0.0318 -0.1238
   53PAPS   C1B  650   4.247   0.571   6.978 -0.1531 -0.2900 -0.0024
   53PAPS   C2B  651   4.366   0.681   6.606  0.0442 -0.1812 -0.1784
   53PAPS   C3B  652   4.157   1.055   6.400  0.1454  0.0306 -0.0759
   53PAPS   C4B  653   3.934   1.297   6.115 -0.1098 -0.1880 -0.0518
   54PAPS   CNO  654   1.505   0.928   8.352 -0.0614  0.0742 -0.0980
   54PAPS   PO4  655   1.614   1.306   8.255 -0.1884 -0.0502 -0.0790
   54PAPS   GL1  656   1.604   1.337   7.916  0.1235  0.1784  0.1764
   54PAPS   GL2  657   1.822   1.181   7.751 -0.2340 -0.0469 -0.1054
   54PAPS   D1A  658   1.624   1.640   7.578  0.0890 -0.1341  0.2179
   54PAPS   D2A  659   1.325   1.278   7.417  0.1159 -0.1203 -0.4648
   54PAPS   D3A  660   1.512   1.485   7.115  0.0038  0.1753  0.0210
   54PAPS   D4A  661   1.207   1.492   6.862  0.1019 -0.0502 -0.0352
   54PAPS   C5A  662   1.341   1.745   6.498  0.0899  0.0410  0.0340
   54PAPS   C1B  663   2.184   1.058   7.461 -0.1289  0.0195  0.0660
   54PAPS   C2B  664   2.442   1.141   7.104  0.1233 -0.1804  0.0941
   54PAPS   C3B  665   2.729   1.329   6.909 -0.0285  0.3576 -0.0163
   54PAPS   C4B  666   2.521   1.139   6.439  0.3864  0.1770 -0.1162
   55PAPS   CNO  667   6.620   5.784   7.543 -0.2712  0.0901  0.0438
   55PAPS   PO4  668   6.280   5.971   7.499 -0.0378  0.2616 -0.0084
   55PAPS   GL1  669   6.319   5.822   7.083  0.1298 -0.0031 -0.0166
   55PAPS   GL2  670   6.625   5.796   7.047 -0.1178 -0.1364 -0.1812
   55PAPS   D1A  671   6.310   5.589   6.669 -0.1336  0.2679  0.1172
   55PAPS   D2A  672   6.165   5.688   6.235  0.1217  0.0273  0.1358
   55PAPS   D3A  673   6.065   5.364   5.897  0.3596  0.3084 -0.3357
   55PAPS   D4A  674   5.668   5.222   5.784 -0.2891  0.0357  0.3423
   55PAPS   C5A  675   5.429   5.463   5.494  0.2429  0.0528  0.0887
   55PAPS   C1B  676   6.684   5.975   6.673 -0.0569  0.3478  0.0604
   55PAPS   C2B  677   6.617   5.997   6.274 -0.1385  0.1462 -0.0241
   55PAPS   C3B  678   6.877   5.885   5.894  0.1548 -0.0897 -0.0385
   55PAPS   C4B  679   7.287   5.671   5.789 -0.0203  0.1509  0.2103
   56PAPS   CNO  680  -0.124   3.892   7.587  0.1343 -0.1886 -0.1876
   56PAPS   PO4  681   0.221   3.925   7.327 -0.2200 -0.0488 -0.2437
   56PAPS   GL1  682   0.105   4.111   6.879 -0.0595 -0.0586  0.1919
   56PAPS   GL2  683   0.433   4.040   6.841  0.2262 -0.0703  0.2220
   56PAPS   D1A  684  -0.281   4.383   6.706  0.2770  0.0989  0.0548
   56PAPS   D2A  685  -0.304   4.052   6.558  0.1911  0.3655  0.2049
   56PAPS   D3A  686  -0.276   4.226   6.238 -0.1681 -0.1595  0.2068
   56PAPS   D4A  687  -0.594   3.973   6.091  0.2361  0.2424 -0.3399
   56PAPS   C5A  688  -0.758   3.830   5.604 -0.1814 -0.1370  0.0715
   56PAPS   C1B  689   0.794   4.065   6.519  0.0459  0.2523  0.2098
   56PAPS   C2B  690   0.895   4.087   6.106 -0.0008 -0.2193  0.3735
   56PAPS   C3B  691   0.783   4.274   5.686  0.1178 -0.2617 -0.0356
   56PAPS   C4B  692   0.657   4.448   5.220 -0.0345 -0.0659 -0.2247
   57PAPS   CNO  693   5.452   6.108   7.600  0.3199  0.0559 -0.0218
   57PAPS   PO4  694   5.160   6.085   7.247  0.0166  0.1540 -0.1752
   57PAPS   GL1  695   4.801   5.706   7.159  0.1556 -0.1239 -0.2368
   57PAPS   GL2  696   5.017   5.590   6.892  0.0272 -0.4074 -0.1000
   57PAPS   D1A  697   4.562   5.311   6.993  0.0513  0.2300 -0.0281
   57PAPS   D2A  698   4.213   5.414   6.911  0.0258 -0.0260  0.1912
   57PAPS   D3A  699   4.221   4.962   6.880  0.3322 -0.0102  0.0240
   57PAPS   D4A  700   4.524   5.052   6.553 -0.1421  0.0847 -0.1630
   57PAPS   C5A  701   4.822   5.364   6.285  0.2606  0.1539 -0.2422
   57PAPS   C1B  702   5.060   5.816   6.522  0.0860  0.0510  0.1340
   57PAPS   C2B  703   4.757   5.874   6.232 -0.0129 -0.0907  0.0106
   57PAPS   C3B  704   4.922   5.990   5.885  0.0793  0.1167  0.1762
   57PAPS   C4B  705   5.251   5.988   5.610  0.1368 -0.1836  0.0541
   58PAPS   CNO  706   2.422   0.644   8.479 -0.1953  0.2537  0.0506
   58PAPS   PO4  707   2.847   0.600   8.488  0.1113 -0.2831 -0.3235
   58PAPS   GL1  708   3.110   0.983   8.259 -0.0775 -0.0854 -0.1391
   58PAPS   GL2  709   3.066   1.247   8.463  0.2746  0.0777 -0.2002
   58PAPS   D1A  710   3.514   0.987   8.198  0.0142 -0.1561 -0.1960
   58PAPS   D2A  711   3.679   1.307   8.247 -0.0404 -0.1395 -0.1481
   58PAPS   D3A  712   3.992   0.960   8.213  0.2067 -0.1507  0.1149
   58PAPS   D4A  713   4.128   1.404   8.261 -0.0777 -0.1945 -0.0735
   58PAPS   C5A  714   3.998   1.757   7.977  0.0423 -0.1110  0.4087
   58PAPS   C1B  715   3.311   1.547   8.407  0.3152  0.3794 -0.0147
   58PAPS   C2B  716   3.274   1.938   8.187  0.0870  0.0401 -0.0400
   58PAPS   C3B  717   3.195   2.421   8.206  0.0821  0.3140  0.1201
   58PAPS   C4B  718   3.163   2.796   7.997 -0.1972 -0.2407  0.1740
   59PAPS   CNO  719   2.086  -0.205   7.844 -0.1127  0.0675 -0.0687
   59PAPS   PO4  720   2.439  -0.121   7.536 -0.0828 -0.0999 -0.2272
   59PAPS   GL1  721   2.417   0.149   7.215  0.0264  0.1605  0.1808
   59PAPS   GL2  722   2.598  -0.104   7.058 -0.2108  0.0184 -0.0027
   59PAPS   D1A  723   2.130   0.374   6.958  0.0749 -0.2060  0.1312
   59PAPS   D2A  724   2.056   0.801   7.049  0.3160  0.0078 -0.1106
   59PAPS   D3A  725   1.810   0.627   6.656 -0.3849 -0.1151 -0.0760
   59PAPS   D4A  726   2.080   0.916   6.575  0.0763  0.0137 -0.0673
   59PAPS   C5A  727   2.019   1.040   6.171 -0.1921 -0.3060 -0.1743
   59PAPS   C1B  728   2.558   0.186   6.679 -0.0398  0.3044  0.1404
   59PAPS   C2B  729   2.609   0.234   6.313 -0.1497  0.3179  0.0554
   59PAPS   C3B  730   2.600   0.348   5.960 -0.1965  0.1926  0.5791
   59PAPS   C4B  731   2.397   0.477   5.487  0.0292  0.1557 -0.0310
   60PAPS   CNO  732   2.079   3.611   7.431  0.0009  0.2581 -0.2272
   60PAPS   PO4  733   2.095   3.616   7.899  0.0983 -0.1432  0.2249
   60PAPS   GL1  734   2.085   3.166   7.709 -0.1392 -0.0063  0.1458
   60PAPS   GL2  735   2.266   3.084   7.457  0.0787  0.1682  0.1121
   60PAPS   D1A  736   1.958   2.686   7.696  0.4451 -0.1957 -0.0263
   60PAPS   D2A  737   1.951   2.266   7.803  0.1077 -0.1325 -0.1199
   60PAPS   D3A  738   2.197   2.110   7.546  0.3769  0.0614  0.0322
   60PAPS   D4A  739   2.013   2.346   7.215 -0.1233 -0.0204 -0.0767
   60PAPS   C5A  740   2.067   2.714   7.071 -0.0317 -0.2385  0.2450
   60PAPS   C1B  741   2.527   3.022   7.093  0.2418 -0.0380 -0.0895
   60PAPS   C2B  742   2.655   2.737   6.832 -0.1712 -0.0874 -0.0734
   60PAPS   C3B  743   2.564   2.491   6.464  0.0434  0.1409  0.3553
   60PAPS   C4B  744   2.259   2.250   6.310  0.0172 -0.0291  0.1521
   61PAPS   CNO  745   6.964   6.168   7.695 -0.0906 -0.0998 -0.3509
   61PAPS   PO4  746   7.230   5.936   7.355  0.0028  0.1726  0.2458
   61PAPS   GL1  747   7.199   5.828   6.957  0.3194  0.0850  0.1175
   61PAPS   GL2  748   7.514   5.910   6.821 -0.3172  0.1416  0.2505
   61PAPS   D1A  749   7.132   5.803   6.540 -0.4021  0.1559 -0.2206
   61PAPS   D2A  750   7.092   5.436   6.217 -0.2742  0.0209  0.0248
   61PAPS   D3A  751   6.688   5.549   6.277 -0.0402 -0.0421 -0.1532
   61PAPS   D4A  752   6.591   5.330   5.904 -0.6093  0.2335  0.1821
   61PAPS   C5A  753   6.472   5.365   5.513  0.0045 -0.4513 -0.1111
   61PAPS   C1B  754   7.349   6.262   6.692 -0.1594 -0.0620  0.1189
   61PAPS   C2B  755   7.598   6.427   6.359 -0.1074  0.5282 -0.2436
   61PAPS   C3B  756   7.717   6.620   5.949  0.0843  0.1612 -0.2226
   61PAPS   C4B  757   7.743   6.906   5.730  0.0113  0.1104  0.0821
   62PAPS   CNO  758   0.587  -0.129   7.413  0.3024  0.3478 -0.2998
   62PAPS   PO4  759   0.687  -0.188   6.971 -0.0403  0.3199 -0.1362
   62PAPS   GL1  760   0.431   0.003   6.753  0.0684  0.2024 -0.1046
   62PAPS   GL2  761   0.601   0.249   6.681 -0.1711 -0.0018 -0.3900
   62PAPS   D1A  762   0.386   0.043   6.310  0.0443  0.0228 -0.0926
   62PAPS   D2A  763   0.525  -0.313   6.190 -0.1034  0.2045 -0.1947
   62PAPS   D3A  764   0.267  -0.305   5.824  0.0872 -0.0449  0.2408
   62PAPS   D4A  765   0.603  -0.395   5.581  0.0250  0.1142 -0.1159
   62PAPS   C5A  766   1.096  -0.294   5.521  0.2770 -0.2028  0.2578
   62PAPS   C1B  767   0.710   0.545   6.327  0.0308  0.1091 -0.2101
   62PAPS   C2B  768   0.865   0.806   6.114 -0.0195  0.4611  0.0210
   62PAPS   C3B  769   1.139   0.987   5.981  0.3820 -0.0768 -0.2403
   62PAPS   C4B  770   1.594   1.190   5.748 -0.1693 -0.2191  0.0191
   63PAPS   CNO  771   4.895   4.303   7.768  0.2134  0.0941 -0.3827
   63PAPS   PO4  772   4.745   3.994   7.895  0.1560 -0.0160 -0.2305
   63PAPS   GL1  773   4.876   4.020   7.372  0.1794 -0.0748  0.1182
   63PAPS   GL2  774   4.717   4.315   7.309 -0.0549  0.2439 -0.4915
   63PAPS   D1A  775   4.934   3.894   6.962  0.0793  0.0383 -0.0236
   63PAPS   D2A  776   4.619   3.789   6.739 -0.1935  0.0477  0.1580
   63PAPS   D3A  777   4.787   3.395   6.495 -0.3453  0.0411 -0.1705
   63PAPS   D4A  778   4.951   3.075   6.575  0.1735  0.0408 -0.2572
   63PAPS   C5A  779   4.613   2.964   6.883  0.2556  0.0766  0.0648
   63PAPS   C1B  780   5.082   4.358   7.020  0.1009  0.1077 -0.2063
   63PAPS   C2B  781   5.107   4.506   6.665 -0.1074  0.1644  0.0037
   63PAPS   C3B  782   4.926   4.374   6.256  0.0269 -0.1651 -0.1691
   63PAPS   C4B  783   4.815   4.233   5.840 -0.2137  0.1962  0.0354
   64PAPS   CNO  784   5.936   6.320   7.479  0.0659 -0.0194  0.0379
   64PAPS   PO4  785   6.253   6.590   7.235  0.2003 -0.0813 -0.0277
   64PAPS   GL1  786   6.056   6.762   6.751 -0.2149  0.2320  0.0314
   64PAPS   GL2  787   6.429   6.666   6.699  0.0819  0.1219 -0.2837
   64PAPS   D1A  788   6.044   6.820   6.337  0.0721 -0.1377  0.0497
   64PAPS   D2A  789   6.370   7.077   6.149 -0.0351 -0.0352  0.1008
   64PAPS   D3A  790   6.068   7.360   6.198  0.0884  0.0997  0.0875
   64PAPS   D4A  791   6.044   7.060   5.819  0.1709 -0.0415 -0.2354
   64PAPS   C5A  792   6.156   6.640   5.814 -0.0436 -0.2849 -0.1696
   64PAPS   C1B  793   6.423   6.405   6.361 -0.0445  0.1125  0.0098
   64PAPS   C2B  794   6.491   6.270   5.864  0.2516  0.1130  0.1416
   64PAPS   C3B  795   6.227   6.252   5.539  0.0683  0.2292 -0.0523
   64PAPS   C4B  796   6.170   5.881   5.250  0.1684 -0.1421 -0.1525
   65PAPS   CNO  797   3.389  -0.312   7.450  0.1286  0.3052  0.0058
   65PAPS   PO4  798   3.647   0.011   7.401  0.2002  0.2029 -0.0338
   65PAPS   GL1  799   3.683   0.358   7.169  0.1387  0.0784 -0.4449
   65PAPS   GL2  800   3.701   0.525   7.546  0.3381 -0.1719  0.3048
   65PAPS   D1A  801   3.465   0.632   6.782  0.0939 -0.1845  0.1866
   65PAPS   D2A  802   3.824   0.821   6.703 -0.1829 -0.1110  0.1195
   65PAPS   D3A  803   3.900   0.383   6.690 -0.1023  0.0948  0.1840
   65PAPS   D4A  804   4.276   0.156   6.725 -0.0567 -0.0130  0.0843
   65PAPS   C5A  805   4.623   0.255   6.957  0.2454 -0.1568  0.0173
   65PAPS   C1B  806   3.762   0.829   7.180  0.0207 -0.1375  0.1423
   65PAPS   C2B  807   4.125   1.118   7.054  0.2519 -0.3077 -0.0576
   65PAPS   C3B  808   4.478   1.329   7.070 -0.1689 -0.0715  0.1407
   65PAPS   C4B  809   4.708   1.603   6.927 -0.1692  0.1356 -0.0002
   66PAPS   CNO  810   2.012   3.756   9.270  0.0492 -0.1302  0.0405
   66PAPS   PO4  811   2.321   3.654   8.970 -0.0820  0.4354  0.0501
   66PAPS   GL1  812   2.776   3.675   9.045  0.0291 -0.0435  0.0022
   66PAPS   GL2  813   2.669   3.400   9.246  0.0755 -0.1102 -0.0460
   66PAPS   D1A  814   3.232   3.593   9.256  0.2958 -0.1219  0.0384
   66PAPS   D2A  815   3.112   3.355   8.803  0.1899 -0.1296 -0.3265
   66PAPS   D3A  816   2.816   3.089   8.759  0.0593 -0.1014  0.3951
   66PAPS   D4A  817   2.704   2.738   9.078 -0.0725 -0.3890 -0.0944
   66PAPS   C5A  818   3.067   2.505   9.066  0.0727 -0.0364 -0.0068
   66PAPS   C1B  819   2.648   3.031   9.497 -0.2460 -0.2866  0.0130
   66PAPS   C2B  820   2.921   2.690   9.546  0.0631 -0.0884 -0.2708
   66PAPS   C3B  821   3.361   2.579   9.429 -0.0101 -0.1571 -0.3164
   66PAPS   C4B  822   3.740   2.670   9.599  0.1097  0.3553  0.1288
   67PAPS   CNO  823   1.094   6.042   7.967  0.2892  0.0258 -0.0379
   67PAPS   PO4  824   1.053   6.044   7.447  0.5418  0.0373  0.3300
   67PAPS   GL1  825   1.063   5.899   7.069 -0.0122 -0.3312 -0.2907
   67PAPS   GL2  826   0.944   5.876   6.896  0.0111 -0.0507 -0.0666
   67PAPS   D1A  827   1.397   5.731   6.683 -0.0128  0.1516 -0.2537
   67PAPS   D2A  828   1.652   5.588   6.473  0.0567  0.0770  0.0660
   67PAPS   D3A  829   1.488   5.232   6.528 -0.2061 -0.2406 -0.0047
   67PAPS   D4A  830   1.081   5.360   6.472 -0.3178 -0.0721 -0.1209
   67PAPS   C5A  831   0.806   5.164   6.520  0.1151 -0.1241  0.2420
   67PAPS   C1B  832   0.778   5.814   6.466  0.1372 -0.1923  0.1980
   67PAPS   C2B  833   0.439   5.461   6.338  0.1716 -0.0406 -0.0276
   67PAPS   C3B  834   0.431   5.200   5.926 -0.0569 -0.0881  0.2582
   67PAPS   C4B  835   0.592   4.758   5.758 -0.0003 -0.2093 -0.0362
   68PAPS   CNO  836   0.011   1.746   7.704  0.1981 -0.2229  0.0791
   68PAPS   PO4  837   0.235   2.062   7.682 -0.3662  0.0578 -0.1651
   68PAPS   GL1  838   0.362   2.341   7.324  0.0483  0.1354  0.1127
   68PAPS   GL2  839   0.249   2.339   6.991 -0.0214 -0.4260  0.1261
   68PAPS   D1A  840   0.766   2.504   7.362 -0.2110 -0.0757 -0.1262
   68PAPS   D2A  841   0.740   2.832   7.001  0.2075 -0.1107  0.1576
   68PAPS   D3A  842   0.338   2.850   6.822 -0.0448  0.0309  0.1231
   68PAPS   D4A  843  -0.075   2.661   6.646  0.1922 -0.0278 -0.4319
   68PAPS   C5A  844  -0.031   2.628   6.180  0.1896  0.5197  0.1438
   68PAPS   C1B  845   0.654   2.426   6.757 -0.3152 -0.2322 -0.1506
   68PAPS   C2B  846   0.746   2.652   6.457  0.0514 -0.3698  0.0990
   68PAPS   C3B  847   0.706   2.899   6.092  0.0501 -0.0587 -0.0721
   68PAPS   C4B  848   0.925   3.188   5.899  0.1486 -0.2225 -0.1192
   69PAPS   CNO  849  -0.140   3.087   7.484  0.1503 -0.5200  0.0148
   69PAPS   PO4  850  -0.058   3.481   7.317  0.0977 -0.0751  0.4090
   69PAPS   GL1  851   0.175   3.545   6.978  0.3241 -0.1980  0.2533
   69PAPS   GL2  852   0.018   3.550   6.849 -0.0651 -0.0265  0.0740
   69PAPS   D1A  853   0.576   3.388   6.808 -0.0575  0.2316  0.0230
   69PAPS   D2A  854   0.660   3.258   6.405 -0.1991  0.2380  0.1797
   69PAPS   D3A  855   0.469   3.669   6.445  0.1774  0.1407  0.1278
   69PAPS   D4A  856   0.641   3.661   6.073  0.0723 -0.2031 -0.0887
   69PAPS   C5A  857   0.474   3.878   5.791  0.0021  0.3109  0.0741
   69PAPS   C1B  858  -0.041   3.580   6.483 -0.0158  0.1878 -0.1148
   69PAPS   C2B  859   0.106   3.895   6.146  0.3178 -0.0636  0.0148
   69PAPS   C3B  860  -0.232   4.066   5.785 -0.0317  0.1718  0.2310
   69PAPS   C4B  861  -0.235   4.210   5.411 -0.0442  0.0655 -0.0104
   70PAPS   CNO  862   5.814   3.169   8.225 -0.1018  0.1010 -0.1006
   70PAPS   PO4  863   5.439   3.226   8.598  0.0973  0.0180 -0.1532
   70PAPS   GL1  864   5.106   3.008   8.622  0.3368  0.2060  0.0236
   70PAPS   GL2  865   4.913   3.010   8.418  0.3822  0.0674 -0.1737
   70PAPS   D1A  866   5.000   2.732   8.937  0.1297  0.0773 -0.0225
   70PAPS   D2A  867   4.744   2.972   9.165 -0.0252 -0.0139  0.1874
   70PAPS   D3A  868   4.421   2.813   9.057  0.1387  0.0522  0.1448
   70PAPS   D4A  869   4.034   2.904   9.220  0.2680  0.3084 -0.0964
   70PAPS   C5A  870   3.864   3.178   9.511  0.2502  0.0390  0.1446
   70PAPS   C1B  871   4.498   3.099   8.231  0.1055  0.0722 -0.0487
   70PAPS   C2B  872   3.993   3.159   8.385  0.4171 -0.0126  0.1687
   70PAPS   C3B  873   3.664   2.873   8.416  0.1434 -0.2200  0.0732
   70PAPS   C4B  874   3.229   2.862   8.480  0.1409  0.1644 -0.1100
   71PAPS   CNO  875   3.590   6.171   7.169  0.0448 -0.0021  0.0030
   71PAPS   PO4  876   3.397   6.496   7.382  0.1916  0.0615 -0.1399
   71PAPS   GL1  877   3.524   6.729   7.000 -0.1757  0.3027 -0.0423
   71PAPS   GL2  878   3.602   6.523   6.780  0.0290  0.0521 -0.1070
   71PAPS   D1A  879   3.240   6.835   6.699 -0.3285  0.1407 -0.0256
   71PAPS   D2A  880   3.028   6.900   6.403 -0.0392  0.3212  0.0369
   71PAPS   D3A  881   3.338   6.878   6.167 -0.0180  0.0442  0.1690
   71PAPS   D4A  882   3.407   7.158   5.918 -0.1487 -0.0164  0.1546
   71PAPS   C5A  883   3.333   7.193   5.430 -0.1566 -0.2820  0.3282
   71PAPS   C1B  884   3.531   6.195   6.504 -0.0804 -0.4155 -0.0334
   71PAPS   C2B  885   3.721   6.041   6.220  0.0402  0.0453  0.1794
   71PAPS   C3B  886   3.784   6.071   5.769 -0.0757  0.1223 -0.0480
   71PAPS   C4B  887   4.090   6.025   5.330 -0.0756  0.2168  0.0127
   72PAPS   CNO  888   1.651   2.775   8.928  0.0260  0.1037 -0.2393
   72PAPS   PO4  889   2.026   2.824   9.126  0.0952 -0.2755 -0.3597
   72PAPS   GL1  890   2.089   3.179   9.357  0.3893  0.0470 -0.1789
   72PAPS   GL2  891   1.905   3.086   9.643 -0.0775 -0.0594  0.3743
   72PAPS   D1A  892   2.336   3.422   9.761 -0.0580  0.2329 -0.0424
   72PAPS   D2A  893   2.006   3.413  10.068 -0.1318 -0.0817  0.1033
   72PAPS   D3A  894   2.366   3.204  10.183  0.0582 -0.0104 -0.1636
   72PAPS   D4A  895   2.645   3.055  10.473  0.0617 -0.1872  0.1318
   72PAPS   C5A  896   2.826   2.587  10.555  0.1142  0.0401 -0.0428
   72PAPS   C1B  897   1.962   2.932  10.079 -0.1236 -0.1351 -0.1586
   72PAPS   C2B  898   1.987   2.935  10.493 -0.1486  0.2379 -0.1054
   72PAPS   C3B  899   2.039   2.939  10.967 -0.0316 -0.0423  0.1959
   72PAPS   C4B  900   1.939   3.331  11.147  0.0432 -0.1668  0.2119
   73PAPS   CNO  901   2.334   6.696   7.018 -0.0224  0.0470 -0.1147
   73PAPS   PO4  902   2.745   6.833   7.184  0.0877  0.2956  0.0592
   73PAPS   GL1  903   2.920   7.119   6.910 -0.1728 -0.2172  0.0269
   73PAPS   GL2  904   2.580   7.115   6.804 -0.2549 -0.0971  0.1575
   73PAPS   D1A  905   3.202   7.289   6.586  0.1043  0.0549  0.0241
   73PAPS   D2A  906   3.027   7.319   6.146  0.3696  0.1186  0.0722
   73PAPS   D3A  907   3.015   7.667   6.027  0.0308 -0.1914 -0.1862
   73PAPS   D4A  908   3.301   7.779   5.782  0.3167 -0.1984  0.2084
   73PAPS   C5A  909   3.655   7.525   5.688 -0.5170 -0.2545  0.0915
   73PAPS   C1B  910   2.664   7.441   6.451 -0.1059  0.2147  0.1154
   73PAPS   C2B  911   2.535   7.507   6.015 -0.2945  0.0140 -0.0240
   73PAPS   C3B  912   2.139   7.671   5.755  0.0626 -0.2760 -0.3219
   73PAPS   C4B  913   1.724   7.895   5.577 -0.1608 -0.1233  0.0208
   74PAPS   CNO  914   3.997   2.215   4.420  0.3058  0.1043 -0.1641
   74PAPS   PO4  915   4.444   2.365   4.512 -0.2014 -0.2683  0.1600
   74PAPS   GL1  916   4.756   2.187   4.656  0.1606 -0.0289  0.0956
   74PAPS   GL2  917   4.917   2.307   4.919  0.1885 -0.0628 -0.1633
   74PAPS   D1A  918   5.037   1.743   4.636  0.2411 -0.1800 -0.1788
   74PAPS   D2A  919   4.578   1.710   4.778 -0.1928 -0.2932 -0.2513
   74PAPS   D3A  920   4.440   1.644   5.273 -0.1414  0.2819  0.0481
   74PAPS   D4A  921   4.622   1.577   5.642 -0.1444 -0.0100  0.0038
   74PAPS   C5A  922   5.102   1.602   5.652  0.1350  0.3287  0.1828
   74PAPS   C1B  923   5.036   2.563   5.208  0.0820 -0.0087 -0.0621
   74PAPS   C2B  924   5.250   2.613   5.533  0.1018 -0.0057 -0.0287
   74PAPS   C3B  925   5.167   2.851   5.895 -0.2498 -0.0052  0.1493
   74PAPS   C4B  926   5.226   3.188   6.189 -0.1023 -0.0462 -0.1061
   75PAPS   CNO  927   7.192   7.880   2.951  0.1034  0.0744  0.1162
   75PAPS   PO4  928   7.154   7.721   3.259  0.1509 -0.1365  0.1988
   75PAPS   GL1  929   7.074   7.477   3.568  0.3154 -0.2691 -0.0133
   75PAPS   GL2  930   6.892   7.637   3.708  0.2697 -0.1606 -0.4594
   75PAPS   D1A  931   7.155   7.284   3.982 -0.3078  0.0466  0.1887
   75PAPS   D2A  932   6.732   7.295   4.130  0.1392 -0.1271  0.0420
   75PAPS   D3A  933   6.806   6.943   4.226 -0.1431  0.3288 -0.1214
   75PAPS   D4A  934   6.716   6.894   4.645 -0.1940 -0.2097 -0.0297
   75PAPS   C5A  935   6.301   6.985   4.891  0.2244  0.2650  0.1913
   75PAPS   C1B  936   6.910   7.779   4.125 -0.2697 -0.4514  0.3042
   75PAPS   C2B  937   6.972   7.972   4.660 -0.2447  0.2299  0.2813
   75PAPS   C3B  938   7.162   8.045   5.082  0.0346  0.1999  0.2305
   75PAPS   C4B  939   7.144   8.185   5.451 -0.0456 -0.1820  0.3055
   76PAPS   CNO  940   3.085   1.142   4.026 -0.0035  0.3998 -0.1543
   76PAPS   PO4  941   3.175   0.777   3.647  0.1134  0.0312  0.0256
   76PAPS   GL1  942   3.136   0.462   4.015  0.3376  0.2256 -0.1391
   76PAPS   GL2  943   2.907   0.667   4.197 -0.2115 -0.1353  0.0064
   76PAPS   D1A  944   3.320   0.556   4.447  0.0011 -0.1992 -0.2948
   76PAPS   D2A  945   3.396   0.386   4.904  0.1772 -0.0730 -0.2684
   76PAPS   D3A  946   3.631   0.073   5.233 -0.2426 -0.0903  0.0699
   76PAPS   D4A  947   3.928   0.244   5.612 -0.2327  0.0235  0.1667
   76PAPS   C5A  948   4.419   0.354   5.417 -0.0534  0.2329  0.0830
   76PAPS   C1B  949   2.870   0.698   4.645  0.0985 -0.0082 -0.0667
   76PAPS   C2B  950   2.668   0.904   4.995  0.2125 -0.0398  0.1000
   76PAPS   C3B  951   2.298   0.907   5.327  0.0566  0.0554 -0.1572
   76PAPS   C4B  952   2.046   1.123   5.659 -0.1504  0.0503 -0.1425
   77PAPS   CNO  953   3.830   5.340   3.305 -0.3215  0.1368  0.2417
   77PAPS   PO4  954   4.252   5.338   3.213  0.0571 -0.0933 -0.0352
   77PAPS   GL1  955   4.469   5.614   3.549 -0.1091  0.3719 -0.2465
   77PAPS   GL2  956   4.705   5.452   3.719 -0.2465 -0.0423  0.2569
   77PAPS   D1A  957   4.421   5.966   3.811  0.1885  0.1980  0.0493
   77PAPS   D2A  958   4.193   6.322   4.076  0.0474 -0.0397  0.3221
   77PAPS   D3A  959   3.909   6.250   3.928 -0.0158  0.0313  0.0470
   77PAPS   D4A  960   3.622   5.913   4.101  0.0862  0.0539  0.1291
   77PAPS   C5A  961   3.522   5.816   4.523 -0.0921 -0.1258 -0.1129
   77PAPS   C1B  962   4.508   5.409   4.036 -0.4512 -0.1760 -0.1064
   77PAPS   C2B  963   4.336   5.258   4.430 -0.0438 -0.0137  0.1958
   77PAPS   C3B  964   4.231   5.193   4.865  0.1434  0.1940  0.1175
   77PAPS   C4B  965   4.461   4.920   5.126 -0.3366 -0.0247 -0.1419
   78PAPS   CNO  966   2.647   3.650   4.255  0.1521 -0.1282  0.0126
   78PAPS   PO4  967   2.870   3.912   3.925 -0.2546 -0.1078  0.0489
   78PAPS   GL1  968   3.080   4.337   4.173  0.0192  0.0631  0.2081
   78PAPS   GL2  969   3.361   4.326   4.374  0.0361  0.3659 -0.1612
   78PAPS   D1A  970   3.009   4.640   4.551  0.1320  0.0283 -0.1205
   78PAPS   D2A  971   3.158   4.516   4.952 -0.1025  0.2292 -0.0028
   78PAPS   D3A  972   3.492   4.477   4.967 -0.1292  0.1982  0.0964
   78PAPS   D4A  973   3.895   4.177   4.892 -0.0080 -0.2276 -0.1401
   78PAPS   C5A  974   4.038   4.062   5.296  0.1248 -0.1551  0.0404
   78PAPS   C1B  975   3.048   4.160   4.619  0.0071 -0.2934 -0.2042
   78PAPS   C2B  976   2.669   3.856   4.787  0.1399 -0.0720  0.1773
   78PAPS   C3B  977   2.335   3.900   5.094  0.1028  0.0045 -0.3155
   78PAPS   C4B  978   2.211   3.922   5.459  0.2527  0.3336 -0.1721
   79PAPS   CNO  979  -0.180   7.188   3.549 -0.3066 -0.2087 -0.0952
   79PAPS   PO4  980   0.207   7.193   3.825 -0.1434  0.1510  0.0258
   79PAPS   GL1  981   0.388   7.065   4.252 -0.0836  0.0461  0.1855
   79PAPS   GL2  982   0.656   7.196   4.281  0.0582  0.2950  0.3157
   79PAPS   D1A  983   0.323   6.887   4.651  0.0099  0.0047 -0.0502
   79PAPS   D2A  984   0.040   6.556   4.620 -0.0773 -0.0984  0.0358
   79PAPS   D3A  985  -0.089   6.794   4.957  0.2478 -0.2607 -0.0528
   79PAPS   D4A  986   0.192   6.856   5.214  0.2450 -0.0697  0.1963
   79PAPS   C5A  987   0.595   7.071   5.124  0.3316  0.1875  0.0014
   79PAPS   C1B  988   0.757   7.165   4.690 -0.1356 -0.2906 -0.0714
   79PAPS   C2B  989   1.054   7.220   4.999  0.1329 -0.2113 -0.2958
   79PAPS   C3B  990   1.334   7.558   5.131  0.0288 -0.4160 -0.0574
   79PAPS   C4B  991   1.250   7.887   5.288 -0.0191  0.1340 -0.0693
   80PAPS   CNO  992   0.367   2.840   3.250 -0.3101  0.0249 -0.1022
   80PAPS   PO4  993   0.329   2.678   3.620  0.0227  0.1471  0.3164
   80PAPS   GL1  994   0.442   2.933   3.942  0.0537 -0.2987 -0.3850
   80PAPS   GL2  995   0.619   2.645   4.035  0.1691 -0.1596  0.0153
   80PAPS   D1A  996   0.668   3.277   4.184  0.1658  0.1245  0.0654
   80PAPS   D2A  997   0.430   3.217   4.540  0.2980  0.0096  0.1324
   80PAPS   D3A  998   0.784   3.435   4.706  0.0627 -0.2155 -0.1697
   80PAPS   D4A  999   0.710   3.816   4.910  0.0537 -0.0392  0.2420
   80PAPS   C5A 1000   0.607   3.906   5.273  0.1501  0.1537  0.1297
   80PAPS   C1B 1001   0.703   2.812   4.460  0.1597  0.1554  0.2814
   80PAPS   C2B 1002   0.866   2.907   4.774 -0.4451  0.0257 -0.1023
   80PAPS   C3B 1003   1.055   2.885   5.193 -0.1488 -0.0368  0.2530
   80PAPS   C4B 1004   0.852   2.839   5.572  0.0059  0.0041  0.2206
   81PAPS   CNO 1005   2.137   3.165   3.224 -0.2805  0.0535 -0.2294
   81PAPS   PO4 1006   1.917   3.497   3.275 -0.2871 -0.0288 -0.3199
   81PAPS   GL1 1007   2.060   3.831   3.600  0.1501  0.1676  0.0640
   81PAPS   GL2 1008   2.019   3.754   3.990 -0.3606  0.1387 -0.1327
   81PAPS   D1A 1009   2.324   4.129   3.984 -0.2773 -0.0319 -0.0236
   81PAPS   D2A 1010   2.536   4.117   4.389 -0.0100  0.3704  0.1541
   81PAPS   D3A 1011   2.573   4.550   4.331  0.1958  0.0904 -0.0455
   81PAPS   D4A 1012   2.165   4.626   4.625  0.0047 -0.1108 -0.1273
   81PAPS   C5A 1013   2.170   4.588   5.052  0.3233  0.2495  0.0205
   81PAPS   C1B 1014   2.074   3.932   4.404 -0.0906  0.1553  0.1777
   81PAPS   C2B 1015   1.977   4.198   4.809  0.1372 -0.0133  0.0420
   81PAPS   C3B 1016   1.743   4.271   5.076 -0.0352 -0.0950  0.0913
   81PAPS   C4B 1017   1.377   4.491   5.230  0.2086 -0.0877  0.1261
   82PAPS   CNO 1018   2.848   6.342   3.480  0.2388  0.0068  0.1315
   82PAPS   PO4 1019   3.145   6.067   3.321  0.0033  0.0837  0.0894
   82PAPS   GL1 1020   3.001   5.897   3.756  0.0924 -0.1708  0.0331
   82PAPS   GL2 1021   2.795   5.890   3.859 -0.0238  0.0023  0.1539
   82PAPS   D1A 1022   3.156   5.969   4.193  0.0832 -0.2968  0.0699
   82PAPS   D2A 1023   3.076   5.572   4.181  0.3125 -0.0310  0.0846
   82PAPS   D3A 1024   3.472   5.402   4.094  0.1669 -0.0008  0.2586
   82PAPS   D4A 1025   3.419   5.366   4.570  0.3170  0.1947  0.1247
   82PAPS   C5A 1026   3.439   5.676   5.017 -0.0394  0.3400 -0.0101
   82PAPS   C1B 1027   2.587   5.548   4.150 -0.4607  0.2689  0.0834
   82PAPS   C2B 1028   2.510   5.489   4.601  0.1303 -0.0893  0.4642
   82PAPS   C3B 1029   2.594   5.345   4.992  0.0463 -0.0863 -0.1936
   82PAPS   C4B 1030   2.672   5.217   5.495 -0.1615  0.0052  0.3387
   83PAPS   CNO 1031   6.483   4.103   3.119 -0.4232  0.0185 -0.0197
   83PAPS   PO4 1032   6.082   4.157   3.195  0.2678  0.3152 -0.1049
   83PAPS   GL1 1033   6.203   3.902   3.530  0.0595 -0.3985  0.0920
   83PAPS   GL2 1034   6.253   4.073   3.766  0.1337 -0.0361 -0.1016
   83PAPS   D1A 1035   6.165   3.566   3.753  0.2580  0.4126 -0.1770
   83PAPS   D2A 1036   5.784   3.853   3.906  0.2579 -0.0265 -0.0864
   83PAPS   D3A 1037   6.022   3.925   4.417 -0.0640  0.1418  0.0440
   83PAPS   D4A 1038   5.723   4.245   4.734 -0.0293  0.0946  0.0433
   83PAPS   C5A 1039   5.872   4.528   4.992  0.1252  0.0568  0.0327
   83PAPS   C1B 1040   6.429   3.943   4.063  0.3029  0.0880  0.1536
   83PAPS   C2B 1041   6.553   4.249   4.378 -0.1253  0.2699  0.0106
   83PAPS   C3B 1042   6.504   4.339   4.777  0.0744 -0.1406  0.1330
   83PAPS   C4B 1043   6.371   4.477   5.213  0.1992 -0.1384 -0.3319
   84PAPS   CNO 1044   1.120   0.033   3.105 -0.2128  0.1735 -0.1435
   84PAPS   PO4 1045   0.999   0.036   3.553 -0.2989  0.1572  0.0539
   84PAPS   GL1 1046   1.268  -0.213   3.920 -0.0303  0.0177 -0.1017
   84PAPS   GL2 1047   1.087  -0.548   3.967 -0.1869  0.0528 -0.1279
   84PAPS   D1A 1048   1.649  -0.228   4.249 -0.1912  0.2117  0.1004
   84PAPS   D2A 1049   1.603   0.262   4.384  0.1163 -0.1576 -0.1202
   84PAPS   D3A 1050   1.959   0.421   4.627 -0.1449  0.2336 -0.0288
   84PAPS   D4A 1051   1.697   0.790   4.763 -0.1580  0.3645 -0.0882
   84PAPS   C5A 1052   1.466   0.600   5.118  0.1457 -0.2156 -0.1679
   84PAPS   C1B 1053   1.176  -0.390   4.367  0.2517  0.0454  0.0536
   84PAPS   C2B 1054   1.383  -0.195   4.655 -0.1099 -0.1043 -0.2005
   84PAPS   C3B 1055   1.662   0.105   4.869 -0.0681  0.2137  0.4828
   84PAPS   C4B 1056   1.865  -0.060   5.210  0.2641 -0.2857 -0.0746
   85PAPS   CNO 1057   3.636   1.306   4.166  0.0369 -0.1002  0.2333
   85PAPS   PO4 1058   3.905   1.696   4.201  0.1022 -0.0248  0.0539
   85PAPS   GL1 1059   4.043   1.771   4.612 -0.0161 -0.0065 -0.1692
   85PAPS   GL2 1060   4.161   1.990   4.792 -0.0300 -0.0356  0.1853
   85PAPS   D1A 1061   4.159   1.460   4.902 -0.0339 -0.0807 -0.2746
   85PAPS   D2A 1062   3.892   1.584   5.222  0.0384 -0.1433  0.2217
   85PAPS   D3A 1063   3.997   1.588   5.646 -0.3061  0.0949  0.2078
   85PAPS   D4A 1064   3.557   1.646   5.815  0.2570  0.1469 -0.0947
   85PAPS   C5A 1065   3.483   1.519   6.291 -0.2740 -0.3646  0.4038
   85PAPS   C1B 1066   4.107   2.053   5.219 -0.2485  0.3270 -0.2959
   85PAPS   C2B 1067   3.982   2.137   5.525  0.0279  0.1319  0.1821
   85PAPS   C3B 1068   3.813   2.157   5.895 -0.2155 -0.1875  0.0816
   85PAPS   C4B 1069   3.806   2.473   6.149  0.0917  0.0793 -0.1888
   86PAPS   CNO 1070   1.072   6.867   3.053 -0.0325  0.1568  0.1614
   86PAPS   PO4 1071   1.016   6.706   3.407 -0.1420 -0.0784  0.2926
   86PAPS   GL1 1072   1.168   6.591   3.782 -0.2052  0.1782 -0.2940
   86PAPS   GL2 1073   0.918   6.527   3.905 -0.0715  0.1667  0.1225
   86PAPS   D1A 1074   1.307   6.716   4.233 -0.3122 -0.1232 -0.1041
   86PAPS   D2A 1075   0.835   6.720   4.342 -0.0713 -0.0041 -0.0954
   86PAPS   D3A 1076   1.086   6.808   4.678 -0.2869  0.4782  0.3328
   86PAPS   D4A 1077   0.932   6.728   4.970  0.4843 -0.1462  0.3052
   86PAPS   C5A 1078   0.940   6.911   5.416 -0.1129  0.2436  0.2705
   86PAPS   C1B 1079   1.155   6.254   4.196 -0.4797  0.0453 -0.1530
   86PAPS   C2B 1080   1.066   6.186   4.598  0.1914  0.0859  0.2510
   86PAPS   C3B 1081   0.995   6.152   4.929 -0.3681  0.0961  0.0546
   86PAPS   C4B 1082   0.863   5.941   5.302  0.1998  0.1154  0.1128
   87PAPS   CNO 1083   4.929   6.384   3.151  0.3225  0.0218  0.0313
   87PAPS   PO4 1084   4.570   6.249   3.335  0.0363  0.1497  0.2349
   87PAPS   GL1 1085   4.505   6.513   3.709  0.0541 -0.2622  0.0115
   87PAPS   GL2 1086   4.856   6.450   3.790 -0.1564  0.0272  0.2048
   87PAPS   D1A 1087   4.197   6.766   3.905  0.1643  0.0770 -0.0303
   87PAPS   D2A 1088   3.802   6.757   3.771  0.1450 -0.0354  0.1282
   87PAPS   D3A 1089   3.770   6.678   4.190 -0.1074 -0.0474  0.1399
   87PAPS   D4A 1090   3.786   7.141   4.091  0.0381 -0.0281  0.0792
   87PAPS   C5A 1091   3.802   7.389   4.380 -0.0699  0.1350  0.1025
   87PAPS   C1B 1092   4.647   6.282   4.171 -0.2071 -0.0677 -0.1849
   87PAPS   C2B 1093   4.704   6.284   4.670  0.1171 -0.1907  0.0010
   87PAPS   C3B 1094   4.726   6.184   5.124  0.0159 -0.1591  0.1307
   87PAPS   C4B 1095   4.496   6.350   5.468 -0.0540 -0.0902 -0.0282
   88PAPS   CNO 1096   2.018   5.925   3.230 -0.2677  0.0585  0.0136
   88PAPS   PO4 1097   1.830   6.065   3.609 -0.0837  0.0671 -0.2482
   88PAPS   GL1 1098   2.028   6.086   3.979  0.1490  0.0876  0.2310
   88PAPS   GL2 1099   2.199   5.782   3.949 -0.1764  0.0298 -0.1326
   88PAPS   D1A 1100   2.018   6.303   4.350  0.3174  0.0159 -0.1731
   88PAPS   D2A 1101   1.599   6.313   4.446 -0.2450 -0.0026 -0.0531
   88PAPS   D3A 1102   1.456   6.474   4.783  0.1407 -0.4784 -0.0017
   88PAPS   D4A 1103   1.468   6.437   5.234  0.0812 -0.2476  0.0330
   88PAPS   C5A 1104   1.058   6.400   5.426  0.3281 -0.1594 -0.0332
   88PAPS   C1B 1105   2.199   5.850   4.447  0.0065 -0.3320  0.2271
   88PAPS   C2B 1106   2.064   6.158   4.784  0.1783 -0.0643 -0.1599
   88PAPS   C3B 1107   1.948   6.573   5.011 -0.2041  0.1548 -0.1233
   88PAPS   C4B 1108   1.904   6.800   5.375  0.2485 -0.1166 -0.0394
   89PAPS   CNO 1109   4.968   1.946   4.200  0.4018  0.1947 -0.1790
   89PAPS   PO4 1110   4.860   2.341   4.127  0.0540  0.1344  0.3051
   89PAPS   GL1 1111   5.095   2.760   4.319 -0.2094  0.3226 -0.2180
   89PAPS   GL2 1112   4.933   2.712   4.575  0.2347  0.1523 -0.3094
   89PAPS   D1A 1113   5.497   3.001   4.398 -0.3024 -0.0158  0.1128
   89PAPS   D2A 1114   5.632   3.020   4.807  0.3677 -0.0665 -0.0994
   89PAPS   D3A 1115   5.662   3.366   5.065 -0.1340  0.0579  0.1172
   89PAPS   D4A 1116   5.887   3.671   5.262 -0.1230 -0.1204 -0.1319
   89PAPS   C5A 1117   6.079   4.025   4.966  0.1218 -0.0685 -0.0868
   89PAPS   C1B 1118   5.086   2.906   4.878  0.2016 -0.2578 -0.4511
   89PAPS   C2B 1119   5.254   3.072   5.167 -0.0174 -0.1221 -0.0833
   89PAPS   C3B 1120   5.258   3.374   5.488  0.0819 -0.2353 -0.4165
   89PAPS   C4B 1121   4.943   3.346   5.818  0.0985  0.0818  0.0943
   90PAPS   CNO 1122   5.896   0.915   3.197 -0.2453  0.1205 -0.1906
   90PAPS   PO4 1123   5.921   1.112   3.536  0.0349  0.1753  0.0354
   90PAPS   GL1 1124   5.854   0.933   3.864 -0.0991 -0.2836 -0.1223
   90PAPS   GL2 1125   6.004   0.813   4.089  0.0896 -0.0715  0.0738
   90PAPS   D1A 1126   5.551   0.952   4.200  0.4197 -0.1525  0.3180
   90PAPS   D2A 1127   5.324   0.844   4.607  0.0486 -0.1656  0.0057
   90PAPS   D3A 1128   5.313   0.385   4.635  0.2725 -0.2154  0.2288
   90PAPS   D4A 1129   5.614   0.150   4.503 -0.0965  0.1037  0.4042
   90PAPS   C5A 1130   5.924   0.068   4.210  0.0485  0.2681  0.2588
   90PAPS   C1B 1131   5.807   0.606   4.491 -0.2547  0.1776  0.0168
   90PAPS   C2B 1132   5.737   0.531   4.814 -0.0774 -0.1555  0.1390
   90PAPS   C3B 1133   5.686   0.800   5.260 -0.8475  0.0740 -0.0139
   90PAPS   C4B 1134   5.661   0.845   5.718 -0.1077 -0.0072 -0.1449
   91PAPS   CNO 1135   1.701   3.191   4.004  0.0042 -0.1966 -0.0378
   91PAPS   PO4 1136   1.523   2.760   3.997  0.0703 -0.0805  0.2934
   91PAPS   GL1 1137   1.780   2.874   4.368 -0.4540  0.0034 -0.4024
   91PAPS   GL2 1138   1.706   2.743   4.683  0.0532 -0.0476  0.0395
   91PAPS   D1A 1139   2.224   2.922   4.613 -0.0940  0.2299 -0.0330
   91PAPS   D2A 1140   2.062   3.149   4.763 -0.1741  0.1169 -0.1611
   91PAPS   D3A 1141   2.040   2.838   5.129 -0.2226  0.2150 -0.2435
   91PAPS   D4A 1142   2.001   2.904   5.554  0.1656 -0.0315 -0.0787
   91PAPS   C5A 1143   1.655   2.911   5.695  0.2547  0.3155  0.2480
   91PAPS   C1B 1144   1.562   2.908   5.094  0.1548 -0.0295  0.0313
   91PAPS   C2B 1145   1.727   3.229   5.327  0.1724  0.1032  0.0326
   91PAPS   C3B 1146   1.673   3.717   5.525  0.0562  0.1756 -0.0764
   91PAPS   C4B 1147   1.399   3.947   5.378  0.0878  0.0611  0.0918
   92PAPS   CNO 1148   2.245   6.743   3.219  0.0337 -0.0170  0.0739
   92PAPS   PO4 1149   2.505   6.805   3.533  0.0320  0.0281  0.1424
   92PAPS   GL1 1150   2.786   6.781   3.848 -0.0298  0.1917 -0.0449
   92PAPS   GL2 1151   2.860   6.890   4.238 -0.0357 -0.0256  0.0184
   92PAPS   D1A 1152   2.911   6.375   3.985  0.0896  0.0313 -0.0800
   92PAPS   D2A 1153   3.273   6.544   4.229  0.1500 -0.0617 -0.0211
   92PAPS   D3A 1154   3.628   6.263   4.397 -0.0957 -0.1341  0.1462
   92PAPS   D4A 1155   3.349   6.501   4.722 -0.0668 -0.1550  0.1010
   92PAPS   C5A 1156   3.180   6.121   4.745  0.1935  0.1571  0.1034
   92PAPS   C1B 1157   2.996   6.938   4.665  0.0915 -0.0988  0.1808
   92PAPS   C2B 1158   3.315   7.072   4.961 -0.1401 -0.0730 -0.2328
   92PAPS   C3B 1159   3.525   6.763   5.166  0.2814  0.0497 -0.0331
   92PAPS   C4B 1160   3.704   6.928   5.614  0.2437 -0.0651  0.0233
   93PAPS   CNO 1161   0.912   0.932   3.502  0.2656 -0.2477 -0.1717
   93PAPS   PO4 1162   0.527   0.970   3.541  0.0750 -0.2315 -0.0209
   93PAPS   GL1 1163   0.732   1.050   3.945  0.1840 -0.3418 -0.2040
   93PAPS   GL2 1164   0.902   0.860   4.009 -0.3590  0.4942  0.0107
   93PAPS   D1A 1165   0.991   1.129   4.387 -0.0812 -0.0809 -0.3071
   93PAPS   D2A 1166   1.047   1.487   4.649  0.3001 -0.0962 -0.0592
   93PAPS   D3A 1167   1.052   1.524   5.095 -0.4757 -0.0467  0.4508
   93PAPS   D4A 1168   0.700   1.386   5.190 -0.1835 -0.1253  0.0875
   93PAPS   C5A 1169   0.679   0.953   5.475  0.0112  0.1050  0.2258
   93PAPS   C1B 1170   0.688   0.708   4.278 -0.0029 -0.2033  0.0946
   93PAPS   C2B 1171   0.661   0.639   4.665 -0.0840 -0.0238  0.1940
   93PAPS   C3B 1172   0.355   0.483   5.043 -0.1364 -0.1198  0.0239
   93PAPS   C4B 1173  -0.014   0.553   5.214 -0.0090  0.0876  0.0922
   94PAPS   CNO 1174   2.866   1.751   3.348 -0.0476  0.1693 -0.1586
   94PAPS   PO4 1175   2.472   1.627   3.566 -0.1984 -0.0165 -0.2528
   94PAPS   GL1 1176   2.502   1.535   4.039 -0.2742  0.0446  0.0307
   94PAPS   GL2 1177   2.606   1.911   4.219 -0.2985  0.2169  0.0209
   94PAPS   D1A 1178   2.075   1.632   4.286 -0.1148 -0.1899 -0.0124
   94PAPS   D2A 1179   2.001   1.585   4.721  0.0812 -0.2069  0.0535
   94PAPS   D3A 1180   2.154   1.753   5.153  0.1402 -0.3704  0.1122
   94PAPS   D4A 1181   1.954   1.417   5.237  0.1510  0.0365  0.2005
   94PAPS   C5A 1182   1.812   1.039   5.183 -0.2347  0.0580 -0.0718
   94PAPS   C1B 1183   2.496   1.545   4.517  0.0354  0.2079 -0.0471
   94PAPS   C2B 1184   2.402   1.370   4.976  0.2782 -0.1516  0.0445
   94PAPS   C3B 1185   2.448   1.433   5.422 -0.0644  0.1667 -0.1267
   94PAPS   C4B 1186   2.437   1.347   5.807  0.1454 -0.2114  0.2079
   95PAPS   CNO 1187   4.698   1.478   4.127  0.0582  0.2630  0.3748
   95PAPS   PO4 1188   4.530   1.100   3.929 -0.3168  0.0395  0.0519
   95PAPS   GL1 1189   4.514   0.963   4.477  0.1902 -0.0783  0.0938
   95PAPS   GL2 1190   4.299   0.957   4.765 -0.1744 -0.0074 -0.0140
   95PAPS   D1A 1191   4.831   0.732   4.720 -0.0951 -0.2738  0.0511
   95PAPS   D2A 1192   4.786   0.796   5.156  0.1025  0.0148  0.4269
   95PAPS   D3A 1193   5.163   0.607   5.146  0.1319  0.1255 -0.1611
   95PAPS   D4A 1194   5.203   1.029   5.104  0.0952 -0.1040 -0.0070
   95PAPS   C5A 1195   5.484   1.335   4.904  0.3167 -0.0831  0.1203
   95PAPS   C1B 1196   4.261   0.815   5.124  0.2219 -0.0177  0.0261
   95PAPS   C2B 1197   4.331   1.179   5.364 -0.0220  0.0608 -0.1885
   95PAPS   C3B 1198   4.402   1.235   5.926  0.0520 -0.0975  0.1404
   95PAPS   C4B 1199   4.430   1.512   6.209 -0.4089  0.0299 -0.2018
   96PAPS   CNO 1200   1.546   4.865   3.071  0.0617  0.0109 -0.5727
   96PAPS   PO4 1201   1.651   5.116   3.406 -0.0171 -0.1585 -0.2390
   96PAPS   GL1 1202   1.844   4.972   3.751 -0.0757  0.1500 -0.2926
   96PAPS   GL2 1203   2.031   5.169   3.922 -0.1966  0.3342  0.2573
   96PAPS   D1A 1204   2.166   4.758   4.164 -0.0204  0.3870 -0.0900
   96PAPS   D2A 1205   2.347   5.075   4.356  0.0399  0.1798  0.0557
   96PAPS   D3A 1206   2.181   5.132   4.678 -0.0425  0.2243 -0.1371
   96PAPS   D4A 1207   2.574   4.842   4.800 -0.1037 -0.0201 -0.1389
   96PAPS   C5A 1208   2.607   4.409   4.869 -0.2795 -0.1010  0.2210
   96PAPS   C1B 1209   1.971   5.374   4.226  0.0535 -0.1513  0.1617
   96PAPS   C2B 1210   1.794   5.398   4.696  0.1225  0.0451 -0.0722
   96PAPS   C3B 1211   1.420   5.332   4.985  0.2256  0.0723  0.0987
   96PAPS   C4B 1212   1.254   5.458   5.312  0.0361  0.1246 -0.0377
   97PAPS   CNO 1213   7.210   6.363   3.817  0.0441 -0.0804 -0.0369
   97PAPS   PO4 1214   7.423   6.486   3.480  0.0414  0.2845 -0.2435
   97PAPS   GL1 1215   7.672   6.393   3.916  0.1875 -0.1345  0.2717
   97PAPS   GL2 1216   7.711   6.137   4.015 -0.1430  0.1824  0.1364
   97PAPS   D1A 1217   7.811   6.664   4.148 -0.1925  0.1256  0.1726
   97PAPS   D2A 1218   7.590   6.994   4.375 -0.1092 -0.1393  0.1438
   97PAPS   D3A 1219   7.262   7.127   4.630  0.2804 -0.0127 -0.0150
   97PAPS   D4A 1220   7.119   6.993   4.966  0.0258  0.4631  0.0450
   97PAPS   C5A 1221   6.743   6.935   5.183 -0.0353  0.0274  0.2883
   97PAPS   C1B 1222   7.691   6.116   4.383  0.0399 -0.2554 -0.1636
   97PAPS   C2B 1223   7.732   6.071   4.762 -0.0330 -0.0743 -0.3318
   97PAPS   C3B 1224   7.580   6.272   5.061 -0.1513 -0.0939 -0.0380
   97PAPS   C4B 1225   7.733   6.448   5.468  0.1042 -0.0907 -0.0948
   98PAPS   CNO 1226   2.650   5.062   3.369 -0.1719  0.0953  0.0748
   98PAPS   PO4 1227   2.562   4.913   3.774  0.0534  0.1038  0.2345
   98PAPS   GL1 1228   2.904   4.854   4.062  0.2180 -0.1982  0.2663
   98PAPS   GL2 1229   2.858   5.097   4.256 -0.0352 -0.4420 -0.0507
   98PAPS   D1A 1230   3.377   4.729   3.979  0.1550  0.1251 -0.0964
   98PAPS   D2A 1231   3.371   4.962   4.354  0.0328  0.0460  0.0785
   98PAPS   D3A 1232   3.678   4.671   4.589 -0.2653  0.1331  0.2287
   98PAPS   D4A 1233   3.850   4.211   4.432 -0.0610 -0.3788  0.1044
   98PAPS   C5A 1234   4.306   4.185   4.586  0.0566  0.0978 -0.1178
   98PAPS   C1B 1235   2.931   5.318   4.585 -0.0636 -0.0095  0.1236
   98PAPS   C2B 1236   2.964   5.643   4.945  0.1592  0.4336  0.3847
   98PAPS   C3B 1237   2.830   5.710   5.373  0.0995 -0.0480  0.3820
   98PAPS   C4B 1238   2.788   5.758   5.682 -0.0903  0.0053 -0.3639
   99PAPS   CNO 1239   5.518   5.011   3.339 -0.0691  0.2978 -0.2001
   99PAPS   PO4 1240   5.153   5.273   3.500 -0.1557  0.0142 -0.0576
   99PAPS   GL1 1241   5.066   5.142   3.943 -0.0435  0.0402  0.1349
   99PAPS   GL2 1242   5.065   5.409   4.112 -0.2240  0.0636  0.1696
   99PAPS   D1A 1243   4.966   4.767   3.997 -0.1345 -0.2044  0.1949
   99PAPS   D2A 1244   5.159   4.858   4.485 -0.2042 -0.0011 -0.1503
   99PAPS   D3A 1245   5.171   4.475   4.610  0.0010 -0.0700  0.2664
   99PAPS   D4A 1246   5.358   4.688   4.934  0.1799  0.3869 -0.0138
   99PAPS   C5A 1247   5.222   4.504   5.377  0.2003  0.0659  0.1458
   99PAPS   C1B 1248   4.855   5.391   4.541 -0.1592 -0.1034  0.2552
   99PAPS   C2B 1249   4.630   5.381   4.947  0.1414 -0.1300  0.2323
   99PAPS   C3B 1250   4.335   5.375   5.374  0.3559  0.1888  0.2682
   99PAPS   C4B 1251   4.081   5.582   5.662 -0.0527 -0.0493 -0.2282
  100PAPS   CNO 1252   2.808   2.489   3.994  0.3251 -0.0117 -0.1494
  100PAPS   PO4 1253   2.376   2.441   3.831  0.0451  0.1563 -0.3692
  100PAPS   GL1 1254   2.226   2.283   4.233  0.0382  0.1677  0.0913
  100PAPS   GL2 1255   2.253   2.477   4.449  0.1315  0.1159  0.0755
  100PAPS   D1A 1256   2.309   2.005   4.603  0.0618  0.0640  0.3284
  100PAPS   D2A 1257   2.623   1.857   4.869  0.0194  0.2099 -0.5291
  100PAPS   D3A 1258   2.759   1.917   5.327  0.2041  0.2209 -0.1104
  100PAPS   D4A 1259   2.516   1.895   5.556  0.0210 -0.3479  0.3072
  100PAPS   C5A 1260   2.595   1.781   6.030  0.1941  0.0598  0.0734
  100PAPS   C1B 1261   2.324   2.432   4.863  0.1775 -0.0466 -0.1656
  100PAPS   C2B 1262   2.331   2.236   5.260 -0.1434  0.0011  0.0878
  100PAPS   C3B 1263   2.113   2.098   5.537 -0.1734  0.1409  0.0548
  100PAPS   C4B 1264   2.133   1.990   5.882  0.1028  0.1468  0.0146
  101PAPS   CNO 1265   6.778   4.535   3.152 -0.0544 -0.2181  0.2066
  101PAPS   PO4 1266   7.149   4.846   3.124 -0.1257  0.0347 -0.0851
  101PAPS   GL1 1267   7.412   4.540   3.450 -0.1750 -0.0524 -0.0468
  101PAPS   GL2 1268   7.250   4.293   3.615 -0.1464 -0.0934  0.1775
  101PAPS   D1A 1269   7.574   4.728   3.821 -0.1112  0.0708  0.3192
  101PAPS   D2A 1270   7.351   4.999   4.068 -0.0087 -0.4314 -0.0189
  101PAPS   D3A 1271   7.006   4.830   3.841 -0.0573 -0.0308  0.0794
  101PAPS   D4A 1272   6.737   4.588   3.886  0.0216 -0.1178  0.0109
  101PAPS   C5A 1273   6.764   4.168   3.700 -0.1895  0.0002  0.1328
  101PAPS   C1B 1274   7.257   4.440   4.008  0.0843  0.1724  0.0005
  101PAPS   C2B 1275   7.317   4.355   4.426 -0.2833  0.2090 -0.1784
  101PAPS   C3B 1276   7.569   4.277   4.709 -0.0445 -0.2378  0.4598
  101PAPS   C4B 1277   7.808   4.080   5.042 -0.0897 -0.0206 -0.2815
  102PAPS   CNO 1278   3.181   3.517   3.793  0.1731  0.1758 -0.1018
  102PAPS   PO4 1279   3.548   3.712   3.799  0.0718 -0.1753  0.0024
  102PAPS   GL1 1280   3.358   3.803   4.184  0.1013 -0.1489  0.1252
  102PAPS   GL2 1281   3.187   3.514   4.336 -0.1941 -0.0007  0.0307
  102PAPS   D1A 1282   3.512   3.914   4.576  0.0457  0.3392 -0.1943
  102PAPS   D2A 1283   3.452   4.004   5.093  0.1594 -0.0775  0.2464
  102PAPS   D3A 1284   3.024   4.142   5.212 -0.1604 -0.1689 -0.3559
  102PAPS   D4A 1285   3.205   3.930   5.515 -0.1431 -0.1132  0.0690
  102PAPS   C5A 1286   3.609   4.072   5.549 -0.1222  0.1966 -0.1206
  102PAPS   C1B 1287   3.156   3.627   4.744  0.0761 -0.1929  0.1789
  102PAPS   C2B 1288   3.065   3.636   5.133 -0.1127 -0.1788  0.1232
  102PAPS   C3B 1289   2.716   3.721   5.401 -0.0606 -0.0282  0.0404
  102PAPS   C4B 1290   2.543   3.657   5.818 -0.0470 -0.3126  0.0669
  103POPE   NH3 1291   5.485   7.141   7.471  0.3649 -0.3100 -0.3913
  103POPE   PO4 1292   5.062   7.072   7.552  0.0776 -0.0085 -0.3094
  103POPE   GL1 1293   4.910   7.018   7.080  0.0906  0.2293 -0.0577
  103POPE   GL2 1294   5.249   6.969   6.996 -0.0125 -0.3340  0.2467
  103POPE   C1A 1295   4.577   6.972   6.725 -0.3186 -0.1616 -0.0659
  103POPE   D2A 1296   4.522   7.022   6.297 -0.0345 -0.0005  0.0097
  103POPE   C3A 1297   4.239   6.774   6.150  0.0743  0.2477  0.3672
  103POPE   C4A 1298   4.165   6.618   5.763  0.1633  0.0545  0.1212
  103POPE   C1B 1299   5.142   7.086   6.609  0.0090 -0.2931 -0.0012
  103POPE   C2B 1300   5.070   6.930   6.183 -0.2468 -0.3442 -0.2202
  103POPE   C3B 1301   5.222   7.077   5.761 -0.1194  0.0954 -0.0503
  103POPE   C4B 1302   5.376   7.123   5.389  0.2105 -0.0151 -0.2057
  104POPE   NH3 1303   6.030   2.325   7.887 -0.2995 -0.1003  0.1076
  104POPE   PO4 1304   5.984   2.451   7.393  0.2430 -0.3088  0.4383
  104POPE   GL1 1305   5.872   2.230   7.213  0.0932 -0.5039  0.0448
  104POPE   GL2 1306   5.680   2.333   6.947  0.1695 -0.0410  0.1095
  104POPE   C1A 1307   6.132   1.971   6.905 -0.2988 -0.2954 -0.2274
  104POPE   D2A 1308   6.364   1.594   6.676  0.0537 -0.2625 -0.3042
  104POPE   C3A 1309   6.137   1.362   6.303  0.0385 -0.0758  0.2062
  104POPE   C4A 1310   5.848   1.626   5.980 -0.0082  0.1925  0.2578
  104POPE   C1B 1311   5.732   2.254   6.479 -0.0297  0.0722 -0.1652
  104POPE   C2B 1312   5.552   1.933   6.243  0.3998  0.1457  0.2300
  104POPE   C3B 1313   5.224   1.694   6.196 -0.0428  0.1041 -0.2904
  104POPE   C4B 1314   4.850   1.743   6.083 -0.0959  0.1500  0.1620
  105POPE   NH3 1315   0.924   1.942   3.881 -0.0228  0.1543 -0.0001
  105POPE   PO4 1316   0.772   1.547   4.164 -0.1566 -0.1395  0.2425
  105POPE   GL1 1317   0.753   1.869   4.426  0.2132  0.2192  0.0597
  105POPE   GL2 1318   0.665   2.164   4.255 -0.4048 -0.0665 -0.0494
  105POPE   C1A 1319   0.709   1.780   4.856  0.1179  0.3316  0.0237
  105POPE   D2A 1320   0.646   1.857   5.369  0.2941  0.1181 -0.0286
  105POPE   C3A 1321   0.584   1.698   5.796  0.1328  0.0461  0.0521
  105POPE   C4A 1322   0.631   1.758   6.228  0.0953 -0.0781 -0.0339
  105POPE   C1B 1323   0.676   2.341   4.623  0.0773  0.1324  0.2102
  105POPE   C2B 1324   0.733   2.509   5.065 -0.2305  0.2834  0.2132
  105POPE   C3B 1325   0.773   2.340   5.435 -0.2857  0.2068 -0.2462
  105POPE   C4B 1326   0.368   2.210   5.758 -0.1643  0.2109 -0.0967
  106POPE   NH3 1327  -0.215   3.981   3.198  0.0289  0.1510  0.1373
  106POPE   PO4 1328   0.051   3.735   3.405 -0.0009  0.0183  0.2780
  106POPE   GL1 1329   0.051   4.113   3.628 -0.0506 -0.0216 -0.0939
  106POPE   GL2 1330   0.341   4.288   3.682 -0.1656  0.2210  0.2887
  106POPE   C1A 1331   0.016   3.959   4.052 -0.0190 -0.1280  0.3576
  106POPE   D2A 1332  -0.228   3.833   4.396  0.0735 -0.2475  0.0066
  106POPE   C3A 1333  -0.264   3.825   4.829 -0.1496  0.1280  0.1167
  106POPE   C4A 1334  -0.389   3.740   5.300 -0.0190 -0.0820  0.1419
  106POPE   C1B 1335   0.153   4.403   4.213  0.0582  0.1965 -0.2217
  106POPE   C2B 1336   0.320   4.541   4.503  0.1053 -0.2201 -0.0386
  106POPE   C3B 1337   0.297   4.547   4.825  0.0895  0.1196  0.2632
  106POPE   C4B 1338   0.647   4.859   5.048  0.1090  0.1217  0.1286
  107PUPE   NH3 1339  -0.151   6.770   7.241 -0.1137 -0.0139 -0.0911
  107PUPE   PO4 1340   0.300   6.572   7.241  0.0792  0.3382 -0.2992
  107PUPE   GL1 1341   0.192   6.388   6.823  0.0721  0.2253  0.0213
  107PUPE   GL2 1342   0.096   6.758   6.705 -0.0701  0.1279  0.1690
  107PUPE   D1A 1343   0.243   6.017   6.431 -0.2872 -0.0000  0.1573
  107PUPE   D2A 1344  -0.176   5.954   6.165  0.1656  0.2708  0.2763
  107PUPE   D3A 1345   0.100   6.041   5.758  0.0820  0.1662 -0.0910
  107PUPE   D4A 1346   0.425   5.711   5.864 -0.1502 -0.1912  0.3063
  107PUPE   D5A 1347   0.466   5.550   5.453 -0.1090 -0.1906 -0.3762
  107PUPE   C1B 1348   0.360   6.708   6.307 -0.0312  0.2769 -0.0975
  107PUPE   C2B 1349   0.671   6.778   6.036 -0.1733  0.1979 -0.1593
  107PUPE   C3B 1350   1.068   6.729   5.834  0.1287  0.0631  0.3126
  107PUPE   C4B 1351   1.464   6.679   5.672 -0.1666  0.4121  0.0483
  108PUPE   NH3 1352   0.525   1.706   9.922 -0.0356 -0.1511  0.1112
  108PUPE   PO4 1353   0.903   1.318   9.969 -0.0832  0.0005  0.1922
  108PUPE   GL1 1354   0.978   1.288  10.389 -0.2745 -0.0374  0.1359
  108PUPE   GL2 1355   1.355   1.146  10.411  0.2848  0.2847  0.1954
  108PUPE   D1A 1356   0.890   1.460  10.820  0.1564 -0.4594 -0.0090
  108PUPE   D2A 1357   0.563   1.658  11.068 -0.0807  0.0666 -0.2670
  108PUPE   D3A 1358   0.561   1.946  11.426 -0.0501 -0.2573 -0.0300
  108PUPE   D4A 1359   0.910   1.895  11.666  0.2838 -0.1113 -0.0655
  108PUPE   D5A 1360   1.039   1.704  11.318  0.2478 -0.3263 -0.4771
  108PUPE   C1B 1361   1.395   1.243  10.846  0.1555 -0.1886 -0.1897
  108PUPE   C2B 1362   1.410   1.311  11.218  0.1565 -0.2480  0.0274
  108PUPE   C3B 1363   1.159   1.297  11.644 -0.0376  0.0079 -0.4680
  108PUPE   C4B 1364   0.964   1.038  11.981 -0.0676 -0.1312 -0.0963
  109PUPE   NH3 1365   5.671   6.717   7.750 -0.0594  0.2947  0.0431
  109PUPE   PO4 1366   5.388   6.674   7.426  0.0926  0.0568 -0.0478
  109PUPE   GL1 1367   5.564   6.407   7.138 -0.1907 -0.2115 -0.2624
  109PUPE   GL2 1368   5.609   6.638   6.875 -0.1937  0.1289  0.0232
  109PUPE   D1A 1369   5.460   6.162   6.791 -0.1023 -0.1574 -0.0534
  109PUPE   D2A 1370   5.448   5.820   6.918  0.0674  0.0790 -0.3817
  109PUPE   D3A 1371   5.829   5.736   6.687 -0.0007 -0.2750 -0.0644
  109PUPE   D4A 1372   5.573   5.738   6.443 -0.5823 -0.1520 -0.1967
  109PUPE   D5A 1373   5.670   5.491   6.253 -0.0721 -0.1892  0.2696
  109PUPE   C1B 1374   5.571   6.635   6.506 -0.0554  0.0336 -0.1574
  109PUPE   C2B 1375   5.570   6.728   6.058  0.0446  0.2470 -0.0050
  109PUPE   C3B 1376   5.272   6.586   5.720 -0.3197  0.3465  0.2424
  109PUPE   C4B 1377   4.958   6.390   5.530  0.1639  0.1142  0.2078
  110PUPE   NH3 1378   6.267   2.926   7.364 -0.0286  0.2284 -0.0368
  110PUPE   PO4 1379   5.985   3.338   7.391 -0.2550  0.0317  0.2008
  110PUPE   GL1 1380   5.663   3.176   7.162 -0.0797 -0.0510 -0.0403
  110PUPE   GL2 1381   5.589   2.818   7.359 -0.1903  0.1141  0.1909
  110PUPE   D1A 1382   5.243   3.049   6.956 -0.0950 -0.2080 -0.1266
  110PUPE   D2A 1383   5.418   3.291   6.651 -0.0738 -0.1101 -0.0344
  110PUPE   D3A 1384   5.345   3.518   6.968 -0.0270 -0.3196  0.0954
  110PUPE   D4A 1385   4.940   3.405   7.003 -0.0440  0.1772  0.1208
  110PUPE   D5A 1386   4.979   3.561   7.414 -0.2987 -0.0393  0.1963
  110PUPE   C1B 1387   5.298   2.546   7.090  0.1038  0.1338 -0.0250
  110PUPE   C2B 1388   4.868   2.423   6.848 -0.1761 -0.1094  0.4128
  110PUPE   C3B 1389   4.613   2.591   6.532  0.2880 -0.0938 -0.2895
  110PUPE   C4B 1390   4.270   2.604   6.295  0.1455  0.1436 -0.0400
  111PUPE   NH3 1391   7.551   4.737   7.005  0.2208  0.1014  0.2622
  111PUPE   PO4 1392   7.511   5.068   7.104  0.2866  0.1090  0.0671
  111PUPE   GL1 1393   7.236   5.204   6.854 -0.0791  0.1375 -0.0087
  111PUPE   GL2 1394   7.077   4.960   6.723  0.0982 -0.2772  0.1708
  111PUPE   D1A 1395   6.898   5.436   6.796 -0.0294 -0.3103  0.2907
  111PUPE   D2A 1396   6.614   5.125   6.603 -0.0408  0.0729 -0.3033
  111PUPE   D3A 1397   6.747   5.024   6.249  0.3182  0.0106  0.2517
  111PUPE   D4A 1398   6.343   4.940   6.086 -0.2226 -0.5013 -0.0029
  111PUPE   D5A 1399   6.190   4.967   5.650  0.4038  0.2038  0.1356
  111PUPE   C1B 1400   7.333   4.875   6.380  0.1246  0.1046 -0.0651
  111PUPE   C2B 1401   7.215   4.887   6.055 -0.1501 -0.1367  0.0491
  111PUPE   C3B 1402   7.059   5.209   5.797  0.0537 -0.0414  0.0347
  111PUPE   C4B 1403   6.966   5.452   5.477 -0.1942  0.1057 -0.0950
  112PUPE   NH3 1404   6.261   4.226   7.432 -0.0234  0.0354 -0.0290
  112PUPE   PO4 1405   5.797   4.235   7.281  0.4138  0.2416 -0.0751
  112PUPE   GL1 1406   5.891   4.251   6.876 -0.3191 -0.1170  0.3090
  112PUPE   GL2 1407   6.168   4.148   6.672 -0.0987  0.0064 -0.0353
  112PUPE   D1A 1408   5.791   4.358   6.497 -0.4452  0.0431 -0.0909
  112PUPE   D2A 1409   5.430   4.343   6.281  0.0900 -0.1347  0.0971
  112PUPE   D3A 1410   5.291   4.219   5.898 -0.3110  0.2829 -0.2010
  112PUPE   D4A 1411   5.808   4.178   5.957  0.0118 -0.0273 -0.1009
  112PUPE   D5A 1412   5.999   3.839   5.870 -0.0526  0.3275 -0.0354
  112PUPE   C1B 1413   6.163   3.956   6.349  0.3317 -0.1000 -0.2062
  112PUPE   C2B 1414   6.189   3.492   6.192 -0.0415  0.0229  0.1948
  112PUPE   C3B 1415   6.125   3.043   6.097  0.0478  0.0182  0.4629
  112PUPE   C4B 1416   6.217   2.866   5.707  0.0819  0.2686  0.0938
  113PUPE   NH3 1417   6.388   0.716   7.181 -0.0678  0.0584  0.1463
  113PUPE   PO4 1418   6.646   1.140   7.184 -0.0480 -0.0860  0.0608
  113PUPE   GL1 1419   6.640   1.045   6.742 -0.3641  0.3892  0.2230
  113PUPE   GL2 1420   6.268   0.949   6.605  0.0080 -0.0520  0.2781
  113PUPE   D1A 1421   6.670   1.215   6.355 -0.2111 -0.0954 -0.0271
  113PUPE   D2A 1422   6.842   1.641   6.417 -0.0438  0.0922  0.1967
  113PUPE   D3A 1423   7.276   1.839   6.299 -0.0748  0.1175  0.2820
  113PUPE   D4A 1424   7.337   1.675   6.705 -0.0303  0.0389 -0.3722
  113PUPE   D5A 1425   7.167   1.223   6.718  0.0583  0.1276 -0.0118
  113PUPE   C1B 1426   5.852   0.951   6.340 -0.2996  0.2410  0.0315
  113PUPE   C2B 1427   5.452   0.748   6.162 -0.3405  0.2053  0.2697
  113PUPE   C3B 1428   5.139   0.894   6.207  0.1315  0.0622 -0.0071
  113PUPE   C4B 1429   4.745   0.974   6.276 -0.0079 -0.2012 -0.1253
  114PUPE   NH3 1430   4.877   7.480   7.768 -0.1299  0.2055 -0.0439
  114PUPE   PO4 1431   4.542   7.330   7.451  0.0192  0.0855 -0.0946
  114PUPE   GL1 1432   4.432   7.446   7.030 -0.0079 -0.1857  0.1421
  114PUPE   GL2 1433   4.039   7.542   7.002  0.0777 -0.1164  0.2836
  114PUPE   D1A 1434   4.244   7.357   6.556  0.0554  0.1073 -0.0491
  114PUPE   D2A 1435   3.938   7.585   6.400  0.2084 -0.2975  0.2820
  114PUPE   D3A 1436   3.551   7.513   6.173  0.3942 -0.5243 -0.3206
  114PUPE   D4A 1437   3.490   7.965   6.396  0.2445  0.2018  0.1296
  114PUPE   D5A 1438   3.642   7.977   6.048 -0.1730  0.0378  0.1887
  114PUPE   C1B 1439   4.080   7.098   6.945  0.0748 -0.3063  0.1992
  114PUPE   C2B 1440   4.037   6.750   6.660  0.2613  0.1465  0.1825
  114PUPE   C3B 1441   3.803   6.557   6.279 -0.2913  0.0381 -0.4138
  114PUPE   C4B 1442   3.657   6.552   5.927  0.2845  0.2853  0.2323
  115PUPE   NH3 1443   4.200   0.297   9.307 -0.2727 -0.5322 -0.1211
  115PUPE   PO4 1444   3.914   0.521   9.010  0.1819  0.0046  0.2727
  115PUPE   GL1 1445   3.841   0.873   9.188 -0.0578  0.0091  0.3359
  115PUPE   GL2 1446   3.532   0.925   9.220  0.1510 -0.1085  0.1419
  115PUPE   D1A 1447   4.049   1.235   9.264  0.1461 -0.1849  0.0083
  115PUPE   D2A 1448   4.429   1.373   8.973 -0.0464 -0.2830 -0.0751
  115PUPE   D3A 1449   4.725   1.081   9.053  0.1489  0.0814  0.2373
  115PUPE   D4A 1450   4.811   1.234   9.428  0.1630 -0.1430  0.0883
  115PUPE   D5A 1451   4.422   1.461   9.477  0.2607  0.0168 -0.0641
  115PUPE   C1B 1452   3.510   1.315   9.197  0.0110 -0.0274 -0.1053
  115PUPE   C2B 1453   3.746   1.708   9.319  0.1187 -0.0538 -0.4621
  115PUPE   C3B 1454   3.984   2.067   9.143  0.0425 -0.0022 -0.1546
  115PUPE   C4B 1455   3.843   2.456   9.116 -0.1738 -0.3125 -0.5399
  116PUPE   NH3 1456   2.967   3.746   8.157  0.0824 -0.0713  0.2391
  116PUPE   PO4 1457   3.030   4.092   7.997  0.1192  0.2194  0.0149
  116PUPE   GL1 1458   3.067   3.776   7.606 -0.0297 -0.1466 -0.0951
  116PUPE   GL2 1459   3.130   3.471   7.720 -0.0811 -0.1322 -0.2426
  116PUPE   D1A 1460   3.184   3.665   7.214 -0.0403 -0.0259 -0.2923
  116PUPE   D2A 1461   3.532   3.998   7.211  0.0338 -0.0073 -0.0128
  116PUPE   D3A 1462   3.743   3.898   6.923 -0.1260 -0.0320  0.1520
  116PUPE   D4A 1463   3.747   4.279   6.683 -0.2812  0.2617 -0.2197
  116PUPE   D5A 1464   3.923   4.409   6.970 -0.2637 -0.3962 -0.0201
  116PUPE   C1B 1465   3.350   3.161   7.568  0.2354 -0.1956 -0.2891
  116PUPE   C2B 1466   3.615   2.837   7.338 -0.2021 -0.1154 -0.1365
  116PUPE   C3B 1467   3.887   2.570   7.156  0.1508  0.2019 -0.0041
  116PUPE   C4B 1468   4.264   2.518   6.883 -0.0981  0.0307 -0.0161
  117PUPE   NH3 1469   2.127   4.539   7.583 -0.0500 -0.1935 -0.2540
  117PUPE   PO4 1470   2.279   4.716   7.229 -0.0420  0.0859  0.1137
  117PUPE   GL1 1471   2.251   4.921   6.848  0.2835 -0.3051 -0.2157
  117PUPE   GL2 1472   2.444   4.743   6.635 -0.1071  0.3233  0.1766
  117PUPE   D1A 1473   2.155   5.188   6.583 -0.2898 -0.0603 -0.0289
  117PUPE   D2A 1474   2.138   5.017   6.165 -0.1715 -0.4068  0.5631
  117PUPE   D3A 1475   1.737   5.014   6.121 -0.0626 -0.1072 -0.0907
  117PUPE   D4A 1476   1.972   5.087   5.700 -0.2198 -0.0788  0.1084
  117PUPE   D5A 1477   1.848   5.466   6.010 -0.0251 -0.2027  0.0201
  117PUPE   C1B 1478   2.573   4.803   6.204 -0.0326 -0.3601  0.0034
  117PUPE   C2B 1479   2.509   4.837   5.848 -0.0344 -0.3698  0.0976
  117PUPE   C3B 1480   2.296   4.813   5.473  0.1002  0.0332 -0.0592
  117PUPE   C4B 1481   2.199   5.085   5.168  0.1348  0.1532 -0.1450
  118PUPE   NH3 1482   5.939   2.433   9.122 -0.1969 -0.4679  0.0244
  118PUPE   PO4 1483   5.844   2.514   8.748 -0.0671  0.2276 -0.1271
  118PUPE   GL1 1484   5.401   2.277   8.845 -0.2268  0.0785 -0.1320
  118PUPE   GL2 1485   5.345   2.160   8.595 -0.0641 -0.0105 -0.0446
  118PUPE   D1A 1486   5.025   2.168   8.977  0.0594  0.1809 -0.3826
  118PUPE   D2A 1487   5.064   1.709   9.102  0.0019 -0.0944 -0.1111
  118PUPE   D3A 1488   5.303   1.655   8.800 -0.1940 -0.0611  0.2304
  118PUPE   D4A 1489   5.143   1.533   8.386  0.1510  0.1303  0.0993
  118PUPE   D5A 1490   4.880   1.837   8.637  0.0365  0.1701  0.0469
  118PUPE   C1B 1491   5.164   2.052   8.211  0.0880 -0.3830  0.4178
  118PUPE   C2B 1492   4.735   2.176   7.870 -0.1024  0.3949 -0.1724
  118PUPE   C3B 1493   4.416   2.055   7.674 -0.1360  0.1199 -0.0739
  118PUPE   C4B 1494   4.074   1.973   7.563 -0.4823 -0.3363  0.1800
  119PUPE   NH3 1495   1.773   7.472   3.675  0.1573 -0.0788 -0.3475
  119PUPE   PO4 1496   1.637   7.001   3.874 -0.0055  0.0881 -0.1900
  119PUPE   GL1 1497   2.097   7.172   3.961  0.2259 -0.0324  0.0878
  119PUPE   GL2 1498   2.299   7.008   4.112 -0.1175  0.1157 -0.1866
  119PUPE   D1A 1499   2.195   7.603   3.958  0.3240  0.0416 -0.0533
  119PUPE   D2A 1500   2.135   7.669   4.385 -0.2545 -0.2613 -0.2565
  119PUPE   D3A 1501   2.517   7.867   4.261 -0.0407 -0.1030  0.2254
  119PUPE   D4A 1502   2.511   8.063   4.679  0.0002  0.0406 -0.0035
  119PUPE   D5A 1503   2.331   7.814   5.071 -0.3081 -0.1796 -0.1513
  119PUPE   C1B 1504   2.206   7.207   4.523 -0.0709  0.1992 -0.0939
  119PUPE   C2B 1505   2.163   7.181   4.945  0.3298  0.0883 -0.2531
  119PUPE   C3B 1506   2.351   7.414   5.339  0.0149 -0.2715  0.2468
  119PUPE   C4B 1507   2.640   7.667   5.574 -0.5003 -0.3333 -0.1222
  120PUPE   NH3 1508   1.757   2.383   3.689  0.2185  0.2628 -0.0052
  120PUPE   PO4 1509   1.371   2.189   3.784  0.0540 -0.0541  0.0064
  120PUPE   GL1 1510   1.070   2.619   3.815  0.2570  0.2304 -0.3228
  120PUPE   GL2 1511   1.089   2.431   4.121  0.1519 -0.0984  0.1219
  120PUPE   D1A 1512   1.049   2.987   4.023 -0.1480  0.0170 -0.1542
  120PUPE   D2A 1513   0.852   3.224   3.721  0.0528 -0.2354 -0.0412
  120PUPE   D3A 1514   0.588   3.528   3.716  0.0911  0.3698  0.2265
  120PUPE   D4A 1515   0.302   3.558   4.031  0.1649 -0.2127  0.5140
  120PUPE   D5A 1516   0.172   3.321   3.709 -0.1082 -0.1427 -0.0407
  120PUPE   C1B 1517   1.167   2.549   4.485 -0.1598  0.1628  0.0611
  120PUPE   C2B 1518   1.209   2.555   4.848 -0.1995  0.0182 -0.2149
  120PUPE   C3B 1519   1.517   2.439   5.187 -0.3221 -0.2213 -0.0175
  120PUPE   C4B 1520   1.839   2.460   5.518 -0.1172 -0.0580  0.0072
  121PUPE   NH3 1521   6.013   0.376   3.284 -0.0879 -0.2833  0.0724
  121PUPE   PO4 1522   6.236   0.144   3.065 -0.0995  0.2631  0.0697
  121PUPE   GL1 1523   6.427   0.138   3.525  0.3645 -0.1123 -0.0095
  121PUPE   GL2 1524   6.420  -0.126   3.772  0.2808 -0.5391 -0.2455
  121PUPE   D1A 1525   6.625   0.385   3.779  0.1579 -0.1953  0.1704
  121PUPE   D2A 1526   7.135   0.476   3.804 -0.3415 -0.1210 -0.3129
  121PUPE   D3A 1527   7.127   0.664   4.157  0.1741  0.0598 -0.0752
  121PUPE   D4A 1528   7.577   0.645   4.201  0.1543 -0.0831  0.0788
  121PUPE   D5A 1529   7.578   1.049   4.384  0.2173  0.0502 -0.1027
  121PUPE   C1B 1530   6.439   0.058   4.222  0.0249  0.0890 -0.1859
  121PUPE   C2B 1531   6.328   0.093   4.636 -0.3232  0.1544 -0.1886
  121PUPE   C3B 1532   6.183  -0.182   4.941 -0.0460  0.2545 -0.1209
  121PUPE   C4B 1533   6.368  -0.363   5.282  0.2444 -0.1705  0.1019
  122PUPE   NH3 1534   3.450   1.751   4.000 -0.0814  0.0464 -0.1405
  122PUPE   PO4 1535   3.098   2.057   4.092 -0.3273 -0.0965 -0.2470
  122PUPE   GL1 1536   3.066   1.935   4.588  0.0664 -0.0783  0.2221
  122PUPE   GL2 1537   3.187   2.313   4.659  0.0769  0.1367 -0.2267
  122PUPE   D1A 1538   3.133   1.852   4.948 -0.0075  0.1316 -0.0791
  122PUPE   D2A 1539   3.381   1.463   4.934  0.0916  0.0235 -0.2312
  122PUPE   D3A 1540   3.365   1.504   5.268 -0.0565  0.1334 -0.2437
  122PUPE   D4A 1541   2.917   1.495   5.229  0.2003  0.1689  0.0265
  122PUPE   D5A 1542   2.878   1.459   4.815  0.0165 -0.0653  0.3279
  122PUPE   C1B 1543   2.878   2.329   5.104  0.2223 -0.2676 -0.0651
  122PUPE   C2B 1544   2.765   2.358   5.584  0.0580 -0.0851  0.1588
  122PUPE   C3B 1545   2.498   2.408   5.862  0.0252  0.2036  0.0922
  122PUPE   C4B 1546   2.282   2.770   6.012  0.1796 -0.0642  0.2754
  123PUPE   NH3 1547   0.761   0.449   3.698 -0.1701 -0.1228 -0.1916
  123PUPE   PO4 1548   1.249   0.568   3.839 -0.0522  0.0587 -0.1517
  123PUPE   GL1 1549   1.372   0.782   4.246  0.2904 -0.0245  0.0144
  123PUPE   GL2 1550   1.194   0.629   4.401  0.2595 -0.0014  0.0668
  123PUPE   D1A 1551   1.782   0.827   4.244  0.0071 -0.2402  0.1603
  123PUPE   D2A 1552   2.028   1.115   4.415 -0.0456  0.1884  0.1193
  123PUPE   D3A 1553   2.212   0.878   4.717 -0.0964 -0.0809 -0.0590
  123PUPE   D4A 1554   2.394   0.786   4.315  0.1165 -0.1872 -0.4405
  123PUPE   D5A 1555   2.722   1.099   4.344  0.0345 -0.0172  0.0766
  123PUPE   C1B 1556   1.149   0.497   4.777  0.1380  0.3169  0.1024
  123PUPE   C2B 1557   0.891   0.602   5.136  0.1074  0.2355 -0.2270
  123PUPE   C3B 1558   0.722   0.431   5.592  0.2367  0.3154 -0.2545
  123PUPE   C4B 1559   0.457   0.658   5.894  0.3818  0.1865  0.1361
  124PUPE   NH3 1560   4.865   4.456   2.961 -0.1797  0.2671  0.1722
  124PUPE   PO4 1561   4.490   4.486   3.247  0.1015 -0.2787 -0.1300
  124PUPE   GL1 1562   4.304   4.804   3.419  0.0115  0.0358  0.4434
  124PUPE   GL2 1563   4.408   4.967   3.553 -0.1086 -0.1921  0.1741
  124PUPE   D1A 1564   3.898   4.903   3.570  0.1989 -0.0851 -0.0695
  124PUPE   D2A 1565   3.901   4.654   3.998  0.3998  0.0659  0.0829
  124PUPE   D3A 1566   3.840   5.042   4.176 -0.0137 -0.0828  0.2123
  124PUPE   D4A 1567   3.870   5.106   4.580 -0.2852  0.1421  0.0486
  124PUPE   D5A 1568   4.199   4.759   4.477  0.0025 -0.1576  0.0988
  124PUPE   C1B 1569   4.339   4.907   3.945  0.1246  0.0124  0.1304
  124PUPE   C2B 1570   4.717   4.935   4.369  0.2868 -0.2768  0.2849
  124PUPE   C3B 1571   4.831   5.001   4.811 -0.1765  0.1234 -0.0590
  124PUPE   C4B 1572   4.891   4.743   5.155  0.2147 -0.0464 -0.1210
  125PUPE   NH3 1573   7.060   3.039   3.315 -0.0557 -0.2259 -0.1664
  125PUPE   PO4 1574   6.601   3.255   3.186 -0.3815 -0.0521 -0.1240
  125PUPE   GL1 1575   6.650   3.058   3.636 -0.0703 -0.1012  0.0599
  125PUPE   GL2 1576   6.630   2.771   3.717 -0.1838  0.1951  0.0234
  125PUPE   D1A 1577   7.118   2.920   3.811 -0.0884  0.0279 -0.2889
  125PUPE   D2A 1578   7.340   2.634   4.002 -0.0800 -0.0546 -0.1380
  125PUPE   D3A 1579   7.332   2.259   3.810 -0.0030 -0.0427  0.3070
  125PUPE   D4A 1580   7.502   1.986   4.087 -0.0544 -0.0124 -0.2168
  125PUPE   D5A 1581   7.373   2.282   4.413 -0.0195  0.0698 -0.0283
  125PUPE   C1B 1582   6.849   2.592   4.012 -0.1634  0.0595 -0.2295
  125PUPE   C2B 1583   6.892   2.446   4.397 -0.2540 -0.1278 -0.1100
  125PUPE   C3B 1584   7.057   2.335   4.811 -0.1587  0.0580  0.0513
  125PUPE   C4B 1585   7.409   2.470   4.916 -0.1591  0.1657  0.0401
  126PUPE   NH3 1586   4.889   4.790   3.447 -0.0457  0.2903  0.3028
  126PUPE   PO4 1587   4.934   4.301   3.395 -0.0524  0.5287 -0.0319
  126PUPE   GL1 1588   5.050   4.190   3.703 -0.3022 -0.3376  0.1205
  126PUPE   GL2 1589   5.362   4.235   3.848  0.3251 -0.0408  0.0951
  126PUPE   D1A 1590   5.052   3.767   3.998  0.5370  0.1313  0.1095
  126PUPE   D2A 1591   5.368   3.765   4.153 -0.1207  0.0633 -0.1121
  126PUPE   D3A 1592   5.458   4.042   4.398  0.0944  0.1980 -0.1123
  126PUPE   D4A 1593   4.984   3.832   4.485 -0.1400  0.0919  0.1059
  126PUPE   D5A 1594   4.631   3.997   4.164 -0.1312 -0.0055 -0.2085
  126PUPE   C1B 1595   5.071   4.267   4.195 -0.3114  0.0589  0.1509
  126PUPE   C2B 1596   4.715   4.408   4.363 -0.0124 -0.1147  0.0746
  126PUPE   C3B 1597   4.589   4.549   4.746 -0.3327  0.0561 -0.2423
  126PUPE   C4B 1598   4.238   4.503   5.032 -0.1206  0.0690 -0.1940
  127PUPE   NH3 1599   3.918   0.707   3.724  0.1017  0.1772  0.0276
  127PUPE   PO4 1600   3.992   0.351   3.502 -0.0041 -0.2860 -0.0607
  127PUPE   GL1 1601   3.991   0.267   4.024 -0.1561 -0.4132 -0.0668
  127PUPE   GL2 1602   3.855   0.396   4.337 -0.0102 -0.2042  0.3088
  127PUPE   D1A 1603   4.390   0.167   4.235 -0.0074 -0.0728 -0.1553
  127PUPE   D2A 1604   4.669   0.489   4.343  0.1979 -0.2240 -0.1535
  127PUPE   D3A 1605   4.827   0.059   4.525 -0.2585 -0.4450  0.0341
  127PUPE   D4A 1606   4.624  -0.237   4.526 -0.0518 -0.1564 -0.0091
  127PUPE   D5A 1607   4.164  -0.052   4.611 -0.0653 -0.0286  0.1650
  127PUPE   C1B 1608   3.709   0.196   4.639 -0.0205 -0.0346 -0.0045
  127PUPE   C2B 1609   3.790  -0.222   4.913  0.0914  0.1548  0.2259
  127PUPE   C3B 1610   4.257  -0.423   4.906 -0.1288 -0.4414 -0.1957
  127PUPE   C4B 1611   4.639  -0.386   4.965 -0.1737 -0.1766  0.0358
  128PUPE   NH3 1612   6.214  -0.351   3.245  0.1311 -0.0316  0.2325
  128PUPE   PO4 1613   5.952  -0.096   3.446  0.3462 -0.0377  0.0210
  128PUPE   GL1 1614   5.850   0.156   3.750 -0.1617 -0.0748  0.0767
  128PUPE   GL2 1615   6.071   0.388   3.834 -0.0924  0.1323 -0.0927
  128PUPE   D1A 1616   5.598   0.456   4.095  0.0354  0.0512 -0.2796
  128PUPE   D2A 1617   5.175   0.201   4.173 -0.2191 -0.1501  0.0272
  128PUPE   D3A 1618   4.857   0.392   3.887 -0.1864 -0.0035 -0.3332
  128PUPE   D4A 1619   5.123   0.721   4.101 -0.1360 -0.1109  0.0727
  128PUPE   D5A 1620   5.308   0.862   3.761 -0.1314 -0.1689  0.0635
  128PUPE   C1B 1621   6.276   0.481   4.347  0.1625  0.2213  0.1336
  128PUPE   C2B 1622   6.242   0.573   4.735  0.1898 -0.1515  0.1745
  128PUPE   C3B 1623   5.946   0.328   5.142  0.1071  0.3757  0.1209
  128PUPE   C4B 1624   5.902   0.386   5.546 -0.2737  0.0188  0.0384
  129PUPE   NH3 1625   6.280   4.534   3.517 -0.2640 -0.0242 -0.3450
  129PUPE   PO4 1626   6.174   4.955   3.600  0.0906 -0.0844  0.0998
  129PUPE   GL1 1627   5.772   5.114   3.789  0.0594 -0.0585  0.1000
  129PUPE   GL2 1628   5.551   5.380   3.910  0.0546  0.1060  0.1853
  129PUPE   D1A 1629   5.521   4.913   4.161  0.2744 -0.0400  0.1566
  129PUPE   D2A 1630   5.638   4.536   4.367 -0.0111  0.3406 -0.0349
  129PUPE   D3A 1631   5.814   4.293   4.083 -0.3392  0.0951 -0.2588
  129PUPE   D4A 1632   6.170   4.554   4.091  0.0848 -0.1212 -0.0653
  129PUPE   D5A 1633   6.119   4.453   4.435  0.1400  0.2772 -0.2030
  129PUPE   C1B 1634   5.525   5.459   4.238 -0.2707 -0.0318 -0.1822
  129PUPE   C2B 1635   5.367   5.349   4.600 -0.0308  0.1635 -0.1091
  129PUPE   C3B 1636   5.271   5.160   4.997 -0.1477 -0.1490 -0.1116
  129PUPE   C4B 1637   5.269   4.986   5.384 -0.2784 -0.1396 -0.0735
  130PUPE   NH3 1638   1.343   1.056   3.761  0.1433 -0.1115 -0.1381
  130PUPE   PO4 1639   1.513   1.468   3.685 -0.0918  0.0843 -0.0687
  130PUPE   GL1 1640   1.651   1.334   4.095  0.1637  0.1050  0.4273
  130PUPE   GL2 1641   1.315   1.488   4.163  0.3680 -0.3157 -0.3218
  130PUPE   D1A 1642   1.549   1.176   4.544 -0.5289  0.1430  0.1754
  130PUPE   D2A 1643   1.211   1.006   4.853  0.1075  0.0044  0.0346
  130PUPE   D3A 1644   0.883   1.029   4.895 -0.1948  0.1446 -0.0042
  130PUPE   D4A 1645   0.572   1.182   4.647 -0.2692 -0.1928  0.1103
  130PUPE   D5A 1646   0.339   0.972   5.022 -0.0205  0.1090 -0.3470
  130PUPE   C1B 1647   1.592   1.679   4.495 -0.3158 -0.4124 -0.1665
  130PUPE   C2B 1648   1.561   1.494   4.919 -0.2086  0.1455  0.0394
  130PUPE   C3B 1649   1.502   1.527   5.354 -0.2171  0.0002 -0.3999
  130PUPE   C4B 1650   1.889   1.590   5.671 -0.1866 -0.1246 -0.1194
  131OAPE   NH3 1651   5.953   3.793   7.098 -0.1721  0.0281 -0.1260
  131OAPE   PO4 1652   6.328   3.797   7.026 -0.3660 -0.0411  0.2469
  131OAPE   GL1 1653   6.195   3.516   6.734 -0.1587 -0.0711 -0.2220
  131OAPE   GL2 1654   6.258   3.265   6.971  0.1366  0.0584  0.1870
  131OAPE   D1A 1655   5.872   3.288   6.528  0.0004 -0.1610  0.0145
  131OAPE   D2A 1656   5.677   3.090   6.174  0.4298 -0.2900  0.3511
  131OAPE   D3A 1657   5.595   3.041   5.728 -0.2478  0.0682  0.0147
  131OAPE   D4A 1658   5.732   3.421   5.717 -0.0870 -0.0316 -0.0037
  131OAPE   C5A 1659   6.136   3.391   5.698 -0.0626 -0.0865 -0.2788
  131OAPE   C1B 1660   6.243   2.975   6.564  0.1175  0.3347 -0.3253
  131OAPE   D2B 1661   6.097   2.563   6.303  0.1815  0.0082  0.0835
  131OAPE   C3B 1662   5.824   2.627   6.021 -0.2480  0.2613  0.3678
  131OAPE   C4B 1663   5.807   2.458   5.570  0.1879  0.0093 -0.0380
  132OAPE   NH3 1664   4.827   3.890   8.348 -0.2029 -0.1140 -0.0229
  132OAPE   PO4 1665   4.727   3.664   8.352  0.3389 -0.2551  0.1316
  132OAPE   GL1 1666   4.505   3.492   8.643 -0.0219  0.1094  0.2488
  132OAPE   GL2 1667   4.605   3.253   8.719 -0.1468  0.0812 -0.1452
  132OAPE   D1A 1668   4.127   3.531   8.923  0.1903  0.0080 -0.1411
  132OAPE   D2A 1669   4.122   3.138   8.832  0.1024 -0.1659  0.0083
  132OAPE   D3A 1670   4.068   2.632   8.596 -0.2519  0.3766  0.3162
  132OAPE   D4A 1671   4.096   2.680   8.099 -0.0510  0.0847 -0.0189
  132OAPE   C5A 1672   4.059   2.524   7.629 -0.0445 -0.0368  0.2368
  132OAPE   C1B 1673   4.564   2.731   8.594  0.1176  0.0667 -0.2313
  132OAPE   D2B 1674   4.386   2.308   8.852 -0.0444 -0.2397 -0.0179
  132OAPE   C3B 1675   4.042   2.074   8.653 -0.0992 -0.1760 -0.2017
  132OAPE   C4B 1676   3.780   1.895   8.417  0.0549  0.0786 -0.0489
  133OAPE   NH3 1677   2.618   5.904  10.224 -0.4572 -0.3213 -0.1572
  133OAPE   PO4 1678   3.048   5.816  10.392 -0.2796  0.2880 -0.0764
  133OAPE   GL1 1679   3.334   5.621  10.585  0.2901 -0.0247 -0.1391
  133OAPE   GL2 1680   3.631   5.548  10.527  0.4176  0.0847  0.0362
  133OAPE   D1A 1681   3.425   5.772  10.971 -0.0536  0.1446  0.1428
  133OAPE   D2A 1682   3.719   5.978  10.739  0.4243 -0.0302  0.2496
  133OAPE   D3A 1683   3.891   6.015  11.189  0.0723 -0.0992 -0.1635
  133OAPE   D4A 1684   3.682   6.286  11.398  0.2913 -0.0627 -0.0177
  133OAPE   C5A 1685   3.827   6.132  11.781 -0.1600  0.0865  0.1499
  133OAPE   C1B 1686   3.710   5.177  10.864  0.1650  0.1043  0.0375
  133OAPE   D2B 1687   3.726   4.958  11.188  0.1684  0.1039 -0.1718
  133OAPE   C3B 1688   3.692   5.116  11.545 -0.1014  0.0315  0.1419
  133OAPE   C4B 1689   3.852   4.820  11.866 -0.3476 -0.2581 -0.4959
  134OAPE   NH3 1690   0.992   2.705   9.633  0.0031  0.0122 -0.1273
  134OAPE   PO4 1691   1.198   2.428   9.540  0.3406  0.1494  0.0745
  134OAPE   GL1 1692   1.485   2.505   9.775 -0.1081 -0.2844 -0.1156
  134OAPE   GL2 1693   1.477   2.649   9.990  0.1954  0.1991  0.1425
  134OAPE   D1A 1694   1.886   2.574   9.764 -0.1139 -0.0117 -0.0374
  134OAPE   D2A 1695   1.919   2.492  10.238 -0.1106 -0.0726 -0.1240
  134OAPE   D3A 1696   1.528   2.573  10.471 -0.0058  0.0471 -0.4672
  134OAPE   D4A 1697   1.540   2.927  10.780  0.2108  0.0171  0.1738
  134OAPE   C5A 1698   1.447   3.259  10.965  0.1107  0.3615 -0.1429
  134OAPE   C1B 1699   1.538   3.043  10.261  0.1236  0.2517 -0.0750
  134OAPE   D2B 1700   1.728   3.437  10.583  0.2797  0.1484 -0.2241
  134OAPE   C3B 1701   2.042   3.599  10.595  0.0012  0.2728  0.0896
  134OAPE   C4B 1702   2.334   3.369  10.742 -0.0943 -0.3149  0.1732
  135OAPE   NH3 1703   2.483   5.951   3.436  0.2558  0.2063 -0.2559
  135OAPE   PO4 1704   2.288   6.298   3.443 -0.0358 -0.3512 -0.3051
  135OAPE   GL1 1705   2.453   6.286   3.848 -0.0980  0.0560  0.0839
  135OAPE   GL2 1706   2.399   6.473   4.019 -0.1924 -0.0387 -0.0219
  135OAPE   D1A 1707   2.562   6.134   4.318  0.1878  0.0927  0.1225
  135OAPE   D2A 1708   2.780   5.890   4.538 -0.1921 -0.1222 -0.2907
  135OAPE   D3A 1709   2.843   6.453   4.558 -0.0997  0.0485 -0.1708
  135OAPE   D4A 1710   2.523   6.297   4.799 -0.1212  0.0767 -0.2845
  135OAPE   C5A 1711   2.468   5.907   4.970 -0.1452 -0.0388  0.1638
  135OAPE   C1B 1712   2.452   6.641   4.350  0.1262  0.1053 -0.0596
  135OAPE   D2B 1713   2.345   6.739   4.679 -0.0096 -0.0052  0.1167
  135OAPE   C3B 1714   2.568   6.800   5.046 -0.1393 -0.0895 -0.1356
  135OAPE   C4B 1715   2.988   6.658   5.129  0.0794 -0.3517 -0.2241
  136OAPE   NH3 1716   1.499   5.517   3.574  0.0043 -0.0143  0.0372
  136OAPE   PO4 1717   1.087   5.660   3.532 -0.0500 -0.1757 -0.2166
  136OAPE   GL1 1718   1.020   5.309   3.800 -0.2225 -0.0715  0.1165
  136OAPE   GL2 1719   1.420   5.173   3.917  0.1234  0.0662 -0.2207
  136OAPE   D1A 1720   0.705   5.016   3.886 -0.1537 -0.2080  0.3742
  136OAPE   D2A 1721   0.421   4.841   3.693 -0.1612 -0.1773 -0.1511
  136OAPE   D3A 1722   0.150   5.162   3.741 -0.1682  0.2047 -0.1374
  136OAPE   D4A 1723   0.199   4.971   4.160  0.5231  0.1159  0.3226
  136OAPE   C5A 1724  -0.173   4.803   4.458 -0.0883 -0.1968  0.0733
  136OAPE   C1B 1725   1.252   5.300   4.275 -0.1783  0.1743 -0.0243
  136OAPE   D2B 1726   1.035   5.197   4.650  0.0328 -0.5217 -0.2608
  136OAPE   C3B 1727   0.575   5.192   4.724  0.2319  0.0253 -0.0589
  136OAPE   C4B 1728   0.240   5.024   4.668  0.0676  0.0941  0.1020
  137OAPE   NH3 1729   5.491   2.749   2.848  0.0162  0.0390 -0.0096
  137OAPE   PO4 1730   5.351   2.687   3.178  0.1904  0.2129  0.0175
  137OAPE   GL1 1731   5.303   2.777   3.674 -0.0590 -0.1656  0.4004
  137OAPE   GL2 1732   5.341   2.538   3.937 -0.0174  0.4262  0.2759
  137OAPE   D1A 1733   5.072   3.002   3.878 -0.0888 -0.1527  0.1805
  137OAPE   D2A 1734   5.263   3.320   3.953  0.1399 -0.0964  0.1130
  137OAPE   D3A 1735   5.722   3.295   3.992 -0.4017  0.0875  0.3779
  137OAPE   D4A 1736   5.679   3.497   4.462 -0.1140  0.1911 -0.0597
  137OAPE   C5A 1737   5.665   3.785   4.765  0.0541 -0.0810  0.2602
  137OAPE   C1B 1738   5.649   2.518   4.361  0.0411 -0.2254  0.1654
  137OAPE   D2B 1739   6.069   2.297   4.482  0.2173  0.0137 -0.1354
  137OAPE   C3B 1740   6.063   2.177   4.882  0.1680  0.0165 -0.2083
  137OAPE   C4B 1741   5.887   1.982   5.258  0.2723 -0.2720  0.0589
  138OAPE   NH3 1742   0.633  -0.244   3.766  0.0293  0.0434 -0.2323
  138OAPE   PO4 1743   0.385   0.084   3.700  0.1866  0.0065  0.0823
  138OAPE   GL1 1744   0.337   0.191   4.113 -0.1807 -0.1148 -0.1589
  138OAPE   GL2 1745   0.273  -0.135   4.160 -0.0890 -0.0182 -0.0256
  138OAPE   D1A 1746   0.290   0.353   4.551  0.2692 -0.2204 -0.0342
  138OAPE   D2A 1747   0.236   0.780   4.601  0.0969  0.2425 -0.1725
  138OAPE   D3A 1748  -0.168   0.664   4.782  0.3261 -0.1594 -0.0267
  138OAPE   D4A 1749  -0.124   1.029   5.002 -0.1534  0.1430  0.0462
  138OAPE   C5A 1750  -0.164   1.286   5.421 -0.2234  0.3832 -0.0326
  138OAPE   C1B 1751   0.314  -0.215   4.563 -0.2260  0.0271 -0.0225
  138OAPE   D2B 1752  -0.008  -0.369   4.938  0.3040 -0.3003 -0.2009
  138OAPE   C3B 1753  -0.541  -0.145   5.017  0.2308 -0.0990 -0.4024
  138OAPE   C4B 1754  -0.968   0.008   5.012 -0.0945  0.0876 -0.2888
  139CHOL   ROH 1755   2.572   7.382   4.257 -0.0236 -0.1852  0.0188
  139CHOL    R1 1756   2.718   7.367   4.500  0.0140 -0.0578  0.0053
  139CHOL    R2 1757   2.664   7.530   4.716 -0.1757 -0.1695  0.0459
  139CHOL    R3 1758   2.643   7.293   4.848  0.1269 -0.2283 -0.0057
  139CHOL    R4 1759   2.772   7.472   5.040 -0.0410 -0.1255  0.0093
  139CHOL    R5 1760   2.844   7.278   4.976  0.1727 -0.0269 -0.0520
  139CHOL    C1 1761   2.815   7.216   5.351  0.3216 -0.1551 -0.0605
  139CHOL    C2 1762   2.811   7.231   5.626  0.3207  0.3156  0.0575
  140CHOL   ROH 1763   3.675   3.873   6.379 -0.2734 -0.1613  0.0561
  140CHOL    R1 1764   3.418   3.962   6.298 -0.1924 -0.0694 -0.1113
  140CHOL    R2 1765   3.374   4.214   6.195 -0.0767  0.0394  0.0744
  140CHOL    R3 1766   3.263   4.076   5.989  0.1212  0.2277 -0.1622
  140CHOL    R4 1767   3.116   4.330   5.996 -0.2071  0.0213  0.2337
  140CHOL    R5 1768   3.030   4.130   6.001  0.0522 -0.0962 -0.0990
  140CHOL    C1 1769   2.862   4.268   5.687 -0.0972  0.1875  0.1044
  140CHOL    C2 1770   2.557   4.347   5.374 -0.2043 -0.1186 -0.3414
  141CHOL   ROH 1771   0.158   3.124   6.461 -0.2793 -0.2667 -0.0290
  141CHOL    R1 1772   0.186   3.108   6.180 -0.2428 -0.1299 -0.0337
  141CHOL    R2 1773   0.206   3.332   6.019 -0.1869 -0.0519  0.0814
  141CHOL    R3 1774   0.433   3.211   5.933 -0.1931 -0.0427  0.0512
  141CHOL    R4 1775   0.358   3.390   5.714 -0.0754  0.1624  0.1749
  141CHOL    R5 1776   0.397   3.177   5.699 -0.1298  0.1623  0.0092
  141CHOL    C1 1777   0.659   3.309   5.456 -0.0164  0.2957  0.2009
  141CHOL    C2 1778   0.617   3.299   5.117 -0.0012 -0.0196  0.0466
  142CHOL   ROH 1779   5.475   4.084   6.932 -0.1257 -0.1952  0.1984
  142CHOL    R1 1780   5.388   4.054   6.664 -0.0383  0.0104  0.1442
  142CHOL    R2 1781   5.326   3.808   6.554  0.1646  0.0689 -0.1218
  142CHOL    R3 1782   5.090   3.930   6.495  0.0913 -0.0378 -0.0496
  142CHOL    R4 1783   5.109   3.707   6.305  0.2035  0.0679 -0.1544
  142CHOL    R5 1784   5.075   3.917   6.256  0.0809  0.0688 -0.0520
  142CHOL    C1 1785   4.761   3.763   6.104  0.1572 -0.0330 -0.1057
  142CHOL    C2 1786   4.473   3.570   6.020  0.1962 -0.0870  0.0806
  143CHOL   ROH 1787   3.457   7.493   3.953  0.0666 -0.0638  0.0125
  143CHOL    R1 1788   3.361   7.574   4.206  0.0181 -0.1347  0.0168
  143CHOL    R2 1789   3.179   7.424   4.352  0.0966 -0.2428  0.0015
  143CHOL    R3 1790   3.368   7.444   4.546  0.0813 -0.1557  0.0081
  143CHOL    R4 1791   3.114   7.479   4.686  0.0737  0.0782 -0.0517
  143CHOL    R5 1792   3.285   7.613   4.693  0.1333  0.0122 -0.1487
  143CHOL    C1 1793   3.253   7.529   5.064  0.0461  0.3468 -0.0764
  143CHOL    C2 1794   3.141   7.672   5.363 -0.0196  0.1059 -0.1074
  144CHOL   ROH 1795   3.059   0.158   6.607  0.1766 -0.1579 -0.1169
  144CHOL    R1 1796   2.981   0.423   6.546 -0.1624 -0.2292 -0.0130
  144CHOL    R2 1797   3.135   0.591   6.389 -0.2288  0.1249  0.2931
  144CHOL    R3 1798   2.906   0.614   6.245 -0.0980 -0.1267  0.0344
  144CHOL    R4 1799   3.100   0.781   6.102 -0.1702  0.2838  0.3886
  144CHOL    R5 1800   2.903   0.842   6.172 -0.3593 -0.0699  0.2030
  144CHOL    C1 1801   2.865   0.912   5.800 -0.0132  0.1401  0.2012
  144CHOL    C2 1802   2.785   1.057   5.504  0.0763  0.0052 -0.0214
  145CHOL   ROH 1803   1.203   5.777   6.212  0.1131 -0.0616  0.3120
  145CHOL    R1 1804   1.372   5.603   6.066  0.1252  0.1443  0.0786
  145CHOL    R2 1805   1.322   5.332   6.043  0.3642  0.1122  0.0609
  145CHOL    R3 1806   1.339   5.384   5.777  0.0305  0.1925  0.0481
  145CHOL    R4 1807   1.336   5.091   5.795  0.2982  0.1645  0.0033
  145CHOL    R5 1808   1.484   5.213   5.692  0.0942  0.3227 -0.1390
  145CHOL    C1 1809   1.359   5.000   5.401 -0.0535  0.2702 -0.0422
  145CHOL    C2 1810   1.126   4.970   5.114 -0.2589  0.0409 -0.1690
  146CHOL   ROH 1811   0.877  -0.087   6.445  0.0382  0.0246 -0.2221
  146CHOL    R1 1812   1.031   0.118   6.325  0.1795 -0.1313 -0.3133
  146CHOL    R2 1813   1.171   0.080   6.090 -0.1563 -0.2233 -0.5103
  146CHOL    R3 1814   1.030   0.298   6.008  0.0363  0.0132 -0.2313
  146CHOL    R4 1815   1.251   0.277   5.817  0.0581  0.1175 -0.2091
  146CHOL    R5 1816   1.197   0.453   5.934  0.1738 -0.0073  0.0325
  146CHOL    C1 1817   1.165   0.597   5.583  0.3638  0.5379  0.2283
  146CHOL    C2 1818   1.167   1.061   5.427  0.0315  0.2752  0.1084
  147CHOL   ROH 1819   6.682   3.306   6.669  0.3753  0.2176  0.1020
  147CHOL    R1 1820   6.749   3.257   6.398  0.0581  0.0783  0.0449
  147CHOL    R2 1821   6.565   3.168   6.212 -0.2195  0.2281  0.2509
  147CHOL    R3 1822   6.648   3.387   6.073 -0.1236  0.1040  0.1085
  147CHOL    R4 1823   6.553   3.199   5.868 -0.1794 -0.0151  0.2254
  147CHOL    R5 1824   6.748   3.296   5.875 -0.1369 -0.0797  0.1775
  147CHOL    C1 1825   6.624   3.422   5.537 -0.0660 -0.2731  0.0768
  147CHOL    C2 1826   6.392   3.610   5.328 -0.0347  0.0423  0.0275
  148CHOL   ROH 1827   2.627   5.349   6.795 -0.4531 -0.2291  0.1846
  148CHOL    R1 1828   2.661   5.445   6.531 -0.1815 -0.1045  0.2605
  148CHOL    R2 1829   2.653   5.279   6.310  0.0382 -0.0030  0.1666
  148CHOL    R3 1830   2.463   5.454   6.226  0.1250  0.0412  0.0637
  148CHOL    R4 1831   2.528   5.298   5.988  0.1818  0.0130  0.1119
  148CHOL    R5 1832   2.530   5.515   6.004  0.2339  0.0067  0.0926
  148CHOL    C1 1833   2.278   5.473   5.721  0.3469  0.0638 -0.0165
  148CHOL    C2 1834   2.304   5.598   5.277 -0.1803 -0.1221  0.0547
  149CHOL   ROH 1835   1.643   5.722   3.993 -0.0585  0.1139  0.1061
  149CHOL    R1 1836   1.561   5.874   4.218  0.0657  0.1368  0.1369
  149CHOL    R2 1837   1.391   5.773   4.411 -0.0263  0.2404  0.1102
  149CHOL    R3 1838   1.591   5.848   4.579  0.0343  0.0326  0.1328
  149CHOL    R4 1839   1.367   5.781   4.756 -0.0611  0.2626  0.1070
  149CHOL    R5 1840   1.480   5.967   4.755  0.1345  0.1484  0.1203
  149CHOL    C1 1841   1.540   5.856   5.114 -0.0245  0.0804  0.1263
  149CHOL    C2 1842   1.896   5.944   5.242 -0.2463 -0.1396  0.0258
  150CHOL   ROH 1843   3.279   4.360  10.462 -0.0770 -0.1150 -0.0986
  150CHOL    R1 1844   3.479   4.285  10.648 -0.0136 -0.0910 -0.1577
  150CHOL    R2 1845   3.421   4.206  10.907  0.0817  0.0341 -0.1004
  150CHOL    R3 1846   3.564   3.986  10.838 -0.0071 -0.0348 -0.0704
  150CHOL    R4 1847   3.597   4.009  11.128  0.1771  0.1206 -0.0974
  150CHOL    R5 1848   3.756   3.994  10.981  0.0848  0.0062 -0.1913
  150CHOL    C1 1849   3.835   3.687  11.193  0.1492  0.1063 -0.0675
  150CHOL    C2 1850   4.046   3.538  11.437  0.1108 -0.0016  0.0177
  151CHOL   ROH 1851   6.852   6.399   6.736 -0.0543 -0.0175  0.1088
  151CHOL    R1 1852   6.885   6.425   6.456  0.0518  0.0974  0.1313
  151CHOL    R2 1853   7.126   6.495   6.341  0.1818 -0.1692  0.2330
  151CHOL    R3 1854   7.087   6.267   6.197 -0.1002 -0.0377  0.0938
  151CHOL    R4 1855   7.264   6.432   6.030  0.2863 -0.2394  0.2931
  151CHOL    R5 1856   7.074   6.342   5.970  0.1731  0.1012  0.1205
  151CHOL    C1 1857   7.308   6.181   5.715  0.0823 -0.1568  0.1974
  151CHOL    C2 1858   7.219   6.049   5.340 -0.1157  0.2812 -0.0895
  152CHOL   ROH 1859   1.555   3.663   3.731 -0.1629 -0.1253  0.0156
  152CHOL    R1 1860   1.533   3.896   3.890 -0.0336 -0.0072 -0.1350
  152CHOL    R2 1861   1.338   4.087   3.847 -0.0794 -0.0445 -0.1106
  152CHOL    R3 1862   1.282   4.043   4.109  0.1472  0.1431 -0.0273
  152CHOL    R4 1863   1.108   4.266   4.033 -0.0903 -0.0681 -0.1020
  152CHOL    R5 1864   1.248   4.261   4.201  0.0356  0.1963 -0.1972
  152CHOL    C1 1865   0.922   4.329   4.388  0.1161  0.0945 -0.0188
  152CHOL    C2 1866   0.751   4.248   4.656  0.2483 -0.0561  0.0271
  153CHOL   ROH 1867   4.041   5.332   3.795 -0.2436  0.2075  0.0195
  153CHOL    R1 1868   3.993   5.562   3.952 -0.1036  0.1216  0.1919
  153CHOL    R2 1869   3.986   5.555   4.228  0.1743 -0.0250  0.1961
  153CHOL    R3 1870   4.172   5.752   4.206  0.1374  0.0015  0.1157
  153CHOL    R4 1871   4.042   5.802   4.464  0.0877  0.1100  0.0772
  153CHOL    R5 1872   4.067   5.945   4.301  0.0803  0.0311  0.0011
  153CHOL    C1 1873   4.250   6.130   4.580  0.0026  0.2135 -0.0675
  153CHOL    C2 1874   4.266   6.325   4.985 -0.0638  0.0538  0.0674
  154CHOL   ROH 1875   7.031   2.229   5.625 -0.0197  0.1139  0.0906
  154CHOL    R1 1876   6.802   2.292   5.778  0.0070  0.0892  0.1424
  154CHOL    R2 1877   6.563   2.373   5.663 -0.0035  0.1498  0.1997
  154CHOL    R3 1878   6.461   2.167   5.808 -0.0009  0.1132  0.1483
  154CHOL    R4 1879   6.228   2.326   5.732 -0.0206  0.0298  0.0379
  154CHOL    R5 1880   6.283   2.265   5.933 -0.0963  0.0480  0.0628
  154CHOL    C1 1881   5.937   2.106   5.908 -0.0282 -0.0743 -0.1046
  154CHOL    C2 1882   5.617   1.954   5.700  0.0769 -0.3178 -0.2334
  155CHOL   ROH 1883   6.236   1.224   4.011  0.0299  0.2741 -0.0386
  155CHOL    R1 1884   6.266   1.232   4.292  0.1064  0.1590 -0.0442
  155CHOL    R2 1885   6.308   1.004   4.444  0.0256  0.0879 -0.1403
  155CHOL    R3 1886   6.524   1.143   4.533  0.1218 -0.0598 -0.1352
  155CHOL    R4 1887   6.410   1.021   4.774 -0.3038  0.4401 -0.0484
  155CHOL    R5 1888   6.455   1.232   4.744  0.0056  0.3532 -0.3300
  155CHOL    C1 1889   6.672   1.162   5.049 -0.4054  0.5065  0.0097
  155CHOL    C2 1890   6.630   1.058   5.434  0.2091 -0.0879 -0.0453
  156CHOL   ROH 1891   5.808   1.367   4.165 -0.2147 -0.3598 -0.0641
  156CHOL    R1 1892   5.760   1.318   4.439 -0.0815  0.0140  0.0313
  156CHOL    R2 1893   5.811   1.074   4.559 -0.3041  0.0823  0.2708
  156CHOL    R3 1894   5.959   1.226   4.730  0.0109  0.0972 -0.0033
  156CHOL    R4 1895   5.967   0.956   4.844 -0.2409  0.1952  0.2831
  156CHOL    R5 1896   5.907   1.139   4.947  0.0561  0.3913  0.1345
  156CHOL    C1 1897   6.196   1.030   5.171  0.0914  0.2748  0.0328
  156CHOL    C2 1898   6.175   0.748   5.330 -0.3353 -0.2993  0.1598
  157CHOL   ROH 1899   1.311   3.060   4.436 -0.2600 -0.0762  0.1100
  157CHOL    R1 1900   1.377   3.155   4.695 -0.2042 -0.1395  0.1190
  157CHOL    R2 1901   1.361   3.422   4.764  0.0115 -0.1283  0.1262
  157CHOL    R3 1902   1.204   3.327   4.965 -0.0860 -0.0044  0.1105
  157CHOL    R4 1903   1.231   3.614   5.020 -0.0704  0.0246 -0.0271
  157CHOL    R5 1904   1.275   3.450   5.158 -0.1491  0.0875  0.0772
  157CHOL    C1 1905   1.009   3.637   5.359 -0.2097  0.2300 -0.1312
  157CHOL    C2 1906   0.926   3.639   5.688 -0.2985  0.0252 -0.1663
  158CHOL   ROH 1907   2.130   1.618   7.485 -0.0510  0.0250  0.1124
  158CHOL    R1 1908   2.396   1.672   7.405 -0.0304  0.2808  0.3389
  158CHOL    R2 1909   2.480   1.652   7.142  0.3213 -0.1312  0.4721
  158CHOL    R3 1910   2.564   1.907   7.183 -0.1352  0.1025  0.0643
  158CHOL    R4 1911   2.702   1.822   6.940  0.3438 -0.2137  0.4258
  158CHOL    R5 1912   2.794   1.905   7.119 -0.0316  0.3137  0.3988
  158CHOL    C1 1913   2.911   2.161   6.861 -0.0718 -0.0422  0.0160
  158CHOL    C2 1914   3.077   2.384   6.579  0.0223 -0.2922  0.3519
  159CHOL   ROH 1915   6.188   3.674  13.605 -0.1333 -0.1196  0.2206
  159CHOL    R1 1916   6.263   3.846  13.394 -0.1317 -0.0456  0.2812
  159CHOL    R2 1917   6.499   3.814  13.253 -0.0779  0.0708  0.3449
  159CHOL    R3 1918   6.332   3.813  13.038 -0.0127  0.0580  0.2941
  159CHOL    R4 1919   6.598   3.759  12.927  0.0232  0.0652  0.3761
  159CHOL    R5 1920   6.460   3.915  12.863  0.0363  0.0580  0.3296
  159CHOL    C1 1921   6.500   3.725  12.535  0.1433  0.0500  0.3466
  159CHOL    C2 1922   6.524   3.860  12.284  0.1031  0.0313  0.3124
  160CHOL   ROH 1923   5.967   7.094   3.648  0.3141 -0.0770 -0.1091
  160CHOL    R1 1924   5.983   7.178   3.918  0.1717 -0.1186 -0.0877
  160CHOL    R2 1925   6.102   7.024   4.115  0.2191 -0.0740 -0.0839
  160CHOL    R3 1926   6.248   7.250   4.157  0.0484  0.0224  0.0080
  160CHOL    R4 1927   6.300   7.083   4.392  0.2291 -0.0605 -0.0925
  160CHOL    R5 1928   6.230   7.290   4.392  0.0639 -0.1159  0.0326
  160CHOL    C1 1929   6.551   7.329   4.593  0.0747  0.0378 -0.0110
  160CHOL    C2 1930   6.888   7.505   4.573  0.1473  0.0545  0.0884
  161CHOL   ROH 1931   7.658   5.418   6.760 -0.3251  0.0624 -0.0896
  161CHOL    R1 1932   7.548   5.394   6.500 -0.2209  0.1055 -0.1382
  161CHOL    R2 1933   7.652   5.528   6.281 -0.0877  0.0849 -0.0891
  161CHOL    R3 1934   7.663   5.278   6.174 -0.1145  0.0861 -0.0941
  161CHOL    R4 1935   7.669   5.458   5.943 -0.0550  0.0908 -0.0885
  161CHOL    R5 1936   7.531   5.293   5.975 -0.0860  0.1127 -0.1108
  161CHOL    C1 1937   7.690   5.183   5.646 -0.0612  0.0954 -0.0928
  161CHOL    C2 1938   7.485   5.273   5.378  0.0007 -0.0785  0.0737
  162CHOL   ROH 1939   3.813   2.985   4.973  0.1516  0.2927 -0.0576
  162CHOL    R1 1940   3.810   3.088   5.237  0.1554  0.1269  0.0081
  162CHOL    R2 1941   3.592   3.064   5.403  0.0350  0.3091 -0.1221
  162CHOL    R3 1942   3.773   2.954   5.573 -0.1959 -0.0448 -0.0943
  162CHOL    R4 1943   3.556   3.046   5.747 -0.0205  0.4442 -0.1197
  162CHOL    R5 1944   3.768   3.095   5.766  0.0895  0.0081 -0.1197
  162CHOL    C1 1945   3.706   2.932   6.106 -0.2693  0.1907 -0.0922
  162CHOL    C2 1946   3.815   3.132   6.370  0.0218 -0.0339  0.0821
  163CHOL   ROH 1947   6.936   4.792   4.318  0.2192  0.1866 -0.0309
  163CHOL    R1 1948   6.883   4.682   4.573  0.3126  0.0798 -0.0565
  163CHOL    R2 1949   7.049   4.722   4.790  0.2265  0.2580 -0.0215
  163CHOL    R3 1950   6.820   4.809   4.908  0.0922 -0.0468 -0.0480
  163CHOL    R4 1951   7.018   4.810   5.123  0.0516  0.1617 -0.0113
  163CHOL    R5 1952   6.824   4.712   5.126  0.1710 -0.0817 -0.0654
  163CHOL    C1 1953   6.785   4.943   5.427 -0.1763 -0.1804 -0.0302
  163CHOL    C2 1954   6.692   4.798   5.753 -0.3406 -0.2683  0.4504
  164CHOL   ROH 1955   2.692   1.611   8.302  0.1536 -0.1755  0.0524
  164CHOL    R1 1956   2.828   1.644   8.056 -0.0942 -0.2211 -0.0961
  164CHOL    R2 1957   2.695   1.685   7.817 -0.3322  0.0927  0.0748
  164CHOL    R3 1958   2.857   1.903   7.803 -0.0559 -0.1139  0.0198
  164CHOL    R4 1959   2.895   1.766   7.547 -0.2534 -0.1992  0.0446
  164CHOL    R5 1960   3.051   1.826   7.686 -0.1655 -0.3743  0.0134
  164CHOL    C1 1961   3.163   2.018   7.376  0.0519 -0.5632 -0.0247
  164CHOL    C2 1962   3.546   2.251   7.433 -0.1337 -0.1496  0.0129
  165CHOL   ROH 1963   7.709   5.635   3.812  0.1505  0.0255 -0.1497
  165CHOL    R1 1964   7.562   5.623   4.054  0.0612  0.3264 -0.1862
  165CHOL    R2 1965   7.607   5.431   4.247 -0.4094  0.1940 -0.1940
  165CHOL    R3 1966   7.635   5.648   4.409  0.0352  0.1261 -0.1662
  165CHOL    R4 1967   7.599   5.421   4.592 -0.5284  0.1767 -0.1969
  165CHOL    R5 1968   7.483   5.606   4.590 -0.1169  0.4477 -0.2122
  165CHOL    C1 1969   7.620   5.618   4.946 -0.1804  0.1030 -0.1723
  165CHOL    C2 1970   7.605   5.753   5.239  0.0391  0.0705 -0.1962
  166CHOL   ROH 1971   3.627   1.924   4.901 -0.1898 -0.1313 -0.1887
  166CHOL    R1 1972   3.570   1.978   5.173 -0.1465  0.0199 -0.2074
  166CHOL    R2 1973   3.379   2.161   5.253 -0.3079 -0.1064 -0.2801
  166CHOL    R3 1974   3.282   1.950   5.394 -0.0443 -0.1045 -0.0896
  166CHOL    R4 1975   3.213   2.185   5.555 -0.1136 -0.0769 -0.1744
  166CHOL    R5 1976   3.321   2.009   5.623  0.0706  0.0489 -0.1506
  166CHOL    C1 1977   3.024   2.001   5.863  0.2472 -0.0580  0.0660
  166CHOL    C2 1978   2.906   2.311   6.099  0.0930  0.1659  0.4876
  167CHOL   ROH 1979   4.197   3.177   4.845  0.0074  0.0437  0.0534
  167CHOL    R1 1980   4.274   3.078   5.099 -0.0047 -0.0005  0.0398
  167CHOL    R2 1981   4.406   3.234   5.286 -0.0250 -0.0295  0.0778
  167CHOL    R3 1982   4.201   3.156   5.447 -0.0318 -0.0702  0.0499
  167CHOL    R4 1983   4.412   3.238   5.632 -0.0754 -0.0194  0.0788
  167CHOL    R5 1984   4.307   3.047   5.632 -0.0343 -0.0427  0.0680
  167CHOL    C1 1985   4.223   3.168   5.984 -0.1110 -0.0516  0.0531
  167CHOL    C2 1986   4.315   3.280   6.378  0.1359  0.1043 -0.2117
  168CHOL   ROH 1987   2.691   6.436   6.753  0.0201  0.0125  0.0891
  168CHOL    R1 1988   2.544   6.563   6.547  0.2020 -0.0383 -0.0759
  168CHOL    R2 1989   2.605   6.533   6.279  0.1204 -0.5355 -0.0498
  168CHOL    R3 1990   2.345   6.458   6.261 -0.0132 -0.1338  0.1063
  168CHOL    R4 1991   2.412   6.560   5.994  0.0474 -0.4280  0.0094
  168CHOL    R5 1992   2.245   6.623   6.119  0.1945 -0.0720  0.0314
  168CHOL    C1 1993   2.054   6.505   5.811 -0.1205  0.0117  0.1906
  168CHOL    C2 1994   1.892   6.328   5.571  0.2766  0.1266 -0.0524
  169CHOL   ROH 1995   5.412   6.446  10.718 -0.0659  0.0215 -0.0786
  169CHOL    R1 1996   5.178   6.338  10.836 -0.0808 -0.0882 -0.2038
  169CHOL    R2 1997   5.135   6.065  10.858  0.0957 -0.1148 -0.1079
  169CHOL    R3 1998   5.100   6.125  11.120 -0.1407 -0.0079 -0.1613
  169CHOL    R4 1999   5.014   5.847  11.096 -0.0367 -0.0384 -0.1049
  169CHOL    R5 2000   4.900   6.010  11.182 -0.1555 -0.0364 -0.2736
  169CHOL    C1 2001   4.912   5.775  11.482 -0.3358  0.1064 -0.1533
  169CHOL    C2 2002   4.975   5.491  11.513 -0.1920 -0.1444  0.2091
  170CHOL   ROH 2003   5.834   6.762   3.904 -0.2164 -0.1902  0.0256
  170CHOL    R1 2004   5.776   6.668   4.165  0.0468 -0.2662  0.0600
  170CHOL    R2 2005   5.968   6.551   4.326  0.3532  0.1854  0.0516
  170CHOL    R3 2006   5.888   6.742   4.503 -0.0357  0.0603  0.0163
  170CHOL    R4 2007   6.008   6.532   4.669  0.1773  0.2458  0.0758
  170CHOL    R5 2008   5.809   6.618   4.692  0.0391 -0.0555 -0.0356
  170CHOL    C1 2009   5.956   6.699   5.035 -0.2901  0.1635  0.0569
  170CHOL    C2 2010   5.967   6.398   5.220  0.0918 -0.2750  0.3935
  171CHOL   ROH 2011   0.983   0.193   4.182 -0.1288 -0.3231  0.0647
  171CHOL    R1 2012   0.863   0.218   4.437  0.1242  0.0654  0.1533
  171CHOL    R2 2013   0.730   0.010   4.561 -0.4485  0.4654  0.2571
  171CHOL    R3 2014   0.902   0.063   4.764 -0.1158 -0.0526  0.1265
  171CHOL    R4 2015   0.656  -0.020   4.897 -0.1783  0.4313  0.3151
  171CHOL    R5 2016   0.767   0.163   4.933  0.2810  0.1594  0.3269
  171CHOL    C1 2017   0.775   0.012   5.283  0.2914 -0.0748  0.2262
  171CHOL    C2 2018   0.731  -0.006   5.807 -0.1079 -0.0584 -0.2370
  172CHOL   ROH 2019   2.614   4.329   6.958  0.1105 -0.0826 -0.0301
  172CHOL    R1 2020   2.436   4.150   6.830  0.0133  0.0734 -0.1174
  172CHOL    R2 2021   2.270   4.228   6.623  0.1952  0.2174 -0.2162
  172CHOL    R3 2022   2.389   4.021   6.493  0.0802  0.1007 -0.1362
  172CHOL    R4 2023   2.118   4.033   6.382  0.0614  0.1364 -0.0677
  172CHOL    R5 2024   2.215   3.858   6.469  0.0175  0.1512 -0.0005
  172CHOL    C1 2025   2.141   3.724   6.119 -0.1245 -0.0204  0.0939
  172CHOL    C2 2026   1.858   3.599   5.951 -0.2248  0.3400 -0.0236
  173CHOL   ROH 2027   4.949   2.423   8.525 -0.1363  0.4041 -0.1270
  173CHOL    R1 2028   4.766   2.333   8.329 -0.1069  0.3831 -0.1458
  173CHOL    R2 2029   4.571   2.143   8.382  0.0677  0.1708 -0.2305
  173CHOL    R3 2030   4.405   2.335   8.284 -0.1215  0.1008 -0.0512
  173CHOL    R4 2031   4.272   2.083   8.220 -0.0005  0.0445 -0.0582
  173CHOL    R5 2032   4.319   2.242   8.081 -0.1957  0.1263 -0.0288
  173CHOL    C1 2033   3.941   2.227   8.035 -0.2179 -0.0948  0.2105
  173CHOL    C2 2034   3.653   2.047   7.832 -0.1148 -0.1463 -0.4105
  174CHOL   ROH 2035   5.345   2.169   4.411 -0.0603  0.2225 -0.0989
  174CHOL    R1 2036   5.334   2.250   4.682  0.0157  0.1757 -0.0815
  174CHOL    R2 2037   5.557   2.254   4.845  0.0574  0.1260 -0.1368
  174CHOL    R3 2038   5.482   2.512   4.886  0.0916  0.1259 -0.0721
  174CHOL    R4 2039   5.693   2.466   5.082  0.0971  0.0535 -0.0944
  174CHOL    R5 2040   5.493   2.542   5.122  0.1086  0.0688 -0.0655
  174CHOL    C1 2041   5.701   2.832   5.258  0.1522  0.0113 -0.0089
  174CHOL    C2 2042   6.031   3.105   5.272  0.1411 -0.3152  0.1673
  175CHOL   ROH 2043   6.540   0.658   6.230  0.0991 -0.0227  0.0093
  175CHOL    R1 2044   6.374   0.871   6.146  0.1620  0.0587  0.0903
  175CHOL    R2 2045   6.430   1.025   5.924  0.0715 -0.0422 -0.0034
  175CHOL    R3 2046   6.178   0.954   5.850 -0.0399  0.0953  0.2319
  175CHOL    R4 2047   6.245   1.181   5.677  0.0597 -0.1584 -0.0688
  175CHOL    R5 2048   6.069   1.162   5.804  0.1173  0.1425  0.0636
  175CHOL    C1 2049   5.901   1.204   5.464 -0.0517 -0.0970  0.1142
  175CHOL    C2 2050   5.737   1.542   5.487  0.0041  0.0977  0.5392
  176CHOL   ROH 2051   0.151   2.361   4.047 -0.4429 -0.0124 -0.0926
  176CHOL    R1 2052   0.265   2.470   4.282 -0.2097 -0.1821 -0.1242
  176CHOL    R2 2053   0.180   2.709   4.392  0.0332 -0.1646  0.0212
  176CHOL    R3 2054   0.149   2.558   4.616  0.0746 -0.2225 -0.0102
  176CHOL    R4 2055   0.138   2.836   4.710 -0.1843 -0.2326  0.0227
  176CHOL    R5 2056   0.269   2.678   4.785 -0.0785 -0.1411  0.0488
  176CHOL    C1 2057   0.085   2.769   5.106 -0.2720 -0.3264 -0.0060
  176CHOL    C2 2058   0.403   2.893   5.284 -0.0188 -0.2607  0.1798
  177CHOL   ROH 2059   4.901   5.889   3.933 -0.0339 -0.0911 -0.1168
  177CHOL    R1 2060   4.780   5.775   4.162 -0.1142 -0.0384 -0.1314
  177CHOL    R2 2061   4.824   5.871   4.418  0.1366 -0.2451 -0.0888
  177CHOL    R3 2062   4.553   5.886   4.425  0.1581  0.1634  0.0220
  177CHOL    R4 2063   4.631   5.810   4.697  0.1385 -0.3681 -0.1149
  177CHOL    R5 2064   4.487   5.707   4.569 -0.0674  0.0428 -0.2263
  177CHOL    C1 2065   4.263   5.790   4.867  0.1599 -0.0562 -0.0263
  177CHOL    C2 2066   3.919   5.591   4.917  0.1359  0.2476 -0.1623
  178CHOL   ROH 2067   3.256   0.712   7.379  0.1266 -0.0199 -0.0233
  178CHOL    R1 2068   3.227   0.937   7.209  0.0412 -0.0568 -0.0582
  178CHOL    R2 2069   3.392   1.158   7.226 -0.1108  0.0543 -0.0195
  178CHOL    R3 2070   3.431   1.109   6.961  0.0211  0.0516 -0.0006
  178CHOL    R4 2071   3.625   1.319   7.027 -0.0819  0.1273  0.0726
  178CHOL    R5 2072   3.477   1.324   6.867 -0.0161  0.0641  0.0072
  178CHOL    C1 2073   3.797   1.367   6.663  0.0587  0.1673  0.1440
  178CHOL    C2 2074   4.219   1.493   6.689 -0.1885 -0.0303  0.1412
  179CHOL   ROH 2075   4.552   3.688   4.545  0.0775 -0.1083 -0.0651
  179CHOL    R1 2076   4.626   3.788   4.799  0.0597 -0.0369 -0.0871
  179CHOL    R2 2077   4.742   4.036   4.834  0.0446 -0.0193 -0.1461
  179CHOL    R3 2078   4.536   4.072   5.008  0.0329  0.0134 -0.1673
  179CHOL    R4 2079   4.748   4.250   5.105 -0.0012  0.0832 -0.2260
  179CHOL    R5 2080   4.643   4.098   5.221  0.0194  0.1107 -0.1735
  179CHOL    C1 2081   4.559   4.409   5.426 -0.0388  0.1735 -0.2924
  179CHOL    C2 2082   4.894   4.772   5.648  0.1232 -0.2165  0.2115
  180CHOL   ROH 2083   2.820   4.024   7.261  0.0788  0.2758 -0.1118
  180CHOL    R1 2084   2.711   3.801   7.125  0.1326  0.1358  0.0712
  180CHOL    R2 2085   2.693   3.790   6.850 -0.1590  0.0422  0.0929
  180CHOL    R3 2086   2.829   3.557   6.882  0.0929  0.1743  0.0122
  180CHOL    R4 2087   2.720   3.542   6.610 -0.2097 -0.0045  0.1347
  180CHOL    R5 2088   2.696   3.394   6.768  0.1053  0.0175  0.2132
  180CHOL    C1 2089   2.865   3.179   6.501 -0.0027  0.0925  0.0833
  180CHOL    C2 2090   2.897   2.909   6.309  0.0607 -0.6410  0.1886
  181CHOL   ROH 2091   1.805   5.038  10.654  0.0198 -0.0296 -0.0020
  181CHOL    R1 2092   1.800   4.781  10.773  0.0456 -0.0330 -0.0075
  181CHOL    R2 2093   2.024   4.666  10.887  0.0473  0.0074  0.0371
  181CHOL    R3 2094   1.861   4.642  11.103  0.0060 -0.0244  0.0023
  181CHOL    R4 2095   2.079   4.454  11.155  0.0494  0.0562  0.0752
  181CHOL    R5 2096   1.866   4.409  11.158  0.0677 -0.0134  0.0312
  181CHOL    C1 2097   1.957   4.310  11.514  0.0119  0.0548  0.0647
  181CHOL    C2 2098   2.199   4.121  11.581 -0.0830 -0.0685 -0.0731
  182CHOL   ROH 2099   6.665   3.711   3.472  0.1336 -0.2022 -0.2801
  182CHOL    R1 2100   6.744   3.661   3.739  0.2404 -0.0344 -0.2776
  182CHOL    R2 2101   6.609   3.484   3.903  0.1543  0.2493 -0.0288
  182CHOL    R3 2102   6.855   3.372   3.931  0.0611  0.0263 -0.0798
  182CHOL    R4 2103   6.697   3.256   4.148  0.0681  0.3632  0.1085
  182CHOL    R5 2104   6.888   3.358   4.168  0.1822  0.1902 -0.0867
  182CHOL    C1 2105   6.979   3.019   4.317 -0.0697  0.2201  0.1406
  182CHOL    C2 2106   7.284   2.785   4.526 -0.3439  0.1775 -0.0132
  183CHOL   ROH 2107   1.677   4.823   4.190  0.1021  0.0360  0.0653
  183CHOL    R1 2108   1.729   4.947   4.439  0.0746 -0.0123  0.0951
  183CHOL    R2 2109   1.556   4.928   4.654  0.0409 -0.0360  0.0650
  183CHOL    R3 2110   1.777   4.839   4.784  0.0138 -0.0767  0.0840
  183CHOL    R4 2111   1.578   4.876   4.995 -0.0281 -0.1286  0.0559
  183CHOL    R5 2112   1.779   4.961   4.990 -0.0240 -0.1316  0.1177
  183CHOL    C1 2113   1.799   4.762   5.315 -0.0938 -0.2207  0.0685
  183CHOL    C2 2114   1.621   4.704   5.757 -0.1413 -0.1446  0.1468
  184CHOL   ROH 2115   5.252   2.154   6.634  0.1576  0.1505 -0.4838
  184CHOL    R1 2116   5.036   2.088   6.464  0.0100  0.0897 -0.2768
  184CHOL    R2 2117   4.827   1.926   6.544  0.0745  0.1223 -0.0382
  184CHOL    R3 2118   4.675   2.136   6.464  0.0079  0.0941  0.0116
  184CHOL    R4 2119   4.482   1.923   6.521  0.0589  0.0902  0.1750
  184CHOL    R5 2120   4.499   2.037   6.336 -0.0641  0.0536  0.1403
  184CHOL    C1 2121   4.139   2.120   6.432 -0.0128  0.0450  0.3459
  184CHOL    C2 2122   4.027   1.747   6.288  0.3008 -0.0811  0.0849
  185CHOL   ROH 2123   0.911   3.742   6.941  0.1143 -0.2638  0.0875
  185CHOL    R1 2124   1.080   3.660   6.729  0.1664 -0.0859  0.0597
  185CHOL    R2 2125   0.988   3.624   6.471  0.1695 -0.1489  0.0735
  185CHOL    R3 2126   1.189   3.796   6.410  0.0024  0.0434  0.0554
  185CHOL    R4 2127   1.113   3.679   6.153  0.3804 -0.3798  0.1126
  185CHOL    R5 2128   1.313   3.686   6.238  0.3049 -0.0170  0.2972
  185CHOL    C1 2129   1.374   3.873   5.912  0.3463 -0.3337  0.1183
  185CHOL    C2 2130   1.239   4.259   5.769 -0.0696  0.0524  0.2160
  186CHOL   ROH 2131   1.327   1.976   7.073 -0.0950  0.0927 -0.0479
  186CHOL    R1 2132   1.535   2.058   6.898 -0.1520  0.0556 -0.1336
  186CHOL    R2 2133   1.494   2.237   6.692 -0.1642  0.2135  0.0050
  186CHOL    R3 2134   1.699   2.371   6.811  0.0098 -0.0030 -0.0451
  186CHOL    R4 2135   1.742   2.408   6.523 -0.1958  0.2007 -0.0546
  186CHOL    R5 2136   1.886   2.331   6.667 -0.1252 -0.0024 -0.2267
  186CHOL    C1 2137   2.079   2.633   6.536 -0.0509 -0.0100 -0.1363
  186CHOL    C2 2138   2.314   2.938   6.573 -0.0405 -0.0366  0.1702
  187CHOL   ROH 2139   5.393   1.716   7.963  0.1319  0.0626 -0.0648
  187CHOL    R1 2140   5.214   1.804   7.762  0.1038  0.0034 -0.0662
  187CHOL    R2 2141   5.116   1.636   7.565 -0.0066 -0.0812  0.0580
  187CHOL    R3 2142   4.876   1.724   7.656  0.0474  0.0496  0.0772
  187CHOL    R4 2143   4.814   1.585   7.406 -0.0634 -0.0243  0.1468
  187CHOL    R5 2144   4.757   1.788   7.459  0.0286  0.0185  0.0793
  187CHOL    C1 2145   4.412   1.637   7.398 -0.0458  0.1316  0.2164
  187CHOL    C2 2146   4.094   1.612   7.166 -0.0490  0.0508 -0.0433
  188CHOL   ROH 2147   6.182   5.137   4.061  0.1183  0.0344  0.0517
  188CHOL    R1 2148   6.006   5.153   4.281  0.0433  0.0830 -0.0110
  188CHOL    R2 2149   5.963   4.941   4.454 -0.1137  0.0787 -0.0532
  188CHOL    R3 2150   6.032   5.123   4.643 -0.1028  0.0242 -0.0049
  188CHOL    R4 2151   5.795   4.989   4.752 -0.1238  0.0259 -0.0504
  188CHOL    R5 2152   5.823   5.204   4.727 -0.0973  0.0282  0.0037
  188CHOL    C1 2153   5.762   5.188   5.103 -0.1194 -0.0560 -0.0033
  188CHOL    C2 2154   5.961   5.390   5.398  0.1540 -0.0560 -0.1536
  189CHOL   ROH 2155   6.440   7.108   6.951  0.2797  0.1147  0.0346
  189CHOL    R1 2156   6.399   7.205   6.688  0.1897 -0.0476 -0.0134
  189CHOL    R2 2157   6.323   7.466   6.636 -0.0992 -0.1487 -0.1377
  189CHOL    R3 2158   6.543   7.464   6.477 -0.0804  0.0217 -0.1151
  189CHOL    R4 2159   6.404   7.712   6.407 -0.0606  0.0960  0.1319
  189CHOL    R5 2160   6.468   7.555   6.269 -0.0471  0.2458 -0.0273
  189CHOL    C1 2161   6.658   7.852   6.124 -0.0205  0.3985  0.3101
  189CHOL    C2 2162   6.774   7.757   5.794 -0.2246 -0.4039  0.0862
  190CHOL   ROH 2163   4.447   2.347   5.034  0.0930  0.4461  0.1945
  190CHOL    R1 2164   4.581   2.352   5.284  0.0542  0.1210  0.2256
  190CHOL    R2 2165   4.555   2.149   5.470  0.0699 -0.1555 -0.0620
  190CHOL    R3 2166   4.826   2.145   5.455  0.0729 -0.0736 -0.0302
  190CHOL    R4 2167   4.768   2.118   5.741  0.0452 -0.2332 -0.0515
  190CHOL    R5 2168   4.899   2.265   5.649  0.0162 -0.1513  0.0392
  190CHOL    C1 2169   5.147   2.096   5.884  0.0337 -0.2016 -0.0156
  190CHOL    C2 2170   5.453   2.322   6.012 -0.2065 -0.1058 -0.0138
  191CHOL   ROH 2171   1.241   1.966   4.245  0.2392  0.1438 -0.0201
  191CHOL    R1 2172   1.300   2.058   4.506  0.0668  0.0409  0.0573
  191CHOL    R2 2173   1.103   2.114   4.692 -0.0563 -0.0942 -0.0250
  191CHOL    R3 2174   1.245   1.941   4.847 -0.0990 -0.1302 -0.0276
  191CHOL    R4 2175   1.058   2.072   5.032 -0.0119 -0.0389 -0.0129
  191CHOL    R5 2176   1.275   2.058   5.053 -0.0173 -0.1213 -0.0477
  191CHOL    C1 2177   1.166   1.886   5.375 -0.0261 -0.0407 -0.0083
  191CHOL    C2 2178   1.029   2.017   5.691  0.0426 -0.0678  0.1175
  192CHOL   ROH 2179   2.722   2.829   4.499  0.0111  0.1304 -0.0586
  192CHOL    R1 2180   2.693   2.709   4.753  0.0907  0.0498 -0.0879
  192CHOL    R2 2181   2.822   2.806   4.978  0.0949  0.0278 -0.0836
  192CHOL    R3 2182   2.570   2.810   5.081  0.1099 -0.0830 -0.0389
  192CHOL    R4 2183   2.747   2.845   5.313  0.1354  0.0378 -0.0748
  192CHOL    R5 2184   2.590   2.695   5.290  0.2051 -0.0446 -0.0254
  192CHOL    C1 2185   2.466   2.872   5.604  0.1731 -0.0605 -0.0279
  192CHOL    C2 2186   2.672   3.123   5.817  0.0919  0.0294  0.1413
  193CHOL   ROH 2187   4.490   2.826   4.751 -0.0161 -0.0231 -0.0697
  193CHOL    R1 2188   4.603   2.753   5.000 -0.1386 -0.0254 -0.0140
  193CHOL    R2 2189   4.722   2.936   5.169  0.0909 -0.0773 -0.1130
  193CHOL    R3 2190   4.547   2.835   5.350 -0.0692  0.2639 -0.0685
  193CHOL    R4 2191   4.769   2.938   5.512  0.1400 -0.1044 -0.1194
  193CHOL    R5 2192   4.686   2.736   5.519 -0.2198  0.0417 -0.0725
  193CHOL    C1 2193   4.632   2.843   5.881  0.0184  0.2002 -0.0812
  193CHOL    C2 2194   4.755   2.965   6.117 -0.0734  0.1254  0.1274
  194CHOL   ROH 2195   3.053   6.440   6.504  0.0449  0.2237 -0.1222
  194CHOL    R1 2196   3.036   6.339   6.240 -0.0508  0.1272 -0.0799
  194CHOL    R2 2197   3.239   6.371   6.056 -0.0820 -0.0148 -0.1391
  194CHOL    R3 2198   3.220   6.101   6.036 -0.1807 -0.0166 -0.0316
  194CHOL    R4 2199   3.313   6.188   5.772 -0.1497 -0.1535 -0.0683
  194CHOL    R5 2200   3.140   6.063   5.814 -0.1962 -0.0747 -0.0169
  194CHOL    C1 2201   3.339   5.827   5.589 -0.2818 -0.2359  0.0740
  194CHOL    C2 2202   3.597   5.710   5.453  0.3694  0.0622 -0.1243
  195CHOL   ROH 2203   6.654   5.198   3.861  0.1967  0.2439  0.1162
  195CHOL    R1 2204   6.656   5.076   4.116  0.1518  0.2588  0.1227
  195CHOL    R2 2205   6.576   5.208   4.345 -0.2383  0.1578  0.0461
  195CHOL    R3 2206   6.410   4.995   4.372  0.0420 -0.0844 -0.0834
  195CHOL    R4 2207   6.469   5.077   4.647 -0.3618  0.0806 -0.0293
  195CHOL    R5 2208   6.494   4.877   4.563  0.0220  0.0862  0.0374
  195CHOL    C1 2209   6.251   4.800   4.847 -0.1705 -0.1918 -0.1948
  195CHOL    C2 2210   6.369   4.988   5.155 -0.0815 -0.0229  0.1339
  196CHOL   ROH 2211   2.811   6.176   5.209  0.0107 -0.1066 -0.1365
  196CHOL    R1 2212   3.066   6.179   5.333  0.0529 -0.1659 -0.2208
  196CHOL    R2 2213   3.297   6.104   5.201  0.0090 -0.0968 -0.3371
  196CHOL    R3 2214   3.383   6.349   5.280  0.0334 -0.1356 -0.2428
  196CHOL    R4 2215   3.628   6.196   5.235  0.0203 -0.1199 -0.3845
  196CHOL    R5 2216   3.575   6.304   5.416  0.0708 -0.2052 -0.3164
  196CHOL    C1 2217   3.902   6.480   5.330  0.0498 -0.1697 -0.3236
  196CHOL    C2 2218   4.120   6.802   5.141 -0.1238 -0.3154  0.3770
  197CHOL   ROH 2219   6.376   2.371   4.000 -0.0340 -0.1264  0.1061
  197CHOL    R1 2220   6.339   2.608   4.150  0.0680 -0.0263 -0.0249
  197CHOL    R2 2221   6.418   2.630   4.414  0.0083  0.0598 -0.0170
  197CHOL    R3 2222   6.552   2.848   4.321  0.1659 -0.0654 -0.0890
  197CHOL    R4 2223   6.528   2.893   4.610  0.1349  0.0760 -0.1079
  197CHOL    R5 2224   6.467   3.030   4.451  0.2522  0.0469 -0.1836
  197CHOL    C1 2225   6.718   3.250   4.637  0.3565 -0.0321 -0.2285
  197CHOL    C2 2226   7.021   3.511   4.618  0.2385  0.0857 -0.2127
  198CHOL   ROH 2227   3.366   2.704   6.301 -0.2984  0.1254 -0.0850
  198CHOL    R1 2228   3.396   2.842   6.547 -0.1670 -0.1537  0.0602
  198CHOL    R2 2229   3.286   3.091   6.592  0.3086  0.0433  0.2115
  198CHOL    R3 2230   3.176   2.967   6.808 -0.0823  0.0599  0.0303
  198CHOL    R4 2231   3.147   3.252   6.864  0.2774  0.0688  0.1802
  198CHOL    R5 2232   3.239   3.104   6.994 -0.0618 -0.1496  0.1786
  198CHOL    C1 2233   2.963   3.230   7.225 -0.1076  0.0990 -0.0081
  198CHOL    C2 2234   2.696   3.428   7.426 -0.1435 -0.3231 -0.2084
  199CHOL   ROH 2235   5.235   5.824   4.387 -0.1833 -0.0819 -0.2591
  199CHOL    R1 2236   5.257   5.829   4.669 -0.1851  0.1298 -0.2611
  199CHOL    R2 2237   5.039   5.860   4.835 -0.2184  0.0113 -0.2805
  199CHOL    R3 2238   5.133   5.631   4.948  0.0248  0.1817 -0.1288
  199CHOL    R4 2239   4.935   5.732   5.139 -0.1608  0.0434 -0.2473
  199CHOL    R5 2240   5.142   5.680   5.182 -0.1088  0.3169 -0.1510
  199CHOL    C1 2241   4.963   5.443   5.422  0.1009  0.2221 -0.0855
  199CHOL    C2 2242   4.847   5.461   5.756  0.5348 -0.2497  0.0428
  200CHOL   ROH 2243   0.348   0.814   6.919  0.0670 -0.3585 -0.1116
  200CHOL    R1 2244   0.311   0.929   6.663 -0.0478 -0.4165 -0.1217
  200CHOL    R2 2245   0.447   1.155   6.580 -0.4328 -0.1513 -0.0578
  200CHOL    R3 2246   0.517   0.996   6.371 -0.0501 -0.0192 -0.0365
  200CHOL    R4 2247   0.556   1.271   6.274 -0.1657  0.0475  0.1077
  200CHOL    R5 2248   0.438   1.114   6.178  0.0774 -0.0206 -0.0901
  200CHOL    C1 2249   0.686   1.190   5.898  0.3491  0.2873  0.2240
  200CHOL    C2 2250   0.967   1.460   5.634  0.2733  0.1272 -0.1013
  201CHOL   ROH 2251   5.988   5.190   6.737  0.0110  0.0585 -0.1002
  201CHOL    R1 2252   6.018   5.103   6.469  0.1370 -0.3084  0.0261
  201CHOL    R2 2253   5.997   4.838   6.396 -0.4322 -0.3548  0.2963
  201CHOL    R3 2254   5.812   4.934   6.221  0.0145 -0.0659 -0.0397
  201CHOL    R4 2255   5.846   4.653   6.145 -0.6220 -0.2698  0.3466
  201CHOL    R5 2256   5.864   4.827   6.014 -0.0115 -0.4563  0.1479
  201CHOL    C1 2257   5.585   4.637   5.835 -0.3132  0.0509  0.0604
  201CHOL    C2 2258   5.702   4.747   5.477 -0.2242  0.3393  0.0716
  202CHOL   ROH 2259   4.745   0.581   7.524  0.1593 -0.0131  0.1519
  202CHOL    R1 2260   4.777   0.611   7.244  0.1895 -0.0126  0.1561
  202CHOL    R2 2261   4.661   0.819   7.103  0.0592 -0.1138  0.1191
  202CHOL    R3 2262   4.916   0.862   7.020  0.0432  0.0746  0.1601
  202CHOL    R4 2263   4.751   1.025   6.841 -0.0742 -0.2149 -0.0087
  202CHOL    R5 2264   4.900   0.876   6.782  0.0907 -0.1181  0.1412
  202CHOL    C1 2265   5.044   1.185   6.610 -0.1669 -0.0969 -0.0447
  202CHOL    C2 2266   4.907   1.414   6.440 -0.0395  0.2141  0.1286
  203CHOL   ROH 2267   5.898   0.080   6.740 -0.0928  0.0425  0.1865
  203CHOL    R1 2268   5.867   0.107   6.460 -0.0573 -0.0352  0.1748
  203CHOL    R2 2269   5.644   0.015   6.326 -0.1184  0.0815  0.1965
  203CHOL    R3 2270   5.633   0.271   6.235  0.0757  0.0578  0.1023
  203CHOL    R4 2271   5.496   0.113   6.029 -0.0427  0.0799  0.1584
  203CHOL    R5 2272   5.662   0.251   5.998  0.0641 -0.0543  0.1085
  203CHOL    C1 2273   5.400   0.410   5.771  0.1837  0.0568  0.0477
  203CHOL    C2 2274   5.164   0.753   5.739 -0.6428 -0.1712  0.2599
  204CHOL   ROH 2275   0.858   2.089   6.989 -0.1450 -0.1825 -0.0529
  204CHOL    R1 2276   1.003   2.054   6.748 -0.1673 -0.2251 -0.0607
  204CHOL    R2 2277   0.882   2.056   6.500 -0.1542 -0.0143 -0.0696
  204CHOL    R3 2278   1.067   2.248   6.447  0.0274 -0.1674  0.0184
  204CHOL    R4 2279   1.058   2.083   6.204 -0.2770  0.0785 -0.1342
  204CHOL    R5 2280   1.235   2.134   6.321 -0.1633 -0.2283 -0.1786
  204CHOL    C1 2281   1.335   2.279   5.982 -0.1780 -0.0112 -0.0892
  204CHOL    C2 2282   1.252   2.475   5.618 -0.1018  0.1002  0.2680
  205CHOL   ROH 2283   3.273   1.183   4.493 -0.3296 -0.2123 -0.0429
  205CHOL    R1 2284   3.206   1.011   4.707 -0.2102 -0.1543  0.0425
  205CHOL    R2 2285   3.396   0.898   4.873 -0.1186 -0.0760 -0.0053
  205CHOL    R3 2286   3.246   1.010   5.069 -0.0473 -0.0326  0.0251
  205CHOL    R4 2287   3.389   0.792   5.202 -0.0555 -0.0389  0.0085
  205CHOL    R5 2288   3.174   0.825   5.203 -0.0458 -0.0027  0.0628
  205CHOL    C1 2289   3.244   0.835   5.578  0.0483  0.0234  0.0452
  205CHOL    C2 2290   3.399   1.090   5.900 -0.0297  0.1462 -0.0117
  206CHOL   ROH 2291   7.408   6.861   3.932  0.0891  0.2383 -0.0156
  206CHOL    R1 2292   7.244   6.716   4.112  0.0765  0.0958 -0.1378
  206CHOL    R2 2293   7.347   6.543   4.300  0.0749  0.0506 -0.1708
  206CHOL    R3 2294   7.203   6.695   4.473 -0.0468 -0.0741 -0.1622
  206CHOL    R4 2295   7.216   6.431   4.600  0.2547 -0.0338 -0.1226
  206CHOL    R5 2296   7.036   6.547   4.558  0.1273 -0.2309 -0.0989
  206CHOL    C1 2297   7.004   6.510   4.936  0.2452 -0.2001 -0.0865
  206CHOL    C2 2298   7.241   6.600   5.297  0.1368 -0.4293  0.0127
  207CHOL   ROH 2299   4.654   0.784   5.690  0.1844 -0.1741 -0.1616
  207CHOL    R1 2300   4.374   0.746   5.704  0.1612 -0.0091 -0.1589
  207CHOL    R2 2301   4.252   0.612   5.913  0.0921 -0.0118 -0.1997
  207CHOL    R3 2302   4.105   0.840   5.931  0.2322  0.0724 -0.1086
  207CHOL    R4 2303   3.991   0.661   6.133  0.1677  0.0918 -0.1323
  207CHOL    R5 2304   3.882   0.764   5.975  0.1955  0.1976 -0.0813
  207CHOL    C1 2305   3.701   0.905   6.279  0.3432  0.2311 -0.0076
  207CHOL    C2 2306   3.384   1.033   6.488  0.0824 -0.0556  0.3175
  208CHOL   ROH 2307   5.734   3.756   6.652 -0.0991  0.0636  0.0018
  208CHOL    R1 2308   5.744   3.786   6.371 -0.0577 -0.0432 -0.0085
  208CHOL    R2 2309   5.631   3.602   6.198 -0.1131 -0.0634  0.0453
  208CHOL    R3 2310   5.504   3.822   6.100 -0.0160 -0.0474 -0.0452
  208CHOL    R4 2311   5.382   3.596   5.959 -0.0815 -0.0421  0.0121
  208CHOL    R5 2312   5.471   3.772   5.868 -0.0025 -0.1078 -0.0323
  208CHOL    C1 2313   5.118   3.798   5.727  0.0280 -0.0147 -0.0922
  208CHOL    C2 2314   5.107   3.996   5.396 -0.0714  0.1064 -0.1428
  209CHOL   ROH 2315   2.124  -0.357   6.887 -0.2047 -0.1750 -0.2237
  209CHOL    R1 2316   2.198  -0.117   6.756 -0.1776 -0.0834 -0.0429
  209CHOL    R2 2317   2.213  -0.096   6.481 -0.0707  0.0928 -0.0228
  209CHOL    R3 2318   2.045   0.114   6.521 -0.1068  0.0521  0.0414
  209CHOL    R4 2319   2.146   0.149   6.247 -0.0289  0.2025  0.0795
  209CHOL    R5 2320   2.152   0.297   6.408 -0.0908  0.1230  0.1623
  209CHOL    C1 2321   1.949   0.489   6.148 -0.0383  0.2283  0.1993
  209CHOL    C2 2322   2.048   0.501   5.815  0.2783 -0.0958 -0.0424
  210CHOL   ROH 2323   1.725   2.315   4.216 -0.2269 -0.0023  0.1372
  210CHOL    R1 2324   1.762   2.137   4.433  0.0767  0.0493  0.1273
  210CHOL    R2 2325   1.897   2.209   4.663 -0.1128  0.2939  0.1470
  210CHOL    R3 2326   1.669   2.124   4.785  0.0273 -0.1721  0.1121
  210CHOL    R4 2327   1.872   2.124   4.997 -0.0532  0.6769  0.2556
  210CHOL    R5 2328   1.743   1.957   4.940  0.4204  0.2202  0.3875
  210CHOL    C1 2329   1.643   1.996   5.306  0.1130  0.4624  0.2860
  210CHOL    C2 2330   1.630   2.064   5.665 -0.2032 -0.0812  0.2410
  211CHOL   ROH 2331  -0.019   3.002   5.817  0.0506 -0.2600 -0.1511
  211CHOL    R1 2332  -0.031   3.047   5.538  0.0265 -0.0890 -0.1230
  211CHOL    R2 2333  -0.116   3.287   5.430  0.1127  0.0122  0.0323
  211CHOL    R3 2334   0.122   3.276   5.300  0.0877 -0.0137 -0.0118
  211CHOL    R4 2335  -0.036   3.469   5.147  0.0401 -0.0808 -0.0489
  211CHOL    R5 2336   0.066   3.293   5.069  0.0392 -0.1007 -0.0070
  211CHOL    C1 2337   0.235   3.564   4.861 -0.0255 -0.1594 -0.1376
  211CHOL    C2 2338   0.216   3.864   4.621 -0.1190 -0.1039  0.1850
  212CHOL   ROH 2339   5.917   0.674   6.886  0.0119  0.0646  0.1062
  212CHOL    R1 2340   5.715   0.625   6.693 -0.0067  0.2301  0.0810
  212CHOL    R2 2341   5.559   0.397   6.696  0.0940  0.1505 -0.1876
  212CHOL    R3 2342   5.355   0.576   6.694  0.0155  0.0674  0.0968
  212CHOL    R4 2343   5.234   0.324   6.604  0.1166  0.1482 -0.2641
  212CHOL    R5 2344   5.226   0.517   6.501  0.0237  0.2975  0.0203
  212CHOL    C1 2345   4.853   0.450   6.548  0.0561  0.0688 -0.0416
  212CHOL    C2 2346   4.636   0.493   6.253  0.1160  0.2513  0.0298
  213CHOL   ROH 2347   0.984   3.281   7.110  0.0239 -0.1705 -0.0706
  213CHOL    R1 2348   1.138   3.162   6.905 -0.0335 -0.1474 -0.1285
  213CHOL    R2 2349   1.054   3.153   6.642 -0.0557 -0.0157 -0.1294
  213CHOL    R3 2350   1.295   3.270   6.595 -0.0178 -0.0827 -0.0976
  213CHOL    R4 2351   1.200   3.184   6.331 -0.0739  0.0766 -0.1280
  213CHOL    R5 2352   1.392   3.136   6.421 -0.0839 -0.0367 -0.1691
  213CHOL    C1 2353   1.511   3.312   6.105 -0.0488  0.0674 -0.0973
  213CHOL    C2 2354   1.427   3.361   5.725 -0.0876 -0.2803  0.3703
  214CHOL   ROH 2355   0.212   2.038   4.515 -0.1519 -0.3799  0.1336
  214CHOL    R1 2356   0.156   2.083   4.788 -0.0423 -0.2418  0.1356
  214CHOL    R2 2357   0.354   2.114   4.979  0.0372 -0.1623  0.0474
  214CHOL    R3 2358   0.221   2.345   5.032  0.0741 -0.1260 -0.0201
  214CHOL    R4 2359   0.320   2.255   5.292  0.1379 -0.0041 -0.0119
  214CHOL    R5 2360   0.114   2.305   5.242  0.1329 -0.0111  0.0275
  214CHOL    C1 2361   0.175   2.554   5.525  0.2312  0.1221 -0.1099
  214CHOL    C2 2362   0.428   2.675   5.751 -0.1110  0.1417 -0.0298
  215CHOL   ROH 2363   1.886   6.784   4.289  0.0447 -0.0164  0.0708
  215CHOL    R1 2364   1.855   6.854   4.561 -0.0364 -0.0827  0.0788
  215CHOL    R2 2365   1.749   7.096   4.642 -0.0263 -0.0882  0.1054
  215CHOL    R3 2366   1.579   6.937   4.783 -0.0984 -0.0987  0.0087
  215CHOL    R4 2367   1.623   7.171   4.955 -0.0237 -0.2020  0.1343
  215CHOL    R5 2368   1.650   6.962   5.011 -0.1070 -0.2429  0.0287
  215CHOL    C1 2369   1.391   7.066   5.270 -0.0899 -0.2781  0.0603
  215CHOL    C2 2370   1.691   7.238   5.542  0.1890 -0.1083 -0.2327
  216CHOL   ROH 2371  -0.273   2.143   6.861  0.2377  0.1659  0.3641
  216CHOL    R1 2372  -0.060   2.086   6.684  0.0928  0.0878  0.2118
  216CHOL    R2 2373  -0.058   2.169   6.420  0.0016  0.2157  0.2515
  216CHOL    R3 2374   0.181   2.277   6.490  0.1278 -0.0007  0.1668
  216CHOL    R4 2375   0.221   2.180   6.217 -0.0965  0.0698  0.1051
  216CHOL    R5 2376   0.343   2.133   6.390 -0.0388 -0.0947  0.0229
  216CHOL    C1 2377   0.608   2.289   6.164 -0.0353 -0.2183 -0.0595
  216CHOL    C2 2378   0.926   2.490   5.960 -0.0177  0.2421  0.2596
  217CHOL   ROH 2379   5.976   2.810   7.013 -0.1145  0.0087 -0.0512
  217CHOL    R1 2380   5.769   2.875   6.833 -0.0891  0.0574 -0.0642
  217CHOL    R2 2381   5.745   2.757   6.584 -0.1209  0.0383 -0.0559
  217CHOL    R3 2382   5.494   2.699   6.671 -0.1396  0.1274 -0.0526
  217CHOL    R4 2383   5.483   2.658   6.381 -0.1427  0.0607 -0.0378
  217CHOL    R5 2384   5.350   2.784   6.499 -0.1111  0.1230 -0.0750
  217CHOL    C1 2385   5.095   2.547   6.345 -0.1729  0.1576 -0.0241
  217CHOL    C2 2386   4.852   2.419   6.126  0.1070 -0.0305 -0.2350
  218CHOL   ROH 2387   4.033   6.222   6.867  0.0379 -0.1606  0.0165
  218CHOL    R1 2388   4.042   6.255   6.586  0.0078  0.0436  0.0373
  218CHOL    R2 2389   4.271   6.338   6.454  0.0485 -0.0273  0.0544
  218CHOL    R3 2390   4.230   6.112   6.310 -0.1524  0.1075 -0.1048
  218CHOL    R4 2391   4.395   6.281   6.137  0.1376  0.0122  0.0825
  218CHOL    R5 2392   4.205   6.188   6.084  0.0529  0.2725 -0.0711
  218CHOL    C1 2393   4.429   6.035   5.816  0.0010  0.1617 -0.0505
  218CHOL    C2 2394   4.529   5.828   5.413 -0.0816  0.0065  0.1209
  219CHOL   ROH 2395   0.680   6.202   6.674  0.0051  0.0169  0.2410
  219CHOL    R1 2396   0.637   6.300   6.412 -0.0573 -0.0455  0.2292
  219CHOL    R2 2397   0.834   6.299   6.217 -0.0596  0.0545  0.2355
  219CHOL    R3 2398   0.646   6.165   6.074  0.0277 -0.0813  0.2434
  219CHOL    R4 2399   0.784   6.330   5.876  0.0260 -0.1051  0.2065
  219CHOL    R5 2400   0.570   6.323   5.911  0.0120 -0.1718  0.1541
  219CHOL    C1 2401   0.579   6.221   5.544  0.1578 -0.3256  0.1971
  219CHOL    C2 2402   0.297   6.064   5.341 -0.1451  0.1586 -0.0728
  220CHOL   ROH 2403   3.316   0.721   9.914  0.0068  0.1756  0.1945
  220CHOL    R1 2404   3.394   0.959   9.783  0.0417  0.1174  0.1100
  220CHOL    R2 2405   3.214   1.155   9.710  0.0463  0.0302 -0.1330
  220CHOL    R3 2406   3.380   1.316   9.853 -0.0933  0.1577 -0.1102
  220CHOL    R4 2407   3.281   1.486   9.635 -0.0610  0.0308 -0.2313
  220CHOL    R5 2408   3.490   1.450   9.687 -0.0680  0.1396 -0.1114
  220CHOL    C1 2409   3.476   1.829   9.725 -0.2546  0.1508 -0.2673
  220CHOL    C2 2410   3.591   2.158   9.612 -0.1986 -0.1790  0.1352
  221CHOL   ROH 2411   2.029   5.616  11.782 -0.0169 -0.1446  0.0171
  221CHOL    R1 2412   2.168   5.383  11.702 -0.0240 -0.1131 -0.0885
  221CHOL    R2 2413   2.363   5.384  11.507  0.0565 -0.0088 -0.0060
  221CHOL    R3 2414   2.513   5.267  11.701 -0.0424 -0.1715 -0.0253
  221CHOL    R4 2415   2.557   5.102  11.463  0.1152  0.0544 -0.1614
  221CHOL    R5 2416   2.492   5.032  11.659  0.0079 -0.1382 -0.2597
  221CHOL    C1 2417   2.811   4.827  11.619  0.0566 -0.0615 -0.2700
  221CHOL    C2 2418   2.828   4.619  11.475  0.1526  0.1867 -0.0097
  222CHOL   ROH 2419   5.971   6.147   6.946  0.1206 -0.0641 -0.0965
  222CHOL    R1 2420   6.000   6.259   6.687  0.0697  0.0228 -0.0656
  222CHOL    R2 2421   6.059   6.106   6.465  0.1352  0.1105 -0.1125
  222CHOL    R3 2422   5.836   6.223   6.364  0.0813  0.0420 -0.0726
  222CHOL    R4 2423   6.015   6.193   6.133  0.0132  0.0333 -0.1168
  222CHOL    R5 2424   5.918   6.377   6.200 -0.0042  0.0241 -0.1292
  222CHOL    C1 2425   5.779   6.354   5.846 -0.1084 -0.0761 -0.0819
  222CHOL    C2 2426   5.704   6.284   5.591  0.1681 -0.0543 -0.2161
  223CHOL   ROH 2427   2.745   3.002   7.703 -0.1178 -0.0918 -0.1333
  223CHOL    R1 2428   2.901   2.798   7.585  0.0047 -0.0247 -0.0888
  223CHOL    R2 2429   2.859   2.708   7.327  0.0785 -0.0834 -0.0783
  223CHOL    R3 2430   3.123   2.766   7.299  0.0514  0.0525 -0.0625
  223CHOL    R4 2431   3.058   2.600   7.066  0.1683 -0.0675 -0.0170
  223CHOL    R5 2432   3.219   2.566   7.210  0.1712  0.0698  0.0188
  223CHOL    C1 2433   3.422   2.591   6.888  0.1953  0.0694  0.0336
  223CHOL    C2 2434   3.512   2.290   6.824 -0.4674  0.1028 -0.1282
  224CHOL   ROH 2435   0.221   1.541   4.687 -0.1832 -0.0401  0.0224
  224CHOL    R1 2436   0.107   1.562   4.946 -0.2639 -0.0070 -0.0158
  224CHOL    R2 2437   0.248   1.658   5.163 -0.2785 -0.1366  0.0493
  224CHOL    R3 2438   0.037   1.828   5.183 -0.1740  0.0015  0.0028
  224CHOL    R4 2439   0.156   1.826   5.451 -0.2300 -0.0804  0.0327
  224CHOL    R5 2440  -0.052   1.787   5.401 -0.2485  0.0546 -0.0148
  224CHOL    C1 2441  -0.096   2.083   5.637 -0.1037  0.0820 -0.0207
  224CHOL    C2 2442  -0.252   2.175   5.937 -0.0880 -0.1243 -0.1750
  225CHOL   ROH 2443   1.311   0.773   6.933  0.2100 -0.1089  0.1311
  225CHOL    R1 2444   1.377   1.006   6.785 -0.0910 -0.0738  0.0454
  225CHOL    R2 2445   1.637   1.093   6.754 -0.2023  0.2698  0.0387
  225CHOL    R3 2446   1.574   1.084   6.490 -0.1650  0.0778  0.0353
  225CHOL    R4 2447   1.757   1.312   6.515 -0.0337 -0.0067 -0.1362
  225CHOL    R5 2448   1.559   1.314   6.424 -0.0182  0.0327 -0.1683
  225CHOL    C1 2449   1.769   1.431   6.128  0.0994 -0.3480 -0.2414
  225CHOL    C2 2450   2.124   1.545   6.154  0.0952  0.1508 -0.0321
  226CHOL   ROH 2451   3.639   7.110   6.458 -0.0063  0.0130  0.0416
  226CHOL    R1 2452   3.888   7.103   6.323 -0.0048  0.0840  0.0405
  226CHOL    R2 2453   3.908   7.064   6.050  0.0089 -0.0225  0.0571
  226CHOL    R3 2454   4.053   7.295   6.061 -0.1084  0.0578 -0.0449
  226CHOL    R4 2455   4.114   7.181   5.798 -0.0088 -0.0584  0.0255
  226CHOL    R5 2456   4.258   7.241   5.950 -0.0626  0.0983  0.0178
  226CHOL    C1 2457   4.370   7.465   5.662 -0.1292 -0.0038 -0.0886
  226CHOL    C2 2458   4.624   7.466   5.461 -0.0230 -0.1054  0.0585
  227CHOL   ROH 2459   5.001   7.148   3.708  0.1077 -0.2143 -0.1552
  227CHOL    R1 2460   4.834   6.988   3.871  0.1186 -0.1747 -0.1055
  227CHOL    R2 2461   4.931   6.841   4.084  0.1063  0.0171  0.0342
  227CHOL    R3 2462   4.741   6.977   4.223 -0.0071  0.0301 -0.1301
  227CHOL    R4 2463   4.810   6.749   4.394 -0.1990 -0.0004 -0.0864
  227CHOL    R5 2464   4.610   6.805   4.328 -0.1313  0.0355 -0.2704
  227CHOL    C1 2465   4.561   6.823   4.706 -0.4832  0.0015 -0.3107
  227CHOL    C2 2466   4.597   6.668   5.032  0.1700 -0.1449 -0.1302
  228CHOL   ROH 2467   6.797   2.713   5.746 -0.2250  0.0081  0.0753
  228CHOL    R1 2468   6.755   2.833   5.493 -0.2393 -0.0954  0.0294
  228CHOL    R2 2469   6.540   2.770   5.333 -0.4259  0.0782  0.2187
  228CHOL    R3 2470   6.499   3.039   5.338 -0.0822  0.1408  0.0723
  228CHOL    R4 2471   6.434   2.959   5.063 -0.5796 -0.0152  0.2110
  228CHOL    R5 2472   6.574   3.115   5.124 -0.2868 -0.1301 -0.1093
  228CHOL    C1 2473   6.333   3.322   4.912 -0.3464 -0.0109  0.0691
  228CHOL    C2 2474   6.046   3.323   4.760  0.1191  0.4172 -0.0609
  229CHOL   ROH 2475   2.832   3.289   4.590 -0.2688  0.0043 -0.2076
  229CHOL    R1 2476   2.666   3.214   4.806 -0.1693 -0.0217 -0.1394
  229CHOL    R2 2477   2.737   3.253   5.070 -0.0461 -0.0570 -0.1683
  229CHOL    R3 2478   2.498   3.382   5.082 -0.0398 -0.0561 -0.0386
  229CHOL    R4 2479   2.530   3.258   5.346  0.0205 -0.2105 -0.1141
  229CHOL    R5 2480   2.359   3.237   5.213 -0.0127 -0.1289 -0.0879
  229CHOL    C1 2481   2.185   3.383   5.519  0.0651 -0.2991  0.0392
  229CHOL    C2 2482   2.233   3.261   5.830  0.2740  0.1573 -0.1978
  230CHOL   ROH 2483   3.133   5.025   4.878 -0.0173  0.3661 -0.1988
  230CHOL    R1 2484   3.414   4.995   4.902 -0.0475  0.1913 -0.0527
  230CHOL    R2 2485   3.573   5.185   5.025  0.0086  0.1067 -0.0048
  230CHOL    R3 2486   3.655   4.973   5.174 -0.1942  0.0792  0.0717
  230CHOL    R4 2487   3.847   5.185   5.236  0.0966 -0.1130 -0.1142
  230CHOL    R5 2488   3.894   4.983   5.168 -0.1764 -0.2137 -0.0323
  230CHOL    C1 2489   4.083   4.986   5.499 -0.0426 -0.2667 -0.1061
  230CHOL    C2 2490   4.378   4.881   5.654 -0.2309  0.1177  0.1941
  231CHOL   ROH 2491   5.097   6.586   6.675  0.2064 -0.1001  0.0648
  231CHOL    R1 2492   5.110   6.366   6.498  0.0593 -0.0723  0.0184
  231CHOL    R2 2493   5.194   6.391   6.235  0.0227 -0.0633  0.0089
  231CHOL    R3 2494   5.369   6.196   6.307 -0.0640 -0.1698 -0.0643
  231CHOL    R4 2495   5.386   6.206   6.015  0.0857  0.0724 -0.0513
  231CHOL    R5 2496   5.347   6.030   6.136 -0.0222 -0.0218 -0.2173
  231CHOL    C1 2497   5.663   5.916   5.954  0.0410  0.0514 -0.1551
  231CHOL    C2 2498   5.945   5.873   5.771  0.2132 -0.2981  0.2004
  232CHOL   ROH 2499   7.687   7.140   6.401 -0.1558 -0.0347 -0.1143
  232CHOL    R1 2500   7.495   7.259   6.231 -0.2000 -0.2285 -0.2100
  232CHOL    R2 2501   7.503   7.526   6.162 -0.6356 -0.1115  0.0771
  232CHOL    R3 2502   7.496   7.428   5.908 -0.1356  0.1101 -0.0320
  232CHOL    R4 2503   7.307   7.654   5.907 -0.8220 -0.4581  0.0461
  232CHOL    R5 2504   7.266   7.449   5.844 -0.1531 -0.5274 -0.1963
  232CHOL    C1 2505   7.186   7.636   5.521 -0.4612 -0.4519 -0.0744
  232CHOL    C2 2506   6.853   7.391   5.421 -0.0630 -0.3854 -0.3005
  233CHOL   ROH 2507   7.763   5.017   6.594 -0.0605 -0.2125  0.1250
  233CHOL    R1 2508   7.870   4.930   6.347 -0.0480  0.1084  0.0119
  233CHOL    R2 2509   7.796   4.691   6.229  0.2941  0.0390 -0.0781
  233CHOL    R3 2510   7.739   4.850   6.016 -0.1059  0.0703  0.0445
  233CHOL    R4 2511   7.640   4.586   5.939  0.2708 -0.0512 -0.0327
  233CHOL    R5 2512   7.777   4.711   5.825 -0.0042  0.2370 -0.0573
  233CHOL    C1 2513   7.496   4.675   5.571 -0.1183 -0.0744  0.1087
  233CHOL    C2 2514   7.202   4.763   5.556 -0.2016  0.1212  0.3322
  234CHOL   ROH 2515   7.472   0.008   3.835 -0.2320  0.2193  0.0820
  234CHOL    R1 2516   7.416   0.092   4.100 -0.0319  0.3217  0.0937
  234CHOL    R2 2517   7.408  -0.084   4.313 -0.2016  0.3509  0.1118
  234CHOL    R3 2518   7.589   0.087   4.420  0.0709  0.1172  0.0375
  234CHOL    R4 2519   7.443  -0.022   4.651  0.0850  0.2359  0.1054
  234CHOL    R5 2520   7.472   0.189   4.603  0.3030  0.2155  0.1350
  234CHOL    C1 2521   7.634   0.175   4.948  0.5077 -0.0505  0.0320
  234CHOL    C2 2522   7.901   0.025   5.065 -0.1256  0.1811 -0.2886
  235CHOL   ROH 2523   0.551   6.362   4.149 -0.2716  0.1639 -0.0753
  235CHOL    R1 2524   0.451   6.385   4.413 -0.1316  0.0752 -0.0143
  235CHOL    R2 2525   0.543   6.230   4.622  0.0379  0.0672 -0.1032
  235CHOL    R3 2526   0.585   6.471   4.740  0.0190  0.0546 -0.0673
  235CHOL    R4 2527   0.534   6.287   4.962 -0.1556  0.0398 -0.1016
  235CHOL    R5 2528   0.431   6.475   4.923 -0.0969  0.0705 -0.1564
  235CHOL    C1 2529   0.567   6.547   5.272 -0.2859  0.0120 -0.0671
  235CHOL    C2 2530   0.526   6.720   5.579 -0.0890 -0.0110 -0.2166
  236CHOL   ROH 2531   4.265   0.499   4.597  0.0363 -0.0621  0.0149
  236CHOL    R1 2532   4.394   0.422   4.837  0.0279 -0.1060  0.0061
  236CHOL    R2 2533   4.513   0.175   4.869  0.0633 -0.1002 -0.0484
  236CHOL    R3 2534   4.730   0.324   4.936  0.0338 -0.0821  0.0051
  236CHOL    R4 2535   4.790   0.056   5.039  0.1240 -0.1169 -0.1585
  236CHOL    R5 2536   4.794   0.243   5.152  0.0915 -0.1847 -0.0542
  236CHOL    C1 2537   5.154   0.128   5.201  0.1317 -0.1096 -0.1723
  236CHOL    C2 2538   5.497   0.294   5.299  0.0726  0.2563  0.0399
  237PIPC   NC3 2539   4.481   0.573  13.932 -0.0053  0.0076 -0.2090
  237PIPC   PO4 2540   4.564   0.086  13.989 -0.3264 -0.1136 -0.0677
  237PIPC   GL1 2541   4.332   0.184  13.637 -0.1269 -0.0601 -0.1125
  237PIPC   GL2 2542   4.014   0.125  13.648 -0.3327  0.1111  0.2252
  237PIPC   C1A 2543   4.409   0.372  13.220 -0.2888 -0.1510 -0.1669
  237PIPC   D2A 2544   4.630   0.795  13.223 -0.0505  0.1852 -0.0551
  237PIPC   D3A 2545   4.502   0.752  12.760 -0.0791 -0.0938 -0.0142
  237PIPC   C4A 2546   4.609   0.830  12.308 -0.2573  0.1264  0.0459
  237PIPC   C1B 2547   3.985   0.096  13.235 -0.1896 -0.2357  0.1397
  237PIPC   C2B 2548   4.091   0.108  12.834  0.0480  0.0814 -0.0811
  237PIPC   C3B 2549   4.005   0.047  12.437  0.1815  0.0231  0.1445
  237PIPC   C4B 2550   4.015  -0.163  11.976 -0.1177 -0.0702  0.0114
  238PIPC   NC3 2551   3.664  -0.409  13.973 -0.0120 -0.0462  0.2581
  238PIPC   PO4 2552   3.565   0.046  13.921  0.1137 -0.1822  0.2182
  238PIPC   GL1 2553   3.582   0.096  13.484 -0.1642 -0.1878  0.3378
  238PIPC   GL2 2554   3.619   0.391  13.360 -0.2685  0.0110  0.0006
  238PIPC   C1A 2555   3.529  -0.011  13.134  0.0651 -0.0911 -0.2393
  238PIPC   D2A 2556   3.263  -0.083  12.767  0.0412 -0.0445  0.0382
  238PIPC   D3A 2557   3.399  -0.374  12.357  0.2474  0.2206  0.1014
  238PIPC   C4A 2558   3.708  -0.548  12.214  0.0932 -0.0474 -0.2282
  238PIPC   C1B 2559   3.887   0.519  13.024 -0.0737  0.1197  0.2008
  238PIPC   C2B 2560   4.139   0.503  12.589 -0.2468  0.0761  0.3330
  238PIPC   C3B 2561   4.242   0.535  12.196 -0.0461 -0.0004  0.1454
  238PIPC   C4B 2562   4.595   0.592  11.867 -0.1290 -0.0445 -0.0293
  239PIPC   NC3 2563   1.802   2.572  13.518  0.1252  0.0590 -0.1877
  239PIPC   PO4 2564   2.238   2.378  13.344  0.1559 -0.1573  0.1154
  239PIPC   GL1 2565   1.958   2.562  13.009 -0.1159  0.0376  0.0574
  239PIPC   GL2 2566   2.137   2.543  12.730  0.1949  0.2143  0.2529
  239PIPC   C1A 2567   1.676   2.332  12.784 -0.1406 -0.1945 -0.1192
  239PIPC   D2A 2568   1.506   2.176  12.450  0.0957 -0.0316 -0.2757
  239PIPC   D3A 2569   1.599   2.205  12.074 -0.2611 -0.2604 -0.1872
  239PIPC   C4A 2570   1.382   2.613  11.998  0.0787  0.1659  0.3230
  239PIPC   C1B 2571   1.932   2.605  12.258  0.1110 -0.3309  0.4014
  239PIPC   C2B 2572   1.931   2.974  12.009 -0.0013 -0.1527 -0.2189
  239PIPC   C3B 2573   1.685   3.086  11.847  0.1851  0.0672 -0.0737
  239PIPC   C4B 2574   1.550   3.311  11.482  0.1413 -0.3834  0.2208
  240PIPC   NC3 2575   3.096   1.655  13.948  0.1255 -0.2816 -0.2088
  240PIPC   PO4 2576   3.127   1.753  13.481 -0.0825 -0.0475 -0.1100
  240PIPC   GL1 2577   3.256   1.511  13.165 -0.1993 -0.0995  0.0849
  240PIPC   GL2 2578   2.994   1.541  12.992 -0.0177  0.1333 -0.0745
  240PIPC   C1A 2579   3.388   1.222  12.917  0.2057 -0.0801 -0.2410
  240PIPC   D2A 2580   3.254   1.009  12.528 -0.1868 -0.1562  0.5291
  240PIPC   D3A 2581   3.184   1.117  12.098 -0.0521 -0.4018 -0.3335
  240PIPC   C4A 2582   3.004   0.893  11.683 -0.1068  0.2996  0.1779
  240PIPC   C1B 2583   3.043   1.455  12.575 -0.1960  0.0492 -0.1511
  240PIPC   C2B 2584   3.026   1.585  12.130  0.0110  0.1455 -0.0207
  240PIPC   C3B 2585   3.113   1.504  11.787  0.1144  0.0520 -0.1772
  240PIPC   C4B 2586   3.130   1.380  11.421 -0.1097  0.1371  0.0000
  241PIPC   NC3 2587   4.490   4.731  13.796 -0.3017  0.3335 -0.3666
  241PIPC   PO4 2588   4.419   4.347  13.839 -0.2372 -0.1860 -0.0432
  241PIPC   GL1 2589   4.201   4.255  13.501 -0.0073  0.1654 -0.0746
  241PIPC   GL2 2590   4.300   3.999  13.372 -0.0572  0.0562 -0.5342
  241PIPC   C1A 2591   4.127   4.359  13.059  0.0650 -0.0247  0.0251
  241PIPC   D2A 2592   4.135   4.474  12.549 -0.0811 -0.0874 -0.2488
  241PIPC   D3A 2593   3.904   4.664  12.379  0.0519  0.1909  0.0035
  241PIPC   C4A 2594   3.574   4.725  12.648  0.3130  0.0994  0.0784
  241PIPC   C1B 2595   4.575   4.165  12.952 -0.1076 -0.2078 -0.0424
  241PIPC   C2B 2596   4.643   4.259  12.535  0.1979 -0.1614  0.0776
  241PIPC   C3B 2597   4.611   4.406  12.139 -0.0998  0.0943  0.2832
  241PIPC   C4B 2598   4.179   4.467  12.009 -0.0205  0.0406  0.0237
  242PIPC   NC3 2599   4.683   6.895  13.737 -0.0926 -0.0098 -0.0634
  242PIPC   PO4 2600   4.884   7.320  13.744  0.0206  0.1829  0.0428
  242PIPC   GL1 2601   4.847   7.413  13.320  0.3107 -0.0637 -0.1365
  242PIPC   GL2 2602   4.681   7.651  13.339 -0.2052  0.2113  0.0350
  242PIPC   C1A 2603   5.050   7.305  12.962 -0.2220 -0.1736 -0.1550
  242PIPC   D2A 2604   5.326   7.253  12.687 -0.0308 -0.1442 -0.0661
  242PIPC   D3A 2605   5.635   7.501  12.611 -0.3323  0.1978  0.2181
  242PIPC   C4A 2606   6.036   7.323  12.479 -0.0875 -0.1190  0.2043
  242PIPC   C1B 2607   4.426   7.482  13.050 -0.2670  0.1443 -0.2807
  242PIPC   C2B 2608   4.523   7.231  12.799  0.1050 -0.1390 -0.2826
  242PIPC   C3B 2609   4.597   6.912  12.510 -0.4419 -0.1491 -0.0367
  242PIPC   C4B 2610   4.535   6.481  12.356 -0.0152  0.2979  0.0787
  243PIPC   NC3 2611   2.150   0.880  13.764 -0.0098 -0.1158 -0.1320
  243PIPC   PO4 2612   2.595   1.093  13.592  0.2319 -0.1493  0.0246
  243PIPC   GL1 2613   2.780   1.105  13.228 -0.1067 -0.2489 -0.0622
  243PIPC   GL2 2614   3.059   0.874  13.026  0.0310  0.0472 -0.0920
  243PIPC   C1A 2615   2.727   1.221  12.842 -0.0051  0.1554 -0.1246
  243PIPC   D2A 2616   2.648   1.255  12.361  0.0827 -0.1292 -0.1672
  243PIPC   D3A 2617   2.798   0.916  12.394  0.0270 -0.0107  0.0194
  243PIPC   C4A 2618   3.126   0.647  12.129  0.0911  0.0075  0.2273
  243PIPC   C1B 2619   2.950   0.636  12.753 -0.0985 -0.5013  0.1142
  243PIPC   C2B 2620   2.995   0.316  12.476  0.2343  0.2502  0.0236
  243PIPC   C3B 2621   3.125   0.131  12.210  0.0474  0.1098  0.1874
  243PIPC   C4B 2622   3.573   0.058  12.140  0.1206 -0.1529 -0.0512
  244PIPC   NC3 2623   4.588   3.288  13.430 -0.0349 -0.1404 -0.1775
  244PIPC   PO4 2624   4.180   3.455  13.458 -0.1103 -0.2206 -0.4503
  244PIPC   GL1 2625   4.373   3.473  13.028 -0.1080  0.3017 -0.1881
  244PIPC   GL2 2626   4.273   3.806  12.927  0.0223  0.3538 -0.1004
  244PIPC   C1A 2627   4.603   3.370  12.710  0.0266  0.1847 -0.2531
  244PIPC   D2A 2628   4.745   3.450  12.360 -0.1229  0.2263 -0.0973
  244PIPC   D3A 2629   5.164   3.434  12.185  0.2946  0.0898 -0.0452
  244PIPC   C4A 2630   5.298   3.647  11.771  0.1094  0.3801  0.0007
  244PIPC   C1B 2631   4.480   3.785  12.524 -0.1169 -0.0243  0.0769
  244PIPC   C2B 2632   4.659   3.894  12.081 -0.0108  0.2654 -0.0498
  244PIPC   C3B 2633   4.707   3.692  11.815 -0.0099  0.0284 -0.1538
  244PIPC   C4B 2634   4.489   3.731  11.380 -0.0137  0.1562 -0.1463
  245PIPC   NC3 2635   5.374   5.548  14.145 -0.4836 -0.3821  0.2214
  245PIPC   PO4 2636   5.334   5.171  13.953 -0.0267  0.1879  0.1950
  245PIPC   GL1 2637   5.319   4.819  13.708  0.0005  0.0815  0.0245
  245PIPC   GL2 2638   5.466   4.993  13.449  0.2123 -0.1098  0.2686
  245PIPC   C1A 2639   5.384   4.535  13.369 -0.0166  0.1013  0.3036
  245PIPC   D2A 2640   5.651   4.393  13.126  0.1604  0.1060 -0.1349
  245PIPC   D3A 2641   5.470   4.240  12.877  0.1618 -0.0038 -0.1349
  245PIPC   C4A 2642   5.476   4.275  12.541 -0.3856  0.1172  0.1708
  245PIPC   C1B 2643   5.642   5.049  13.109  0.0382  0.1872  0.3389
  245PIPC   C2B 2644   5.698   4.810  12.818  0.0338 -0.2482 -0.3948
  245PIPC   C3B 2645   5.757   4.738  12.469 -0.1591 -0.2274  0.1190
  245PIPC   C4B 2646   5.561   4.770  12.176 -0.2746 -0.2943 -0.0782
  246PIPC   NC3 2647   3.876   3.438  13.070 -0.0376 -0.0608 -0.1499
  246PIPC   PO4 2648   3.805   3.094  12.925  0.3498  0.1095  0.0950
  246PIPC   GL1 2649   3.641   2.980  12.443 -0.0347 -0.1951  0.0316
  246PIPC   GL2 2650   3.446   2.910  12.468  0.4410  0.0680 -0.5032
  246PIPC   C1A 2651   3.604   3.130  12.000 -0.2649 -0.0932 -0.2402
  246PIPC   D2A 2652   3.584   3.358  11.615 -0.0594  0.0126  0.0752
  246PIPC   D3A 2653   3.794   3.109  11.242 -0.2463  0.1398 -0.3970
  246PIPC   C4A 2654   4.026   3.254  10.938  0.0424  0.0949  0.0174
  246PIPC   C1B 2655   3.187   2.856  12.129 -0.2674  0.2862 -0.0378
  246PIPC   C2B 2656   3.129   2.926  11.775 -0.1118  0.1040 -0.3720
  246PIPC   C3B 2657   3.118   3.236  11.491  0.0886 -0.1760 -0.0450
  246PIPC   C4B 2658   3.354   3.576  11.232 -0.2582 -0.1475 -0.2135
  247PIPC   NC3 2659   3.462   2.701  12.919 -0.2049 -0.5168  0.1781
  247PIPC   PO4 2660   3.883   2.621  13.082  0.1886 -0.0697  0.2891
  247PIPC   GL1 2661   4.026   2.801  12.650 -0.1317  0.0318  0.0635
  247PIPC   GL2 2662   4.337   2.841  12.773  0.3474 -0.3032  0.0451
  247PIPC   C1A 2663   4.062   2.892  12.164 -0.2054 -0.0458  0.0515
  247PIPC   D2A 2664   4.042   3.139  11.724 -0.2630  0.0219 -0.0429
  247PIPC   D3A 2665   4.482   3.263  11.634  0.1368  0.0922  0.1594
  247PIPC   C4A 2666   4.920   3.283  11.698  0.0852  0.1793  0.0867
  247PIPC   C1B 2667   4.451   3.016  12.348 -0.0975  0.1429 -0.0724
  247PIPC   C2B 2668   4.537   2.908  11.976 -0.0661 -0.1511  0.4702
  247PIPC   C3B 2669   4.650   2.813  11.551 -0.1132 -0.0279  0.1401
  247PIPC   C4B 2670   4.519   2.399  11.459  0.0723  0.2163  0.0591
  248PIPC   NC3 2671   4.639   3.950  14.132 -0.1584 -0.2998 -0.0598
  248PIPC   PO4 2672   4.688   3.833  13.758 -0.0759 -0.0180 -0.0299
  248PIPC   GL1 2673   4.969   4.073  13.588  0.3304  0.0750 -0.3851
  248PIPC   GL2 2674   4.725   4.299  13.397  0.0040  0.1071 -0.0593
  248PIPC   C1A 2675   5.290   4.035  13.314  0.1099 -0.0107 -0.2824
  248PIPC   D2A 2676   5.719   3.867  13.354 -0.4424 -0.1451  0.1687
  248PIPC   D3A 2677   5.942   4.235  13.471  0.1850  0.2669 -0.1874
  248PIPC   C4A 2678   6.287   4.325  13.152  0.2074 -0.4378  0.0032
  248PIPC   C1B 2679   5.011   4.391  13.061  0.0411 -0.1971 -0.4271
  248PIPC   C2B 2680   5.044   4.492  12.690  0.1582  0.0999 -0.1988
  248PIPC   C3B 2681   5.055   4.644  12.278 -0.1958 -0.2927  0.1273
  248PIPC   C4B 2682   5.000   4.657  11.894  0.3047  0.0222 -0.0526
  249PIPC   NC3 2683   5.884   3.010   8.725  0.1284 -0.2168  0.3660
  249PIPC   PO4 2684   6.037   2.913   9.099  0.0948  0.0479 -0.1221
  249PIPC   GL1 2685   5.898   2.783   9.523  0.0870  0.2112  0.1955
  249PIPC   GL2 2686   6.121   2.536   9.597 -0.0746  0.1046  0.0401
  249PIPC   C1A 2687   5.538   2.810   9.828 -0.1308 -0.0289 -0.0775
  249PIPC   D2A 2688   5.199   3.078  10.076 -0.1394 -0.1050 -0.1075
  249PIPC   D3A 2689   5.355   2.933  10.480 -0.4055 -0.0793  0.0485
  249PIPC   C4A 2690   5.701   2.740  10.653 -0.0897 -0.0969  0.2684
  249PIPC   C1B 2691   5.950   2.609  10.020  0.0772 -0.2030  0.1984
  249PIPC   C2B 2692   5.784   2.355  10.333  0.0978 -0.2623 -0.3897
  249PIPC   C3B 2693   5.744   2.276  10.737  0.1855 -0.2722 -0.3041
  249PIPC   C4B 2694   5.588   2.352  11.125 -0.1537 -0.3303  0.4041
  250PIPC   NC3 2695   4.500  -0.145  10.066 -0.2410 -0.0510 -0.2139
  250PIPC   PO4 2696   4.430  -0.519  10.234  0.0202 -0.3861  0.2471
  250PIPC   GL1 2697   4.278  -0.275  10.599 -0.4142 -0.1229  0.0901
  250PIPC   GL2 2698   3.972  -0.323  10.662  0.1802  0.1379 -0.2009
  250PIPC   C1A 2699   4.418  -0.138  10.981  0.1178 -0.2136 -0.0975
  250PIPC   D2A 2700   4.603   0.007  11.300  0.1619 -0.0883 -0.1538
  250PIPC   D3A 2701   4.815   0.338  11.517 -0.2476 -0.3260 -0.1335
  250PIPC   C4A 2702   5.031   0.223  11.839 -0.2760  0.1464  0.1141
  250PIPC   C1B 2703   3.881   0.051  10.783  0.1657  0.1675 -0.1221
  250PIPC   C2B 2704   4.173   0.359  11.114  0.4021 -0.1541 -0.2657
  250PIPC   C3B 2705   3.834   0.337  11.412 -0.0112  0.3241 -0.2771
  250PIPC   C4B 2706   3.893   0.331  11.847 -0.1054 -0.1068 -0.1449
  251PIPC   NC3 2707   2.986   0.089   9.232  0.1178  0.1453 -0.1816
  251PIPC   PO4 2708   2.889   0.039   9.732 -0.2537 -0.1211  0.0381
  251PIPC   GL1 2709   2.901   0.319  10.011 -0.0763 -0.0534 -0.1984
  251PIPC   GL2 2710   3.143   0.326  10.148 -0.1990  0.0876 -0.1707
  251PIPC   C1A 2711   2.850   0.677  10.310  0.2713  0.2171 -0.4256
  251PIPC   D2A 2712   2.717   0.988  10.549  0.1694  0.0394  0.0413
  251PIPC   D3A 2713   2.961   1.343  10.656 -0.0059  0.2445  0.1555
  251PIPC   C4A 2714   3.343   1.446  10.809 -0.1489 -0.2258  0.0593
  251PIPC   C1B 2715   3.012   0.270  10.642  0.1228 -0.0764  0.2368
  251PIPC   C2B 2716   3.086   0.351  11.110  0.0414 -0.0459  0.0683
  251PIPC   C3B 2717   3.340   0.535  11.397 -0.0792  0.1106  0.2724
  251PIPC   C4B 2718   3.481   0.653  11.774 -0.0329 -0.0903 -0.0193
  252PIPC   NC3 2719   7.645   7.157  10.141 -0.0706 -0.0204  0.0531
  252PIPC   PO4 2720   7.333   7.250  10.372  0.1498 -0.1123  0.2612
  252PIPC   GL1 2721   7.385   7.317  10.857 -0.2132  0.1619 -0.1218
  252PIPC   GL2 2722   7.189   7.190  11.119  0.3176 -0.1021 -0.0154
  252PIPC   C1A 2723   7.647   7.113  11.236  0.2776 -0.3728  0.0337
  252PIPC   D2A 2724   7.884   7.178  11.558 -0.1990 -0.1926 -0.0039
  252PIPC   D3A 2725   7.572   7.123  11.715 -0.0620  0.0718 -0.2933
  252PIPC   C4A 2726   7.273   7.447  11.646  0.0694  0.1747 -0.1289
  252PIPC   C1B 2727   7.170   6.960  11.504  0.0029 -0.2012 -0.0350
  252PIPC   C2B 2728   7.234   6.834  11.949 -0.2275  0.2377 -0.1323
  252PIPC   C3B 2729   7.307   7.191  12.215 -0.1147 -0.4385 -0.2393
  252PIPC   C4B 2730   7.052   7.480  12.418  0.3707 -0.0286 -0.1778
  253PIPC   NC3 2731   0.343   6.224  10.210 -0.0468 -0.2712  0.0244
  253PIPC   PO4 2732  -0.023   5.963  10.347  0.3624  0.1289 -0.2800
  253PIPC   GL1 2733  -0.195   5.806  10.764 -0.0006 -0.0166 -0.1300
  253PIPC   GL2 2734   0.179   5.805  10.783 -0.2539 -0.0487 -0.1768
  253PIPC   C1A 2735  -0.330   6.051  11.147 -0.1180 -0.2083 -0.0463
  253PIPC   D2A 2736  -0.096   6.174  11.511 -0.2250  0.0517 -0.3674
  253PIPC   D3A 2737   0.175   6.124  11.187  0.1243 -0.1302  0.1017
  253PIPC   C4A 2738   0.526   5.924  11.214 -0.1363  0.1124  0.1032
  253PIPC   C1B 2739   0.020   5.646  11.177  0.2500  0.2088 -0.0886
  253PIPC   C2B 2740   0.203   5.793  11.568 -0.4287  0.1472  0.1992
  253PIPC   C3B 2741   0.597   5.679  11.821  0.0855 -0.0949  0.1544
  253PIPC   C4B 2742   0.901   5.658  12.264 -0.0141  0.0862 -0.0602
  254PIPC   NC3 2743   1.246   5.263  10.355 -0.1207  0.1789  0.0412
  254PIPC   PO4 2744   1.508   5.426  10.709  0.1216 -0.2873  0.1107
  254PIPC   GL1 2745   1.582   5.571  11.085 -0.2723 -0.2900 -0.2167
  254PIPC   GL2 2746   1.836   5.647  11.265 -0.2331 -0.2149 -0.0690
  254PIPC   C1A 2747   1.440   5.835  11.437  0.1884 -0.2846 -0.1241
  254PIPC   D2A 2748   1.502   5.750  11.827  0.1361 -0.2405 -0.2993
  254PIPC   D3A 2749   1.532   5.864  12.239 -0.0837 -0.0206 -0.0796
  254PIPC   C4A 2750   1.560   6.244  12.262  0.1563 -0.2714  0.1601
  254PIPC   C1B 2751   1.677   5.362  11.557 -0.0552  0.2211 -0.3558
  254PIPC   C2B 2752   1.780   5.253  11.966 -0.2231  0.0967  0.2479
  254PIPC   C3B 2753   1.872   5.343  12.378 -0.0769 -0.1236  0.0183
  254PIPC   C4B 2754   1.637   5.366  12.709 -0.0575 -0.0794  0.0649
  255PIPC   NC3 2755   6.736   5.625  10.405  0.2270  0.2681 -0.0403
  255PIPC   PO4 2756   6.441   5.762  10.121  0.0356 -0.0136  0.1012
  255PIPC   GL1 2757   6.077   5.815  10.353  0.0574 -0.0688 -0.1427
  255PIPC   GL2 2758   6.166   6.013  10.636  0.2828  0.2358 -0.2709
  255PIPC   C1A 2759   5.751   5.538  10.594 -0.2313  0.1556  0.0730
  255PIPC   D2A 2760   5.327   5.546  10.774  0.0457  0.0741 -0.1753
  255PIPC   D3A 2761   5.163   5.404  11.101  0.2983  0.0761 -0.0931
  255PIPC   C4A 2762   5.516   5.364  11.408  0.1464  0.0803 -0.0326
  255PIPC   C1B 2763   6.280   5.674  10.895  0.0923  0.0095  0.3067
  255PIPC   C2B 2764   6.004   5.327  11.091 -0.0110  0.0255  0.1314
  255PIPC   C3B 2765   5.911   5.002  11.436  0.1387 -0.0949 -0.1403
  255PIPC   C4B 2766   5.821   5.133  11.920  0.1161  0.0203 -0.2275
  256PIPC   NC3 2767   6.461   1.602  10.245 -0.0954  0.1674  0.1430
  256PIPC   PO4 2768   6.820   1.863  10.374 -0.3690  0.1458  0.0597
  256PIPC   GL1 2769   7.004   2.020  10.764 -0.2702 -0.1483  0.3207
  256PIPC   GL2 2770   7.094   1.681  10.792  0.2352  0.3131 -0.3520
  256PIPC   C1A 2771   7.099   2.118  11.160 -0.0587 -0.2712 -0.0692
  256PIPC   D2A 2772   7.154   2.140  11.607  0.1663 -0.3140 -0.0478
  256PIPC   D3A 2773   7.133   2.271  12.082  0.0918 -0.1375  0.0441
  256PIPC   C4A 2774   7.349   2.589  12.382 -0.2564 -0.0786 -0.2918
  256PIPC   C1B 2775   7.208   1.587  11.123 -0.0289  0.0456  0.1356
  256PIPC   C2B 2776   7.269   1.575  11.586  0.3304  0.0383 -0.0144
  256PIPC   C3B 2777   7.522   1.910  11.841 -0.1030 -0.1827  0.1557
  256PIPC   C4B 2778   7.905   2.184  11.807 -0.1006  0.1295 -0.1754
  257PIPC   NC3 2779   1.425   1.471   9.530  0.0717 -0.2094 -0.0182
  257PIPC   PO4 2780   1.817   1.765   9.471 -0.2314 -0.1745  0.0210
  257PIPC   GL1 2781   1.783   1.938   9.828 -0.0146  0.4893 -0.0264
  257PIPC   GL2 2782   1.961   2.119   9.938 -0.1094 -0.1139 -0.3342
  257PIPC   C1A 2783   1.527   2.140  10.199 -0.1544 -0.5429 -0.2235
  257PIPC   D2A 2784   1.189   2.300  10.189 -0.0415 -0.0638  0.1195
  257PIPC   D3A 2785   1.065   2.333  10.555  0.1199  0.2080  0.2111
  257PIPC   C4A 2786   1.313   2.362  10.889 -0.2269  0.0989 -0.1484
  257PIPC   C1B 2787   2.268   2.081  10.306 -0.0557  0.2936  0.0272
  257PIPC   C2B 2788   2.428   2.074  10.746  0.2881 -0.1281 -0.0045
  257PIPC   C3B 2789   2.705   2.310  10.987  0.0453 -0.1051  0.2937
  257PIPC   C4B 2790   3.078   2.648  11.050  0.1216 -0.2345  0.2651
  258PIPC   NC3 2791   0.779   7.256  10.219 -0.0420  0.2168  0.1197
  258PIPC   PO4 2792   0.400   7.265  10.422  0.1788 -0.3959 -0.1136
  258PIPC   GL1 2793   0.229   7.413  10.803 -0.1104  0.0134 -0.1529
  258PIPC   GL2 2794   0.489   7.254  10.941  0.4617 -0.2096  0.0171
  258PIPC   C1A 2795   0.002   7.605  11.279 -0.2079 -0.1866  0.0174
  258PIPC   D2A 2796   0.071   7.760  11.715 -0.1535  0.1935  0.0204
  258PIPC   D3A 2797   0.153   7.470  12.020 -0.0062 -0.4136  0.2181
  258PIPC   C4A 2798   0.422   7.138  12.015  0.0777  0.2942 -0.4109
  258PIPC   C1B 2799   0.635   7.585  11.342  0.2141  0.0691 -0.1637
  258PIPC   C2B 2800   0.750   7.440  11.792  0.1311  0.2454  0.0541
  258PIPC   C3B 2801   1.163   7.345  12.088 -0.3386  0.0278  0.2207
  258PIPC   C4B 2802   1.467   7.531  12.389  0.0425 -0.6228 -0.0498
  259PIPC   NC3 2803   2.007   5.143   9.976 -0.2315  0.3989  0.0488
  259PIPC   PO4 2804   2.186   5.170  10.413  0.0701 -0.3789 -0.2552
  259PIPC   GL1 2805   2.395   4.962  10.645  0.1773  0.0096  0.0173
  259PIPC   GL2 2806   2.455   4.535  10.613 -0.0100 -0.1803 -0.0558
  259PIPC   C1A 2807   2.483   4.769  11.077 -0.1585  0.1245  0.0052
  259PIPC   D2A 2808   2.380   4.578  11.491 -0.1379 -0.1382  0.0932
  259PIPC   D3A 2809   2.405   4.505  11.838  0.1147  0.2278  0.0644
  259PIPC   C4A 2810   2.236   4.619  12.168  0.0238 -0.2795 -0.1367
  259PIPC   C1B 2811   2.537   4.317  10.950  0.1212  0.3006  0.0466
  259PIPC   C2B 2812   2.578   4.158  11.323 -0.0769  0.1967  0.2368
  259PIPC   C3B 2813   2.806   4.151  11.649 -0.0222  0.0449  0.2921
  259PIPC   C4B 2814   2.906   4.435  11.917 -0.0250 -0.2720 -0.1214
  260PIPC   NC3 2815   1.328   1.875   8.840 -0.1979 -0.0527  0.1686
  260PIPC   PO4 2816   1.772   2.011   9.004  0.1083  0.1826  0.1683
  260PIPC   GL1 2817   2.221   1.922   9.262 -0.0872  0.0560 -0.0150
  260PIPC   GL2 2818   2.322   2.071   9.569  0.1950 -0.2992 -0.0592
  260PIPC   C1A 2819   2.647   2.052   9.227 -0.5053 -0.0068  0.0018
  260PIPC   D2A 2820   2.919   2.219   9.447  0.0154  0.1263  0.4598
  260PIPC   D3A 2821   3.076   2.149   9.758 -0.1084 -0.2446 -0.0545
  260PIPC   C4A 2822   3.279   2.059  10.126  0.1190 -0.0149  0.4010
  260PIPC   C1B 2823   2.549   2.021   9.902  0.0632 -0.0830 -0.1589
  260PIPC   C2B 2824   2.782   2.141  10.249 -0.0363  0.0435 -0.0041
  260PIPC   C3B 2825   3.055   2.168  10.542  0.2218 -0.0045  0.2299
  260PIPC   C4B 2826   3.207   2.077  10.891 -0.4227 -0.2622  0.0589
  261DPPC   NC3 2827   4.034   2.177  13.240 -0.0266  0.1382 -0.2189
  261DPPC   PO4 2828   4.390   2.411  13.160  0.1242 -0.1078 -0.0875
  261DPPC   GL1 2829   4.202   2.353  12.712 -0.1855  0.2923 -0.0173
  261DPPC   GL2 2830   4.019   2.135  12.644 -0.0655 -0.4965  0.1120
  261DPPC   C1A 2831   4.216   2.439  12.327  0.4459 -0.0147 -0.2893
  261DPPC   C2A 2832   4.229   2.377  12.056 -0.0592  0.1452  0.1973
  261DPPC   C3A 2833   4.178   2.628  11.698 -0.1901  0.2530 -0.0263
  261DPPC   C4A 2834   4.167   2.770  11.246 -0.1385 -0.1701 -0.0805
  261DPPC   C1B 2835   3.909   2.042  12.182 -0.0491  0.2829 -0.2456
  261DPPC   C2B 2836   3.959   2.142  11.707  0.0449  0.0538 -0.0584
  261DPPC   C3B 2837   3.865   2.384  11.332  0.3021 -0.1392  0.0727
  261DPPC   C4B 2838   4.152   2.371  10.935  0.2751  0.2250 -0.0164
  262DPPC   NC3 2839   0.216   2.430  14.410 -0.2050  0.0064 -0.1944
  262DPPC   PO4 2840   0.037   2.816  14.129 -0.0481 -0.1640 -0.1996
  262DPPC   GL1 2841  -0.041   2.589  13.824  0.2154  0.0666  0.0641
  262DPPC   GL2 2842   0.161   2.366  13.693 -0.2235  0.0471  0.3510
  262DPPC   C1A 2843  -0.135   2.670  13.385  0.0562 -0.0756  0.0820
  262DPPC   C2A 2844  -0.260   2.750  12.871 -0.2313  0.1357 -0.3541
  262DPPC   C3A 2845  -0.328   3.116  12.736 -0.0901 -0.1008 -0.0768
  262DPPC   C4A 2846  -0.365   3.310  12.472  0.2023  0.3375  0.0996
  262DPPC   C1B 2847   0.139   2.267  13.220 -0.1347 -0.0990  0.0626
  262DPPC   C2B 2848  -0.020   2.341  12.884 -0.0986  0.2358  0.0309
  262DPPC   C3B 2849   0.165   2.478  12.423  0.1361  0.2860 -0.1262
  262DPPC   C4B 2850   0.517   2.325  12.249  0.5417 -0.0993 -0.0448
  263DPPC   NC3 2851   5.958   1.487   9.492 -0.2905 -0.2149  0.3423
  263DPPC   PO4 2852   5.678   1.572   9.785  0.0364  0.1217 -0.1724
  263DPPC   GL1 2853   5.725   1.893  10.131 -0.2460 -0.1076  0.2795
  263DPPC   GL2 2854   5.930   1.881  10.347 -0.1610 -0.0530  0.3056
  263DPPC   C1A 2855   5.438   2.020  10.479  0.2883 -0.2216 -0.1291
  263DPPC   C2A 2856   5.261   2.413  10.665  0.1957 -0.0859  0.2952
  263DPPC   C3A 2857   5.282   2.786  10.962 -0.0676 -0.0006 -0.4245
  263DPPC   C4A 2858   4.998   2.901  11.251 -0.0460  0.0900  0.2022
  263DPPC   C1B 2859   5.804   1.782  10.732  0.2452 -0.4709  0.2077
  263DPPC   C2B 2860   5.612   1.877  11.035  0.1569 -0.0554 -0.1066
  263DPPC   C3B 2861   5.364   1.937  11.400 -0.0954 -0.1302  0.1564
  263DPPC   C4B 2862   5.543   2.257  11.656 -0.1316  0.0545  0.3849
  264DPPC   NC3 2863   3.429  -0.712   9.791  0.0281 -0.3030  0.0946
  264DPPC   PO4 2864   3.412  -0.330   9.949  0.0975 -0.3430 -0.0280
  264DPPC   GL1 2865   3.673   0.027  10.248  0.0840 -0.1111 -0.0364
  264DPPC   GL2 2866   3.723   0.403  10.091 -0.3871  0.0348 -0.0129
  264DPPC   C1A 2867   3.530   0.288  10.517 -0.2690 -0.0471 -0.2114
  264DPPC   C2A 2868   3.622   0.429  10.958  0.0059  0.0599 -0.1808
  264DPPC   C3A 2869   3.815   0.781  11.210  0.1357  0.2750  0.1937
  264DPPC   C4A 2870   3.911   1.206  11.403  0.2101 -0.2323 -0.1181
  264DPPC   C1B 2871   3.768   0.798  10.172  0.1423 -0.2393 -0.1503
  264DPPC   C2B 2872   3.653   1.240  10.292 -0.0295 -0.0851  0.1634
  264DPPC   C3B 2873   3.423   1.549  10.315 -0.0124 -0.0781  0.0544
  264DPPC   C4B 2874   3.463   1.844  10.560 -0.0659  0.0606 -0.3067
  265POPC   NC3 2875   2.834   4.713  14.208 -0.2410  0.1287  0.0489
  265POPC   PO4 2876   2.531   4.455  13.846 -0.0903  0.0660 -0.1653
  265POPC   GL1 2877   2.365   4.523  13.440 -0.1989 -0.1861  0.0352
  265POPC   GL2 2878   2.476   4.276  13.180 -0.0002 -0.1785 -0.1018
  265POPC   C1A 2879   2.266   4.837  13.124 -0.2263 -0.2173 -0.1107
  265POPC   D2A 2880   2.034   5.183  13.119  0.1751 -0.2532 -0.0201
  265POPC   C3A 2881   1.625   5.074  13.087 -0.2883 -0.0534  0.1542
  265POPC   C4A 2882   1.147   5.011  13.129 -0.1964 -0.0410 -0.1153
  265POPC   C1B 2883   2.468   4.391  12.796 -0.2550 -0.3663 -0.2048
  265POPC   C2B 2884   2.621   4.366  12.414 -0.4284  0.0363 -0.0154
  265POPC   C3B 2885   2.529   4.131  12.072 -0.0883 -0.1070  0.2416
  265POPC   C4B 2886   2.622   3.726  11.979 -0.1426 -0.1884 -0.0652
  266POPC   NC3 2887   7.329   3.592  14.370 -0.0155  0.0944 -0.0094
  266POPC   PO4 2888   7.687   3.279  14.434  0.0372 -0.0185 -0.0890
  266POPC   GL1 2889   7.652   3.321  14.023  0.1583  0.1175  0.3301
  266POPC   GL2 2890   7.437   3.333  13.884  0.1750  0.0272 -0.0336
  266POPC   C1A 2891   7.672   3.156  13.527  0.1750  0.4540  0.1323
  266POPC   D2A 2892   7.533   3.290  13.139 -0.0140 -0.0560 -0.2074
  266POPC   C3A 2893   7.710   3.576  12.835  0.1671 -0.1141  0.1756
  266POPC   C4A 2894   7.828   4.010  12.566 -0.0867  0.2572 -0.1962
  266POPC   C1B 2895   7.223   3.367  13.490 -0.0266  0.0133  0.2441
  266POPC   C2B 2896   7.078   3.574  13.093 -0.1150 -0.1267 -0.1015
  266POPC   C3B 2897   7.093   3.660  12.776  0.1729  0.1309  0.1804
  266POPC   C4B 2898   7.365   3.821  12.407 -0.4780  0.0638  0.1396
  267POPC   NC3 2899   1.776   6.998  14.486  0.1816 -0.0704  0.0500
  267POPC   PO4 2900   2.123   6.814  14.322  0.0296 -0.0375  0.1506
  267POPC   GL1 2901   2.184   6.685  13.781 -0.2934  0.0987 -0.1915
  267POPC   GL2 2902   1.889   6.801  13.659  0.0475 -0.1733 -0.0586
  267POPC   C1A 2903   2.366   6.746  13.364  0.2610  0.0698 -0.0211
  267POPC   D2A 2904   2.450   6.626  12.896 -0.2506  0.6576  0.3563
  267POPC   C3A 2905   2.522   6.460  12.481 -0.2020 -0.0241 -0.1183
  267POPC   C4A 2906   2.790   6.533  12.280 -0.0540  0.1662  0.2000
  267POPC   C1B 2907   1.919   6.918  13.237 -0.1159  0.0229  0.0895
  267POPC   C2B 2908   1.945   6.876  12.810  0.1501 -0.3323 -0.3437
  267POPC   C3B 2909   2.134   6.787  12.434  0.0004 -0.1220 -0.1487
  267POPC   C4B 2910   2.379   6.734  12.054  0.3743 -0.0324  0.0204
  268POPC   NC3 2911   1.075   7.206  14.920 -0.1300  0.0319 -0.2066
  268POPC   PO4 2912   1.256   6.886  14.502  0.0721 -0.0796  0.0561
  268POPC   GL1 2913   1.024   6.937  13.989  0.0127  0.0699 -0.1311
  268POPC   GL2 2914   0.870   7.278  13.918 -0.2327  0.1529 -0.0582
  268POPC   C1A 2915   0.917   6.858  13.630 -0.0021 -0.2335  0.0324
  268POPC   D2A 2916   0.881   6.706  13.195 -0.3198 -0.2231 -0.1285
  268POPC   C3A 2917   1.230   6.436  13.187  0.1361  0.0924 -0.0872
  268POPC   C4A 2918   1.513   6.190  13.192 -0.1634  0.0362  0.2259
  268POPC   C1B 2919   0.889   7.379  13.508  0.2613 -0.0524  0.0727
  268POPC   C2B 2920   0.856   7.212  13.164  0.2698 -0.1992 -0.0539
  268POPC   C3B 2921   0.862   7.054  12.819 -0.3543 -0.0915 -0.1002
  268POPC   C4B 2922   1.059   7.464  12.539  0.0533  0.1566 -0.2478
  269POPC   NC3 2923  -0.112   4.812  10.768  0.3067  0.3213 -0.3014
  269POPC   PO4 2924   0.219   4.703  10.805 -0.0671  0.1397  0.0953
  269POPC   GL1 2925   0.218   4.895  11.185  0.1371 -0.3240  0.0655
  269POPC   GL2 2926   0.173   5.181  11.011 -0.0343  0.3367 -0.0502
  269POPC   C1A 2927   0.268   4.957  11.560 -0.2394  0.1615 -0.2111
  269POPC   D2A 2928   0.250   4.911  11.950  0.1413  0.5039  0.3517
  269POPC   C3A 2929   0.656   4.705  12.188 -0.0338 -0.0709 -0.0352
  269POPC   C4A 2930   0.923   4.740  12.502 -0.1193  0.1404  0.2783
  269POPC   C1B 2931   0.376   5.380  11.410 -0.0790  0.3192  0.1334
  269POPC   C2B 2932   0.609   5.239  11.826  0.0918 -0.0643  0.0969
  269POPC   C3B 2933   0.719   5.204  12.252 -0.1290 -0.0640  0.1306
  269POPC   C4B 2934   0.913   5.180  12.756 -0.1691 -0.2114  0.3091
  270POPC   NC3 2935   3.961   5.850  10.259 -0.0172 -0.1293  0.1597
  270POPC   PO4 2936   4.006   6.264  10.040  0.2036 -0.2302 -0.1255
  270POPC   GL1 2937   4.040   6.312  10.493 -0.0832 -0.1113 -0.2679
  270POPC   GL2 2938   3.797   6.544  10.574  0.1683  0.0359  0.1856
  270POPC   C1A 2939   4.151   6.364  10.928  0.2188  0.1031  0.1374
  270POPC   D2A 2940   4.189   6.412  11.369 -0.0266  0.0715 -0.0263
  270POPC   C3A 2941   3.954   6.636  11.509 -0.1326 -0.4106 -0.0119
  270POPC   C4A 2942   3.986   7.062  11.761 -0.2420  0.4204 -0.2773
  270POPC   C1B 2943   3.923   6.758  11.032  0.1929  0.0397  0.0708
  270POPC   C2B 2944   3.915   7.151  11.259  0.0183  0.0309 -0.1831
  270POPC   C3B 2945   4.177   7.484  11.480  0.0264  0.0038  0.0163
  270POPC   C4B 2946   4.385   7.800  11.769 -0.2634 -0.1372  0.1327
  271POPC   NC3 2947   1.229   6.826  10.985 -0.2408  0.1530  0.1167
  271POPC   PO4 2948   1.469   7.237  10.902  0.0735 -0.1189  0.2478
  271POPC   GL1 2949   1.514   7.119  11.297  0.1691 -0.1758  0.1253
  271POPC   GL2 2950   1.556   6.836  11.334  0.3117  0.0067 -0.0457
  271POPC   C1A 2951   1.747   7.215  11.588  0.3239 -0.1326 -0.3295
  271POPC   D2A 2952   2.072   7.438  11.680  0.3019 -0.0751  0.0790
  271POPC   C3A 2953   2.202   7.664  12.048 -0.3952 -0.3922  0.1165
  271POPC   C4A 2954   2.368   7.565  12.427  0.1527  0.0812  0.0284
  271POPC   C1B 2955   1.673   6.764  11.780 -0.0593 -0.0799  0.0166
  271POPC   C2B 2956   1.934   6.508  12.064  0.2543 -0.2239 -0.2012
  271POPC   C3B 2957   1.994   6.312  12.496  0.0423  0.2524 -0.0569
  271POPC   C4B 2958   2.354   6.142  12.798 -0.1234 -0.0196  0.1355
  272POPC   NC3 2959   6.638   6.636  10.646 -0.2934  0.1620  0.0128
  272POPC   PO4 2960   6.808   7.106  10.791 -0.1821  0.2643 -0.0031
  272POPC   GL1 2961   6.866   6.811  11.159  0.1164  0.0737  0.0773
  272POPC   GL2 2962   7.004   6.419  11.068  0.3982 -0.0581 -0.0219
  272POPC   C1A 2963   6.723   6.604  11.491  0.0003  0.1315 -0.0472
  272POPC   D2A 2964   6.535   6.678  11.862  0.4247 -0.1256 -0.1179
  272POPC   C3A 2965   6.847   6.547  12.044 -0.0489  0.1401  0.0617
  272POPC   C4A 2966   7.191   6.673  12.417  0.0712  0.0648 -0.4210
  272POPC   C1B 2967   7.169   6.474  11.534 -0.0104  0.1293  0.3334
  272POPC   C2B 2968   7.293   6.370  11.993  0.1445  0.2103  0.1129
  272POPC   C3B 2969   7.535   6.365  12.258  0.0491 -0.0883  0.1794
  272POPC   C4B 2970   7.955   6.481  12.472 -0.0721  0.3174  0.0971
  273DPSM   NC3 2971   0.502   4.860  14.814 -0.1286  0.0208 -0.0336
  273DPSM   PO4 2972   0.110   4.865  14.591 -0.2483  0.1238 -0.1637
  273DPSM   AM1 2973   0.308   5.080  14.345 -0.1972 -0.3279 -0.4130
  273DPSM   AM2 2974   0.652   5.166  14.471  0.0606 -0.0763 -0.0015
  273DPSM   T1A 2975   0.174   5.348  14.095 -0.2152 -0.3589  0.1113
  273DPSM   C2A 2976  -0.007   5.558  13.714  0.2455 -0.1479 -0.2118
  273DPSM   C3A 2977  -0.286   5.632  13.432  0.0352 -0.2137 -0.0483
  273DPSM   C1B 2978   0.678   5.148  14.053 -0.0168 -0.2415  0.0383
  273DPSM   C2B 2979   0.693   4.929  13.666 -0.0099 -0.0198 -0.1980
  273DPSM   C3B 2980   1.039   4.677  13.472  0.1088  0.0940  0.1693
  273DPSM   C4B 2981   1.346   4.495  13.264 -0.3067  0.0328  0.0769
  274DPSM   NC3 2982   7.877   6.819  14.417 -0.0905 -0.0589 -0.0528
  274DPSM   PO4 2983   7.433   6.801  14.404 -0.0969 -0.0284 -0.2782
  274DPSM   AM1 2984   7.308   6.443  14.152  0.0750 -0.0210 -0.0991
  274DPSM   AM2 2985   7.238   6.188  14.269  0.0392 -0.2506 -0.0607
  274DPSM   T1A 2986   7.163   6.525  13.738 -0.1711  0.1496  0.0020
  274DPSM   C2A 2987   7.058   6.734  13.272 -0.0337 -0.0319 -0.3265
  274DPSM   C3A 2988   6.988   6.576  12.946  0.2001  0.0376  0.0003
  274DPSM   C1B 2989   7.495   6.049  13.906 -0.0291 -0.1684 -0.3167
  274DPSM   C2B 2990   7.540   6.088  13.519  0.0100 -0.0380  0.0505
  274DPSM   C3B 2991   7.392   6.328  13.207 -0.1742  0.0660  0.1358
  274DPSM   C4B 2992   7.475   6.359  12.758 -0.0944  0.1466 -0.3081
  275DPSM   NC3 2993   7.058   2.343  10.363  0.0057  0.4155 -0.4713
  275DPSM   PO4 2994   7.277   2.531  10.716 -0.1342  0.0268  0.1265
  275DPSM   AM1 2995   6.863   2.501  10.866  0.2895 -0.0069  0.3077
  275DPSM   AM2 2996   6.737   2.787  10.884 -0.3750 -0.1627  0.2968
  275DPSM   T1A 2997   6.627   2.282  11.111  0.0999  0.1685  0.1066
  275DPSM   C2A 2998   6.552   2.302  11.472  0.1833 -0.0639 -0.0636
  275DPSM   C3A 2999   6.659   2.196  11.918 -0.0100  0.0618  0.0236
  275DPSM   C1B 3000   6.474   2.737  11.199 -0.1494  0.0533 -0.1361
  275DPSM   C2B 3001   6.212   2.871  11.588 -0.2790 -0.4131 -0.2761
  275DPSM   C3B 3002   6.025   3.116  11.837  0.1385  0.0544  0.3654
  275DPSM   C4B 3003   5.748   3.441  12.049 -0.0321 -0.3270  0.0627
  276DPSM   NC3 3004   2.287   1.126   9.166  0.1241  0.0272 -0.0660
  276DPSM   PO4 3005   2.191   0.973   9.675  0.0147  0.1253  0.0993
  276DPSM   AM1 3006   1.882   1.182   9.976 -0.1147  0.0039 -0.0737
  276DPSM   AM2 3007   1.812   1.425   9.851 -0.4095 -0.1441  0.0879
  276DPSM   T1A 3008   1.802   1.287  10.356  0.0662 -0.1635 -0.1031
  276DPSM   C2A 3009   1.872   1.516  10.724  0.0951  0.0328 -0.0792
  276DPSM   C3A 3010   1.923   1.541  11.217  0.2594  0.0824  0.1998
  276DPSM   C1B 3011   1.779   1.758  10.261  0.2063  0.1271 -0.0774
  276DPSM   C2B 3012   1.772   2.026  10.605 -0.2129 -0.0445  0.2633
  276DPSM   C3B 3013   2.019   2.012  11.038  0.1675 -0.1036 -0.1626
  276DPSM   C4B 3014   2.230   2.485  11.242  0.2313 -0.5006  0.1911
  277PAPI    C1 3015   4.544   6.497  14.028 -0.1908 -0.0676  0.1625
  277PAPI    C2 3016   4.695   6.130  13.984 -0.0812 -0.0056  0.0148
  277PAPI    C3 3017   4.939   6.439  14.052 -0.1518  0.0762 -0.1004
  277PAPI   PO4 3018   4.292   6.525  13.789 -0.0887 -0.0915  0.1514
  277PAPI   GL1 3019   4.327   6.090  13.683 -0.1124 -0.1748  0.1183
  277PAPI   GL2 3020   4.473   6.047  13.455  0.0946  0.2252 -0.0519
  277PAPI   D1A 3021   3.922   6.137  13.355 -0.0664  0.1809  0.0093
  277PAPI   D2A 3022   3.571   5.821  13.267 -0.0970 -0.1275 -0.0532
  277PAPI   D3A 3023   3.847   5.612  13.044 -0.3200  0.2285  0.1712
  277PAPI   D4A 3024   3.527   5.386  12.861 -0.1112  0.0087  0.3040
  277PAPI   C5A 3025   3.697   5.239  12.452 -0.1754 -0.0168  0.0626
  277PAPI   C1B 3026   4.700   6.157  13.017 -0.0754  0.0039 -0.0181
  277PAPI   C2B 3027   4.929   6.259  12.735 -0.1165 -0.1953 -0.1573
  277PAPI   C3B 3028   5.299   6.201  12.484  0.0415  0.0228 -0.4809
  277PAPI   C4B 3029   5.462   6.035  12.094 -0.0439 -0.0368 -0.2393
  278PAPI    C1 3030   3.266   5.197  14.317 -0.2014 -0.1694  0.1495
  278PAPI    C2 3031   3.154   5.580  14.350  0.0862 -0.0777  0.0887
  278PAPI    C3 3032   3.253   5.372  14.677  0.1206 -0.0407  0.1019
  278PAPI   PO4 3033   3.143   5.098  14.079  0.0677  0.0929  0.2611
  278PAPI   GL1 3034   3.053   5.308  13.642 -0.1782 -0.0962 -0.0131
  278PAPI   GL2 3035   3.055   5.592  13.492 -0.3043 -0.1721  0.0862
  278PAPI   D1A 3036   3.177   4.905  13.530 -0.0078  0.1885  0.0236
  278PAPI   D2A 3037   3.146   4.773  12.999 -0.1072  0.0097  0.0588
  278PAPI   D3A 3038   2.762   4.781  13.036  0.0343  0.1271  0.0828
  278PAPI   D4A 3039   2.758   4.839  12.595 -0.1333 -0.1489 -0.1165
  278PAPI   C5A 3040   2.678   4.846  12.127 -0.0451  0.1351 -0.2153
  278PAPI   C1B 3041   3.038   5.747  13.193 -0.0299  0.0438 -0.1903
  278PAPI   C2B 3042   3.157   5.777  12.768  0.2920  0.0503 -0.1314
  278PAPI   C3B 3043   3.356   5.629  12.416 -0.0167 -0.0711 -0.1679
  278PAPI   C4B 3044   3.421   5.413  11.991 -0.2587  0.2191 -0.1895
  279PAPI    C1 3045   2.550   5.530   9.763  0.0198  0.0471  0.1190
  279PAPI    C2 3046   2.245   5.526   9.504  0.0254 -0.0492  0.1136
  279PAPI    C3 3047   2.620   5.475   9.373  0.0199 -0.1897  0.1506
  279PAPI   PO4 3048   2.422   5.481  10.076 -0.0938  0.1006  0.2430
  279PAPI   GL1 3049   2.708   5.451  10.419  0.2209  0.1513 -0.4449
  279PAPI   GL2 3050   2.448   5.580  10.562  0.1006  0.0643 -0.2302
  279PAPI   D1A 3051   2.872   5.176  10.638  0.1697 -0.0064  0.0903
  279PAPI   D2A 3052   3.210   5.182  10.775 -0.1046  0.0846 -0.1032
  279PAPI   D3A 3053   3.378   5.333  11.207 -0.0455 -0.1027 -0.2244
  279PAPI   D4A 3054   3.445   5.684  11.452  0.0011 -0.0739 -0.0293
  279PAPI   C5A 3055   3.448   5.868  11.727  0.3849 -0.1418  0.0930
  279PAPI   C1B 3056   2.563   5.342  10.974 -0.3758  0.1246 -0.2225
  279PAPI   C2B 3057   2.881   5.027  11.150  0.0893 -0.2994  0.1774
  279PAPI   C3B 3058   3.261   4.849  11.326 -0.1433  0.2720 -0.3440
  279PAPI   C4B 3059   3.375   4.457  11.446 -0.0198  0.0935  0.3155
  280PAPI    C1 3060   3.177   0.628   9.456  0.0314  0.3067 -0.2358
  280PAPI    C2 3061   3.043   0.579   9.082  0.0522 -0.1232 -0.1911
  280PAPI    C3 3062   3.374   0.389   9.203  0.1276  0.1281  0.0044
  280PAPI   PO4 3063   2.968   0.519   9.567 -0.1175 -0.0306 -0.0947
  280PAPI   GL1 3064   2.592   0.689   9.818  0.2100 -0.2565 -0.0702
  280PAPI   GL2 3065   2.536   0.933  10.041 -0.2828  0.1157 -0.1185
  280PAPI   D1A 3066   2.628   1.183   9.621 -0.0943 -0.1036 -0.0556
  280PAPI   D2A 3067   2.828   1.187   9.292 -0.0787 -0.1568  0.0795
  280PAPI   D3A 3068   3.012   1.416   8.927  0.1134 -0.3335  0.1052
  280PAPI   D4A 3069   3.125   1.736   9.223 -0.0345  0.1372  0.1276
  280PAPI   C5A 3070   3.410   2.121   9.170  0.0294  0.1112  0.1107
  280PAPI   C1B 3071   2.837   1.167  10.121  0.2157 -0.0701 -0.2405
  280PAPI   C2B 3072   3.153   1.085  10.213 -0.0249 -0.1884  0.2331
  280PAPI   C3B 3073   3.331   0.847  10.496  0.1137  0.1374 -0.4250
  280PAPI   C4B 3074   3.249   0.727  10.859 -0.1628  0.0298  0.1261
  281PAPS   CNO 3075   2.812   3.542  13.685 -0.2058  0.0429 -0.3040
  281PAPS   PO4 3076   3.082   3.609  13.372  0.2852  0.2171 -0.1278
  281PAPS   GL1 3077   3.412   3.635  13.003  0.1930 -0.1794 -0.0373
  281PAPS   GL2 3078   3.480   3.469  12.824  0.0174  0.1369 -0.0099
  281PAPS   D1A 3079   3.560   3.956  12.763  0.0120  0.2896  0.0550
  281PAPS   D2A 3080   3.959   3.993  12.509  0.1012 -0.3330  0.2020
  281PAPS   D3A 3081   3.837   4.181  12.234 -0.2394  0.0939  0.0970
  281PAPS   D4A 3082   3.535   3.866  12.264  0.1662  0.2179  0.1011
  281PAPS   C5A 3083   3.426   3.620  11.985 -0.0571  0.0243  0.0020
  281PAPS   C1B 3084   3.395   3.413  12.439  0.2178  0.2947  0.0760
  281PAPS   C2B 3085   2.985   3.313  12.123 -0.1511 -0.0388 -0.0110
  281PAPS   C3B 3086   2.718   3.247  11.795  0.0812  0.1064  0.0726
  281PAPS   C4B 3087   2.763   2.809  11.468  0.3453 -0.1305 -0.0277
  282PAPS   CNO 3088   5.842   7.117  14.174 -0.0192 -0.0349 -0.0007
  282PAPS   PO4 3089   5.779   7.397  13.839 -0.1403 -0.0286  0.0252
  282PAPS   GL1 3090   5.830   7.019  13.637 -0.1836 -0.1043  0.2137
  282PAPS   GL2 3091   5.556   6.920  13.451  0.2537 -0.2788  0.1771
  282PAPS   D1A 3092   5.851   6.546  13.506  0.0261 -0.2301 -0.0688
  282PAPS   D2A 3093   6.004   6.799  13.193 -0.2010 -0.3971 -0.2703
  282PAPS   D3A 3094   6.452   6.604  13.133  0.0802 -0.1251 -0.0429
  282PAPS   D4A 3095   6.557   6.906  13.253 -0.3691  0.3704  0.1829
  282PAPS   C5A 3096   6.230   7.229  13.438 -0.1151  0.0031  0.0015
  282PAPS   C1B 3097   5.550   6.857  13.043 -0.1355  0.1651 -0.0952
  282PAPS   C2B 3098   5.771   6.885  12.701 -0.2282 -0.0373  0.0809
  282PAPS   C3B 3099   5.995   6.852  12.366 -0.1122 -0.1993  0.1708
  282PAPS   C4B 3100   6.313   7.057  12.194 -0.1354 -0.1655  0.0320
  283PAPS   CNO 3101   1.144   4.556  15.012 -0.1871 -0.0218  0.0119
  283PAPS   PO4 3102   0.910   4.602  14.727  0.0644 -0.1167  0.1858
  283PAPS   GL1 3103   0.871   4.754  14.322 -0.2706  0.2907  0.2263
  283PAPS   GL2 3104   0.604   4.661  14.103  0.2872  0.0576  0.0437
  283PAPS   D1A 3105   1.129   4.915  13.938 -0.0686  0.2240  0.3669
  283PAPS   D2A 3106   1.472   4.974  14.183 -0.1751  0.1009 -0.2759
  283PAPS   D3A 3107   1.110   5.231  14.374  0.0197  0.2859  0.2338
  283PAPS   D4A 3108   1.136   5.519  14.029  0.1435 -0.0575 -0.1677
  283PAPS   C5A 3109   1.248   5.269  13.571 -0.1810  0.2209  0.1264
  283PAPS   C1B 3110   0.221   4.840  13.922 -0.1400 -0.0628 -0.0740
  283PAPS   C2B 3111   0.222   5.152  13.636  0.0320  0.0928  0.0955
  283PAPS   C3B 3112   0.127   5.367  13.274 -0.2918  0.3239 -0.0163
  283PAPS   C4B 3113   0.055   5.067  12.995  0.2588 -0.0604  0.1929
  284PAPS   CNO 3114   3.565   1.022  13.756 -0.1379 -0.0327  0.2031
  284PAPS   PO4 3115   3.552   1.422  13.656  0.0836 -0.3235  0.0223
  284PAPS   GL1 3116   3.799   1.374  13.175  0.0103  0.1617 -0.2381
  284PAPS   GL2 3117   3.997   1.701  13.008  0.5044 -0.2007 -0.1075
  284PAPS   D1A 3118   4.036   1.018  13.042 -0.1788  0.3024 -0.0141
  284PAPS   D2A 3119   3.983   0.994  12.632  0.0986 -0.1859  0.1827
  284PAPS   D3A 3120   4.150   1.042  12.290 -0.1885  0.3931 -0.1486
  284PAPS   D4A 3121   4.164   1.177  11.945 -0.1822  0.0966  0.0422
  284PAPS   C5A 3122   4.384   0.929  11.559 -0.1275 -0.1736  0.0200
  284PAPS   C1B 3123   4.072   1.523  12.651 -0.1340 -0.1539 -0.3395
  284PAPS   C2B 3124   4.168   1.589  12.197  0.1014 -0.1394  0.3493
  284PAPS   C3B 3125   3.999   1.622  11.697  0.2694  0.0806 -0.1464
  284PAPS   C4B 3126   4.115   1.844  11.310 -0.0856  0.1400 -0.1893
  285PAPS   CNO 3127   4.212   1.776  13.980 -0.3160  0.2557 -0.1976
  285PAPS   PO4 3128   4.402   1.999  13.613  0.2781  0.1288  0.3108
  285PAPS   GL1 3129   4.678   1.855  13.280 -0.0359  0.0070  0.0625
  285PAPS   GL2 3130   4.618   2.019  13.077 -0.0435 -0.3733  0.1847
  285PAPS   D1A 3131   4.922   1.477  13.338 -0.1453  0.1448  0.1841
  285PAPS   D2A 3132   4.888   1.195  13.073  0.3178 -0.2369  0.0692
  285PAPS   D3A 3133   4.972   0.997  12.729  0.2483  0.2618 -0.1152
  285PAPS   D4A 3134   5.128   0.582  12.604 -0.1929  0.1161  0.0873
  285PAPS   C5A 3135   4.985   0.562  12.208 -0.2654  0.1292  0.0795
  285PAPS   C1B 3136   4.503   1.947  12.728  0.0917  0.1580  0.0233
  285PAPS   C2B 3137   4.440   1.987  12.287  0.2648 -0.2749 -0.0862
  285PAPS   C3B 3138   4.385   1.908  11.847 -0.0484  0.1742  0.3443
  285PAPS   C4B 3139   4.637   1.814  11.520  0.1006 -0.2076  0.2150
  286PAPS   CNO 3140   3.427   2.769  13.427 -0.2851  0.0063  0.0961
  286PAPS   PO4 3141   3.101   2.721  13.281  0.0296  0.2309 -0.0122
  286PAPS   GL1 3142   2.985   2.516  12.861  0.0618  0.1404 -0.1643
  286PAPS   GL2 3143   3.123   2.464  12.665  0.0208 -0.0167  0.0822
  286PAPS   D1A 3144   2.592   2.378  12.654 -0.2318 -0.1121  0.0493
  286PAPS   D2A 3145   2.446   2.252  12.301  0.0948  0.0950 -0.2549
  286PAPS   D3A 3146   2.354   2.229  11.969  0.2619  0.0567  0.1937
  286PAPS   D4A 3147   2.589   2.284  11.590  0.1048 -0.4065 -0.1935
  286PAPS   C5A 3148   2.458   1.982  11.235 -0.0693 -0.0376  0.2373
  286PAPS   C1B 3149   3.095   2.429  12.281  0.1090 -0.1939  0.0479
  286PAPS   C2B 3150   2.997   2.445  11.900 -0.0311 -0.1784 -0.0207
  286PAPS   C3B 3151   3.059   2.430  11.515  0.1138  0.1996  0.0145
  286PAPS   C4B 3152   3.367   2.318  11.274 -0.1972 -0.2372 -0.0005
  287PAPS   CNO 3153   5.863   6.393  14.411  0.0907 -0.0649 -0.1731
  287PAPS   PO4 3154   6.270   6.333  14.485  0.0873  0.1886 -0.0272
  287PAPS   GL1 3155   6.306   6.155  13.990 -0.0687 -0.0085 -0.4700
  287PAPS   GL2 3156   6.124   5.804  13.965 -0.0192  0.2112 -0.0722
  287PAPS   D1A 3157   6.284   6.223  13.555 -0.3680  0.1577  0.3438
  287PAPS   D2A 3158   6.083   6.231  13.139 -0.2690  0.0913  0.3875
  287PAPS   D3A 3159   6.331   6.181  12.798 -0.0355 -0.0717  0.3433
  287PAPS   D4A 3160   6.152   6.589  12.741  0.4011  0.1993 -0.1461
  287PAPS   C5A 3161   6.308   6.853  12.734 -0.0296  0.3166  0.0161
  287PAPS   C1B 3162   6.087   5.683  13.525  0.1121 -0.2252 -0.1220
  287PAPS   C2B 3163   5.796   5.652  13.166  0.2039 -0.0196 -0.0205
  287PAPS   C3B 3164   5.792   5.882  12.750  0.3673 -0.0320 -0.3930
  287PAPS   C4B 3165   5.855   5.706  12.352 -0.2134 -0.0581  0.0679
  288PAPS   CNO 3166   0.017   1.485  14.218  0.3419 -0.0026 -0.1601
  288PAPS   PO4 3167   0.142   1.891  14.537 -0.0487  0.1299  0.1025
  288PAPS   GL1 3168   0.376   1.751  14.116 -0.4035  0.4145  0.4776
  288PAPS   GL2 3169   0.537   1.953  13.881 -0.3545 -0.0099 -0.2951
  288PAPS   D1A 3170   0.348   1.583  13.592 -0.0129  0.1053  0.2449
  288PAPS   D2A 3171   0.528   1.939  13.317 -0.1453  0.1635  0.1169
  288PAPS   D3A 3172   0.607   1.646  12.980 -0.1268  0.0899  0.0707
  288PAPS   D4A 3173   0.236   1.595  12.639  0.0442 -0.0442 -0.3478
  288PAPS   C5A 3174   0.029   1.188  12.534 -0.2008  0.0124 -0.1139
  288PAPS   C1B 3175   0.684   2.330  13.556 -0.1004 -0.0430  0.1908
  288PAPS   C2B 3176   0.687   2.316  13.026  0.1723 -0.0501 -0.0616
  288PAPS   C3B 3177   0.438   2.143  12.731  0.2310  0.4493 -0.0491
  288PAPS   C4B 3178   0.152   1.946  12.327  0.2526 -0.0955 -0.1011
  289PAPS   CNO 3179   1.033   2.990  14.271  0.0859 -0.2450  0.2057
  289PAPS   PO4 3180   0.871   3.409  14.107 -0.1448 -0.0739  0.1170
  289PAPS   GL1 3181   0.897   3.769  13.976  0.1964 -0.2712  0.0766
  289PAPS   GL2 3182   0.856   3.768  13.621 -0.2086 -0.1686 -0.3715
  289PAPS   D1A 3183   0.971   4.284  13.860 -0.0095 -0.3323 -0.1919
  289PAPS   D2A 3184   0.516   4.399  13.583  0.0948  0.0699  0.3019
  289PAPS   D3A 3185   0.459   4.026  13.435 -0.1436  0.0492 -0.2055
  289PAPS   D4A 3186   0.293   4.360  13.112 -0.0224  0.2181 -0.0179
  289PAPS   C5A 3187   0.145   4.599  12.722  0.0607 -0.1245  0.1336
  289PAPS   C1B 3188   0.940   3.702  13.200 -0.1827 -0.0224 -0.2377
  289PAPS   C2B 3189   1.089   3.680  12.779  0.1401  0.2345 -0.0988
  289PAPS   C3B 3190   1.204   3.516  12.321 -0.1291 -0.2392 -0.1357
  289PAPS   C4B 3191   1.453   3.090  12.246 -0.0616 -0.1530 -0.1540
  290PAPS   CNO 3192   4.273   4.729  14.641  0.1021 -0.2624 -0.1760
  290PAPS   PO4 3193   4.221   4.851  14.207  0.0707  0.0370 -0.2535
  290PAPS   GL1 3194   4.254   5.198  13.780  0.0279  0.0536  0.2033
  290PAPS   GL2 3195   4.638   5.182  13.615  0.0978 -0.4114  0.2779
  290PAPS   D1A 3196   4.264   5.579  13.416  0.1036  0.1862 -0.1245
  290PAPS   D2A 3197   4.277   5.826  13.063 -0.0852  0.0033 -0.0483
  290PAPS   D3A 3198   4.498   5.790  12.686 -0.0542  0.0511  0.1700
  290PAPS   D4A 3199   4.892   5.827  12.550  0.3147  0.2531  0.1722
  290PAPS   C5A 3200   5.329   5.728  12.457  0.1663 -0.0893  0.1909
  290PAPS   C1B 3201   4.554   5.183  13.230  0.1295  0.4864 -0.1113
  290PAPS   C2B 3202   4.272   5.304  12.900 -0.1734 -0.0886  0.4742
  290PAPS   C3B 3203   4.131   5.060  12.581  0.2708 -0.0547  0.3247
  290PAPS   C4B 3204   4.139   5.116  12.137  0.0197  0.1251 -0.2762
  291PAPS   CNO 3205   1.757   0.697  14.051 -0.1673 -0.0884 -0.2924
  291PAPS   PO4 3206   1.571   0.767  13.737 -0.1054  0.0858 -0.0804
  291PAPS   GL1 3207   1.854   0.701  13.307  0.2535  0.2035 -0.1364
  291PAPS   GL2 3208   2.070   0.986  13.237 -0.0800  0.1467 -0.2989
  291PAPS   D1A 3209   1.991   0.579  12.854  0.0914 -0.1094  0.1036
  291PAPS   D2A 3210   1.851   1.012  12.698 -0.2167 -0.0557  0.1728
  291PAPS   D3A 3211   1.813   0.693  12.326  0.2094 -0.1824 -0.1374
  291PAPS   D4A 3212   1.662   0.273  12.202  0.1014  0.0098  0.0787
  291PAPS   C5A 3213   1.676   0.029  11.814 -0.2752 -0.1109  0.1275
  291PAPS   C1B 3214   1.777   1.271  13.159  0.1816 -0.1407  0.0409
  291PAPS   C2B 3215   1.497   1.350  12.753 -0.1083 -0.1176 -0.1193
  291PAPS   C3B 3216   1.178   1.360  12.580  0.1202 -0.0372  0.1717
  291PAPS   C4B 3217   1.039   1.077  12.520 -0.1527  0.4260  0.0541
  292PAPS   CNO 3218   7.179   3.061  14.350  0.0247 -0.1705  0.1461
  292PAPS   PO4 3219   6.717   3.064  14.316 -0.3210  0.0286 -0.0668
  292PAPS   GL1 3220   6.852   3.355  14.100 -0.1135  0.1594  0.4504
  292PAPS   GL2 3221   6.886   3.204  13.859  0.1586  0.1955  0.2007
  292PAPS   D1A 3222   7.110   3.706  13.907 -0.1075 -0.1494 -0.1736
  292PAPS   D2A 3223   6.995   3.880  13.494  0.1510  0.1098 -0.1092
  292PAPS   D3A 3224   6.708   4.247  13.470  0.0686 -0.0766  0.1158
  292PAPS   D4A 3225   6.372   4.306  13.759  0.1228  0.1005  0.2162
  292PAPS   C5A 3226   6.437   4.752  13.867  0.1165  0.0537  0.0707
  292PAPS   C1B 3227   6.630   3.495  13.609  0.0998  0.0266 -0.1280
  292PAPS   C2B 3228   6.532   3.327  13.289  0.2111  0.1164  0.2168
  292PAPS   C3B 3229   6.346   2.981  13.222  0.0012  0.2043  0.0515
  292PAPS   C4B 3230   6.567   2.587  13.035 -0.3655 -0.0830  0.0677
  293PAPS   CNO 3231   5.683   1.806  14.199  0.0195  0.2241 -0.0421
  293PAPS   PO4 3232   5.981   1.560  13.994 -0.1392 -0.0616  0.2075
  293PAPS   GL1 3233   6.116   1.629  13.652 -0.0774  0.3363 -0.1177
  293PAPS   GL2 3234   6.320   1.405  13.566 -0.1789 -0.1447 -0.0240
  293PAPS   D1A 3235   6.502   1.944  13.493  0.3560  0.0453  0.3007
  293PAPS   D2A 3236   6.528   2.381  13.544 -0.2427  0.2351 -0.1590
  293PAPS   D3A 3237   6.142   2.370  13.133 -0.3542 -0.0298  0.0993
  293PAPS   D4A 3238   6.117   2.547  12.749 -0.1023 -0.1556  0.2472
  293PAPS   C5A 3239   6.379   2.844  12.610 -0.0591  0.1178 -0.0875
  293PAPS   C1B 3240   6.435   1.571  13.131 -0.4645 -0.0473 -0.0912
  293PAPS   C2B 3241   6.339   1.579  12.715  0.0806  0.0935  0.1056
  293PAPS   C3B 3242   6.373   1.496  12.363 -0.0798  0.1811 -0.0098
  293PAPS   C4B 3243   6.710   1.391  12.189  0.0149  0.4144  0.2311
  294PAPS   CNO 3244   2.965   3.449  12.870  0.0675 -0.1873 -0.2118
  294PAPS   PO4 3245   2.541   3.669  13.239 -0.2202 -0.0317  0.2248
  294PAPS   GL1 3246   2.557   3.788  12.918  0.0708 -0.1643  0.1499
  294PAPS   GL2 3247   2.203   3.957  12.909 -0.0245  0.2918  0.0083
  294PAPS   D1A 3248   2.523   3.866  12.454  0.1909  0.1816  0.3187
  294PAPS   D2A 3249   2.914   3.719  12.453 -0.2138 -0.0074 -0.0257
  294PAPS   D3A 3250   3.007   3.969  12.101 -0.1259  0.0467  0.0559
  294PAPS   D4A 3251   3.361   4.202  11.880  0.0264  0.0711 -0.2032
  294PAPS   C5A 3252   3.584   3.909  11.614  0.2028 -0.1891  0.0117
  294PAPS   C1B 3253   2.069   4.139  12.537 -0.2728  0.0737 -0.0555
  294PAPS   C2B 3254   1.696   4.273  12.494  0.0182  0.2122 -0.3599
  294PAPS   C3B 3255   1.325   4.063  12.393 -0.0582  0.0971  0.3101
  294PAPS   C4B 3256   0.970   4.079  12.534 -0.1101 -0.0110  0.0976
  295PAPS   CNO 3257   5.024   5.807  14.656  0.2027  0.1499 -0.0206
  295PAPS   PO4 3258   5.096   5.956  14.229  0.2486  0.4131 -0.4429
  295PAPS   GL1 3259   5.123   5.976  13.718  0.2290  0.0512  0.2694
  295PAPS   GL2 3260   5.239   5.581  13.548  0.0742  0.0862 -0.0147
  295PAPS   D1A 3261   4.967   6.004  13.384  0.0040 -0.0612  0.0641
  295PAPS   D2A 3262   4.744   5.667  13.287 -0.2407  0.1798  0.1667
  295PAPS   D3A 3263   4.780   5.463  12.940  0.1585 -0.2734 -0.0432
  295PAPS   D4A 3264   4.708   5.339  12.573  0.3024  0.0850 -0.2283
  295PAPS   C5A 3265   4.374   5.492  12.319  0.1118 -0.0626 -0.2038
  295PAPS   C1B 3266   5.248   5.367  13.175  0.1658  0.0316  0.0716
  295PAPS   C2B 3267   5.512   5.435  12.806 -0.2883  0.1046 -0.0855
  295PAPS   C3B 3268   5.905   5.328  12.703  0.1455  0.2057 -0.2704
  295PAPS   C4B 3269   6.078   5.122  12.358 -0.2540 -0.1708 -0.0987
  296PAPS   CNO 3270   4.945   7.114  14.588 -0.1106  0.0162 -0.3198
  296PAPS   PO4 3271   4.980   6.975  14.136  0.2025  0.2752  0.3970
  296PAPS   GL1 3272   5.149   6.748  13.706  0.0894  0.2802  0.0309
  296PAPS   GL2 3273   5.350   6.386  13.604 -0.0534 -0.1604 -0.3067
  296PAPS   D1A 3274   5.091   6.895  13.333 -0.0597 -0.1775 -0.2812
  296PAPS   D2A 3275   4.643   6.923  13.268 -0.2494 -0.0784 -0.2725
  296PAPS   D3A 3276   4.700   6.672  13.000  0.0010  0.3325  0.3380
  296PAPS   D4A 3277   5.040   6.736  12.626 -0.0197  0.2774  0.0883
  296PAPS   C5A 3278   5.372   6.679  12.509 -0.2524  0.2252  0.0681
  296PAPS   C1B 3279   5.225   6.479  13.116 -0.1800  0.2417  0.1252
  296PAPS   C2B 3280   5.667   6.380  12.874  0.2454 -0.0679 -0.0629
  296PAPS   C3B 3281   5.987   6.237  12.445  0.2593  0.2832 -0.1594
  296PAPS   C4B 3282   5.949   6.103  12.031  0.0153  0.0570  0.0429
  297PAPS   CNO 3283   7.653  -0.022  14.168 -0.3696  0.0734 -0.2478
  297PAPS   PO4 3284   7.491   0.423  14.086 -0.2804 -0.1544  0.0642
  297PAPS   GL1 3285   7.376   0.143  13.790  0.0309  0.0201 -0.3891
  297PAPS   GL2 3286   7.739   0.187  13.714 -0.0513 -0.0865  0.1700
  297PAPS   D1A 3287   7.118  -0.056  13.500  0.1329  0.2926  0.0231
  297PAPS   D2A 3288   6.638  -0.015  13.502 -0.1732  0.0179 -0.2950
  297PAPS   D3A 3289   6.762  -0.296  13.128 -0.0286  0.2615 -0.2385
  297PAPS   D4A 3290   6.811  -0.596  12.840  0.1654  0.0080 -0.0254
  297PAPS   C5A 3291   7.217  -0.600  12.829 -0.1210 -0.0756 -0.1541
  297PAPS   C1B 3292   7.636   0.051  13.339  0.2376 -0.5159 -0.1051
  297PAPS   C2B 3293   7.795   0.068  12.944  0.1554  0.0241 -0.2197
  297PAPS   C3B 3294   7.923   0.239  12.574  0.1358 -0.0808 -0.0195
  297PAPS   C4B 3295   7.966   0.493  12.166 -0.0696  0.0155 -0.0664
  298PAPS   CNO 3296   6.582   4.367  14.305 -0.0115 -0.1933  0.1564
  298PAPS   PO4 3297   6.864   4.058  14.237 -0.0553  0.0899 -0.2398
  298PAPS   GL1 3298   6.968   4.185  13.859  0.0944  0.0036 -0.2262
  298PAPS   GL2 3299   7.214   4.203  13.792 -0.0695 -0.0118  0.4592
  298PAPS   D1A 3300   6.924   4.665  13.738 -0.1758 -0.1285  0.3721
  298PAPS   D2A 3301   6.722   4.720  13.271 -0.1187 -0.2615  0.1353
  298PAPS   D3A 3302   6.815   4.835  12.849 -0.2782  0.1575  0.1660
  298PAPS   D4A 3303   6.667   4.413  12.827  0.0091 -0.0040  0.1731
  298PAPS   C5A 3304   6.931   4.139  13.038 -0.0138 -0.0780 -0.0126
  298PAPS   C1B 3305   7.192   4.406  13.390  0.0744 -0.1363  0.2685
  298PAPS   C2B 3306   7.256   4.674  13.043  0.2160  0.0263 -0.1704
  298PAPS   C3B 3307   7.305   4.936  12.675  0.0474  0.0159  0.2584
  298PAPS   C4B 3308   7.692   5.027  12.483 -0.1617 -0.0892  0.2836
  299PAPS   CNO 3309   6.708   2.115  13.973 -0.0427 -0.0327 -0.0561
  299PAPS   PO4 3310   6.714   1.661  13.835  0.3759 -0.0065  0.1628
  299PAPS   GL1 3311   7.063   1.482  13.598 -0.3082  0.0368  0.0090
  299PAPS   GL2 3312   6.915   1.347  13.424 -0.0440  0.1068  0.0793
  299PAPS   D1A 3313   7.533   1.366  13.645  0.2976 -0.2821  0.0181
  299PAPS   D2A 3314   7.282   1.519  13.160 -0.0867 -0.1121  0.0254
  299PAPS   D3A 3315   6.969   1.767  13.183 -0.3600  0.1419  0.2563
  299PAPS   D4A 3316   6.845   1.907  12.837  0.1380 -0.0530  0.1390
  299PAPS   C5A 3317   6.954   1.601  12.582 -0.1202  0.1562  0.0960
  299PAPS   C1B 3318   6.890   1.305  13.009 -0.2695  0.1458  0.0878
  299PAPS   C2B 3319   6.854   1.127  12.608  0.0468 -0.1054  0.0674
  299PAPS   C3B 3320   7.202   0.964  12.341  0.2602  0.0045  0.3027
  299PAPS   C4B 3321   7.545   1.048  12.115  0.0080 -0.0546  0.0925
  300PAPS   CNO 3322   2.348   4.884  14.132  0.0489  0.1460 -0.0406
  300PAPS   PO4 3323   2.198   5.296  14.355  0.1101 -0.0781  0.2035
  300PAPS   GL1 3324   1.940   5.251  14.050  0.0859 -0.0695 -0.1837
  300PAPS   GL2 3325   2.111   5.407  13.770 -0.2216 -0.0286  0.0762
  300PAPS   D1A 3326   1.603   5.499  13.891 -0.1757  0.0032  0.0681
  300PAPS   D2A 3327   1.706   5.870  14.063  0.1978 -0.1833 -0.1207
  300PAPS   D3A 3328   1.735   6.006  13.646  0.0962  0.0512  0.1856
  300PAPS   D4A 3329   1.772   6.287  13.582 -0.0806 -0.0735 -0.0085
  300PAPS   C5A 3330   1.406   6.584  13.616  0.2084 -0.3253 -0.0459
  300PAPS   C1B 3331   1.744   5.432  13.439 -0.0029 -0.0610 -0.2111
  300PAPS   C2B 3332   1.682   5.616  13.091 -0.1526 -0.0092 -0.0899
  300PAPS   C3B 3333   1.610   5.969  12.759 -0.1758 -0.5095  0.1470
  300PAPS   C4B 3334   1.637   6.493  12.770  0.0714  0.0016  0.1211
  301PAPS   CNO 3335   4.401   1.122  13.951 -0.3403  0.1434  0.1749
  301PAPS   PO4 3336   4.532   0.992  13.648 -0.2422  0.0733 -0.0490
  301PAPS   GL1 3337   4.986   1.000  13.504 -0.0764  0.1685  0.1999
  301PAPS   GL2 3338   5.007   0.626  13.436  0.1784  0.0654 -0.2658
  301PAPS   D1A 3339   5.348   1.161  13.418  0.0815  0.2685  0.3430
  301PAPS   D2A 3340   5.409   0.849  13.799  0.1236 -0.3273  0.1483
  301PAPS   D3A 3341   5.826   0.700  13.582 -0.3957 -0.0145  0.1128
  301PAPS   D4A 3342   5.672   0.836  13.203 -0.0274 -0.3328 -0.0312
  301PAPS   C5A 3343   5.962   0.831  12.882  0.0747  0.4175  0.3104
  301PAPS   C1B 3344   5.199   0.762  13.115  0.0499  0.0802 -0.1657
  301PAPS   C2B 3345   5.458   0.943  12.678  0.0966 -0.0354 -0.2797
  301PAPS   C3B 3346   5.615   0.861  12.300 -0.2468  0.0800  0.0194
  301PAPS   C4B 3347   5.727   0.609  11.912 -0.0524 -0.1491 -0.0383
  302PAPS   CNO 3348  -0.537   4.053  14.690 -0.0218 -0.0166 -0.1273
  302PAPS   PO4 3349  -0.251   4.122  14.285 -0.1569  0.1066  0.2965
  302PAPS   GL1 3350   0.179   4.207  14.193  0.1411  0.1282  0.0466
  302PAPS   GL2 3351   0.011   4.516  14.240  0.0701 -0.3339 -0.0811
  302PAPS   D1A 3352   0.484   4.033  13.962  0.0863  0.1504 -0.2775
  302PAPS   D2A 3353   0.416   3.581  13.677  0.1660  0.0848  0.1782
  302PAPS   D3A 3354   0.287   3.544  13.280  0.0404 -0.0644  0.0309
  302PAPS   D4A 3355   0.440   3.816  12.987 -0.2305  0.1947  0.3961
  302PAPS   C5A 3356   0.591   3.785  12.526  0.2487 -0.0800  0.0995
  302PAPS   C1B 3357  -0.010   4.440  13.769 -0.0910  0.0063 -0.0221
  302PAPS   C2B 3358   0.037   4.593  13.427 -0.0613 -0.0593 -0.1049
  302PAPS   C3B 3359   0.477   4.807  13.241 -0.2107 -0.2595 -0.3297
  302PAPS   C4B 3360   0.811   4.691  12.994  0.3971 -0.1628 -0.0299
  303PAPS   CNO 3361   5.213   1.699  14.131  0.1114  0.3449  0.1600
  303PAPS   PO4 3362   5.280   2.131  14.064 -0.0290  0.1409 -0.0947
  303PAPS   GL1 3363   5.581   1.976  13.753  0.1951  0.0245 -0.1784
  303PAPS   GL2 3364   5.556   1.674  13.702  0.2539  0.2126  0.2349
  303PAPS   D1A 3365   5.861   2.059  13.364  0.0322 -0.1558 -0.0536
  303PAPS   D2A 3366   5.979   1.847  13.056 -0.1118 -0.1336  0.0879
  303PAPS   D3A 3367   6.093   2.077  12.763 -0.2653 -0.2056  0.0410
  303PAPS   D4A 3368   6.517   2.228  12.737 -0.0146  0.0889  0.4896
  303PAPS   C5A 3369   6.518   2.463  12.329 -0.1509  0.0395 -0.0690
  303PAPS   C1B 3370   5.424   1.623  13.276  0.0335 -0.4090  0.0300
  303PAPS   C2B 3371   5.289   1.467  12.978 -0.1447 -0.2207  0.2933
  303PAPS   C3B 3372   5.205   1.378  12.518  0.0030  0.1158 -0.1951
  303PAPS   C4B 3373   5.157   1.122  12.158 -0.2033  0.0160  0.1447
  304PAPS   CNO 3374   1.604   2.969  14.247  0.1231 -0.1387  0.0109
  304PAPS   PO4 3375   1.685   2.996  13.876  0.0377 -0.1814  0.4036
  304PAPS   GL1 3376   1.356   3.075  13.598 -0.0931  0.0300 -0.2312
  304PAPS   GL2 3377   1.265   3.415  13.560 -0.0739 -0.1018 -0.0864
  304PAPS   D1A 3378   1.357   3.079  13.081 -0.2524 -0.0960 -0.1063
  304PAPS   D2A 3379   1.410   2.635  13.124 -0.3987  0.4011  0.4079
  304PAPS   D3A 3380   1.153   2.369  12.860 -0.0175 -0.0301 -0.0767
  304PAPS   D4A 3381   1.101   2.471  12.440  0.1523  0.2177  0.0113
  304PAPS   C5A 3382   1.079   2.169  12.202 -0.0796 -0.1382  0.2598
  304PAPS   C1B 3383   1.451   3.673  13.235  0.0357  0.1622 -0.1035
  304PAPS   C2B 3384   1.314   4.035  12.936  0.2148 -0.0772 -0.1970
  304PAPS   C3B 3385   1.290   4.428  12.749 -0.1090 -0.0092 -0.2860
  304PAPS   C4B 3386   1.427   4.823  12.659 -0.0784 -0.2060  0.1202
  305PAPS   CNO 3387   0.549   7.296  14.729  0.0071  0.0103  0.0140
  305PAPS   PO4 3388   0.522   7.687  14.565  0.0465  0.2175  0.0411
  305PAPS   GL1 3389   0.393   7.374  14.214 -0.1221  0.0203  0.1831
  305PAPS   GL2 3390   0.419   7.563  13.852 -0.0190 -0.3075 -0.3980
  305PAPS   D1A 3391   0.008   7.125  13.935  0.2307 -0.1163  0.1778
  305PAPS   D2A 3392  -0.051   7.385  13.690 -0.1638 -0.0105  0.0554
  305PAPS   D3A 3393  -0.192   7.280  13.302 -0.0827 -0.1032 -0.0321
  305PAPS   D4A 3394  -0.399   7.523  12.980  0.0697 -0.0038  0.0947
  305PAPS   C5A 3395  -0.809   7.837  13.081 -0.2663  0.1019 -0.0068
  305PAPS   C1B 3396   0.471   7.677  13.471  0.1218 -0.0840  0.0932
  305PAPS   C2B 3397   0.602   7.646  13.086 -0.0200 -0.0752  0.1571
  305PAPS   C3B 3398   0.580   7.405  12.700  0.0566  0.1281 -0.0961
  305PAPS   C4B 3399   0.402   7.056  12.527 -0.1988 -0.1082  0.2322
  306PAPS   CNO 3400   5.089   3.268  13.623 -0.0906  0.1770 -0.1179
  306PAPS   PO4 3401   4.794   2.849  13.663  0.3609 -0.4155  0.0665
  306PAPS   GL1 3402   5.198   2.867  13.273  0.0271 -0.0933  0.4723
  306PAPS   GL2 3403   5.117   2.667  12.985 -0.1684  0.0700  0.1087
  306PAPS   D1A 3404   5.602   3.141  13.038 -0.0143 -0.0538  0.4196
  306PAPS   D2A 3405   5.982   3.000  12.907 -0.2927  0.2671  0.0315
  306PAPS   D3A 3406   6.328   3.354  12.816  0.2521  0.2838 -0.1247
  306PAPS   D4A 3407   6.057   3.531  12.502  0.0251  0.1163  0.2160
  306PAPS   C5A 3408   6.105   4.016  12.468  0.2076 -0.0280 -0.0135
  306PAPS   C1B 3409   5.084   2.766  12.560  0.2290  0.5672  0.0407
  306PAPS   C2B 3410   5.004   2.965  12.214 -0.2609 -0.0982 -0.2453
  306PAPS   C3B 3411   5.080   2.815  11.737 -0.0203  0.2229  0.2454
  306PAPS   C4B 3412   5.378   2.646  11.443 -0.0955 -0.1906  0.0393
  307PAPS   CNO 3413   2.900   2.124  13.673  0.2035  0.2704  0.0543
  307PAPS   PO4 3414   2.481   2.021  13.595  0.0050 -0.1425 -0.1224
  307PAPS   GL1 3415   2.645   1.938  13.140 -0.0063 -0.1052  0.1977
  307PAPS   GL2 3416   3.038   2.065  13.132 -0.0456 -0.1798  0.2819
  307PAPS   D1A 3417   2.597   1.764  12.692  0.1033  0.1857  0.1756
  307PAPS   D2A 3418   2.208   2.054  12.782 -0.0080  0.1039  0.2609
  307PAPS   D3A 3419   1.968   2.102  12.434 -0.3275  0.3129  0.0573
  307PAPS   D4A 3420   2.030   1.851  12.011  0.1681  0.0034  0.1821
  307PAPS   C5A 3421   2.109   1.826  11.535  0.1151 -0.0607 -0.1374
  307PAPS   C1B 3422   3.045   1.993  12.761 -0.1555  0.0321  0.0012
  307PAPS   C2B 3423   2.895   2.002  12.315  0.1057  0.0293  0.0807
  307PAPS   C3B 3424   2.822   1.949  11.833  0.2808 -0.0062  0.0661
  307PAPS   C4B 3425   2.916   1.868  11.476  0.1049 -0.2534  0.1331
  308PAPS   CNO 3426   2.526   7.738  13.480  0.0896  0.2513  0.1062
  308PAPS   PO4 3427   2.725   7.384  13.813  0.0258 -0.0281  0.1631
  308PAPS   GL1 3428   2.816   7.244  13.374  0.1450  0.0084 -0.2761
  308PAPS   GL2 3429   3.020   7.492  13.218  0.2412  0.0302  0.1749
  308PAPS   D1A 3430   2.856   6.988  13.189  0.0265  0.2782 -0.1025
  308PAPS   D2A 3431   3.192   6.706  13.034  0.1268 -0.0907 -0.2371
  308PAPS   D3A 3432   2.888   6.762  12.761 -0.1427 -0.2942 -0.2504
  308PAPS   D4A 3433   3.018   7.177  12.666 -0.0238  0.3353  0.0102
  308PAPS   C5A 3434   2.821   7.466  12.492  0.0717 -0.1455 -0.2115
  308PAPS   C1B 3435   3.402   7.195  12.974 -0.0311  0.0568 -0.2867
  308PAPS   C2B 3436   3.453   6.879  12.677 -0.1151 -0.2861 -0.1595
  308PAPS   C3B 3437   3.245   6.471  12.505 -0.1502 -0.0139  0.0511
  308PAPS   C4B 3438   3.014   6.098  12.294 -0.1146 -0.0101  0.1197
  309PAPS   CNO 3439   7.089   7.818  14.230 -0.0617  0.1622 -0.1612
  309PAPS   PO4 3440   6.730   7.606  14.364 -0.2903 -0.2682 -0.4454
  309PAPS   GL1 3441   6.847   7.376  14.032  0.1615 -0.1690 -0.4761
  309PAPS   GL2 3442   7.199   7.360  13.969 -0.4776  0.0403  0.0047
  309PAPS   D1A 3443   6.719   7.171  13.710  0.0158  0.0130  0.0849
  309PAPS   D2A 3444   6.722   6.791  13.710 -0.0727 -0.0793 -0.0689
  309PAPS   D3A 3445   6.272   6.760  13.639  0.0781  0.0338  0.0330
  309PAPS   D4A 3446   6.035   6.663  13.984 -0.2482 -0.0408  0.2379
  309PAPS   C5A 3447   5.777   6.266  13.908  0.1431  0.2611  0.2314
  309PAPS   C1B 3448   7.222   7.091  13.675  0.5100  0.1401  0.2174
  309PAPS   C2B 3449   7.535   6.801  13.554 -0.1254 -0.2698  0.1187
  309PAPS   C3B 3450   7.541   6.823  13.095  0.2850  0.3434  0.0849
  309PAPS   C4B 3451   7.764   6.725  12.857 -0.0975 -0.5244 -0.6486
  310PAPS   CNO 3452   5.808   1.444   8.871  0.2384 -0.1867 -0.2899
  310PAPS   PO4 3453   5.511   1.494   9.188  0.1569  0.4226  0.0952
  310PAPS   GL1 3454   5.499   1.915   9.261  0.2043 -0.3066 -0.3419
  310PAPS   GL2 3455   5.529   2.244   9.355 -0.0913 -0.0142  0.1638
  310PAPS   D1A 3456   5.259   1.874   9.585  0.0385  0.1071  0.1368
  310PAPS   D2A 3457   4.886   1.652   9.667  0.3178  0.3738  0.0133
  310PAPS   D3A 3458   4.854   1.414  10.054  0.0224 -0.2352 -0.2392
  310PAPS   D4A 3459   4.392   1.558   9.958 -0.1156 -0.3920 -0.1129
  310PAPS   C5A 3460   4.533   1.908   9.914  0.1095  0.1363  0.3271
  310PAPS   C1B 3461   5.531   2.268   9.752 -0.0033  0.0871 -0.4290
  310PAPS   C2B 3462   5.321   2.515  10.160  0.0372  0.2456 -0.0277
  310PAPS   C3B 3463   4.964   2.663  10.230  0.2281 -0.0629  0.1565
  310PAPS   C4B 3464   4.679   2.974  10.286 -0.1960 -0.4439 -0.0302
  311PAPS   CNO 3465   5.559  -0.394   8.221 -0.0764 -0.0248 -0.0166
  311PAPS   PO4 3466   5.381  -0.266   7.893  0.2362  0.0320 -0.1195
  311PAPS   GL1 3467   5.271  -0.048   7.485  0.1988 -0.1671 -0.2854
  311PAPS   GL2 3468   5.158  -0.210   7.175  0.1919 -0.0922  0.1244
  311PAPS   D1A 3469   4.825   0.114   7.359  0.2322 -0.0495 -0.1693
  311PAPS   D2A 3470   5.157   0.336   7.104  0.3056 -0.3229  0.0079
  311PAPS   D3A 3471   5.252   0.534   7.496 -0.0095  0.0554  0.2921
  311PAPS   D4A 3472   5.458   0.691   7.164  0.0307 -0.2781  0.2372
  311PAPS   C5A 3473   5.521   1.055   6.867 -0.1603 -0.1679 -0.0863
  311PAPS   C1B 3474   4.894  -0.191   6.877 -0.1365 -0.1282  0.0395
  311PAPS   C2B 3475   4.703  -0.183   6.519  0.1073 -0.2890  0.0330
  311PAPS   C3B 3476   4.464   0.011   6.247 -0.1631  0.1420 -0.0371
  311PAPS   C4B 3477   4.134   0.163   6.051 -0.2479  0.1553 -0.1503
  312PAPS   CNO 3478   1.129   2.761   8.727  0.0411  0.0773  0.0525
  312PAPS   PO4 3479   1.458   2.470   8.573 -0.1848  0.1224 -0.2040
  312PAPS   GL1 3480   1.859   2.651   8.429  0.1453  0.1327  0.1212
  312PAPS   GL2 3481   1.916   2.887   8.245 -0.1907  0.1321 -0.3098
  312PAPS   D1A 3482   2.308   2.431   8.372  0.1273  0.0028 -0.5461
  312PAPS   D2A 3483   2.351   2.797   8.550  0.2272 -0.0709  0.3441
  312PAPS   D3A 3484   2.497   2.370   8.819  0.3570 -0.2392  0.1030
  312PAPS   D4A 3485   2.843   2.564   8.647  0.0291 -0.0347 -0.1165
  312PAPS   C5A 3486   3.169   2.259   8.705 -0.0572  0.0846  0.3321
  312PAPS   C1B 3487   2.274   2.839   8.024 -0.2688  0.0151 -0.0528
  312PAPS   C2B 3488   2.398   2.618   7.492  0.0940  0.0601 -0.1116
  312PAPS   C3B 3489   2.515   2.349   7.092  0.2759  0.0696  0.0501
  312PAPS   C4B 3490   2.379   2.235   6.833 -0.2057  0.1084  0.2485
  313PAPS   CNO 3491   4.498   4.227   9.885 -0.0543  0.1654 -0.1077
  313PAPS   PO4 3492   4.410   4.190   9.467  0.1531  0.0538 -0.0946
  313PAPS   GL1 3493   4.664   3.862   9.415 -0.1392  0.3851  0.3451
  313PAPS   GL2 3494   4.608   3.630   9.667  0.0166  0.2097 -0.0737
  313PAPS   D1A 3495   4.723   3.494   9.152  0.2888 -0.2308 -0.2741
  313PAPS   D2A 3496   4.323   3.256   9.322 -0.1459 -0.2623 -0.3494
  313PAPS   D3A 3497   4.166   3.637   9.384 -0.3146  0.0629 -0.4704
  313PAPS   D4A 3498   3.760   3.815   9.490 -0.1773  0.3300 -0.0306
  313PAPS   C5A 3499   3.468   3.557   9.730  0.1412 -0.0425  0.1240
  313PAPS   C1B 3500   4.490   3.601  10.131 -0.2775 -0.3977 -0.0731
  313PAPS   C2B 3501   4.291   3.451  10.503 -0.3568 -0.0978  0.2284
  313PAPS   C3B 3502   4.322   3.042  10.630  0.1673 -0.4123 -0.3047
  313PAPS   C4B 3503   4.197   2.623  10.486  0.2248  0.0399  0.1259
  314PAPS   CNO 3504   5.843   7.286  10.589  0.0970  0.1273 -0.2731
  314PAPS   PO4 3505   5.504   7.572  10.512 -0.0197  0.0730 -0.0189
  314PAPS   GL1 3506   5.183   7.424  10.750  0.0726 -0.0906  0.2139
  314PAPS   GL2 3507   5.040   7.684  10.954  0.1699  0.0822 -0.1328
  314PAPS   D1A 3508   4.769   7.290  10.658 -0.2030  0.0553  0.1126
  314PAPS   D2A 3509   4.829   7.206  11.083 -0.1058  0.3269 -0.1005
  314PAPS   D3A 3510   5.192   6.878  11.315  0.0330 -0.2594  0.0813
  314PAPS   D4A 3511   4.846   6.473  11.328 -0.1092 -0.2123 -0.3009
  314PAPS   C5A 3512   4.652   6.329  11.556  0.0285 -0.2127 -0.0508
  314PAPS   C1B 3513   5.075   7.515  11.458  0.1805 -0.1296  0.0391
  314PAPS   C2B 3514   5.076   7.184  11.796  0.1312 -0.0774  0.1343
  314PAPS   C3B 3515   4.990   7.057  12.162 -0.0228  0.1624  0.1569
  314PAPS   C4B 3516   4.890   7.287  12.504 -0.2904  0.1154 -0.0651
  315PAPS   CNO 3517   0.035   1.589  10.142  0.0222 -0.1727  0.0586
  315PAPS   PO4 3518   0.188   1.925  10.244  0.0953 -0.1157 -0.0196
  315PAPS   GL1 3519   0.178   2.061  10.640  0.0052 -0.1435  0.1237
  315PAPS   GL2 3520  -0.126   2.087  10.822  0.2395  0.0488 -0.1065
  315PAPS   D1A 3521   0.364   2.095  10.933 -0.1050  0.4104 -0.1291
  315PAPS   D2A 3522   0.768   2.041  10.786 -0.0263 -0.0942  0.0781
  315PAPS   D3A 3523   0.845   2.305  11.082  0.1179 -0.0855  0.0175
  315PAPS   D4A 3524   1.105   2.179  11.364  0.0022 -0.2009 -0.0013
  315PAPS   C5A 3525   1.255   2.234  11.719 -0.2543  0.0254  0.0374
  315PAPS   C1B 3526  -0.095   2.233  11.295  0.1774  0.1319 -0.1224
  315PAPS   C2B 3527  -0.157   2.458  11.630 -0.0300 -0.0658 -0.0897
  315PAPS   C3B 3528  -0.018   2.664  11.943  0.2397 -0.2959  0.0916
  315PAPS   C4B 3529   0.401   2.898  12.122 -0.0268  0.2522  0.1023
  316PAPS   CNO 3530   0.790   4.559  10.130 -0.0090 -0.0067 -0.1079
  316PAPS   PO4 3531   1.072   4.940  10.011 -0.2144  0.0269  0.0003
  316PAPS   GL1 3532   1.237   4.624  10.410  0.0727 -0.1821  0.0909
  316PAPS   GL2 3533   1.333   4.837  10.643 -0.2426 -0.2671  0.0852
  316PAPS   D1A 3534   1.403   4.107  10.450  0.2016  0.0048  0.1214
  316PAPS   D2A 3535   0.942   4.171  10.679  0.2922  0.1336  0.1223
  316PAPS   D3A 3536   0.627   4.011  10.974 -0.2421  0.0955 -0.3031
  316PAPS   D4A 3537   0.982   3.829  11.166  0.2254 -0.0228  0.1626
  316PAPS   C5A 3538   1.372   3.766  10.890 -0.0819  0.3011  0.1874
  316PAPS   C1B 3539   1.408   4.424  10.929 -0.1789 -0.1160  0.2607
  316PAPS   C2B 3540   1.448   4.069  11.293 -0.0850  0.0602 -0.4312
  316PAPS   C3B 3541   1.767   3.809  11.590 -0.1367  0.1313 -0.2017
  316PAPS   C4B 3542   2.166   3.751  11.894 -0.0140  0.3120  0.0192
  317PAPS   CNO 3543   3.374   4.931   8.104  0.1057 -0.0531  0.0889
  317PAPS   PO4 3544   3.468   4.523   7.876  0.1167  0.1001 -0.0065
  317PAPS   GL1 3545   3.738   4.138   7.703  0.1711 -0.0026 -0.2646
  317PAPS   GL2 3546   3.914   3.807   7.821  0.3993 -0.2453  0.0621
  317PAPS   D1A 3547   3.972   4.034   7.352  0.2945 -0.0531 -0.1812
  317PAPS   D2A 3548   4.104   3.690   7.353 -0.3244  0.1506 -0.0886
  317PAPS   D3A 3549   4.375   3.999   7.144 -0.1367  0.2160 -0.0384
  317PAPS   D4A 3550   4.203   4.093   6.636 -0.0093  0.3861  0.2154
  317PAPS   C5A 3551   4.339   4.004   6.269 -0.1089 -0.0612 -0.0156
  317PAPS   C1B 3552   3.610   3.613   7.535  0.0778 -0.0564  0.1685
  317PAPS   C2B 3553   3.621   3.402   7.146  0.0029  0.1235  0.0443
  317PAPS   C3B 3554   3.711   3.020   6.896 -0.0857  0.3362  0.2357
  317PAPS   C4B 3555   3.902   2.601   6.592  0.4115 -0.1912  0.0615
  318PAPS   CNO 3556   7.112   5.384  10.335 -0.0091 -0.2283 -0.1964
  318PAPS   PO4 3557   6.861   4.967  10.253  0.2431  0.0360 -0.1520
  318PAPS   GL1 3558   6.817   5.077  10.678  0.0822  0.0870  0.1906
  318PAPS   GL2 3559   7.023   5.007  10.923  0.0122  0.0350  0.2392
  318PAPS   D1A 3560   6.823   5.473  10.872 -0.2725  0.1644 -0.0454
  318PAPS   D2A 3561   6.855   5.864  11.213 -0.1017  0.0109 -0.0729
  318PAPS   D3A 3562   6.484   5.576  11.304 -0.1065  0.1009  0.1910
  318PAPS   D4A 3563   6.688   5.701  11.682  0.0174 -0.0929  0.1266
  318PAPS   C5A 3564   6.888   6.116  11.743  0.2182  0.2320 -0.1091
  318PAPS   C1B 3565   6.899   5.203  11.422  0.2191 -0.4194  0.0882
  318PAPS   C2B 3566   6.952   5.363  11.933  0.2275  0.1723  0.0596
  318PAPS   C3B 3567   6.879   5.689  12.172  0.1885 -0.4871 -0.0075
  318PAPS   C4B 3568   6.889   6.089  12.203 -0.1494 -0.0496  0.0393
  319PAPS   CNO 3569   0.002   4.340   9.881  0.2921  0.0615 -0.1104
  319PAPS   PO4 3570  -0.329   4.304  10.152  0.1109  0.0248 -0.1641
  319PAPS   GL1 3571  -0.195   4.220  10.616 -0.1158 -0.0126 -0.1276
  319PAPS   GL2 3572   0.032   3.915  10.756  0.1284  0.2326 -0.0868
  319PAPS   D1A 3573  -0.042   4.383  11.054 -0.0913 -0.1670 -0.0044
  319PAPS   D2A 3574  -0.304   4.649  11.225 -0.0548 -0.2449 -0.0276
  319PAPS   D3A 3575  -0.204   4.760  11.673  0.2940  0.1509  0.2810
  319PAPS   D4A 3576   0.158   4.450  11.524 -0.0145  0.1829 -0.4383
  319PAPS   C5A 3577   0.456   4.478  11.776 -0.0017 -0.0289  0.1450
  319PAPS   C1B 3578   0.200   4.011  11.251  0.2379  0.1255  0.0542
  319PAPS   C2B 3579   0.144   3.949  11.677 -0.2162  0.1259 -0.0387
  319PAPS   C3B 3580   0.079   3.880  12.099 -0.1167 -0.1506 -0.1172
  319PAPS   C4B 3581   0.179   3.590  12.301 -0.0774 -0.0192  0.0439
  320PAPS   CNO 3582   4.552  -0.087   9.095 -0.0088  0.0098  0.3122
  320PAPS   PO4 3583   4.565   0.020   9.577 -0.0160  0.3512  0.2220
  320PAPS   GL1 3584   4.412   0.484   9.711 -0.1661 -0.2140  0.0994
  320PAPS   GL2 3585   4.217   0.568   9.981  0.2001 -0.3200 -0.1002
  320PAPS   D1A 3586   4.514   0.995   9.771 -0.0709  0.3465 -0.1181
  320PAPS   D2A 3587   4.902   0.937   9.864 -0.3178  0.1922 -0.0760
  320PAPS   D3A 3588   5.049   0.721  10.226 -0.1142  0.0223 -0.1914
  320PAPS   D4A 3589   5.072   1.127  10.438  0.2561  0.1570  0.1770
  320PAPS   C5A 3590   4.995   1.186  10.859  0.1415  0.1189  0.2064
  320PAPS   C1B 3591   4.265   1.003  10.168 -0.2655  0.0260 -0.0481
  320PAPS   C2B 3592   4.103   1.398  10.328  0.0363 -0.3771  0.0267
  320PAPS   C3B 3593   3.897   1.647  10.346 -0.0879  0.1572 -0.3419
  320PAPS   C4B 3594   3.791   2.063  10.051 -0.0392 -0.0696 -0.1704
  321PAPS   CNO 3595   6.250   0.782   7.971 -0.1591 -0.1734 -0.1572
  321PAPS   PO4 3596   6.315   0.973   7.609  0.0427 -0.0471 -0.1307
  321PAPS   GL1 3597   6.033   1.025   7.363 -0.2998 -0.3713  0.1847
  321PAPS   GL2 3598   6.148   1.276   7.094 -0.1031  0.0138 -0.0438
  321PAPS   D1A 3599   5.568   1.156   7.350 -0.1289  0.0125  0.1491
  321PAPS   D2A 3600   5.629   1.490   7.102  0.2867 -0.1161 -0.1484
  321PAPS   D3A 3601   5.163   1.337   7.122 -0.0051 -0.1916  0.1208
  321PAPS   D4A 3602   5.021   1.047   7.497  0.0728  0.2423 -0.3321
  321PAPS   C5A 3603   4.606   1.136   7.582  0.1578  0.0974  0.2589
  321PAPS   C1B 3604   5.886   1.357   6.742  0.1228  0.0816  0.0611
  321PAPS   C2B 3605   5.580   1.386   6.361  0.1379 -0.1479 -0.0302
  321PAPS   C3B 3606   5.443   1.249   5.935 -0.2570  0.2321 -0.0574
  321PAPS   C4B 3607   5.343   1.216   5.530 -0.3573  0.2430  0.1129
  322PAPS   CNO 3608   5.632   3.700   9.537 -0.1386  0.1471 -0.1805
  322PAPS   PO4 3609   5.440   4.145   9.566  0.0349 -0.0886  0.2345
  322PAPS   GL1 3610   5.272   4.033   9.863  0.0394  0.0496  0.3105
  322PAPS   GL2 3611   4.950   3.932   9.821 -0.0250 -0.3910  0.3384
  322PAPS   D1A 3612   5.183   4.078  10.347 -0.0514 -0.0332 -0.2628
  322PAPS   D2A 3613   5.554   3.975  10.510 -0.0177  0.1468 -0.0087
  322PAPS   D3A 3614   5.486   4.002  11.015  0.0204 -0.0479 -0.0804
  322PAPS   D4A 3615   5.653   3.620  11.087 -0.0136  0.1266 -0.4067
  322PAPS   C5A 3616   5.672   3.686  11.493 -0.1720 -0.0268 -0.0320
  322PAPS   C1B 3617   4.997   3.609  10.144  0.1716  0.0849 -0.0611
  322PAPS   C2B 3618   4.738   3.703  10.572 -0.1722  0.0564 -0.0355
  322PAPS   C3B 3619   4.678   3.485  10.912  0.0759 -0.0984  0.1316
  322PAPS   C4B 3620   4.483   3.235  11.135 -0.1514  0.2368  0.2113
  323PAPS   CNO 3621   0.631   5.877  10.738 -0.1044 -0.2138 -0.3215
  323PAPS   PO4 3622   0.827   6.245  10.421  0.1919  0.1766 -0.2668
  323PAPS   GL1 3623   0.654   6.402  10.716 -0.1036  0.1322  0.0075
  323PAPS   GL2 3624   0.848   6.368  10.982 -0.1584 -0.0741 -0.1954
  323PAPS   D1A 3625   0.217   6.389  10.779  0.0200  0.0643  0.4144
  323PAPS   D2A 3626   0.371   6.761  10.802 -0.0716 -0.2551  0.1130
  323PAPS   D3A 3627   0.493   6.860  11.300  0.0549 -0.3888 -0.0520
  323PAPS   D4A 3628   0.679   6.832  11.693  0.0968  0.1569  0.0935
  323PAPS   C5A 3629   0.567   6.591  12.034 -0.0636  0.1148  0.0827
  323PAPS   C1B 3630   0.645   6.407  11.442  0.1020 -0.1715 -0.1434
  323PAPS   C2B 3631   0.458   6.278  11.632  0.0223  0.0791 -0.3875
  323PAPS   C3B 3632   0.379   6.046  12.101  0.3208 -0.2180 -0.3649
  323PAPS   C4B 3633   0.617   6.094  12.538  0.2032  0.1961  0.2117
  324PAPS   CNO 3634   6.724   2.061   7.476 -0.0562  0.0114  0.1307
  324PAPS   PO4 3635   6.888   2.319   7.585  0.2358 -0.3143 -0.4117
  324PAPS   GL1 3636   6.925   2.310   7.072 -0.0517  0.0396 -0.0980
  324PAPS   GL2 3637   7.047   2.539   7.007 -0.0189  0.4381  0.0678
  324PAPS   D1A 3638   6.711   2.022   6.762 -0.3224  0.2663  0.0704
  324PAPS   D2A 3639   6.370   2.168   6.486  0.1343 -0.1320  0.1520
  324PAPS   D3A 3640   6.086   1.846   6.355  0.3281  0.1230 -0.2293
  324PAPS   D4A 3641   6.336   1.705   6.005 -0.1179 -0.2002 -0.4606
  324PAPS   C5A 3642   6.222   1.808   5.621 -0.0559  0.1148 -0.0334
  324PAPS   C1B 3643   7.130   2.361   6.562 -0.0943 -0.0002 -0.0429
  324PAPS   C2B 3644   7.067   2.483   6.138 -0.1625  0.0130 -0.1073
  324PAPS   C3B 3645   7.350   2.620   5.724  0.0647  0.3451  0.1707
  324PAPS   C4B 3646   7.219   2.752   5.338 -0.1752  0.1462 -0.0209
  325PAPS   CNO 3647   7.753   3.436   9.984 -0.0522  0.2604  0.3573
  325PAPS   PO4 3648   7.743   3.530  10.415 -0.0282  0.0622 -0.2144
  325PAPS   GL1 3649   7.627   3.332  10.842  0.0205 -0.1039 -0.2727
  325PAPS   GL2 3650   7.650   3.560  11.163 -0.3208 -0.0473  0.1137
  325PAPS   D1A 3651   7.633   3.041  11.174  0.1670 -0.0713 -0.0693
  325PAPS   D2A 3652   7.170   3.104  11.388  0.0389  0.1962  0.0686
  325PAPS   D3A 3653   7.330   3.027  11.761  0.0987  0.1322  0.2105
  325PAPS   D4A 3654   7.779   3.072  11.636  0.1011 -0.3049 -0.3046
  325PAPS   C5A 3655   7.913   3.455  11.838 -0.0410  0.0224  0.0263
  325PAPS   C1B 3656   7.527   3.540  11.570 -0.0595  0.0545 -0.1599
  325PAPS   C2B 3657   7.286   3.561  11.983 -0.2634  0.2274  0.0239
  325PAPS   C3B 3658   6.911   3.651  12.122 -0.2118  0.0447 -0.1230
  325PAPS   C4B 3659   6.784   3.977  11.854  0.0970  0.2333 -0.3145
  326PAPS   CNO 3660   6.390   7.296   7.833  0.0383 -0.2657  0.3015
  326PAPS   PO4 3661   6.217   7.372   7.455 -0.3913  0.0730 -0.1206
  326PAPS   GL1 3662   6.018   7.321   7.010 -0.2784 -0.5221  0.1163
  326PAPS   GL2 3663   5.707   7.315   7.048  0.0167 -0.0751  0.2273
  326PAPS   D1A 3664   5.851   7.173   6.613  0.0286 -0.1030 -0.1520
  326PAPS   D2A 3665   5.597   7.127   6.320 -0.0983 -0.2400  0.0153
  326PAPS   D3A 3666   5.634   7.291   5.863  0.0408  0.1178 -0.0695
  326PAPS   D4A 3667   5.246   7.596   5.646 -0.2046  0.0191  0.1409
  326PAPS   C5A 3668   4.838   7.374   5.934  0.2552  0.1135 -0.1874
  326PAPS   C1B 3669   5.443   7.490   6.721  0.4604  0.0229 -0.0413
  326PAPS   C2B 3670   5.209   7.401   6.249  0.1413  0.0258 -0.3712
  326PAPS   C3B 3671   4.988   7.838   6.168 -0.0140  0.0243  0.2956
  326PAPS   C4B 3672   4.785   7.980   5.713 -0.4232 -0.2409  0.0149
  327PAPS   CNO 3673   2.972   5.156   9.560 -0.2189  0.5894 -0.0373
  327PAPS   PO4 3674   2.824   4.875   9.757 -0.0269 -0.1120 -0.3093
  327PAPS   GL1 3675   3.091   4.769   9.999 -0.1209 -0.0566 -0.1049
  327PAPS   GL2 3676   3.048   4.793  10.274 -0.2524  0.1012 -0.0608
  327PAPS   D1A 3677   3.540   4.616  10.058 -0.3286  0.2382  0.0128
  327PAPS   D2A 3678   3.827   4.488  10.404  0.0702  0.0281 -0.1128
  327PAPS   D3A 3679   3.933   4.785  10.715 -0.0920  0.1249 -0.0528
  327PAPS   D4A 3680   4.182   4.344  10.720 -0.0141  0.1014  0.1512
  327PAPS   C5A 3681   4.315   4.011  10.391 -0.1627  0.0305  0.3360
  327PAPS   C1B 3682   2.922   4.634  10.754  0.4534  0.3359  0.3063
  327PAPS   C2B 3683   2.997   4.347  11.079 -0.1516 -0.0338  0.2671
  327PAPS   C3B 3684   3.054   4.034  11.233  0.3453  0.1926  0.2668
  327PAPS   C4B 3685   3.044   3.747  11.614  0.2255 -0.1325  0.1158
  328PAPS   CNO 3686   0.548   0.110  10.412 -0.0276  0.1614 -0.1198
  328PAPS   PO4 3687   0.832   0.432  10.479 -0.1084 -0.2399  0.1150
  328PAPS   GL1 3688   1.072   0.418  10.879 -0.1989  0.0258 -0.0531
  328PAPS   GL2 3689   1.307   0.293  11.031  0.1580  0.0602 -0.3398
  328PAPS   D1A 3690   0.926   0.335  11.346 -0.0814 -0.0332  0.1230
  328PAPS   D2A 3691   1.171   0.081  11.636  0.0794  0.2346 -0.0417
  328PAPS   D3A 3692   1.193  -0.178  11.281  0.0371  0.2138  0.3815
  328PAPS   D4A 3693   0.958  -0.609  11.343 -0.1106 -0.4908  0.1380
  328PAPS   C5A 3694   1.107  -0.598  11.699 -0.1528 -0.2448 -0.0903
  328PAPS   C1B 3695   1.532   0.340  11.452 -0.0765 -0.1273  0.2390
  328PAPS   C2B 3696   1.710   0.570  11.764  0.2347  0.3752 -0.1042
  328PAPS   C3B 3697   1.941   0.754  11.821 -0.2846 -0.0320  0.1370
  328PAPS   C4B 3698   2.145   0.950  11.536 -0.1462 -0.1874 -0.1664
  329PAPS   CNO 3699   6.330   4.526   9.489  0.0037  0.4800 -0.2012
  329PAPS   PO4 3700   6.232   4.305   9.918 -0.3424  0.1342 -0.1855
  329PAPS   GL1 3701   6.217   4.197  10.443  0.2923  0.2011 -0.4410
  329PAPS   GL2 3702   5.964   4.394  10.491  0.0636 -0.3726  0.0542
  329PAPS   D1A 3703   6.365   4.144  10.878  0.0278  0.1815  0.1815
  329PAPS   D2A 3704   6.145   3.676  10.938  0.0023 -0.0975  0.1206
  329PAPS   D3A 3705   5.990   3.788  10.617 -0.1151 -0.0684  0.2767
  329PAPS   D4A 3706   5.802   3.353  10.687 -0.1307  0.1715  0.0076
  329PAPS   C5A 3707   5.404   3.255  10.905 -0.0930 -0.1104 -0.2910
  329PAPS   C1B 3708   5.843   4.259  10.903  0.0096 -0.0020  0.3943
  329PAPS   C2B 3709   5.876   4.103  11.314 -0.0089 -0.2016  0.0280
  329PAPS   C3B 3710   5.872   4.166  11.740 -0.0595 -0.1730  0.0692
  329PAPS   C4B 3711   5.853   4.298  12.161 -0.0414 -0.3638 -0.2618
  330PAPS   CNO 3712   3.006   6.920  10.166  0.0782 -0.1001 -0.1133
  330PAPS   PO4 3713   2.557   6.772  10.265 -0.0819  0.0840 -0.3060
  330PAPS   GL1 3714   2.837   6.762  10.635  0.3260 -0.0522  0.2388
  330PAPS   GL2 3715   2.623   6.645  10.895 -0.0291 -0.1460 -0.1008
  330PAPS   D1A 3716   3.138   6.938  10.949  0.0044 -0.0611  0.0214
  330PAPS   D2A 3717   2.915   6.606  11.287 -0.1497  0.0332 -0.0666
  330PAPS   D3A 3718   2.581   6.273  11.323 -0.2512 -0.3138 -0.0115
  330PAPS   D4A 3719   2.288   6.331  11.765 -0.0956  0.0785 -0.0379
  330PAPS   C5A 3720   2.513   6.157  12.071  0.2895 -0.0645 -0.2403
  330PAPS   C1B 3721   2.651   7.038  11.123 -0.2169 -0.3891 -0.1131
  330PAPS   C2B 3722   2.925   7.217  11.300  0.0949  0.2449 -0.2285
  330PAPS   C3B 3723   3.135   7.638  11.454  0.1448  0.1025 -0.3752
  330PAPS   C4B 3724   3.314   7.827  11.741 -0.0257  0.0391 -0.0855
  331PAPS   CNO 3725   6.511   2.279   9.811 -0.0643  0.1487 -0.1389
  331PAPS   PO4 3726   6.761   2.562  10.072  0.2343  0.0767  0.1142
  331PAPS   GL1 3727   6.463   2.826  10.187  0.2580  0.2807 -0.0857
  331PAPS   GL2 3728   6.444   2.723  10.454 -0.3095  0.3134 -0.0876
  331PAPS   D1A 3729   6.048   2.993  10.368 -0.0805 -0.2334  0.0509
  331PAPS   D2A 3730   5.846   3.389  10.178 -0.0743  0.0163  0.0429
  331PAPS   D3A 3731   5.446   3.614   9.991 -0.4076  0.2109  0.1734
  331PAPS   D4A 3732   5.370   3.495  10.438  0.2136 -0.0438  0.0625
  331PAPS   C5A 3733   5.171   3.667  10.843 -0.0997  0.2194  0.1870
  331PAPS   C1B 3734   6.259   2.537  10.740 -0.2453  0.1090 -0.2935
  331PAPS   C2B 3735   6.021   2.600  11.027 -0.2675  0.0679  0.1821
  331PAPS   C3B 3736   5.915   2.506  11.440  0.1120 -0.3696  0.2528
  331PAPS   C4B 3737   5.762   2.661  11.794  0.2938 -0.1342  0.2900
  332PAPS   CNO 3738   4.437   5.651   9.334 -0.0543  0.0920  0.2659
  332PAPS   PO4 3739   4.724   5.855   9.422  0.0715 -0.2796  0.0850
  332PAPS   GL1 3740   4.703   5.614   9.891 -0.2978  0.0812  0.2881
  332PAPS   GL2 3741   4.935   5.763  10.108  0.1246  0.1357 -0.1095
  332PAPS   D1A 3742   4.417   5.745  10.098 -0.0621  0.0496  0.1646
  332PAPS   D2A 3743   4.342   5.636  10.498 -0.1706 -0.0811 -0.2052
  332PAPS   D3A 3744   4.399   5.295  10.102  0.3260 -0.0459  0.0728
  332PAPS   D4A 3745   4.753   5.297  10.334 -0.0684 -0.0327  0.2027
  332PAPS   C5A 3746   5.012   5.120  10.668 -0.3591  0.2415 -0.0719
  332PAPS   C1B 3747   4.897   5.765  10.540 -0.1465 -0.1305  0.1935
  332PAPS   C2B 3748   4.658   5.420  10.829  0.4551  0.2580  0.1666
  332PAPS   C3B 3749   4.514   5.503  11.246 -0.0249  0.0706  0.0207
  332PAPS   C4B 3750   4.496   5.557  11.659  0.0838  0.3593  0.1175
  333PAPS   CNO 3751   1.067  -0.027  10.512  0.1231  0.1860  0.0365
  333PAPS   PO4 3752   1.386   0.356  10.379 -0.0925  0.1314 -0.2567
  333PAPS   GL1 3753   1.636   0.471  10.711  0.1042 -0.1876  0.0868
  333PAPS   GL2 3754   1.373   0.765  10.727 -0.2261 -0.2666 -0.1171
  333PAPS   D1A 3755   2.108   0.589  10.931 -0.0393  0.0086 -0.0002
  333PAPS   D2A 3756   2.350   0.885  10.880  0.3466 -0.0743  0.0323
  333PAPS   D3A 3757   2.721   0.603  10.887 -0.0355 -0.2994  0.0167
  333PAPS   D4A 3758   2.536   0.263  11.051 -0.2976  0.2822 -0.3531
  333PAPS   C5A 3759   2.825  -0.069  11.001  0.1965 -0.1601  0.4830
  333PAPS   C1B 3760   1.596   0.798  11.111 -0.0364  0.1637  0.3386
  333PAPS   C2B 3761   1.676   1.021  11.509 -0.1928  0.0139  0.1708
  333PAPS   C3B 3762   1.499   1.029  11.909  0.0084  0.1403  0.0705
  333PAPS   C4B 3763   1.459   0.998  12.373  0.2409  0.2276  0.0539
  334PAPS   CNO 3764  -0.122   0.758   9.800 -0.0554 -0.1286  0.0170
  334PAPS   PO4 3765   0.039   0.875  10.197  0.1524 -0.0786 -0.0503
  334PAPS   GL1 3766   0.098   1.113  10.500 -0.0224 -0.1165  0.1036
  334PAPS   GL2 3767   0.404   1.179  10.539  0.0775  0.2114 -0.2787
  334PAPS   D1A 3768   0.041   0.987  10.935  0.0170 -0.2087 -0.0702
  334PAPS   D2A 3769  -0.279   1.174  11.128  0.0590  0.2949 -0.0568
  334PAPS   D3A 3770  -0.166   1.134  11.557  0.1146 -0.1833 -0.4702
  334PAPS   D4A 3771  -0.024   0.668  11.799  0.3425  0.0135  0.0840
  334PAPS   C5A 3772  -0.344   0.485  12.114  0.3634 -0.1272  0.0621
  334PAPS   C1B 3773   0.507   1.196  10.990  0.1852  0.0163 -0.2223
  334PAPS   C2B 3774   0.670   1.343  11.415 -0.2110 -0.0031 -0.2950
  334PAPS   C3B 3775   0.699   1.461  11.814  0.0729 -0.2135 -0.1070
  334PAPS   C4B 3776   0.993   1.468  12.158 -0.2589  0.2152  0.2458
  335PAPS   CNO 3777   5.885   6.793  10.489  0.3924 -0.0020  0.0897
  335PAPS   PO4 3778   6.210   6.548  10.443 -0.0246 -0.1952  0.0099
  335PAPS   GL1 3779   6.100   6.516  10.865 -0.1945 -0.1568 -0.1241
  335PAPS   GL2 3780   5.894   6.746  11.019 -0.1992 -0.0096 -0.4504
  335PAPS   D1A 3781   5.900   6.213  11.042 -0.1061 -0.2501  0.2210
  335PAPS   D2A 3782   5.665   5.860  10.944  0.0210 -0.4179 -0.0205
  335PAPS   D3A 3783   5.973   5.749  11.298  0.1925  0.1565  0.0405
  335PAPS   D4A 3784   5.949   5.517  11.587 -0.1132  0.0568  0.0565
  335PAPS   C5A 3785   6.204   5.551  11.963 -0.0101 -0.0180 -0.4241
  335PAPS   C1B 3786   5.530   6.552  11.184  0.1899  0.0449 -0.1086
  335PAPS   C2B 3787   5.278   6.383  11.514  0.0003 -0.2127 -0.2603
  335PAPS   C3B 3788   5.098   6.189  11.793  0.1400  0.2375 -0.0229
  335PAPS   C4B 3789   4.970   6.292  12.157 -0.0007 -0.0958 -0.1183
  336PAPS   CNO 3790   3.783   4.754   9.634 -0.1474 -0.2181  0.1601
  336PAPS   PO4 3791   3.972   5.038   9.758 -0.0598  0.0918  0.0141
  336PAPS   GL1 3792   3.982   5.050  10.205 -0.1255  0.0412 -0.0701
  336PAPS   GL2 3793   3.686   5.002  10.335 -0.2215 -0.0920  0.1334
  336PAPS   D1A 3794   4.186   5.253  10.637  0.0490 -0.0678 -0.0133
  336PAPS   D2A 3795   4.240   5.086  11.082 -0.2349 -0.2248 -0.0138
  336PAPS   D3A 3796   4.335   4.650  11.100 -0.0592 -0.1677  0.1113
  336PAPS   D4A 3797   4.089   4.687  11.423  0.1225  0.1577 -0.0642
  336PAPS   C5A 3798   3.852   4.371  11.558  0.0487 -0.0360  0.1798
  336PAPS   C1B 3799   3.446   4.807  10.562 -0.2808  0.0226  0.1295
  336PAPS   C2B 3800   3.388   4.702  10.918  0.2196  0.0117 -0.2258
  336PAPS   C3B 3801   3.774   4.475  11.070 -0.2206  0.3466  0.3644
  336PAPS   C4B 3802   4.141   4.134  11.225  0.0186 -0.0172  0.1199
  337PAPS   CNO 3803   6.161   1.397  10.585 -0.0139  0.0904 -0.1067
  337PAPS   PO4 3804   6.033   1.403  10.074 -0.3819  0.0740 -0.1328
  337PAPS   GL1 3805   5.669   1.415  10.333 -0.0239 -0.4104 -0.3362
  337PAPS   GL2 3806   5.326   1.529  10.190 -0.1479  0.1760 -0.0537
  337PAPS   D1A 3807   5.353   1.528  10.741 -0.2906  0.0759 -0.1033
  337PAPS   D2A 3808   5.758   1.259  10.851  0.2026 -0.0074  0.0478
  337PAPS   D3A 3809   5.996   1.499  11.147 -0.0482  0.2159 -0.0461
  337PAPS   D4A 3810   5.600   1.486  11.350  0.0036  0.0712 -0.1021
  337PAPS   C5A 3811   5.712   1.714  11.630 -0.1663  0.1929 -0.0001
  337PAPS   C1B 3812   5.084   1.854  10.111  0.0947 -0.0575 -0.0777
  337PAPS   C2B 3813   4.970   2.190  10.351 -0.1169 -0.3615 -0.3511
  337PAPS   C3B 3814   5.083   1.947  10.826  0.0529  0.1210 -0.1931
  337PAPS   C4B 3815   5.043   1.670  11.116  0.0759 -0.0474  0.1833
  338PAPS   CNO 3816   5.715   0.010  10.037  0.2616  0.1604 -0.2732
  338PAPS   PO4 3817   5.318   0.227  10.050 -0.0502 -0.2019  0.0669
  338PAPS   GL1 3818   5.153   0.292  10.531  0.1944  0.2599  0.0576
  338PAPS   GL2 3819   4.873   0.148  10.393 -0.2478  0.2582  0.0615
  338PAPS   D1A 3820   4.950   0.517  10.745  0.2929 -0.3254  0.1295
  338PAPS   D2A 3821   4.621   0.272  10.798 -0.0698  0.0714  0.0072
  338PAPS   D3A 3822   4.620   0.617  11.151 -0.0466  0.2315 -0.1027
  338PAPS   D4A 3823   4.340   0.969  11.039  0.1599 -0.0405 -0.1745
  338PAPS   C5A 3824   4.368   1.399  11.343 -0.2963 -0.0658  0.1008
  338PAPS   C1B 3825   4.665   0.468  10.311  0.2150 -0.1203 -0.0893
  338PAPS   C2B 3826   4.581   0.821  10.561  0.1502  0.0181  0.0987
  338PAPS   C3B 3827   4.459   1.213  10.626  0.0907 -0.3846  0.1774
  338PAPS   C4B 3828   4.396   1.553  10.899  0.4189  0.0205 -0.1073
  339POPE   NH3 3829   6.241   3.122  13.997 -0.0689 -0.2601 -0.2286
  339POPE   PO4 3830   5.824   2.990  13.928 -0.0303 -0.3149 -0.1207
  339POPE   GL1 3831   5.855   3.181  13.567 -0.3079 -0.2593 -0.0751
  339POPE   GL2 3832   5.597   3.345  13.534 -0.1306  0.3606  0.3379
  339POPE   C1A 3833   5.976   3.413  13.243 -0.2524 -0.1464 -0.0948
  339POPE   D2A 3834   5.905   3.610  12.926  0.1580  0.1062 -0.0602
  339POPE   C3A 3835   5.940   4.043  12.914  0.0592  0.0550 -0.3488
  339POPE   C4A 3836   5.956   4.405  12.739  0.0255 -0.1338 -0.0774
  339POPE   C1B 3837   5.337   3.518  13.251  0.2980 -0.1734 -0.2622
  339POPE   C2B 3838   5.445   3.745  12.925 -0.0729 -0.1038 -0.1741
  339POPE   C3B 3839   5.631   3.822  12.521 -0.1867  0.1445  0.1121
  339POPE   C4B 3840   5.561   3.895  12.112  0.1992 -0.3907  0.1852
  340POPE   NH3 3841   7.534   0.963  14.225  0.0959 -0.1146  0.0350
  340POPE   PO4 3842   7.109   1.207  14.071 -0.4593  0.1943  0.2114
  340POPE   GL1 3843   7.281   0.964  13.678  0.0119  0.1297 -0.3643
  340POPE   GL2 3844   7.419   0.835  13.769  0.2764 -0.0831  0.0644
  340POPE   C1A 3845   7.406   1.055  13.208  0.0227 -0.2618  0.0186
  340POPE   D2A 3846   7.311   1.248  12.772  0.0688  0.2863 -0.0056
  340POPE   C3A 3847   7.448   1.692  12.690 -0.1656 -0.0811 -0.1673
  340POPE   C4A 3848   7.292   1.969  12.456  0.1859  0.2353 -0.0903
  340POPE   C1B 3849   7.367   0.571  13.438 -0.2078  0.0936 -0.0515
  340POPE   C2B 3850   7.420   0.365  13.049 -0.0570 -0.1637 -0.3064
  340POPE   C3B 3851   7.381   0.255  12.616 -0.0267  0.0804  0.1193
  340POPE   C4B 3852   7.545   0.091  12.229  0.0660 -0.0693  0.1806
  341POPE   NH3 3853   7.262   3.831  10.297 -0.0038 -0.1071 -0.1871
  341POPE   PO4 3854   6.981   3.940  10.598 -0.0752  0.0507 -0.2188
  341POPE   GL1 3855   6.876   4.237  10.838 -0.1632 -0.0917  0.0669
  341POPE   GL2 3856   6.980   4.411  11.030  0.0971  0.0831  0.0330
  341POPE   C1A 3857   6.809   4.161  11.394 -0.4023 -0.4858 -0.0241
  341POPE   D2A 3858   6.638   4.457  11.730 -0.2915 -0.0561 -0.0736
  341POPE   C3A 3859   6.388   4.251  12.033  0.0882  0.0774 -0.1436
  341POPE   C4A 3860   6.495   4.288  12.421  0.3217 -0.1296  0.3812
  341POPE   C1B 3861   6.916   4.706  11.433  0.1842 -0.2872  0.1169
  341POPE   C2B 3862   7.016   4.771  11.883 -0.2298 -0.2897  0.0571
  341POPE   C3B 3863   7.232   5.069  12.200  0.0511  0.3708  0.2084
  341POPE   C4B 3864   7.317   5.386  12.397 -0.1645  0.4040  0.0275
  342POPE   NH3 3865   5.541   1.126   9.917  0.1852  0.2223 -0.0493
  342POPE   PO4 3866   5.478   0.843  10.343 -0.0484  0.3835 -0.0470
  342POPE   GL1 3867   5.367   0.772  10.763 -0.3725 -0.1331 -0.0622
  342POPE   GL2 3868   5.446   0.434  10.924  0.0139 -0.0979  0.0106
  342POPE   C1A 3869   5.465   0.966  11.138  0.3343 -0.1054 -0.1198
  342POPE   D2A 3870   5.720   0.908  11.556 -0.3162 -0.4505  0.2418
  342POPE   C3A 3871   5.644   1.255  11.922  0.0257 -0.1360  0.3825
  342POPE   C4A 3872   5.959   1.467  12.095  0.0283 -0.0889  0.3469
  342POPE   C1B 3873   5.268   0.429  11.315  0.2914  0.0673  0.1485
  342POPE   C2B 3874   5.274   0.672  11.670 -0.1180  0.2750  0.1944
  342POPE   C3B 3875   5.116   1.032  11.682  0.0078 -0.1779  0.0890
  342POPE   C4B 3876   4.874   1.145  11.374  0.1800  0.0534 -0.1104
  343PUPE   NH3 3877   2.225   3.976  13.444  0.2319 -0.0163 -0.3554
  343PUPE   PO4 3878   1.915   3.669  13.736 -0.0929 -0.0892 -0.1243
  343PUPE   GL1 3879   1.684   3.885  13.921  0.0986 -0.4087  0.0942
  343PUPE   GL2 3880   1.385   3.847  13.784 -0.0173  0.0855  0.4560
  343PUPE   D1A 3881   1.387   4.157  14.116 -0.2692  0.2298 -0.2101
  343PUPE   D2A 3882   1.413   4.478  13.842 -0.1377 -0.2731  0.1109
  343PUPE   D3A 3883   1.544   4.878  13.623 -0.3341  0.0287  0.1621
  343PUPE   D4A 3884   1.863   4.531  13.454 -0.0243 -0.4198 -0.2094
  343PUPE   D5A 3885   2.135   4.893  13.593  0.0449 -0.0557 -0.1098
  343PUPE   C1B 3886   1.262   4.080  13.459  0.1378  0.0460 -0.3452
  343PUPE   C2B 3887   0.940   4.202  13.247 -0.0989  0.3083 -0.1831
  343PUPE   C3B 3888   0.737   4.213  12.928 -0.1981  0.2214 -0.0005
  343PUPE   C4B 3889   0.589   4.416  12.586 -0.0710 -0.0874 -0.2350
  344PUPE   NH3 3890   2.515   6.527  14.167  0.0161  0.1335 -0.3244
  344PUPE   PO4 3891   2.552   6.227  14.363  0.1475 -0.0603 -0.0810
  344PUPE   GL1 3892   2.725   6.090  13.936  0.0156  0.2046 -0.0669
  344PUPE   GL2 3893   2.867   5.829  13.932 -0.3552 -0.0164  0.1349
  344PUPE   D1A 3894   3.009   6.109  13.505 -0.2471  0.0533  0.2579
  344PUPE   D2A 3895   2.878   6.532  13.402  0.3231 -0.2645 -0.0258
  344PUPE   D3A 3896   3.189   6.875  13.558  0.0464 -0.2430  0.0637
  344PUPE   D4A 3897   3.352   7.235  13.456 -0.1094  0.1319  0.0223
  344PUPE   D5A 3898   3.208   7.407  13.747  0.0248 -0.1467 -0.1933
  344PUPE   C1B 3899   2.574   5.668  13.661  0.0897  0.3486  0.0474
  344PUPE   C2B 3900   2.149   5.743  13.410  0.0714 -0.2160 -0.0458
  344PUPE   C3B 3901   2.000   5.999  13.162 -0.3446 -0.2780 -0.0255
  344PUPE   C4B 3902   1.998   6.423  13.065 -0.1629 -0.1792  0.1153
  345PUPE   NH3 3903   6.359   0.291  14.431  0.2022  0.1873  0.1830
  345PUPE   PO4 3904   6.471   0.704  14.186  0.1182  0.1634  0.1069
  345PUPE   GL1 3905   6.302   0.628  13.845  0.0729 -0.1242  0.1375
  345PUPE   GL2 3906   6.265   0.926  13.673  0.1666 -0.1395  0.1356
  345PUPE   D1A 3907   6.475   0.476  13.506  0.3413 -0.0387 -0.0122
  345PUPE   D2A 3908   6.310   0.446  13.131 -0.2050  0.0607  0.0107
  345PUPE   D3A 3909   6.399   0.139  12.831 -0.1179  0.2242  0.1039
  345PUPE   D4A 3910   6.004   0.227  12.689  0.0737 -0.2359 -0.0045
  345PUPE   D5A 3911   5.801   0.395  13.089 -0.0669 -0.3108  0.4854
  345PUPE   C1B 3912   6.282   0.951  13.302 -0.0406  0.0929 -0.2335
  345PUPE   C2B 3913   6.403   1.090  12.884 -0.2144  0.0979 -0.2210
  345PUPE   C3B 3914   6.383   0.704  12.702 -0.0646 -0.1390  0.2276
  345PUPE   C4B 3915   6.099   0.570  12.310  0.2345 -0.1298  0.0224
  346PUPE   NH3 3916   2.654   0.223  14.003 -0.0506 -0.1574  0.0345
  346PUPE   PO4 3917   2.683   0.629  13.782 -0.3524 -0.2159 -0.0789
  346PUPE   GL1 3918   2.708   0.560  13.319  0.3428  0.1529 -0.2132
  346PUPE   GL2 3919   2.326   0.524  13.353  0.3558 -0.0963  0.2097
  346PUPE   D1A 3920   2.687   0.134  12.984 -0.1912  0.1625 -0.0761
  346PUPE   D2A 3921   2.234   0.072  12.944 -0.0776  0.0929  0.0395
  346PUPE   D3A 3922   1.913   0.162  12.662  0.0729  0.1561  0.1188
  346PUPE   D4A 3923   2.190   0.363  12.412  0.1899 -0.1062 -0.2597
  346PUPE   D5A 3924   2.526   0.346  12.581 -0.2660 -0.2826  0.2615
  346PUPE   C1B 3925   2.468   0.778  12.983 -0.1032  0.0950  0.3006
  346PUPE   C2B 3926   2.370   0.946  12.661 -0.0680  0.1477  0.2546
  346PUPE   C3B 3927   2.272   0.848  12.258 -0.1384 -0.1637 -0.2131
  346PUPE   C4B 3928   2.579   1.019  11.928 -0.2737  0.0358  0.1590
  347PUPE   NH3 3929   1.066   7.387  14.420  0.0492 -0.0963  0.1382
  347PUPE   PO4 3930   1.548   7.427  14.375 -0.0990 -0.1659  0.0769
  347PUPE   GL1 3931   1.393   7.470  13.942 -0.0873 -0.0152 -0.1298
  347PUPE   GL2 3932   1.734   7.590  13.795  0.0674 -0.1374 -0.1364
  347PUPE   D1A 3933   1.343   7.593  13.467  0.0642  0.1744 -0.0233
  347PUPE   D2A 3934   1.557   7.663  13.051 -0.1761  0.1591 -0.5059
  347PUPE   D3A 3935   1.099   7.650  12.973  0.2245 -0.1259 -0.0735
  347PUPE   D4A 3936   0.980   7.918  13.266  0.1811 -0.0502 -0.0060
  347PUPE   D5A 3937   1.390   8.054  13.302  0.2723  0.2533  0.6048
  347PUPE   C1B 3938   1.772   7.333  13.374 -0.2121 -0.1657  0.0252
  347PUPE   C2B 3939   1.905   7.353  12.956 -0.0785  0.0061  0.1223
  347PUPE   C3B 3940   1.934   7.321  12.515 -0.4176 -0.1663  0.1269
  347PUPE   C4B 3941   2.128   7.204  12.131 -0.1229  0.0942 -0.0062
  348PUPE   NH3 3942   3.991   6.521  14.206 -0.4944  0.1651  0.0819
  348PUPE   PO4 3943   3.739   6.871  14.287  0.2155 -0.0414 -0.1727
  348PUPE   GL1 3944   3.617   6.683  13.865 -0.0162  0.0375  0.1046
  348PUPE   GL2 3945   3.797   6.363  13.807  0.0360  0.1610 -0.0466
  348PUPE   D1A 3946   3.611   6.775  13.431  0.0343 -0.2733 -0.2901
  348PUPE   D2A 3947   3.730   6.565  13.033  0.1634 -0.2609 -0.2528
  348PUPE   D3A 3948   3.997   6.236  12.858 -0.2031 -0.1042  0.0357
  348PUPE   D4A 3949   4.339   6.459  13.242  0.1554  0.0051 -0.2012
  348PUPE   D5A 3950   4.161   6.821  13.419 -0.0777  0.0064  0.0438
  348PUPE   C1B 3951   3.479   6.306  13.460 -0.1467  0.1431 -0.2392
  348PUPE   C2B 3952   3.300   6.187  13.047 -0.3008 -0.3255  0.0009
  348PUPE   C3B 3953   3.568   6.083  12.634  0.3675  0.1650  0.0629
  348PUPE   C4B 3954   3.541   6.040  12.186  0.0472 -0.3218  0.1833
  349PUPE   NH3 3955   2.717   2.452  13.322  0.2270 -0.0542 -0.0014
  349PUPE   PO4 3956   2.609   2.809  13.015  0.1906 -0.2597 -0.0279
  349PUPE   GL1 3957   2.385   2.999  12.860 -0.1412  0.2031  0.0600
  349PUPE   GL2 3958   2.442   3.307  12.929 -0.0050  0.2793  0.2536
  349PUPE   D1A 3959   2.127   3.053  12.501  0.1095 -0.0542 -0.0181
  349PUPE   D2A 3960   1.676   2.850  12.702  0.2620  0.0423  0.0603
  349PUPE   D3A 3961   1.911   3.092  12.952 -0.1714 -0.1974  0.1555
  349PUPE   D4A 3962   1.562   3.310  12.667  0.2601 -0.1989 -0.0972
  349PUPE   D5A 3963   1.700   3.701  12.771  0.4036 -0.2689  0.1126
  349PUPE   C1B 3964   2.577   3.305  12.503 -0.3014  0.1670 -0.0454
  349PUPE   C2B 3965   2.309   3.327  12.025  0.2310  0.1426 -0.2042
  349PUPE   C3B 3966   2.099   3.280  11.609  0.1578 -0.2292 -0.0589
  349PUPE   C4B 3967   1.961   2.952  11.443 -0.0048 -0.3300 -0.0420
  350PUPE   NH3 3968   4.809   2.392  13.373 -0.4815 -0.0660  0.1997
  350PUPE   PO4 3969   5.248   2.380  13.580 -0.0927 -0.1600  0.1547
  350PUPE   GL1 3970   5.333   2.218  13.209 -0.0332  0.1258  0.0086
  350PUPE   GL2 3971   5.146   2.019  13.191  0.3994 -0.0644 -0.1857
  350PUPE   D1A 3972   5.522   1.909  12.878 -0.1963 -0.0888  0.3402
  350PUPE   D2A 3973   5.237   2.281  12.702  0.2573 -0.1307  0.1699
  350PUPE   D3A 3974   5.332   2.074  12.380  0.2464 -0.0526  0.0607
  350PUPE   D4A 3975   5.738   1.915  12.386  0.3688 -0.2597  0.2453
  350PUPE   D5A 3976   5.912   2.358  12.227  0.0567 -0.2063  0.5023
  350PUPE   C1B 3977   4.966   1.766  12.826 -0.0545  0.5790 -0.1453
  350PUPE   C2B 3978   4.921   1.844  12.361 -0.1600  0.4260  0.1677
  350PUPE   C3B 3979   4.958   1.686  11.938  0.2592  0.0458  0.1508
  350PUPE   C4B 3980   5.184   1.510  11.576 -0.1123  0.1244  0.1742
  351PUPE   NH3 3981   1.017   6.426  14.504 -0.3357  0.1158  0.3045
  351PUPE   PO4 3982   0.649   6.552  14.361  0.3073  0.0139 -0.1607
  351PUPE   GL1 3983   0.784   6.499  13.984 -0.0556  0.2940  0.1569
  351PUPE   GL2 3984   0.570   6.171  13.926 -0.0171 -0.3007 -0.0007
  351PUPE   D1A 3985   0.886   6.359  13.539  0.0015 -0.1821  0.0526
  351PUPE   D2A 3986   0.727   5.997  13.391 -0.0636 -0.0379  0.0801
  351PUPE   D3A 3987   0.799   5.814  12.961 -0.0323 -0.2886 -0.1331
  351PUPE   D4A 3988   1.045   6.065  12.921  0.2616 -0.3046 -0.2033
  351PUPE   D5A 3989   1.108   6.008  12.546 -0.3151  0.1191  0.2205
  351PUPE   C1B 3990   0.324   5.921  13.744  0.4065  0.4003 -0.2024
  351PUPE   C2B 3991   0.295   5.809  13.332  0.2300 -0.3311 -0.3026
  351PUPE   C3B 3992   0.323   5.771  12.993  0.1444  0.0987 -0.0295
  351PUPE   C4B 3993   0.030   5.490  12.700  0.2146 -0.1647 -0.2041
  352PUPE   NH3 3994   7.027   6.550  14.605  0.1158 -0.1505  0.0558
  352PUPE   PO4 3995   6.798   6.208  14.521  0.0560  0.1848  0.1534
  352PUPE   GL1 3996   6.870   5.874  14.206 -0.1320 -0.0368 -0.2338
  352PUPE   GL2 3997   6.643   5.743  14.113 -0.1558  0.0412 -0.0232
  352PUPE   D1A 3998   7.052   5.783  13.786  0.1138  0.0177 -0.2838
  352PUPE   D2A 3999   6.889   5.554  13.366 -0.1115 -0.0215  0.1029
  352PUPE   D3A 4000   6.729   5.094  13.556 -0.0938 -0.3190 -0.2062
  352PUPE   D4A 4001   6.793   5.305  13.874  0.1475  0.1212 -0.0202
  352PUPE   D5A 4002   6.911   4.981  14.135 -0.1176 -0.0134 -0.2451
  352PUPE   C1B 4003   6.558   5.741  13.684 -0.0056 -0.1571 -0.2686
  352PUPE   C2B 4004   6.469   5.873  13.254 -0.4913 -0.0246  0.0631
  352PUPE   C3B 4005   6.298   5.664  12.896  0.1254 -0.0276  0.2094
  352PUPE   C4B 4006   6.300   5.488  12.496 -0.1614 -0.3505 -0.1263
  353PUPE   NH3 4007   2.106   1.765  13.934  0.1914 -0.3665 -0.1095
  353PUPE   PO4 4008   1.678   1.782  13.816 -0.2209  0.1297  0.1949
  353PUPE   GL1 4009   1.750   1.915  13.518 -0.0665 -0.1121 -0.2169
  353PUPE   GL2 4010   2.048   1.932  13.389  0.0501 -0.1750  0.1040
  353PUPE   D1A 4011   1.568   2.111  13.236  0.3020 -0.2385  0.1861
  353PUPE   D2A 4012   1.125   2.297  13.352 -0.0439  0.2248 -0.4273
  353PUPE   D3A 4013   0.909   2.748  13.357 -0.0014 -0.3000 -0.1738
  353PUPE   D4A 4014   0.828   2.788  12.890  0.0535 -0.0100 -0.0802
  353PUPE   D5A 4015   0.631   2.696  12.520  0.2802 -0.1167 -0.1738
  353PUPE   C1B 4016   1.886   1.727  13.098 -0.0097  0.1842 -0.1636
  353PUPE   C2B 4017   1.661   1.741  12.672 -0.3699  0.1224 -0.1545
  353PUPE   C3B 4018   1.523   1.645  12.328 -0.1279 -0.1355  0.1545
  353PUPE   C4B 4019   1.363   1.762  11.867  0.0654 -0.0630  0.1703
  354PUPE   NH3 4020   3.552   5.426  13.940 -0.2338  0.2830  0.1246
  354PUPE   PO4 4021   3.656   4.966  14.052 -0.2516 -0.2450 -0.0355
  354PUPE   GL1 4022   3.688   5.044  13.596 -0.3042 -0.2667 -0.1603
  354PUPE   GL2 4023   3.603   5.358  13.426  0.0142 -0.3916 -0.0082
  354PUPE   D1A 4024   4.091   5.118  13.333  0.1011 -0.3814 -0.0955
  354PUPE   D2A 4025   3.976   4.821  12.938 -0.1281 -0.0245  0.2376
  354PUPE   D3A 4026   3.621   4.945  13.087  0.0707 -0.1842  0.1566
  354PUPE   D4A 4027   3.565   4.590  13.349 -0.0270  0.1470  0.2496
  354PUPE   D5A 4028   3.408   4.354  13.080 -0.2201 -0.0184  0.0719
  354PUPE   C1B 4029   3.239   5.220  13.188  0.3653  0.3873 -0.3100
  354PUPE   C2B 4030   2.990   5.233  12.825  0.0092 -0.0199  0.0892
  354PUPE   C3B 4031   2.754   5.327  12.473  0.4147  0.1218  0.0865
  354PUPE   C4B 4032   2.875   5.636  12.142 -0.2642  0.0483 -0.2473
  355PUPE   NH3 4033   6.946   0.438  10.471 -0.0792  0.2075 -0.0027
  355PUPE   PO4 4034   6.690   0.689  10.316  0.3674 -0.0160 -0.1332
  355PUPE   GL1 4035   6.581   0.711  10.767  0.1400 -0.1033  0.1575
  355PUPE   GL2 4036   6.447   0.995  10.825  0.0269 -0.0243 -0.2169
  355PUPE   D1A 4037   6.773   0.389  11.069  0.1164  0.2193  0.1258
  355PUPE   D2A 4038   6.505   0.270  11.424  0.0670 -0.0652  0.1766
  355PUPE   D3A 4039   6.441   0.715  11.377 -0.1837  0.3406  0.2122
  355PUPE   D4A 4040   6.199   0.780  11.683 -0.2366 -0.2326  0.1176
  355PUPE   D5A 4041   6.186   0.398  11.814  0.0467  0.2339  0.0269
  355PUPE   C1B 4042   6.755   1.129  11.043 -0.2175  0.2276 -0.1789
  355PUPE   C2B 4043   6.846   1.214  11.486  0.1694 -0.1034  0.1552
  355PUPE   C3B 4044   7.028   1.204  11.868 -0.1346  0.2479 -0.0134
  355PUPE   C4B 4045   7.347   1.477  12.143 -0.0394 -0.0779  0.0692
  356PUPE   NH3 4046   0.485   5.399  10.670 -0.2890 -0.0931 -0.1403
  356PUPE   PO4 4047   0.922   5.407  10.740  0.3042 -0.1319 -0.0222
  356PUPE   GL1 4048   1.249   5.170  11.050 -0.1602 -0.0258  0.2435
  356PUPE   GL2 4049   1.581   5.123  11.144 -0.1666 -0.0973  0.2649
  356PUPE   D1A 4050   1.219   4.812  11.135 -0.0934  0.2240 -0.0013
  356PUPE   D2A 4051   1.007   4.339  11.188 -0.2394  0.1692  0.0590
  356PUPE   D3A 4052   1.060   4.174  11.546  0.0211 -0.2906  0.0887
  356PUPE   D4A 4053   0.590   4.191  11.473 -0.2255  0.0485  0.0360
  356PUPE   D5A 4054   0.513   4.467  11.148 -0.2312 -0.3834 -0.2946
  356PUPE   C1B 4055   1.425   4.890  11.572  0.1037 -0.0575  0.1158
  356PUPE   C2B 4056   1.433   4.545  11.468  0.2545  0.3841  0.1550
  356PUPE   C3B 4057   1.493   4.250  11.779 -0.0672 -0.1640  0.0784
  356PUPE   C4B 4058   1.964   4.160  12.004  0.2648 -0.1035  0.1864
  357PUPE   NH3 4059   4.432   6.468  10.193 -0.4183 -0.0682  0.3146
  357PUPE   PO4 4060   4.898   6.365  10.031 -0.0002  0.1244  0.0663
  357PUPE   GL1 4061   4.760   6.245  10.484 -0.0684 -0.2180 -0.0674
  357PUPE   GL2 4062   4.521   6.067  10.476 -0.4585 -0.6563 -0.1437
  357PUPE   D1A 4063   4.696   6.366  10.856 -0.1007  0.1225 -0.0922
  357PUPE   D2A 4064   4.923   6.805  10.825 -0.0682  0.1590  0.1133
  357PUPE   D3A 4065   5.235   6.950  10.547 -0.2349  0.3065  0.0764
  357PUPE   D4A 4066   5.509   6.985  10.883  0.1275  0.2015 -0.1895
  357PUPE   D5A 4067   5.461   7.266  11.178  0.1783  0.2325 -0.1582
  357PUPE   C1B 4068   4.439   5.964  10.973 -0.0544  0.2865 -0.0603
  357PUPE   C2B 4069   4.363   5.942  11.341  0.3240  0.0445  0.1460
  357PUPE   C3B 4070   4.261   5.941  11.798 -0.0290 -0.1023 -0.1262
  357PUPE   C4B 4071   4.322   6.332  11.899 -0.0095 -0.0266 -0.1969
  358PUPE   NH3 4072   3.009   4.349   8.889 -0.1198  0.0880  0.0843
  358PUPE   PO4 4073   3.370   4.087   9.139 -0.1436 -0.3960 -0.1157
  358PUPE   GL1 4074   3.304   4.075   9.541  0.1506  0.1271 -0.1338
  358PUPE   GL2 4075   2.960   3.969   9.487  0.1377  0.0735 -0.1864
  358PUPE   D1A 4076   3.483   4.112  10.003  0.1604  0.2528  0.0770
  358PUPE   D2A 4077   3.471   3.759  10.170  0.1860  0.0493  0.2087
  358PUPE   D3A 4078   3.564   3.445  10.382  0.4199  0.0539  0.2178
  358PUPE   D4A 4079   3.881   3.594  10.656  0.4989 -0.2104  0.0475
  358PUPE   D5A 4080   3.791   3.991  10.403  0.4500 -0.0891  0.3510
  358PUPE   C1B 4081   2.886   3.455   9.678 -0.0715  0.0588  0.0248
  358PUPE   C2B 4082   2.811   3.144   9.958  0.0382 -0.3731  0.0260
  358PUPE   C3B 4083   2.916   2.684  10.038 -0.1836  0.0193 -0.3163
  358PUPE   C4B 4084   3.424   2.526   9.944  0.2640 -0.2125  0.2651
  359PUPE   NH3 4085   6.422  -0.201  10.668 -0.1134  0.1223  0.3239
  359PUPE   PO4 4086   6.536   0.193  10.696  0.0307  0.0889  0.1293
  359PUPE   GL1 4087   6.252   0.340  10.945  0.1535  0.2641  0.2137
  359PUPE   GL2 4088   6.211   0.083  11.086  0.0327 -0.2107  0.1183
  359PUPE   D1A 4089   5.935   0.512  11.267 -0.0875 -0.1658 -0.1803
  359PUPE   D2A 4090   6.013   0.985  11.164 -0.3438 -0.1685  0.2542
  359PUPE   D3A 4091   6.386   1.201  11.301  0.4480  0.0568 -0.0301
  359PUPE   D4A 4092   6.058   1.333  11.613 -0.2886 -0.2006 -0.0381
  359PUPE   D5A 4093   6.403   1.210  11.829  0.0513 -0.0210  0.1310
  359PUPE   C1B 4094   6.208  -0.151  11.470  0.2671  0.2769  0.0438
  359PUPE   C2B 4095   6.240  -0.120  11.947  0.0279  0.0852  0.1741
  359PUPE   C3B 4096   5.920   0.097  12.233  0.0082 -0.2125  0.0804
  359PUPE   C4B 4097   5.596   0.387  12.516  0.1167  0.1992 -0.0142
  360PUPE   NH3 4098   2.055  -0.827  10.224  0.1232 -0.0560 -0.1412
  360PUPE   PO4 4099   1.765  -0.633  10.424  0.0494 -0.0731  0.0661
  360PUPE   GL1 4100   1.966  -0.339  10.774  0.0023  0.1239 -0.5050
  360PUPE   GL2 4101   2.005  -0.489  11.071  0.3263  0.0009  0.0483
  360PUPE   D1A 4102   2.128   0.115  10.775 -0.0156  0.0657  0.1783
  360PUPE   D2A 4103   2.382   0.507  10.541 -0.0866  0.2410  0.0901
  360PUPE   D3A 4104   2.154   0.905  10.352  0.1551  0.3257 -0.1193
  360PUPE   D4A 4105   1.889   0.948  10.681 -0.1706  0.1930  0.0322
  360PUPE   D5A 4106   1.954   1.146  11.001  0.2633 -0.3287  0.1304
  360PUPE   C1B 4107   2.350  -0.243  11.190  0.2013 -0.0057 -0.1806
  360PUPE   C2B 4108   2.649  -0.068  11.488 -0.0476  0.3154 -0.3064
  360PUPE   C3B 4109   2.812   0.331  11.516  0.0676 -0.0179 -0.2194
  360PUPE   C4B 4110   2.598   0.750  11.367 -0.0094  0.2505 -0.1014
  361PUPE   NH3 4111   0.702   3.608   7.391  0.0659  0.2895 -0.0940
  361PUPE   PO4 4112   1.158   3.477   7.538  0.0327  0.2973 -0.0038
  361PUPE   GL1 4113   1.403   3.144   7.409  0.0292  0.0048 -0.2393
  361PUPE   GL2 4114   1.312   2.894   7.310  0.4450  0.2764  0.1295
  361PUPE   D1A 4115   1.869   3.190   7.167 -0.0345  0.1195  0.3051
  361PUPE   D2A 4116   2.148   3.270   7.001  0.0346  0.2744 -0.0409
  361PUPE   D3A 4117   2.185   3.758   6.984  0.2101 -0.0510  0.0095
  361PUPE   D4A 4118   1.909   4.103   6.922 -0.2141 -0.0418  0.0569
  361PUPE   D5A 4119   1.640   4.010   6.578 -0.1815 -0.2408  0.2470
  361PUPE   C1B 4120   1.583   2.825   6.997 -0.0479 -0.2558  0.2604
  361PUPE   C2B 4121   1.821   2.995   6.657 -0.2983 -0.1925 -0.1043
  361PUPE   C3B 4122   1.754   2.872   6.186 -0.0766  0.2038  0.1041
  361PUPE   C4B 4123   1.803   2.393   6.000  0.0951  0.1491 -0.1731
  362PUPE   NH3 4124   2.038   4.212   9.432 -0.1303 -0.2045  0.0476
  362PUPE   PO4 4125   1.607   4.275   9.670 -0.2356  0.0917 -0.0686
  362PUPE   GL1 4126   1.784   4.283   9.994  0.0273 -0.0414  0.2717
  362PUPE   GL2 4127   2.125   4.311   9.949 -0.1015 -0.2592 -0.0439
  362PUPE   D1A 4128   1.819   3.875  10.260 -0.2682 -0.1678 -0.1027
  362PUPE   D2A 4129   1.534   3.535  10.158  0.0831  0.2632  0.3633
  362PUPE   D3A 4130   1.239   3.413  10.476  0.1033  0.1028 -0.0225
  362PUPE   D4A 4131   0.874   3.700  10.536 -0.1529  0.1807 -0.0214
  362PUPE   D5A 4132   0.947   3.416  10.916 -0.2407  0.0473 -0.2448
  362PUPE   C1B 4133   2.223   4.094  10.380 -0.1947 -0.0543  0.1793
  362PUPE   C2B 4134   2.471   3.859  10.696  0.2217 -0.1992 -0.0293
  362PUPE   C3B 4135   2.635   3.850  10.971  0.2252  0.1375  0.0208
  362PUPE   C4B 4136   2.849   3.536  11.240  0.1342 -0.0905 -0.1443
  363PUPE   NH3 4137   1.193   5.801  10.831 -0.5372  0.2039 -0.0121
  363PUPE   PO4 4138   1.532   5.977  10.805  0.3594 -0.4322  0.1442
  363PUPE   GL1 4139   1.767   6.132  11.125  0.0696 -0.1594 -0.2815
  363PUPE   GL2 4140   1.758   6.344  11.415 -0.2085  0.1183  0.2885
  363PUPE   D1A 4141   2.161   5.959  11.378 -0.0893 -0.1999 -0.2452
  363PUPE   D2A 4142   2.457   5.790  11.329  0.3485 -0.0263  0.0152
  363PUPE   D3A 4143   2.549   5.745  11.794  0.0866 -0.1336  0.1697
  363PUPE   D4A 4144   2.311   5.572  12.152 -0.3468 -0.0449  0.1487
  363PUPE   D5A 4145   2.233   5.121  12.114  0.1585  0.0211 -0.0769
  363PUPE   C1B 4146   1.729   6.163  11.773  0.1732  0.3028  0.5562
  363PUPE   C2B 4147   2.036   5.996  12.104 -0.2990 -0.1752  0.0372
  363PUPE   C3B 4148   2.028   5.813  12.551 -0.3384  0.1125  0.2675
  363PUPE   C4B 4149   2.139   5.578  12.857 -0.1766 -0.2090  0.0522
  364PUPE   NH3 4150   7.189   3.556  10.796 -0.3339 -0.2662  0.0686
  364PUPE   PO4 4151   6.799   3.351  10.548 -0.2779 -0.0175 -0.5100
  364PUPE   GL1 4152   6.612   3.431  11.026 -0.1388 -0.2545 -0.2984
  364PUPE   GL2 4153   6.800   3.748  11.090  0.1497  0.1307  0.2925
  364PUPE   D1A 4154   6.551   3.211  11.369  0.0555 -0.1540  0.3413
  364PUPE   D2A 4155   6.529   3.516  11.689  0.0370  0.0018 -0.0012
  364PUPE   D3A 4156   6.128   3.589  11.386 -0.1093 -0.0531  0.0142
  364PUPE   D4A 4157   6.327   4.048  11.546  0.1146  0.2139 -0.2117
  364PUPE   D5A 4158   6.081   3.761  11.934 -0.0147 -0.0705  0.1258
  364PUPE   C1B 4159   7.000   3.641  11.415 -0.0017  0.1344  0.1293
  364PUPE   C2B 4160   6.938   3.321  11.720  0.0584 -0.0820 -0.0181
  364PUPE   C3B 4161   7.040   3.098  12.142  0.1344 -0.0336 -0.1892
  364PUPE   C4B 4162   6.859   2.809  12.452 -0.2471  0.1997  0.3047
  365PUPE   NH3 4163   6.547   6.713  10.119 -0.0444 -0.1074 -0.0335
  365PUPE   PO4 4164   6.359   7.034  10.354  0.1810 -0.2891 -0.0617
  365PUPE   GL1 4165   6.226   7.013  10.793 -0.1976  0.1921 -0.2163
  365PUPE   GL2 4166   6.423   6.898  11.019  0.1178 -0.0330  0.0536
  365PUPE   D1A 4167   6.030   7.243  11.106  0.0575 -0.3117 -0.3563
  365PUPE   D2A 4168   5.798   6.963  11.458  0.1795  0.4115  0.2036
  365PUPE   D3A 4169   5.551   7.079  11.714 -0.0350  0.1525 -0.1784
  365PUPE   D4A 4170   5.971   7.123  11.892 -0.1679 -0.3401  0.0228
  365PUPE   D5A 4171   6.306   7.050  11.646 -0.3900  0.2367 -0.0923
  365PUPE   C1B 4172   6.239   6.682  11.378 -0.1187  0.3805  0.0686
  365PUPE   C2B 4173   5.923   6.524  11.498  0.2361  0.1427 -0.0228
  365PUPE   C3B 4174   5.756   6.127  11.572 -0.0724 -0.0034 -0.1316
  365PUPE   C4B 4175   5.402   5.892  11.440 -0.1273  0.1459 -0.2102
  366PUPE   NH3 4176   2.591   6.332  10.519 -0.2049 -0.0108 -0.1365
  366PUPE   PO4 4177   2.486   6.074  10.825  0.0489 -0.0625 -0.1694
  366PUPE   GL1 4178   2.910   6.259  10.928 -0.1324  0.1201  0.1859
  366PUPE   GL2 4179   3.076   6.217  10.677  0.1467  0.0165  0.4108
  366PUPE   D1A 4180   3.199   6.137  11.337  0.0372  0.1599  0.0721
  366PUPE   D2A 4181   2.900   6.060  11.721 -0.3436 -0.3602  0.1348
  366PUPE   D3A 4182   2.750   6.521  11.778  0.0871  0.1371 -0.0881
  366PUPE   D4A 4183   2.884   6.887  11.670  0.2906  0.2410  0.3124
  366PUPE   D5A 4184   3.198   6.928  12.078 -0.1745  0.0888 -0.0943
  366PUPE   C1B 4185   3.477   6.350  10.951 -0.0512 -0.0993 -0.3438
  366PUPE   C2B 4186   3.478   6.727  11.271  0.0370 -0.0250 -0.2555
  366PUPE   C3B 4187   3.479   7.043  11.561  0.2267  0.4304  0.2856
  366PUPE   C4B 4188   3.145   7.343  11.864  0.1366 -0.0674  0.0724
  367OAPE   NH3 4189   6.274   5.846  14.485  0.4726  0.0764  0.2273
  367OAPE   PO4 4190   5.937   5.550  14.525 -0.1792  0.4049 -0.0443
  367OAPE   GL1 4191   5.883   5.300  14.111  0.0608  0.2671  0.0159
  367OAPE   GL2 4192   6.207   5.218  13.794  0.1300  0.0504 -0.2072
  367OAPE   D1A 4193   5.695   5.353  13.634  0.0250  0.3506 -0.2306
  367OAPE   D2A 4194   5.628   5.776  13.748  0.0602  0.0400 -0.0813
  367OAPE   D3A 4195   5.782   6.029  13.479  0.1462 -0.1544  0.0534
  367OAPE   D4A 4196   5.474   6.090  13.231  0.1376 -0.0055 -0.0155
  367OAPE   C5A 4197   5.197   5.872  12.931  0.0042 -0.0511  0.0225
  367OAPE   C1B 4198   6.348   5.327  13.337  0.2039 -0.0652 -0.0752
  367OAPE   D2B 4199   6.633   5.285  13.023 -0.0059  0.0169  0.2268
  367OAPE   C3B 4200   6.734   5.792  12.753  0.1694  0.0772 -0.0851
  367OAPE   C4B 4201   6.744   6.264  12.648 -0.4400  0.1731  0.1022
  368OAPE   NH3 4202   7.034   2.597  14.488  0.3666 -0.1318 -0.0063
  368OAPE   PO4 4203   7.217   2.359  14.073  0.1071 -0.1076  0.0471
  368OAPE   GL1 4204   7.282   2.114  13.761 -0.1633  0.0322  0.2580
  368OAPE   GL2 4205   7.226   2.311  13.573 -0.1278  0.0798 -0.0750
  368OAPE   D1A 4206   7.477   1.865  13.538  0.1953  0.1498  0.1762
  368OAPE   D2A 4207   7.411   1.997  13.202 -0.1234 -0.1603  0.0111
  368OAPE   D3A 4208   7.698   1.750  13.097 -0.0732 -0.1111  0.0394
  368OAPE   D4A 4209   7.849   1.290  13.203  0.0197  0.0698  0.2940
  368OAPE   C5A 4210   7.828   0.980  13.525  0.0849 -0.2768 -0.1109
  368OAPE   C1B 4211   7.156   2.405  13.089 -0.0047  0.0201 -0.1194
  368OAPE   D2B 4212   6.975   2.386  12.686  0.1180  0.0341 -0.2315
  368OAPE   C3B 4213   6.756   2.008  12.375 -0.0712  0.1846 -0.2899
  368OAPE   C4B 4214   6.981   1.779  12.043 -0.0983 -0.0810  0.1582
  369OAPE   NH3 4215   5.499   0.475  14.741  0.1783 -0.3198  0.1734
  369OAPE   PO4 4216   5.434   0.244  14.524 -0.0024 -0.0056 -0.0333
  369OAPE   GL1 4217   5.445   0.137  13.990  0.1139  0.1766  0.1242
  369OAPE   GL2 4218   5.098   0.304  13.802 -0.0974 -0.0040 -0.3622
  369OAPE   D1A 4219   5.601   0.230  13.578 -0.1376  0.0380 -0.1648
  369OAPE   D2A 4220   6.066   0.082  13.470 -0.0804  0.2755 -0.1049
  369OAPE   D3A 4221   6.319  -0.044  13.888 -0.1150  0.0217  0.1262
  369OAPE   D4A 4222   6.641   0.284  13.957 -0.0204  0.1645 -0.1189
  369OAPE   C5A 4223   6.904   0.375  13.564 -0.1236  0.1832 -0.2962
  369OAPE   C1B 4224   5.150   0.164  13.328 -0.1788 -0.0081  0.1121
  369OAPE   D2B 4225   5.378   0.150  12.963 -0.1110 -0.1014  0.1198
  369OAPE   C3B 4226   5.130   0.084  12.601 -0.0058 -0.1433 -0.0526
  369OAPE   C4B 4227   5.165  -0.119  12.144  0.0673 -0.0439  0.0716
  370OAPE   NH3 4228   0.383   0.314  14.151 -0.1751  0.1420 -0.0754
  370OAPE   PO4 4229   0.626   0.608  14.172  0.3734 -0.2697 -0.0944
  370OAPE   GL1 4230   0.727   0.884  13.843 -0.0203  0.1131  0.0832
  370OAPE   GL2 4231   1.015   0.635  13.708 -0.1655 -0.1091  0.0570
  370OAPE   D1A 4232   0.594   1.149  13.448 -0.0346 -0.0425  0.0089
  370OAPE   D2A 4233   0.784   1.518  13.372 -0.0790  0.0467 -0.2632
  370OAPE   D3A 4234   0.915   1.216  13.089  0.2980 -0.0619  0.1010
  370OAPE   D4A 4235   0.564   1.152  12.849 -0.1658  0.4697 -0.1019
  370OAPE   C5A 4236   0.445   0.824  12.520  0.0799 -0.0168 -0.3146
  370OAPE   C1B 4237   0.963   0.731  13.289  0.4286 -0.0888  0.1138
  370OAPE   D2B 4238   0.765   0.638  12.855  0.3379 -0.1301  0.0540
  370OAPE   C3B 4239   0.704   0.267  12.692  0.0371 -0.1515  0.0617
  370OAPE   C4B 4240   0.594   0.108  12.238 -0.4277 -0.2333 -0.0852
  371OAPE   NH3 4241   5.058   5.236   9.890 -0.2806  0.0649 -0.1086
  371OAPE   PO4 4242   4.831   4.874   9.782 -0.0834  0.1803 -0.2095
  371OAPE   GL1 4243   4.598   4.817  10.133 -0.1647  0.0836  0.0212
  371OAPE   GL2 4244   4.441   4.577  10.320  0.0062 -0.3372 -0.0740
  371OAPE   D1A 4245   4.534   4.917  10.700  0.0280  0.0327  0.2353
  371OAPE   D2A 4246   4.692   4.647  10.784 -0.1739 -0.2426 -0.0874
  371OAPE   D3A 4247   4.862   4.804  11.105 -0.2883 -0.1716  0.1825
  371OAPE   D4A 4248   4.608   5.052  11.446 -0.2490  0.0538  0.2413
  371OAPE   C5A 4249   4.191   5.069  11.638  0.2249  0.2651  0.2877
  371OAPE   C1B 4250   4.746   4.269  10.391 -0.1097  0.1587 -0.2496
  371OAPE   D2B 4251   4.823   4.165  10.792 -0.1027  0.3466  0.0981
  371OAPE   C3B 4252   4.534   4.006  10.966 -0.1012 -0.1382  0.0552
  371OAPE   C4B 4253   4.262   3.788  10.888 -0.1803  0.2065  0.2330
  372OAPE   NH3 4254   6.973  -0.093  10.735  0.0408  0.0521 -0.3990
  372OAPE   PO4 4255   7.313   0.112  10.656 -0.0612  0.0517  0.0804
  372OAPE   GL1 4256   7.186   0.025  11.177  0.2195 -0.0109  0.3224
  372OAPE   GL2 4257   7.332   0.343  11.147  0.1983  0.0341 -0.0110
  372OAPE   D1A 4258   6.969   0.141  11.495  0.0554  0.3314 -0.0988
  372OAPE   D2A 4259   7.331   0.332  11.630  0.1987  0.0399  0.2315
  372OAPE   D3A 4260   7.078   0.041  11.992 -0.1350  0.0853  0.2323
  372OAPE   D4A 4261   6.661   0.228  11.878  0.3824  0.2194  0.0223
  372OAPE   C5A 4262   6.437   0.215  12.234 -0.4039  0.0773 -0.1475
  372OAPE   C1B 4263   7.731   0.497  11.329  0.0567 -0.0429  0.1335
  372OAPE   D2B 4264   8.084   0.332  11.559 -0.0038  0.0348  0.2093
  372OAPE   C3B 4265   8.395   0.506  11.846 -0.1630 -0.0540 -0.0108
  372OAPE   C4B 4266   8.440   0.612  12.250 -0.0955 -0.0264 -0.1525
  373OAPE   NH3 4267   5.242   4.035   8.083 -0.0292  0.1338  0.0952
  373OAPE   PO4 4268   5.215   3.734   7.893 -0.1775  0.1456  0.1076
  373OAPE   GL1 4269   4.865   3.523   7.907  0.2130 -0.0102  0.2049
  373OAPE   GL2 4270   4.532   3.643   7.681 -0.0960 -0.0520  0.2536
  373OAPE   D1A 4271   4.724   3.132   7.680 -0.0865  0.0254  0.1419
  373OAPE   D2A 4272   5.088   2.844   7.541 -0.0585 -0.0692 -0.1458
  373OAPE   D3A 4273   4.953   2.716   7.989 -0.1152 -0.0282 -0.2064
  373OAPE   D4A 4274   4.526   2.653   7.864  0.1922 -0.2328 -0.0353
  373OAPE   C5A 4275   4.517   2.733   7.452 -0.0550 -0.0031 -0.1468
  373OAPE   C1B 4276   4.547   3.408   7.323  0.3670  0.1283  0.1421
  373OAPE   D2B 4277   4.342   3.458   7.015 -0.1354 -0.0860  0.2422
  373OAPE   C3B 4278   4.041   3.458   6.820  0.1901 -0.0161  0.2998
  373OAPE   C4B 4279   3.604   3.451   6.697 -0.1996 -0.1969 -0.1710
  374OAPE   NH3 4280   2.622   3.979   8.662  0.0513  0.0160  0.2043
  374OAPE   PO4 4281   3.083   3.966   8.572  0.0938  0.2500  0.0384
  374OAPE   GL1 4282   3.415   3.806   8.335 -0.1006  0.1988 -0.1314
  374OAPE   GL2 4283   3.474   3.843   8.011  0.3251  0.2055  0.0134
  374OAPE   D1A 4284   3.828   3.671   8.517 -0.1343  0.3288  0.0515
  374OAPE   D2A 4285   3.501   3.358   8.500  0.3707 -0.1119  0.0488
  374OAPE   D3A 4286   3.131   3.274   8.239  0.1749  0.1351  0.0558
  374OAPE   D4A 4287   2.759   3.066   8.284 -0.1294  0.0587  0.2186
  374OAPE   C5A 4288   2.752   2.596   8.033 -0.1475 -0.0912  0.1265
  374OAPE   C1B 4289   3.565   3.403   8.004  0.0961  0.1195  0.0003
  374OAPE   D2B 4290   3.710   3.023   7.945 -0.0997  0.0918 -0.3018
  374OAPE   C3B 4291   3.592   2.641   7.777  0.2025  0.2678 -0.0059
  374OAPE   C4B 4292   3.190   2.401   7.714 -0.2249 -0.1809 -0.0488
  375CHOL   ROH 4293   1.349   1.049  13.335  0.0237  0.0338  0.0812
  375CHOL    R1 4294   1.320   0.960  13.068  0.1245 -0.0109  0.0844
  375CHOL    R2 4295   1.478   0.762  12.958  0.1614 -0.0334  0.1793
  375CHOL    R3 4296   1.238   0.648  12.900  0.1810 -0.0373  0.1054
  375CHOL    R4 4297   1.432   0.508  12.729  0.2111  0.0917  0.0291
  375CHOL    R5 4298   1.248   0.607  12.664  0.1967  0.1015  0.0803
  375CHOL    C1 4299   1.180   0.252  12.540  0.2585  0.1609 -0.1276
  375CHOL    C2 4300   1.137   0.202  12.185 -0.3286 -0.2323 -0.0234
  376CHOL   ROH 4301   4.328   6.777  10.562 -0.1378 -0.1885 -0.0215
  376CHOL    R1 4302   4.469   6.837  10.801  0.0836 -0.1593 -0.1559
  376CHOL    R2 4303   4.355   6.980  11.008  0.3429  0.0517 -0.1491
  376CHOL    R3 4304   4.431   6.764  11.155  0.2799  0.0726 -0.0859
  376CHOL    R4 4305   4.414   6.984  11.349  0.2884  0.1120 -0.1402
  376CHOL    R5 4306   4.585   6.853  11.315  0.2674  0.0763 -0.0806
  376CHOL    C1 4307   4.520   6.784  11.685  0.1976  0.1667 -0.0759
  376CHOL    C2 4308   4.586   6.826  12.018  0.1031  0.2275 -0.0449
  377CHOL   ROH 4309   4.967   3.213  13.006 -0.1091 -0.1858  0.0257
  377CHOL    R1 4310   5.075   3.201  12.744 -0.0949 -0.0592  0.0248
  377CHOL    R2 4311   5.279   3.367  12.660 -0.1186  0.0137  0.1006
  377CHOL    R3 4312   5.399   3.132  12.595 -0.0755  0.0601  0.0125
  377CHOL    R4 4313   5.589   3.338  12.510 -0.1055  0.1202  0.1074
  377CHOL    R5 4314   5.510   3.177  12.388 -0.0699  0.1586  0.0390
  377CHOL    C1 4315   5.883   3.101  12.362 -0.0573  0.2258  0.0287
  377CHOL    C2 4316   6.065   2.816  12.196  0.2924  0.0616 -0.0417
  378CHOL   ROH 4317   4.964   3.286  10.543  0.1447 -0.0485 -0.0924
  378CHOL    R1 4318   4.970   3.068  10.724  0.2316 -0.0644 -0.1146
  378CHOL    R2 4319   4.740   2.947  10.818  0.2741 -0.0116  0.0563
  378CHOL    R3 4320   4.860   2.721  10.724  0.1420 -0.0366 -0.0562
  378CHOL    R4 4321   4.623   2.625  10.867  0.1683  0.0221  0.0295
  378CHOL    R5 4322   4.828   2.560  10.898  0.1583 -0.0680 -0.0813
  378CHOL    C1 4323   4.667   2.227  10.808 -0.0172  0.0182 -0.0917
  378CHOL    C2 4324   4.596   2.033  11.108 -0.1140 -0.0611  0.4434
  379CHOL   ROH 4325   2.538   1.739  12.182  0.2385 -0.0216 -0.1600
  379CHOL    R1 4326   2.545   1.525  11.998  0.0696 -0.0062 -0.1855
  379CHOL    R2 4327   2.394   1.523  11.766  0.0943  0.1567 -0.2036
  379CHOL    R3 4328   2.635   1.479  11.648  0.0712 -0.0433 -0.1804
  379CHOL    R4 4329   2.437   1.425  11.437  0.0432  0.0774 -0.1870
  379CHOL    R5 4330   2.597   1.292  11.504 -0.0618 -0.0358 -0.1569
  379CHOL    C1 4331   2.689   1.327  11.135 -0.0081 -0.1565 -0.1557
  379CHOL    C2 4332   2.960   1.055  11.102 -0.2514 -0.0514 -0.3347
  380CHOL   ROH 4333   3.262   0.402  13.016 -0.2550 -0.0431 -0.2012
  380CHOL    R1 4334   3.453   0.461  12.816 -0.2147 -0.1390 -0.1904
  380CHOL    R2 4335   3.455   0.335  12.570 -0.2291 -0.1805 -0.1661
  380CHOL    R3 4336   3.450   0.589  12.475 -0.1344 -0.1950 -0.2138
  380CHOL    R4 4337   3.671   0.462  12.332 -0.0744 -0.2646 -0.0725
  380CHOL    R5 4338   3.680   0.647  12.446 -0.1043 -0.2431 -0.0976
  380CHOL    C1 4339   3.792   0.775  12.105  0.1046 -0.3272 -0.0628
  380CHOL    C2 4340   3.930   0.805  11.723 -0.1501  0.1390 -0.0667
  381CHOL   ROH 4341   5.630   2.608  13.373  0.2255  0.3194  0.2666
  381CHOL    R1 4342   5.708   2.657  13.105  0.2106 -0.0184  0.1945
  381CHOL    R2 4343   5.670   2.473  12.903 -0.2049 -0.1131  0.3370
  381CHOL    R3 4344   5.542   2.680  12.782  0.1135  0.0361  0.2509
  381CHOL    R4 4345   5.666   2.532  12.563  0.1117 -0.0649  0.3398
  381CHOL    R5 4346   5.688   2.744  12.604  0.3104 -0.1008  0.3688
  381CHOL    C1 4347   5.544   2.762  12.251  0.5950  0.1032  0.2606
  381CHOL    C2 4348   5.370   2.546  12.044  0.2701  0.1385 -0.4152
  382CHOL   ROH 4349   3.106   3.033   9.229  0.1238 -0.1470  0.0004
  382CHOL    R1 4350   3.268   3.123   9.443  0.0027  0.0288  0.0208
  382CHOL    R2 4351   3.192   3.097   9.707 -0.0141 -0.0302  0.0104
  382CHOL    R3 4352   3.432   2.972   9.731  0.1091  0.2098  0.0563
  382CHOL    R4 4353   3.359   3.045  10.006 -0.1145 -0.0363  0.0659
  382CHOL    R5 4354   3.545   3.093   9.904 -0.1095  0.2261  0.1918
  382CHOL    C1 4355   3.681   2.897  10.201 -0.0573  0.1853  0.1412
  382CHOL    C2 4356   3.786   2.906  10.624  0.0382  0.1452 -0.0164
  383CHOL   ROH 4357   2.332   1.419  13.048  0.4309  0.0971 -0.0701
  383CHOL    R1 4358   2.167   1.382  12.821  0.2019 -0.0384  0.1145
  383CHOL    R2 4359   2.154   1.565  12.615 -0.1141 -0.0891  0.0801
  383CHOL    R3 4360   2.214   1.348  12.462 -0.1664 -0.0957  0.0688
  383CHOL    R4 4361   2.046   1.514  12.290  0.0713  0.0564 -0.0061
  383CHOL    R5 4362   2.014   1.304  12.338 -0.1099  0.0712 -0.0774
  383CHOL    C1 4363   2.040   1.281  11.958  0.1300  0.1349 -0.0669
  383CHOL    C2 4364   1.794   1.520  11.694 -0.2402  0.0836  0.3606
  384CHOL   ROH 4365   2.256   1.507   9.609 -0.2198 -0.1396  0.0398
  384CHOL    R1 4366   2.357   1.571   9.865 -0.0329 -0.2517 -0.0041
  384CHOL    R2 4367   2.195   1.595  10.087  0.0497  0.1857  0.0184
  384CHOL    R3 4368   2.367   1.412  10.193 -0.3150 -0.1497  0.0555
  384CHOL    R4 4369   2.274   1.571  10.423  0.1475  0.2195 -0.0016
  384CHOL    R5 4370   2.481   1.533  10.366  0.0451 -0.2966 -0.0735
  384CHOL    C1 4371   2.481   1.386  10.718 -0.1379 -0.0757  0.0216
  384CHOL    C2 4372   2.315   1.623  10.922 -0.0875 -0.0459  0.1369
  385CHOL   ROH 4373   0.071   2.585  10.906  0.0874  0.0355  0.0541
  385CHOL    R1 4374   0.272   2.609  11.105  0.1039 -0.0159  0.0440
  385CHOL    R2 4375   0.213   2.648  11.372  0.1282  0.1106  0.0315
  385CHOL    R3 4376   0.370   2.429  11.405 -0.0012  0.0274  0.1053
  385CHOL    R4 4377   0.444   2.607  11.626  0.2700  0.1643 -0.0875
  385CHOL    R5 4378   0.580   2.517  11.481  0.1129 -0.0506 -0.1074
  385CHOL    C1 4379   0.726   2.378  11.805  0.2310  0.1174 -0.0875
  385CHOL    C2 4380   0.889   2.576  12.010  0.0068  0.0620 -0.0379
  386CHOL   ROH 4381   7.232   5.529  11.304  0.0894  0.1437 -0.0041
  386CHOL    R1 4382   7.303   5.725  11.495  0.0159  0.1229  0.0453
  386CHOL    R2 4383   7.199   5.727  11.752  0.0639 -0.0191  0.0690
  386CHOL    R3 4384   7.462   5.728  11.823  0.0783  0.1049  0.0148
  386CHOL    R4 4385   7.320   5.839  12.055  0.0467 -0.2262  0.1538
  386CHOL    R5 4386   7.487   5.930  11.949 -0.0437  0.0015  0.2071
  386CHOL    C1 4387   7.637   5.906  12.299  0.0501 -0.2303  0.1524
  386CHOL    C2 4388   7.782   5.988  12.598 -0.2389 -0.3078 -0.0683
  387CHOL   ROH 4389   1.008   1.830  10.149  0.0604  0.1736 -0.0133
  387CHOL    R1 4390   1.046   1.803  10.428  0.0264 -0.0347 -0.0269
  387CHOL    R2 4391   1.267   1.676  10.536  0.0937  0.0209 -0.0919
  387CHOL    R3 4392   1.294   1.910  10.672 -0.0898 -0.0713  0.1073
  387CHOL    R4 4393   1.416   1.709  10.846  0.0132 -0.1286 -0.0367
  387CHOL    R5 4394   1.260   1.850  10.901 -0.0911 -0.2807  0.0521
  387CHOL    C1 4395   1.528   1.948  11.154 -0.2058 -0.3022  0.1824
  387CHOL    C2 4396   1.611   1.959  11.513 -0.1579 -0.0420  0.0095
  388CHOL   ROH 4397   7.296   3.953  11.072 -0.0078 -0.2345 -0.0046
  388CHOL    R1 4398   7.406   3.971  11.332 -0.0062 -0.2897 -0.0015
  388CHOL    R2 4399   7.385   4.198  11.487  0.1628 -0.2545 -0.0293
  388CHOL    R3 4400   7.281   4.026  11.669  0.0194 -0.1526 -0.0135
  388CHOL    R4 4401   7.276   4.287  11.803  0.2292 -0.1328 -0.0400
  388CHOL    R5 4402   7.365   4.103  11.880  0.0798 -0.1988 -0.0200
  388CHOL    C1 4403   7.114   4.177  12.158  0.1331  0.0338 -0.0313
  388CHOL    C2 4404   6.903   4.007  12.515 -0.2277 -0.2206  0.1401
  389CHOL   ROH 4405   0.540   0.445  13.705 -0.3159 -0.1135  0.0445
  389CHOL    R1 4406   0.433   0.580  13.481 -0.3309 -0.0061  0.1164
  389CHOL    R2 4407   0.464   0.488  13.223  0.0043  0.3325  0.0305
  389CHOL    R3 4408   0.193   0.506  13.217 -0.0238 -0.0464 -0.1590
  389CHOL    R4 4409   0.280   0.629  12.966  0.0268  0.5062  0.1073
  389CHOL    R5 4410   0.149   0.718  13.115 -0.2321  0.0744  0.1602
  389CHOL    C1 4411  -0.082   0.727  12.811  0.0135  0.2516 -0.0257
  389CHOL    C2 4412  -0.073   0.681  12.538  0.1452  0.0824  0.0839
  390CHOL   ROH 4413   3.485   1.729  12.772  0.1032  0.1116  0.0989
  390CHOL    R1 4414   3.612   1.637  12.536  0.0199  0.0264  0.0891
  390CHOL    R2 4415   3.615   1.370  12.463 -0.2293  0.0393  0.0549
  390CHOL    R3 4416   3.511   1.466  12.231 -0.1329  0.1634  0.0595
  390CHOL    R4 4417   3.672   1.234  12.150 -0.3740 -0.0133  0.0486
  390CHOL    R5 4418   3.687   1.437  12.071 -0.1584 -0.0179  0.0561
  390CHOL    C1 4419   3.607   1.245  11.750 -0.3677  0.0726  0.0492
  390CHOL    C2 4420   3.449   1.103  11.251 -0.1545 -0.1459  0.2305
  391CHOL   ROH 4421   2.658   4.368  10.204  0.0605  0.1284 -0.0310
  391CHOL    R1 4422   2.875   4.246  10.338 -0.0215  0.1169  0.0911
  391CHOL    R2 4423   2.866   4.179  10.606 -0.2784 -0.1286  0.0228
  391CHOL    R3 4424   2.935   3.933  10.514 -0.0548 -0.0152 -0.1273
  391CHOL    R4 4425   3.092   3.967  10.758 -0.2134 -0.0857 -0.0104
  391CHOL    R5 4426   3.168   3.914  10.561 -0.0646  0.1144 -0.0116
  391CHOL    C1 4427   3.288   3.611  10.760  0.0342  0.0458 -0.1706
  391CHOL    C2 4428   3.377   3.218  10.914 -0.1187 -0.1094  0.1302
  392CHOL   ROH 4429   6.564   1.646  10.738 -0.0063 -0.0105 -0.0660
  392CHOL    R1 4430   6.668   1.597  10.997 -0.1115 -0.1350 -0.0468
  392CHOL    R2 4431   6.713   1.800  11.180  0.1357 -0.1815 -0.0555
  392CHOL    R3 4432   6.556   1.646  11.339 -0.1005  0.0405 -0.0665
  392CHOL    R4 4433   6.661   1.853  11.517  0.2779 -0.1644 -0.0353
  392CHOL    R5 4434   6.672   1.638  11.548 -0.0750 -0.1983 -0.0850
  392CHOL    C1 4435   6.483   1.740  11.863  0.1388  0.0540 -0.0339
  392CHOL    C2 4436   6.307   2.031  12.179 -0.3154 -0.2354 -0.0530
  393CHOL   ROH 4437   2.182   5.727   6.569 -0.1098  0.0579 -0.0600
  393CHOL    R1 4438   2.083   5.795   6.313 -0.0418  0.0385 -0.0909
  393CHOL    R2 4439   2.162   6.024   6.180  0.0278  0.0019 -0.1053
  393CHOL    R3 4440   2.222   5.849   5.981  0.0375 -0.0350 -0.0709
  393CHOL    R4 4441   2.257   6.114   5.860  0.1116 -0.0487 -0.0954
  393CHOL    R5 4442   2.134   5.951   5.783  0.0953 -0.0386 -0.1023
  393CHOL    C1 4443   2.370   6.002   5.487  0.1695 -0.1128 -0.0573
  393CHOL    C2 4444   2.307   6.298   5.252  0.2541 -0.0587 -0.4138
  394CHOL   ROH 4445   3.210   6.500  11.724 -0.1991 -0.3502  0.1839
  394CHOL    R1 4446   3.451   6.432  11.855 -0.0906 -0.0426  0.1518
  394CHOL    R2 4447   3.648   6.618  11.910 -0.3031  0.2048  0.0919
  394CHOL    R3 4448   3.620   6.525  12.164 -0.1459  0.2026  0.1106
  394CHOL    R4 4449   3.877   6.666  12.165 -0.0969  0.1169 -0.0721
  394CHOL    R5 4450   3.841   6.461  12.229 -0.1174  0.1254 -0.0557
  394CHOL    C1 4451   3.982   6.608  12.552  0.1708  0.0636 -0.1501
  394CHOL    C2 4452   4.226   6.703  12.818  0.1907  0.2970  0.1472
  395CHOL   ROH 4453   0.377   2.873  13.683 -0.2027  0.1152  0.0098
  395CHOL    R1 4454   0.426   2.909  13.406 -0.2647  0.1270  0.0009
  395CHOL    R2 4455   0.344   2.726  13.216 -0.1391  0.0426  0.0325
  395CHOL    R3 4456   0.226   2.944  13.104 -0.3290 -0.0651  0.0180
  395CHOL    R4 4457   0.267   2.759  12.880 -0.0881 -0.0222  0.0137
  395CHOL    R5 4458   0.332   2.967  12.891 -0.2938  0.0485  0.0430
  395CHOL    C1 4459   0.111   2.983  12.581 -0.2368 -0.1610 -0.0108
  395CHOL    C2 4460  -0.013   3.143  12.184  0.2573  0.0794 -0.1342
  396CHOL   ROH 4461   0.649   5.633  14.087 -0.2127  0.0266  0.0091
  396CHOL    R1 4462   0.686   5.646  13.806 -0.0559 -0.0392  0.0263
  396CHOL    R2 4463   0.798   5.439  13.661 -0.1735 -0.1585  0.1104
  396CHOL    R3 4464   0.570   5.461  13.515 -0.0782  0.0362 -0.0144
  396CHOL    R4 4465   0.754   5.309  13.344 -0.1984 -0.3857  0.2047
  396CHOL    R5 4466   0.646   5.491  13.290  0.0802 -0.2722 -0.0105
  396CHOL    C1 4467   0.514   5.254  13.022 -0.1235 -0.3352  0.1424
  396CHOL    C2 4468   0.485   5.052  12.682  0.1657  0.3410 -0.1070
  397CHOL   ROH 4469   3.431   1.010   7.705 -0.1747 -0.0334 -0.0091
  397CHOL    R1 4470   3.712   1.029   7.736 -0.1781 -0.0502  0.0317
  397CHOL    R2 4471   3.870   1.181   7.568 -0.1185 -0.2326 -0.0791
  397CHOL    R3 4472   3.953   1.294   7.801 -0.1490 -0.0266 -0.1656
  397CHOL    R4 4473   4.173   1.342   7.612  0.0112 -0.4646 -0.1055
  397CHOL    R5 4474   4.189   1.248   7.808 -0.1928 -0.2440  0.0233
  397CHOL    C1 4475   4.427   1.542   7.856  0.0581 -0.4062 -0.2020
  397CHOL    C2 4476   4.623   1.723   8.109  0.3265 -0.0207 -0.1037
  398CHOL   ROH 4477   6.622   7.369  11.191  0.1174  0.1997 -0.0551
  398CHOL    R1 4478   6.774   7.354  11.429  0.0993  0.0171 -0.0535
  398CHOL    R2 4479   6.671   7.424  11.676  0.1180 -0.0574 -0.0249
  398CHOL    R3 4480   6.753   7.175  11.745  0.0053 -0.1280 -0.1406
  398CHOL    R4 4481   6.741   7.322  11.998  0.0925 -0.2306 -0.0732
  398CHOL    R5 4482   6.912   7.211  11.921  0.0359 -0.2783 -0.1344
  398CHOL    C1 4483   6.859   7.028  12.251 -0.0282 -0.3976 -0.2098
  398CHOL    C2 4484   6.737   6.795  12.468 -0.1305  0.1249 -0.2244
  399CHOL   ROH 4485   0.474   6.919  13.923  0.2551  0.1934  0.0192
  399CHOL    R1 4486   0.459   7.086  13.695  0.1854  0.0422 -0.0881
  399CHOL    R2 4487   0.500   6.993  13.439 -0.0252 -0.1556 -0.0487
  399CHOL    R3 4488   0.256   7.104  13.393 -0.0030 -0.0729  0.0284
  399CHOL    R4 4489   0.375   7.075  13.127 -0.0773 -0.0852 -0.0102
  399CHOL    R5 4490   0.294   7.258  13.213  0.0024 -0.0649  0.0327
  399CHOL    C1 4491   0.074   7.228  12.903 -0.0867  0.0334  0.0845
  399CHOL    C2 4492  -0.009   7.409  12.555  0.0578 -0.4890 -0.4424
  400CHOL   ROH 4493   6.470   5.147  11.080 -0.0048 -0.0818  0.1269
  400CHOL    R1 4494   6.367   5.080  11.335 -0.0682 -0.1337  0.0890
  400CHOL    R2 4495   6.520   4.954  11.528 -0.1124 -0.1726  0.1065
  400CHOL    R3 4496   6.442   5.165  11.681 -0.1521 -0.1997  0.1220
  400CHOL    R4 4497   6.591   4.991  11.864  0.0503 -0.0752  0.0618
  400CHOL    R5 4498   6.389   5.068  11.893  0.0258 -0.1947  0.1647
  400CHOL    C1 4499   6.560   5.211  12.203  0.1077 -0.0438  0.0503
  400CHOL    C2 4500   6.818   5.243  12.536 -0.1133 -0.1227  0.3081
  401CHOL   ROH 4501   3.079   5.326   6.532 -0.1568 -0.1401 -0.0301
  401CHOL    R1 4502   3.146   5.199   6.288  0.0116  0.0435 -0.0831
  401CHOL    R2 4503   3.100   4.931   6.242  0.4150 -0.0203 -0.1719
  401CHOL    R3 4504   2.967   5.023   6.024  0.2456 -0.1404 -0.1209
  401CHOL    R4 4505   3.063   4.758   5.946  0.3496 -0.0997 -0.1171
  401CHOL    R5 4506   3.096   4.944   5.838  0.1872 -0.1055 -0.1737
  401CHOL    C1 4507   2.917   4.744   5.568  0.1524 -0.2587 -0.0373
  401CHOL    C2 4508   2.817   4.727   5.254 -0.0376 -0.0230 -0.0532
  402CHOL   ROH 4509   3.785   0.521   9.540 -0.1908  0.1379 -0.0010
  402CHOL    R1 4510   3.838   0.743   9.707 -0.1278  0.1113  0.0155
  402CHOL    R2 4511   4.026   0.935   9.644 -0.1066  0.0898  0.0054
  402CHOL    R3 4512   3.817   1.105   9.679 -0.0752  0.1172  0.0582
  402CHOL    R4 4513   4.055   1.264   9.745 -0.0665 -0.0129  0.3399
  402CHOL    R5 4514   3.878   1.236   9.871 -0.1403 -0.0839  0.2182
  402CHOL    C1 4515   3.875   1.616   9.837 -0.0137 -0.0469  0.5842
  402CHOL    C2 4516   4.108   1.844   9.632 -0.3768  0.1020  0.1536
  403CHOL   ROH 4517   5.865   4.849  13.697  0.2095 -0.0885  0.0348
  403CHOL    R1 4518   5.985   4.933  13.455  0.1784 -0.1073  0.0129
  403CHOL    R2 4519   6.214   4.816  13.353  0.0962 -0.1953 -0.0692
  403CHOL    R3 4520   6.060   4.784  13.131  0.0196 -0.0938 -0.0314
  403CHOL    R4 4521   6.333   4.815  13.029 -0.0045 -0.0984 -0.1073
  403CHOL    R5 4522   6.159   4.931  12.970 -0.0082 -0.0499 -0.0107
  403CHOL    C1 4523   6.259   4.785  12.632 -0.1351  0.0533 -0.0940
  403CHOL    C2 4524   6.201   4.674  12.236  0.0175  0.1403 -0.0326
  404CHOL   ROH 4525   5.827   1.196  13.622  0.0713 -0.3559 -0.0073
  404CHOL    R1 4526   5.848   1.335  13.376  0.1389 -0.2975  0.0310
  404CHOL    R2 4527   5.967   1.226  13.152 -0.1088 -0.3771 -0.0615
  404CHOL    R3 4528   5.730   1.290  13.035 -0.0821 -0.0257  0.0659
  404CHOL    R4 4529   5.924   1.284  12.814 -0.1797 -0.2658 -0.0331
  404CHOL    R5 4530   5.790   1.448  12.865  0.0679 -0.0768  0.0625
  404CHOL    C1 4531   5.677   1.378  12.507 -0.1960  0.1289  0.1029
  404CHOL    C2 4532   5.427   1.608  12.138 -0.2360 -0.3492 -0.0591
  405CHOL   ROH 4533   7.150   2.805  13.869 -0.0869 -0.3191 -0.1242
  405CHOL    R1 4534   7.169   2.887  13.598 -0.0531 -0.1822 -0.0809
  405CHOL    R2 4535   7.035   2.759  13.394  0.0115 -0.1105 -0.1701
  405CHOL    R3 4536   6.942   3.009  13.342 -0.0308 -0.1039 -0.0636
  405CHOL    R4 4537   6.951   2.877  13.080  0.0316  0.0236 -0.1255
  405CHOL    R5 4538   7.043   3.068  13.133 -0.0137  0.0166 -0.0216
  405CHOL    C1 4539   6.814   3.181  12.849  0.0037  0.1079  0.0005
  405CHOL    C2 4540   6.748   3.317  12.443  0.1527 -0.2436  0.0407
  406CHOL   ROH 4541   2.150   6.215  14.000 -0.1227  0.0194 -0.1476
  406CHOL    R1 4542   2.240   6.115  13.751 -0.1083  0.0505 -0.1544
  406CHOL    R2 4543   2.247   6.270  13.522  0.0616  0.1278 -0.0959
  406CHOL    R3 4544   2.508   6.192  13.517  0.0158 -0.0362 -0.0443
  406CHOL    R4 4545   2.445   6.262  13.239  0.1468  0.1354 -0.0374
  406CHOL    R5 4546   2.530   6.074  13.309  0.0052  0.0443 -0.0943
  406CHOL    C1 4547   2.805   6.186  13.069  0.1535 -0.0141  0.0451
  406CHOL    C2 4548   2.905   6.234  12.761 -0.0178 -0.2779  0.1162
  407CHOL   ROH 4549   8.121   4.168  12.114 -0.0057 -0.1438 -0.0325
  407CHOL    R1 4550   7.927   4.353  12.203  0.0488 -0.1027  0.0021
  407CHOL    R2 4551   7.705   4.420  12.052  0.1208  0.0720 -0.0312
  407CHOL    R3 4552   7.570   4.348  12.277  0.0243  0.0161 -0.1091
  407CHOL    R4 4553   7.405   4.558  12.156  0.0884  0.0599 -0.1090
  407CHOL    R5 4554   7.480   4.554  12.361  0.0036 -0.0061 -0.0838
  407CHOL    C1 4555   7.104   4.571  12.427 -0.0210  0.0004 -0.2274
  407CHOL    C2 4556   6.709   4.740  12.276 -0.0633 -0.2574  0.1583
  408CHOL   ROH 4557   2.891   5.748  10.856  0.0978  0.1112 -0.0016
  408CHOL    R1 4558   2.994   5.625  11.090  0.1011  0.0977 -0.0117
  408CHOL    R2 4559   2.951   5.727  11.343  0.0257  0.0291 -0.0032
  408CHOL    R3 4560   2.858   5.477  11.393  0.1049 -0.0145 -0.0626
  408CHOL    R4 4561   2.987   5.560  11.643 -0.4405  0.2178  0.1698
  408CHOL    R5 4562   3.027   5.377  11.530 -0.0801  0.1800  0.3314
  408CHOL    C1 4563   2.921   5.227  11.864 -0.6377  0.2867  0.2149
  408CHOL    C2 4564   3.108   5.062  12.219 -0.1082 -0.1123  0.2339
  409CHOL   ROH 4565   1.381   1.485  13.525 -0.0911 -0.0840  0.0668
  409CHOL    R1 4566   1.271   1.675  13.346 -0.0317 -0.0797  0.0339
  409CHOL    R2 4567   1.357   1.701  13.085 -0.0011 -0.1296  0.0373
  409CHOL    R3 4568   1.093   1.667  13.028 -0.0034 -0.0780  0.0185
  409CHOL    R4 4569   1.199   1.818  12.800  0.0503 -0.1422  0.0038
  409CHOL    R5 4570   1.028   1.872  12.924  0.0526 -0.0820 -0.0221
  409CHOL    C1 4571   0.860   1.854  12.582  0.0781 -0.1010 -0.0333
  409CHOL    C2 4572   0.620   1.780  12.313  0.2070 -0.1715  0.2729
  410CHOL   ROH 4573   4.686   2.445  12.762  0.2212 -0.0994  0.1441
  410CHOL    R1 4574   4.690   2.356  12.494  0.1465 -0.0818  0.1369
  410CHOL    R2 4575   4.675   2.528  12.279  0.0760 -0.0689  0.1526
  410CHOL    R3 4576   4.903   2.402  12.203  0.0593 -0.0539  0.0765
  410CHOL    R4 4577   4.764   2.462  11.952  0.0435  0.0756  0.1135
  410CHOL    R5 4578   4.837   2.267  12.017  0.0318  0.0379  0.0181
  410CHOL    C1 4579   5.030   2.304  11.690  0.0088  0.1738  0.0195
  410CHOL    C2 4580   5.073   2.336  11.248 -0.0984 -0.0334 -0.2832
  411CHOL   ROH 4581   3.909   7.249  13.535  0.0926  0.2442  0.0085
  411CHOL    R1 4582   3.847   7.170  13.270  0.0391  0.0786  0.0695
  411CHOL    R2 4583   3.897   7.332  13.052 -0.0191 -0.0537 -0.0372
  411CHOL    R3 4584   4.032   7.115  12.961 -0.0277 -0.1005  0.0589
  411CHOL    R4 4585   3.951   7.258  12.718  0.0965 -0.1181 -0.0049
  411CHOL    R5 4586   3.913   7.049  12.764  0.0318 -0.1075  0.0199
  411CHOL    C1 4587   4.110   7.011  12.440  0.1557 -0.1996  0.1040
  411CHOL    C2 4588   4.275   7.235  12.273 -0.1387  0.2145  0.3692
  412CHOL   ROH 4589   4.383   4.677  13.312 -0.0918  0.0768 -0.0495
  412CHOL    R1 4590   4.559   4.701  13.091 -0.0241  0.0182 -0.0011
  412CHOL    R2 4591   4.495   4.610  12.839  0.0250  0.0170 -0.0104
  412CHOL    R3 4592   4.556   4.864  12.766  0.1096 -0.0036 -0.0147
  412CHOL    R4 4593   4.539   4.716  12.513 -0.2805  0.0681 -0.0384
  412CHOL    R5 4594   4.706   4.838  12.581 -0.1174 -0.0585 -0.1976
  412CHOL    C1 4595   4.622   5.017  12.255 -0.3791  0.0786 -0.0587
  412CHOL    C2 4596   4.693   5.208  11.952 -0.2415  0.2378  0.0123
  413CHOL   ROH 4597   2.717   4.910  13.767  0.2797 -0.1875 -0.1164
  413CHOL    R1 4598   2.607   4.970  13.513  0.1442 -0.1692 -0.0550
  413CHOL    R2 4599   2.489   5.212  13.456  0.0106 -0.2028  0.0570
  413CHOL    R3 4600   2.667   5.214  13.250 -0.0745 -0.0731 -0.0166
  413CHOL    R4 4601   2.507   5.457  13.212 -0.0725 -0.0408  0.2113
  413CHOL    R5 4602   2.542   5.300  13.064 -0.1421  0.0591  0.0916
  413CHOL    C1 4603   2.684   5.600  12.877 -0.2008  0.1752  0.2320
  413CHOL    C2 4604   2.583   5.823  12.522  0.1234  0.2060 -0.1427
  414CHOL   ROH 4605   5.323   7.376  13.530 -0.2960  0.0238 -0.5035
  414CHOL    R1 4606   5.460   7.359  13.283 -0.0042 -0.0362 -0.3426
  414CHOL    R2 4607   5.674   7.522  13.221  0.0415 -0.0212 -0.1483
  414CHOL    R3 4608   5.799   7.285  13.173  0.1419 -0.0160  0.0736
  414CHOL    R4 4609   5.987   7.490  13.078  0.1286 -0.0152  0.0385
  414CHOL    R5 4610   5.912   7.320  12.964  0.2415 -0.1162  0.1088
  414CHOL    C1 4611   6.286   7.249  12.950  0.2735 -0.0069  0.3557
  414CHOL    C2 4612   6.509   7.383  12.581  0.0545  0.1501 -0.0002
  415CHOL   ROH 4613   0.827   0.909  10.722  0.2031  0.1141 -0.0524
  415CHOL    R1 4614   1.011   0.946  10.933  0.3062 -0.1458 -0.0936
  415CHOL    R2 4615   0.932   0.998  11.193  0.4343  0.0791 -0.1019
  415CHOL    R3 4616   1.088   0.783  11.249  0.0674 -0.1860 -0.0525
  415CHOL    R4 4617   1.005   0.885  11.511  0.4825  0.2273 -0.0590
  415CHOL    R5 4618   1.210   0.847  11.445  0.3671 -0.2341 -0.2110
  415CHOL    C1 4619   1.195   0.618  11.749  0.1661  0.0647  0.0123
  415CHOL    C2 4620   1.280   0.653  12.122 -0.0051  0.0467 -0.1196
  416CHOL   ROH 4621   5.483   2.841   8.982 -0.1329 -0.1628 -0.0521
  416CHOL    R1 4622   5.439   2.768   9.251 -0.0124 -0.1481 -0.0280
  416CHOL    R2 4623   5.235   2.876   9.403  0.2167  0.0579  0.1384
  416CHOL    R3 4624   5.170   2.615   9.443 -0.0411  0.1211  0.1527
  416CHOL    R4 4625   5.004   2.763   9.634  0.1478  0.2967  0.1897
  416CHOL    R5 4626   5.138   2.597   9.680 -0.0082  0.1573  0.1614
  416CHOL    C1 4627   4.809   2.452   9.806 -0.1344  0.4952  0.2329
  416CHOL    C2 4628   4.502   2.427  10.103 -0.0889  0.0441 -0.0038
  417CHOL   ROH 4629   4.976   3.504  11.282  0.0980 -0.1054  0.0387
  417CHOL    R1 4630   5.014   3.770  11.373  0.0018 -0.1369  0.1744
  417CHOL    R2 4631   4.958   3.990  11.216  0.2116 -0.0806  0.1730
  417CHOL    R3 4632   4.805   4.062  11.429 -0.0530 -0.1436  0.0082
  417CHOL    R4 4633   4.848   4.312  11.281  0.1729 -0.0918  0.1616
  417CHOL    R5 4634   4.889   4.278  11.492 -0.1031 -0.1808  0.2021
  417CHOL    C1 4635   4.641   4.566  11.518 -0.0980 -0.1575  0.0002
  417CHOL    C2 4636   4.536   4.734  11.751 -0.1558  0.2799 -0.1171
  418CHOL   ROH 4637   5.711   7.684  10.969  0.1300  0.1285  0.2424
  418CHOL    R1 4638   5.761   7.721  11.245 -0.0818  0.1575  0.2790
  418CHOL    R2 4639   5.558   7.732  11.432 -0.2158 -0.1002  0.1605
  418CHOL    R3 4640   5.701   7.534  11.552 -0.0538  0.0505  0.2188
  418CHOL    R4 4641   5.505   7.619  11.754 -0.4068 -0.3428  0.0467
  418CHOL    R5 4642   5.722   7.607  11.780 -0.4142 -0.0321  0.2803
  418CHOL    C1 4643   5.608   7.368  12.055 -0.3659 -0.3426  0.0350
  418CHOL    C2 4644   5.531   7.051  12.252 -0.0318  0.0430  0.1775
  419CHOL   ROH 4645   3.043   7.475  10.247 -0.0632 -0.0443  0.0711
  419CHOL    R1 4646   3.074   7.448  10.527 -0.0809 -0.0765  0.0702
  419CHOL    R2 4647   3.285   7.310  10.640 -0.0866 -0.0886  0.0680
  419CHOL    R3 4648   3.323   7.543  10.776 -0.0972 -0.1035  0.0964
  419CHOL    R4 4649   3.492   7.347  10.914 -0.0037 -0.0858  0.0051
  419CHOL    R5 4650   3.341   7.476  11.005 -0.0037 -0.1387  0.0785
  419CHOL    C1 4651   3.648   7.588  11.201  0.0348 -0.0981 -0.0048
  419CHOL    C2 4652   3.727   7.452  11.584  0.2135 -0.2510 -0.2261
  420CHOL   ROH 4653   4.729   3.717  13.275 -0.2420 -0.2263 -0.0359
  420CHOL    R1 4654   4.938   3.767  13.091 -0.2631 -0.2387 -0.0649
  420CHOL    R2 4655   4.927   3.684  12.828 -0.3731 -0.1001 -0.1093
  420CHOL    R3 4656   4.977   3.947  12.778 -0.2562 -0.0980  0.0171
  420CHOL    R4 4657   4.986   3.818  12.514 -0.1936  0.0105 -0.0292
  420CHOL    R5 4658   5.140   3.945  12.602 -0.1860 -0.0826  0.0852
  420CHOL    C1 4659   5.066   4.143  12.285  0.0205  0.0769  0.1360
  420CHOL    C2 4660   5.064   4.028  11.871  0.0161  0.1126 -0.0811
  421CHOL   ROH 4661   1.277   6.335  14.038  0.0770 -0.0291 -0.0385
  421CHOL    R1 4662   1.299   6.106  13.874  0.1129 -0.0009 -0.0743
  421CHOL    R2 4663   1.079   5.962  13.790  0.1434 -0.1222  0.0410
  421CHOL    R3 4664   1.185   6.006  13.543 -0.0267 -0.0320 -0.0163
  421CHOL    R4 4665   1.111   5.722  13.542  0.0807 -0.0556 -0.0312
  421CHOL    R5 4666   1.306   5.805  13.493  0.0172  0.0261 -0.1359
  421CHOL    C1 4667   1.228   5.624  13.167 -0.1155  0.0678 -0.1270
  421CHOL    C2 4668   1.203   5.580  12.700 -0.1302  0.2868 -0.0189
  422CHOL   ROH 4669   4.832   0.363  13.001 -0.1341  0.1633 -0.2484
  422CHOL    R1 4670   4.649   0.239  12.824 -0.1359 -0.1048 -0.0648
  422CHOL    R2 4671   4.634   0.304  12.556 -0.4438 -0.1838 -0.0698
  422CHOL    R3 4672   4.668   0.037  12.522 -0.1434 -0.1528 -0.0335
  422CHOL    R4 4673   4.656   0.146  12.250 -0.3121 -0.2063 -0.0493
  422CHOL    R5 4674   4.534  -0.017  12.330 -0.1157 -0.3352 -0.0044
  422CHOL    C1 4675   4.701  -0.198  12.039  0.0466 -0.1903 -0.0032
  422CHOL    C2 4676   4.563  -0.392  11.759  0.2509 -0.0479 -0.1385
  423CHOL   ROH 4677   2.079   5.282  10.956 -0.0409  0.3803  0.1289
  423CHOL    R1 4678   2.050   5.044  11.108 -0.0454  0.2292 -0.1036
  423CHOL    R2 4679   2.153   5.017  11.363  0.1579 -0.1072 -0.2144
  423CHOL    R3 4680   1.897   4.949  11.424  0.1691 -0.0257 -0.0728
  423CHOL    R4 4681   2.050   4.891  11.668  0.3029 -0.1563 -0.1849
  423CHOL    R5 4682   1.919   4.754  11.560  0.1811 -0.0746 -0.1437
  423CHOL    C1 4683   1.749   4.754  11.902  0.3977 -0.1084 -0.0347
  423CHOL    C2 4684   1.779   4.855  12.271 -0.2304  0.1045  0.2938
  424CHOL   ROH 4685   2.031   2.436  10.794 -0.1291 -0.1351  0.0590
  424CHOL    R1 4686   1.781   2.439  10.927 -0.0532 -0.1602  0.2010
  424CHOL    R2 4687   1.759   2.415  11.202  0.1341  0.2241  0.2505
  424CHOL    R3 4688   1.618   2.647  11.178 -0.0893  0.0692 -0.0058
  424CHOL    R4 4689   1.563   2.554  11.450 -0.0437  0.2746  0.0856
  424CHOL    R5 4690   1.415   2.606  11.298 -0.0743 -0.0168  0.0006
  424CHOL    C1 4691   1.316   2.852  11.572 -0.3569  0.1585 -0.2510
  424CHOL    C2 4692   1.033   2.717  11.567 -0.0001  0.1857  0.3632
  425CHOL   ROH 4693   4.902   1.553  10.536 -0.1277 -0.2788  0.3070
  425CHOL    R1 4694   4.718   1.760  10.594 -0.1051 -0.2660  0.3304
  425CHOL    R2 4695   4.598   1.912  10.396  0.1723 -0.0044  0.3585
  425CHOL    R3 4696   4.369   1.833  10.520 -0.0003 -0.0453  0.0263
  425CHOL    R4 4697   4.307   2.098  10.413  0.2086  0.0714  0.1773
  425CHOL    R5 4698   4.283   2.033  10.619 -0.0524 -0.1012  0.0990
  425CHOL    C1 4699   3.923   2.132  10.539  0.0676  0.0773 -0.2400
  425CHOL    C2 4700   3.676   2.285  10.849 -0.1845 -0.1648  0.2336
  426CHOL   ROH 4701   3.620   3.643   9.023  0.2123 -0.2116  0.3067
  426CHOL    R1 4702   3.690   3.369   9.023  0.0496 -0.2568  0.3448
  426CHOL    R2 4703   3.526   3.173   9.130 -0.2618 -0.2040  0.0119
  426CHOL    R3 4704   3.554   3.062   8.884  0.0927 -0.1267  0.0154
  426CHOL    R4 4705   3.499   2.836   9.061 -0.2220 -0.1708 -0.1575
  426CHOL    R5 4706   3.667   2.855   8.924 -0.0136 -0.1581  0.1091
  426CHOL    C1 4707   3.509   2.535   8.789  0.1340 -0.0789 -0.2531
  426CHOL    C2 4708   3.681   2.353   8.471  0.1189 -0.1337  0.1205
  427CHOL   ROH 4709   1.682  -0.059  11.164 -0.1191 -0.0199  0.0447
  427CHOL    R1 4710   1.932   0.011  11.277 -0.0355  0.0882 -0.2022
  427CHOL    R2 4711   2.038   0.265  11.257 -0.3479  0.2391  0.0143
  427CHOL    R3 4712   2.053   0.246  11.527  0.0514 -0.1425 -0.0228
  427CHOL    R4 4713   2.276   0.421  11.454 -0.2249  0.1989 -0.1000
  427CHOL    R5 4714   2.287   0.240  11.574  0.1346  0.0260 -0.3684
  427CHOL    C1 4715   2.427   0.493  11.823  0.2217 -0.1826 -0.2015
  427CHOL    C2 4716   2.647   0.455  12.100  0.0624  0.1351 -0.0941
  428CHOL   ROH 4717   1.007   5.982  11.261 -0.1679 -0.1085 -0.0348
  428CHOL    R1 4718   0.908   5.958  11.525 -0.1462 -0.1428 -0.0301
  428CHOL    R2 4719   1.074   5.943  11.746 -0.1299 -0.1207 -0.0424
  428CHOL    R3 4720   0.923   6.152  11.832 -0.1672 -0.1562 -0.0204
  428CHOL    R4 4721   1.118   6.108  12.047  0.0100  0.0245 -0.1400
  428CHOL    R5 4722   0.901   6.117  12.068  0.0195 -0.0702  0.0121
  428CHOL    C1 4723   1.002   6.400  12.303  0.0564  0.0756 -0.1763
  428CHOL    C2 4724   1.195   6.499  12.545 -0.0417 -0.2886  0.0931
  429CHOL   ROH 4725   1.421   7.102  13.580  0.1029 -0.5894  0.1697
  429CHOL    R1 4726   1.344   7.017  13.321  0.0225 -0.2801  0.0894
  429CHOL    R2 4727   1.355   7.184  13.101  0.2868 -0.1187  0.2245
  429CHOL    R3 4728   1.504   6.983  12.996  0.0235 -0.2477  0.0850
  429CHOL    R4 4729   1.397   7.125  12.764  0.1957  0.0616  0.1800
  429CHOL    R5 4730   1.381   6.911  12.804 -0.0832  0.0459  0.0352
  429CHOL    C1 4731   1.562   6.902  12.468 -0.1045  0.0456  0.0228
  429CHOL    C2 4732   1.620   7.068  12.118 -0.3966 -0.3548  0.0351
  430CHOL   ROH 4733   4.413   1.282  13.281 -0.1751 -0.2007 -0.0576
  430CHOL    R1 4734   4.373   1.335  13.006 -0.0162  0.1913 -0.0124
  430CHOL    R2 4735   4.557   1.471  12.853  0.3593 -0.1154  0.1556
  430CHOL    R3 4736   4.540   1.251  12.693 -0.1928  0.0797 -0.0798
  430CHOL    R4 4737   4.644   1.463  12.518  0.3770  0.0241  0.1566
  430CHOL    R5 4738   4.469   1.338  12.481  0.0420  0.5002 -0.0011
  430CHOL    C1 4739   4.679   1.253  12.174 -0.1310  0.2885 -0.0637
  430CHOL    C2 4740   4.521   1.438  11.829 -0.0803  0.1113  0.0633
  431CHOL   ROH 4741   6.329   3.161  10.760 -0.1526  0.0294 -0.0034
  431CHOL    R1 4742   6.148   3.027  10.931 -0.0476  0.0449  0.1204
  431CHOL    R2 4743   6.100   3.108  11.191 -0.0331  0.1848  0.0785
  431CHOL    R3 4744   5.841   3.108  11.109 -0.0521  0.0002  0.1336
  431CHOL    R4 4745   5.830   3.191  11.390 -0.0098  0.3921  0.0273
  431CHOL    R5 4746   5.719   3.027  11.298  0.0122  0.2299  0.2781
  431CHOL    C1 4747   5.430   3.238  11.429 -0.0141  0.3394  0.0491
  431CHOL    C2 4748   5.469   3.089  11.783 -0.1330  0.1164  0.0650
  432CHOL   ROH 4749   2.290   7.250  13.604  0.1722  0.1784  0.0796
  432CHOL    R1 4750   2.242   7.254  13.325 -0.0376 -0.0535  0.1088
  432CHOL    R2 4751   2.412   7.382  13.147 -0.3470  0.0924 -0.0873
  432CHOL    R3 4752   2.413   7.138  13.026 -0.0818  0.0189  0.0548
  432CHOL    R4 4753   2.490   7.326  12.815 -0.2527 -0.0238 -0.0470
  432CHOL    R5 4754   2.329   7.180  12.806 -0.1028 -0.1978  0.0192
  432CHOL    C1 4755   2.537   7.065  12.508  0.0511 -0.1604  0.1099
  432CHOL    C2 4756   2.738   7.035  12.250 -0.2426  0.0528  0.3555
  433CHOL   ROH 4757   5.101   3.445   9.648 -0.3223  0.2612 -0.1500
  433CHOL    R1 4758   4.954   3.203   9.665 -0.1518  0.1571 -0.1367
  433CHOL    R2 4759   4.747   3.167   9.844 -0.1864  0.0513 -0.1938
  433CHOL    R3 4760   4.608   3.100   9.620 -0.0639 -0.1059 -0.2243
  433CHOL    R4 4761   4.506   2.920   9.827 -0.2266  0.0868 -0.1389
  433CHOL    R5 4762   4.586   2.862   9.633 -0.1203 -0.0907 -0.0427
  433CHOL    C1 4763   4.236   2.713   9.607 -0.1349 -0.0402 -0.1354
  433CHOL    C2 4764   4.265   2.295   9.627 -0.1027  0.2071 -0.2195
  434CHOL   ROH 4765   2.180   6.396  11.066  0.0412 -0.2240  0.2346
  434CHOL    R1 4766   2.202   6.662  11.161  0.1192 -0.1280 -0.0437
  434CHOL    R2 4767   2.103   6.741  11.406 -0.0632  0.2128 -0.2211
  434CHOL    R3 4768   2.357   6.829  11.444 -0.0410  0.0921 -0.0836
  434CHOL    R4 4769   2.200   6.966  11.650 -0.1040  0.2297 -0.2203
  434CHOL    R5 4770   2.333   7.059  11.504  0.0379  0.1220 -0.1630
  434CHOL    C1 4771   2.496   7.179  11.827 -0.1069  0.1262 -0.0908
  434CHOL    C2 4772   2.740   7.621  11.953  0.0356 -0.1979 -0.1003
  435CHOL   ROH 4773   7.185   2.639  11.212  0.0980  0.0115  0.0521
  435CHOL    R1 4774   6.960   2.607  11.381  0.0561 -0.0967 -0.0238
  435CHOL    R2 4775   6.979   2.602  11.656 -0.0441  0.0046 -0.0163
  435CHOL    R3 4776   6.795   2.801  11.641 -0.1838 -0.1321 -0.1463
  435CHOL    R4 4777   6.813   2.739  11.927 -0.2338 -0.0244 -0.1163
  435CHOL    R5 4778   6.631   2.743  11.806 -0.1992 -0.1960 -0.1814
  435CHOL    C1 4779   6.542   3.005  12.069 -0.4755 -0.1696 -0.2967
  435CHOL    C2 4780   6.325   3.319  12.153  0.2629  0.0393 -0.2098
  436CHOL   ROH 4781   7.638   3.790  14.005 -0.3087  0.2819  0.0511
  436CHOL    R1 4782   7.715   3.834  13.736 -0.0991  0.1805  0.0933
  436CHOL    R2 4783   7.577   3.726  13.522  0.0713  0.0944  0.0249
  436CHOL    R3 4784   7.569   3.985  13.440  0.1275  0.0629 -0.0826
  436CHOL    R4 4785   7.505   3.829  13.200  0.0610 -0.0222 -0.0107
  436CHOL    R5 4786   7.661   3.981  13.219  0.1017 -0.0530 -0.0919
  436CHOL    C1 4787   7.455   4.132  12.935  0.1077 -0.1198 -0.1324
  436CHOL    C2 4788   7.325   4.230  12.693 -0.1400 -0.0477  0.1274
  437CHOL   ROH 4789   3.419   2.058  12.457 -0.1203 -0.2634 -0.0212
  437CHOL    R1 4790   3.405   1.922  12.209 -0.3473 -0.0540 -0.1279
  437CHOL    R2 4791   3.295   2.037  11.982  0.0025  0.3823 -0.0940
  437CHOL    R3 4792   3.535   1.973  11.872 -0.0934 -0.1055 -0.0390
  437CHOL    R4 4793   3.354   1.994  11.644 -0.0171  0.1903 -0.0734
  437CHOL    R5 4794   3.481   1.824  11.693 -0.3460 -0.0482 -0.0125
  437CHOL    C1 4795   3.613   1.908  11.345 -0.1185 -0.3795 -0.0096
  437CHOL    C2 4796   3.613   1.575  11.270 -0.3527  0.1380  0.0799
  438CHOL   ROH 4797   6.530   6.226  10.914  0.2219 -0.0781  0.0198
  438CHOL    R1 4798   6.421   6.282  11.169  0.2126  0.0124 -0.0026
  438CHOL    R2 4799   6.287   6.093  11.319  0.0073  0.1221 -0.0331
  438CHOL    R3 4800   6.468   6.162  11.509  0.0318 -0.0413  0.0025
  438CHOL    R4 4801   6.254   6.028  11.657 -0.0936  0.1275 -0.0424
  438CHOL    R5 4802   6.336   6.225  11.698  0.0596  0.0527 -0.0151
  438CHOL    C1 4803   6.406   6.055  12.032 -0.1292 -0.0227 -0.0143
  438CHOL    C2 4804   6.347   5.934  12.323 -0.0724  0.1393 -0.1103
  439CHOL   ROH 4805   3.984   5.557  10.945  0.1161 -0.2470 -0.0594
  439CHOL    R1 4806   3.886   5.519  11.208  0.1418 -0.1866 -0.0407
  439CHOL    R2 4807   4.047   5.436  11.416  0.1894 -0.0195 -0.0088
  439CHOL    R3 4808   3.950   5.659  11.537  0.0807 -0.0159 -0.1010
  439CHOL    R4 4809   4.042   5.489  11.758 -0.0077  0.0459 -0.0204
  439CHOL    R5 4810   3.844   5.578  11.736 -0.0118  0.0034 -0.1435
  439CHOL    C1 4811   3.948   5.730  12.070 -0.2246  0.0874 -0.1138
  439CHOL    C2 4812   3.959   5.657  12.494  0.1665  0.2409  0.1202
  440CHOL   ROH 4813   6.776   6.313  13.972  0.1165 -0.0788  0.0738
  440CHOL    R1 4814   6.816   6.178  13.726  0.0236 -0.0372  0.0379
  440CHOL    R2 4815   6.756   6.293  13.482  0.0700  0.0563  0.0812
  440CHOL    R3 4816   7.014   6.230  13.426  0.0306 -0.0756  0.0327
  440CHOL    R4 4817   6.865   6.152  13.186 -0.0358  0.2372 -0.0489
  440CHOL    R5 4818   7.000   6.026  13.301 -0.1195  0.0344 -0.1498
  440CHOL    C1 4819   7.172   6.010  12.961 -0.1344  0.2187 -0.1700
  440CHOL    C2 4820   7.197   5.984  12.585  0.2559  0.2249 -0.0444
  441CHOL   ROH 4821   0.197   6.506  14.073 -0.2076  0.1108  0.0541
  441CHOL    R1 4822   0.166   6.512  13.792 -0.1283  0.1368  0.0453
  441CHOL    R2 4823   0.362   6.609  13.623 -0.0976  0.1989  0.1105
  441CHOL    R3 4824   0.334   6.367  13.504 -0.0130  0.2050  0.0789
  441CHOL    R4 4825   0.454   6.538  13.297 -0.0898  0.2690  0.0972
  441CHOL    R5 4826   0.272   6.418  13.278 -0.0427  0.2065  0.0908
  441CHOL    C1 4827   0.481   6.268  12.996 -0.0058  0.3155  0.0599
  441CHOL    C2 4828   0.690   6.577  12.707 -0.0922 -0.0106  0.1167
  442CHOL   ROH 4829  -0.172   5.142  11.375  0.2341 -0.2185 -0.0984
  442CHOL    R1 4830  -0.137   5.321  11.592  0.1966  0.0162 -0.2813
  442CHOL    R2 4831  -0.115   5.234  11.855 -0.2497  0.3191 -0.1352
  442CHOL    R3 4832   0.116   5.378  11.848 -0.0431  0.0043 -0.0356
  442CHOL    R4 4833   0.052   5.355  12.132 -0.4182  0.4000 -0.0679
  442CHOL    R5 4834   0.091   5.539  12.024 -0.0435  0.2365 -0.2378
  442CHOL    C1 4835   0.365   5.560  12.288 -0.3224  0.1516  0.0647
  442CHOL    C2 4836   0.488   5.533  12.572 -0.2023 -0.3235 -0.0474
  443CHOL   ROH 4837   1.863   4.384  10.474  0.0780  0.0312 -0.1358
  443CHOL    R1 4838   1.846   4.275  10.735  0.1028  0.1262 -0.0945
  443CHOL    R2 4839   1.822   4.004  10.782 -0.0389  0.1554  0.0009
  443CHOL    R3 4840   2.040   4.045  10.939  0.0385  0.0794 -0.0849
  443CHOL    R4 4841   1.922   3.797  11.040  0.0827  0.0316 -0.1436
  443CHOL    R5 4842   1.971   3.974  11.157  0.1416 -0.0221 -0.0833
  443CHOL    C1 4843   2.185   3.715  11.337  0.2262 -0.1119 -0.3083
  443CHOL    C2 4844   2.459   3.594  11.490  0.3332 -0.1579 -0.2337
  444CHOL   ROH 4845   5.134   4.856  10.221  0.0565  0.1852  0.0085
  444CHOL    R1 4846   5.142   4.668  10.432  0.0662  0.1750 -0.0006
  444CHOL    R2 4847   5.368   4.624  10.585  0.0943  0.1178 -0.0575
  444CHOL    R3 4848   5.200   4.677  10.792  0.1566  0.1482 -0.0144
  444CHOL    R4 4849   5.400   4.494  10.903  0.0035 -0.0994 -0.1357
  444CHOL    R5 4850   5.184   4.469  10.909 -0.0205  0.0912 -0.1354
  444CHOL    C1 4851   5.260   4.467  11.283  0.0090 -0.1975 -0.1408
  444CHOL    C2 4852   5.386   4.159  11.515 -0.0573 -0.0105 -0.0401
  445CHOL   ROH 4853   5.594   5.566  11.906  0.1478 -0.0600 -0.0212
  445CHOL    R1 4854   5.323   5.637  11.864  0.0954 -0.2161  0.0454
  445CHOL    R2 4855   5.117   5.534  12.016  0.2292 -0.0556  0.3447
  445CHOL    R3 4856   5.059   5.797  12.056  0.1714 -0.0062 -0.0214
  445CHOL    R4 4857   4.808   5.655  12.114  0.2487 -0.0006  0.3392
  445CHOL    R5 4858   4.835   5.821  11.975  0.1163 -0.2005  0.0679
  445CHOL    C1 4859   4.574   5.972  12.210  0.2057  0.0778 -0.0076
  445CHOL    C2 4860   4.174   6.115  12.356  0.2926  0.2263  0.1552
  446CHOL   ROH 4861   4.084   3.298  12.638 -0.6164  0.1606  0.2779
  446CHOL    R1 4862   4.142   3.395  12.378 -0.2458  0.1843  0.3638
  446CHOL    R2 4863   3.948   3.424  12.183  0.0525  0.0432  0.0318
  446CHOL    R3 4864   4.042   3.679  12.174 -0.0988  0.1069  0.1821
  446CHOL    R4 4865   3.959   3.621  11.899  0.1389  0.1441  0.1042
  446CHOL    R5 4866   4.154   3.694  11.963  0.0470  0.2464  0.2688
  446CHOL    C1 4867   4.055   3.975  11.725  0.0471  0.2625  0.2876
  446CHOL    C2 4868   4.407   4.132  11.681  0.1063 -0.0048 -0.3706
  447CHOL   ROH 4869   4.009   4.083   9.865  0.1039 -0.0412  0.0769
  447CHOL    R1 4870   4.115   3.824   9.908  0.0747 -0.0834 -0.0926
  447CHOL    R2 4871   4.006   3.648  10.090  0.2629 -0.0610  0.0488
  447CHOL    R3 4872   3.998   3.481   9.875 -0.0972 -0.0381  0.0406
  447CHOL    R4 4873   4.043   3.304  10.105  0.4326 -0.0487 -0.0628
  447CHOL    R5 4874   4.163   3.314   9.923  0.0703  0.0214 -0.3056
  447CHOL    C1 4875   4.055   2.948   9.912  0.1934 -0.0200 -0.1355
  447CHOL    C2 4876   3.959   2.499  10.019 -0.0794 -0.0936  0.1698
  448CHOL   ROH 4877   7.520   6.702  11.017 -0.2226 -0.0980  0.0726
  448CHOL    R1 4878   7.572   6.561  11.257 -0.1779 -0.0073  0.1167
  448CHOL    R2 4879   7.789   6.617  11.419 -0.1669  0.0771  0.0731
  448CHOL    R3 4880   7.598   6.642  11.611 -0.1485  0.1205  0.0858
  448CHOL    R4 4881   7.848   6.716  11.745 -0.1141  0.0103  0.0839
  448CHOL    R5 4882   7.705   6.566  11.811 -0.1662  0.0534  0.0700
  448CHOL    C1 4883   7.704   6.797  12.115 -0.0660  0.0121  0.1020
  448CHOL    C2 4884   7.636   6.871  12.450  0.0276  0.0791  0.0873
  449CHOL   ROH 4885   6.468   4.698  10.429 -0.1195 -0.1024 -0.0631
  449CHOL    R1 4886   6.442   4.602  10.693 -0.0453 -0.0063 -0.0207
  449CHOL    R2 4887   6.580   4.712  10.906  0.0019  0.0796 -0.0992
  449CHOL    R3 4888   6.331   4.735  11.013  0.0293  0.1031 -0.0385
  449CHOL    R4 4889   6.495   4.622  11.229 -0.0152 -0.3268 -0.2115
  449CHOL    R5 4890   6.308   4.540  11.152 -0.0866 -0.0873 -0.3117
  449CHOL    C1 4891   6.212   4.591  11.517  0.0007 -0.5414 -0.2200
  449CHOL    C2 4892   6.157   4.624  11.718  0.0423  0.1169  0.0338
  450CHOL   ROH 4893   0.492   3.458  11.102 -0.2085 -0.0232  0.1713
  450CHOL    R1 4894   0.491   3.552  11.369 -0.0851 -0.1006  0.1999
  450CHOL    R2 4895   0.681   3.477  11.554  0.0554 -0.0796  0.0634
  450CHOL    R3 4896   0.713   3.746  11.583 -0.0324 -0.0750  0.1232
  450CHOL    R4 4897   0.797   3.634  11.840  0.1398 -0.1206  0.0520
  450CHOL    R5 4898   0.648   3.790  11.809  0.0630 -0.1661  0.1705
  450CHOL    C1 4899   0.894   3.977  12.033  0.1065 -0.1401  0.1016
  450CHOL    C2 4900   0.929   4.336  12.143 -0.5188 -0.1386  0.0713
  451CHOL   ROH 4901   0.696   5.108  11.076  0.1600 -0.1936  0.0697
  451CHOL    R1 4902   0.710   5.029  11.348  0.0968 -0.0889  0.1031
  451CHOL    R2 4903   0.800   4.779  11.426 -0.0499 -0.1057  0.2112
  451CHOL    R3 4904   0.971   4.925  11.580  0.0223 -0.1396  0.1656
  451CHOL    R4 4905   0.967   4.660  11.704  0.1772 -0.2063  0.0360
  451CHOL    R5 4906   0.928   4.850  11.803  0.1971 -0.2640  0.1603
  451CHOL    C1 4907   1.224   4.726  12.010  0.3772 -0.2966 -0.1087
  451CHOL    C2 4908   1.363   4.549  12.279  0.1738  0.3824  0.1326
  452CHOL   ROH 4909   0.832   5.586  11.167  0.0460  0.2595  0.0305
  452CHOL    R1 4910   0.866   5.474  11.425 -0.0690  0.0845 -0.0281
  452CHOL    R2 4911   1.090   5.328  11.495 -0.0438  0.1413  0.0083
  452CHOL    R3 4912   1.104   5.508  11.698 -0.2629 -0.0014  0.1548
  452CHOL    R4 4913   1.240   5.270  11.801  0.0673  0.0847 -0.0565
  452CHOL    R5 4914   1.076   5.377  11.896 -0.0700 -0.2071  0.0521
  452CHOL    C1 4915   1.340   5.405  12.170 -0.0737 -0.0822  0.0434
  452CHOL    C2 4916   1.294   5.115  12.313  0.1538  0.0915  0.2221
  453CHOL   ROH 4917  -0.044   1.595  10.658 -0.1087  0.1844 -0.0628
  453CHOL    R1 4918   0.093   1.572  10.904 -0.0602  0.3782 -0.0693
  453CHOL    R2 4919   0.052   1.746  11.114 -0.4208  0.2312 -0.0053
  453CHOL    R3 4920   0.004   1.517  11.253  0.0387  0.0744 -0.0900
  453CHOL    R4 4921   0.108   1.704  11.453 -0.3189  0.2032 -0.0263
  453CHOL    R5 4922   0.184   1.504  11.410  0.0757  0.3646 -0.1081
  453CHOL    C1 4923   0.097   1.465  11.779  0.1718  0.0397 -0.1181
  453CHOL    C2 4924   0.198   1.541  12.042 -0.0140  0.0139  0.2988
  454CHOL   ROH 4925   2.359   2.595   9.386  0.0718 -0.2628  0.0063
  454CHOL    R1 4926   2.469   2.571   9.646 -0.0980 -0.2620  0.0774
  454CHOL    R2 4927   2.416   2.752   9.847 -0.0944 -0.1725 -0.0146
  454CHOL    R3 4928   2.341   2.530   9.984 -0.3209 -0.0798  0.0205
  454CHOL    R4 4929   2.407   2.726  10.192  0.1646 -0.1816 -0.0052
  454CHOL    R5 4930   2.488   2.524  10.173 -0.1533 -0.3165 -0.1019
  454CHOL    C1 4931   2.332   2.502  10.521  0.1027 -0.0998  0.0332
  454CHOL    C2 4932   2.450   2.729  10.810 -0.1602  0.0620 -0.0095
  455CHOL   ROH 4933   1.728   4.124  13.208 -0.3136  0.1317  0.2544
  455CHOL    R1 4934   1.782   4.273  12.973 -0.1268 -0.0609  0.1719
  455CHOL    R2 4935   1.750   4.548  12.961 -0.1527 -0.0747 -0.0893
  455CHOL    R3 4936   2.008   4.541  12.877 -0.0760 -0.1143  0.1417
  455CHOL    R4 4937   1.904   4.795  12.774  0.0355 -0.1276 -0.0071
  455CHOL    R5 4938   2.003   4.639  12.659  0.1269 -0.1608  0.1136
  455CHOL    C1 4939   2.236   4.932  12.587  0.2170 -0.1954  0.2576
  455CHOL    C2 4940   2.268   5.191  12.639 -0.1829  0.1838 -0.1395
  456CHOL   ROH 4941   7.286   6.808   6.750 -0.2040  0.1612 -0.0266
  456CHOL    R1 4942   7.286   6.948   6.504 -0.1787  0.0579 -0.0867
  456CHOL    R2 4943   7.393   6.841   6.271 -0.1844 -0.0541 -0.0411
  456CHOL    R3 4944   7.147   6.899   6.172 -0.1745 -0.0657 -0.0702
  456CHOL    R4 4945   7.317   6.874   5.936 -0.1796 -0.2124 -0.0578
  456CHOL    R5 4946   7.189   7.043   5.986 -0.1524 -0.1674 -0.1434
  456CHOL    C1 4947   7.042   6.948   5.647 -0.1676 -0.3156 -0.0950
  456CHOL    C2 4948   7.263   7.137   5.376  0.3563  0.1146  0.0428
  457CHOL   ROH 4949   4.307   3.552   8.096  0.1377  0.1849 -0.2030
  457CHOL    R1 4950   4.197   3.334   7.955  0.1674  0.1306 -0.1427
  457CHOL    R2 4951   4.056   3.365   7.719  0.2406  0.0378 -0.1980
  457CHOL    R3 4952   4.237   3.184   7.625  0.2572 -0.0145 -0.0677
  457CHOL    R4 4953   4.034   3.205   7.414  0.3085 -0.1001 -0.1316
  457CHOL    R5 4954   4.103   3.022   7.510  0.2760 -0.0612 -0.0276
  457CHOL    C1 4955   4.191   2.943   7.147  0.3637 -0.2296  0.0293
  457CHOL    C2 4956   4.169   2.968   6.717  0.2115 -0.0012 -0.1161
  458CHOL   ROH 4957   4.149   0.201  10.409  0.0355 -0.1755  0.0765
  458CHOL    R1 4958   4.062   0.471  10.421  0.2705 -0.0899 -0.0673
  458CHOL    R2 4959   3.876   0.559  10.605 -0.0347  0.0606 -0.4339
  458CHOL    R3 4960   4.069   0.740  10.666  0.0288 -0.1373 -0.0054
  458CHOL    R4 4961   3.816   0.887  10.694  0.1025  0.0719 -0.3804
  458CHOL    R5 4962   3.988   0.946  10.572  0.3737 -0.0169 -0.0535
  458CHOL    C1 4963   3.963   1.249  10.802  0.2421 -0.1072  0.0529
  458CHOL    C2 4964   3.931   1.624  10.810  0.0677 -0.0126  0.0609
  459CHOL   ROH 4965   3.043   3.986  13.005 -0.1486 -0.0568 -0.1456
  459CHOL    R1 4966   3.046   4.119  12.755 -0.1049  0.0501 -0.0884
  459CHOL    R2 4967   3.051   4.395  12.734  0.0605  0.0565  0.0306
  459CHOL    R3 4968   3.269   4.347  12.580  0.0081 -0.0094 -0.0241
  459CHOL    R4 4969   3.139   4.579  12.456  0.0156  0.0008 -0.0210
  459CHOL    R5 4970   3.195   4.393  12.356 -0.0485 -0.0267 -0.0107
  459CHOL    C1 4971   3.396   4.642  12.148 -0.0598 -0.0936 -0.1025
  459CHOL    C2 4972   3.320   4.829  11.816  0.1615 -0.0329 -0.2140
  460CHOL   ROH 4973   7.022   3.554   6.536 -0.0564 -0.2078 -0.0844
  460CHOL    R1 4974   7.178   3.454   6.322  0.0573 -0.1574 -0.0266
  460CHOL    R2 4975   7.118   3.505   6.057  0.0049 -0.3656 -0.0614
  460CHOL    R3 4976   7.375   3.595   6.051 -0.0902 -0.0889 -0.0967
  460CHOL    R4 4977   7.301   3.562   5.769 -0.0821 -0.1724 -0.0791
  460CHOL    R5 4978   7.475   3.477   5.868  0.0195  0.0189 -0.1016
  460CHOL    C1 4979   7.648   3.680   5.596 -0.2221  0.1998 -0.1226
  460CHOL    C2 4980   7.839   3.778   5.433  0.0001  0.0682 -0.2450
  461CHOL   ROH 4981   6.767   0.850  13.733  0.1710  0.2323 -0.1556
  461CHOL    R1 4982   6.774   0.899  13.454  0.1263  0.0692 -0.1866
  461CHOL    R2 4983   6.984   0.816  13.294  0.1162  0.0025 -0.1672
  461CHOL    R3 4984   6.785   0.698  13.151  0.1119 -0.1093 -0.0701
  461CHOL    R4 4985   7.021   0.679  12.979  0.0589 -0.0534 -0.1496
  461CHOL    R5 4986   6.828   0.763  12.925  0.0057 -0.1431 -0.1003
  461CHOL    C1 4987   6.856   0.489  12.661  0.0215 -0.1909 -0.0484
  461CHOL    C2 4988   6.964   0.366  12.362 -0.3021 -0.1265 -0.1517
  462CHOL   ROH 4989   4.993   6.698  11.795  0.0142  0.1704 -0.0683
  462CHOL    R1 4990   5.250   6.727  11.910  0.1085  0.1325 -0.2706
  462CHOL    R2 4991   5.374   6.524  12.050 -0.0486  0.2869  0.0913
  462CHOL    R3 4992   5.575   6.568  11.873 -0.0810 -0.3100 -0.1193
  462CHOL    R4 4993   5.710   6.518  12.129 -0.0376  0.6694  0.0974
  462CHOL    R5 4994   5.738   6.690  11.998 -0.0985  0.2207 -0.5684
  462CHOL    C1 4995   6.095   6.556  12.009 -0.0615  0.3318 -0.0967
  462CHOL    C2 4996   6.416   6.458  12.309  0.0504 -0.2008  0.0358
  463CHOL   ROH 4997   2.135   3.523  12.618 -0.1819  0.1125  0.2444
  463CHOL    R1 4998   1.999   3.622  12.390 -0.1188  0.0018  0.1587
  463CHOL    R2 4999   1.848   3.459  12.225 -0.0784 -0.0764  0.2004
  463CHOL    R3 5000   1.655   3.643  12.275 -0.0883 -0.0452  0.0555
  463CHOL    R4 5001   1.613   3.567  11.996  0.0443 -0.1174  0.0527
  463CHOL    R5 5002   1.637   3.769  12.073  0.0240 -0.0979  0.0113
  463CHOL    C1 5003   1.294   3.802  11.910  0.1066 -0.1120 -0.1693
  463CHOL    C2 5004   1.239   3.695  11.580 -0.1020 -0.2238 -0.1053
  464CHOL   ROH 5005   6.505   2.084  10.659 -0.0819  0.2788  0.0822
  464CHOL    R1 5006   6.268   2.054  10.810 -0.0798  0.2285  0.0743
  464CHOL    R2 5007   6.247   1.877  11.020 -0.0439  0.2360  0.0804
  464CHOL    R3 5008   6.167   2.098  11.156 -0.1060  0.2220  0.0683
  464CHOL    R4 5009   6.184   1.888  11.360 -0.1580  0.2047  0.0614
  464CHOL    R5 5010   6.012   2.015  11.319 -0.1561  0.1964  0.0112
  464CHOL    C1 5011   6.072   2.102  11.686 -0.2828  0.1734  0.0388
  464CHOL    C2 5012   6.223   2.418  11.835 -0.3326 -0.2665  0.0999
  465CHOL   ROH 5013   0.583   0.607  11.118  0.1066  0.1317 -0.1763
  465CHOL    R1 5014   0.590   0.786  11.337  0.0847  0.1427 -0.1843
  465CHOL    R2 5015   0.370   0.932  11.418  0.0410  0.0492 -0.1324
  465CHOL    R3 5016   0.423   0.817  11.659  0.1534  0.0801 -0.1422
  465CHOL    R4 5017   0.331   1.088  11.724 -0.1267 -0.0162 -0.1191
  465CHOL    R5 5018   0.517   0.994  11.790 -0.0301  0.1667 -0.1240
  465CHOL    C1 5019   0.359   1.072  12.128 -0.1188 -0.0253 -0.1206
  465CHOL    C2 5020   0.577   1.266  12.355 -0.0121 -0.1599  0.0816
  466CHOL   ROH 5021   4.879   4.758  13.434  0.1348  0.0373  0.1511
  466CHOL    R1 5022   4.988   4.944  13.251 -0.1081  0.1689  0.1386
  466CHOL    R2 5023   5.159   4.870  13.047  0.1310  0.3986  0.2600
  466CHOL    R3 5024   4.977   4.998  12.891 -0.0232  0.0171  0.1103
  466CHOL    R4 5025   5.204   4.943  12.712  0.2255  0.4058  0.2725
  466CHOL    R5 5026   5.110   5.137  12.747 -0.1808  0.2474  0.1718
  466CHOL    C1 5027   5.059   5.106  12.370  0.1358  0.0518  0.1393
  466CHOL    C2 5028   5.514   5.261  12.321 -0.0426  0.2034  0.1629
  467CHOL   ROH 5029   3.005   3.000  12.676 -0.0607 -0.1107 -0.0816
  467CHOL    R1 5030   2.887   2.843  12.472 -0.1232 -0.0294 -0.1094
  467CHOL    R2 5031   2.614   2.822  12.440 -0.1359  0.0056 -0.0525
  467CHOL    R3 5032   2.670   2.900  12.186 -0.1864  0.0923 -0.0365
  467CHOL    R4 5033   2.415   2.756  12.165  0.0525 -0.3221 -0.1161
  467CHOL    R5 5034   2.596   2.717  12.049  0.1517 -0.0308 -0.0591
  467CHOL    C1 5035   2.351   2.792  11.767  0.1149 -0.4316 -0.1380
  467CHOL    C2 5036   2.041   2.502  11.633  0.0622  0.0545 -0.2628
  468CHOL   ROH 5037   3.669   2.454  12.564 -0.0700  0.0899 -0.0841
  468CHOL    R1 5038   3.750   2.496  12.296 -0.1452  0.0508 -0.1135
  468CHOL    R2 5039   3.624   2.376  12.081 -0.2130  0.0301 -0.0610
  468CHOL    R3 5040   3.601   2.632  11.993 -0.2250  0.0190 -0.0896
  468CHOL    R4 5041   3.558   2.467  11.754 -0.1895 -0.0172 -0.0784
  468CHOL    R5 5042   3.702   2.629  11.776 -0.2024 -0.0008 -0.0813
  468CHOL    C1 5043   3.498   2.760  11.481 -0.1871 -0.0553 -0.1154
  468CHOL    C2 5044   3.581   2.724  11.047 -0.1409 -0.0087  0.0309
  469CHOL   ROH 5045   1.305   6.281  11.125  0.0351 -0.0220 -0.0203
  469CHOL    R1 5046   1.185   6.340  11.375  0.0430  0.0180 -0.0273
  469CHOL    R2 5047   1.322   6.318  11.614  0.0584  0.0936 -0.0371
  469CHOL    R3 5048   1.241   6.576  11.646  0.0213  0.0890 -0.0812
  469CHOL    R4 5049   1.296   6.481  11.918 -0.0881  0.0878 -0.0443
  469CHOL    R5 5050   1.112   6.573  11.848 -0.0720  0.0737 -0.1333
  469CHOL    C1 5051   1.206   6.817  12.125 -0.2081  0.0801 -0.0900
  469CHOL    C2 5052   0.848   6.908  12.214  0.3120 -0.0122 -0.0084
  470CHOL   ROH 5053   0.813   3.136  13.723 -0.0247  0.0876 -0.0518
  470CHOL    R1 5054   0.758   3.269  13.479 -0.0571  0.0042 -0.0895
  470CHOL    R2 5055   0.912   3.233  13.252  0.0004  0.0403 -0.0529
  470CHOL    R3 5056   0.673   3.172  13.139  0.0536 -0.1156 -0.0845
  470CHOL    R4 5057   0.827   3.297  12.923 -0.0521  0.1357 -0.0219
  470CHOL    R5 5058   0.628   3.354  12.991 -0.1075 -0.0753  0.0094
  470CHOL    C1 5059   0.552   3.275  12.625 -0.0326  0.0449 -0.0335
  470CHOL    C2 5060   0.592   3.305  12.200 -0.0542  0.1175 -0.1058
  471CHOL   ROH 5061   7.146   0.755  11.345  0.0690 -0.0633 -0.0347
  471CHOL    R1 5062   6.943   0.664  11.520  0.0186  0.0075 -0.0556
  471CHOL    R2 5063   6.975   0.661  11.795  0.0389 -0.1237 -0.0585
  471CHOL    R3 5064   6.744   0.805  11.790  0.1379  0.0400  0.0160
  471CHOL    R4 5065   6.790   0.747  12.074  0.1117 -0.1184 -0.0117
  471CHOL    R5 5066   6.608   0.706  11.961  0.0763  0.0584 -0.0222
  471CHOL    C1 5067   6.466   0.933  12.232  0.2470  0.0384  0.0854
  471CHOL    C2 5068   6.103   1.043  12.348  0.0287  0.0338  0.0158
  472CHOL   ROH 5069   7.353   5.027  14.327 -0.0990 -0.0528 -0.1193
  472CHOL    R1 5070   7.430   5.059  14.056 -0.1139 -0.0501 -0.1231
  472CHOL    R2 5071   7.354   4.883  13.858 -0.1426 -0.0360 -0.1239
  472CHOL    R3 5072   7.262   5.109  13.737 -0.1303 -0.0235 -0.1105
  472CHOL    R4 5073   7.298   4.916  13.519 -0.1708 -0.0228 -0.1182
  472CHOL    R5 5074   7.381   5.118  13.530 -0.1485 -0.0316 -0.1215
  472CHOL    C1 5075   7.179   5.148  13.208 -0.1757 -0.0034 -0.1022
  472CHOL    C2 5076   7.228   5.391  12.904 -0.0524 -0.1027 -0.1707
  473WN      WN 5077   6.781   5.560   9.860  0.1417  0.0443  0.0955
  474WN      WN 5078   0.359   1.259   9.993  0.1136 -0.0384  0.0328
  475WN      WN 5079   5.313   4.727   8.382  0.2306  0.0260 -0.1027
  476WN      WN 5080   0.306   7.311   8.169 -0.1565  0.0972 -0.0357
  477WN      WN 5081   1.153   4.159   8.308 -0.0810 -0.2232 -0.1549
  478WN      WN 5082   1.803   5.036   8.939 -0.0784  0.0156 -0.1002
  479WN      WN 5083   6.146   6.491   9.066  0.2467  0.2901 -0.3022
  480WN      WN 5084   2.007   0.081   9.237 -0.0460 -0.4124 -0.0165
  481WN      WN 5085   0.458   3.202  10.265  0.0572  0.2854  0.1220
  482WN      WN 5086   6.828   1.315   8.977 -0.1508  0.1318  0.1143
  483WN      WN 5087   6.095   0.635   9.013  0.0747  0.1416 -0.0172
  484WN      WN 5088   7.443   4.902   8.094 -0.0126  0.3013  0.1786
  485WN      WN 5089   6.460   2.554   8.197 -0.0840 -0.0023 -0.2088
  486WN      WN 5090   1.952   7.478   7.316 -0.0002  0.0855 -0.0454
  487WN      WN 5091   4.237   7.150   9.771  0.0454  0.2142  0.3478
  488WN      WN 5092   1.274   4.425   9.368 -0.1240 -0.3625 -0.0197
  489WN      WN 5093   4.803   5.302   9.458  0.1716  0.1996 -0.1944
  490WN      WN 5094   5.779   4.136   8.896  0.1330 -0.0626 -0.1221
  491WN      WN 5095   2.174   5.435   8.570 -0.0344  0.2219 -0.1132
  492WN      WN 5096   4.078   0.009   8.849  0.0100 -0.0960  0.0476
  493WN      WN 5097   0.695   6.426   8.586  0.1430  0.0053 -0.0032
  494WN      WN 5098   7.328   2.350   7.910  0.0764 -0.0781 -0.1719
  495WN      WN 5099   7.182   6.887   8.114  0.2571  0.0798  0.1755
  496WN      WN 5100   1.427   0.241   9.844  0.0121  0.0344 -0.1369
  497WN      WN 5101   4.404   3.946   8.939 -0.0907 -0.1023  0.0351
  498WN      WN 5102   1.648   6.975   9.398  0.2416 -0.1356  0.3213
  499WN      WN 5103   5.603   0.234   9.609  0.1358 -0.1631  0.1859
  500WN      WN 5104   1.554   5.954   9.087  0.0904 -0.2623 -0.2451
  501WN      WN 5105   5.956   6.610   9.895 -0.2112 -0.0071  0.0712
  502WN      WN 5106   1.560   4.370   7.888  0.3065  0.1142  0.0757
  503WN      WN 5107   1.698   6.448   8.042 -0.2155 -0.5036 -0.1222
  504WN      WN 5108   4.167   4.504   8.323  0.2179  0.0157  0.0941
  505WN      WN 5109   0.764   2.603   9.087 -0.2286 -0.2008  0.1842
  506WN      WN 5110   5.224   5.066   8.828  0.0491  0.2745 -0.0375
  507WN      WN 5111   5.685   4.903   8.020  0.1700  0.1933  0.0853
  508WN      WN 5112   3.398   6.436   9.588 -0.0688 -0.0575  0.0016
  509WN      WN 5113   0.271   0.478   8.064  0.2304 -0.0099  0.1173
  510WN      WN 5114   5.218   6.473   8.372  0.0664  0.1319 -0.2163
  511WN      WN 5115   1.915   3.165   8.721 -0.1593  0.1166  0.1812
  512WN      WN 5116   7.123   0.812  10.783 -0.2443  0.0141 -0.2160
  513WN      WN 5117   3.551   7.195   6.942  0.1285  0.0024  0.0218
  514WN      WN 5118   0.504   5.305   7.885 -0.1528 -0.0317 -0.1177
  515WN      WN 5119   6.368   7.597   9.218  0.0481 -0.1948 -0.2961
  516WN      WN 5120   7.530   4.355   7.401  0.0559  0.0071 -0.0046
  517WN      WN 5121   1.887   4.203   8.328 -0.0918  0.0706  0.0818
  518WN      WN 5122   6.343   5.026   9.234 -0.1483  0.0235 -0.1129
  519WN      WN 5123   1.421   0.073   7.292  0.0772  0.1604  0.0021
  520WN      WN 5124   3.657   6.226   7.790  0.2385  0.2511 -0.0597
  521WN      WN 5125   2.768   4.361   8.307  0.1720  0.1400  0.1773
  522WN      WN 5126   6.676   7.362  10.223  0.0159  0.1051 -0.3107
  523WN      WN 5127   6.137   0.069   8.692 -0.0228  0.1668 -0.0214
  524WN      WN 5128   6.079   5.147   7.789 -0.0780 -0.2448 -0.0577
  525WN      WN 5129   5.644   7.477   8.758  0.1259 -0.1580 -0.0896
  526WN      WN 5130   7.394   3.424   7.869 -0.3722 -0.0071  0.0327
  527WN      WN 5131   0.670   0.915  10.212  0.1045 -0.4274 -0.1941
  528WN      WN 5132   6.400   1.098  10.208  0.0843  0.3533 -0.1182
  529WN      WN 5133   1.480   6.969   8.032 -0.4809  0.2213  0.1898
  530WN      WN 5134   2.813   7.210   9.250  0.1424  0.3597  0.0209
  531WN      WN 5135   1.769   7.440   8.620  0.0249 -0.1416  0.2338
  532WN      WN 5136   4.091   5.503   7.399 -0.3067 -0.0037 -0.0042
  533WN      WN 5137   6.114   1.688   8.515 -0.0372  0.1360  0.1074
  534WN      WN 5138   1.773   6.149   9.867  0.0476  0.1319 -0.0571
  535WN      WN 5139   0.992   7.275  10.838 -0.1402 -0.0868 -0.0729
  536WN      WN 5140   7.431   6.904   8.872  0.0595  0.0033 -0.0642
  537WN      WN 5141   4.372   6.796   8.111  0.1210 -0.1878 -0.0958
  538WN      WN 5142   6.608   2.841   9.667 -0.1798  0.1703  0.0496
  539WN      WN 5143   3.444   6.056  10.291 -0.0078  0.1597 -0.0982
  540WN      WN 5144   2.822   5.789   7.713  0.0675  0.1302  0.1057
  541WN      WN 5145   5.469   0.583   9.220  0.0075 -0.0857 -0.0814
  542WN      WN 5146   5.290   0.592   8.458 -0.0201  0.0721 -0.0275
  543WN      WN 5147   4.444   6.777   7.180 -0.2500 -0.2351 -0.0660
  544WN      WN 5148   0.078   6.683   9.914  0.1049 -0.0944  0.0662
  545WN      WN 5149   6.822   1.456   7.516  0.0798  0.0260 -0.0830
  546WN      WN 5150   3.518   5.001   8.813  0.0101 -0.5579  0.0540
  547WN      WN 5151   0.595   4.356   8.100 -0.1175  0.2684 -0.0946
  548WN      WN 5152   5.033   7.638   8.802  0.1802  0.0880 -0.0159
  549WN      WN 5153   6.577   1.703   8.467 -0.1414 -0.1189  0.0817
  550WN      WN 5154   6.705   0.983   9.668  0.1012  0.1133  0.2697
  551WN      WN 5155   7.019   7.198   7.639  0.0704  0.2056 -0.2175
  552WN      WN 5156   0.639   6.689   6.766  0.2212  0.1436  0.0225
  553WN      WN 5157   6.609   5.268   7.637 -0.1891 -0.2371 -0.0362
  554WN      WN 5158   6.220   5.266   8.784 -0.1438 -0.1875 -0.1621
  555WN      WN 5159   2.209   4.697  10.190 -0.1793 -0.1271 -0.1266
  556WN      WN 5160   2.724   5.199   8.853  0.0874  0.3741 -0.0699
  557WN      WN 5161   5.866   1.496   7.582 -0.2653  0.6696  0.1293
  558WN      WN 5162   0.046   4.532  10.342 -0.2144  0.0628 -0.0460
  559WN      WN 5163   6.483   5.266  10.172 -0.0849  0.0103 -0.2750
  560WN      WN 5164   6.760   5.157   8.896  0.0628  0.0754 -0.0367
  561WN      WN 5165   1.695   4.512   9.151  0.2011 -0.1574  0.0692
  562WN      WN 5166   7.180   1.175   9.575  0.1003  0.1869  0.1447
  563WN      WN 5167   1.269   1.444   8.594 -0.0735 -0.0537 -0.0067
  564WN      WN 5168   6.574   2.760   7.002  0.0599 -0.1316 -0.0962
  565WN      WN 5169   6.195   0.117   7.795  0.3895  0.2823 -0.0929
  566WN      WN 5170   1.816   5.455   7.475  0.3419 -0.3378  0.1365
  567WN      WN 5171   0.550   5.120   9.680 -0.1151  0.2715  0.1199
  568WN      WN 5172   7.137   0.127   8.217  0.3904 -0.3555 -0.0329
  569WN      WN 5173   3.948   7.051   8.327  0.1683 -0.2001  0.3398
  570WN      WN 5174   5.635   0.351   8.733 -0.1712  0.2804 -0.1399
  571WN      WN 5175   6.842   6.109   9.911  0.0757  0.2858 -0.2930
  572WN      WN 5176   2.609   0.359   8.983 -0.3380  0.2644 -0.2601
  573WN      WN 5177   1.076   6.670  10.233  0.0920 -0.1525 -0.0273
  574WN      WN 5178   4.971   7.500   8.278 -0.1754  0.0364  0.1001
  575WN      WN 5179   2.896   7.589   7.801  0.2280 -0.1550 -0.0402
  576WN      WN 5180   5.890   0.646  10.761  0.1242 -0.0725  0.0327
  577WN      WN 5181   6.424   2.596   9.186 -0.1298 -0.0560 -0.1350
  578WN      WN 5182   6.980   6.149   8.603 -0.1951 -0.1532 -0.0561
  579WN      WN 5183   2.151   5.914  10.335  0.0061  0.0134 -0.1959
  580WN      WN 5184   6.966   2.701   7.929  0.1603 -0.0733 -0.3782
  581WN      WN 5185   2.945   5.811   8.232  0.2225  0.0342 -0.0551
  582WN      WN 5186   1.383   5.060   8.614  0.0789  0.0075  0.0120
  583WN      WN 5187   0.559   2.169   8.320 -0.0340 -0.3514  0.0551
  584WN      WN 5188   5.205   6.988  10.075 -0.1269 -0.1196  0.2203
  585WN      WN 5189   0.453   3.925   8.920  0.2095 -0.4523 -0.1272
  586WN      WN 5190   5.970   1.993   9.336  0.0875 -0.0653 -0.1940
  587WN      WN 5191   0.356   1.712   8.218 -0.3656 -0.2495 -0.2054
  588WN      WN 5192   5.585   6.815   9.656 -0.0082 -0.0259  0.1395
  589WN      WN 5193   1.030   4.303   7.854  0.2539  0.0667 -0.0277
  590WN      WN 5194   7.597   2.602   9.702 -0.0512 -0.4162  0.0936
  591WN      WN 5195   5.633   6.069   9.898  0.2061  0.1675 -0.1433
  592WN      WN 5196   6.533   3.431   9.721 -0.1370  0.2328 -0.0107
  593WN      WN 5197   1.518   1.461   9.016  0.3136 -0.1906 -0.1438
  594WN      WN 5198   0.243   7.192   7.652 -0.6951  0.1117 -0.0330
  595WN      WN 5199   0.583   1.238   8.175  0.0357  0.1813 -0.1010
  596WN      WN 5200   0.545   0.446   7.629  0.1832 -0.0556 -0.0256
  597WN      WN 5201   7.148   4.497   9.487 -0.0594 -0.2096  0.1123
  598WN      WN 5202   5.774   0.843   7.821  0.0520 -0.0129  0.0040
  599WN      WN 5203   6.834   2.680   8.683  0.2161  0.1122 -0.3243
  600WN      WN 5204   1.582   0.193   7.816 -0.3460 -0.2381  0.0932
  601WN      WN 5205   1.651   5.772   7.101  0.0384  0.1491 -0.2988
  602WN      WN 5206   4.182   6.378   7.811  0.0294  0.0043 -0.1819
  603WN      WN 5207   3.074   6.879   7.560  0.2919 -0.0845  0.0883
  604WN      WN 5208   0.187   5.202   8.209 -0.2328 -0.3281 -0.2005
  605WN      WN 5209   5.223   4.261   9.092 -0.1958  0.1124 -0.0134
  606WN      WN 5210   3.831   6.765   9.603  0.2284  0.0188  0.0536
  607WN      WN 5211   2.490   0.115  10.008  0.1222  0.1970  0.4878
  608WN      WN 5212   7.317   5.578   9.952  0.1870  0.1956  0.0384
  609WN      WN 5213   1.277   2.812   8.245  0.0110 -0.3689  0.0640
  610WN      WN 5214   2.129   5.848   7.716  0.0820 -0.3316  0.0998
  611WN      WN 5215   6.099   6.414   8.078  0.1887  0.0921 -0.0887
  612WN      WN 5216   4.703   0.386   9.215 -0.0873 -0.0465  0.0951
  613WN      WN 5217   7.528   0.815   7.109 -0.1880  0.1214 -0.0309
  614WN      WN 5218   3.476   7.005   8.248  0.1406 -0.1654 -0.1230
  615WN      WN 5219   0.847   6.608   9.526  0.2281  0.1112 -0.1316
  616WN      WN 5220   1.869   5.573   9.092  0.1166  0.1039  0.0277
  617WN      WN 5221   0.714   1.738   9.067  0.3538 -0.1176  0.1452
  618WN      WN 5222   2.807   7.470   8.800 -0.0311  0.0621 -0.2407
  619WN      WN 5223   4.910   6.285   9.075 -0.1306  0.3040 -0.1257
  620WN      WN 5224   0.769   0.245   8.427 -0.1722  0.1199  0.0400
  621WN      WN 5225   3.195   5.359   8.961  0.1188  0.1798  0.0571
  622WN      WN 5226   6.824   1.274   8.490 -0.0399 -0.0751 -0.3083
  623WN      WN 5227   1.676   6.275   8.604 -0.2064 -0.0643 -0.1020
  624WN      WN 5228   0.801   3.652   8.711 -0.1447  0.1316  0.2717
  625WN      WN 5229   0.346   7.517   9.505  0.5517 -0.0199  0.0873
  626WN      WN 5230   0.355   5.848   6.899 -0.1936  0.1181  0.1968
  627WN      WN 5231   1.130   6.447   8.225  0.1852 -0.3009  0.0020
  628WN      WN 5232   2.093   5.111   7.890  0.0839  0.2209  0.1891
  629WN      WN 5233   0.970   4.640   8.303  0.0386  0.3383 -0.3727
  630WN      WN 5234   0.198   2.611   8.268 -0.0249  0.1479 -0.2626
  631WN      WN 5235   2.191   5.132   7.413 -0.0207 -0.1853  0.3060
  632WN      WN 5236   2.881   7.308   7.382 -0.0522 -0.1307 -0.2415
  633WN      WN 5237   1.665   0.808  10.258  0.1650 -0.1600 -0.0176
  634WN      WN 5238   2.075   6.432  10.569  0.2031 -0.1168  0.0721
  635WN      WN 5239   1.023   2.316   8.185  0.0067 -0.2546  0.1803
  636WN      WN 5240   0.351   0.918   7.799  0.0607 -0.0262 -0.2459
  637WN      WN 5241   6.789   3.016   8.313  0.2784 -0.0308  0.3082
  638WN      WN 5242   7.472   3.445   9.422 -0.1825  0.1450  0.1743
  639WN      WN 5243   4.345   4.018   8.251 -0.1077 -0.1824 -0.0135
  640WN      WN 5244   1.023   2.146   7.566  0.0641 -0.3093 -0.0479
  641WN      WN 5245   1.493   7.607   9.092 -0.0067  0.0421  0.1386
  642WN      WN 5246   2.153   6.319   7.570  0.4164 -0.2027 -0.1526
  643WN      WN 5247   7.626   6.473  10.343  0.0411 -0.0452 -0.2487
  644WN      WN 5248   3.849   5.453   9.965  0.3113 -0.0023 -0.0149
  645WN      WN 5249   1.667   6.037   7.675 -0.1505  0.1646  0.1087
  646WN      WN 5250   1.376   1.552  10.033 -0.3381  0.1732 -0.2933
  647WN      WN 5251   0.176   7.523   7.152 -0.0504 -0.0522  0.3013
  648WN      WN 5252   2.316   4.968   8.661 -0.0338  0.0819 -0.1536
  649WN      WN 5253   5.679   4.121   7.818  0.2111 -0.0625  0.0653
  650WN      WN 5254   5.559   4.588   8.793 -0.1753 -0.0994 -0.0252
  651WN      WN 5255   2.070   6.019   7.202 -0.1647 -0.1147  0.1777
  652WN      WN 5256   6.919   3.608   9.487  0.2107  0.1954  0.0765
  653WN      WN 5257   2.050   4.111   7.844  0.2353 -0.0541 -0.0400
  654WN      WN 5258   0.352   6.070   8.268 -0.0042  0.2799 -0.1563
  655WN      WN 5259   4.747   6.635   7.661  0.1249  0.1860  0.0539
  656WN      WN 5260   7.328   5.337  10.823 -0.2074 -0.2711 -0.1069
  657WN      WN 5261   7.271   7.006   9.333 -0.1278 -0.0398  0.3292
  658WN      WN 5262   3.303   4.720   9.553  0.0212  0.2658  0.1535
  659WN      WN 5263   4.191   4.615   7.305 -0.1077 -0.0156  0.1231
  660WN      WN 5264   5.496   5.120   7.621 -0.0450 -0.3398 -0.0505
  661WN      WN 5265   7.581   1.775   8.585  0.4816 -0.0359  0.2127
  662WN      WN 5266   6.683   7.057   8.426  0.0762 -0.1666 -0.1310
  663WN      WN 5267   3.789   4.183   8.253 -0.2902  0.3233  0.0741
  664WN      WN 5268   6.886   6.955  10.335  0.0747  0.0347  0.1107
  665WN      WN 5269   0.118   0.593   7.454  0.2014 -0.0836  0.0925
  666WN      WN 5270   6.543   3.024   8.830 -0.0602 -0.0862  0.0169
  667WN      WN 5271   4.974   7.322   9.243 -0.2742  0.3848 -0.2428
  668WN      WN 5272   2.444   6.942   8.283  0.2336  0.0347 -0.0347
  669WN      WN 5273   7.644   5.447  10.341 -0.0694 -0.2836  0.2283
  670WN      WN 5274   2.509   3.824   9.416  0.1207  0.3438 -0.1730
  671WN      WN 5275   6.210   4.161   7.961 -0.3028 -0.2143  0.1575
  672WN      WN 5276   0.968   0.204   8.934 -0.2407  0.1907  0.0439
  673WN      WN 5277   3.155   7.376   8.397  0.0939  0.2664  0.0045
  674WN      WN 5278   6.926   7.094   8.843 -0.2017 -0.0381 -0.1739
  675WN      WN 5279   4.830   7.302   9.734 -0.0249  0.1049  0.2590
  676WN      WN 5280   6.964   3.020   7.269  0.1154 -0.2332  0.0163
  677WN      WN 5281   5.544   0.261   7.787 -0.4920 -0.0824 -0.0827
  678WN      WN 5282   2.134   5.556   7.046 -0.2554 -0.0216  0.1964
  679WN      WN 5283   3.742   0.065   9.268  0.0333 -0.0822  0.0022
  680WN      WN 5284   1.553   5.495   8.466 -0.3466  0.1106 -0.1273
  681WN      WN 5285   0.131   1.681   9.625  0.2264  0.1763  0.1859
  682WN      WN 5286   7.090   3.470   8.321  0.1017  0.5129  0.1258
  683WN      WN 5287   0.027   1.215   9.526  0.2635 -0.1007 -0.2497
  684WN      WN 5288   6.086   4.995   7.324 -0.2306  0.0203  0.0587
  685WN      WN 5289   1.871   0.682   8.489  0.0552  0.0330  0.2279
  686WN      WN 5290   3.446   0.169   7.871  0.3749  0.2540 -0.1357
  687WN      WN 5291   3.601   7.569   8.262  0.2672  0.1534  0.0133
  688WN      WN 5292   6.461   0.459   7.616  0.4279  0.2326 -0.0172
  689WN      WN 5293   7.558   2.934  10.496  0.1075 -0.1336 -0.2419
  690WN      WN 5294   1.422   3.116   9.793  0.2809  0.0346 -0.1540
  691WN      WN 5295   1.971   6.088   8.147  0.2732 -0.0031 -0.0194
  692WN      WN 5296   6.652   0.497   8.146  0.1562  0.1973 -0.0124
  693WN      WN 5297   6.159   7.467  10.178 -0.3231 -0.1395 -0.2151
  694WN      WN 5298   4.965   4.436   9.969 -0.0904 -0.1846 -0.0860
  695WN      WN 5299   0.719   4.217   8.614 -0.1894  0.1592 -0.0912
  696WN      WN 5300   0.502   5.584   8.365 -0.0275 -0.0146 -0.1142
  697WN      WN 5301   3.787   4.920   7.187 -0.0814 -0.1222 -0.1115
  698WN      WN 5302   2.105   7.589   8.284  0.0412 -0.2483 -0.1902
  699WN      WN 5303   3.612   6.020   9.856  0.0825  0.0265  0.1907
  700WN      WN 5304   1.183   4.795   7.862  0.0893 -0.0638  0.1508
  701WN      WN 5305   5.300   5.946   9.013 -0.0760  0.0424 -0.1134
  702WN      WN 5306   5.311   4.711   9.797  0.3930 -0.1399  0.0595
  703WN      WN 5307   4.104   4.489   9.315 -0.3263  0.1861  0.1292
  704WN      WN 5308   6.331   2.167   8.889 -0.0466  0.0834 -0.0852
  705WN      WN 5309   5.712   5.009   9.031 -0.0570  0.3470 -0.1241
  706WN      WN 5310   0.404   4.323   7.668 -0.0454  0.2665 -0.0917
  707WN      WN 5311   6.126   3.052   9.878  0.1196 -0.3129  0.2242
  708WN      WN 5312   0.617   2.454   7.905  0.0442 -0.3590 -0.1360
  709WN      WN 5313   6.786   3.863   8.977 -0.0598 -0.3387  0.0014
  710WN      WN 5314   7.373   1.729   8.144 -0.3704  0.0168  0.3269
  711WN      WN 5315   3.624   0.197   8.748  0.1695  0.0303  0.2080
  712WN      WN 5316   3.039   4.302   9.876 -0.1059  0.0008 -0.0035
  713WN      WN 5317   6.531   0.894   8.418 -0.1566  0.1498 -0.2773
  714WN      WN 5318   0.464   7.139   6.692 -0.0151  0.0071 -0.2383
  715WN      WN 5319   6.698   0.307   9.522  0.0963  0.0169 -0.1357
  716WN      WN 5320   6.410   1.717   7.230 -0.1481 -0.1331  0.1846
  717WN      WN 5321   2.034   0.584   9.354 -0.0339 -0.0975  0.5494
  718WN      WN 5322   1.896   5.069   8.393  0.1490 -0.0941  0.1628
  719WN      WN 5323   1.118   5.344   6.952 -0.2555  0.1750 -0.2393
  720WN      WN 5324   6.097   7.238   8.456  0.0370 -0.2318 -0.1595
  721WN      WN 5325   6.296   3.806   8.748  0.0559  0.1888  0.3042
  722WN      WN 5326   3.311   6.956   8.855  0.1474 -0.1887 -0.0286
  723WN      WN 5327   3.863   5.062   8.132  0.2157 -0.0081 -0.1084
  724WN      WN 5328   0.425   5.718  10.309 -0.3166 -0.0784  0.1971
  725WN      WN 5329   0.813   4.734  10.796  0.0523  0.2397  0.2314
  726WN      WN 5330   1.353   5.188   8.156  0.0254  0.3400  0.4107
  727WN      WN 5331   0.741   0.200   9.545 -0.1956  0.2080 -0.2797
  728WN      WN 5332   6.207   3.348   8.909  0.1504 -0.0757 -0.2910
  729WN      WN 5333   1.065   5.757  10.350 -0.1489  0.4028 -0.5147
  730WN      WN 5334   3.756   0.565   8.023  0.2994 -0.0148 -0.2511
  731WN      WN 5335   7.360   4.958  10.293  0.1106 -0.2379 -0.1127
  732WN      WN 5336   0.056   7.421   8.623  0.1746  0.0857  0.2816
  733WN      WN 5337   1.669   4.790  10.191 -0.0963 -0.1855  0.1262
  734WN      WN 5338   7.415   5.979   7.837 -0.1119 -0.1582 -0.0316
  735WN      WN 5339   2.384   6.947   8.853 -0.1068 -0.0664  0.0522
  736WN      WN 5340   1.610   4.030   9.199 -0.0117  0.0849  0.2555
  737WN      WN 5341   4.563   0.015   8.624  0.2727 -0.0688  0.0527
  738WN      WN 5342   4.572   5.360   7.535 -0.0912  0.3167  0.2035
  739WN      WN 5343   5.040   5.978   8.151  0.0405 -0.1607 -0.0457
  740WN      WN 5344   0.975   7.319   8.784  0.0016  0.0341 -0.2266
  741WN      WN 5345   0.778   2.236   9.850 -0.0445 -0.2430  0.2304
  742WN      WN 5346   0.923   1.045   9.033 -0.2381 -0.4452 -0.1093
  743WN      WN 5347   7.658   6.257   9.166  0.2048 -0.0650  0.2483
  744WN      WN 5348   6.219   5.313  10.585  0.0576 -0.2213  0.0265
  745WN      WN 5349   4.104   5.958   8.051 -0.2087  0.0962  0.0673
  746WN      WN 5350   4.861   3.946   8.839 -0.1557  0.5264  0.1471
  747WN      WN 5351   1.228   7.214   9.380  0.2296  0.1660 -0.1263
  748WN      WN 5352   0.519   6.971   9.384 -0.0314  0.4675  0.2765
  749WN      WN 5353   1.189   3.214   7.988 -0.1479  0.1598  0.1017
  750WN      WN 5354   2.994   6.673   9.751 -0.0976  0.0711 -0.4022
  751WN      WN 5355   3.691   6.982  10.440  0.3664  0.0335 -0.0571
  752WN      WN 5356   0.992   3.167   8.476  0.4238 -0.2007  0.2249
  753WN      WN 5357   5.216   3.211   8.070 -0.1529  0.0509 -0.3061
  754WN      WN 5358   7.077   0.892   8.712 -0.2451  0.0631  0.0970
  755WN      WN 5359   2.502   6.129   7.857  0.0496 -0.0375 -0.2717
  756WN      WN 5360   7.024   5.835   8.199 -0.1504  0.1567 -0.1405
  757WN      WN 5361   3.991   5.059   8.686 -0.0978 -0.2455 -0.0499
  758WN      WN 5362   6.434   0.051   8.230 -0.0463  0.0789 -0.2080
  759WN      WN 5363   6.000   5.987   8.347 -0.1436 -0.0782  0.2267
  760WN      WN 5364   7.490   7.352   7.951 -0.0156  0.1953 -0.1478
  761WN      WN 5365   0.527   3.201   8.749 -0.1593  0.1077  0.1082
  762WN      WN 5366   6.479   5.552   9.083 -0.1755  0.0822  0.3296
  763WN      WN 5367   7.312   1.086   9.131 -0.0692  0.0854  0.1590
  764WN      WN 5368   0.226   6.599   8.737  0.1958 -0.0015  0.0466
  765WN      WN 5369   0.800   1.706   8.499 -0.6353  0.2856  0.0347
  766WN      WN 5370   0.370   3.129   8.260  0.3185  0.0983 -0.0757
  767WN      WN 5371   6.578   5.916   9.514 -0.3149  0.1028 -0.1255
  768WN      WN 5372   3.657   6.418   8.447 -0.1141  0.0162 -0.0442
  769WN      WN 5373   0.180   1.354   8.531  0.3723 -0.1609 -0.1253
  770WN      WN 5374   5.936   5.965   7.808  0.0303  0.0155 -0.1985
  771WN      WN 5375   7.193   5.193   7.563 -0.0025  0.1899  0.2345
  772WN      WN 5376   5.286   6.089  10.345  0.0452  0.1557  0.1170
  773WN      WN 5377   1.259   6.621   9.209 -0.0792 -0.2092  0.1244
  774WN      WN 5378   3.544   4.262   8.751  0.1690 -0.0451  0.1738
  775WN      WN 5379   0.024   1.365   8.012 -0.2605  0.1639 -0.1171
  776WN      WN 5380   5.244   6.919   8.109 -0.0672  0.1473 -0.1805
  777WN      WN 5381   0.409   1.481   7.723 -0.3687  0.2828 -0.2733
  778WN      WN 5382   6.077   5.833   9.280  0.0080  0.0915  0.1844
  779WN      WN 5383   2.398   5.446   7.737  0.0185  0.1187  0.2319
  780WN      WN 5384   7.293   5.624   8.667 -0.0244  0.1917 -0.2526
  781WN      WN 5385   1.756   1.717   8.538 -0.1021 -0.2676  0.0196
  782WN      WN 5386   5.784   5.526   7.697 -0.0782  0.5610  0.2031
  783WN      WN 5387   2.576   0.735   9.336  0.2757 -0.0097  0.0029
  784WN      WN 5388   0.384   1.793   8.734 -0.0304  0.0562  0.1580
  785WN      WN 5389   4.434   7.209   8.435  0.1583 -0.1609 -0.2717
  786WN      WN 5390   7.333   1.332   8.707 -0.2800 -0.3345 -0.0945
  787WN      WN 5391   1.326   3.927   9.892 -0.3007 -0.1532 -0.0709
  788WN      WN 5392   7.326   7.367   8.971 -0.1752  0.0640 -0.0371
  789WN      WN 5393   3.565   6.550  10.041  0.2111  0.1021  0.1693
  790WN      WN 5394   6.785   1.218  10.583 -0.0733 -0.0805  0.5127
  791WN      WN 5395   5.485   6.835   8.604 -0.1610 -0.0721 -0.1131
  792WN      WN 5396   1.239   7.448   9.905 -0.0073  0.0113  0.2270
  793WN      WN 5397   5.384   6.522  10.099 -0.2519 -0.2350 -0.0359
  794WN      WN 5398   3.599   6.564   9.092  0.2310  0.0043 -0.0686
  795WN      WN 5399   5.851   2.017   8.840  0.4493  0.0776 -0.2478
  796WN      WN 5400   6.516   6.764   8.875  0.0513  0.2366 -0.0361
  797WN      WN 5401   7.512   6.000   9.551 -0.2903  0.1151 -0.1488
  798WN      WN 5402   7.023   4.701   8.847 -0.0757 -0.2526 -0.0064
  799WN      WN 5403   6.910   7.400   8.113  0.1528 -0.1256 -0.0736
  800WN      WN 5404   1.735   7.557  10.109  0.3288 -0.0576 -0.2258
  801WN      WN 5405   5.383   0.095   9.101  0.1177  0.4683  0.0672
  802WN      WN 5406   0.071   2.455   9.206  0.2348  0.3173  0.3220
  803WN      WN 5407   1.254   6.429   7.694  0.2358 -0.2492  0.2698
  804WN      WN 5408   3.414   0.402   8.374 -0.0412 -0.1041 -0.0510
  805WN      WN 5409   6.481   4.693   8.798 -0.1362 -0.0135  0.2293
  806WN      WN 5410   1.106   2.643   7.726  0.3133 -0.0857  0.0462
  807WN      WN 5411   0.603   4.032   9.359 -0.2074  0.1393 -0.0676
  808WN      WN 5412   1.394   5.382   9.020 -0.0680  0.2467  0.1859
  809WN      WN 5413   1.812   4.248   7.380  0.2924  0.0784  0.3746
  810WN      WN 5414   7.392   0.563   8.928  0.3716  0.0183  0.0203
  811WN      WN 5415   3.603   4.580   9.145  0.1891  0.2706  0.0508
  812WN      WN 5416   3.911   5.393   9.429  0.1177  0.5089 -0.0315
  813WN      WN 5417   1.199   1.573   7.836 -0.3520 -0.3945 -0.0433
  814WN      WN 5418   4.895   4.619   8.798  0.0812  0.0313  0.0188
  815WN      WN 5419   1.132   3.389   9.448  0.2987 -0.2505  0.2007
  816WN      WN 5420   0.722   5.957   9.940 -0.0294 -0.1554 -0.0381
  817WN      WN 5421   6.700   1.788   9.890 -0.1338 -0.2791 -0.1260
  818WN      WN 5422   1.955   7.056   8.240 -0.1117 -0.4833  0.3747
  819WN      WN 5423   5.109   7.474  10.169  0.1078 -0.1744  0.4373
  820WN      WN 5424   5.706   0.869   8.816  0.1390  0.2140  0.1634
  821WN      WN 5425   7.295   1.410   7.696  0.0720  0.3122  0.1648
  822WN      WN 5426   2.419   6.198   8.401  0.0612  0.0179  0.2199
  823WN      WN 5427   6.246   2.254  10.217 -0.1046 -0.4714  0.2013
  824WN      WN 5428   6.386   2.254   7.164  0.4492  0.0877  0.2180
  825WN      WN 5429   7.194   0.423   6.842 -0.0393  0.0615  0.0377
  826WN      WN 5430   7.625   3.852   8.733 -0.3314  0.2851  0.3733
  827WN      WN 5431   4.851   0.261   9.906  0.3279  0.1074 -0.1393
  828WN      WN 5432   2.276   5.211   9.083 -0.0102 -0.1118  0.2477
  829WN      WN 5433   1.718   3.583   8.896 -0.2669  0.1049 -0.1278
  830WN      WN 5434   4.951   6.079   8.635  0.1064 -0.2091  0.4246
  831WN      WN 5435   6.291   1.679   9.055  0.1307 -0.0794 -0.0223
  832WN      WN 5436   2.340   5.819   9.049  0.1146  0.1696  0.2091
  833WN      WN 5437   1.981   1.525   8.955 -0.0588 -0.2252 -0.1713
  834WN      WN 5438   7.492   2.231   7.390  0.1659 -0.3016 -0.1459
  835WN      WN 5439   3.896   7.139   7.436  0.0071  0.3873 -0.2197
  836WN      WN 5440   3.032   6.355  10.228 -0.0977  0.2003 -0.1133
  837WN      WN 5441   0.918   4.301   9.701  0.0384 -0.0324  0.0955
  838WN      WN 5442   2.897   6.389   7.620 -0.0076 -0.1564 -0.0680
  839WN      WN 5443   0.763   0.620   8.798 -0.2742  0.2422  0.3180
  840WN      WN 5444   1.998   3.654   8.467 -0.0271  0.0086 -0.0702
  841WN      WN 5445   0.530   7.589   8.714  0.2076 -0.0129 -0.2010
  842WN      WN 5446   5.990   3.677   9.178 -0.0910 -0.5134  0.2166
  843WN      WN 5447   5.590   3.180   9.523  0.1035  0.1042 -0.2122
  844WN      WN 5448   7.557   7.191   6.904 -0.0009 -0.1850 -0.0385
  845WN      WN 5449   2.520   5.759   7.354 -0.0337  0.2881 -0.3611
  846WN      WN 5450   4.010   5.803   9.061 -0.1811 -0.2938 -0.2187
  847WN      WN 5451   7.334   0.321   9.474  0.2113 -0.1570 -0.0397
  848WN      WN 5452   1.006   3.257   8.955 -0.2512 -0.0341 -0.0327
  849WN      WN 5453   1.653   4.957   7.725  0.0417 -0.2574  0.1081
  850WN      WN 5454   6.988   6.459  10.297  0.0735  0.1833 -0.0248
  851WN      WN 5455   1.728   0.773   9.653 -0.0283  0.1898  0.4245
  852WN      WN 5456   6.162   4.865   9.989 -0.1564  0.2383 -0.1445
  853WN      WN 5457   0.710   0.594   9.799  0.3019  0.0648 -0.4353
  854WN      WN 5458   2.648   4.882   9.296  0.1262  0.0944  0.0872
  855WN      WN 5459   3.955   7.331  10.142 -0.3164 -0.1282 -0.0277
  856WN      WN 5460   0.084   5.692   8.015  0.0532 -0.0014  0.1404
  857WN      WN 5461   0.355   6.725  10.285 -0.0074  0.2069  0.2816
  858WN      WN 5462   1.930   5.565   8.118  0.4087  0.2797  0.1832
  859WN      WN 5463   4.076   4.565  10.010 -0.1277  0.0276  0.2190
  860WN      WN 5464   0.458   2.632   9.513  0.0895 -0.2453 -0.3330
  861WN      WN 5465   7.025   0.553   9.855  0.0599  0.0083  0.2136
  862WN      WN 5466   1.522   4.603   8.325 -0.0050 -0.1479  0.0988
  863WN      WN 5467   2.447   7.532   9.154 -0.2910 -0.0513 -0.2889
  864WN      WN 5468   0.645   0.100  10.898  0.1498  0.0157 -0.2709
  865WN      WN 5469   1.462   5.584   7.863 -0.0682 -0.0744  0.2257
  866WN      WN 5470   4.621   6.876   9.775 -0.1549 -0.0431  0.1261
  867WN      WN 5471   1.267   6.441  10.619  0.2381 -0.0915  0.0155
  868WN      WN 5472   5.723   5.095   8.491  0.4056 -0.1095  0.0893
  869WN      WN 5473   1.629   7.465   8.098 -0.3775 -0.0973 -0.0554
  870WN      WN 5474   0.293   2.176   9.624  0.2041  0.3372 -0.2492
  871WN      WN 5475   2.977   0.142   8.191 -0.0458  0.0839 -0.0030
  872WN      WN 5476   7.633   0.074   8.265 -0.1334 -0.1908  0.2496
  873WN      WN 5477   6.201   0.511   8.499  0.2150  0.0138  0.0197
  874WN      WN 5478   7.582   7.624   9.841 -0.0131 -0.0037  0.2603
  875WN      WN 5479   4.989   5.729   7.637 -0.0467  0.0186  0.0122
  876WN      WN 5480   0.888   1.074   9.536 -0.1435  0.1082 -0.0915
  877WN      WN 5481   0.269   3.936   7.952  0.1376 -0.1495  0.0064
  878WN      WN 5482   3.457   5.137   9.867  0.4012  0.1506  0.0357
  879WN      WN 5483   1.289   5.947   8.631 -0.0025  0.2784 -0.2045
  880WN      WN 5484   3.732   4.685   8.422  0.0345 -0.1532 -0.0080
  881WN      WN 5485   4.049   6.807  10.108 -0.2156 -0.1431  0.0984
  882WN      WN 5486   7.164   3.923   8.562 -0.0185  0.1595  0.0941
  883WN      WN 5487   3.280   6.159   8.352 -0.1802 -0.1251 -0.0608
  884WN      WN 5488   0.055   2.714   7.239 -0.2517  0.1276  0.1391
  885WN      WN 5489   7.592   4.410   9.413 -0.2060 -0.0220 -0.0015
  886WN      WN 5490   0.199   5.035  10.439  0.1194  0.0961 -0.0767
  887WN      WN 5491   0.397   0.922   9.092  0.3337  0.1858  0.0352
  888WN      WN 5492   7.136   4.622  10.587  0.3429  0.0094  0.2569
  889WN      WN 5493   2.486   6.906   9.703  0.4169  0.2682 -0.2480
  890WN      WN 5494   6.932   0.735   9.314 -0.1936  0.1793 -0.3067
  891WN      WN 5495   0.575   1.570  10.373  0.2650  0.0958  0.1701
  892WN      WN 5496   6.714   2.217   8.601 -0.1739  0.3993 -0.2503
  893WN      WN 5497   0.283   3.451   7.644 -0.3048  0.0843 -0.1654
  894WN      WN 5498   1.798   4.789   7.242  0.0211 -0.1457  0.1134
  895WN      WN 5499   1.318   5.042   7.341 -0.0491 -0.0240  0.1175
  896WN      WN 5500   6.244   5.907   8.816  0.0973  0.1184 -0.2204
  897WN      WN 5501   1.809   5.516  10.331 -0.2906 -0.2419  0.0742
  898WN      WN 5502   6.520   4.801   7.478 -0.2400 -0.0588  0.2088
  899WN      WN 5503   0.561   6.055   7.314  0.2220  0.0258  0.0998
  900WN      WN 5504   4.004   6.305   8.883 -0.0080  0.1441  0.0561
  901WN      WN 5505   0.315   5.675   9.843 -0.0412  0.1701 -0.0183
  902WN      WN 5506   6.874   2.211   8.098 -0.1017 -0.0451  0.0051
  903WN      WN 5507   0.771   2.958   8.062  0.2132  0.1427  0.4571
  904WN      WN 5508   3.686   5.452   8.914 -0.0921  0.2354  0.0393
  905WN      WN 5509   5.385   0.108   8.294 -0.1799 -0.2560 -0.2109
  906WN      WN 5510   7.056   5.750   9.493 -0.0155 -0.1160  0.1480
  907WN      WN 5511   6.829   3.107  10.017 -0.0410  0.0904  0.0609
  908WN      WN 5512   7.165   0.824  10.269 -0.0749  0.0202 -0.0838
  909WN      WN 5513   5.193   7.194   8.803 -0.0931  0.0850  0.0079
  910WN      WN 5514   3.706   7.280   7.855  0.1239 -0.2824  0.1196
  911WN      WN 5515   6.316   6.234   9.993  0.1218 -0.0041 -0.3874
  912WN      WN 5516   0.499   1.391   9.454  0.0582  0.2382 -0.1773
  913WN      WN 5517   7.315   7.500   9.436  0.1647  0.1202 -0.0394
  914WN      WN 5518   7.660   0.729   9.298  0.0273 -0.0133 -0.1016
  915WN      WN 5519   7.043   3.121   7.791  0.0442 -0.0938 -0.0294
  916WN      WN 5520   0.061   1.270   7.459 -0.1250  0.1555 -0.0550
  917WN      WN 5521   7.596   5.780   9.039 -0.5465 -0.1288  0.0175
  918WN      WN 5522   4.542   4.508   8.028  0.2050 -0.2553 -0.1304
  919WN      WN 5523   7.034   2.160   9.942  0.0559 -0.1227  0.0417
  920WN      WN 5524   0.611   2.914   9.888 -0.1346 -0.2143  0.1425
  921WN      WN 5525   1.501   5.291   9.893  0.0111  0.1183 -0.0083
  922WN      WN 5526   7.090   1.745   8.555  0.0773 -0.3596  0.1726
  923WN      WN 5527   7.388   1.195  10.032 -0.0555 -0.2748 -0.1245
  924WN      WN 5528   6.193   5.091   8.338 -0.1159 -0.0135  0.0348
  925WN      WN 5529   4.183   5.380   8.987 -0.0034 -0.0772 -0.1472
  926WN      WN 5530   2.239   6.243   6.789 -0.0367 -0.2993  0.0425
  927WN      WN 5531   7.097   5.444   9.120  0.0488 -0.1224  0.0037
  928WN      WN 5532   2.465   4.369   7.921  0.0872  0.0399  0.1355
  929WN      WN 5533   5.691   4.701   7.452 -0.4047  0.4648  0.0498
  930WN      WN 5534   6.408   2.019   8.020 -0.1758  0.1971 -0.0152
  931WN      WN 5535   6.556   3.367   7.526 -0.4372  0.2725  0.0153
  932WN      WN 5536   1.419   4.819   9.643 -0.1889 -0.0124 -0.0687
  933WN      WN 5537   2.106   0.614   9.980 -0.0115  0.1591 -0.1214
  934WN      WN 5538   0.016   2.304   8.660 -0.1553  0.1489  0.0533
  935WN      WN 5539   4.657   6.668   9.175 -0.1092 -0.5038 -0.1936
  936WN      WN 5540   4.541   7.133   9.330  0.4363  0.0038  0.0424
  937WN      WN 5541   6.560   5.988   7.960  0.1334  0.2579  0.0138
  938WN      WN 5542   0.859   6.892  10.589  0.2588 -0.0895 -0.3639
  939WN      WN 5543   5.712   4.429   8.231  0.2322 -0.1175 -0.2417
  940WN      WN 5544   6.897   6.266   9.400  0.2703  0.0204 -0.0976
  941WN      WN 5545   7.253   1.629   9.914 -0.0631  0.2834  0.0231
  942WN      WN 5546   6.576   3.864   7.623 -0.3153  0.0703 -0.1111
  943WN      WN 5547   6.068   4.102   9.513 -0.0200 -0.2931 -0.1966
  944WN      WN 5548   0.468   2.250   8.910  0.1186 -0.2378  0.1010
  945WN      WN 5549   7.654   1.814   7.109  0.1076 -0.0542 -0.2029
  946WN      WN 5550   1.563   4.080   8.676  0.1694  0.0632 -0.0526
  947WN      WN 5551   0.734   3.063   9.372 -0.0296 -0.2781  0.0503
  948WN      WN 5552   0.495   1.016   7.358 -0.2566 -0.0251 -0.0090
  949WN      WN 5553   6.766   1.804   8.981  0.2474  0.0309  0.0417
  950WN      WN 5554   1.351   1.038   9.334  0.2174  0.0359  0.1439
  951WN      WN 5555   1.165   5.732   9.849 -0.4160  0.0326 -0.1994
  952WN      WN 5556   5.321   4.507   7.857  0.1140 -0.0862  0.2829
  953WN      WN 5557   0.336   5.273   7.322 -0.0795  0.0595 -0.0533
  954WN      WN 5558   0.662   5.596   9.491  0.1125 -0.2474  0.0166
  955WN      WN 5559   4.850   6.626   8.678  0.1516  0.1470 -0.2054
  956WN      WN 5560   7.536   4.344   7.877 -0.2654 -0.0030 -0.0373
  957WN      WN 5561   7.276   3.661   9.029  0.3155  0.0443 -0.2077
  958WN      WN 5562   6.292   1.303   8.188 -0.0345 -0.0286 -0.0482
  959WN      WN 5563   2.150   6.354  10.078  0.2915  0.0709  0.1964
  960WN      WN 5564   3.312   6.597   8.038  0.0533  0.1852 -0.1255
  961WN      WN 5565   1.997   4.668   8.099  0.4371 -0.2669  0.0011
  962WN      WN 5566   6.714   1.189   7.978 -0.0680  0.1330  0.2976
  963WN      WN 5567   5.612   1.778   8.436 -0.1191  0.2006 -0.0118
  964WN      WN 5568   3.879   0.590   8.507  0.0771 -0.0433 -0.1243
  965WN      WN 5569   0.539   3.386   9.720  0.0250 -0.1297  0.1031
  966WN      WN 5570   6.921   1.617   8.021 -0.1552 -0.0353 -0.0317
  967WN      WN 5571   6.807   4.806   9.336  0.1279 -0.0878  0.2813
  968WN      WN 5572   7.341   0.935   7.821  0.2852 -0.0026  0.0155
  969WN      WN 5573   6.430   6.477   9.475  0.0388 -0.0439 -0.1564
  970WN      WN 5574   6.122   0.142   7.171 -0.0346  0.1394  0.0513
  971WN      WN 5575   3.538   5.312   8.435  0.0737  0.2322  0.0947
  972WN      WN 5576   3.619   7.645   6.777 -0.0231  0.1304  0.0784
  973WN      WN 5577   4.516   4.858   8.564 -0.1417 -0.2365  0.1151
  974WN      WN 5578   1.698   5.267   7.009  0.4142  0.0212  0.1186
  975WN      WN 5579   0.943   2.169   8.730  0.1980  0.3303  0.2650
  976WN      WN 5580   3.820   5.531   7.917  0.1405 -0.1598  0.2151
  977WN      WN 5581   7.532   4.831   7.541 -0.2588 -0.2010 -0.1131
  978WN      WN 5582   6.391   5.198   6.998  0.4417  0.0099  0.3857
  979WN      WN 5583   5.368   6.419   9.397  0.1276 -0.0325 -0.2746
  980WN      WN 5584   6.202   3.703   8.255 -0.1995  0.1131 -0.0217
  981WN      WN 5585   7.176   5.971   9.049  0.3930 -0.1981 -0.1660
  982WN      WN 5586   3.704   7.273   8.725  0.0207 -0.1007  0.2650
  983WN      WN 5587   5.806   6.271  10.334  0.1421  0.1354  0.2640
  984WN      WN 5588   0.415   0.325   9.057 -0.3689 -0.0802  0.1266
  985WN      WN 5589   3.219   0.598   7.855 -0.0627 -0.0590 -0.0339
  986WN      WN 5590   1.612   2.786   9.449 -0.1034  0.0459 -0.1333
  987WN      WN 5591   4.810   5.423   8.048 -0.3880  0.0973  0.0664
  988WN      WN 5592   4.025   5.852   9.610  0.2644  0.1679  0.1391
  989WN      WN 5593   0.251   5.735   7.531  0.0862 -0.0045 -0.1220
  990WN      WN 5594   7.343   5.444   8.150 -0.3131  0.4965  0.1743
  991WN      WN 5595   2.623   7.221  10.565 -0.0231  0.1827 -0.3114
  992WN      WN 5596   7.414   4.380   8.548  0.1302 -0.2755  0.3718
  993WN      WN 5597   0.278   6.034   8.788 -0.0068  0.0706  0.0129
  994WN      WN 5598   0.882   5.128   8.291  0.1512  0.0631 -0.0039
  995WN      WN 5599   0.594   1.325   8.785  0.4086  0.0527  0.2193
  996WN      WN 5600   6.199   3.327   7.931  0.1285 -0.0993  0.0199
  997WN      WN 5601   3.464   5.981   9.272 -0.0612 -0.0232  0.1210
  998WN      WN 5602   7.550   5.195   8.961 -0.1774 -0.2469 -0.2290
  999WN      WN 5603   4.883   0.325   8.446 -0.3888  0.3243 -0.0369
 1000WN      WN 5604   7.325   3.991   9.547  0.3890 -0.2238 -0.2498
 1001WN      WN 5605   5.423   5.477   8.482  0.5415 -0.2402  0.0578
 1002WN      WN 5606   4.152   5.012   7.559 -0.0901  0.0723  0.2368
 1003WN      WN 5607   1.140   4.092   8.922 -0.0445 -0.1596  0.2167
 1004WN      WN 5608   2.116   4.122   8.946  0.4407 -0.1131  0.4438
 1005WN      WN 5609   2.024   0.159   9.750 -0.1401 -0.2849  0.1516
 1006WN      WN 5610   6.964   4.033   9.917 -0.1021  0.0146  0.0854
 1007WN      WN 5611   5.150   3.833   9.304 -0.1549 -0.0340  0.0565
 1008WN      WN 5612   7.244   7.290   8.478  0.1102 -0.2381 -0.1461
 1009WN      WN 5613   1.538   5.911  10.272  0.2722 -0.1206  0.2799
 1010WN      WN 5614   0.471   4.668   8.457 -0.1748 -0.2246  0.1119
 1011WN      WN 5615   5.843   7.205   7.830 -0.0629 -0.2810 -0.0102
 1012WN      WN 5616   2.539   4.919   7.753 -0.0918  0.1752  0.1251
 1013WN      WN 5617   5.887   0.639   9.474 -0.1727  0.0460 -0.0327
 1014WN      WN 5618   5.798   5.391   7.182  0.1117  0.3744 -0.1250
 1015WN      WN 5619   7.129   6.507   8.989 -0.3101  0.0564  0.2450
 1016WN      WN 5620   7.650   6.950  10.595 -0.0379  0.4207  0.4140
 1017WN      WN 5621   7.445   3.039   9.860 -0.1880 -0.1527  0.2809
 1018WN      WN 5622   7.566   6.869   7.846  0.3009  0.1956  0.3354
 1019WN      WN 5623   2.437   5.714   8.170 -0.1578  0.0419  0.2194
 1020WN      WN 5624   0.445   0.919   8.539  0.0726 -0.1317  0.0030
 1021WN      WN 5625   1.371   1.965   9.302  0.0496  0.2745 -0.0051
 1022WN      WN 5626   1.885   7.060   8.926 -0.0760 -0.4268 -0.2146
 1023WN      WN 5627   7.002   5.927  10.751  0.1996 -0.0933  0.1295
 1024WN      WN 5628   0.782   6.455   7.465  0.0617 -0.0024 -0.0890
 1025WN      WN 5629   1.253   7.151  10.315  0.0245 -0.2165 -0.0286
 1026WN      WN 5630   7.033   6.688   7.505  0.0235 -0.1671 -0.3983
 1027WN      WN 5631   2.573   3.497   7.919  0.0301  0.0801 -0.1057
 1028WN      WN 5632   5.144   6.062   9.749 -0.1450  0.0568 -0.3362
 1029WN      WN 5633   6.588   0.337   9.036 -0.4317 -0.0622  0.0279
 1030WN      WN 5634   0.372   6.679   7.699  0.0107 -0.2137  0.2660
 1031WN      WN 5635   7.375   0.121   8.670  0.1617  0.1874 -0.2180
 1032WN      WN 5636   3.968   5.506   8.513  0.2262  0.0642  0.3927
 1033WN      WN 5637   6.893   0.435   8.663 -0.1861  0.2478 -0.1832
 1034WN      WN 5638   6.976   5.091   7.994 -0.1472  0.3166 -0.4276
 1035WN      WN 5639   0.936   4.902   8.780 -0.2541  0.1486  0.0047
 1036WN      WN 5640   6.010   5.393  10.072  0.1540 -0.3732 -0.1845
 1037WN      WN 5641   1.638   3.847   8.081 -0.0683 -0.0308  0.2252
 1038WN      WN 5642   6.846   6.735   9.313 -0.0302 -0.1210  0.0874
 1039WN      WN 5643   4.503   6.241   8.738 -0.2861  0.3294 -0.1143
 1040WN      WN 5644   3.337   0.786   8.673  0.0947  0.4464 -0.2487
 1041WN      WN 5645   0.601   5.734   9.025 -0.1541  0.2176  0.0345
 1042WN      WN 5646   6.859   2.347   9.237 -0.0822  0.2798  0.0756
 1043WN      WN 5647   3.093   0.230   8.676  0.0832 -0.3491  0.2295
 1044WN      WN 5648   1.129   3.970   9.420 -0.1735 -0.0437  0.0325
 1045WN      WN 5649   0.641   5.429   6.883  0.0300  0.0187  0.1246
 1046WN      WN 5650   0.322   4.794   9.019 -0.3529 -0.0855  0.1256
 1047WN      WN 5651   5.794   6.787   8.205 -0.1562 -0.2822  0.1360
 1048WN      WN 5652   0.953   1.029   8.522 -0.0682  0.0642 -0.3400
 1049WN      WN 5653   2.944   5.790   9.025  0.1756 -0.1519 -0.1367
 1050WN      WN 5654   1.540   5.906   8.206 -0.4061  0.3322 -0.0005
 1051WN      WN 5655   5.892   0.215   9.179  0.1449  0.2030 -0.3091
 1052WN      WN 5656   7.380   6.508   9.533 -0.1086 -0.2594  0.2465
 1053WN      WN 5657   0.544   0.056   7.948  0.1207 -0.2531  0.0148
 1054WN      WN 5658   0.745   7.251   7.787  0.2292  0.0300 -0.3790
 1055WN      WN 5659   0.519   6.402   9.117 -0.1301  0.0088  0.0020
 1056WN      WN 5660   4.670   5.245   8.863 -0.0130  0.2176  0.0331
 1057WN      WN 5661   0.457   6.801   8.178  0.1018  0.1627 -0.0612
 1058WN      WN 5662   1.187   0.098   9.450 -0.3271  0.0089  0.2303
 1059WN      WN 5663   1.202   2.857   9.226  0.1762 -0.0002  0.1965
 1060WN      WN 5664   2.955   7.158   9.718 -0.2402  0.2294 -0.1125
 1061WN      WN 5665   6.018   2.808   7.807 -0.0142 -0.2414 -0.1744
 1062WN      WN 5666   5.319   4.153   7.452 -0.3879  0.1106  0.1743
 1063WN      WN 5667   2.573   7.140   7.840  0.2448  0.1098 -0.1348
 1064WN      WN 5668   6.561   0.173  10.065 -0.2485 -0.0098 -0.3324
 1065WN      WN 5669   2.408   3.982   8.200 -0.0399  0.0437  0.0669
 1066WN      WN 5670   7.064   4.616   7.798 -0.3019  0.0525 -0.0971
 1067WN      WN 5671   1.562   3.208   9.208  0.0744  0.0030  0.0467
 1068WN      WN 5672   1.321   0.605   7.380  0.1094  0.3407 -0.1276
 1069WN      WN 5673   6.438   2.524   7.628  0.1018  0.1191  0.2258
 1070WN      WN 5674   0.067   6.480   8.242  0.2710 -0.0437  0.1162
 1071WN      WN 5675   0.319   2.846   9.045 -0.2009 -0.0246 -0.1287
 1072WN      WN 5676   0.210   3.074   9.529  0.0438 -0.1278 -0.0917
 1073WN      WN 5677   1.592   2.971   7.800 -0.1933 -0.1606 -0.0875
 1074WN      WN 5678   4.079   6.736   9.145  0.1866  0.0741 -0.1471
 1075WN      WN 5679   6.303   5.579   7.917  0.2668 -0.0845 -0.1127
 1076WN      WN 5680   6.955   6.602   9.795  0.0265 -0.2048  0.1620
 1077WN      WN 5681   0.849   3.048   7.536 -0.2825 -0.0771  0.5986
 1078WN      WN 5682   6.975   2.854  10.456  0.0754  0.0946  0.0592
 1079WN      WN 5683   0.493   7.597   9.956  0.0063  0.2478 -0.0519
 1080WN      WN 5684   2.286   4.089   7.330 -0.1393 -0.4367 -0.0083
 1081WN      WN 5685   7.066   5.115   9.840 -0.0541 -0.0937  0.0687
 1082WN      WN 5686   7.269   0.030   7.603 -0.1249  0.0334 -0.0480
 1083WN      WN 5687   0.797   5.972   8.445 -0.3947 -0.0029  0.0678
 1084WN      WN 5688   1.145   1.176   8.119  0.1972  0.0797 -0.1332
 1085WN      WN 5689   0.131   0.281  10.855  0.4523  0.0796 -0.4338
 1086WN      WN 5690   0.872   2.633  10.194  0.2290 -0.1021 -0.0123
 1087WN      WN 5691   6.379   3.818  10.040  0.1987 -0.2065 -0.1091
 1088WN      WN 5692   5.338   5.103   9.431  0.0283 -0.1149 -0.2212
 1089WN      WN 5693   1.303   6.098   9.560 -0.3211  0.2316  0.0882
 1090WN      WN 5694   5.362   5.527  10.191  0.1832 -0.1580 -0.0291
 1091WN      WN 5695   6.922   4.511   9.956  0.2092 -0.1590 -0.0162
 1092WN      WN 5696   7.070   4.635   7.306 -0.2358  0.2077 -0.2660
 1093WN      WN 5697   7.301   2.169   8.369  0.0866  0.1605 -0.2240
 1094WN      WN 5698   7.188   6.418   7.145  0.0547 -0.0539 -0.0811
 1095WN      WN 5699   5.500   6.007   8.497  0.0137  0.1265 -0.0266
 1096WN      WN 5700   1.226   0.604   9.012  0.0918  0.3114  0.0934
 1097WN      WN 5701   0.569   5.828   7.905  0.1229  0.1530  0.0364
 1098WN      WN 5702   6.645   4.370   7.740 -0.2641 -0.2547 -0.0413
 1099WN      WN 5703   4.408   0.438   8.823  0.1877  0.1554  0.2859
 1100WN      WN 5704   2.369   1.312   7.848  0.1265 -0.3189  0.1529
 1101WN      WN 5705   3.016   5.997   9.811 -0.1086  0.1218 -0.0207
 1102WN      WN 5706   1.434   3.224   8.700  0.1188  0.0187  0.0818
 1103WN      WN 5707   3.090   6.634   8.494 -0.2769  0.1086 -0.0355
 1104WN      WN 5708   7.530   2.880   8.014  0.1682  0.0408 -0.3912
 1105WN      WN 5709   0.695   1.923   7.859 -0.2813 -0.2953 -0.1056
 1106WN      WN 5710   6.146   6.792   7.740 -0.1586 -0.3620 -0.0996
 1107WN      WN 5711   0.974   5.444   8.707  0.1561 -0.1970 -0.2273
 1108WN      WN 5712   5.681   3.315   9.070  0.0537  0.1477  0.1367
 1109WN      WN 5713   4.375   5.124   9.517 -0.1072  0.1281  0.2815
 1110WN      WN 5714   6.708   6.868   7.936  0.0962 -0.0415 -0.1402
 1111WN      WN 5715   7.043   6.678   8.515  0.1304 -0.1627 -0.0409
 1112WN      WN 5716   2.299   7.380   8.706 -0.3420 -0.2868 -0.0092
 1113WN      WN 5717   7.657   7.173   9.559 -0.0187  0.3379 -0.2759
 1114WN      WN 5718   1.158   3.766   7.989  0.0146  0.0942  0.0223
 1115WN      WN 5719   4.095   7.586   8.376 -0.1312 -0.0942  0.0081
 1116WN      WN 5720   1.605   7.226   7.565  0.0647 -0.0160 -0.0777
 1117WN      WN 5721   5.720   3.933   8.369 -0.0820  0.1474  0.0350
 1118WN      WN 5722   5.317   0.702   7.952 -0.5238  0.3746 -0.4081
 1119WN      WN 5723   0.706   4.837   7.936  0.0950  0.1886  0.0220
 1120WN      WN 5724   7.276   3.155   8.677 -0.1523  0.1855 -0.0180
 1121WN      WN 5725   5.627   0.200   7.136  0.2478 -0.0554 -0.0066
 1122WN      WN 5726   5.414   2.646   8.473  0.1175  0.0932 -0.4296
 1123WN      WN 5727   2.589   3.932   7.678 -0.1287  0.1014  0.0522
 1124WN      WN 5728   1.812   2.192   8.304 -0.1065  0.1510  0.0439
 1125WN      WN 5729   1.313   2.020   9.792  0.2195  0.2080  0.2394
 1126WN      WN 5730   7.385   0.598   8.434  0.0711  0.0103  0.1581
 1127WN      WN 5731   0.681   2.646   8.472 -0.2323  0.2319  0.0739
 1128WN      WN 5732   1.550   6.763   8.480  0.4152 -0.0568 -0.1791
 1129WN      WN 5733   0.990   3.311  10.055 -0.0767  0.0120 -0.0712
 1130WN      WN 5734   4.180   7.141   8.890  0.0425 -0.0632  0.3644
 1131WN      WN 5735   3.024   5.242   8.381 -0.0789  0.1385  0.2298
 1132WN      WN 5736   6.569   6.215   8.990  0.4553  0.0035 -0.3378
 1133WN      WN 5737   7.312   2.592   8.866 -0.0699  0.0795  0.4923
 1134WN      WN 5738   6.392   1.272   9.250  0.3805 -0.3585 -0.0542
 1135WN      WN 5739   2.992   5.285  10.049 -0.5399 -0.5869  0.1161
 1136WN      WN 5740   6.711   7.066   9.737 -0.0556 -0.0201 -0.0726
 1137WN      WN 5741   0.929   6.850   8.410 -0.3139 -0.3171 -0.2011
 1138WN      WN 5742   2.979   0.389   7.054  0.0459 -0.3709  0.1840
 1139WN      WN 5743   1.705   6.556   7.559  0.1182 -0.0635 -0.3069
 1140WN      WN 5744   1.731   6.380   9.441 -0.2619  0.0360  0.1328
 1141WN      WN 5745   2.136   0.431   8.155 -0.1516  0.0692 -0.2201
 1142WN      WN 5746   1.797   1.789   8.025 -0.0206  0.2545  0.2262
 1143WN      WN 5747   2.006   6.952   7.675 -0.0420 -0.0210 -0.0412
 1144WN      WN 5748   4.896   4.866   9.239 -0.1954 -0.0467  0.3601
 1145WN      WN 5749   6.058   5.869   9.758  0.1562  0.0060  0.2121
 1146WN      WN 5750   2.662   5.646   8.641 -0.0093  0.0312 -0.0570
 1147WN      WN 5751   0.172   4.215   8.389 -0.0872  0.2385  0.4017
 1148WN      WN 5752   5.103   6.761   9.124 -0.0284  0.1187  0.2230
 1149WN      WN 5753   2.585   3.478   8.540  0.2087 -0.2511  0.0521
 1150WN      WN 5754   6.148   1.952   7.569  0.0445  0.0577 -0.3210
 1151WN      WN 5755   0.535   3.510   9.228  0.1185  0.4598 -0.0937
 1152WN      WN 5756   3.947   0.062   7.918 -0.1445  0.0793 -0.2204
 1153WN      WN 5757   6.790   4.322   9.156 -0.1034 -0.0805 -0.0530
 1154WN      WN 5758   2.237   6.916  10.674 -0.1838  0.2054 -0.1103
 1155WN      WN 5759   1.056   1.471   9.259  0.0629  0.2393  0.0442
 1156WN      WN 5760   1.932   5.660   9.873  0.1132  0.2925 -0.0865
 1157WN      WN 5761   0.046   5.251   7.696 -0.1161  0.1014  0.2488
 1158WN      WN 5762   3.685   4.300   9.540 -0.0646  0.1258 -0.1890
 1159WN      WN 5763   0.930   0.173  10.061 -0.0968  0.1043  0.2127
 1160WN      WN 5764   7.027   3.839   7.955 -0.0629  0.0941  0.0943
 1161WN      WN 5765   4.438   5.357   8.446  0.3749  0.0307 -0.0061
 1162WN      WN 5766   4.688   7.105   7.979  0.1250 -0.4324 -0.1065
 1163WN      WN 5767   1.063   5.315   9.580 -0.0143  0.0636 -0.1273
 1164WN      WN 5768   3.809   6.772   8.700  0.2928 -0.1519  0.0149
 1165WN      WN 5769   7.489   2.059   9.879  0.1325 -0.0440 -0.1516
 1166WN      WN 5770   1.936   5.942   9.425  0.1722  0.3690 -0.0849
 1167WN      WN 5771   1.324   5.555   7.417 -0.1601 -0.0682 -0.2551
 1168WN      WN 5772   4.450   4.820   9.053 -0.4899 -0.0736 -0.0372
 1169WN      WN 5773   1.291   7.245   8.412 -0.3706 -0.4135  0.2055
 1170WN      WN 5774   7.349   2.192   9.353 -0.1647 -0.1133 -0.2686
 1171WN      WN 5775   5.084   0.475   8.885 -0.0545  0.0977 -0.1504
 1172WN      WN 5776   6.234   5.456   7.397 -0.1722 -0.2374 -0.2716
 1173WN      WN 5777   4.322   0.358   8.328 -0.2457  0.1183 -0.0289
 1174WN      WN 5778   4.453   0.809   9.338 -0.0722 -0.1435 -0.1261
 1175WN      WN 5779   3.093   6.313   9.222  0.1819  0.2352 -0.1449
 1176WN      WN 5780   0.047   3.969   9.244  0.0518 -0.0145  0.0669
 1177WN      WN 5781   4.940   4.437   8.293 -0.2872 -0.1452 -0.1867
 1178WN      WN 5782   0.147   3.844   9.720  0.1875 -0.2285 -0.0299
 1179WN      WN 5783   5.978   6.837   8.745  0.1288  0.0745 -0.1890
 1180WN      WN 5784   6.891   2.817   9.214  0.1866  0.0887  0.0903
 1181WN      WN 5785   0.767   2.187   9.333  0.1249 -0.1459  0.0181
 1182WN      WN 5786   1.616   7.515   9.605  0.0163  0.0331  0.5333
 1183WN      WN 5787   0.314   5.383   9.241  0.0895  0.3969  0.0681
 1184WN      WN 5788   0.805   7.457   9.215  0.1732  0.0305 -0.1463
 1185WN      WN 5789   5.934   6.903   9.363 -0.1143 -0.1839  0.1004
 1186WN      WN 5790   6.398   0.641   9.888  0.1302  0.0878  0.0625
 1187WN      WN 5791   0.177   0.358   9.587 -0.0350 -0.0504 -0.0160
 1188WN      WN 5792   2.468   7.406   9.683 -0.0921 -0.0829  0.0695
 1189WN      WN 5793   5.909   0.514   7.456  0.2359  0.2355 -0.0782
 1190WN      WN 5794   4.200   7.282   7.956  0.2554 -0.1161 -0.2062
 1191WN      WN 5795   6.380   3.358  10.243 -0.0623  0.0263 -0.0212
[truncated: 272,168 more chars]
