# Supplementary material for: Free energies of membrane stalk formation from a lipidomics perspective
Source: Nat Commun. 2021 Nov 15;12:6594. doi: 10.1038/s41467-021-26924-2 (PMC8593120; doi:10.1038/s41467-021-26924-2)
Supplement: Supplementary file 4 — Source Data [file 41467_2021_26924_MOESM4_ESM.zip › SI_data/Fig_S5/outer-stalk/14water-per-nm2.gro]

Membrane with PIPC PAPC POPC DPSM PNSM PLSM PAPI PAPS PAPE CHOL (36 14 12 26 18 16 4 8 4 98)
 9332
    1PIPC   NC3    1   5.518   3.876   8.083  0.2320  0.1936  0.1387
    1PIPC   PO4    2   5.520   4.302   8.047 -0.2076 -0.0524 -0.1988
    1PIPC   GL1    3   5.254   4.094   7.698 -0.0586  0.3018 -0.2186
    1PIPC   GL2    4   5.320   3.831   7.580 -0.0048 -0.1093  0.1457
    1PIPC   C1A    5   5.046   4.135   7.349  0.3363  0.0297  0.3213
    1PIPC   D2A    6   4.962   3.728   7.071  0.3443 -0.0088 -0.2785
    1PIPC   D3A    7   4.666   4.026   7.047  0.1023 -0.1716 -0.2627
    1PIPC   C4A    8   4.571   4.186   6.664  0.1421  0.2733 -0.3009
    1PIPC   C1B    9   5.448   3.849   7.276 -0.3198 -0.0244 -0.1515
    1PIPC   C2B   10   5.353   4.031   6.913 -0.2482 -0.0145 -0.0180
    1PIPC   C3B   11   5.109   3.792   6.616 -0.2745  0.0298 -0.1460
    1PIPC   C4B   12   4.738   3.674   6.637  0.0171 -0.5825  0.0749
    2PIPC   NC3   13   1.388   2.568  10.005  0.2000 -0.1050 -0.0501
    2PIPC   PO4   14   1.080   2.324  10.346  0.0274 -0.2948  0.0139
    2PIPC   GL1   15   1.112   2.483  10.622  0.3434 -0.2985 -0.3716
    2PIPC   GL2   16   0.933   2.746  10.676 -0.0411  0.0976 -0.2060
    2PIPC   C1A   17   0.983   2.317  10.994 -0.1758 -0.2911 -0.4541
    2PIPC   D2A   18   1.392   2.309  11.222  0.1023 -0.1550  0.0630
    2PIPC   D3A   19   1.650   2.471  11.587 -0.3284 -0.1153  0.1010
    2PIPC   C4A   20   1.654   2.392  11.961 -0.0347 -0.0066 -0.0459
    2PIPC   C1B   21   1.052   2.819  11.078  0.3467  0.0658  0.3069
    2PIPC   C2B   22   1.246   2.785  11.398  0.1205  0.1559  0.0742
    2PIPC   C3B   23   1.325   2.741  11.806 -0.1091 -0.0583 -0.3021
    2PIPC   C4B   24   1.465   3.040  12.153 -0.1336 -0.1046 -0.1388
    3PIPC   NC3   25   4.131   0.248   8.422  0.0457  0.5148 -0.0779
    3PIPC   PO4   26   3.697   0.118   8.172 -0.0297  0.4649  0.1196
    3PIPC   GL1   27   3.845   0.491   7.945 -0.0710 -0.2199  0.0626
    3PIPC   GL2   28   4.175   0.616   8.033 -0.0418  0.2387 -0.3029
    3PIPC   C1A   29   3.788   0.952   7.958 -0.1057  0.0976 -0.3392
    3PIPC   D2A   30   3.930   1.427   7.859 -0.0317  0.1406 -0.1422
    3PIPC   D3A   31   3.578   1.511   7.848  0.0019  0.1192  0.1359
    3PIPC   C4A   32   3.423   1.812   7.704 -0.0497  0.0315  0.2017
    3PIPC   C1B   33   4.401   0.772   7.714 -0.1148 -0.0293  0.1870
    3PIPC   C2B   34   4.426   1.227   7.678  0.0844 -0.1466 -0.1169
    3PIPC   C3B   35   4.192   1.639   7.527 -0.2068 -0.3432  0.3034
    3PIPC   C4B   36   3.957   1.911   7.700  0.1573  0.2315  0.0984
    4PIPC   NC3   37   2.579   0.909   8.162 -0.1160  0.0145 -0.0160
    4PIPC   PO4   38   2.726   0.683   7.763 -0.1098 -0.0044 -0.0276
    4PIPC   GL1   39   3.010   0.612   7.430  0.0605  0.0182 -0.2240
    4PIPC   GL2   40   2.977   0.342   7.364  0.1448  0.0520  0.1092
    4PIPC   C1A   41   3.331   0.820   7.126  0.1154 -0.0734 -0.2232
    4PIPC   D2A   42   3.676   1.027   6.977  0.1240  0.0178  0.0487
    4PIPC   D3A   43   3.469   0.890   6.661  0.1422 -0.1277 -0.0269
    4PIPC   C4A   44   3.167   0.545   6.771 -0.0349 -0.0734  0.0777
    4PIPC   C1B   45   3.137   0.057   7.026 -0.0755 -0.1033  0.0960
    4PIPC   C2B   46   3.080   0.065   6.574  0.0686  0.0303  0.0519
    4PIPC   C3B   47   3.011   0.185   6.159  0.3383  0.0667  0.0235
    4PIPC   C4B   48   2.733   0.186   5.841 -0.0191 -0.3645 -0.0491
    5PIPC   NC3   49   6.769   1.162   7.688  0.0211 -0.1909 -0.1046
    5PIPC   PO4   50   6.425   1.426   7.759  0.0690  0.2450 -0.4270
    5PIPC   GL1   51   6.181   1.408   7.437 -0.1007  0.0962 -0.4235
    5PIPC   GL2   52   5.866   1.493   7.504 -0.1740  0.4856  0.2813
    5PIPC   C1A   53   5.833   1.133   7.207 -0.2395  0.4317 -0.0616
    5PIPC   D2A   54   5.542   1.241   6.865 -0.3184  0.3722 -0.0787
    5PIPC   D3A   55   5.305   1.359   6.559 -0.0141 -0.2912 -0.1284
    5PIPC   C4A   56   5.440   1.375   6.087 -0.2442 -0.2317  0.0716
    5PIPC   C1B   57   5.414   1.472   7.305 -0.0457  0.0870 -0.3556
    5PIPC   C2B   58   5.098   1.552   7.010 -0.0984 -0.0057  0.3216
    5PIPC   C3B   59   4.942   1.644   6.574 -0.0922 -0.0487 -0.0259
    5PIPC   C4B   60   4.950   1.583   6.298  0.1489 -0.0308 -0.0074
    6PIPC   NC3   61   5.359   1.577   8.993  0.0156 -0.0068 -0.5530
    6PIPC   PO4   62   5.252   1.834   9.392 -0.0954  0.2212 -0.0143
    6PIPC   GL1   63   4.835   1.710   9.465 -0.0692  0.2775  0.2180
    6PIPC   GL2   64   4.714   1.935   9.537 -0.1913  0.1686  0.2999
    6PIPC   C1A   65   4.444   1.541   9.175 -0.2056 -0.1321 -0.3034
    6PIPC   D2A   66   4.122   1.463   8.878 -0.4465  0.0497 -0.2595
    6PIPC   D3A   67   4.390   1.190   8.658  0.1878  0.2893 -0.1084
    6PIPC   C4A   68   4.300   1.107   8.171  0.0053  0.0066 -0.3040
    6PIPC   C1B   69   4.788   1.857   9.950  0.0158 -0.1634 -0.0184
    6PIPC   C2B   70   4.663   1.958  10.404  0.0927  0.0326  0.1214
    6PIPC   C3B   71   4.487   1.955  10.750 -0.0139  0.1370  0.1448
    6PIPC   C4B   72   4.239   1.946  11.119  0.1436  0.0209  0.2764
    7PIPC   NC3   73   2.235   5.918   8.209 -0.1205  0.0234 -0.1074
    7PIPC   PO4   74   1.903   5.587   8.149 -0.0134  0.2000 -0.0992
    7PIPC   GL1   75   1.998   5.468   7.637 -0.0216  0.1850 -0.1674
    7PIPC   GL2   76   2.291   5.402   7.451 -0.0136 -0.3156  0.2200
    7PIPC   C1A   77   1.848   5.328   7.144  0.0182  0.0984  0.2331
    7PIPC   D2A   78   1.559   5.116   6.887 -0.3046  0.0738  0.1217
    7PIPC   D3A   79   1.823   5.242   6.586 -0.0123 -0.0281 -0.1442
    7PIPC   C4A   80   1.877   5.393   6.206 -0.3426  0.0988 -0.1383
    7PIPC   C1B   81   2.311   5.222   7.003 -0.2553  0.1256  0.1474
    7PIPC   C2B   82   2.360   5.183   6.648  0.1685 -0.0981  0.1035
    7PIPC   C3B   83   2.347   5.159   6.276 -0.0426  0.3538  0.0258
    7PIPC   C4B   84   2.462   5.237   5.880  0.2093  0.0109  0.2695
    8PIPC   NC3   85   2.287   4.738   8.531  0.1171 -0.1287  0.3223
    8PIPC   PO4   86   1.934   4.675   8.342  0.0711 -0.1027  0.0257
    8PIPC   GL1   87   2.207   4.376   8.182 -0.1030  0.0005 -0.2223
    8PIPC   GL2   88   2.552   4.364   8.074 -0.0811 -0.1707 -0.4596
    8PIPC   C1A   89   1.964   4.192   7.733  0.0083 -0.0849  0.1828
    8PIPC   D2A   90   1.916   4.240   7.299  0.0586  0.0693 -0.1870
    8PIPC   D3A   91   1.540   3.949   7.225 -0.0442  0.1864 -0.1336
    8PIPC   C4A   92   1.620   3.710   6.840 -0.2097  0.0345  0.0124
    8PIPC   C1B   93   2.786   4.529   7.679 -0.1413  0.1228 -0.0932
    8PIPC   C2B   94   2.887   4.375   7.359 -0.0373  0.0319 -0.2892
    8PIPC   C3B   95   2.814   4.376   6.918  0.3029 -0.2898  0.1589
    8PIPC   C4B   96   2.975   4.483   6.564  0.2165 -0.0255 -0.0178
    9PIPC   NC3   97   5.972   1.404   8.048 -0.1344 -0.0528 -0.3343
    9PIPC   PO4   98   6.041   1.888   7.725  0.0331 -0.1205  0.0645
    9PIPC   GL1   99   6.175   1.884   7.278 -0.0237  0.2847 -0.0570
    9PIPC   GL2  100   6.284   2.112   7.014 -0.2036 -0.2833 -0.2396
    9PIPC   C1A  101   5.962   1.617   7.045 -0.3303  0.2217  0.0889
    9PIPC   D2A  102   5.810   1.496   6.548  0.3161  0.2152  0.1168
    9PIPC   D3A  103   5.957   1.086   6.582  0.1320 -0.0055 -0.1384
    9PIPC   C4A  104   5.567   0.776   6.587 -0.0534  0.1801  0.0860
    9PIPC   C1B  105   6.023   1.968   6.670  0.0106 -0.0461 -0.1895
    9PIPC   C2B  106   5.863   1.965   6.283 -0.1883 -0.1998  0.0261
    9PIPC   C3B  107   5.449   1.944   6.035  0.1867  0.3451 -0.0536
    9PIPC   C4B  108   5.099   1.739   5.864  0.1342  0.3086  0.0395
   10PIPC   NC3  109   1.404   4.938   7.927  0.2888 -0.0904 -0.1565
   10PIPC   PO4  110   1.030   5.259   7.795  0.0025 -0.2763  0.1031
   10PIPC   GL1  111   0.976   5.522   7.438  0.1400  0.2408  0.2435
   10PIPC   GL2  112   0.780   5.658   7.317 -0.1287 -0.1508 -0.0744
   10PIPC   C1A  113   1.249   5.505   7.046 -0.1770  0.1335  0.0992
   10PIPC   D2A  114   1.552   5.709   7.171  0.0065 -0.3313 -0.2894
   10PIPC   D3A  115   1.631   5.661   6.746 -0.2439 -0.1991 -0.1258
   10PIPC   C4A  116   1.366   5.395   6.450  0.3805 -0.1191 -0.1769
   10PIPC   C1B  117   0.776   5.634   6.953  0.0483  0.0430 -0.1640
   10PIPC   C2B  118   0.962   5.660   6.690 -0.1849  0.1589  0.3660
   10PIPC   C3B  119   0.953   5.701   6.358  0.0443  0.3791 -0.0929
   10PIPC   C4B  120   1.080   5.806   5.938 -0.2708 -0.1332  0.2428
   11PIPC   NC3  121   5.948   2.740   7.834 -0.1457  0.2575 -0.3210
   11PIPC   PO4  122   5.898   2.599   8.306  0.0734 -0.0909  0.1378
   11PIPC   GL1  123   5.531   2.649   8.084 -0.1266  0.0573  0.1406
   11PIPC   GL2  124   5.555   2.407   7.842  0.1055 -0.2236  0.2413
   11PIPC   C1A  125   5.156   2.250   7.982 -0.2903  0.2440 -0.0156
   11PIPC   D2A  126   5.085   1.810   8.131 -0.1787  0.0678  0.0786
   11PIPC   D3A  127   4.773   1.550   7.936  0.0091  0.0694 -0.1280
   11PIPC   C4A  128   4.828   1.197   7.929 -0.3052 -0.1748  0.1639
   11PIPC   C1B  129   5.602   2.445   7.394 -0.2634 -0.1457 -0.0278
   11PIPC   C2B  130   5.476   2.454   7.022 -0.0576  0.0363 -0.2396
   11PIPC   C3B  131   5.183   2.546   6.686  0.0365 -0.3090  0.0055
   11PIPC   C4B  132   4.910   2.486   6.442  0.2111 -0.1187 -0.0616
   12PIPC   NC3  133   5.522   0.722   8.484 -0.0318 -0.1013 -0.0785
   12PIPC   PO4  134   5.742   0.940   8.151  0.1112 -0.0290 -0.0939
   12PIPC   GL1  135   5.778   0.951   7.758 -0.0814 -0.1167  0.1476
   12PIPC   GL2  136   5.539   1.035   7.661 -0.1377  0.1081 -0.0395
   12PIPC   C1A  137   6.117   0.862   7.503 -0.1416  0.0086  0.2888
   12PIPC   D2A  138   6.177   0.759   7.001 -0.1418  0.3209  0.2526
   12PIPC   D3A  139   6.573   0.898   6.830 -0.2468  0.0019  0.0800
   12PIPC   C4A  140   6.741   1.286   6.552  0.1728  0.1795 -0.2151
   12PIPC   C1B  141   5.217   1.344   7.698 -0.1537  0.0089 -0.1097
   12PIPC   C2B  142   4.826   1.494   7.447 -0.1105  0.3308  0.0360
   12PIPC   C3B  143   4.589   1.681   7.061 -0.1755  0.0003 -0.0344
   12PIPC   C4B  144   4.396   2.128   7.047 -0.1681  0.2909 -0.0873
   13PIPC   NC3  145   1.094   1.982   8.136 -0.2606 -0.0827 -0.2725
   13PIPC   PO4  146   1.069   2.310   7.894  0.2522  0.4069  0.0445
   13PIPC   GL1  147   1.428   2.349   7.820  0.0683 -0.3584  0.0588
   13PIPC   GL2  148   1.672   2.529   8.016 -0.1121 -0.0708 -0.1115
   13PIPC   C1A  149   1.652   2.562   7.426  0.2356  0.2505 -0.0440
   13PIPC   D2A  150   1.629   2.634   7.009  0.1852  0.2808  0.1844
   13PIPC   D3A  151   1.992   2.806   6.884  0.3011  0.1033  0.2793
   13PIPC   C4A  152   2.187   2.899   6.460  0.2110  0.0081 -0.3889
   13PIPC   C1B  153   2.021   2.460   7.806  0.1349  0.2935  0.1678
   13PIPC   C2B  154   2.251   2.387   7.640  0.0046 -0.4180 -0.1683
   13PIPC   C3B  155   2.579   2.445   7.336  0.1724 -0.0194  0.0146
   13PIPC   C4B  156   3.001   2.467   7.132  0.3327 -0.0956 -0.2285
   14PIPC   NC3  157   7.879   6.591   7.696 -0.0906  0.0840 -0.0060
   14PIPC   PO4  158   7.641   6.989   7.645 -0.0936 -0.0817  0.0247
   14PIPC   GL1  159   7.296   6.918   7.348 -0.0070  0.1843  0.0389
   14PIPC   GL2  160   7.401   6.706   7.198 -0.0026 -0.0580  0.0775
   14PIPC   C1A  161   6.954   6.924   7.076  0.1878 -0.2778 -0.4373
   14PIPC   D2A  162   6.740   6.425   7.104  0.1747  0.1191 -0.0596
   14PIPC   D3A  163   6.643   6.520   6.570  0.0353 -0.2775 -0.0685
   14PIPC   C4A  164   6.814   6.876   6.584 -0.1463  0.0806 -0.0974
   14PIPC   C1B  165   7.238   6.599   6.798 -0.2760 -0.1233  0.1399
   14PIPC   C2B  166   7.138   6.486   6.521 -0.2698  0.3505  0.0706
   14PIPC   C3B  167   7.165   6.584   6.157  0.3323 -0.0465 -0.3872
   14PIPC   C4B  168   7.009   6.428   5.735 -0.5743 -0.0453 -0.3510
   15PIPC   NC3  169   7.388   4.498  10.384 -0.1114  0.4095  0.0564
   15PIPC   PO4  170   7.215   4.108  10.394  0.0357  0.0078 -0.1066
   15PIPC   GL1  171   6.971   3.987  10.747 -0.0583 -0.0451  0.0545
   15PIPC   GL2  172   6.699   4.219  10.821  0.2535 -0.2193  0.0079
   15PIPC   C1A  173   6.625   3.851  11.086  0.0903  0.0738  0.0095
   15PIPC   D2A  174   6.510   3.447  11.232  0.1194 -0.1118 -0.0299
   15PIPC   D3A  175   6.559   3.622  11.644 -0.3918 -0.3225 -0.2748
   15PIPC   C4A  176   6.245   3.651  11.891 -0.1674 -0.2292  0.1216
   15PIPC   C1B  177   7.036   4.217  11.210  0.1654 -0.0065 -0.1600
   15PIPC   C2B  178   7.170   4.328  11.665  0.1980  0.4141 -0.0667
   15PIPC   C3B  179   7.578   4.318  11.963 -0.1687 -0.1688 -0.2190
   15PIPC   C4B  180   7.966   4.297  11.875 -0.1495 -0.0424  0.1201
   16PIPC   NC3  181   7.216   2.027   7.701 -0.0232  0.1728 -0.0069
   16PIPC   PO4  182   6.998   1.601   7.606 -0.2837 -0.2820 -0.1127
   16PIPC   GL1  183   6.923   1.368   7.248 -0.0170  0.2008 -0.1779
   16PIPC   GL2  184   6.525   1.331   7.073  0.1560 -0.0009 -0.4878
   16PIPC   C1A  185   7.112   1.045   6.992 -0.4038  0.0383 -0.4253
   16PIPC   D2A  186   7.517   0.770   7.091 -0.1026 -0.0280  0.3937
   16PIPC   D3A  187   7.525   0.344   7.005  0.0707  0.0329  0.1624
   16PIPC   C4A  188   7.771   0.142   6.625 -0.1060 -0.0083  0.0146
   16PIPC   C1B  189   6.283   1.352   6.816  0.0723  0.0289  0.1385
   16PIPC   C2B  190   6.241   1.461   6.367 -0.1200 -0.1337  0.1116
   16PIPC   C3B  191   5.970   1.271   6.045  0.0837 -0.1680 -0.0798
   16PIPC   C4B  192   5.870   0.771   6.113 -0.1988  0.1050 -0.2125
   17PIPC   NC3  193   5.960   6.316   7.548  0.0259 -0.1594  0.1786
   17PIPC   PO4  194   6.331   6.446   7.486 -0.2580  0.2328  0.1683
   17PIPC   GL1  195   6.196   6.368   7.145  0.0131  0.0878 -0.0646
   17PIPC   GL2  196   5.845   6.217   7.006  0.5899  0.2105 -0.1589
   17PIPC   C1A  197   6.143   6.335   6.608  0.0587  0.0896 -0.1088
   17PIPC   D2A  198   6.264   6.475   6.188 -0.0306  0.2927  0.1308
   17PIPC   D3A  199   6.675   6.646   6.088 -0.1784  0.4394  0.2823
   17PIPC   C4A  200   6.713   7.004   6.089 -0.3786 -0.1999 -0.2057
   17PIPC   C1B  201   5.638   6.282   6.634 -0.1218 -0.0379  0.1961
   17PIPC   C2B  202   5.449   6.408   6.211  0.3131 -0.0232 -0.0700
   17PIPC   C3B  203   5.142   6.371   5.747 -0.1024 -0.4616  0.0715
   17PIPC   C4B  204   5.095   6.547   5.262  0.0286 -0.0111  0.1316
   18PIPC   NC3  205   5.491   3.062   8.672 -0.0671 -0.1753 -0.2798
   18PIPC   PO4  206   5.514   3.446   8.347 -0.1275 -0.1988 -0.1889
   18PIPC   GL1  207   5.108   3.196   8.392 -0.2348 -0.1803  0.1431
   18PIPC   GL2  208   5.218   2.847   8.366  0.2758  0.1748  0.1425
   18PIPC   C1A  209   4.788   3.124   8.503  0.0846 -0.0795 -0.2002
   18PIPC   D2A  210   4.396   3.053   8.751 -0.0768  0.1182  0.1238
   18PIPC   D3A  211   4.340   2.929   9.205 -0.2211  0.0032 -0.3164
   18PIPC   C4A  212   4.008   2.788   9.501 -0.0733  0.1417 -0.1330
   18PIPC   C1B  213   4.862   2.638   8.340  0.0244  0.2919  0.0888
   18PIPC   C2B  214   4.649   2.550   8.047 -0.2657  0.2610  0.1096
   18PIPC   C3B  215   4.318   2.459   7.829 -0.0945  0.0149  0.1497
   18PIPC   C4B  216   4.240   2.283   7.460 -0.1082 -0.2366  0.0763
   19PIPC   NC3  217   3.170   7.688   3.561  0.0851  0.2599  0.0767
   19PIPC   PO4  218   3.246   7.220   3.676  0.0839 -0.0184 -0.2052
   19PIPC   GL1  219   3.249   7.181   4.161  0.0963 -0.1063  0.0701
   19PIPC   GL2  220   2.939   7.239   4.358  0.0698  0.0733 -0.0993
   19PIPC   C1A  221   3.550   7.467   4.399  0.0327  0.1600  0.0979
   19PIPC   D2A  222   3.916   7.474   4.690 -0.1212  0.2565 -0.1183
   19PIPC   D3A  223   3.667   7.225   4.907 -0.0317 -0.1185 -0.1924
   19PIPC   C4A  224   3.224   7.189   4.750 -0.3426 -0.3406  0.0028
   19PIPC   C1B  225   2.760   7.060   4.756 -0.2628  0.1857 -0.0350
   19PIPC   C2B  226   2.858   6.745   5.118 -0.2517  0.0222  0.1201
   19PIPC   C3B  227   2.923   6.315   5.394  0.1893  0.1458 -0.1490
   19PIPC   C4B  228   3.155   6.190   5.754  0.0695  0.0374 -0.1319
   20PIPC   NC3  229   6.116   4.766   3.717  0.1613 -0.3745  0.0096
   20PIPC   PO4  230   5.678   4.864   3.879  0.1859 -0.0590  0.1201
   20PIPC   GL1  231   5.899   4.850   4.237 -0.0223  0.0828  0.2145
   20PIPC   GL2  232   6.228   4.732   4.281 -0.2355 -0.1055  0.2162
   20PIPC   C1A  233   6.041   4.816   4.755 -0.3074  0.1998  0.1231
   20PIPC   D2A  234   6.328   4.888   4.972 -0.0727 -0.4567 -0.2226
   20PIPC   D3A  235   6.264   4.832   5.303 -0.0278 -0.2205 -0.2397
   20PIPC   C4A  236   6.549   4.733   5.654  0.0512 -0.0170  0.3652
   20PIPC   C1B  237   6.444   4.569   4.630  0.3356  0.2020  0.0275
   20PIPC   C2B  238   6.618   4.483   5.031 -0.1225  0.0358  0.1277
   20PIPC   C3B  239   6.652   4.178   5.491 -0.1089  0.2347 -0.1709
   20PIPC   C4B  240   6.446   3.831   5.752 -0.0152  0.1443 -0.1775
   21PIPC   NC3  241   4.578   3.099   4.240  0.0147  0.1041 -0.1547
   21PIPC   PO4  242   4.489   2.696   4.349  0.4295 -0.0554 -0.1200
   21PIPC   GL1  243   4.616   2.773   4.818 -0.5381 -0.0165 -0.4563
   21PIPC   GL2  244   4.956   2.721   4.785  0.0435  0.0403  0.2142
   21PIPC   C1A  245   4.416   2.688   5.074 -0.0113  0.0476  0.2575
   21PIPC   D2A  246   4.018   2.509   5.187 -0.0727 -0.1822  0.2583
   21PIPC   D3A  247   3.982   2.390   5.641 -0.2709  0.2187 -0.2527
   21PIPC   C4A  248   3.751   2.014   5.616  0.0740 -0.0871  0.1026
   21PIPC   C1B  249   4.881   2.830   5.307  0.1511  0.0868 -0.2719
   21PIPC   C2B  250   5.043   2.940   5.715 -0.1526 -0.2453 -0.0271
   21PIPC   C3B  251   4.762   2.956   6.120  0.1998 -0.2033 -0.1789
   21PIPC   C4B  252   4.361   2.910   6.361  0.1879  0.0676  0.1247
   22PIPC   NC3  253   3.644   2.056   4.006  0.3167 -0.1534  0.4256
   22PIPC   PO4  254   3.451   1.617   4.111  0.0554 -0.0008 -0.0169
   22PIPC   GL1  255   3.650   1.384   4.452 -0.0731 -0.0917 -0.2219
   22PIPC   GL2  256   3.751   1.112   4.312 -0.0678 -0.1462  0.0307
   22PIPC   C1A  257   3.758   1.163   4.866 -0.3466  0.2660 -0.1527
   22PIPC   D2A  258   3.558   0.920   5.150 -0.2214 -0.0973  0.2176
   22PIPC   D3A  259   3.700   0.689   5.527  0.1291 -0.0789  0.0109
   22PIPC   C4A  260   3.394   0.759   5.911 -0.1615  0.0418 -0.0695
   22PIPC   C1B  261   3.767   0.779   4.530 -0.0273 -0.1134 -0.0364
   22PIPC   C2B  262   3.851   0.584   4.907  0.0125 -0.1407 -0.1252
   22PIPC   C3B  263   3.992   0.338   5.346 -0.0834  0.2548 -0.1517
   22PIPC   C4B  264   4.202   0.276   5.688  0.1666 -0.1011  0.1166
   23PIPC   NC3  265   2.622   1.200   3.649 -0.2391 -0.2831  0.2730
   23PIPC   PO4  266   2.758   1.038   4.016  0.2925 -0.0392  0.1895
   23PIPC   GL1  267   2.812   0.945   4.444  0.2459  0.0017 -0.0185
   23PIPC   GL2  268   2.727   1.245   4.675 -0.1145 -0.1764  0.1892
   23PIPC   C1A  269   2.800   0.704   4.815 -0.1980 -0.0111 -0.1068
   23PIPC   D2A  270   2.858   0.468   5.249  0.0261  0.0307  0.0428
   23PIPC   D3A  271   3.123   0.828   5.402  0.0671 -0.1101 -0.3275
   23PIPC   C4A  272   3.042   1.063   5.100  0.1911 -0.0709  0.2766
   23PIPC   C1B  273   2.621   1.349   5.085 -0.2572 -0.4472 -0.0537
   23PIPC   C2B  274   2.833   1.248   5.542  0.0036 -0.0487  0.2054
   23PIPC   C3B  275   2.907   1.137   5.915 -0.2045 -0.2076 -0.0766
   23PIPC   C4B  276   2.773   1.083   6.262 -0.1555 -0.1094  0.1583
   24PIPC   NC3  277   4.876   4.931   4.345  0.1999  0.0382 -0.3634
   24PIPC   PO4  278   4.820   5.270   4.174 -0.2744 -0.5369 -0.1036
   24PIPC   GL1  279   4.816   5.376   4.572 -0.2368  0.2685  0.0118
   24PIPC   GL2  280   4.733   5.122   4.769  0.2968  0.0778  0.0255
   24PIPC   C1A  281   4.850   5.543   4.930  0.2685 -0.0836  0.2174
   24PIPC   D2A  282   4.864   5.666   5.343  0.0420 -0.1406 -0.2436
   24PIPC   D3A  283   5.184   5.901   5.512  0.1142  0.1103 -0.1197
   24PIPC   C4A  284   5.361   5.970   5.951  0.1291  0.0601  0.2447
   24PIPC   C1B  285   4.331   5.150   5.095 -0.0578  0.2636 -0.1108
   24PIPC   C2B  286   4.180   5.040   5.453  0.4870 -0.2768  0.1699
   24PIPC   C3B  287   4.195   5.220   5.912  0.2487 -0.2897 -0.1919
   24PIPC   C4B  288   4.347   5.504   6.164  0.1156  0.1221  0.3516
   25PIPC   NC3  289   6.936   6.850   3.268 -0.0733 -0.2065 -0.1272
   25PIPC   PO4  290   7.102   7.282   3.531 -0.0319 -0.1365 -0.2395
   25PIPC   GL1  291   6.944   7.381   3.865 -0.4779 -0.1229 -0.1636
   25PIPC   GL2  292   7.274   7.351   4.099 -0.1956  0.2769  0.3142
   25PIPC   C1A  293   6.807   7.389   4.290  0.2105 -0.0686 -0.2611
   25PIPC   D2A  294   6.933   7.275   4.589  0.1494  0.1244 -0.0822
   25PIPC   D3A  295   7.107   7.625   4.894  0.1414  0.0498 -0.1290
   25PIPC   C4A  296   6.815   7.773   5.161  0.0393 -0.1449  0.0980
   25PIPC   C1B  297   7.444   7.350   4.554  0.1576 -0.0212  0.0010
   25PIPC   C2B  298   7.410   7.131   4.921  0.0609  0.3099  0.2303
   25PIPC   C3B  299   7.008   6.889   4.995  0.2804 -0.1277  0.2639
   25PIPC   C4B  300   6.688   6.736   5.244  0.0699 -0.0323 -0.0123
   26PIPC   NC3  301   3.462   1.959   4.486  0.0584  0.0872 -0.1418
   26PIPC   PO4  302   3.451   2.252   4.530 -0.1780 -0.2552  0.0686
   26PIPC   GL1  303   3.214   2.078   4.987  0.1714 -0.2641 -0.2655
   26PIPC   GL2  304   3.333   1.952   5.312  0.2989 -0.0998 -0.1274
   26PIPC   C1A  305   2.903   2.239   5.346  0.2931  0.0322  0.2803
   26PIPC   D2A  306   2.802   2.267   5.781  0.1914  0.1920 -0.0160
   26PIPC   D3A  307   2.968   2.165   6.209  0.0241  0.2073  0.0792
   26PIPC   C4A  308   3.017   2.399   6.638 -0.0810  0.0877  0.1609
   26PIPC   C1B  309   3.227   1.966   5.762 -0.1607 -0.2676  0.1548
   26PIPC   C2B  310   3.434   2.048   6.070 -0.0598  0.1696  0.0968
   26PIPC   C3B  311   3.400   2.090   6.488  0.0697  0.0548  0.0789
   26PIPC   C4B  312   3.310   2.111   6.928  0.0999  0.0401 -0.3444
   27PIPC   NC3  313   5.489   2.372   3.809  0.1312  0.2426  0.0404
   27PIPC   PO4  314   5.097   2.317   3.956 -0.3299  0.2084  0.1660
   27PIPC   GL1  315   5.358   2.411   4.390  0.2266 -0.1629 -0.3693
   27PIPC   GL2  316   5.416   2.770   4.488  0.0586 -0.0840 -0.0673
   27PIPC   C1A  317   5.227   2.366   4.842 -0.3060 -0.1424 -0.1889
   27PIPC   D2A  318   5.174   2.135   5.271  0.0425  0.1267  0.5881
   27PIPC   D3A  319   5.174   2.218   5.648  0.5085 -0.1113  0.2252
   27PIPC   C4A  320   5.015   2.518   5.934  0.0426  0.0252  0.0750
   27PIPC   C1B  321   5.471   2.738   4.946 -0.1402  0.0845  0.1463
   27PIPC   C2B  322   5.382   2.783   5.339  0.0332  0.2396  0.0671
   27PIPC   C3B  323   5.513   2.750   5.745  0.0976  0.3061 -0.3018
   27PIPC   C4B  324   5.735   2.934   6.082 -0.0647  0.1314  0.0142
   28PIPC   NC3  325   3.715   4.953   3.684  0.2385  0.3082 -0.3137
   28PIPC   PO4  326   3.962   5.192   3.880 -0.3211 -0.0022  0.2066
   28PIPC   GL1  327   3.921   5.395   4.357 -0.1389  0.0523 -0.0082
   28PIPC   GL2  328   3.472   5.271   4.515 -0.0727 -0.1652 -0.2872
   28PIPC   C1A  329   4.114   5.013   4.609 -0.3507 -0.0312  0.0035
   28PIPC   D2A  330   4.062   4.639   4.522 -0.1803 -0.2601 -0.0361
   28PIPC   D3A  331   4.417   4.657   4.894  0.2453  0.0024  0.0296
   28PIPC   C4A  332   4.425   4.486   5.252 -0.1233 -0.1723 -0.3584
   28PIPC   C1B  333   3.542   4.818   4.649  0.0177  0.2048  0.1632
   28PIPC   C2B  334   3.525   4.473   4.985  0.1688  0.4381  0.1533
   28PIPC   C3B  335   3.382   4.312   5.412  0.2362 -0.2240 -0.3499
   28PIPC   C4B  336   3.118   4.600   5.611  0.0703  0.0819 -0.1205
   29PIPC   NC3  337   1.903   5.340   4.121 -0.2106  0.2595  0.0260
   29PIPC   PO4  338   1.526   5.363   3.862 -0.3191  0.0187 -0.1889
   29PIPC   GL1  339   1.332   5.373   4.232  0.0455 -0.1534 -0.0504
   29PIPC   GL2  340   1.508   5.472   4.426  0.0950  0.0875 -0.0866
   29PIPC   C1A  341   0.803   5.403   4.323  0.1180 -0.0665  0.3745
   29PIPC   D2A  342   0.567   5.716   4.154 -0.4177 -0.2393  0.1396
   29PIPC   D3A  343   0.436   5.575   4.557 -0.0508  0.0404 -0.1286
   29PIPC   C4A  344   0.670   5.416   4.833  0.0226 -0.2617 -0.0096
   29PIPC   C1B  345   1.194   5.371   4.759  0.0620  0.0880  0.0347
   29PIPC   C2B  346   1.076   5.421   5.139 -0.2608 -0.1444 -0.2312
   29PIPC   C3B  347   1.118   5.340   5.526  0.0106  0.2054 -0.4158
   29PIPC   C4B  348   1.322   4.933   5.789 -0.1451  0.3192  0.0530
   30PIPC   NC3  349   6.076   1.405   3.167 -0.1640 -0.1146  0.1172
   30PIPC   PO4  350   6.095   1.615   3.509 -0.2437 -0.2555 -0.4342
   30PIPC   GL1  351   6.217   1.487   3.893  0.0738  0.0643  0.1911
   30PIPC   GL2  352   6.135   1.208   3.961 -0.1247  0.1596 -0.1070
   30PIPC   C1A  353   6.304   1.629   4.247  0.0154  0.0759  0.0944
   30PIPC   D2A  354   6.595   1.989   4.284 -0.1337 -0.0983  0.2169
   30PIPC   D3A  355   6.205   2.049   4.491  0.0873  0.0523 -0.0050
   30PIPC   C4A  356   6.204   2.218   4.939  0.0342 -0.1286 -0.0203
   30PIPC   C1B  357   6.302   1.171   4.350 -0.1850 -0.1180  0.0828
   30PIPC   C2B  358   6.353   1.331   4.728  0.1925 -0.3856 -0.3068
   30PIPC   C3B  359   6.184   1.385   5.202  0.0262  0.1942  0.2332
   30PIPC   C4B  360   5.938   1.423   5.531  0.0141  0.0913  0.2429
   31PIPC   NC3  361   4.891   1.432   4.169  0.0465 -0.1330 -0.0643
   31PIPC   PO4  362   4.518   1.291   4.182 -0.4034 -0.2130 -0.1818
   31PIPC   GL1  363   4.657   1.082   4.491  0.0506  0.3310  0.0068
   31PIPC   GL2  364   4.604   1.306   4.755 -0.0981  0.1308 -0.4227
   31PIPC   C1A  365   4.710   0.933   4.984  0.2913 -0.0253  0.0976
   31PIPC   D2A  366   4.841   0.870   5.424 -0.0264 -0.1684  0.2381
   31PIPC   D3A  367   4.988   0.441   5.502 -0.0874  0.0205 -0.1303
   31PIPC   C4A  368   5.008   0.063   5.217 -0.0251  0.0516 -0.2093
   31PIPC   C1B  369   4.885   1.377   5.128  0.1443  0.1636  0.0382
   31PIPC   C2B  370   5.087   1.345   5.347  0.0453  0.0419 -0.2048
   31PIPC   C3B  371   5.154   1.217   5.725  0.1521 -0.1472  0.2676
   31PIPC   C4B  372   5.270   0.898   6.170  0.0006  0.5158  0.0464
   32PIPC   NC3  373   6.162   2.334   3.292 -0.0864 -0.2739 -0.0787
   32PIPC   PO4  374   6.226   2.416   3.660 -0.1377 -0.3564 -0.2165
   32PIPC   GL1  375   6.169   2.341   4.077  0.2005 -0.3054 -0.1222
   32PIPC   GL2  376   5.837   2.354   4.147 -0.1338  0.2946  0.1141
   32PIPC   C1A  377   6.320   2.519   4.397  0.0792 -0.1633  0.3736
   32PIPC   D2A  378   6.489   2.759   4.483  0.1113 -0.1914 -0.3419
   32PIPC   D3A  379   6.632   2.723   5.001  0.2318 -0.4129 -0.0357
   32PIPC   C4A  380   7.011   2.461   5.020 -0.1454  0.0618  0.0136
   32PIPC   C1B  381   5.831   1.899   4.153 -0.1403 -0.2959  0.1649
   32PIPC   C2B  382   5.850   1.561   4.479 -0.3222  0.0198  0.0930
   32PIPC   C3B  383   5.864   1.746   4.869  0.0316 -0.5251 -0.1824
   32PIPC   C4B  384   5.979   1.870   5.256 -0.1949 -0.3830  0.1729
   33PIPC   NC3  385   2.431   6.555   3.661 -0.0532  0.1908 -0.0623
   33PIPC   PO4  386   2.052   6.633   3.836  0.1807  0.1864 -0.1086
   33PIPC   GL1  387   2.343   6.681   4.160  0.0104  0.1533  0.0425
   33PIPC   GL2  388   2.198   6.643   4.488 -0.1673 -0.0539 -0.1079
   33PIPC   C1A  389   2.746   6.675   4.442  0.0534 -0.3478 -0.0441
   33PIPC   D2A  390   3.091   6.572   4.113  0.2323  0.1050  0.3481
   33PIPC   D3A  391   3.552   6.749   4.284  0.2355 -0.0289  0.0421
   33PIPC   C4A  392   3.589   7.005   4.455  0.3272 -0.1145  0.2917
   33PIPC   C1B  393   2.486   6.532   4.883 -0.0305 -0.0984  0.2143
   33PIPC   C2B  394   2.396   6.769   5.239  0.2463  0.1032 -0.3946
   33PIPC   C3B  395   2.581   7.034   5.643 -0.0464  0.1447  0.2091
   33PIPC   C4B  396   2.789   7.032   6.131  0.0201 -0.2668  0.1011
   34PIPC   NC3  397   4.275   3.749   4.031  0.0504  0.0093 -0.0606
   34PIPC   PO4  398   4.750   3.625   4.081  0.0684 -0.2319  0.0620
   34PIPC   GL1  399   4.657   3.529   4.569 -0.1678 -0.1434 -0.0874
   34PIPC   GL2  400   4.588   3.353   4.745 -0.2889 -0.3398  0.0905
   34PIPC   C1A  401   4.605   3.795   4.950 -0.2598  0.2026  0.1365
   34PIPC   D2A  402   4.754   4.121   5.320 -0.1988 -0.0085  0.3192
   34PIPC   D3A  403   5.166   4.098   5.458 -0.2596  0.1685  0.0679
   34PIPC   C4A  404   5.297   3.716   5.636 -0.0468  0.0932  0.3934
   34PIPC   C1B  405   4.509   3.201   5.181  0.1106 -0.1848  0.0820
   34PIPC   C2B  406   4.666   3.226   5.563 -0.0706 -0.1831  0.0210
   34PIPC   C3B  407   4.892   3.371   5.872  0.2836 -0.0004 -0.0379
   34PIPC   C4B  408   4.992   3.415   6.286  0.0520  0.0989 -0.2792
   35PIPC   NC3  409   4.276   6.957   3.774  0.2170 -0.1535  0.1188
   35PIPC   PO4  410   4.688   6.768   3.754 -0.1826 -0.0095  0.3330
   35PIPC   GL1  411   4.650   6.784   4.229 -0.0063  0.3301  0.2589
   35PIPC   GL2  412   4.778   7.066   4.359 -0.1277 -0.0329 -0.1928
   35PIPC   C1A  413   4.367   6.672   4.582 -0.0957  0.0816  0.0933
   35PIPC   D2A  414   4.029   6.845   4.777  0.0287 -0.4301 -0.1782
   35PIPC   D3A  415   3.727   6.579   4.774  0.2626  0.3845 -0.1845
   35PIPC   C4A  416   3.293   6.718   4.685  0.0219  0.0674 -0.1207
   35PIPC   C1B  417   4.788   6.908   4.760 -0.0070  0.2413  0.0872
   35PIPC   C2B  418   4.765   7.028   5.205 -0.0669 -0.1817 -0.1027
   35PIPC   C3B  419   4.822   7.235   5.635 -0.1953 -0.1774  0.2490
   35PIPC   C4B  420   4.827   7.236   6.111 -0.1614  0.0931 -0.2101
   36PIPC   NC3  421   4.112   5.609   3.885 -0.2767 -0.3264  0.0106
   36PIPC   PO4  422   3.689   5.690   3.936 -0.3990  0.0183  0.0886
   36PIPC   GL1  423   3.533   5.718   4.280  0.3459 -0.2090  0.0661
   36PIPC   GL2  424   3.683   6.062   4.242  0.1542  0.0137 -0.2604
   36PIPC   C1A  425   3.632   5.819   4.716 -0.2294 -0.3893 -0.0204
   36PIPC   D2A  426   3.664   5.747   5.114 -0.1113 -0.0267 -0.1064
   36PIPC   D3A  427   3.799   5.388   4.912  0.0560  0.0744  0.0939
   36PIPC   C4A  428   3.842   4.896   5.019 -0.1358  0.0487  0.0022
   36PIPC   C1B  429   3.502   6.262   4.443 -0.1833 -0.2647 -0.2982
   36PIPC   C2B  430   3.386   6.249   4.879  0.1844 -0.0001  0.0915
   36PIPC   C3B  431   3.333   6.572   5.182  0.1245  0.0045  0.2038
   36PIPC   C4B  432   3.421   6.581   5.649 -0.1634 -0.1066  0.1996
   37PAPC   NC3  433   3.388   0.493   8.950 -0.0940  0.1088  0.2982
   37PAPC   PO4  434   3.126   0.328   9.211  0.3513  0.1356 -0.0921
   37PAPC   GL1  435   3.398   0.543   9.451  0.3465 -0.4403 -0.0584
   37PAPC   GL2  436   3.584   0.764   9.270  0.2801  0.0087 -0.0679
   37PAPC   D1A  437   3.620   0.587   9.810 -0.0261  0.0578 -0.3430
   37PAPC   D2A  438   3.981   0.797   9.615  0.0293 -0.1643  0.2263
   37PAPC   D3A  439   3.741   1.076   9.710  0.0227 -0.4836 -0.0097
   37PAPC   D4A  440   4.009   1.257   9.959  0.0766  0.0271 -0.3292
   37PAPC   C5A  441   3.918   1.549   9.983  0.0617  0.0441 -0.0990
   37PAPC   C1B  442   3.418   1.209   9.207 -0.1789  0.0704  0.0578
   37PAPC   C2B  443   3.606   1.590   8.939  0.3028  0.2729 -0.0034
   37PAPC   C3B  444   3.781   1.940   9.100 -0.0537 -0.0514  0.0794
   37PAPC   C4B  445   3.830   2.307   9.405 -0.1077  0.1346  0.2345
   38PAPC   NC3  446   4.287   4.376   9.584 -0.0700  0.0880 -0.3073
   38PAPC   PO4  447   4.455   4.277   9.958  0.1989  0.0908 -0.1500
   38PAPC   GL1  448   4.228   4.075   9.934 -0.1682  0.0220  0.1956
   38PAPC   GL2  449   3.938   4.116   9.980  0.0112  0.1313  0.3328
   38PAPC   D1A  450   4.105   3.636  10.101 -0.2739 -0.3957  0.2160
   38PAPC   D2A  451   4.366   3.319  10.156 -0.1114  0.0503  0.3336
   38PAPC   D3A  452   4.161   3.290   9.725 -0.0282  0.1980 -0.2168
   38PAPC   D4A  453   3.925   3.062   9.914  0.0608 -0.1555 -0.1954
   38PAPC   C5A  454   4.104   2.932  10.344 -0.1824 -0.1716 -0.1353
   38PAPC   C1B  455   3.889   4.266  10.366 -0.0880 -0.2502 -0.0158
   38PAPC   C2B  456   3.635   4.256  10.716  0.1603  0.0705  0.0544
   38PAPC   C3B  457   3.463   4.045  11.081 -0.1989  0.0674  0.1909
   38PAPC   C4B  458   3.448   3.795  11.395 -0.1290  0.0530 -0.1239
   39PAPC   NC3  459   1.063   4.900   8.309  0.0215 -0.0887 -0.0279
   39PAPC   PO4  460   1.010   4.603   7.965  0.0986 -0.0467 -0.0909
   39PAPC   GL1  461   1.093   4.488   7.616 -0.1085 -0.2439  0.2238
   39PAPC   GL2  462   1.072   4.795   7.436  0.0643  0.0408 -0.0463
   39PAPC   D1A  463   1.044   4.333   7.235 -0.1563  0.2452  0.1158
   39PAPC   D2A  464   0.857   4.089   6.902 -0.0345  0.0878 -0.2115
   39PAPC   D3A  465   1.259   4.098   6.746  0.0993  0.1815 -0.0079
   39PAPC   D4A  466   1.565   4.345   6.889  0.1646 -0.1653  0.2054
   39PAPC   C5A  467   1.864   4.167   6.736  0.0843 -0.2191  0.0391
   39PAPC   C1B  468   1.252   4.729   6.965  0.2326  0.2515 -0.1073
   39PAPC   C2B  469   1.392   4.936   6.505  0.0720  0.1457  0.1462
   39PAPC   C3B  470   1.582   4.929   6.209  0.1129 -0.4903  0.1647
   39PAPC   C4B  471   1.855   5.036   5.924 -0.1518 -0.2491 -0.1356
   40PAPC   NC3  472   1.884   2.823   9.181 -0.2877 -0.1119 -0.0486
   40PAPC   PO4  473   1.966   2.413   8.993 -0.0028 -0.0336  0.2903
   40PAPC   GL1  474   2.346   2.079   8.869 -0.0089  0.2683 -0.0909
   40PAPC   GL2  475   2.675   2.083   8.846  0.1475 -0.1532  0.1575
   40PAPC   D1A  476   2.503   1.611   8.764 -0.0469 -0.5597  0.0906
   40PAPC   D2A  477   2.732   1.516   8.453 -0.0016  0.2340 -0.0881
   40PAPC   D3A  478   2.984   1.069   8.324  0.0018 -0.0548 -0.2552
   40PAPC   D4A  479   3.472   1.184   8.262  0.0970  0.4175 -0.4202
   40PAPC   C5A  480   3.447   1.619   8.370 -0.1446 -0.0774  0.2594
   40PAPC   C1B  481   2.701   2.017   8.365  0.2610 -0.0640 -0.1420
   40PAPC   C2B  482   2.939   1.978   8.022 -0.2704 -0.2776 -0.0230
   40PAPC   C3B  483   2.924   1.909   7.659  0.0145  0.1871 -0.0274
   40PAPC   C4B  484   3.190   1.741   7.256 -0.0552 -0.3190 -0.0974
   41PAPC   NC3  485   7.454   4.214   8.251 -0.1884 -0.2906  0.4050
   41PAPC   PO4  486   7.437   4.625   7.986 -0.2942 -0.1287 -0.0081
   41PAPC   GL1  487   7.386   4.752   7.536 -0.0722 -0.0874  0.2918
   41PAPC   GL2  488   7.259   4.494   7.457 -0.1150 -0.2032  0.1224
   41PAPC   D1A  489   7.632   4.855   7.263  0.0856 -0.3903 -0.1765
   41PAPC   D2A  490   7.583   4.819   6.775 -0.1079 -0.0959 -0.2267
   41PAPC   D3A  491   7.875   4.694   6.570  0.0365  0.0589  0.3826
   41PAPC   D4A  492   7.756   4.890   6.180 -0.0242  0.1275  0.0071
   41PAPC   C5A  493   7.197   4.790   6.079 -0.0439  0.0376 -0.1615
   41PAPC   C1B  494   7.166   4.653   7.036  0.1450  0.0032  0.2094
   41PAPC   C2B  495   7.083   4.749   6.610 -0.0269  0.0455  0.0735
   41PAPC   C3B  496   6.832   4.916   6.302  0.4569 -0.5552 -0.2463
   41PAPC   C4B  497   6.813   5.084   5.916 -0.2573 -0.3171 -0.0153
   42PAPC   NC3  498   0.167   1.387   7.558  0.3166  0.2122  0.0007
   42PAPC   PO4  499   0.239   1.779   7.439  0.0029  0.1293  0.3556
   42PAPC   GL1  500  -0.094   1.661   7.107 -0.0412  0.1066 -0.0035
   42PAPC   GL2  501  -0.148   1.529   6.772  0.0754  0.1482  0.2414
   42PAPC   D1A  502   0.346   1.680   6.791 -0.1833 -0.2413 -0.1525
   42PAPC   D2A  503   0.301   2.131   7.037 -0.0585 -0.2288  0.1325
   42PAPC   D3A  504   0.672   2.288   6.744  0.0658  0.0836 -0.2376
   42PAPC   D4A  505   0.710   1.911   6.559 -0.0040  0.1571 -0.1516
   42PAPC   C5A  506   0.438   1.646   6.239  0.0922 -0.1291 -0.0577
   42PAPC   C1B  507  -0.024   1.657   6.469 -0.1815  0.0548 -0.1888
   42PAPC   C2B  508  -0.227   1.623   6.095 -0.1329  0.1859  0.0038
   42PAPC   C3B  509  -0.610   1.526   5.996  0.1229  0.0622 -0.1679
   42PAPC   C4B  510  -1.038   1.508   5.793 -0.4170  0.1493  0.0684
   43PAPC   NC3  511   0.725   2.280   7.500  0.0010  0.2582  0.0349
   43PAPC   PO4  512   0.737   2.603   7.161  0.2843 -0.1937  0.2003
   43PAPC   GL1  513   1.034   2.536   7.142  0.0053 -0.1578  0.1692
   43PAPC   GL2  514   1.183   2.356   7.357 -0.2050 -0.0938  0.0394
   43PAPC   D1A  515   1.184   2.380   6.750 -0.1058  0.2351 -0.0762
   43PAPC   D2A  516   0.970   2.622   6.486 -0.2048  0.1358 -0.0612
   43PAPC   D3A  517   1.196   2.445   6.221 -0.0804  0.2112  0.3447
   43PAPC   D4A  518   1.031   2.451   5.865 -0.1220  0.0616 -0.0438
   43PAPC   C5A  519   0.748   2.765   5.878 -0.0903  0.0605 -0.0885
   43PAPC   C1B  520   1.401   2.101   7.133 -0.0615  0.1633  0.1296
   43PAPC   C2B  521   1.603   1.780   7.017  0.1064  0.2213 -0.0627
   43PAPC   C3B  522   1.928   1.731   6.906  0.0029  0.1111 -0.0023
   43PAPC   C4B  523   2.387   1.716   6.892  0.2050 -0.1107  0.2889
   44PAPC   NC3  524   7.080   5.845   3.466 -0.0459 -0.1468  0.1839
   44PAPC   PO4  525   6.797   6.183   3.627 -0.1836  0.1614 -0.0905
   44PAPC   GL1  526   7.001   6.388   4.037 -0.3333 -0.1379 -0.2284
   44PAPC   GL2  527   7.110   6.140   4.186 -0.0017 -0.0896  0.3596
   44PAPC   D1A  528   7.027   6.559   4.589 -0.3091 -0.0191 -0.0778
   44PAPC   D2A  529   7.157   6.886   4.414 -0.0238  0.2633 -0.0451
   44PAPC   D3A  530   7.481   6.918   4.266 -0.0848  0.0283  0.3571
   44PAPC   D4A  531   7.777   6.978   4.570 -0.1913 -0.1931 -0.0114
   44PAPC   C5A  532   7.870   7.160   4.985  0.1580 -0.0110 -0.0261
   44PAPC   C1B  533   7.274   6.051   4.679  0.3182  0.0789  0.1881
   44PAPC   C2B  534   7.290   5.852   5.111  0.3841 -0.4803 -0.2485
   44PAPC   C3B  535   7.594   5.509   5.283 -0.1583  0.3380 -0.0488
   44PAPC   C4B  536   8.011   5.466   5.389  0.2791 -0.2128  0.2872
   45PAPC   NC3  537   6.078   7.004   3.648  0.0691 -0.1993 -0.1199
   45PAPC   PO4  538   6.510   6.750   3.439 -0.1568  0.2001  0.0949
   45PAPC   GL1  539   6.431   6.691   3.851 -0.4516  0.1830  0.1149
   45PAPC   GL2  540   6.520   6.465   3.944  0.1984 -0.1756  0.1078
   45PAPC   D1A  541   6.211   6.747   4.273 -0.1474 -0.0813  0.3873
   45PAPC   D2A  542   6.174   7.182   4.509 -0.0191 -0.2118  0.2349
   45PAPC   D3A  543   5.953   7.407   4.801 -0.3023  0.0398 -0.1420
   45PAPC   D4A  544   5.910   7.373   5.311  0.1381 -0.2987 -0.0798
   45PAPC   C5A  545   5.461   7.423   5.497  0.0505  0.1744  0.0529
   45PAPC   C1B  546   6.606   6.410   4.398  0.2075 -0.0352  0.0599
   45PAPC   C2B  547   6.646   6.322   4.851 -0.1194 -0.1875  0.1912
   45PAPC   C3B  548   6.604   6.172   5.268  0.0285 -0.0168 -0.0619
   45PAPC   C4B  549   6.549   6.263   5.719  0.0206 -0.1649 -0.0282
   46PAPC   NC3  550   0.976   1.790   3.500 -0.0912  0.2099 -0.0179
   46PAPC   PO4  551   0.566   1.530   3.545 -0.0273  0.1063  0.1069
   46PAPC   GL1  552   0.171   1.666   3.953  0.0127  0.3795  0.0961
   46PAPC   GL2  553   0.156   1.490   4.220  0.0834  0.1732  0.0451
   46PAPC   D1A  554  -0.348   1.738   4.186  0.1051 -0.1773 -0.0156
   46PAPC   D2A  555  -0.294   1.975   4.633 -0.0808  0.0815  0.0045
   46PAPC   D3A  556  -0.031   2.230   4.732  0.2709 -0.0402  0.0931
   46PAPC   D4A  557   0.050   2.093   5.224 -0.1066  0.2013  0.0105
   46PAPC   C5A  558   0.059   2.369   5.582  0.0434 -0.4273 -0.1660
   46PAPC   C1B  559   0.316   1.814   4.513  0.0345 -0.2358 -0.1142
   46PAPC   C2B  560   0.409   1.809   4.916  0.0540 -0.3146 -0.1156
   46PAPC   C3B  561   0.402   1.736   5.292 -0.2718 -0.0332  0.2508
   46PAPC   C4B  562   0.096   1.848   5.640 -0.0976 -0.1832 -0.2176
   47PAPC   NC3  563   0.054  -0.429   3.791  0.3134  0.3285  0.1253
   47PAPC   PO4  564   0.316  -0.146   3.886 -0.0283  0.1232  0.0030
   47PAPC   GL1  565   0.493  -0.041   4.182 -0.1206 -0.2548  0.1042
   47PAPC   GL2  566   0.647   0.213   4.239 -0.1417 -0.0727  0.1034
   47PAPC   D1A  567   0.895  -0.236   4.472 -0.1363 -0.3134  0.0029
   47PAPC   D2A  568   0.958   0.123   4.738 -0.0941  0.2593 -0.0144
   47PAPC   D3A  569   1.210  -0.116   4.828 -0.1574  0.2938  0.0059
   47PAPC   D4A  570   1.005  -0.214   5.139  0.3042 -0.1825  0.1745
   47PAPC   C5A  571   1.164  -0.101   5.543  0.1284  0.1007 -0.1339
   47PAPC   C1B  572   0.482   0.201   4.693 -0.2938  0.2892 -0.0541
   47PAPC   C2B  573   0.200   0.235   5.022 -0.1505 -0.0264 -0.0298
   47PAPC   C3B  574  -0.053   0.421   5.406 -0.2755  0.1526  0.0663
   47PAPC   C4B  575   0.113   0.416   5.807  0.0047 -0.0056  0.2006
   48PAPC   NC3  576   7.478   4.906   3.772  0.1050 -0.1134 -0.2069
   48PAPC   PO4  577   7.460   5.402   3.650  0.2188  0.1967  0.1736
   48PAPC   GL1  578   7.135   5.317   3.964  0.1472 -0.0272 -0.1062
   48PAPC   GL2  579   7.033   5.698   3.952 -0.1846  0.1444  0.0912
   48PAPC   D1A  580   7.096   5.044   4.245 -0.0220  0.1702  0.1339
   48PAPC   D2A  581   6.701   4.854   4.350 -0.1604  0.1690 -0.3145
   48PAPC   D3A  582   6.675   5.293   4.405 -0.1406  0.1818 -0.0322
   48PAPC   D4A  583   6.860   5.098   4.768  0.0822 -0.0597  0.2066
   48PAPC   C5A  584   6.779   4.954   5.195 -0.0319  0.0067 -0.0804
   48PAPC   C1B  585   7.242   5.661   4.285  0.1147  0.2110  0.1111
   48PAPC   C2B  586   7.173   5.496   4.564  0.1464 -0.0993  0.0839
   48PAPC   C3B  587   7.215   5.322   5.003 -0.0510  0.0936 -0.2218
   48PAPC   C4B  588   7.223   5.097   5.498  0.2540 -0.0670  0.3386
   49PAPC   NC3  589   6.840   1.696   3.525  0.0551  0.0362  0.0681
   49PAPC   PO4  590   7.020   1.240   3.504  0.1250  0.0582  0.0775
   49PAPC   GL1  591   6.663   1.118   3.878  0.0747  0.3687  0.0798
   49PAPC   GL2  592   6.658   1.322   4.089 -0.0453  0.0520  0.1097
   49PAPC   D1A  593   6.448   0.789   3.990 -0.2041  0.0441  0.4272
   49PAPC   D2A  594   6.610   0.365   3.902  0.1757 -0.1611 -0.0059
   49PAPC   D3A  595   7.103   0.455   4.077 -0.0343  0.0232  0.0481
   49PAPC   D4A  596   7.169   0.436   4.431  0.1444 -0.0590 -0.1531
   49PAPC   C5A  597   7.074   0.712   4.758  0.2112 -0.0034  0.2726
   49PAPC   C1B  598   6.852   1.322   4.510  0.1638 -0.0604  0.0030
   49PAPC   C2B  599   6.878   1.590   4.969  0.2390 -0.0726  0.2353
   49PAPC   C3B  600   6.485   1.817   5.214 -0.0423  0.0231  0.1878
   49PAPC   C4B  601   6.629   1.923   5.667 -0.0630 -0.2083  0.0421
   50PAPC   NC3  602   4.670   4.869   3.895  0.2668 -0.1661  0.2499
   50PAPC   PO4  603   4.954   4.543   3.988 -0.4135 -0.1313 -0.0645
   50PAPC   GL1  604   5.133   4.472   4.456  0.2548 -0.1277 -0.1301
   50PAPC   GL2  605   5.405   4.613   4.384 -0.2314  0.0903  0.1079
   50PAPC   D1A  606   4.959   4.622   4.773 -0.3312  0.1590 -0.2771
   50PAPC   D2A  607   4.719   4.250   4.736 -0.0645  0.1237  0.1016
   50PAPC   D3A  608   5.104   4.180   4.889 -0.1488 -0.0740 -0.0980
   50PAPC   D4A  609   5.007   3.720   5.135 -0.2478  0.2506 -0.1292
   50PAPC   C5A  610   4.645   3.696   5.428 -0.0855  0.1512 -0.2456
   50PAPC   C1B  611   5.583   4.709   4.728  0.1088  0.3091  0.3236
   50PAPC   C2B  612   5.765   4.752   5.167 -0.0835  0.2159 -0.3030
   50PAPC   C3B  613   5.800   4.610   5.501 -0.0404  0.1427  0.0989
   50PAPC   C4B  614   5.639   4.176   5.506  0.2425 -0.0758 -0.0542
   51POPC   NC3  615   4.637   4.335   8.191 -0.1307  0.0802  0.0847
   51POPC   PO4  616   4.467   4.082   8.578 -0.3761 -0.2695 -0.3541
   51POPC   GL1  617   4.397   3.769   8.357  0.1780 -0.0497 -0.0602
   51POPC   GL2  618   4.290   3.562   8.582 -0.2782 -0.0013  0.0749
   51POPC   C1A  619   4.324   3.264   8.219  0.2170 -0.2800 -0.0624
   51POPC   D2A  620   4.261   2.866   8.176  0.0912 -0.4786  0.1793
   51POPC   C3A  621   3.968   2.813   7.845  0.3374  0.0114 -0.0160
   51POPC   C4A  622   3.777   2.440   7.617 -0.0379 -0.0911  0.3251
   51POPC   C1B  623   3.936   3.264   8.633  0.0406 -0.1473 -0.1315
   51POPC   C2B  624   3.812   2.822   8.481  0.1224  0.3071 -0.2043
   51POPC   C3B  625   3.557   2.575   8.199  0.0483 -0.1372  0.0166
   51POPC   C4B  626   3.398   2.227   8.044 -0.3249 -0.1477  0.0243
   52POPC   NC3  627   0.827   7.184   7.480 -0.1018 -0.1491  0.4919
   52POPC   PO4  628   0.502   7.454   7.497  0.5179  0.0870  0.1071
   52POPC   GL1  629   0.686   7.495   7.106  0.3739 -0.0610  0.0804
   52POPC   GL2  630   0.884   7.259   7.007 -0.1408  0.0172  0.2242
   52POPC   C1A  631   1.002   7.701   6.769  0.0242 -0.1798 -0.4537
   52POPC   D2A  632   1.235   7.731   6.409 -0.3837 -0.3862  0.0309
   52POPC   C3A  633   1.622   7.891   6.235 -0.0485 -0.1761 -0.4050
   52POPC   C4A  634   1.878   8.125   6.017 -0.3247  0.1751  0.3061
   52POPC   C1B  635   0.658   7.086   6.736  0.2262  0.2627 -0.3245
   52POPC   C2B  636   0.519   7.015   6.313  0.2388  0.0045  0.4418
   52POPC   C3B  637   0.438   6.893   5.974  0.1788  0.1141 -0.0282
   52POPC   C4B  638   0.132   6.747   5.824  0.0908 -0.0900 -0.0992
   53POPC   NC3  639   3.950   5.042   8.417 -0.0509  0.1321  0.1807
   53POPC   PO4  640   3.545   5.105   8.139  0.2229 -0.0963 -0.1993
   53POPC   GL1  641   3.529   4.851   7.817 -0.2455 -0.0708  0.0171
   53POPC   GL2  642   3.279   4.650   7.931 -0.0515  0.1498 -0.0234
   53POPC   C1A  643   3.562   4.989   7.359  0.1510  0.0300  0.1448
   53POPC   D2A  644   3.461   4.807   7.006 -0.0159 -0.2858 -0.0998
   53POPC   C3A  645   3.501   4.508   6.634 -0.1796  0.2268  0.1021
   53POPC   C4A  646   3.380   4.304   6.317 -0.0322  0.0233 -0.2895
   53POPC   C1B  647   3.304   4.580   7.497  0.2386 -0.2067  0.2602
   53POPC   C2B  648   3.266   4.335   7.053 -0.0739 -0.2498 -0.2955
   53POPC   C3B  649   3.161   4.009   6.736 -0.3483  0.0215  0.1540
   53POPC   C4B  650   3.036   3.805   6.319  0.0974  0.0800  0.0844
   54POPC   NC3  651   4.894   5.150   7.614  0.0622  0.1953 -0.2347
   54POPC   PO4  652   4.540   4.842   7.859  0.1057  0.2173  0.1711
   54POPC   GL1  653   4.444   4.871   7.456 -0.0630  0.3554 -0.3516
   54POPC   GL2  654   4.558   5.090   7.228 -0.0951  0.1493 -0.2622
   54POPC   C1A  655   4.369   4.590   7.200  0.0151  0.1819  0.1781
   54POPC   D2A  656   4.228   4.256   7.029  0.1058  0.1601  0.0506
   54POPC   C3A  657   4.222   3.834   6.799  0.2613  0.0120 -0.0320
   54POPC   C4A  658   4.173   3.715   6.462 -0.1063 -0.0128 -0.4256
   54POPC   C1B  659   4.599   4.856   6.851  0.0425  0.2084 -0.2532
   54POPC   C2B  660   4.479   4.628   6.455  0.2169 -0.1267  0.3012
   54POPC   C3B  661   4.474   4.227   6.154 -0.0397  0.0180  0.2581
   54POPC   C4B  662   4.461   4.290   5.759 -0.2666 -0.1384 -0.1399
   55POPC   NC3  663   0.965   4.104   7.925 -0.0486 -0.1809  0.2214
   55POPC   PO4  664   0.685   4.160   7.684 -0.0310 -0.0512 -0.2785
   55POPC   GL1  665   0.552   4.176   7.330 -0.1706 -0.1028 -0.0931
   55POPC   GL2  666   0.315   4.373   7.279 -0.0163  0.0182  0.0515
   55POPC   C1A  667   0.467   3.830   7.135 -0.1217  0.3214 -0.1007
   55POPC   D2A  668   0.417   3.816   6.700 -0.1006  0.1256 -0.3141
   55POPC   C3A  669   0.593   4.171   6.476 -0.2306  0.0164 -0.2827
   55POPC   C4A  670   0.735   4.402   6.210  0.1791 -0.0058  0.0010
   55POPC   C1B  671   0.657   4.588   7.029  0.2796 -0.1699 -0.0841
   55POPC   C2B  672   0.962   4.521   6.658  0.0046  0.0635  0.0938
   55POPC   C3B  673   1.255   4.488   6.385 -0.1689 -0.1933  0.1203
   55POPC   C4B  674   1.680   4.489   6.331  0.1294  0.6903 -0.2625
   56POPC   NC3  675   6.579   5.148   8.161  0.0750  0.0406  0.1173
   56POPC   PO4  676   6.524   4.901   7.770  0.1095 -0.0521 -0.1380
   56POPC   GL1  677   6.384   4.767   7.378 -0.1887 -0.1608  0.1842
   56POPC   GL2  678   6.270   4.563   7.394  0.0515  0.2270  0.0189
   56POPC   C1A  679   6.240   4.984   7.042 -0.0687 -0.0351  0.1983
   56POPC   D2A  680   5.981   4.982   6.589 -0.3821 -0.0747 -0.2616
   56POPC   C3A  681   5.832   5.030   6.125 -0.1456  0.1200 -0.0016
   56POPC   C4A  682   5.557   4.786   5.857  0.1746 -0.2220 -0.0446
   56POPC   C1B  683   6.187   4.452   7.081  0.1704 -0.0098  0.1349
   56POPC   C2B  684   6.187   4.407   6.598  0.1641 -0.3861 -0.1021
   56POPC   C3B  685   5.988   4.244   6.308  0.0470 -0.1366 -0.0248
   56POPC   C4B  686   5.937   3.830   6.153 -0.0247 -0.2186  0.4827
   57POPC   NC3  687   2.713   2.326   4.281 -0.1763 -0.1436  0.1463
   57POPC   PO4  688   2.968   2.509   4.580  0.0051 -0.4398 -0.1125
   57POPC   GL1  689   3.071   2.811   5.016 -0.1245  0.3128  0.0045
   57POPC   GL2  690   3.117   2.614   5.162 -0.1271 -0.1231  0.0671
   57POPC   C1A  691   3.269   3.017   5.484 -0.0639 -0.0472  0.1528
   57POPC   D2A  692   3.064   3.147   5.944  0.0791  0.2695  0.0852
   57POPC   C3A  693   3.246   3.301   6.390  0.1854  0.3365  0.4069
   57POPC   C4A  694   2.974   3.460   6.661  0.2396 -0.0335 -0.0081
   57POPC   C1B  695   2.891   2.707   5.469  0.0265 -0.2531 -0.3572
   57POPC   C2B  696   2.738   2.780   5.856 -0.1590  0.2232  0.0153
   57POPC   C3B  697   2.433   3.085   5.935 -0.2779 -0.0324 -0.2624
   57POPC   C4B  698   2.113   3.407   5.850  0.1963  0.2126 -0.1701
   58POPC   NC3  699   1.694   4.769   3.258  0.0902 -0.2198 -0.2165
   58POPC   PO4  700   1.424   4.949   3.587 -0.0213  0.4953 -0.0752
   58POPC   GL1  701   1.503   4.764   3.942 -0.2514 -0.1884  0.1766
   58POPC   GL2  702   1.670   4.439   4.060 -0.1998  0.1892 -0.1616
   58POPC   C1A  703   1.572   4.949   4.420 -0.3169  0.0236 -0.2114
   58POPC   D2A  704   1.598   5.023   4.809  0.3265 -0.1878 -0.0118
   58POPC   C3A  705   1.450   5.040   5.113 -0.1916  0.2716  0.0755
   58POPC   C4A  706   1.707   4.965   5.484  0.2734  0.1883  0.5429
   58POPC   C1B  707   1.699   4.476   4.489 -0.0094  0.1932  0.2170
   58POPC   C2B  708   1.787   4.498   5.020  0.2814  0.2721 -0.2009
   58POPC   C3B  709   1.638   4.506   5.435  0.2867  0.0929  0.1698
   58POPC   C4B  710   1.742   4.543   5.816  0.0666  0.1067 -0.0768
   59POPC   NC3  711   5.397   3.963   3.516  0.1518 -0.0185 -0.1361
   59POPC   PO4  712   5.778   4.066   3.701 -0.3387  0.2562  0.1207
   59POPC   GL1  713   5.903   4.048   4.065 -0.0760  0.1751 -0.4878
   59POPC   GL2  714   6.213   4.230   4.027  0.2341 -0.3019  0.0015
   59POPC   C1A  715   5.977   3.862   4.495  0.0770 -0.1347 -0.1796
   59POPC   D2A  716   5.963   3.665   4.859 -0.3056 -0.3331  0.0864
   59POPC   C3A  717   5.861   3.764   5.175  0.2547  0.2660  0.1542
   59POPC   C4A  718   5.777   3.651   5.561  0.1176  0.0932 -0.0114
   59POPC   C1B  719   6.406   4.141   4.376 -0.0851  0.0583 -0.0276
   59POPC   C2B  720   6.501   3.916   4.787 -0.0322  0.2419  0.2295
   59POPC   C3B  721   6.415   3.744   5.194 -0.0433 -0.0467 -0.0859
   59POPC   C4B  722   6.255   3.494   5.465  0.2684  0.2689 -0.0824
   60POPC   NC3  723   0.671   7.021   3.650  0.0867  0.0336  0.1386
   60POPC   PO4  724   0.362   6.702   3.553  0.0448 -0.0888 -0.2234
   60POPC   GL1  725   0.194   6.493   3.954  0.0648 -0.3767 -0.0026
   60POPC   GL2  726   0.465   6.216   4.021  0.2202 -0.0799  0.1310
   60POPC   C1A  727   0.089   6.467   4.335  0.2426  0.0258  0.0372
   60POPC   D2A  728   0.137   6.593   4.810  0.1546 -0.0147 -0.2274
   60POPC   C3A  729   0.115   6.308   5.025  0.2858 -0.0304 -0.2450
   60POPC   C4A  730   0.119   6.240   5.485 -0.1862 -0.2176  0.3199
   60POPC   C1B  731   0.470   6.079   4.423  0.1051  0.3273  0.1937
   60POPC   C2B  732   0.379   5.983   4.830  0.1233 -0.1408  0.2240
   60POPC   C3B  733   0.497   5.967   5.347  0.1083 -0.1880  0.2263
   60POPC   C4B  734   0.668   5.915   5.735  0.0088 -0.1966 -0.1572
   61POPC   NC3  735   2.280   0.270   3.780 -0.3322  0.3223 -0.2639
   61POPC   PO4  736   2.730   0.506   3.896 -0.0663  0.1430 -0.5760
   61POPC   GL1  737   2.670   0.248   4.246  0.1070  0.2675  0.2447
   61POPC   GL2  738   2.562   0.451   4.510  0.1826  0.2524  0.1976
   61POPC   C1A  739   2.843   0.149   4.730 -0.1379  0.1482  0.2360
   61POPC   D2A  740   2.829  -0.001   5.090  0.1812  0.0894 -0.1163
   61POPC   C3A  741   3.016   0.051   5.470  0.2313 -0.1790 -0.0288
   61POPC   C4A  742   3.148   0.364   5.683 -0.3887 -0.0190  0.1749
   61POPC   C1B  743   2.452   0.304   4.974  0.1104  0.1994 -0.0707
   61POPC   C2B  744   2.424   0.074   5.398  0.1413 -0.4981  0.2535
   61POPC   C3B  745   2.334  -0.019   5.901  0.1827 -0.3460 -0.2499
   61POPC   C4B  746   2.269  -0.289   6.286 -0.0072  0.2733 -0.0137
   62POPC   NC3  747   3.446   3.424   4.534 -0.1890  0.2522  0.3683
   62POPC   PO4  748   3.709   3.059   4.636  0.0734 -0.0454  0.0382
   62POPC   GL1  749   3.834   2.946   5.063 -0.4431 -0.0142 -0.1789
   62POPC   GL2  750   4.049   3.140   5.246  0.1174  0.0214  0.1077
   62POPC   C1A  751   3.756   2.868   5.550 -0.0226  0.2618  0.1300
   62POPC   D2A  752   3.851   2.797   5.880 -0.1196 -0.3769 -0.1603
   62POPC   C3A  753   3.551   2.940   6.196  0.3578  0.1715  0.2306
   62POPC   C4A  754   3.518   3.081   6.722  0.2978 -0.3293 -0.0196
   62POPC   C1B  755   4.244   2.928   5.521 -0.0740 -0.2563 -0.3386
   62POPC   C2B  756   4.296   3.095   5.915 -0.4570 -0.2297  0.0312
   62POPC   C3B  757   4.495   3.398   6.296  0.0822  0.1066  0.2448
   62POPC   C4B  758   4.406   3.307   6.709 -0.0513  0.0339 -0.2621
   63DPSM   NC3  759   7.558  -0.033   8.086  0.0022  0.0571  0.0109
   63DPSM   PO4  760   7.263   0.337   8.076 -0.1320 -0.1888 -0.0916
   63DPSM   AM1  761   6.956   0.427   7.627  0.0893  0.1532  0.1717
   63DPSM   AM2  762   6.876   0.211   7.452  0.0261 -0.2240  0.3744
   63DPSM   T1A  763   7.068   0.546   7.183 -0.0717  0.0750 -0.2845
   63DPSM   C2A  764   7.210   0.663   6.688 -0.0217  0.2420 -0.0762
   63DPSM   C3A  765   7.235   0.709   6.204 -0.0625 -0.1111 -0.1540
   63DPSM   C1B  766   7.120   0.060   7.049 -0.1671  0.1238  0.1130
   63DPSM   C2B  767   7.185   0.176   6.651  0.2194  0.2491  0.0143
   63DPSM   C3B  768   7.418   0.201   6.303 -0.0203  0.0798  0.1973
   63DPSM   C4B  769   7.786   0.036   6.045 -0.0151  0.0723  0.0242
   64DPSM   NC3  770   5.753   2.231   8.659 -0.2637 -0.2643 -0.0248
   64DPSM   PO4  771   5.542   2.074   8.987  0.0781  0.3433  0.2454
   64DPSM   AM1  772   5.095   2.032   8.857  0.1209  0.1684 -0.0852
   64DPSM   AM2  773   4.875   1.762   8.969  0.2388  0.2239 -0.0109
   64DPSM   T1A  774   4.865   2.165   8.520 -0.1035 -0.0147 -0.3076
   64DPSM   C2A  775   4.670   2.049   8.181  0.0913 -0.0106 -0.2506
   64DPSM   C3A  776   4.323   1.778   7.973 -0.1108  0.2477 -0.2802
   64DPSM   C1B  777   4.612   1.996   9.067  0.2255 -0.1251  0.0753
   64DPSM   C2B  778   4.235   2.247   9.067 -0.0706  0.0936 -0.1251
   64DPSM   C3B  779   4.077   2.586   8.994 -0.0873  0.1348 -0.0350
   64DPSM   C4B  780   3.846   2.984   9.016 -0.2193  0.1607  0.3000
   65DPSM   NC3  781   5.287   0.090   8.556  0.0371  0.1447  0.1799
   65DPSM   PO4  782   5.252   0.372   8.266  0.1206  0.1652  0.1757
   65DPSM   AM1  783   5.100   0.197   7.894  0.0919 -0.4167 -0.0167
   65DPSM   AM2  784   4.810   0.137   7.832  0.1059 -0.1083  0.2947
   65DPSM   T1A  785   5.150   0.091   7.352  0.0352 -0.2245 -0.0953
   65DPSM   C2A  786   5.193   0.232   6.972 -0.1519 -0.0385 -0.1865
   65DPSM   C3A  787   5.173   0.468   6.615 -0.2292 -0.5839  0.5646
   65DPSM   C1B  788   4.720   0.272   7.499  0.2518  0.1260 -0.3149
   65DPSM   C2B  789   4.720   0.371   7.093 -0.0592 -0.2894  0.0464
   65DPSM   C3B  790   4.649   0.562   6.738  0.4093 -0.3210 -0.1912
   65DPSM   C4B  791   4.340   0.663   6.495  0.0308  0.0669 -0.0578
   66DPSM   NC3  792   4.459   5.367   7.738  0.0253  0.0459 -0.1382
   66DPSM   PO4  793   4.796   5.695   7.685  0.1428 -0.1398  0.2743
   66DPSM   AM1  794   4.673   5.870   7.298 -0.1848 -0.0743 -0.1603
   66DPSM   AM2  795   4.523   5.600   7.228 -0.0728 -0.0772 -0.0580
   66DPSM   T1A  796   4.597   6.052   6.870 -0.0977  0.0039 -0.0451
   66DPSM   C2A  797   4.704   6.238   6.587  0.0280 -0.1455 -0.4419
   66DPSM   C3A  798   4.943   6.429   6.296  0.1371  0.4006  0.3402
   66DPSM   C1B  799   4.390   5.483   6.899 -0.1739  0.0946 -0.1441
   66DPSM   C2B  800   4.408   5.170   6.530 -0.1393 -0.0949 -0.1181
   66DPSM   C3B  801   4.553   4.971   6.099 -0.2048  0.0057 -0.1794
   66DPSM   C4B  802   4.526   4.797   5.686 -0.0510 -0.0122 -0.1149
   67DPSM   NC3  803   3.189   4.632   8.417  0.0226  0.0131  0.1969
   67DPSM   PO4  804   2.791   4.689   8.357  0.2345 -0.2796  0.0474
   67DPSM   AM1  805   2.484   4.862   8.036 -0.0222 -0.1428  0.4179
   67DPSM   AM2  806   2.513   5.096   7.791  0.1797  0.1829  0.1841
   67DPSM   T1A  807   2.282   4.627   7.739 -0.2148  0.1822 -0.2019
   67DPSM   C2A  808   2.376   4.334   7.355 -0.0735  0.3864 -0.0314
   67DPSM   C3A  809   2.265   4.106   7.024  0.0109 -0.1584  0.0290
   67DPSM   C1B  810   2.555   4.865   7.369  0.1515 -0.1129 -0.0302
   67DPSM   C2B  811   2.448   4.758   7.022 -0.2597  0.0681  0.1654
   67DPSM   C3B  812   2.536   4.711   6.614  0.0905 -0.0895 -0.0724
   67DPSM   C4B  813   2.650   4.711   6.253 -0.0011  0.0697 -0.4520
   68DPSM   NC3  814   5.191   5.924   7.647 -0.0138 -0.1401 -0.0378
   68DPSM   PO4  815   5.087   6.304   7.927  0.2940  0.0105 -0.1160
   68DPSM   AM1  816   5.014   6.620   7.577  0.0655  0.0187  0.1986
   68DPSM   AM2  817   4.891   6.321   7.378  0.1813  0.3824  0.1974
   68DPSM   T1A  818   5.092   6.835   7.154 -0.0110  0.2325  0.0515
   68DPSM   C2A  819   5.286   7.032   6.864  0.1702 -0.2234  0.2048
   68DPSM   C3A  820   5.245   7.372   6.468  0.2128  0.1849  0.1793
   68DPSM   C1B  821   5.107   6.383   6.983 -0.2621  0.1403  0.1727
   68DPSM   C2B  822   5.162   6.594   6.701  0.2014 -0.1542 -0.3630
   68DPSM   C3B  823   5.260   6.879   6.333  0.1433  0.1351  0.3458
   68DPSM   C4B  824   5.164   6.875   5.880 -0.2187 -0.1433  0.0646
   69DPSM   NC3  825   6.569   4.401   8.014 -0.3583 -0.2994 -0.1039
   69DPSM   PO4  826   6.703   3.970   7.896  0.1469 -0.3963  0.2501
   69DPSM   AM1  827   6.599   3.804   7.524 -0.2689  0.0869  0.0375
   69DPSM   AM2  828   6.595   3.392   7.388 -0.0204 -0.1329 -0.2017
   69DPSM   T1A  829   6.410   3.903   7.131 -0.4028  0.0796 -0.2937
   69DPSM   C2A  830   6.423   3.936   6.726  0.1975  0.1350 -0.0439
   69DPSM   C3A  831   6.470   3.765   6.257  0.2893 -0.1229  0.0853
   69DPSM   C1B  832   6.441   3.444   6.945  0.3539 -0.1562 -0.0869
   69DPSM   C2B  833   6.282   3.429   6.551  0.1093 -0.0082 -0.2121
   69DPSM   C3B  834   6.051   3.335   6.218 -0.1906  0.2832  0.1448
   69DPSM   C4B  835   6.046   3.247   5.805  0.1345  0.0143 -0.0964
   70DPSM   NC3  836   4.825   6.806   8.069  0.1414  0.0833 -0.0347
   70DPSM   PO4  837   4.534   6.640   7.929  0.1827 -0.0379 -0.0964
   70DPSM   AM1  838   4.457   6.636   7.486  0.0436  0.0685  0.1485
   70DPSM   AM2  839   4.112   6.644   7.398 -0.0480 -0.0210  0.0510
   70DPSM   T1A  840   4.561   6.518   7.097 -0.1576  0.1112  0.0186
   70DPSM   C2A  841   4.719   6.769   6.792 -0.0431 -0.3019 -0.0408
   70DPSM   C3A  842   4.791   6.919   6.486 -0.2349  0.1093 -0.1504
   70DPSM   C1B  843   4.132   6.843   7.072 -0.2114  0.0721 -0.3937
   70DPSM   C2B  844   4.206   6.950   6.776 -0.2371  0.4405  0.1821
   70DPSM   C3B  845   4.365   7.171   6.420 -0.4001 -0.0487 -0.2351
   70DPSM   C4B  846   4.338   7.144   6.009  0.0403 -0.1400  0.0474
   71DPSM   NC3  847   4.592   6.145   7.787  0.1603  0.1751 -0.2122
   71DPSM   PO4  848   4.271   5.805   7.758 -0.3564 -0.3331  0.0048
   71DPSM   AM1  849   3.998   5.758   7.422 -0.2097 -0.2097  0.0558
   71DPSM   AM2  850   3.676   5.617   7.324  0.0627  0.1134  0.2680
   71DPSM   T1A  851   4.128   5.911   6.948  0.1716 -0.1571  0.0835
   71DPSM   C2A  852   4.296   5.874   6.529  0.1870 -0.0529 -0.0582
   71DPSM   C3A  853   4.470   5.990   6.240 -0.4292 -0.0295 -0.0746
   71DPSM   C1B  854   3.422   5.343   7.060  0.0777  0.0777  0.1701
   71DPSM   C2B  855   3.410   5.199   6.651 -0.1619  0.0716 -0.0260
   71DPSM   C3B  856   3.312   4.908   6.386  0.0322  0.2409  0.3247
   71DPSM   C4B  857   3.162   4.705   6.123  0.1115  0.4454 -0.0847
   72DPSM   NC3  858   1.560  -0.130   7.990  0.0747 -0.3299 -0.0303
   72DPSM   PO4  859   1.861   0.198   7.826 -0.2300  0.1722  0.2613
   72DPSM   AM1  860   2.049   0.499   7.469  0.1306 -0.0099 -0.0755
   72DPSM   AM2  861   1.878   0.742   7.472 -0.3940 -0.0700  0.1535
   72DPSM   T1A  862   2.010   0.627   6.995 -0.0266 -0.0857  0.1231
   72DPSM   C2A  863   1.818   0.854   6.624  0.1714 -0.1528  0.0621
   72DPSM   C3A  864   2.087   1.205   6.428 -0.1599 -0.0912  0.1808
   72DPSM   C1B  865   1.603   0.964   7.163 -0.0922  0.1215 -0.0840
   72DPSM   C2B  866   1.601   1.287   6.829  0.0754 -0.0820  0.0951
   72DPSM   C3B  867   1.534   1.545   6.533  0.4094 -0.2640 -0.0799
   72DPSM   C4B  868   1.756   1.605   6.200 -0.0233  0.0279 -0.1029
   73DPSM   NC3  869   5.631   5.322   8.152  0.1205 -0.1990 -0.0056
   73DPSM   PO4  870   5.220   5.031   8.142 -0.2720 -0.1587 -0.1100
   73DPSM   AM1  871   5.309   4.989   7.730 -0.1593  0.3601 -0.2169
   73DPSM   AM2  872   5.412   4.740   7.672 -0.2103  0.1658  0.0838
   73DPSM   T1A  873   5.236   5.036   7.264 -0.3066  0.1453  0.1424
   73DPSM   C2A  874   5.092   5.007   6.838  0.0172  0.1672  0.0752
   73DPSM   C3A  875   4.889   4.946   6.472 -0.0249 -0.0689  0.1747
   73DPSM   C1B  876   5.539   4.349   7.346 -0.0298  0.4591  0.2379
   73DPSM   C2B  877   5.808   4.160   7.130  0.0088 -0.1805 -0.0266
   73DPSM   C3B  878   5.885   4.110   6.765  0.1394  0.1264  0.1314
   73DPSM   C4B  879   5.525   4.128   6.448 -0.0009 -0.5197 -0.1493
   74DPSM   NC3  880   1.154   0.733   8.144  0.1549  0.2104  0.1641
   74DPSM   PO4  881   1.356   0.343   7.975 -0.1457 -0.2223 -0.1613
   74DPSM   AM1  882   1.453   0.275   7.569  0.0420 -0.3181 -0.0560
   74DPSM   AM2  883   1.177   0.188   7.346  0.0754 -0.0019 -0.0398
   74DPSM   T1A  884   1.574   0.425   7.190  0.1432  0.0069  0.0145
   74DPSM   C2A  885   1.626   0.364   6.729 -0.1719  0.0368  0.1907
   74DPSM   C3A  886   2.002   0.363   6.556 -0.0787  0.2192  0.1793
   74DPSM   C1B  887   1.387  -0.081   7.038  0.3288 -0.0418 -0.1021
   74DPSM   C2B  888   1.730  -0.131   6.712  0.1524 -0.3671  0.3143
   74DPSM   C3B  889   1.770  -0.144   6.352 -0.3422 -0.0132  0.1139
   74DPSM   C4B  890   1.905   0.056   6.063 -0.0076  0.1320 -0.0048
   75DPSM   NC3  891   0.503   3.305   7.597 -0.2265 -0.0455 -0.0343
   75DPSM   PO4  892   0.973   3.273   7.567 -0.1655  0.0303 -0.1091
   75DPSM   AM1  893   0.860   3.176   7.181 -0.1437 -0.1352 -0.1150
   75DPSM   AM2  894   0.540   3.091   7.174 -0.0475  0.1241 -0.2566
   75DPSM   T1A  895   0.913   3.126   6.664 -0.2613  0.0158  0.4516
   75DPSM   C2A  896   0.920   3.065   6.256 -0.0587  0.1395  0.0266
   75DPSM   C3A  897   1.258   2.931   6.059 -0.0737 -0.2068  0.0273
   75DPSM   C1B  898   0.440   3.289   6.710  0.2512 -0.0109 -0.0310
   75DPSM   C2B  899   0.393   3.387   6.300 -0.0065  0.0621  0.0617
   75DPSM   C3B  900   0.320   3.538   5.879  0.2855 -0.2455  0.1447
   75DPSM   C4B  901   0.052   3.850   5.691 -0.0732  0.0966  0.2309
   76DPSM   NC3  902   5.587   1.377   3.370 -0.0842 -0.0958  0.2610
   76DPSM   PO4  903   5.422   1.796   3.512  0.2848 -0.2050 -0.0361
   76DPSM   AM1  904   5.308   1.824   4.053  0.1109  0.2387  0.1473
   76DPSM   AM2  905   5.041   1.906   4.265  0.4021 -0.2897 -0.3777
   76DPSM   T1A  906   5.369   1.502   4.359 -0.0645 -0.1945  0.0236
   76DPSM   C2A  907   5.400   1.379   4.754 -0.1873  0.1658  0.4513
   76DPSM   C3A  908   5.532   1.327   5.236  0.1155 -0.1642  0.0202
   76DPSM   C1B  909   5.423   1.936   4.518 -0.0855 -0.1049 -0.1315
   76DPSM   C2B  910   5.699   2.217   4.694 -0.3347  0.0110 -0.2715
   76DPSM   C3B  911   5.707   2.236   4.995 -0.2516  0.1850  0.3146
   76DPSM   C4B  912   5.626   2.315   5.400  0.1940 -0.1702 -0.2187
   77DPSM   NC3  913   2.696   5.808   3.810 -0.0085 -0.2819  0.0192
   77DPSM   PO4  914   2.477   6.101   3.528  0.0687 -0.1613  0.3190
   77DPSM   AM1  915   2.263   5.897   4.003  0.1205  0.0470  0.0630
   77DPSM   AM2  916   2.410   5.791   4.217 -0.2000 -0.1014  0.1940
   77DPSM   T1A  917   1.964   5.775   4.343  0.0506 -0.1512 -0.3376
   77DPSM   C2A  918   1.646   5.895   4.635  0.0231  0.1094 -0.1073
   77DPSM   C3A  919   1.390   5.886   5.061  0.3991 -0.0088  0.1111
   77DPSM   C1B  920   2.459   5.716   4.636  0.1454  0.1239  0.0017
   77DPSM   C2B  921   2.333   5.582   5.065  0.0146 -0.1880 -0.3225
   77DPSM   C3B  922   2.294   5.690   5.476  0.1505 -0.2162  0.2410
   77DPSM   C4B  923   2.148   5.720   5.789 -0.0584  0.0064 -0.1700
   78DPSM   NC3  924   1.220   2.548   3.675 -0.2615  0.0497 -0.1314
   78DPSM   PO4  925   1.545   2.224   3.717 -0.1698  0.1697 -0.2292
   78DPSM   AM1  926   1.506   2.472   4.058 -0.0237  0.0931 -0.4691
   78DPSM   AM2  927   1.420   2.317   4.396 -0.0269  0.2339  0.0692
   78DPSM   T1A  928   1.203   2.764   4.331  0.1057 -0.1164 -0.0904
   78DPSM   C2A  929   1.069   2.797   4.771  0.2170 -0.0250 -0.2093
   78DPSM   C3A  930   0.845   2.825   5.092  0.1665  0.0432  0.1166
   78DPSM   C1B  931   1.131   2.305   4.685 -0.1141 -0.0293 -0.1647
   78DPSM   C2B  932   1.096   2.405   5.045  0.0720 -0.1979 -0.1123
   78DPSM   C3B  933   0.935   2.468   5.394  0.3067  0.0497  0.0043
   78DPSM   C4B  934   0.568   2.294   5.735  0.1797  0.1209 -0.0159
   79DPSM   NC3  935   3.219   6.742   3.632  0.2401  0.1437  0.0812
   79DPSM   PO4  936   2.997   6.317   3.715 -0.0590  0.1897  0.1412
   79DPSM   AM1  937   3.038   6.068   4.138 -0.2005 -0.0576  0.1663
   79DPSM   AM2  938   3.008   5.773   4.232 -0.1275 -0.0136  0.2778
   79DPSM   T1A  939   3.027   6.259   4.479 -0.0651  0.0205  0.0039
   79DPSM   C2A  940   2.831   6.232   4.854  0.1057  0.0677 -0.4703
   79DPSM   C3A  941   2.535   6.036   5.008  0.1103  0.2426 -0.1491
   79DPSM   C1B  942   3.157   5.846   4.652 -0.1941 -0.3213 -0.0254
   79DPSM   C2B  943   3.177   5.818   5.094 -0.0650 -0.3064 -0.1783
   79DPSM   C3B  944   3.402   6.086   5.330 -0.0658 -0.1045 -0.0492
   79DPSM   C4B  945   3.693   6.096   5.626 -0.0911  0.1763  0.2246
   80DPSM   NC3  946   2.014   2.540   3.906 -0.1469 -0.2429  0.1634
   80DPSM   PO4  947   2.383   2.630   4.025  0.1220 -0.1069 -0.1926
   80DPSM   AM1  948   2.450   2.695   4.502 -0.0238 -0.2372 -0.4701
   80DPSM   AM2  949   2.592   2.870   4.657  0.1719  0.0850  0.3496
   80DPSM   T1A  950   2.115   2.687   4.831 -0.0086  0.1595  0.1417
   80DPSM   C2A  951   1.959   2.726   5.270 -0.0118  0.1249  0.3029
   80DPSM   C3A  952   1.829   2.259   5.442 -0.2141  0.2214 -0.4785
   80DPSM   C1B  953   2.489   2.901   5.105  0.1058  0.1556  0.0224
   80DPSM   C2B  954   2.325   3.006   5.494 -0.1589 -0.3511  0.2209
   80DPSM   C3B  955   1.958   2.928   5.699 -0.2870 -0.1401  0.1402
   80DPSM   C4B  956   1.836   3.030   6.068  0.2237 -0.0230  0.3859
   81DPSM   NC3  957   1.089   3.697   3.233  0.1534 -0.1694  0.0848
   81DPSM   PO4  958   0.876   4.127   3.213  0.0447  0.1884  0.1332
   81DPSM   AM1  959   1.119   4.072   3.617  0.0230  0.1036  0.0721
   81DPSM   AM2  960   1.217   4.394   3.787  0.2843 -0.0889 -0.3979
   81DPSM   T1A  961   1.122   3.732   3.897 -0.0170  0.0297  0.0588
   81DPSM   C2A  962   1.187   3.369   4.193  0.0595  0.1189 -0.0673
   81DPSM   C3A  963   1.442   3.251   4.448  0.2945 -0.2596  0.0819
   81DPSM   C1B  964   1.151   4.452   4.260  0.0340  0.1197 -0.2981
   81DPSM   C2B  965   1.206   4.367   4.667 -0.2657 -0.0429  0.0790
   81DPSM   C3B  966   0.878   4.350   4.951 -0.0225  0.1206 -0.0468
   81DPSM   C4B  967   0.476   4.529   5.218  0.1084 -0.0781  0.0266
   82DPSM   NC3  968   0.218   0.752   3.775  0.3413  0.3094  0.2185
   82DPSM   PO4  969   0.600   0.686   3.847  0.1615  0.4019 -0.1914
   82DPSM   AM1  970   0.439   0.819   4.267 -0.0236 -0.1501 -0.3618
   82DPSM   AM2  971   0.051   0.889   4.202  0.1821 -0.3503  0.1359
   82DPSM   T1A  972   0.297   0.632   4.580  0.3453 -0.0655 -0.0776
   82DPSM   C2A  973   0.108   0.787   4.960 -0.0657 -0.1807 -0.0287
   82DPSM   C3A  974  -0.184   1.131   5.143 -0.1051 -0.1166 -0.0578
   82DPSM   C1B  975  -0.077   1.057   4.511 -0.1572  0.2370  0.0382
   82DPSM   C2B  976   0.021   1.428   4.776  0.1429  0.1748  0.2352
   82DPSM   C3B  977  -0.071   1.621   5.130  0.0373  0.0555  0.0076
   82DPSM   C4B  978  -0.354   1.888   5.353  0.0214 -0.1436  0.1520
   83DPSM   NC3  979   3.160   1.175   4.225  0.1753  0.0809 -0.1241
   83DPSM   PO4  980   3.137   1.477   4.583 -0.4883  0.5040  0.0530
   83DPSM   AM1  981   2.983   1.702   4.899  0.1429  0.0776 -0.1173
   83DPSM   AM2  982   2.635   1.751   4.773 -0.2606  0.0404  0.0790
   83DPSM   T1A  983   2.854   1.734   5.332 -0.1847  0.0471  0.1523
   83DPSM   C2A  984   2.800   1.703   5.743  0.1703 -0.1804  0.0634
   83DPSM   C3A  985   2.959   1.557   6.223  0.0835  0.2118 -0.2092
   83DPSM   C1B  986   2.318   1.757   5.083  0.0888 -0.0799 -0.0462
   83DPSM   C2B  987   2.310   1.785   5.567 -0.1153 -0.0510  0.0897
   83DPSM   C3B  988   2.457   1.962   6.010  0.0067 -0.1191 -0.0888
   83DPSM   C4B  989   2.532   2.060   6.472  0.0241  0.4231 -0.1493
   84DPSM   NC3  990   6.091   5.765   3.512  0.0236  0.0905  0.0325
   84DPSM   PO4  991   6.511   5.748   3.644  0.0047  0.2626 -0.0407
   84DPSM   AM1  992   6.269   5.509   4.045  0.0402 -0.1246 -0.1302
   84DPSM   AM2  993   6.069   5.253   4.001  0.2197  0.1238  0.0561
   84DPSM   T1A  994   6.199   5.720   4.493  0.0740 -0.4563  0.2121
   84DPSM   C2A  995   6.214   5.902   4.957 -0.1574 -0.5600  0.3777
   84DPSM   C3A  996   6.151   5.794   5.271  0.0100  0.1756  0.0575
   84DPSM   C1B  997   6.181   5.215   4.460  0.0008  0.1241 -0.0471
   84DPSM   C2B  998   6.362   5.338   4.806 -0.4964 -0.0596  0.2597
   84DPSM   C3B  999   6.275   5.316   5.299 -0.1391  0.0852 -0.1892
   84DPSM   C4B 1000   6.417   5.254   5.677  0.1112 -0.0805 -0.0245
   85DPSM   NC3 1001   1.612   6.940   3.817 -0.1196 -0.4253 -0.1024
   85DPSM   PO4 1002   1.946   7.205   3.878  0.2078 -0.2293 -0.1214
   85DPSM   AM1 1003   1.943   7.052   4.261 -0.1785  0.2664  0.1742
   85DPSM   AM2 1004   1.769   6.719   4.266  0.1153  0.0814 -0.1084
   85DPSM   T1A 1005   1.614   6.982   4.760  0.1082  0.0435 -0.0782
   85DPSM   C2A 1006   1.480   6.965   5.180 -0.0513 -0.0985 -0.1109
   85DPSM   C3A 1007   1.383   6.802   5.514 -0.1316 -0.3690  0.1250
   85DPSM   C1B 1008   1.733   6.471   4.657  0.1088 -0.0865  0.1553
   85DPSM   C2B 1009   1.862   6.624   5.083  0.1517  0.1632  0.1406
   85DPSM   C3B 1010   1.894   6.585   5.442 -0.1968 -0.1426 -0.4179
   85DPSM   C4B 1011   1.635   6.432   5.810  0.2653  0.0808 -0.1513
   86DPSM   NC3 1012   0.076   2.435   3.044  0.2413 -0.0166  0.0270
   86DPSM   PO4 1013   0.328   2.534   3.439 -0.2138  0.0093  0.0636
   86DPSM   AM1 1014   0.445   2.564   3.845 -0.1503  0.4203  0.0785
   86DPSM   AM2 1015   0.739   2.724   3.851  0.1069  0.2476  0.0903
   86DPSM   T1A 1016   0.306   2.734   4.249  0.1861  0.4453 -0.0021
   86DPSM   C2A 1017   0.107   2.779   4.640  0.2522  0.0047 -0.0132
   86DPSM   C3A 1018   0.309   2.872   5.044  0.1804 -0.0537 -0.1969
   86DPSM   C1B 1019   0.777   2.958   4.214 -0.4558 -0.0055 -0.0325
   86DPSM   C2B 1020   0.715   3.087   4.641 -0.1778  0.1425  0.2965
   86DPSM   C3B 1021   0.614   3.375   5.090  0.0586 -0.0195 -0.1842
   86DPSM   C4B 1022   0.604   3.206   5.537  0.2908 -0.1753 -0.3056
   87DPSM   NC3 1023   4.091   2.329   4.234 -0.0468 -0.2009  0.0588
   87DPSM   PO4 1024   3.870   2.195   4.728 -0.1017 -0.0250  0.0962
   87DPSM   AM1 1025   4.112   1.988   5.077  0.0865 -0.0617 -0.0470
   87DPSM   AM2 1026   3.822   1.949   5.175 -0.1181 -0.0042  0.1027
   87DPSM   T1A 1027   4.294   2.049   5.425  0.3581 -0.1546  0.5031
   87DPSM   C2A 1028   4.159   1.884   5.835 -0.1743 -0.1835  0.0820
   87DPSM   C3A 1029   3.944   1.588   5.839 -0.2044 -0.1536 -0.2251
   87DPSM   C1B 1030   3.790   1.587   5.360 -0.3184 -0.1697  0.0975
   87DPSM   C2B 1031   3.896   1.227   5.412  0.1738  0.1245  0.1883
   87DPSM   C3B 1032   3.893   1.071   5.808 -0.0722 -0.2372  0.3198
   87DPSM   C4B 1033   4.229   1.026   6.127 -0.2421 -0.0925  0.0594
   88DPSM   NC3 1034   2.273   3.785   3.754 -0.1355 -0.7291 -0.1149
   88DPSM   PO4 1035   2.062   3.478   3.834  0.1594 -0.1832 -0.1048
   88DPSM   AM1 1036   1.985   3.324   4.245 -0.1078  0.0732  0.5626
   88DPSM   AM2 1037   2.126   3.061   4.286  0.0896 -0.1757 -0.1014
   88DPSM   T1A 1038   1.860   3.439   4.598  0.0623  0.1887  0.0635
   88DPSM   C2A 1039   1.705   3.610   4.962  0.0772 -0.2130  0.1076
   88DPSM   C3A 1040   1.413   3.741   5.243 -0.1278 -0.0099 -0.0901
   88DPSM   C1B 1041   2.206   3.165   4.794 -0.0723 -0.0270  0.1457
   88DPSM   C2B 1042   2.049   3.240   5.188 -0.0225 -0.1182  0.1792
   88DPSM   C3B 1043   1.873   3.555   5.478  0.2789  0.3868  0.0995
   88DPSM   C4B 1044   1.768   4.043   5.513 -0.2429  0.3041 -0.2655
   89PNSM   NC3 1045   3.044   5.090   8.126 -0.0059  0.0608  0.2008
   89PNSM   PO4 1046   2.930   5.466   8.114 -0.0200 -0.2039  0.1583
   89PNSM   AM1 1047   2.876   5.552   7.675 -0.2158 -0.0812  0.1474
   89PNSM   AM2 1048   3.143   5.859   7.571  0.2979  0.3608  0.0992
   89PNSM   T1A 1049   2.711   5.565   7.273  0.0887 -0.1645 -0.2050
   89PNSM   C2A 1050   2.729   5.483   6.856  0.0961 -0.1920 -0.0074
   89PNSM   C3A 1051   2.760   5.588   6.548  0.1945  0.0610 -0.0960
   89PNSM   C1B 1052   3.185   5.746   7.178 -0.2867  0.1361  0.0337
   89PNSM   C2B 1053   3.166   5.738   6.788  0.1470 -0.1565  0.0582
   89PNSM   C3B 1054   3.445   5.719   6.576 -0.2276 -0.2073 -0.0633
   89PNSM   D4B 1055   3.825   5.639   6.320 -0.0792  0.1081  0.3021
   89PNSM   C5B 1056   3.693   5.640   5.875  0.4618  0.1677 -0.1406
   89PNSM   C6B 1057   3.300   5.671   5.633  0.3373  0.2469  0.1811
   90PNSM   NC3 1058   1.501   1.489   7.957  0.1033  0.2699  0.0424
   90PNSM   PO4 1059   1.552   1.943   8.092 -0.1062 -0.1076 -0.2769
   90PNSM   AM1 1060   1.923   2.010   7.997 -0.0755 -0.0717 -0.1392
   90PNSM   AM2 1061   1.988   1.722   7.949  0.0825  0.3113 -0.4933
   90PNSM   T1A 1062   2.419   1.965   7.945 -0.1919  0.2265 -0.0930
   90PNSM   C2A 1063   2.690   1.552   7.960 -0.2511 -0.2719 -0.2962
   90PNSM   C3A 1064   3.078   1.365   7.997  0.0772  0.1768 -0.0052
   90PNSM   C1B 1065   2.282   1.660   7.586  0.1222 -0.0018 -0.4890
   90PNSM   C2B 1066   2.583   1.874   7.336 -0.1349 -0.1151  0.0041
   90PNSM   C3B 1067   2.823   2.017   7.093  0.1344 -0.1540  0.2485
   90PNSM   D4B 1068   2.917   1.877   6.711 -0.3158  0.1016  0.2152
   90PNSM   C5B 1069   3.243   1.527   6.645 -0.0198 -0.1220  0.1537
   90PNSM   C6B 1070   3.614   1.440   6.737  0.2710 -0.1225 -0.2409
   91PNSM   NC3 1071   3.196   0.024   8.261 -0.0394  0.0153 -0.2312
   91PNSM   PO4 1072   3.224   0.349   8.495 -0.0996  0.2560 -0.1736
   91PNSM   AM1 1073   3.362   0.649   8.148  0.2520 -0.2302  0.0205
   91PNSM   AM2 1074   3.232   0.458   7.893  0.2214  0.2362  0.0441
   91PNSM   T1A 1075   3.221   0.930   7.818 -0.0458 -0.0035  0.3443
   91PNSM   C2A 1076   3.169   1.221   7.452  0.0666  0.2253 -0.2145
   91PNSM   C3A 1077   3.222   1.314   7.026  0.0554  0.0363  0.0832
   91PNSM   C1B 1078   3.488   0.542   7.608  0.2931 -0.0697  0.0219
   91PNSM   C2B 1079   3.875   0.742   7.457 -0.0651 -0.1506 -0.3083
   91PNSM   C3B 1080   4.124   1.040   7.388 -0.0289  0.1061 -0.0198
   91PNSM   D4B 1081   4.144   1.389   7.056 -0.0938 -0.0964 -0.1065
   91PNSM   C5B 1082   4.097   1.727   6.748 -0.1682 -0.3060  0.1078
   91PNSM   C6B 1083   3.970   2.116   6.773  0.0281 -0.1516  0.1872
   92PNSM   NC3 1084   5.837   6.866   7.904  0.2240  0.2870  0.1610
   92PNSM   PO4 1085   5.646   6.412   7.884  0.0256  0.1839  0.0747
   92PNSM   AM1 1086   5.514   6.624   7.594 -0.1777 -0.0689  0.0432
   92PNSM   AM2 1087   5.444   6.368   7.369  0.0108 -0.0676 -0.1368
   92PNSM   T1A 1088   5.511   6.982   7.371 -0.0433  0.2642 -0.2883
   92PNSM   C2A 1089   5.619   7.371   7.086  0.3158  0.0662  0.0782
   92PNSM   C3A 1090   5.686   7.737   6.871 -0.0260  0.1455 -0.0939
   92PNSM   C1B 1091   5.561   6.606   6.991 -0.2521  0.2300  0.2043
   92PNSM   C2B 1092   5.702   6.759   6.571  0.0413 -0.0811 -0.0241
   92PNSM   C3B 1093   5.855   6.737   6.079 -0.1343  0.0939  0.0003
   92PNSM   D4B 1094   6.169   6.723   5.746 -0.1898 -0.1846 -0.1639
   92PNSM   C5B 1095   6.333   7.104   5.632 -0.1081 -0.1772  0.0156
   92PNSM   C6B 1096   6.635   7.404   5.670 -0.1477 -0.3269 -0.0975
   93PNSM   NC3 1097   6.894   3.504   7.870 -0.2321  0.1443  0.1170
   93PNSM   PO4 1098   7.326   3.376   7.684 -0.3054  0.0405 -0.2028
   93PNSM   AM1 1099   7.090   3.509   7.306  0.4606  0.1245  0.0639
   93PNSM   AM2 1100   7.084   3.236   7.135 -0.0583 -0.2693  0.1851
   93PNSM   T1A 1101   6.829   3.729   6.996  0.0672 -0.0994 -0.2487
   93PNSM   C2A 1102   6.904   3.780   6.598  0.1342  0.0493  0.1774
   93PNSM   C3A 1103   6.899   3.786   6.058 -0.3064  0.0364  0.3271
   93PNSM   C1B 1104   7.269   3.503   6.741 -0.0197 -0.1972  0.1608
   93PNSM   C2B 1105   7.386   3.689   6.305 -0.0521 -0.1152  0.1714
   93PNSM   C3B 1106   7.685   3.988   6.130  0.0155 -0.3463 -0.3697
   93PNSM   D4B 1107   7.744   4.271   5.858  0.4005  0.0021  0.0353
   93PNSM   C5B 1108   8.001   4.650   5.654 -0.1443 -0.2096 -0.1200
   93PNSM   C6B 1109   8.228   4.917   5.864  0.3227 -0.1223 -0.0184
   94PNSM   NC3 1110   6.570   1.896   7.713 -0.0891 -0.1295 -0.0282
   94PNSM   PO4 1111   6.792   2.271   7.579 -0.0474 -0.0733  0.0540
   94PNSM   AM1 1112   6.632   2.393   7.291  0.1555  0.1348  0.2224
   94PNSM   AM2 1113   6.310   2.431   7.420 -0.1633 -0.2631 -0.2259
   94PNSM   T1A 1114   6.520   2.485   6.764 -0.1558 -0.2992 -0.2572
   94PNSM   C2A 1115   6.541   2.420   6.374 -0.2352 -0.1336 -0.0439
   94PNSM   C3A 1116   6.031   2.491   6.243 -0.0851 -0.1052  0.1910
   94PNSM   C1B 1117   6.148   2.619   7.088 -0.3194 -0.0881 -0.1584
   94PNSM   C2B 1118   5.969   2.471   6.769 -0.0773 -0.3016 -0.2175
   94PNSM   C3B 1119   5.651   2.541   6.529 -0.3181  0.5608 -0.0605
   94PNSM   D4B 1120   5.498   2.404   6.152  0.3947 -0.1888  0.0764
   94PNSM   C5B 1121   5.828   2.242   5.867  0.0843 -0.3614  0.1712
   94PNSM   C6B 1122   6.014   1.867   5.787 -0.1194  0.0348 -0.1263
   95PNSM   NC3 1123   3.357   5.727   7.995  0.0217 -0.0126 -0.0350
   95PNSM   PO4 1124   3.628   5.916   7.730 -0.0127  0.0241 -0.3944
   95PNSM   AM1 1125   3.554   6.090   7.401 -0.1558  0.0416 -0.0058
   95PNSM   AM2 1126   3.703   6.300   7.401  0.3550 -0.0343 -0.1327
   95PNSM   T1A 1127   3.595   6.078   6.958 -0.1207  0.1346  0.2933
   95PNSM   C2A 1128   3.815   6.188   6.526  0.2502  0.3367 -0.1251
   95PNSM   C3A 1129   3.535   6.047   6.091  0.1014 -0.2258 -0.0630
   95PNSM   C1B 1130   3.649   6.573   7.067  0.1591  0.3717 -0.0697
   95PNSM   C2B 1131   3.730   6.685   6.709  0.1033 -0.0828 -0.0523
   95PNSM   C3B 1132   3.943   6.969   6.297 -0.1198 -0.1587 -0.1049
   95PNSM   D4B 1133   3.881   7.239   6.072  0.0157  0.1731  0.0485
   95PNSM   C5B 1134   4.136   7.659   6.192  0.4726  0.4188  0.1362
   95PNSM   C6B 1135   4.016   7.957   6.017  0.0897  0.0594  0.2367
   96PNSM   NC3 1136   2.850   7.560   7.868  0.0746  0.3991  0.2579
   96PNSM   PO4 1137   2.863   7.217   7.906 -0.0822 -0.1366  0.2170
   96PNSM   AM1 1138   2.718   7.227   7.535 -0.0817  0.0882 -0.1077
   96PNSM   AM2 1139   2.728   6.951   7.411 -0.1384 -0.0099  0.0134
   96PNSM   T1A 1140   2.682   7.196   7.003 -0.2333  0.1036  0.1926
   96PNSM   C2A 1141   2.642   7.178   6.577 -0.0258 -0.1819 -0.0705
   96PNSM   C3A 1142   2.474   7.573   6.363 -0.2001 -0.0612  0.0690
   96PNSM   C1B 1143   2.678   6.685   7.048 -0.1435  0.0086 -0.1812
   96PNSM   C2B 1144   2.610   6.622   6.696 -0.1646 -0.0475 -0.0206
   96PNSM   C3B 1145   2.858   6.542   6.259 -0.2354 -0.0024 -0.1786
   96PNSM   D4B 1146   2.944   6.606   5.863  0.1058 -0.0579  0.3647
   96PNSM   C5B 1147   3.062   6.900   5.589  0.0228 -0.0498  0.2490
   96PNSM   C6B 1148   3.349   7.053   5.271 -0.0907 -0.0034 -0.0119
   97PNSM   NC3 1149   1.891   3.244   8.366  0.1884 -0.4340  0.2219
   97PNSM   PO4 1150   1.732   3.623   8.468 -0.0818 -0.2196  0.1702
   97PNSM   AM1 1151   1.966   3.723   8.054  0.0646  0.0929 -0.0734
   97PNSM   AM2 1152   2.288   3.869   8.132 -0.0844 -0.1100 -0.1739
   97PNSM   T1A 1153   1.876   3.771   7.533 -0.2370  0.1620  0.2165
   97PNSM   C2A 1154   1.952   3.685   7.142 -0.1173  0.0094 -0.0322
   97PNSM   C3A 1155   2.087   3.722   6.661 -0.1784  0.0733 -0.1684
   97PNSM   C1B 1156   2.421   4.014   7.721  0.0747 -0.0115 -0.1684
   97PNSM   C2B 1157   2.654   3.838   7.343  0.1919  0.2773 -0.1891
   97PNSM   C3B 1158   2.779   3.882   7.010  0.1194  0.1890  0.0928
   97PNSM   D4B 1159   2.609   3.907   6.619 -0.2695  0.1570  0.0370
   97PNSM   C5B 1160   2.668   4.211   6.258  0.0180 -0.1319  0.1319
   97PNSM   C6B 1161   2.944   4.253   5.991  0.1885  0.0424  0.0305
   98PNSM   NC3 1162   3.995   1.399   4.002  0.1365  0.1549  0.2482
   98PNSM   PO4 1163   4.349   1.754   4.044 -0.0508  0.1089  0.2876
   98PNSM   AM1 1164   4.560   1.769   4.487  0.1249  0.1712 -0.2072
   98PNSM   AM2 1165   4.377   1.805   4.662  0.2199 -0.0393  0.2706
   98PNSM   T1A 1166   5.013   1.718   4.745 -0.2658  0.3301  0.0575
   98PNSM   C2A 1167   5.329   1.747   5.047  0.0874 -0.1332  0.0851
   98PNSM   C3A 1168   5.542   1.788   5.414  0.3027 -0.1055 -0.1735
   98PNSM   C1B 1169   4.600   1.898   4.995  0.2119  0.0178  0.1239
   98PNSM   C2B 1170   4.797   1.818   5.371  0.0938  0.2055 -0.2725
   98PNSM   C3B 1171   4.638   1.912   5.719 -0.0592 -0.0171  0.1554
   98PNSM   D4B 1172   4.494   1.741   6.179  0.0912 -0.1057  0.0685
   98PNSM   C5B 1173   4.272   2.006   6.399 -0.1161 -0.0107 -0.1400
   98PNSM   C6B 1174   4.351   2.474   6.606 -0.1243  0.1191 -0.2185
   99PNSM   NC3 1175   1.365   0.560   4.062  0.1041 -0.0492  0.2202
   99PNSM   PO4 1176   1.059   0.876   3.802  0.1614 -0.1140 -0.1513
   99PNSM   AM1 1177   0.919   0.907   4.196  0.2785  0.0520 -0.2955
   99PNSM   AM2 1178   0.904   0.617   4.305  0.0310 -0.1905  0.4928
   99PNSM   T1A 1179   1.075   1.044   4.619 -0.2332  0.0473 -0.1915
   99PNSM   C2A 1180   0.929   1.017   5.085 -0.1043  0.0513 -0.1535
   99PNSM   C3A 1181   0.840   0.971   5.471 -0.1213 -0.1347  0.1095
   99PNSM   C1B 1182   0.810   0.617   4.749  0.0708  0.1344  0.2171
   99PNSM   C2B 1183   0.603   0.610   5.161 -0.1862 -0.2662  0.1854
   99PNSM   C3B 1184   0.402   0.666   5.472  0.1667 -0.1304  0.2042
   99PNSM   D4B 1185   0.017   0.972   5.538  0.1502 -0.0105 -0.0258
   99PNSM   C5B 1186  -0.337   0.800   5.447 -0.1422  0.0575  0.1247
   99PNSM   C6B 1187  -0.747   0.686   5.556  0.2350  0.2598 -0.1332
  100PNSM   NC3 1188   6.220   3.770   3.303 -0.0978 -0.0485  0.0913
  100PNSM   PO4 1189   6.199   3.814   3.695  0.2557 -0.1372 -0.1566
  100PNSM   AM1 1190   6.269   3.591   3.979 -0.3534 -0.3640  0.0636
  100PNSM   AM2 1191   6.531   3.351   3.926  0.1263  0.4648  0.0235
  100PNSM   T1A 1192   6.516   3.642   4.360 -0.0600 -0.1565  0.0375
  100PNSM   C2A 1193   6.850   3.519   4.685 -0.2327  0.1234  0.1911
  100PNSM   C3A 1194   7.041   3.646   5.111  0.2575  0.3150  0.0617
  100PNSM   C1B 1195   6.726   3.168   4.316  0.0493 -0.0971  0.1556
  100PNSM   C2B 1196   6.993   2.982   4.667 -0.0038 -0.3844 -0.1944
  100PNSM   C3B 1197   7.105   2.937   5.050 -0.0699  0.4149 -0.1717
  100PNSM   D4B 1198   7.091   2.746   5.441 -0.0699 -0.0091 -0.1528
  100PNSM   C5B 1199   6.867   2.805   5.804  0.1655 -0.0357 -0.1572
  100PNSM   C6B 1200   6.809   2.799   6.266 -0.0530  0.2000  0.0606
  101PNSM   NC3 1201   5.298   7.407   3.514  0.0111  0.0234  0.1556
  101PNSM   PO4 1202   5.537   7.146   3.768 -0.1885 -0.1866 -0.4280
  101PNSM   AM1 1203   5.451   6.806   4.010  0.4385 -0.5396 -0.3278
  101PNSM   AM2 1204   5.211   6.709   3.903  0.0846  0.1147  0.0475
  101PNSM   T1A 1205   5.787   6.743   4.490  0.1706 -0.0357  0.1820
  101PNSM   C2A 1206   5.966   6.858   4.832  0.0506 -0.0901 -0.0683
  101PNSM   C3A 1207   6.006   6.819   5.300  0.3218  0.1009 -0.0886
  101PNSM   C1B 1208   5.113   6.687   4.394  0.1338  0.0763 -0.1986
  101PNSM   C2B 1209   5.445   6.610   4.787  0.2397  0.2170 -0.0465
  101PNSM   C3B 1210   5.575   6.569   5.212  0.0007 -0.1054 -0.0999
  101PNSM   D4B 1211   5.547   6.247   5.486 -0.1580  0.3859 -0.2454
  101PNSM   C5B 1212   5.672   5.770   5.393 -0.1355  0.0505  0.1056
  101PNSM   C6B 1213   5.934   5.664   5.693  0.1440  0.1271 -0.2241
  102PNSM   NC3 1214   1.404   0.434   3.529 -0.1666  0.0298 -0.0444
  102PNSM   PO4 1215   1.504   0.084   3.911  0.0630  0.0604 -0.0319
  102PNSM   AM1 1216   1.711   0.244   4.309  0.0091  0.1502  0.1804
  102PNSM   AM2 1217   2.090   0.212   4.242  0.3990 -0.1359 -0.0625
  102PNSM   T1A 1218   1.664   0.125   4.719  0.0335 -0.0359 -0.0827
  102PNSM   C2A 1219   1.518   0.123   5.157 -0.0864 -0.3085 -0.2696
  102PNSM   C3A 1220   1.681  -0.045   5.564 -0.1147 -0.1796  0.1605
  102PNSM   C1B 1221   2.039   0.392   4.711 -0.2723 -0.5005  0.0341
  102PNSM   C2B 1222   1.984   0.383   5.123 -0.0112  0.0873  0.0670
  102PNSM   C3B 1223   1.991   0.350   5.566  0.1193 -0.2460 -0.0550
  102PNSM   D4B 1224   2.289   0.500   5.850  0.3499 -0.0116 -0.1653
  102PNSM   C5B 1225   2.346   0.958   5.927  0.2144 -0.0565  0.0046
  102PNSM   C6B 1226   2.399   1.354   6.003 -0.3289  0.2301 -0.0634
  103PNSM   NC3 1227   2.307   4.706   3.672 -0.1470 -0.0088  0.2267
  103PNSM   PO4 1228   2.158   4.407   3.890 -0.0074 -0.2192  0.1545
  103PNSM   AM1 1229   2.190   4.160   4.179  0.1283 -0.1105  0.1234
  103PNSM   AM2 1230   2.129   3.787   4.249 -0.3228  0.0099 -0.3927
  103PNSM   T1A 1231   2.354   4.296   4.590  0.1131 -0.0058 -0.2102
  103PNSM   C2A 1232   2.684   4.312   4.961  0.3179 -0.3835 -0.1188
  103PNSM   C3A 1233   2.731   4.462   5.316 -0.1057 -0.0255  0.2128
  103PNSM   C1B 1234   1.934   4.056   4.538 -0.2229  0.3691  0.1124
  103PNSM   C2B 1235   1.603   4.101   4.825  0.1425  0.0394 -0.0169
  103PNSM   C3B 1236   1.315   4.279   5.128 -0.1202  0.2592  0.1596
  103PNSM   D4B 1237   1.194   4.503   5.615 -0.1736  0.1068  0.1673
  103PNSM   C5B 1238   1.328   4.235   5.905  0.1832  0.2067  0.1848
  103PNSM   C6B 1239   1.412   3.940   6.344  0.1093 -0.0633  0.1009
  104PNSM   NC3 1240   4.485   5.937   3.806 -0.0025 -0.0144 -0.0585
  104PNSM   PO4 1241   4.804   5.691   3.820  0.1825 -0.1532  0.0981
  104PNSM   AM1 1242   4.635   5.745   4.233  0.0604  0.2141  0.2647
  104PNSM   AM2 1243   4.438   5.587   4.291 -0.1363 -0.0843  0.2835
  104PNSM   T1A 1244   4.747   5.941   4.689 -0.0972 -0.1009 -0.0659
  104PNSM   C2A 1245   4.506   5.980   5.042  0.0709  0.1492 -0.0056
  104PNSM   C3A 1246   4.211   6.046   5.434  0.1249  0.0268  0.1506
  104PNSM   C1B 1247   4.268   5.600   4.842 -0.0433  0.1630  0.3034
  104PNSM   C2B 1248   4.103   5.572   5.227  0.2177  0.0029  0.1302
  104PNSM   C3B 1249   4.125   5.664   5.669  0.2722 -0.1259  0.1877
  104PNSM   D4B 1250   4.169   5.864   5.933  0.1442 -0.0024  0.2726
  104PNSM   C5B 1251   4.028   6.191   6.028  0.1083  0.1971  0.0005
  104PNSM   C6B 1252   3.653   6.527   6.235  0.1814  0.0028  0.0611
  105PNSM   NC3 1253   0.240   3.728   3.153  0.1671 -0.0387  0.0831
  105PNSM   PO4 1254  -0.149   3.589   3.452 -0.2060 -0.3422 -0.0878
  105PNSM   AM1 1255   0.099   3.386   3.578 -0.4072 -0.2640  0.0261
  105PNSM   AM2 1256   0.167   3.093   3.795  0.0531  0.2558  0.1260
  105PNSM   T1A 1257   0.264   3.629   3.833 -0.2349 -0.1464 -0.3446
  105PNSM   C2A 1258   0.215   3.647   4.300 -0.0549 -0.0476  0.0087
  105PNSM   C3A 1259   0.392   3.472   4.663 -0.3949  0.0111  0.2758
  105PNSM   C1B 1260   0.315   3.218   4.115 -0.2456  0.0631 -0.1344
  105PNSM   C2B 1261   0.724   3.513   4.237  0.0644 -0.1031 -0.4224
  105PNSM   C3B 1262   0.948   3.526   4.625  0.3149 -0.2857  0.3262
  105PNSM   D4B 1263   1.127   3.368   4.895  0.0310 -0.0128  0.1725
  105PNSM   C5B 1264   1.063   3.325   5.262 -0.1396  0.3929  0.1203
  105PNSM   C6B 1265   1.070   2.954   5.570  0.0956  0.3075 -0.0513
  106PNSM   NC3 1266   6.091   3.208   3.723  0.0692  0.0613  0.1752
  106PNSM   PO4 1267   5.627   3.217   3.751 -0.3061  0.3548  0.2563
  106PNSM   AM1 1268   5.455   3.304   4.287  0.1754 -0.0532 -0.1663
  106PNSM   AM2 1269   5.590   3.604   4.391  0.0138  0.2738 -0.1094
  106PNSM   T1A 1270   5.570   3.237   4.691  0.0172 -0.1284  0.2015
  106PNSM   C2A 1271   5.817   3.273   4.985 -0.0377 -0.2355 -0.3545
  106PNSM   C3A 1272   5.939   3.097   5.322 -0.2161 -0.3325  0.0911
  106PNSM   C1B 1273   5.452   3.717   4.852  0.0644  0.4111 -0.4019
  106PNSM   C2B 1274   5.572   4.124   5.013  0.4722  0.0016 -0.1456
  106PNSM   C3B 1275   5.362   4.509   5.240  0.1462 -0.1965 -0.2197
  106PNSM   D4B 1276   4.913   4.637   5.262  0.4218 -0.0639  0.1985
  106PNSM   C5B 1277   4.794   5.066   5.343  0.1930 -0.3408 -0.1653
  106PNSM   C6B 1278   4.535   5.376   5.540  0.1297 -0.1668 -0.1093
  107PLSM   NC3 1279   3.764  -0.671   8.290  0.0061  0.3796 -0.0155
  107PLSM   PO4 1280   4.022  -0.293   8.334 -0.0880 -0.1983  0.1514
  107PLSM   AM1 1281   4.130  -0.061   7.890  0.1775 -0.0324 -0.0964
  107PLSM   AM2 1282   4.329   0.160   7.931 -0.0845 -0.0090 -0.4596
  107PLSM   T1A 1283   4.231  -0.225   7.432 -0.4888  0.1634 -0.1517
  107PLSM   C2A 1284   4.234  -0.008   7.088  0.1107  0.1503 -0.0883
  107PLSM   C3A 1285   4.299   0.209   6.757 -0.0154  0.1715  0.1759
  107PLSM   C1B 1286   4.225   0.338   7.576 -0.0799  0.0570  0.0625
  107PLSM   C2B 1287   4.260   0.476   7.157 -0.3234 -0.0569 -0.1173
  107PLSM   C3B 1288   4.122   0.772   6.981 -0.2935  0.0701  0.3720
  107PLSM   C4B 1289   4.034   1.066   6.686  0.3783 -0.1693 -0.0374
  107PLSM   C5B 1290   3.735   1.163   6.331 -0.1091  0.1347 -0.2447
  107PLSM   C6B 1291   3.260   1.192   6.274  0.1292  0.1659 -0.2165
  108PLSM   NC3 1292   1.302   2.944   7.850  0.1695 -0.1335  0.0581
  108PLSM   PO4 1293   1.499   2.876   8.368  0.3057 -0.1908 -0.0470
  108PLSM   AM1 1294   1.762   3.142   7.917  0.3492 -0.3722 -0.0473
  108PLSM   AM2 1295   1.684   3.296   7.590 -0.1705  0.0715  0.1861
  108PLSM   T1A 1296   1.906   2.893   7.638  0.1297 -0.2128 -0.1080
  108PLSM   C2A 1297   2.213   2.843   7.286 -0.3114 -0.2899  0.2939
  108PLSM   C3A 1298   2.517   2.946   6.991  0.3216  0.1928 -0.1301
  108PLSM   C1B 1299   1.809   3.180   7.176 -0.3505 -0.0624 -0.2955
  108PLSM   C2B 1300   1.948   3.268   6.735 -0.2236  0.0976  0.0450
  108PLSM   C3B 1301   1.706   3.459   6.311  0.3696 -0.1970 -0.1033
  108PLSM   C4B 1302   1.264   3.427   6.198  0.0545 -0.0760 -0.4029
  108PLSM   C5B 1303   0.992   3.378   5.896  0.1493 -0.0307  0.1989
  108PLSM   C6B 1304   0.822   3.642   5.587 -0.2550  0.3572 -0.0732
  109PLSM   NC3 1305   5.580   0.486   7.909  0.0915 -0.1708  0.0451
  109PLSM   PO4 1306   5.623   0.051   7.711 -0.1755 -0.0718 -0.1028
  109PLSM   AM1 1307   5.952  -0.188   7.482  0.1966 -0.0527  0.2732
  109PLSM   AM2 1308   5.942  -0.628   7.339 -0.2669 -0.1971  0.0813
  109PLSM   T1A 1309   6.101   0.057   7.031  0.1723  0.0940 -0.2971
  109PLSM   C2A 1310   6.199   0.267   6.709  0.2630  0.0735 -0.0936
  109PLSM   C3A 1311   6.057   0.607   6.561 -0.0492 -0.2455  0.0940
  109PLSM   C1B 1312   5.839  -0.422   7.026 -0.2581 -0.0588 -0.0916
  109PLSM   C2B 1313   5.753  -0.166   6.651  0.4768  0.4895  0.3105
  109PLSM   C3B 1314   5.688  -0.225   6.330  0.1484  0.0293  0.1820
  109PLSM   C4B 1315   5.385  -0.131   6.020 -0.0145  0.0430  0.4215
  109PLSM   C5B 1316   5.144   0.160   5.867 -0.3135  0.1020 -0.0721
  109PLSM   C6B 1317   4.685   0.236   5.866 -0.1172  0.0884 -0.2475
  110PLSM   NC3 1318   2.800   6.455   8.132  0.2009  0.1768  0.2472
  110PLSM   PO4 1319   3.032   6.758   7.837  0.1499  0.0592 -0.2472
  110PLSM   AM1 1320   2.823   6.475   7.586  0.0002  0.0453  0.2083
  110PLSM   AM2 1321   2.721   6.063   7.501  0.0139 -0.0535  0.0987
  110PLSM   T1A 1322   3.093   6.268   7.267 -0.1887  0.0750 -0.2324
  110PLSM   C2A 1323   3.053   6.313   6.799  0.1637 -0.2324  0.2451
  110PLSM   C3A 1324   3.298   6.224   6.467 -0.1615 -0.0967  0.2328
  110PLSM   C1B 1325   2.726   6.003   7.068  0.3010  0.0286  0.1971
  110PLSM   C2B 1326   2.654   6.064   6.711  0.0703 -0.0257 -0.1533
  110PLSM   C3B 1327   2.909   5.979   6.342 -0.2544 -0.0527  0.0006
  110PLSM   C4B 1328   3.045   5.725   6.036  0.1783 -0.1653  0.0645
  110PLSM   C5B 1329   3.332   5.399   6.204 -0.3153 -0.1531  0.2453
  110PLSM   C6B 1330   3.520   5.042   5.971 -0.1086 -0.2406  0.1974
  111PLSM   NC3 1331   1.015   5.719   7.920 -0.0861 -0.1262 -0.0067
  111PLSM   PO4 1332   0.769   6.067   7.633  0.0339 -0.1669  0.1356
  111PLSM   AM1 1333   1.099   6.057   7.505  0.2585  0.1390 -0.0890
  111PLSM   AM2 1334   1.435   6.046   7.583  0.1265  0.1792 -0.1927
  111PLSM   T1A 1335   1.145   6.042   7.092  0.0718 -0.0111  0.1118
  111PLSM   C2A 1336   1.173   6.107   6.620  0.0552  0.1222  0.0695
  111PLSM   C3A 1337   1.422   5.895   6.377 -0.0512  0.1179  0.1658
  111PLSM   C1B 1338   1.762   6.119   7.381  0.0494  0.3900  0.3456
  111PLSM   C2B 1339   1.690   6.116   6.946 -0.0226  0.2595 -0.0314
  111PLSM   C3B 1340   1.875   6.085   6.594  0.0483  0.1905  0.0506
  111PLSM   C4B 1341   1.916   6.043   6.131  0.1522 -0.2740  0.0900
  111PLSM   C5B 1342   2.115   6.191   5.726 -0.0749 -0.3269 -0.0006
  111PLSM   C6B 1343   2.327   6.289   5.335  0.2715  0.3378 -0.1490
  112PLSM   NC3 1344   6.573   0.375   8.138 -0.2578 -0.2178 -0.1693
  112PLSM   PO4 1345   6.521   0.173   7.852  0.2991  0.1500 -0.0320
  112PLSM   AM1 1346   6.391   0.097   7.570  0.0908  0.1449  0.1608
  112PLSM   AM2 1347   6.425   0.408   7.304 -0.0290  0.1774 -0.3632
  112PLSM   T1A 1348   6.606   0.007   7.151  0.0202  0.0320 -0.0274
  112PLSM   C2A 1349   6.733  -0.042   6.752  0.2963  0.2194 -0.0025
  112PLSM   C3A 1350   6.756   0.022   6.355 -0.1197  0.0039  0.2871
  112PLSM   C1B 1351   6.660   0.412   6.899  0.3229  0.0535  0.0171
  112PLSM   C2B 1352   6.665   0.490   6.515  0.0222 -0.2250 -0.0654
  112PLSM   C3B 1353   6.831   0.910   6.311 -0.1068  0.1152 -0.1157
  112PLSM   C4B 1354   6.963   1.016   5.881 -0.1000 -0.0237  0.2349
  112PLSM   C5B 1355   6.734   1.190   5.469  0.2034 -0.1774  0.0756
  112PLSM   C6B 1356   6.761   1.107   4.986 -0.2720  0.0938 -0.4130
  113PLSM   NC3 1357   6.281   3.694   7.860 -0.0612 -0.1104 -0.2330
  113PLSM   PO4 1358   6.447   3.332   7.958  0.1160 -0.1588 -0.1120
  113PLSM   AM1 1359   6.153   3.215   7.718  0.0457  0.2755 -0.1301
  113PLSM   AM2 1360   5.840   3.434   7.742 -0.0669 -0.0905 -0.1697
  113PLSM   T1A 1361   5.769   2.937   7.425 -0.2282  0.2537  0.1950
  113PLSM   C2A 1362   5.416   2.905   7.157  0.0959 -0.1211  0.1976
  113PLSM   C3A 1363   5.046   2.836   7.102 -0.1516 -0.0029 -0.0943
  113PLSM   C1B 1364   5.564   3.367   7.455 -0.1031  0.1417  0.1106
  113PLSM   C2B 1365   5.359   3.403   7.073 -0.1391  0.0631 -0.1499
  113PLSM   C3B 1366   5.077   3.309   6.807  0.1321  0.4101  0.0012
  113PLSM   C4B 1367   4.840   3.006   6.673 -0.0551 -0.2969 -0.0900
  113PLSM   C5B 1368   4.731   2.540   6.925 -0.1194 -0.0537 -0.2149
  113PLSM   C6B 1369   4.594   2.521   7.248 -0.1143 -0.3784 -0.1605
  114PLSM   NC3 1370   1.695   0.700   7.915 -0.2325  0.1525 -0.1727
  114PLSM   PO4 1371   1.890   1.131   8.008 -0.3511 -0.0044  0.0483
  114PLSM   AM1 1372   2.249   1.090   7.684  0.2239  0.1851  0.1872
  114PLSM   AM2 1373   2.468   1.208   7.769  0.2554 -0.0021 -0.1801
  114PLSM   T1A 1374   2.449   0.802   7.343 -0.1042 -0.1697 -0.0831
  114PLSM   C2A 1375   2.784   0.903   7.095  0.1089  0.0613 -0.1324
  114PLSM   C3A 1376   2.992   1.026   6.727 -0.1899  0.0643 -0.2209
  114PLSM   C1B 1377   2.654   1.339   7.483  0.0122 -0.0818  0.1285
  114PLSM   C2B 1378   2.755   1.449   7.042 -0.2957  0.0779 -0.1016
  114PLSM   C3B 1379   2.636   1.436   6.555  0.1339 -0.0203  0.1881
  114PLSM   C4B 1380   2.198   1.677   6.404  0.3131  0.0231 -0.2567
  114PLSM   C5B 1381   1.959   2.046   6.505  0.0162  0.0999 -0.0748
  114PLSM   C6B 1382   1.646   2.258   6.717 -0.3627  0.0825  0.2422
  115PLSM   NC3 1383   4.930   6.465   3.395 -0.0954 -0.0735 -0.0244
  115PLSM   PO4 1384   4.808   6.066   3.344 -0.1998  0.4897  0.0738
  115PLSM   AM1 1385   5.075   6.111   3.785 -0.0135  0.0363  0.0632
  115PLSM   AM2 1386   4.846   6.340   3.940 -0.1200 -0.0213  0.0582
  115PLSM   T1A 1387   5.229   5.894   4.197 -0.0809 -0.2433 -0.3382
  115PLSM   C2A 1388   5.208   5.666   4.599 -0.0333 -0.0987 -0.1318
  115PLSM   C3A 1389   5.336   5.728   5.038  0.0526 -0.0826 -0.0023
  115PLSM   C1B 1390   4.809   6.295   4.365 -0.0950  0.0849 -0.0526
  115PLSM   C2B 1391   4.787   6.389   4.692  0.1844 -0.0793 -0.2266
  115PLSM   C3B 1392   4.571   6.474   5.098 -0.2198 -0.0243  0.4665
  115PLSM   C4B 1393   4.345   6.605   5.364 -0.3152 -0.1453 -0.0318
  115PLSM   C5B 1394   4.245   6.773   5.651 -0.1480 -0.0604 -0.0232
  115PLSM   C6B 1395   3.877   6.615   5.783 -0.4594  0.0401 -0.3066
  116PLSM   NC3 1396   1.499   1.839   4.161  0.0742  0.2936 -0.0980
  116PLSM   PO4 1397   1.173   1.951   3.954  0.2235  0.1387  0.1270
  116PLSM   AM1 1398   0.899   1.861   4.363 -0.2165  0.1882 -0.1283
  116PLSM   AM2 1399   1.129   1.668   4.503  0.0293 -0.2205  0.2847
  116PLSM   T1A 1400   0.841   1.936   4.802  0.2911 -0.1212 -0.2764
  116PLSM   C2A 1401   0.838   2.028   5.248  0.2234 -0.0352  0.3272
  116PLSM   C3A 1402   0.782   1.868   5.643  0.0968 -0.0127  0.1006
  116PLSM   C1B 1403   0.905   1.457   4.784 -0.0694  0.1440 -0.1590
  116PLSM   C2B 1404   0.882   1.524   5.188  0.0742 -0.0388  0.0940
  116PLSM   C3B 1405   1.012   1.468   5.621 -0.0074  0.1269 -0.0220
  116PLSM   C4B 1406   1.461   1.483   5.704 -0.0420  0.1205  0.1816
  116PLSM   C5B 1407   1.861   1.267   5.821 -0.0447 -0.2434  0.0007
  116PLSM   C6B 1408   2.012   0.940   5.569  0.1206  0.3866 -0.0511
  117PLSM   NC3 1409   2.542   4.575   4.184  0.2352 -0.0261  0.2177
  117PLSM   PO4 1410   2.877   4.839   3.937  0.1120 -0.1380  0.0672
  117PLSM   AM1 1411   2.982   4.999   4.374 -0.0935  0.1286 -0.3307
  117PLSM   AM2 1412   3.164   4.686   4.358 -0.1701 -0.0040  0.0267
  117PLSM   T1A 1413   2.908   5.337   4.659  0.1795  0.0640  0.1531
  117PLSM   C2A 1414   2.770   5.444   5.074 -0.2543  0.1571 -0.1473
  117PLSM   C3A 1415   2.795   5.602   5.581  0.0878  0.0562 -0.0797
  117PLSM   C1B 1416   3.123   4.354   4.637  0.1338 -0.1736 -0.1428
  117PLSM   C2B 1417   3.127   4.144   5.018 -0.0221 -0.1518  0.1026
  117PLSM   C3B 1418   2.960   4.083   5.470  0.0820 -0.0484  0.0523
  117PLSM   C4B 1419   2.911   3.752   5.793 -0.0368 -0.1606 -0.3470
  117PLSM   C5B 1420   2.629   3.576   6.066  0.2601  0.0196  0.0025
  117PLSM   C6B 1421   2.257   3.447   6.308 -0.1395 -0.3468  0.2559
  118PLSM   NC3 1422   2.408   1.237   4.297 -0.0653  0.3065 -0.1901
  118PLSM   PO4 1423   2.132   1.125   3.871 -0.0375  0.2535  0.1111
  118PLSM   AM1 1424   1.936   1.058   4.248  0.0515 -0.2437 -0.0338
  118PLSM   AM2 1425   1.778   0.803   4.326  0.0183  0.1647 -0.1497
  118PLSM   T1A 1426   2.089   1.319   4.644 -0.1080  0.2765  0.1159
  118PLSM   C2A 1427   2.072   1.294   5.158  0.3053 -0.1364  0.1863
  118PLSM   C3A 1428   2.344   1.309   5.473  0.1611  0.1315 -0.3757
  118PLSM   C1B 1429   1.771   0.935   4.706 -0.0300 -0.0071  0.0425
  118PLSM   C2B 1430   1.803   0.834   5.059 -0.2654 -0.1835 -0.1944
  118PLSM   C3B 1431   1.606   0.631   5.403 -0.1545  0.0258 -0.2606
  118PLSM   C4B 1432   1.533   0.411   5.742 -0.2784  0.0216  0.1556
  118PLSM   C5B 1433   1.221   0.247   5.911  0.1865  0.0291 -0.0275
  118PLSM   C6B 1434   0.880  -0.119   5.946  0.0259 -0.0308 -0.0720
  119PLSM   NC3 1435   2.385   1.854   3.585  0.0065  0.1296 -0.0968
  119PLSM   PO4 1436   2.406   1.643   3.888 -0.0132  0.2963 -0.3009
  119PLSM   AM1 1437   2.453   1.845   4.325 -0.2040  0.2006 -0.1609
  119PLSM   AM2 1438   2.321   2.204   4.551  0.0277 -0.1684 -0.1428
  119PLSM   T1A 1439   2.012   1.777   4.690 -0.1988  0.0858 -0.0422
  119PLSM   C2A 1440   1.800   1.692   5.087  0.2437 -0.0127 -0.1153
  119PLSM   C3A 1441   1.808   1.755   5.602 -0.1463 -0.0638  0.4256
  119PLSM   C1B 1442   2.024   2.184   4.891 -0.0737  0.1811  0.0404
  119PLSM   C2B 1443   1.604   2.440   5.008 -0.1149 -0.0440 -0.0342
  119PLSM   C3B 1444   1.432   2.663   5.384 -0.4021 -0.0259  0.1530
  119PLSM   C4B 1445   1.509   2.578   5.844 -0.3481  0.0770 -0.1461
  119PLSM   C5B 1446   1.798   2.468   5.855 -0.0931  0.1287  0.1939
  119PLSM   C6B 1447   1.984   2.020   5.924 -0.1488 -0.2444 -0.3195
  120PLSM   NC3 1448   0.620   6.267   3.577 -0.0801  0.0072  0.0467
  120PLSM   PO4 1449   0.839   6.494   3.712 -0.1168  0.2274  0.3528
  120PLSM   AM1 1450   1.068   6.498   4.016  0.2537  0.1720  0.0359
  120PLSM   AM2 1451   1.271   6.773   4.166 -0.1183  0.0535  0.3797
  120PLSM   T1A 1452   1.354   6.313   4.298  0.2210 -0.0184 -0.1772
  120PLSM   C2A 1453   1.288   6.247   4.786 -0.1293  0.1090  0.0900
  120PLSM   C3A 1454   1.441   6.397   5.161  0.2956  0.1172  0.2079
  120PLSM   C1B 1455   1.250   6.721   4.580 -0.2185  0.0185 -0.3104
  120PLSM   C2B 1456   1.065   6.674   5.071  0.2006 -0.0331  0.1674
  120PLSM   C3B 1457   0.821   6.779   5.420  0.1746  0.3994 -0.0758
  120PLSM   C4B 1458   0.320   6.697   5.294  0.1909  0.0878  0.0856
  120PLSM   C5B 1459  -0.115   6.715   5.407  0.0761  0.3979  0.3194
  120PLSM   C6B 1460  -0.352   6.902   5.680 -0.1163  0.2083  0.0997
  121PLSM   NC3 1461   5.486   5.240   3.634 -0.0763  0.1151  0.0253
  121PLSM   PO4 1462   5.888   5.290   3.481  0.0659 -0.0795 -0.2762
  121PLSM   AM1 1463   5.785   5.641   3.882 -0.0001  0.2171  0.1256
  121PLSM   AM2 1464   5.525   5.917   3.787  0.0994 -0.1248  0.1343
  121PLSM   T1A 1465   5.714   5.844   4.227  0.0943  0.0280 -0.0074
  121PLSM   C2A 1466   5.712   5.927   4.693  0.1618 -0.1292  0.3827
  121PLSM   C3A 1467   5.612   6.133   4.994  0.2822 -0.2485  0.2212
  121PLSM   C1B 1468   5.567   6.269   3.946 -0.2837  0.0991 -0.2149
  121PLSM   C2B 1469   5.477   6.317   4.393 -0.0257  0.1108 -0.1316
  121PLSM   C3B 1470   5.210   6.143   4.673  0.0690  0.1990  0.0277
  121PLSM   C4B 1471   5.008   6.124   5.056 -0.1008  0.1112 -0.1543
  121PLSM   C5B 1472   4.790   6.183   5.425  0.1163 -0.2214  0.2557
  121PLSM   C6B 1473   4.489   6.323   5.798 -0.1371 -0.0021  0.7211
  122PLSM   NC3 1474   6.296   0.284   3.299  0.3193  0.2213 -0.1426
  122PLSM   PO4 1475   6.053   0.603   3.520 -0.1233  0.0449  0.4120
  122PLSM   AM1 1476   5.975   0.600   3.889  0.1164 -0.0125  0.2296
  122PLSM   AM2 1477   5.659   0.851   3.897 -0.1295 -0.1300  0.0864
  122PLSM   T1A 1478   6.068   0.658   4.338 -0.1333 -0.2137  0.0173
  122PLSM   C2A 1479   6.249   0.849   4.729 -0.0118  0.4347  0.2111
  122PLSM   C3A 1480   6.409   0.764   5.158  0.0831 -0.0676 -0.0118
  122PLSM   C1B 1481   5.779   1.100   4.299 -0.3174 -0.3771  0.1107
  122PLSM   C2B 1482   5.843   1.148   4.780  0.1375  0.1303  0.2237
  122PLSM   C3B 1483   5.855   0.946   5.258  0.0473 -0.3100 -0.2554
  122PLSM   C4B 1484   6.147   0.824   5.623 -0.0280 -0.3345 -0.1162
  122PLSM   C5B 1485   6.411   0.937   5.971 -0.3058  0.4275 -0.0480
  122PLSM   C6B 1486   6.366   0.953   6.368  0.2531 -0.1025  0.1046
  123PAPI    C1 1487   1.151   4.255   9.564  0.0586 -0.1685 -0.1435
  123PAPI    C2 1488   1.259   4.611   9.416  0.2014 -0.0682  0.1932
  123PAPI    C3 1489   1.293   4.282   9.191  0.0873  0.1261 -0.1136
  123PAPI   PO4 1490   1.174   4.309   9.816 -0.0405 -0.0350  0.1858
  123PAPI   GL1 1491   0.985   4.084  10.173 -0.1313 -0.0669 -0.0719
  123PAPI   GL2 1492   0.991   4.297  10.511 -0.1756 -0.1470  0.1281
  123PAPI   D1A 1493   1.123   3.800  10.476 -0.2119 -0.1782 -0.4566
  123PAPI   D2A 1494   1.554   3.843  10.453 -0.1160 -0.0221  0.0278
  123PAPI   D3A 1495   1.693   4.148  10.749  0.1773 -0.0205 -0.2046
  123PAPI   D4A 1496   1.557   3.777  10.999 -0.0781 -0.1462 -0.0878
  123PAPI   C5A 1497   1.649   3.745  11.327 -0.2256  0.2492 -0.1992
  123PAPI   C1B 1498   0.989   4.086  10.874  0.0675  0.6018  0.2598
  123PAPI   C2B 1499   1.320   4.162  11.188  0.1153  0.2586  0.0286
  123PAPI   C3B 1500   1.689   4.237  11.472 -0.0544  0.0386 -0.1101
  123PAPI   C4B 1501   1.917   4.426  11.866  0.0155 -0.2204 -0.0391
  124PAPI    C1 1502   1.092   1.185   7.968  0.2999  0.2106 -0.1412
  124PAPI    C2 1503   0.998   1.558   7.858 -0.1496  0.1977  0.1737
  124PAPI    C3 1504   1.125   1.486   8.230  0.1433  0.0634  0.0505
  124PAPI   PO4 1505   1.229   1.101   7.768  0.1964 -0.1893  0.1446
  124PAPI   GL1 1506   1.147   1.271   7.431 -0.0518 -0.2337  0.2066
  124PAPI   GL2 1507   1.399   1.441   7.330 -0.2021  0.0284  0.2193
  124PAPI   D1A 1508   0.866   1.023   7.479 -0.1950 -0.1389  0.4359
  124PAPI   D2A 1509   0.759   1.156   7.140 -0.1462 -0.1505  0.0108
  124PAPI   D3A 1510   0.689   1.699   7.177  0.0905  0.0590  0.2255
  124PAPI   D4A 1511   0.909   1.945   7.043 -0.2372 -0.0697  0.2983
  124PAPI   C5A 1512   1.232   1.910   6.651  0.1969 -0.2914 -0.3197
  124PAPI   C1B 1513   1.174   1.538   6.953 -0.2764  0.4665 -0.1117
  124PAPI   C2B 1514   0.838   1.467   6.758  0.3277 -0.1438 -0.1862
  124PAPI   C3B 1515   0.762   1.159   6.452  0.2763 -0.0132 -0.2169
  124PAPI   C4B 1516   0.707   1.200   6.008  0.1950 -0.1153 -0.2845
  125PAPI    C1 1517   3.067   3.261   4.038 -0.1162  0.2521 -0.0492
  125PAPI    C2 1518   3.310   3.570   3.960  0.3125 -0.0559  0.0277
  125PAPI    C3 1519   3.227   3.304   3.673  0.1379 -0.0033  0.0282
  125PAPI   PO4 1520   2.979   3.466   4.397 -0.1004  0.1210 -0.0619
  125PAPI   GL1 1521   2.819   3.340   4.823 -0.2973  0.1306 -0.0940
  125PAPI   GL2 1522   2.605   3.350   5.092  0.1217  0.2821  0.0278
  125PAPI   D1A 1523   3.121   3.661   4.845  0.2429  0.3770  0.0263
  125PAPI   D2A 1524   2.756   3.895   4.665 -0.2462 -0.0150 -0.1388
  125PAPI   D3A 1525   2.737   3.813   5.089  0.1430 -0.1990  0.3981
  125PAPI   D4A 1526   3.019   3.492   5.324  0.2013 -0.2675 -0.1656
  125PAPI   C5A 1527   2.750   3.286   5.540 -0.0825 -0.0887 -0.1595
  125PAPI   C1B 1528   2.399   3.652   5.477  0.0091  0.1434 -0.1157
  125PAPI   C2B 1529   2.399   3.917   5.701 -0.1053 -0.2307  0.1438
  125PAPI   C3B 1530   2.409   4.264   5.823  0.0083  0.0483 -0.2112
  125PAPI   C4B 1531   2.664   4.621   5.772 -0.0462  0.3054  0.2339
  126PAPI    C1 1532   6.997   2.323   2.835 -0.1359 -0.1567  0.1585
  126PAPI    C2 1533   6.644   2.141   2.879 -0.1284 -0.1874  0.0936
  126PAPI    C3 1534   6.920   1.985   2.635 -0.2324  0.0678 -0.1940
  126PAPI   PO4 1535   6.996   2.518   3.157 -0.2337  0.1344 -0.0687
  126PAPI   GL1 1536   7.283   2.408   3.569  0.2765 -0.1191 -0.0381
  126PAPI   GL2 1537   7.333   2.639   3.832 -0.2390 -0.0081  0.2005
  126PAPI   D1A 1538   7.299   1.973   3.647  0.0276 -0.0458  0.0802
  126PAPI   D2A 1539   6.892   2.222   3.878 -0.1552 -0.1844 -0.2148
  126PAPI   D3A 1540   7.210   2.250   4.243  0.3241 -0.0252  0.0850
  126PAPI   D4A 1541   7.522   2.208   4.072 -0.2041  0.0546 -0.1173
  126PAPI   C5A 1542   7.890   2.014   4.064 -0.0127 -0.0924  0.1231
  126PAPI   C1B 1543   7.246   2.884   4.181  0.2252  0.0587  0.1600
  126PAPI   C2B 1544   7.295   3.277   4.467  0.1734  0.1187 -0.1018
  126PAPI   C3B 1545   7.378   3.288   4.896  0.0805 -0.0276  0.1200
  126PAPI   C4B 1546   7.513   3.585   5.275  0.1057 -0.1416  0.2657
  127PAPS   CNO 1547   7.365   6.526   7.685 -0.2187  0.1350 -0.1209
  127PAPS   PO4 1548   7.160   6.146   7.742  0.0359  0.1542  0.0620
  127PAPS   GL1 1549   7.266   6.037   7.359  0.0557 -0.0069 -0.1452
  127PAPS   GL2 1550   7.175   6.288   7.212  0.1046 -0.0386 -0.2136
  127PAPS   D1A 1551   7.519   5.849   7.067 -0.0294 -0.0069 -0.3418
  127PAPS   D2A 1552   7.566   6.196   6.868 -0.3989 -0.1734  0.0719
  127PAPS   D3A 1553   7.455   6.122   6.394 -0.0080  0.3891  0.0577
  127PAPS   D4A 1554   7.554   6.084   5.935  0.0354  0.0558 -0.2867
  127PAPS   C5A 1555   7.590   5.676   5.751  0.0285  0.2801 -0.0800
  127PAPS   C1B 1556   7.121   6.084   6.881  0.3604  0.4062 -0.2054
  127PAPS   C2B 1557   7.190   5.692   6.578  0.0950 -0.1806 -0.0813
  127PAPS   C3B 1558   7.315   5.707   6.174 -0.0501 -0.0894 -0.2920
  127PAPS   C4B 1559   7.106   5.479   5.796 -0.0078 -0.1727  0.5137
  128PAPS   CNO 1560   1.086   6.832   8.220 -0.0008  0.0206 -0.2194
  128PAPS   PO4 1561   0.913   6.863   7.804 -0.1526  0.0278 -0.1028
  128PAPS   GL1 1562   1.077   6.543   7.685  0.1953  0.0428 -0.0363
  128PAPS   GL2 1563   0.815   6.495   7.347  0.0860 -0.1240  0.2550
  128PAPS   D1A 1564   1.329   6.476   7.365 -0.2904  0.1229 -0.1095
  128PAPS   D2A 1565   1.089   6.743   7.062  0.0342 -0.2888 -0.2747
  128PAPS   D3A 1566   0.945   6.480   6.811 -0.2862 -0.1184  0.0173
  128PAPS   D4A 1567   0.975   6.638   6.356 -0.2415  0.1831 -0.0774
  128PAPS   C5A 1568   1.054   6.785   5.928  0.2448 -0.0813 -0.1798
  128PAPS   C1B 1569   0.632   6.172   6.992 -0.3465 -0.0890  0.1955
  128PAPS   C2B 1570   0.633   6.035   6.598 -0.0180 -0.1845 -0.0731
  128PAPS   C3B 1571   0.912   6.177   6.181  0.2477  0.1660  0.0245
  128PAPS   C4B 1572   1.160   6.345   5.810  0.1324 -0.0065 -0.1750
  129PAPS   CNO 1573   2.487   6.789   7.853 -0.1081  0.2195  0.3179
  129PAPS   PO4 1574   2.410   6.291   7.841  0.2950 -0.1365 -0.0550
  129PAPS   GL1 1575   2.131   6.484   7.652 -0.2260  0.0678  0.2029
  129PAPS   GL2 1576   2.364   6.465   7.365 -0.1899  0.1720  0.0661
  129PAPS   D1A 1577   1.842   6.538   7.212 -0.1142  0.0352  0.0933
  129PAPS   D2A 1578   1.640   6.906   7.185 -0.0414  0.0088  0.2431
  129PAPS   D3A 1579   1.846   7.270   7.423 -0.2193 -0.0835  0.0416
  129PAPS   D4A 1580   1.958   7.546   7.106  0.0434 -0.0003  0.2022
  129PAPS   C5A 1581   2.246   7.395   6.773 -0.0232 -0.0525 -0.0504
  129PAPS   C1B 1582   2.237   6.346   6.887 -0.0839  0.2261 -0.1116
  129PAPS   C2B 1583   2.298   6.211   6.378  0.2045  0.0323  0.1270
  129PAPS   C3B 1584   2.508   6.146   6.028 -0.0069 -0.0751 -0.3810
  129PAPS   C4B 1585   2.646   6.024   5.689  0.0286 -0.0751 -0.1234
  130PAPS   CNO 1586   7.421   2.395   7.976 -0.0525 -0.3232 -0.0695
  130PAPS   PO4 1587   7.198   2.593   7.593 -0.0467 -0.1250 -0.1104
  130PAPS   GL1 1588   7.072   2.715   7.159 -0.0852  0.0905 -0.2161
  130PAPS   GL2 1589   6.775   2.845   7.188  0.1032  0.0619  0.1235
  130PAPS   D1A 1590   7.005   2.681   6.740 -0.0384 -0.2148 -0.0496
  130PAPS   D2A 1591   7.393   2.561   6.590 -0.0148  0.1242  0.1060
  130PAPS   D3A 1592   7.631   2.147   6.501  0.1088 -0.1217 -0.4005
  130PAPS   D4A 1593   7.551   2.304   6.110  0.0109 -0.2342  0.2980
  130PAPS   C5A 1594   7.225   2.538   6.103  0.3053  0.2014  0.2756
  130PAPS   C1B 1595   6.524   2.970   6.776  0.2951  0.0447  0.0387
  130PAPS   C2B 1596   6.301   2.840   6.446  0.1529 -0.2403  0.0270
  130PAPS   C3B 1597   6.343   2.841   6.018 -0.0716 -0.2423  0.0650
  130PAPS   C4B 1598   6.082   2.683   5.755 -0.0230  0.2440  0.1414
  131PAPS   CNO 1599   5.569   0.473   3.577 -0.1054  0.1573  0.0948
  131PAPS   PO4 1600   5.793   0.111   3.457  0.0069  0.0670 -0.3189
  131PAPS   GL1 1601   5.727   0.205   4.025 -0.1384 -0.2450 -0.2812
  131PAPS   GL2 1602   5.358   0.243   3.995 -0.0719  0.0618  0.2307
  131PAPS   D1A 1603   5.708   0.169   4.423  0.1381  0.0731  0.4286
  131PAPS   D2A 1604   6.180   0.212   4.234 -0.0718 -0.0384  0.1128
  131PAPS   D3A 1605   6.386  -0.217   4.076 -0.2827 -0.0786  0.1372
  131PAPS   D4A 1606   6.680  -0.475   4.295 -0.0307  0.0063  0.2606
  131PAPS   C5A 1607   6.549  -0.582   4.728  0.1021 -0.1281 -0.0823
  131PAPS   C1B 1608   5.505   0.618   4.325  0.0114 -0.0774  0.0306
  131PAPS   C2B 1609   5.681   0.617   4.684  0.0978  0.0868 -0.1942
  131PAPS   C3B 1610   6.071   0.471   5.001  0.2906  0.1661 -0.0787
  131PAPS   C4B 1611   6.351   0.209   5.342 -0.2887 -0.1117  0.1950
  132PAPS   CNO 1612   4.201   3.099   4.634 -0.0055  0.1588 -0.1370
  132PAPS   PO4 1613   4.215   3.405   4.357 -0.0233 -0.0849  0.0467
  132PAPS   GL1 1614   4.054   3.514   4.850 -0.2218  0.0809 -0.2124
  132PAPS   GL2 1615   3.729   3.548   4.897 -0.2192 -0.1811 -0.2804
  132PAPS   D1A 1616   4.164   3.633   5.192  0.2264  0.2788 -0.0640
  132PAPS   D2A 1617   4.177   4.024   5.491 -0.2198 -0.2100  0.0526
  132PAPS   D3A 1618   3.826   3.961   5.607  0.1548  0.0205  0.3916
  132PAPS   D4A 1619   3.945   3.949   5.985 -0.5970 -0.2589 -0.1122
  132PAPS   C5A 1620   3.737   3.909   6.408 -0.1360  0.2182  0.0954
  132PAPS   C1B 1621   3.521   3.802   5.185  0.1538 -0.1221  0.1073
  132PAPS   C2B 1622   3.380   3.790   5.617  0.1155 -0.1878 -0.0128
  132PAPS   C3B 1623   3.422   3.993   5.924 -0.2780 -0.1919 -0.1333
  132PAPS   C4B 1624   3.577   4.396   5.827 -0.1260  0.5497 -0.0201
  133PAPS   CNO 1625   4.691  -0.106   3.571  0.1047 -0.1853 -0.1743
  133PAPS   PO4 1626   4.839   0.270   3.810  0.1067 -0.0073  0.2138
  133PAPS   GL1 1627   4.880   0.188   4.281  0.0891 -0.0410 -0.0580
  133PAPS   GL2 1628   4.914   0.458   4.308 -0.1348 -0.1059 -0.0366
  133PAPS   D1A 1629   4.888   0.032   4.715 -0.4030  0.1456  0.0770
  133PAPS   D2A 1630   4.879   0.439   4.943 -0.1529  0.3083  0.1940
  133PAPS   D3A 1631   4.577   0.562   4.622  0.1053  0.0256  0.1030
  133PAPS   D4A 1632   4.327   0.401   4.936 -0.0228  0.1572  0.1141
  133PAPS   C5A 1633   4.534   0.351   5.342  0.0881  0.1729 -0.2086
  133PAPS   C1B 1634   5.310   0.303   4.605  0.0780  0.1194  0.2175
  133PAPS   C2B 1635   5.539   0.289   5.029 -0.0098  0.1918  0.3602
  133PAPS   C3B 1636   5.719   0.444   5.402 -0.1773  0.0231  0.3543
  133PAPS   C4B 1637   6.021   0.348   5.706  0.0508  0.0334 -0.1922
  134PAPS   CNO 1638   2.398   5.443   3.512 -0.0579 -0.0551 -0.1671
  134PAPS   PO4 1639   2.392   5.354   3.836 -0.2662  0.3450 -0.0461
  134PAPS   GL1 1640   2.343   5.088   4.107  0.0081  0.2281 -0.1999
  134PAPS   GL2 1641   2.443   5.270   4.345  0.3141 -0.1688 -0.0330
  134PAPS   D1A 1642   1.973   4.761   4.196  0.0915  0.0440  0.1149
  134PAPS   D2A 1643   2.260   4.752   4.556 -0.0542  0.0686 -0.3270
  134PAPS   D3A 1644   2.281   4.636   4.971  0.1138 -0.0445  0.0011
  134PAPS   D4A 1645   2.041   4.942   5.020  0.3691 -0.0381  0.1642
  134PAPS   C5A 1646   2.157   5.212   5.513  0.1306  0.1027 -0.0401
  134PAPS   C1B 1647   2.391   5.177   4.755 -0.0149 -0.0885 -0.1068
  134PAPS   C2B 1648   2.506   5.010   5.234  0.1337 -0.0481 -0.0743
  134PAPS   C3B 1649   2.817   4.996   5.534 -0.1018 -0.2088 -0.1089
  134PAPS   C4B 1650   3.098   5.139   5.750  0.0171 -0.3222  0.3213
  135PAPE   NH3 1651   7.194   2.184  10.045 -0.0684  0.0499 -0.0891
  135PAPE   PO4 1652   7.135   2.568  10.112  0.0618 -0.1613 -0.0866
  135PAPE   GL1 1653   7.167   2.602  10.625 -0.0082  0.1167  0.2878
  135PAPE   GL2 1654   7.461   2.528  10.753  0.2189 -0.1093  0.1784
  135PAPE   D1A 1655   7.076   2.866  10.951 -0.0157  0.1176  0.0538
  135PAPE   D2A 1656   7.441   2.892  11.023  0.0538 -0.0030 -0.1024
  135PAPE   D3A 1657   7.155   3.081  11.422 -0.1315 -0.0800  0.4125
  135PAPE   D4A 1658   7.393   3.055  11.743  0.2367 -0.0672 -0.2430
  135PAPE   C5A 1659   7.774   3.119  11.786  0.1412 -0.2141  0.3958
  135PAPE   C1B 1660   7.420   2.364  11.175 -0.3188  0.0404 -0.0765
  135PAPE   C2B 1661   7.242   2.192  11.518 -0.1505 -0.1888 -0.1874
  135PAPE   C3B 1662   7.352   1.906  11.711  0.1930  0.1104 -0.1939
  135PAPE   C4B 1663   7.327   1.687  11.967 -0.0780  0.1175 -0.1905
  136PAPE   NH3 1664   6.766   6.105   7.417  0.3438 -0.0817 -0.0441
  136PAPE   PO4 1665   6.532   5.779   7.364 -0.1059 -0.0395 -0.1094
  136PAPE   GL1 1666   6.382   5.902   6.967 -0.1019  0.1087 -0.2051
  136PAPE   GL2 1667   6.685   5.980   6.715  0.1021  0.1214 -0.1075
  136PAPE   D1A 1668   6.190   5.835   6.616 -0.4284  0.0911  0.5372
  136PAPE   D2A 1669   6.246   5.423   6.669  0.1707 -0.0128  0.3480
  136PAPE   D3A 1670   6.306   5.235   6.230  0.0802  0.2709  0.0330
  136PAPE   D4A 1671   6.172   5.547   6.155 -0.0882  0.2271  0.0180
  136PAPE   C5A 1672   6.338   5.996   6.162 -0.0974  0.0853 -0.1675
  136PAPE   C1B 1673   6.861   6.111   6.404 -0.3103 -0.0244  0.1008
  136PAPE   C2B 1674   6.920   6.014   5.971 -0.1296 -0.0198  0.0143
  136PAPE   C3B 1675   6.950   5.919   5.553 -0.2991 -0.0543 -0.0357
  136PAPE   C4B 1676   7.064   6.318   5.233  0.1219  0.0113 -0.0265
  137PAPE   NH3 1677   0.901   4.983   3.474 -0.0619 -0.4446  0.1124
  137PAPE   PO4 1678   0.645   5.175   3.689 -0.0877  0.0322  0.1803
  137PAPE   GL1 1679   0.511   4.875   4.066  0.1731 -0.1362  0.3061
  137PAPE   GL2 1680   0.719   4.550   4.087  0.0280  0.1686 -0.2394
  137PAPE   D1A 1681   0.143   4.631   4.290 -0.1485  0.0424 -0.0243
  137PAPE   D2A 1682   0.246   4.473   3.947 -0.0021  0.4167 -0.0536
  137PAPE   D3A 1683   0.125   4.119   4.076 -0.1586 -0.0693  0.1034
  137PAPE   D4A 1684   0.076   4.132   4.470  0.1591 -0.0594 -0.0016
  137PAPE   C5A 1685   0.023   3.763   4.741  0.4010 -0.3368  0.0717
  137PAPE   C1B 1686   0.576   4.503   4.517  0.0201 -0.0115  0.2227
  137PAPE   C2B 1687   0.315   4.455   4.726 -0.0803 -0.2164  0.0691
  137PAPE   C3B 1688   0.085   4.242   5.000  0.0626 -0.1160  0.0430
  137PAPE   C4B 1689   0.008   4.298   5.410 -0.0911  0.1297  0.0895
  138PAPE   NH3 1690   6.849   3.086   3.214  0.3990 -0.0689 -0.4856
  138PAPE   PO4 1691   6.473   3.256   3.398  0.1051  0.1954  0.2524
  138PAPE   GL1 1692   6.435   2.879   3.801  0.2640 -0.0120  0.1437
  138PAPE   GL2 1693   6.262   2.949   4.087  0.0438 -0.1195 -0.2688
  138PAPE   D1A 1694   6.639   2.628   4.035 -0.0016  0.0567  0.2841
  138PAPE   D2A 1695   6.915   2.515   4.520  0.1435 -0.1116 -0.0036
  138PAPE   D3A 1696   6.626   2.227   4.745 -0.1679  0.0104  0.0509
  138PAPE   D4A 1697   6.639   2.271   5.227  0.1032 -0.0622 -0.3284
  138PAPE   C5A 1698   6.832   2.376   5.590 -0.1406  0.2523 -0.0773
  138PAPE   C1B 1699   5.939   2.786   4.389 -0.0768 -0.0950 -0.0214
  138PAPE   C2B 1700   5.998   2.727   4.787  0.2631  0.0816 -0.0136
  138PAPE   C3B 1701   5.989   2.615   5.205  0.0938  0.2660 -0.2105
  138PAPE   C4B 1702   6.152   2.302   5.476  0.0102 -0.1188  0.1532
  139CHOL   ROH 1703   4.742   2.378   5.198 -0.1528  0.0809  0.0152
  139CHOL    R1 1704   4.719   2.387   5.481 -0.0516  0.1970  0.0207
  139CHOL    R2 1705   4.595   2.595   5.614 -0.2166  0.1379 -0.0345
  139CHOL    R3 1706   4.449   2.395   5.724  0.0326  0.0374  0.1199
  139CHOL    R4 1707   4.414   2.621   5.907 -0.2326  0.1293 -0.0438
  139CHOL    R5 1708   4.481   2.420   5.960  0.0149  0.2473  0.0997
  139CHOL    C1 1709   4.172   2.447   6.182 -0.0079  0.0299  0.0957
  139CHOL    C2 1710   3.800   2.364   6.233 -0.1067 -0.4125 -0.2488
  140CHOL   ROH 1711   6.212   3.113   7.203  0.1224  0.1517  0.0793
  140CHOL    R1 1712   6.007   3.171   7.017  0.0609  0.1045  0.1305
  140CHOL    R2 1713   6.016   3.085   6.754  0.0748  0.2118  0.0893
  140CHOL    R3 1714   5.773   2.979   6.814  0.1485  0.0424  0.0909
  140CHOL    R4 1715   5.736   3.107   6.553 -0.0044  0.1916  0.1975
  140CHOL    R5 1716   5.616   3.140   6.732  0.0343  0.0063  0.2502
  140CHOL    C1 1717   5.345   3.021   6.492  0.0188  0.0208  0.2620
  140CHOL    C2 1718   5.259   2.835   6.222  0.2419 -0.0469  0.1261
  141CHOL   ROH 1719   1.524   1.905   4.714  0.1602 -0.1098 -0.0420
  141CHOL    R1 1720   1.387   1.998   4.944  0.1737 -0.1072 -0.0346
  141CHOL    R2 1721   1.300   1.828   5.143  0.0494 -0.1243 -0.1005
  141CHOL    R3 1722   1.442   1.995   5.303  0.1168 -0.2511 -0.0266
  141CHOL    R4 1723   1.258   1.857   5.485 -0.2370  0.0484 -0.1468
  141CHOL    R5 1724   1.283   2.073   5.465  0.0608  0.0120 -0.2029
  141CHOL    C1 1725   1.368   2.032   5.835 -0.3404  0.0301 -0.1044
  141CHOL    C2 1726   1.573   2.162   6.145  0.2139  0.1117  0.1966
  142CHOL   ROH 1727   3.392   1.439   5.058 -0.0083  0.0384 -0.0466
  142CHOL    R1 1728   3.278   1.435   5.317 -0.1039  0.2794 -0.0827
  142CHOL    R2 1729   3.389   1.295   5.527 -0.4426  0.0678 -0.0347
  142CHOL    R3 1730   3.378   1.536   5.652 -0.0100  0.1077 -0.0586
  142CHOL    R4 1731   3.452   1.346   5.863 -0.2482  0.0135 -0.0617
  142CHOL    R5 1732   3.286   1.487   5.868 -0.0207  0.2866 -0.0227
  142CHOL    C1 1733   3.478   1.603   6.176  0.2711  0.0193 -0.0997
  142CHOL    C2 1734   3.818   1.784   6.366 -0.3609 -0.0342 -0.2296
  143CHOL   ROH 1735   1.800   1.341   7.574 -0.1212  0.0479 -0.0107
  143CHOL    R1 1736   1.901   1.371   7.312 -0.2252 -0.1041 -0.0694
  143CHOL    R2 1737   2.167   1.333   7.249 -0.2165  0.0441 -0.1144
  143CHOL    R3 1738   2.066   1.160   7.065 -0.1402 -0.1951  0.0624
  143CHOL    R4 1739   2.352   1.179   7.001 -0.2099  0.1911 -0.2014
  143CHOL    R5 1740   2.185   1.212   6.864 -0.3902 -0.1143 -0.0727
  143CHOL    C1 1741   2.364   0.928   6.683 -0.1344  0.0522 -0.0862
  143CHOL    C2 1742   2.330   0.663   6.333 -0.1438 -0.0217  0.1106
  144CHOL   ROH 1743   5.961   0.372   7.540  0.1449  0.0237 -0.0868
  144CHOL    R1 1744   5.806   0.461   7.320  0.1261  0.0418 -0.0656
  144CHOL    R2 1745   5.530   0.462   7.323  0.1291  0.0329 -0.0448
  144CHOL    R3 1746   5.562   0.724   7.259  0.1129  0.0409 -0.0224
  144CHOL    R4 1747   5.278   0.672   7.215  0.1353 -0.0111 -0.1477
  144CHOL    R5 1748   5.417   0.758   7.072  0.1856  0.0183 -0.0869
  144CHOL    C1 1749   5.162   1.041   7.092  0.1237 -0.0292 -0.1865
  144CHOL    C2 1750   4.992   0.933   6.783  0.0728  0.1830  0.0211
  145CHOL   ROH 1751   6.961   3.138   3.724  0.1317  0.0252  0.2245
  145CHOL    R1 1752   7.059   3.278   3.950  0.2436  0.1971  0.0735
  145CHOL    R2 1753   7.147   3.540   3.936  0.0193  0.2722 -0.1200
  145CHOL    R3 1754   6.967   3.577   4.136  0.1811  0.1967  0.0400
  145CHOL    R4 1755   7.134   3.818   4.141  0.1804  0.1870  0.0057
  145CHOL    R5 1756   7.092   3.686   4.309  0.3146  0.1248 -0.0163
  145CHOL    C1 1757   6.957   4.014   4.449  0.4260  0.0664  0.2291
  145CHOL    C2 1758   6.956   4.065   4.821  0.4441 -0.1740 -0.2381
  146CHOL   ROH 1759   4.664   7.109   7.687  0.2119  0.1810  0.0187
  146CHOL    R1 1760   4.775   7.088   7.427  0.1168  0.0175 -0.0087
  146CHOL    R2 1761   4.619   7.079   7.199  0.0410  0.0461  0.0496
  146CHOL    R3 1762   4.775   7.288   7.123  0.1620 -0.0859 -0.0796
  146CHOL    R4 1763   4.632   7.211   6.880 -0.0673 -0.0147  0.0180
  146CHOL    R5 1764   4.848   7.232   6.902 -0.0269 -0.1826 -0.1245
  146CHOL    C1 1765   4.787   7.484   6.623 -0.0168 -0.1743 -0.1217
  146CHOL    C2 1766   4.629   7.608   6.393 -0.0101  0.2471 -0.0572
  147CHOL   ROH 1767   1.382   0.595   4.580 -0.1742 -0.0421 -0.1988
  147CHOL    R1 1768   1.353   0.510   4.849 -0.0089  0.0666 -0.1444
  147CHOL    R2 1769   1.290   0.683   5.054 -0.0892  0.1184 -0.2072
  147CHOL    R3 1770   1.089   0.506   5.099  0.0770 -0.0355 -0.0556
  147CHOL    R4 1771   1.140   0.628   5.361  0.0864  0.0964 -0.1247
  147CHOL    R5 1772   1.137   0.414   5.315  0.2444  0.0795 -0.0455
  147CHOL    C1 1773   0.864   0.429   5.581  0.3447 -0.0610  0.0656
  147CHOL    C2 1774   0.688   0.401   5.818 -0.0136 -0.1681 -0.2208
  148CHOL   ROH 1775   3.750   0.164   7.646 -0.0305 -0.0152  0.0429
  148CHOL    R1 1776   3.789   0.149   7.366  0.0833 -0.0213  0.0582
  148CHOL    R2 1777   3.604   0.244   7.184  0.0652 -0.2008 -0.0238
  148CHOL    R3 1778   3.817   0.384   7.089 -0.0160 -0.0337  0.0382
  148CHOL    R4 1779   3.636   0.363   6.861  0.0845 -0.2033 -0.0223
  148CHOL    R5 1780   3.846   0.305   6.865  0.1292 -0.0294  0.0564
  148CHOL    C1 1781   3.854   0.563   6.584  0.0196 -0.0478  0.0368
  148CHOL    C2 1782   3.630   0.568   6.346  0.0594  0.4460  0.0353
  149CHOL   ROH 1783   1.061   4.966   4.067  0.2171 -0.0785  0.0389
  149CHOL    R1 1784   0.956   4.864   4.309  0.1971 -0.1133  0.0151
  149CHOL    R2 1785   1.092   4.882   4.549  0.0784  0.0516  0.0689
  149CHOL    R3 1786   0.861   4.998   4.634 -0.0567 -0.1224 -0.0529
  149CHOL    R4 1787   0.993   4.906   4.879  0.1529  0.4495  0.0681
  149CHOL    R5 1788   0.789   4.860   4.816  0.1891  0.0656  0.1968
  149CHOL    C1 1789   0.718   5.029   5.151  0.0695  0.5178 -0.0468
  149CHOL    C2 1790   0.921   4.905   5.353 -0.0478  0.2600 -0.1666
  150CHOL   ROH 1791   4.455   7.429   4.546  0.1799 -0.0507  0.0780
  150CHOL    R1 1792   4.419   7.259   4.769 -0.0056  0.0062  0.0927
  150CHOL    R2 1793   4.484   7.336   5.027 -0.0181 -0.0057  0.0965
  150CHOL    R3 1794   4.227   7.265   5.078 -0.0849  0.1895  0.0418
  150CHOL    R4 1795   4.344   7.309   5.342 -0.0185 -0.1749  0.0831
  150CHOL    R5 1796   4.239   7.130   5.275 -0.1955 -0.0160 -0.0850
  150CHOL    C1 1797   4.021   7.227   5.573 -0.0814 -0.0901  0.0239
  150CHOL    C2 1798   3.628   7.029   5.692 -0.0342 -0.3063 -0.2548
  151CHOL   ROH 1799   4.079   5.259   7.396 -0.0551 -0.1163  0.0193
  151CHOL    R1 1800   3.958   5.134   7.173 -0.0952 -0.0861  0.0233
  151CHOL    R2 1801   4.100   5.063   6.947 -0.1422 -0.0175 -0.0315
  151CHOL    R3 1802   3.993   4.818   6.995 -0.0931 -0.0427 -0.0524
  151CHOL    R4 1803   4.082   4.806   6.716  0.1082 -0.0801  0.0164
  151CHOL    R5 1804   3.883   4.760   6.791  0.0722 -0.1303 -0.1162
  151CHOL    C1 1805   3.971   4.427   6.628  0.3001 -0.1403  0.0247
  151CHOL    C2 1806   4.022   4.292   6.312 -0.2395  0.0701 -0.1275
  152CHOL   ROH 1807   4.179   0.921   4.768 -0.1239 -0.2195 -0.0570
  152CHOL    R1 1808   4.207   0.997   5.040  0.1092 -0.0690 -0.1219
  152CHOL    R2 1809   4.110   0.844   5.248 -0.1156  0.2668  0.0204
  152CHOL    R3 1810   4.366   0.860   5.337 -0.0476 -0.1513 -0.0727
  152CHOL    R4 1811   4.215   0.758   5.566 -0.2001  0.3336  0.0678
  152CHOL    R5 1812   4.346   0.932   5.565  0.1463  0.0917 -0.1222
  152CHOL    C1 1813   4.516   0.723   5.835 -0.1855 -0.0200  0.0080
  152CHOL    C2 1814   4.808   0.643   6.137 -0.0284 -0.3659  0.0638
  153CHOL   ROH 1815   3.618   7.065   7.557  0.3351 -0.3731  0.0117
  153CHOL    R1 1816   3.713   7.046   7.291  0.1538 -0.1514 -0.0711
  153CHOL    R2 1817   3.549   7.082   7.072  0.0213  0.1108  0.0710
  153CHOL    R3 1818   3.737   7.266   7.002  0.0347  0.1169  0.1182
  153CHOL    R4 1819   3.577   7.226   6.759  0.0301  0.1839  0.1043
  153CHOL    R5 1820   3.794   7.210   6.776  0.0323  0.1654  0.1027
  153CHOL    C1 1821   3.769   7.484   6.511  0.0478  0.2321  0.1679
  153CHOL    C2 1822   3.471   7.444   6.271 -0.1077  0.2749  0.0251
  154CHOL   ROH 1823   7.187   2.187   7.216  0.0724  0.0653  0.1198
  154CHOL    R1 1824   7.191   2.241   6.938  0.2042  0.0410  0.1149
  154CHOL    R2 1825   7.214   2.042   6.748  0.0062 -0.0092  0.1285
  154CHOL    R3 1826   6.988   2.155   6.649  0.1627  0.2639  0.0794
  154CHOL    R4 1827   7.107   2.014   6.421 -0.1747 -0.2167  0.2039
  154CHOL    R5 1828   7.049   2.224   6.427  0.1935 -0.1076 -0.0268
  154CHOL    C1 1829   6.833   2.104   6.136 -0.1330 -0.0811  0.2017
  154CHOL    C2 1830   7.088   2.069   5.877 -0.2634 -0.1609 -0.0268
  155CHOL   ROH 1831   3.634   3.381   5.408  0.2027 -0.1986 -0.0605
  155CHOL    R1 1832   3.770   3.460   5.644  0.1962 -0.2601 -0.0352
  155CHOL    R2 1833   3.644   3.479   5.889  0.0722  0.1273 -0.1173
  155CHOL    R3 1834   3.844   3.313   5.968 -0.2506 -0.1637  0.1178
  155CHOL    R4 1835   3.723   3.407   6.218 -0.1554  0.3284 -0.0165
  155CHOL    R5 1836   3.934   3.417   6.164 -0.1160 -0.1177  0.0303
  155CHOL    C1 1837   3.957   3.210   6.484 -0.5909  0.1723  0.2628
  155CHOL    C2 1838   3.974   3.323   6.936  0.4128  0.2174  0.1184
  156CHOL   ROH 1839   5.960   3.283   4.199 -0.1369 -0.4046 -0.0400
  156CHOL    R1 1840   6.037   3.347   4.463  0.0131 -0.0641 -0.1631
  156CHOL    R2 1841   6.129   3.157   4.642 -0.1445  0.1209  0.1054
  156CHOL    R3 1842   6.341   3.325   4.663  0.0522 -0.0723 -0.2178
  156CHOL    R4 1843   6.379   3.130   4.879 -0.0070  0.0862 -0.0392
  156CHOL    R5 1844   6.376   3.347   4.899  0.2351  0.1247 -0.2517
  156CHOL    C1 1845   6.724   3.272   5.037  0.2577 -0.1154 -0.4269
  156CHOL    C2 1846   6.906   3.243   5.387 -0.1195 -0.1496 -0.1826
  157CHOL   ROH 1847   5.492   1.768   7.808 -0.2217  0.0690  0.0779
  157CHOL    R1 1848   5.253   1.838   7.673 -0.1619  0.1290  0.0018
  157CHOL    R2 1849   5.224   2.076   7.536 -0.0294  0.0998 -0.0813
  157CHOL    R3 1850   5.155   1.912   7.330 -0.0518  0.0629 -0.0443
  157CHOL    R4 1851   5.095   2.183   7.233 -0.1267  0.0386 -0.0616
  157CHOL    R5 1852   4.958   2.013   7.238 -0.0937  0.0145 -0.0066
  157CHOL    C1 1853   4.955   2.091   6.864 -0.2045 -0.0316 -0.0154
  157CHOL    C2 1854   4.672   2.058   6.677 -0.3154 -0.0692 -0.0314
  158CHOL   ROH 1855   2.437   3.535   4.579 -0.0373 -0.1230 -0.0566
  158CHOL    R1 1856   2.262   3.721   4.701 -0.0486 -0.1574 -0.0175
  158CHOL    R2 1857   2.192   3.708   4.968  0.1740 -0.0517  0.0528
  158CHOL    R3 1858   2.281   3.965   4.970  0.0326  0.0007 -0.1656
  158CHOL    R4 1859   2.145   3.931   5.228  0.5035 -0.0160  0.0848
  158CHOL    R5 1860   2.107   4.087   5.081  0.1548 -0.0740  0.1115
  158CHOL    C1 1861   2.201   4.302   5.382  0.5626  0.0539 -0.1017
  158CHOL    C2 1862   2.136   4.670   5.471 -0.1008 -0.0918 -0.1828
  159CHOL   ROH 1863   6.595   5.315   7.012  0.1921 -0.0853 -0.1622
  159CHOL    R1 1864   6.706   5.476   6.807  0.1874 -0.1015 -0.1761
  159CHOL    R2 1865   6.814   5.369   6.576 -0.0203 -0.1084 -0.2669
  159CHOL    R3 1866   6.639   5.538   6.455  0.0303  0.0533 -0.1220
  159CHOL    R4 1867   6.809   5.438   6.238 -0.0297  0.1376 -0.2198
  159CHOL    R5 1868   6.769   5.647   6.285  0.0593  0.1253 -0.0599
  159CHOL    C1 1869   6.641   5.636   5.926  0.0124  0.4327 -0.0564
  159CHOL    C2 1870   6.484   5.800   5.648 -0.0495 -0.0116  0.4096
  160CHOL   ROH 1871   3.115   0.494   4.505 -0.3018 -0.0367  0.1467
  160CHOL    R1 1872   3.297   0.453   4.718 -0.1149 -0.0869 -0.0195
  160CHOL    R2 1873   3.238   0.522   4.979  0.1449 -0.0683  0.0376
  160CHOL    R3 1874   3.303   0.262   5.028  0.1170 -0.0868 -0.0227
  160CHOL    R4 1875   3.407   0.410   5.260  0.2253 -0.1401 -0.0384
  160CHOL    R5 1876   3.519   0.274   5.132  0.1556 -0.1410 -0.0976
  160CHOL    C1 1877   3.565   0.102   5.469  0.2460 -0.1992 -0.1393
  160CHOL    C2 1878   3.676   0.299   5.839 -0.0082 -0.2082  0.4114
  161CHOL   ROH 1879   2.716   4.690   4.651  0.0081 -0.0957 -0.1062
  161CHOL    R1 1880   2.858   4.796   4.872  0.0203 -0.1603 -0.0834
  161CHOL    R2 1881   3.105   4.702   4.949  0.0663 -0.1167 -0.1861
  161CHOL    R3 1882   3.176   4.963   4.926 -0.0230 -0.0806 -0.0664
  161CHOL    R4 1883   3.299   4.874   5.178 -0.0310 -0.1472 -0.0796
  161CHOL    R5 1884   3.168   5.046   5.151 -0.0904 -0.1794 -0.0289
  161CHOL    C1 1885   3.478   5.219   5.290 -0.1714 -0.1310  0.0948
  161CHOL    C2 1886   3.775   5.322   5.492 -0.0688 -0.0276  0.1286
  162CHOL   ROH 1887   6.589   6.004   4.093 -0.1872  0.3276  0.2148
  162CHOL    R1 1888   6.699   5.844   4.298 -0.2571 -0.0083 -0.0036
  162CHOL    R2 1889   6.786   5.948   4.538  0.2148 -0.3103 -0.0346
  162CHOL    R3 1890   6.618   5.763   4.643 -0.0252 -0.0571  0.0428
  162CHOL    R4 1891   6.784   5.849   4.870  0.5078 -0.5888 -0.1096
  162CHOL    R5 1892   6.752   5.644   4.803 -0.0193 -0.4800 -0.2556
  162CHOL    C1 1893   6.624   5.617   5.161  0.4531 -0.5132 -0.0807
  162CHOL    C2 1894   6.919   5.488   5.337  0.1440  0.0623  0.0336
  163CHOL   ROH 1895   7.010   0.416   5.809 -0.0212  0.0719  0.1924
  163CHOL    R1 1896   6.812   0.376   6.007 -0.0647  0.1452  0.1629
  163CHOL    R2 1897   6.594   0.544   6.035 -0.1344  0.0831 -0.0290
  163CHOL    R3 1898   6.454   0.312   6.014 -0.0440  0.0132  0.1053
  163CHOL    R4 1899   6.283   0.487   6.175 -0.0872  0.0282  0.0565
  163CHOL    R5 1900   6.348   0.286   6.227  0.0062  0.0745  0.1418
  163CHOL    C1 1901   5.970   0.237   6.235  0.0252 -0.0694  0.2324
  163CHOL    C2 1902   5.621   0.378   6.270 -0.3318 -0.0818  0.0116
  164CHOL   ROH 1903   2.991   4.935   7.647 -0.1544 -0.2218  0.1652
  164CHOL    R1 1904   3.064   4.997   7.380 -0.1485 -0.0465  0.2069
  164CHOL    R2 1905   3.029   4.820   7.171  0.1360 -0.0277  0.1413
  164CHOL    R3 1906   2.895   5.029   7.060 -0.0914 -0.1572  0.1645
  164CHOL    R4 1907   2.999   4.878   6.831  0.3887  0.1683  0.1495
  164CHOL    R5 1908   3.027   5.091   6.870  0.0101  0.1946  0.3387
  164CHOL    C1 1909   2.856   5.108   6.530  0.3224  0.1608  0.1759
  164CHOL    C2 1910   2.918   5.151   6.163 -0.0857 -0.0532  0.3005
  165CHOL   ROH 1911   7.065   4.317   3.971 -0.2919 -0.0918  0.0692
  165CHOL    R1 1912   7.051   4.499   4.187 -0.2013 -0.1524  0.1279
  165CHOL    R2 1913   6.916   4.441   4.422 -0.0577 -0.2411  0.1945
  165CHOL    R3 1914   7.156   4.504   4.535 -0.0014 -0.2309  0.0688
  165CHOL    R4 1915   6.960   4.552   4.747  0.0673  0.1959  0.0347
  165CHOL    R5 1916   7.109   4.693   4.674  0.1444 -0.0017 -0.1893
  165CHOL    C1 1917   7.210   4.675   5.042  0.1929  0.4599 -0.1763
  165CHOL    C2 1918   6.972   4.567   5.366 -0.1265 -0.2995 -0.3945
  166CHOL   ROH 1919   5.333   7.211   4.309 -0.1849  0.0097 -0.0140
  166CHOL    R1 1920   5.348   7.096   4.567 -0.0783 -0.0062 -0.0268
  166CHOL    R2 1921   5.519   7.190   4.763 -0.0753  0.0506 -0.0575
  166CHOL    R3 1922   5.291   7.206   4.910 -0.0498 -0.0600 -0.0043
  166CHOL    R4 1923   5.477   7.054   5.078  0.0545  0.0012 -0.0607
  166CHOL    R5 1924   5.275   6.994   5.019  0.0655 -0.0784 -0.0213
  166CHOL    C1 1925   5.238   6.990   5.399  0.1541 -0.1312 -0.0126
  166CHOL    C2 1926   5.563   6.905   5.587 -0.1758 -0.2436 -0.0358
  167CHOL   ROH 1927   1.886   2.632   4.390 -0.0862  0.1347  0.1189
  167CHOL    R1 1928   1.763   2.853   4.516 -0.0365  0.1643  0.1166
  167CHOL    R2 1929   1.555   2.826   4.696 -0.1525  0.2225 -0.0009
  167CHOL    R3 1930   1.718   2.971   4.858 -0.1562  0.0856  0.1270
  167CHOL    R4 1931   1.456   2.982   4.988 -0.1450 -0.0296  0.1395
  167CHOL    R5 1932   1.581   3.152   4.933 -0.1523  0.0173  0.2889
  167CHOL    C1 1933   1.551   3.210   5.309 -0.1441 -0.3049  0.3414
  167CHOL    C2 1934   1.500   3.262   5.748  0.0012 -0.1247  0.1721
  168CHOL   ROH 1935   5.555   5.224   4.206 -0.0012 -0.0629  0.0477
  168CHOL    R1 1936   5.711   5.264   4.439 -0.0153 -0.1066  0.0648
  168CHOL    R2 1937   5.625   5.417   4.651  0.0230 -0.0454  0.0355
  168CHOL    R3 1938   5.680   5.193   4.794 -0.0956 -0.0539  0.0690
  168CHOL    R4 1939   5.718   5.414   4.984  0.3099 -0.0165 -0.0422
  168CHOL    R5 1940   5.862   5.257   4.937  0.1019 -0.1934 -0.1127
  168CHOL    C1 1941   5.825   5.201   5.312  0.3657 -0.0076 -0.0559
  168CHOL    C2 1942   5.972   5.093   5.636 -0.1195 -0.2456  0.0152
  169CHOL   ROH 1943   0.666   2.283   6.232  0.0552 -0.0181  0.1451
  169CHOL    R1 1944   0.801   2.068   6.108 -0.0965 -0.0237 -0.0159
  169CHOL    R2 1945   1.062   2.001   6.170 -0.0271 -0.0470 -0.3063
  169CHOL    R3 1946   0.955   1.756   6.215 -0.0011 -0.0383 -0.1954
  169CHOL    R4 1947   1.240   1.705   6.174  0.0075 -0.0243 -0.1034
  169CHOL    R5 1948   1.075   1.610   6.068  0.0474 -0.1044 -0.0857
  169CHOL    C1 1949   1.243   1.302   6.219  0.0520 -0.0029  0.1190
  169CHOL    C2 1950   1.617   1.164   6.241 -0.1614  0.0312 -0.2078
  170CHOL   ROH 1951   5.168   1.041   4.320  0.0188 -0.2038 -0.1910
  170CHOL    R1 1952   5.130   1.015   4.599 -0.0545 -0.0227 -0.1826
  170CHOL    R2 1953   5.166   0.776   4.733 -0.2542  0.0223 -0.0432
  170CHOL    R3 1954   5.334   0.925   4.886 -0.1751 -0.0143 -0.0936
  170CHOL    R4 1955   5.207   0.739   5.074  0.0063 -0.1376 -0.0889
  170CHOL    R5 1956   5.215   0.956   5.092 -0.0322 -0.1435  0.0116
  170CHOL    C1 1957   5.388   0.856   5.417  0.2323 -0.2651 -0.1629
  170CHOL    C2 1958   5.637   0.905   5.653  0.1188  0.1459 -0.2935
  171CHOL   ROH 1959   4.247   5.967  10.636 -0.1982 -0.0601 -0.0601
  171CHOL    R1 1960   4.188   5.901  10.904 -0.2898  0.1868 -0.0161
  171CHOL    R2 1961   4.381   5.896  11.102 -0.2530 -0.1295 -0.0503
  171CHOL    R3 1962   4.211   6.066  11.228  0.1227  0.2995 -0.0975
  171CHOL    R4 1963   4.372   5.947  11.443 -0.5295 -0.4826  0.0013
  171CHOL    R5 1964   4.154   5.952  11.432 -0.5216  0.2417 -0.2907
  171CHOL    C1 1965   4.207   6.137  11.761 -0.3378 -0.2856 -0.0129
  171CHOL    C2 1966   4.331   6.145  12.102  0.4924 -0.1753  0.0491
  172CHOL   ROH 1967   0.990   3.605   6.873  0.1875  0.0699 -0.0582
  172CHOL    R1 1968   1.003   3.619   6.591  0.0073 -0.0203 -0.0732
  172CHOL    R2 1969   0.780   3.658   6.433 -0.0767  0.0876  0.0646
  172CHOL    R3 1970   0.925   3.866   6.335  0.0022 -0.0385 -0.0877
  172CHOL    R4 1971   0.754   3.782   6.112 -0.1985  0.0217  0.0489
  172CHOL    R5 1972   0.971   3.804   6.108 -0.1880 -0.1282 -0.1005
  172CHOL    C1 1973   0.875   4.050   5.832 -0.1954 -0.1349 -0.1031
  172CHOL    C2 1974   0.869   4.186   5.426 -0.0555  0.0156  0.2854
  173CHOL   ROH 1975   5.930   4.405   4.416 -0.0367  0.0492  0.0042
  173CHOL    R1 1976   5.924   4.322   4.686  0.0766 -0.0589 -0.0251
  173CHOL    R2 1977   6.144   4.209   4.812  0.2034  0.0919 -0.0957
  173CHOL    R3 1978   6.102   4.407   4.993  0.0429 -0.0090 -0.0214
  173CHOL    R4 1979   6.234   4.195   5.145  0.2326  0.0613 -0.1055
  173CHOL    R5 1980   6.046   4.292   5.195  0.1556 -0.1220 -0.0589
  173CHOL    C1 1981   6.247   4.373   5.509  0.0990 -0.0513 -0.0413
  173CHOL    C2 1982   6.086   4.149   5.777 -0.3581  0.1134 -0.0960
  174CHOL   ROH 1983   2.326   0.890   4.613 -0.2089  0.0056  0.0792
  174CHOL    R1 1984   2.333   0.946   4.890 -0.2284 -0.0407  0.0900
  174CHOL    R2 1985   2.283   0.755   5.082  0.0248 -0.1424  0.0638
  174CHOL    R3 1986   2.525   0.833   5.178 -0.0462  0.1206  0.0334
  174CHOL    R4 1987   2.412   0.663   5.389  0.1367  0.0623  0.0787
  174CHOL    R5 1988   2.488   0.866   5.413 -0.0636  0.1413  0.0252
  174CHOL    C1 1989   2.715   0.684   5.658  0.1351  0.4283  0.0587
  174CHOL    C2 1990   2.739   0.658   6.009  0.2699  0.0083 -0.0345
  175CHOL   ROH 1991   0.624   6.748   4.110 -0.0365 -0.2058 -0.0309
  175CHOL    R1 1992   0.609   6.589   4.344  0.0874 -0.1320  0.0284
  175CHOL    R2 1993   0.833   6.506   4.481  0.1505  0.2235  0.1512
  175CHOL    R3 1994   0.707   6.621   4.693 -0.0880  0.1445  0.0551
  175CHOL    R4 1995   0.808   6.365   4.796 -0.1716  0.1244  0.0845
  175CHOL    R5 1996   0.602   6.438   4.806 -0.1913  0.0989 -0.1120
  175CHOL    C1 1997   0.674   6.392   5.178 -0.5831 -0.0074 -0.0446
  175CHOL    C2 1998   0.908   6.266   5.409 -0.0177 -0.1864 -0.4499
  176CHOL   ROH 1999   0.559   6.881   7.185  0.0400  0.0686  0.0146
  176CHOL    R1 2000   0.485   6.673   7.008 -0.1572  0.1263  0.0262
  176CHOL    R2 2001   0.305   6.710   6.801  0.0028  0.3323 -0.0839
  176CHOL    R3 2002   0.507   6.610   6.650 -0.0477  0.0109  0.0533
  176CHOL    R4 2003   0.272   6.604   6.474  0.0381  0.2696 -0.0669
  176CHOL    R5 2004   0.404   6.437   6.520 -0.2097  0.1062  0.0562
  176CHOL    C1 2005   0.443   6.448   6.141  0.0114 -0.0687  0.0716
  176CHOL    C2 2006   0.565   6.401   5.833 -0.0576  0.3432  0.0857
  177CHOL   ROH 2007   2.995   4.122   8.160 -0.0072 -0.0120 -0.0581
  177CHOL    R1 2008   2.993   4.105   7.877 -0.1883 -0.3922 -0.0380
  177CHOL    R2 2009   3.219   4.148   7.724 -0.4281  0.0872 -0.2599
  177CHOL    R3 2010   3.157   3.903   7.624  0.2190 -0.2530  0.1016
  177CHOL    R4 2011   3.314   4.033   7.413 -0.6093  0.1542 -0.3431
  177CHOL    R5 2012   3.117   3.943   7.391 -0.3820 -0.5781  0.1204
  177CHOL    C1 2013   3.312   3.735   7.137 -0.1074 -0.1262 -0.0522
  177CHOL    C2 2014   3.491   3.368   7.145  0.0236  0.1625  0.0008
  178CHOL   ROH 2015   1.220   0.720   7.415  0.0785 -0.0161  0.0916
  178CHOL    R1 2016   1.126   0.737   7.149  0.0107  0.1224  0.1225
  178CHOL    R2 2017   1.182   0.952   6.985  0.1344  0.1223  0.1538
  178CHOL    R3 2018   1.274   0.759   6.817 -0.0673  0.0834  0.0869
  178CHOL    R4 2019   1.189   0.980   6.641 -0.1447  0.0836  0.1427
  178CHOL    R5 2020   1.126   0.771   6.628 -0.2176  0.1087  0.2108
  178CHOL    C1 2021   1.280   0.815   6.282 -0.4964  0.0245  0.0734
  178CHOL    C2 2022   0.914   0.807   6.095 -0.3211 -0.0746 -0.3618
  179CHOL   ROH 2023   7.353   4.006   7.130 -0.1131  0.2517  0.0250
  179CHOL    R1 2024   7.301   4.153   6.893 -0.0491  0.1107 -0.0768
  179CHOL    R2 2025   7.503   4.240   6.725 -0.0026  0.0388 -0.0564
  179CHOL    R3 2026   7.360   4.107   6.536  0.0793 -0.0851 -0.0331
  179CHOL    R4 2027   7.429   4.363   6.411 -0.0144 -0.0928 -0.1060
  179CHOL    R5 2028   7.229   4.277   6.430  0.0186 -0.1740 -0.1047
  179CHOL    C1 2029   7.251   4.310   6.050  0.0555 -0.2857 -0.1130
  179CHOL    C2 2030   6.956   4.364   5.838 -0.0730  0.2662 -0.0554
  180CHOL   ROH 2031   6.958   3.152   6.661  0.1013  0.0550 -0.3273
  180CHOL    R1 2032   6.758   3.272   6.500 -0.0249 -0.0287 -0.2354
  180CHOL    R2 2033   6.812   3.382   6.253 -0.1476  0.1698 -0.1776
  180CHOL    R3 2034   6.613   3.216   6.171 -0.0054  0.0361 -0.2551
  180CHOL    R4 2035   6.735   3.315   5.923 -0.0875  0.2559 -0.2091
  180CHOL    R5 2036   6.523   3.323   5.976 -0.0955  0.0498 -0.2060
  180CHOL    C1 2037   6.503   3.120   5.653  0.0811  0.1806 -0.3003
  180CHOL    C2 2038   6.505   2.922   5.376  0.1378  0.3481 -0.2628
  181CHOL   ROH 2039   3.532   2.389   5.285 -0.1232 -0.2023  0.1142
  181CHOL    R1 2040   3.381   2.395   5.525 -0.0004 -0.0867  0.1915
  181CHOL    R2 2041   3.497   2.429   5.773  0.1105  0.2322  0.1048
  181CHOL    R3 2042   3.318   2.634   5.792 -0.0255  0.1240 -0.0009
  181CHOL    R4 2043   3.331   2.521   6.062 -0.0857  0.1677  0.0137
  181CHOL    R5 2044   3.151   2.553   5.944 -0.0473  0.0427 -0.0725
  181CHOL    C1 2045   3.067   2.766   6.249 -0.3276  0.0287 -0.1385
  181CHOL    C2 2046   2.757   3.089   6.381 -0.1809  0.1674  0.4010
  182CHOL   ROH 2047   1.798   4.001   3.919 -0.1435  0.0916  0.0396
  182CHOL    R1 2048   1.574   3.903   4.061 -0.1931  0.1201 -0.0161
  182CHOL    R2 2049   1.597   3.765   4.300 -0.2626 -0.0054 -0.0715
  182CHOL    R3 2050   1.425   3.955   4.389 -0.1799  0.0339  0.0013
  182CHOL    R4 2051   1.390   3.732   4.574 -0.2643  0.0040 -0.0731
  182CHOL    R5 2052   1.233   3.833   4.462 -0.2240  0.0998 -0.0257
  182CHOL    C1 2053   1.107   3.891   4.818 -0.1877  0.0464 -0.0056
  182CHOL    C2 2054   0.889   3.769   5.106 -0.2208  0.0367 -0.1892
  183CHOL   ROH 2055   5.618   4.015  10.706 -0.0005  0.0232  0.1358
  183CHOL    R1 2056   5.598   3.861  10.942  0.0085 -0.0978  0.0594
  183CHOL    R2 2057   5.402   3.903  11.133  0.1210 -0.0735  0.1782
  183CHOL    R3 2058   5.353   3.639  11.094 -0.0696 -0.0197  0.0452
  183CHOL    R4 2059   5.218   3.703  11.345 -0.0025 -0.0599  0.0839
  183CHOL    R5 2060   5.362   3.543  11.313 -0.1203 -0.1436 -0.0093
  183CHOL    C1 2061   5.064   3.337  11.432 -0.2534 -0.0015 -0.0959
  183CHOL    C2 2062   4.759   3.251  11.644 -0.1780  0.0943  0.0159
  184CHOL   ROH 2063   1.383   7.166   5.973 -0.1162 -0.0198  0.0101
  184CHOL    R1 2064   1.558   6.947   5.935 -0.1487 -0.0744  0.1672
  184CHOL    R2 2065   1.809   6.974   5.824 -0.2046 -0.2146  0.0007
  184CHOL    R3 2066   1.889   6.850   6.052 -0.0921  0.0411  0.1041
  184CHOL    R4 2067   2.117   6.822   5.867 -0.1996 -0.2033  0.0005
  184CHOL    R5 2068   2.016   6.661   5.975 -0.1618 -0.0676  0.2495
  184CHOL    C1 2069   2.371   6.617   6.107 -0.0909  0.0434  0.0975
  184CHOL    C2 2070   2.510   6.572   5.684  0.2289 -0.1488  0.1209
  185CHOL   ROH 2071   5.511   3.110   7.957 -0.0712  0.1428 -0.0153
  185CHOL    R1 2072   5.282   3.015   7.820 -0.0073  0.0857 -0.0815
  185CHOL    R2 2073   5.296   2.822   7.622  0.0753 -0.0591  0.0702
  185CHOL    R3 2074   5.112   2.696   7.777 -0.0447  0.0857  0.0505
  185CHOL    R4 2075   5.103   2.554   7.521  0.2594 -0.2458  0.2024
  185CHOL    R5 2076   4.934   2.642   7.627  0.1202 -0.1534 -0.0735
  185CHOL    C1 2077   4.818   2.279   7.607  0.2540 -0.2187  0.2608
  185CHOL    C2 2078   4.623   1.950   7.609  0.1161  0.2796 -0.1475
  186CHOL   ROH 2079   1.955   4.940   7.508 -0.1945  0.0989  0.0189
  186CHOL    R1 2080   2.023   4.810   7.265 -0.1324  0.0515  0.0592
  186CHOL    R2 2081   1.835   4.749   7.072 -0.0932 -0.0174  0.0306
  186CHOL    R3 2082   2.004   4.888   6.910 -0.0782 -0.0266  0.0415
  186CHOL    R4 2083   1.860   4.709   6.729  0.0792 -0.1516  0.0589
  186CHOL    R5 2084   2.076   4.728   6.747  0.0559 -0.0619  0.1429
  186CHOL    C1 2085   2.033   4.815   6.379  0.1937 -0.2385  0.0856
  186CHOL    C2 2086   2.199   4.710   5.980 -0.0552  0.1548  0.1029
  187CHOL   ROH 2087   5.082   5.538   7.313  0.1330  0.0430 -0.0069
  187CHOL    R1 2088   4.958   5.462   7.070  0.1045  0.0523  0.0043
  187CHOL    R2 2089   4.851   5.646   6.894  0.0541  0.0579  0.0382
  187CHOL    R3 2090   5.013   5.521   6.715  0.0430  0.0957  0.0022
  187CHOL    R4 2091   4.786   5.616   6.556 -0.0891 -0.0913  0.0782
  187CHOL    R5 2092   4.862   5.412   6.564  0.0355 -0.0430  0.1094
  187CHOL    C1 2093   4.900   5.481   6.191 -0.1831 -0.1427  0.0676
  187CHOL    C2 2094   4.991   5.491   5.811  0.0574 -0.0664 -0.1082
  188CHOL   ROH 2095   4.208   1.423   5.013 -0.2811 -0.2130 -0.0003
  188CHOL    R1 2096   4.391   1.512   5.210 -0.1306 -0.1738 -0.1553
  188CHOL    R2 2097   4.325   1.528   5.478 -0.0140  0.1311 -0.1406
  188CHOL    R3 2098   4.547   1.373   5.508 -0.1258 -0.0210 -0.0855
  188CHOL    R4 2099   4.425   1.382   5.775 -0.0104  0.3376 -0.0384
  188CHOL    R5 2100   4.631   1.432   5.724  0.0120  0.1229 -0.1758
  188CHOL    C1 2101   4.691   1.152   5.976 -0.1132  0.3152  0.0729
  188CHOL    C2 2102   4.776   1.137   6.373 -0.0581 -0.2765  0.1011
  189CHOL   ROH 2103   2.474   0.278   7.596  0.1770  0.0115 -0.0385
  189CHOL    R1 2104   2.534   0.223   7.324  0.0181  0.0796 -0.0893
  189CHOL    R2 2105   2.395   0.339   7.116 -0.0418  0.2123  0.0148
  189CHOL    R3 2106   2.643   0.414   7.034 -0.0494  0.1369 -0.0751
  189CHOL    R4 2107   2.475   0.439   6.795 -0.0698 -0.0168 -0.0648
  189CHOL    R5 2108   2.661   0.327   6.812 -0.0818 -0.0155 -0.0137
  189CHOL    C1 2109   2.755   0.568   6.531 -0.0931 -0.2210 -0.1956
  189CHOL    C2 2110   3.088   0.667   6.338 -0.2822  0.0523 -0.1675
  190CHOL   ROH 2111   0.787   0.542   7.375  0.0386 -0.0076 -0.0136
  190CHOL    R1 2112   0.640   0.654   7.161  0.0890 -0.0888 -0.0872
  190CHOL    R2 2113   0.755   0.710   6.916  0.1343 -0.2116 -0.0798
  190CHOL    R3 2114   0.552   0.556   6.821  0.1321 -0.2239 -0.0642
  190CHOL    R4 2115   0.613   0.741   6.602  0.2494 -0.3296 -0.1475
  190CHOL    R5 2116   0.418   0.708   6.693  0.2028 -0.2472 -0.1848
  190CHOL    C1 2117   0.339   0.615   6.331  0.3143 -0.4098 -0.1723
  190CHOL    C2 2118   0.417   0.806   5.937  0.1175 -0.4223  0.0739
  191CHOL   ROH 2119   4.917   4.615   7.481 -0.1265  0.0258 -0.0660
  191CHOL    R1 2120   4.919   4.634   7.198 -0.1114 -0.0597 -0.0713
  191CHOL    R2 2121   5.142   4.574   7.047 -0.0653  0.0198 -0.0295
  191CHOL    R3 2122   4.970   4.407   6.918  0.0414 -0.1168  0.0004
  191CHOL    R4 2123   5.174   4.472   6.718  0.0937 -0.1476  0.0353
  191CHOL    R5 2124   4.959   4.494   6.695  0.0891 -0.2400 -0.0539
  191CHOL    C1 2125   5.031   4.257   6.406  0.2864 -0.3733  0.1012
  191CHOL    C2 2126   4.900   4.497   6.216 -0.3801  0.1056 -0.3497
  192CHOL   ROH 2127  -0.542   7.221   5.228  0.0026  0.3054 -0.1585
  192CHOL    R1 2128  -0.289   7.333   5.291  0.0722  0.1707 -0.1968
  192CHOL    R2 2129  -0.168   7.299   5.536 -0.0167  0.2955 -0.1379
  192CHOL    R3 2130   0.039   7.208   5.385 -0.0418  0.0057 -0.0068
  192CHOL    R4 2131   0.163   7.304   5.634 -0.0299  0.2184 -0.0867
  192CHOL    R5 2132   0.217   7.363   5.431  0.0386 -0.0389 -0.1504
  192CHOL    C1 2133   0.551   7.222   5.550 -0.0611 -0.0985  0.0661
  192CHOL    C2 2134   0.718   7.440   5.347  0.1878 -0.0772 -0.0897
  193CHOL   ROH 2135   0.220   7.275   7.141  0.0712 -0.0558 -0.0572
  193CHOL    R1 2136   0.184   7.106   6.917 -0.1225 -0.0216 -0.0546
  193CHOL    R2 2137  -0.050   7.102   6.770 -0.1497  0.2098 -0.0305
  193CHOL    R3 2138   0.118   7.149   6.561 -0.1224  0.0483 -0.0449
  193CHOL    R4 2139  -0.143   7.097   6.437 -0.1726  0.2843 -0.0246
  193CHOL    R5 2140   0.045   6.996   6.391 -0.2710  0.1119 -0.0345
  193CHOL    C1 2141  -0.040   7.138   6.048 -0.1603  0.1761 -0.0347
  193CHOL    C2 2142  -0.304   7.343   6.003 -0.1232 -0.2777  0.0371
  194CHOL   ROH 2143   2.603   2.342   4.910 -0.1038 -0.0508 -0.1037
  194CHOL    R1 2144   2.425   2.420   5.116  0.0539  0.1923 -0.0586
  194CHOL    R2 2145   2.376   2.263   5.337 -0.1980  0.2005 -0.1147
  194CHOL    R3 2146   2.448   2.487   5.473  0.2094  0.0319 -0.0347
  194CHOL    R4 2147   2.310   2.321   5.672 -0.3243  0.2908 -0.1535
  194CHOL    R5 2148   2.264   2.529   5.621  0.1733  0.4179 -0.1662
  194CHOL    C1 2149   2.339   2.566   5.993 -0.0155  0.1850 -0.1010
  194CHOL    C2 2150   2.549   2.530   6.291 -0.3649  0.0335  0.0561
  195CHOL   ROH 2151   4.162   6.031   4.207 -0.0190  0.1015 -0.1565
  195CHOL    R1 2152   4.129   5.987   4.485  0.0495  0.0883 -0.1506
  195CHOL    R2 2153   4.233   6.157   4.676 -0.0158  0.1503 -0.1722
  195CHOL    R3 2154   3.976   6.164   4.764 -0.0060  0.0082 -0.1290
  195CHOL    R4 2155   4.130   6.302   4.972 -0.0368  0.0580 -0.1337
  195CHOL    R5 2156   3.994   6.134   5.001  0.0508 -0.0171 -0.1344
  195CHOL    C1 2157   3.829   6.393   5.228 -0.0398 -0.1293 -0.0707
  195CHOL    C2 2158   3.859   6.753   5.315  0.0770 -0.0728  0.2759
  196CHOL   ROH 2159   0.322   5.390   7.131  0.1137  0.0272  0.0750
  196CHOL    R1 2160   0.279   5.383   6.851  0.0699 -0.1136  0.0842
  196CHOL    R2 2161   0.351   5.592   6.685 -0.2947 -0.0350  0.0162
  196CHOL    R3 2162   0.486   5.397   6.552 -0.0026  0.1415  0.0433
  196CHOL    R4 2163   0.385   5.573   6.341 -0.3270 -0.0732  0.0149
  196CHOL    R5 2164   0.356   5.358   6.355  0.0206 -0.1209  0.0772
  196CHOL    C1 2165   0.530   5.379   6.017 -0.0716  0.0703  0.0395
  196CHOL    C2 2166   0.784   5.455   5.877  0.1634 -0.0573  0.0172
  197CHOL   ROH 2167   0.493   2.794   6.767 -0.2647 -0.2706  0.1756
  197CHOL    R1 2168   0.495   2.861   6.492 -0.1325 -0.0221  0.2343
  197CHOL    R2 2169   0.393   2.693   6.297  0.2521  0.0065 -0.0008
  197CHOL    R3 2170   0.246   2.912   6.231  0.0039 -0.1306  0.0819
  197CHOL    R4 2171   0.248   2.747   5.988  0.3810  0.0629 -0.0529
  197CHOL    R5 2172   0.306   2.957   6.003  0.0958  0.1323  0.1548
  197CHOL    C1 2173   0.025   2.984   5.746  0.2231 -0.0330 -0.0055
  197CHOL    C2 2174   0.036   3.109   5.400  0.0529  0.1389 -0.2563
  198CHOL   ROH 2175   4.271   3.595   5.818 -0.0004  0.1494 -0.1232
  198CHOL    R1 2176   4.450   3.802   5.892 -0.0177  0.2128 -0.2579
  198CHOL    R2 2177   4.651   3.766   6.078 -0.1280  0.3985 -0.0991
  198CHOL    R3 2178   4.809   3.859   5.877 -0.0015  0.1494 -0.1198
  198CHOL    R4 2179   4.954   3.926   6.123 -0.0879  0.3296 -0.1194
  198CHOL    R5 2180   4.900   4.063   5.963  0.0358  0.1986 -0.2756
  198CHOL    C1 2181   5.279   4.106   5.961  0.0542  0.0556 -0.1506
  198CHOL    C2 2182   5.573   4.292   5.967 -0.1644  0.2249 -0.1012
  199CHOL   ROH 2183   5.185   0.655   7.633 -0.0673  0.1710  0.1390
  199CHOL    R1 2184   4.932   0.696   7.513 -0.0183  0.1716  0.0319
  199CHOL    R2 2185   4.839   0.946   7.443  0.0648  0.1622 -0.1323
  199CHOL    R3 2186   4.806   0.829   7.199  0.1238  0.0397 -0.0814
  199CHOL    R4 2187   4.641   1.072   7.189 -0.0849 -0.1099 -0.1539
  199CHOL    R5 2188   4.576   0.869   7.145  0.0832 -0.1806 -0.0637
  199CHOL    C1 2189   4.495   1.036   6.812 -0.1166 -0.3833 -0.1188
  199CHOL    C2 2190   4.437   1.387   6.631 -0.2102 -0.2309  0.2927
  200CHOL   ROH 2191   4.354   3.936   4.471  0.2799 -0.1688  0.2088
  200CHOL    R1 2192   4.187   4.097   4.633  0.1899 -0.0764  0.0267
  200CHOL    R2 2193   4.039   3.994   4.842 -0.0305  0.0192 -0.0798
  200CHOL    R3 2194   4.166   4.187   4.985 -0.0911  0.0070 -0.0085
  200CHOL    R4 2195   3.900   4.168   5.107 -0.0719 -0.1491  0.0106
  200CHOL    R5 2196   3.996   4.349   5.032 -0.1496 -0.0786  0.0796
  200CHOL    C1 2197   3.939   4.450   5.395 -0.1529 -0.2586  0.1302
  200CHOL    C2 2198   3.657   4.805   5.515  0.0396  0.0624  0.4191
  201CHOL   ROH 2199   4.829   2.626   8.848 -0.0727 -0.2844  0.0269
  201CHOL    R1 2200   4.568   2.524   8.805 -0.1116 -0.1517 -0.0622
  201CHOL    R2 2201   4.413   2.599   8.590  0.0475 -0.1689 -0.1891
  201CHOL    R3 2202   4.399   2.331   8.548 -0.0834 -0.1829 -0.0562
  201CHOL    R4 2203   4.216   2.447   8.350  0.0131 -0.1925 -0.1449
  201CHOL    R5 2204   4.168   2.291   8.495 -0.0921 -0.0934 -0.0762
  201CHOL    C1 2205   4.088   2.107   8.171 -0.1300 -0.2195  0.0055
  201CHOL    C2 2206   3.842   1.845   8.177 -0.4258 -0.0763  0.2609
  202CHOL   ROH 2207   2.239   6.941   7.296 -0.1058  0.2098 -0.1601
  202CHOL    R1 2208   2.112   6.984   7.046  0.0321  0.1565 -0.2408
  202CHOL    R2 2209   2.214   6.885   6.809  0.0315 -0.1135 -0.1354
  202CHOL    R3 2210   1.966   6.777   6.785 -0.0665  0.1096 -0.1479
  202CHOL    R4 2211   2.108   6.691   6.544 -0.1141 -0.0759 -0.1053
  202CHOL    R5 2212   1.916   6.793   6.551 -0.0193  0.1027 -0.1560
  202CHOL    C1 2213   1.814   6.476   6.366 -0.2910  0.1556 -0.0995
  202CHOL    C2 2214   1.390   6.420   6.258  0.1581 -0.1064  0.2226
  203CHOL   ROH 2215   0.624   5.073   7.479 -0.1169  0.2869 -0.0336
  203CHOL    R1 2216   0.680   5.191   7.228  0.0144  0.1033 -0.0920
  203CHOL    R2 2217   0.904   5.126   7.080 -0.0761 -0.2477 -0.0798
  203CHOL    R3 2218   0.721   5.075   6.885 -0.1548 -0.1060 -0.0445
  203CHOL    R4 2219   0.981   5.056   6.750 -0.1852 -0.4312 -0.0686
  203CHOL    R5 2220   0.812   5.181   6.690 -0.0585 -0.2615 -0.0865
  203CHOL    C1 2221   0.853   4.969   6.375 -0.3226 -0.4050 -0.0289
  203CHOL    C2 2222   1.015   5.174   6.224 -0.2734  0.4078 -0.1231
  204CHOL   ROH 2223   5.096   1.479   8.586  0.0742 -0.0898 -0.1627
  204CHOL    R1 2224   4.867   1.636   8.535  0.0250 -0.1750 -0.2011
  204CHOL    R2 2225   4.626   1.527   8.455  0.0100 -0.2896  0.0046
  204CHOL    R3 2226   4.529   1.664   8.669  0.0796 -0.1125 -0.0733
  204CHOL    R4 2227   4.311   1.668   8.473 -0.0146 -0.3434  0.0206
  204CHOL    R5 2228   4.400   1.841   8.573 -0.0052 -0.2281 -0.1785
  204CHOL    C1 2229   4.037   1.879   8.685  0.0364 -0.2085 -0.0432
  204CHOL    C2 2230   3.638   2.014   8.616  0.2995  0.0668  0.0573
  205CHOL   ROH 2231   7.434   3.025   6.857  0.3323  0.0990  0.0829
  205CHOL    R1 2232   7.446   3.067   6.578  0.2575  0.0699  0.0737
  205CHOL    R2 2233   7.244   2.988   6.406  0.2945 -0.1298  0.1072
  205CHOL    R3 2234   7.252   3.248   6.329  0.0634 -0.1306  0.0799
  205CHOL    R4 2235   7.191   3.100   6.084  0.4023 -0.2161  0.0598
  205CHOL    R5 2236   7.353   3.243   6.112  0.2208 -0.0392  0.1566
  205CHOL    C1 2237   7.167   3.410   5.824  0.2481 -0.2671  0.0066
  205CHOL    C2 2238   6.948   3.689   5.594 -0.0053  0.0359  0.2127
  206CHOL   ROH 2239   6.841   0.834   4.293 -0.1400 -0.1311 -0.0337
  206CHOL    R1 2240   6.674   0.711   4.485 -0.0940 -0.1685 -0.0169
  206CHOL    R2 2241   6.545   0.471   4.439 -0.0759 -0.1788 -0.0182
  206CHOL    R3 2242   6.669   0.398   4.670 -0.0278 -0.1872 -0.0469
  206CHOL    R4 2243   6.482   0.179   4.612  0.0515 -0.2453 -0.0833
  206CHOL    R5 2244   6.497   0.292   4.798  0.0241 -0.2847 -0.0576
  206CHOL    C1 2245   6.562  -0.061   4.929  0.1709 -0.2917 -0.1481
  206CHOL    C2 2246   6.351  -0.277   5.109  0.0848  0.2483 -0.1590
  207CHOL   ROH 2247   0.308   1.287   7.069 -0.2389 -0.3776  0.0524
  207CHOL    R1 2248   0.317   1.151   6.821 -0.0352 -0.1005 -0.0947
  207CHOL    R2 2249   0.097   1.131   6.655  0.0293 -0.1594 -0.1573
  207CHOL    R3 2250   0.266   1.237   6.470 -0.0478  0.2206 -0.0202
  207CHOL    R4 2251   0.029   1.158   6.317  0.2372 -0.3723 -0.2205
  207CHOL    R5 2252   0.236   1.101   6.276  0.4320  0.1015 -0.0359
  207CHOL    C1 2253   0.148   1.274   5.947  0.2859 -0.1395 -0.1286
  207CHOL    C2 2254  -0.153   1.435   5.618 -0.3655  0.1942 -0.0428
  208CHOL   ROH 2255   0.264   5.331   4.169  0.0068 -0.1899  0.0636
  208CHOL    R1 2256   0.192   5.153   4.376 -0.0788 -0.0368  0.1655
  208CHOL    R2 2257   0.378   5.042   4.547 -0.1204 -0.1296  0.1351
  208CHOL    R3 2258   0.217   5.146   4.739  0.0471  0.0897  0.1636
  208CHOL    R4 2259   0.355   4.923   4.871 -0.3507 -0.2461  0.0786
  208CHOL    R5 2260   0.139   4.955   4.861 -0.3114  0.1558  0.0696
  208CHOL    C1 2261   0.189   4.951   5.240 -0.3276 -0.1081  0.0725
  208CHOL    C2 2262   0.124   4.709   5.662 -0.2244  0.0193  0.0734
  209CHOL   ROH 2263   3.922   4.681   7.476  0.1730 -0.0815  0.0871
  209CHOL    R1 2264   3.748   4.500   7.346  0.0431  0.1269 -0.0362
  209CHOL    R2 2265   3.783   4.422   7.083  0.1650  0.0498  0.0004
  209CHOL    R3 2266   3.776   4.172   7.190 -0.2484  0.0678  0.0298
  209CHOL    R4 2267   3.750   4.131   6.900  0.4933  0.0414 -0.0507
  209CHOL    R5 2268   3.616   4.055   7.055  0.0356  0.1340 -0.3815
  209CHOL    C1 2269   3.724   3.727   6.893  0.2964  0.0533 -0.0529
  209CHOL    C2 2270   3.496   3.588   6.690 -0.0866  0.4929 -0.0960
  210CHOL   ROH 2271   6.717   4.395   7.543  0.2560  0.0739  0.0246
  210CHOL    R1 2272   6.771   4.437   7.269  0.0539  0.0664 -0.0180
  210CHOL    R2 2273   6.895   4.247   7.110  0.1925  0.1683 -0.0350
  210CHOL    R3 2274   6.676   4.282   6.954  0.0597 -0.1324  0.0766
  210CHOL    R4 2275   6.893   4.221   6.766  0.0749  0.2648 -0.0421
  210CHOL    R5 2276   6.759   4.393   6.758 -0.2050  0.0594  0.0679
  210CHOL    C1 2277   6.685   4.238   6.418 -0.1183  0.0387  0.0584
  210CHOL    C2 2278   6.501   4.283   6.072 -0.4814 -0.3139  0.2495
  211CHOL   ROH 2279   0.946   2.356   4.097  0.2432 -0.1118  0.1749
  211CHOL    R1 2280   0.765   2.478   4.278  0.0587 -0.1306  0.0082
  211CHOL    R2 2281   0.573   2.335   4.415  0.1467 -0.2046  0.0606
  211CHOL    R3 2282   0.688   2.451   4.633 -0.0381  0.0932  0.0055
  211CHOL    R4 2283   0.464   2.295   4.741  0.1163 -0.0845  0.0652
  211CHOL    R5 2284   0.503   2.507   4.775 -0.1369 -0.0118 -0.0822
  211CHOL    C1 2285   0.509   2.381   5.135 -0.0749  0.2650  0.0161
  211CHOL    C2 2286   0.453   2.710   5.453  0.1265 -0.1444 -0.0621
  212CHOL   ROH 2287   2.418   6.227   4.516  0.0283 -0.0312  0.0128
  212CHOL    R1 2288   2.165   6.192   4.638  0.0021  0.1417  0.0082
  212CHOL    R2 2289   2.110   5.984   4.810 -0.1731  0.1190 -0.0789
  212CHOL    R3 2290   2.033   6.184   4.977  0.0067  0.1169  0.0106
  212CHOL    R4 2291   1.925   5.940   5.099 -0.2354  0.1510 -0.1128
  212CHOL    R5 2292   1.813   6.120   5.049 -0.0635  0.2868 -0.0371
  212CHOL    C1 2293   1.746   6.102   5.424 -0.1028  0.1676 -0.0486
  212CHOL    C2 2294   1.575   5.886   5.766  0.0089  0.0454  0.0597
  213CHOL   ROH 2295   5.419   5.883   7.218  0.1520 -0.1521 -0.0091
  213CHOL    R1 2296   5.393   5.973   6.951  0.0412  0.0394  0.0635
  213CHOL    R2 2297   5.389   5.801   6.736  0.2608  0.2058 -0.0848
  213CHOL    R3 2298   5.156   5.929   6.678  0.0956 -0.0362  0.0305
  213CHOL    R4 2299   5.238   5.804   6.425  0.2069  0.2369 -0.0583
  213CHOL    R5 2300   5.189   6.014   6.457 -0.0440  0.1539  0.0860
  213CHOL    C1 2301   4.931   5.926   6.190  0.0204  0.0277  0.0654
  213CHOL    C2 2302   4.758   5.927   5.842  0.1216 -0.0273 -0.1468
  214CHOL   ROH 2303   3.303   6.757   7.356  0.1159 -0.1690  0.1074
  214CHOL    R1 2304   3.176   6.745   7.103  0.0828 -0.0488  0.1174
  214CHOL    R2 2305   3.155   6.965   6.937  0.0905  0.0247  0.2085
  214CHOL    R3 2306   3.273   6.799   6.757  0.0486  0.0814  0.1285
  214CHOL    R4 2307   3.159   7.013   6.595 -0.1430  0.0309  0.2054
  214CHOL    R5 2308   3.126   6.800   6.568 -0.0674  0.0211  0.2208
  214CHOL    C1 2309   3.271   6.886   6.227 -0.3183  0.0878  0.1286
  214CHOL    C2 2310   3.231   7.201   5.902 -0.0827  0.2833 -0.2353
  215CHOL   ROH 2311   5.049   3.148   4.527 -0.2029 -0.1692 -0.0499
  215CHOL    R1 2312   5.131   3.282   4.763 -0.1485 -0.0867 -0.1156
  215CHOL    R2 2313   5.031   3.219   5.012 -0.0514 -0.0346 -0.0656
  215CHOL    R3 2314   5.294   3.192   5.075 -0.0248  0.0349 -0.1429
  215CHOL    R4 2315   5.160   3.240   5.332  0.0101 -0.1510 -0.0818
  215CHOL    R5 2316   5.329   3.351   5.251 -0.0497 -0.0397 -0.0659
  215CHOL    C1 2317   5.482   3.227   5.578  0.0709 -0.1536 -0.1638
  215CHOL    C2 2318   5.404   3.229   5.948 -0.0510 -0.0254 -0.3804
  216CHOL   ROH 2319   3.623   1.143   7.560  0.0409  0.1181  0.0661
  216CHOL    R1 2320   3.769   1.336   7.413  0.0345  0.0563 -0.0240
  216CHOL    R2 2321   3.659   1.478   7.203 -0.0167  0.0627  0.0006
  216CHOL    R3 2322   3.743   1.692   7.347  0.1067  0.0538 -0.0588
  216CHOL    R4 2323   3.669   1.803   7.086 -0.0221  0.0575 -0.0121
  216CHOL    R5 2324   3.860   1.829   7.188  0.0384  0.0270 -0.1267
  216CHOL    C1 2325   3.755   2.193   7.153  0.0907  0.0461 -0.0754
  216CHOL    C2 2326   3.933   2.476   7.067  0.1244 -0.0062  0.3323
  217CHOL   ROH 2327   1.932   5.361   4.612 -0.4749  0.2066 -0.2029
  217CHOL    R1 2328   1.895   5.510   4.850 -0.1373  0.1974 -0.1407
  217CHOL    R2 2329   1.664   5.495   5.001 -0.0131  0.3574  0.0695
  217CHOL    R3 2330   1.838   5.436   5.202  0.1273  0.1851 -0.0979
  217CHOL    R4 2331   1.582   5.487   5.337  0.3006  0.4253  0.1512
  217CHOL    R5 2332   1.773   5.583   5.380  0.4370  0.2424 -0.0273
  217CHOL    C1 2333   1.697   5.428   5.721  0.6150  0.3030  0.0416
  217CHOL    C2 2334   1.405   5.438   5.963 -0.2298  0.3680 -0.3331
  218CHOL   ROH 2335   1.069   6.046   3.933 -0.0059 -0.1842 -0.1381
  218CHOL    R1 2336   0.951   5.951   4.172  0.0978 -0.2415 -0.1085
  218CHOL    R2 2337   1.098   5.831   4.373  0.2341 -0.0131 -0.0645
  218CHOL    R3 2338   0.981   6.021   4.528  0.0169 -0.0908 -0.1314
  218CHOL    R4 2339   1.028   5.795   4.710  0.2578  0.0212 -0.0565
  218CHOL    R5 2340   0.838   5.897   4.676  0.1466 -0.1991 -0.0981
  218CHOL    C1 2341   0.877   5.952   5.051  0.0678 -0.0318 -0.1147
  218CHOL    C2 2342   1.096   5.859   5.406  0.1718 -0.2336 -0.2492
  219CHOL   ROH 2343   5.286   5.107   4.580 -0.1921 -0.1453  0.1415
  219CHOL    R1 2344   5.208   5.147   4.849 -0.1522 -0.1204  0.1491
  219CHOL    R2 2345   5.292   4.982   5.054 -0.0406 -0.0406  0.1656
  219CHOL    R3 2346   5.375   5.216   5.165 -0.1156  0.0174  0.1013
  219CHOL    R4 2347   5.356   5.029   5.390  0.2795 -0.0304  0.1066
  219CHOL    R5 2348   5.262   5.225   5.376  0.0978 -0.1038  0.2269
  219CHOL    C1 2349   5.471   5.276   5.690  0.3956  0.0300  0.0118
  219CHOL    C2 2350   5.585   5.485   6.033 -0.0828  0.0334 -0.0892
  220CHOL   ROH 2351   2.297   4.289   6.595  0.0825  0.0901  0.1746
  220CHOL    R1 2352   2.161   4.238   6.351 -0.0139  0.1570  0.2142
  220CHOL    R2 2353   2.194   4.003   6.210  0.0783  0.2766  0.0411
  220CHOL    R3 2354   1.923   3.992   6.228  0.0931  0.0683  0.1790
  220CHOL    R4 2355   1.986   3.846   5.982  0.0890  0.1009  0.1499
  220CHOL    R5 2356   1.847   4.012   6.003 -0.0333 -0.0011  0.2110
  220CHOL    C1 2357   1.611   3.744   5.868  0.1091 -0.1970  0.3428
  220CHOL    C2 2358   1.293   3.727   5.744  0.1320 -0.2977 -0.0799
  221CHOL   ROH 2359   1.672   1.806   7.568  0.1337 -0.0352 -0.0885
  221CHOL    R1 2360   1.822   2.032   7.490 -0.1605  0.1579 -0.1086
  221CHOL    R2 2361   2.065   2.012   7.360  0.0664  0.4488  0.2548
  221CHOL    R3 2362   1.944   2.174   7.178  0.0230  0.0482 -0.0894
  221CHOL    R4 2363   2.220   2.148   7.083  0.2344  0.4599  0.3525
  221CHOL    R5 2364   2.112   2.334   7.120 -0.1786  0.3088  0.0133
  221CHOL    C1 2365   2.197   2.379   6.751  0.2913  0.0903  0.0863
  221CHOL    C2 2366   2.474   2.512   6.771  0.1262  0.0963 -0.1115
  222CHOL   ROH 2367   1.513   6.581   6.759  0.1007  0.0851 -0.0397
  222CHOL    R1 2368   1.451   6.854   6.716  0.0090  0.0642 -0.0424
  222CHOL    R2 2369   1.388   6.954   6.466 -0.0432  0.0376 -0.0410
  222CHOL    R3 2370   1.165   7.043   6.593 -0.0623 -0.0319 -0.0257
  222CHOL    R4 2371   1.179   7.204   6.349 -0.1305 -0.0281 -0.0260
  222CHOL    R5 2372   1.163   7.279   6.552 -0.1398 -0.0329 -0.0258
  222CHOL    C1 2373   0.849   7.433   6.401 -0.1992 -0.1316 -0.0029
  222CHOL    C2 2374   0.756   7.767   6.364  0.0066  0.1085 -0.3261
  223CHOL   ROH 2375   6.138   5.989   4.006  0.1629 -0.2328  0.1197
  223CHOL    R1 2376   6.171   6.197   4.195  0.0134 -0.1695  0.0775
  223CHOL    R2 2377   5.984   6.252   4.391  0.0241 -0.3380  0.1350
  223CHOL    R3 2378   6.197   6.223   4.558  0.1150 -0.0912  0.0658
  223CHOL    R4 2379   5.999   6.374   4.714 -0.0311 -0.3514  0.1428
  223CHOL    R5 2380   6.206   6.431   4.677 -0.1085 -0.0871  0.0834
  223CHOL    C1 2381   6.207   6.418   5.058  0.0220 -0.1275  0.0823
  223CHOL    C2 2382   6.116   6.321   5.452 -0.0235 -0.1348  0.0851
  224CHOL   ROH 2383   4.091   6.380   6.890 -0.0079  0.1058 -0.1622
  224CHOL    R1 2384   4.214   6.373   6.635  0.1842  0.0082 -0.0701
  224CHOL    R2 2385   4.132   6.535   6.426  0.1254 -0.2978 -0.2928
  224CHOL    R3 2386   4.394   6.608   6.422  0.0392  0.0307 -0.1694
  224CHOL    R4 2387   4.301   6.654   6.149  0.2430 -0.6426 -0.3727
  224CHOL    R5 2388   4.474   6.535   6.209  0.3437 -0.3086  0.0472
  224CHOL    C1 2389   4.645   6.792   5.984  0.2305 -0.5349 -0.3034
  224CHOL    C2 2390   4.765   6.664   5.611 -0.1280 -0.1369  0.1330
  225CHOL   ROH 2391   2.384   7.218   4.088  0.0152 -0.1929  0.0502
  225CHOL    R1 2392   2.426   7.195   4.367  0.0146  0.0630  0.0746
  225CHOL    R2 2393   2.312   7.368   4.550 -0.3137 -0.0055 -0.0560
  225CHOL    R3 2394   2.220   7.138   4.662  0.0618 -0.0965  0.0776
  225CHOL    R4 2395   2.160   7.346   4.860 -0.2538 -0.0757 -0.0325
  225CHOL    R5 2396   2.270   7.161   4.895  0.0470  0.1138  0.0623
  225CHOL    C1 2397   1.985   7.116   5.145  0.1335 -0.2020  0.1067
  225CHOL    C2 2398   2.071   7.112   5.475  0.1132 -0.0049  0.1006
  226CHOL   ROH 2399   2.243   2.324   8.318 -0.0283  0.0202 -0.1609
  226CHOL    R1 2400   2.415   2.475   8.151  0.0337  0.0990 -0.0288
  226CHOL    R2 2401   2.687   2.492   8.194  0.0395 -0.0155  0.0115
  226CHOL    R3 2402   2.700   2.408   7.936  0.0331  0.1760 -0.0517
  226CHOL    R4 2403   2.969   2.507   7.995  0.0460  0.0726  0.0279
  226CHOL    R5 2404   2.843   2.568   7.829  0.0681  0.2230  0.0707
  226CHOL    C1 2405   3.146   2.437   7.637  0.0437  0.3038 -0.0216
  226CHOL    C2 2406   3.345   2.238   7.378 -0.1502 -0.0761 -0.2101
  227CHOL   ROH 2407   2.359   3.366   8.158 -0.1305 -0.0213  0.0745
  227CHOL    R1 2408   2.380   3.302   7.883 -0.0083  0.0073  0.0776
  227CHOL    R2 2409   2.179   3.355   7.702  0.0362 -0.0605  0.0131
  227CHOL    R3 2410   2.377   3.485   7.568  0.0304  0.0275  0.0876
  227CHOL    R4 2411   2.218   3.357   7.358  0.0793  0.0658  0.0176
  227CHOL    R5 2412   2.433   3.338   7.387  0.0832  0.0978  0.0422
  227CHOL    C1 2413   2.427   3.479   7.033  0.0990  0.2220  0.0902
  227CHOL    C2 2414   2.452   3.336   6.714 -0.1744 -0.0225 -0.0596
  228CHOL   ROH 2415   0.654   1.285   4.425  0.2540 -0.4460  0.1139
  228CHOL    R1 2416   0.464   1.258   4.633  0.1373 -0.0990  0.0585
  228CHOL    R2 2417   0.494   1.075   4.839 -0.1789 -0.0422  0.1551
  228CHOL    R3 2418   0.462   1.295   4.995  0.0477  0.0749  0.0421
  228CHOL    R4 2419   0.465   1.071   5.183 -0.1008  0.1673  0.1658
  228CHOL    R5 2420   0.312   1.224   5.168  0.0245  0.2948  0.1182
  228CHOL    C1 2421   0.419   1.275   5.530  0.1574  0.3994  0.0660
  228CHOL    C2 2422   0.456   1.555   5.759 -0.1387 -0.1172  0.0049
  229CHOL   ROH 2423   3.509   2.767  11.077 -0.0132  0.0485 -0.0379
  229CHOL    R1 2424   3.376   2.598  11.262  0.0056 -0.0169 -0.0848
  229CHOL    R2 2425   3.326   2.332  11.210  0.1190 -0.0289 -0.1197
  229CHOL    R3 2426   3.455   2.295  11.447  0.0736 -0.0038 -0.0902
  229CHOL    R4 2427   3.358   2.028  11.371  0.3139 -0.0630 -0.2183
  229CHOL    R5 2428   3.323   2.130  11.561  0.1667 -0.1545 -0.1908
  229CHOL    C1 2429   3.498   1.816  11.687  0.3848 -0.0591 -0.2479
  229CHOL    C2 2430   3.498   1.498  11.663  0.1323  0.0039 -0.1849
  230CHOL   ROH 2431   4.074   4.547   5.852  0.1910 -0.0025  0.2270
  230CHOL    R1 2432   3.964   4.774   5.981  0.2935  0.1239  0.0946
  230CHOL    R2 2433   3.837   4.759   6.226 -0.1669  0.2338 -0.1269
  230CHOL    R3 2434   4.017   4.952   6.294  0.0062 -0.0458  0.2431
  230CHOL    R4 2435   3.785   5.003   6.466 -0.1719  0.1562 -0.0487
  230CHOL    R5 2436   3.883   5.146   6.335  0.2087  0.1113  0.1729
  230CHOL    C1 2437   3.923   5.325   6.669 -0.0124 -0.1514  0.3441
  230CHOL    C2 2438   3.807   5.558   6.869  0.2818  0.2481  0.0901
  231CHOL   ROH 2439   6.777   1.883   7.242 -0.0549  0.0466  0.0306
  231CHOL    R1 2440   6.732   1.932   6.967  0.0567  0.0115  0.0049
  231CHOL    R2 2441   6.788   1.746   6.771  0.1442 -0.0121  0.0490
  231CHOL    R3 2442   6.528   1.787   6.702  0.1704 -0.0284 -0.0604
  231CHOL    R4 2443   6.680   1.853   6.460  0.2491 -0.1999 -0.0542
  231CHOL    R5 2444   6.534   1.980   6.560  0.2319 -0.1212 -0.1828
  231CHOL    C1 2445   6.373   1.955   6.215  0.3349 -0.3247 -0.2169
  231CHOL    C2 2446   6.374   2.220   5.946  0.3216 -0.2112 -0.1994
  232CHOL   ROH 2447   6.132   3.562   7.358  0.1691 -0.3543 -0.1291
  232CHOL    R1 2448   5.937   3.653   7.173 -0.0888 -0.3455  0.1429
  232CHOL    R2 2449   5.990   3.683   6.904 -0.2903  0.2043  0.1624
  232CHOL    R3 2450   5.773   3.522   6.876 -0.0557 -0.1010  0.0111
  232CHOL    R4 2451   5.825   3.624   6.606 -0.1673  0.2103  0.0896
  232CHOL    R5 2452   5.636   3.634   6.715 -0.2055 -0.1576  0.0874
  232CHOL    C1 2453   5.525   3.438   6.407  0.1246 -0.0727 -0.0949
  232CHOL    C2 2454   5.411   3.712   6.192 -0.3924 -0.0440  0.3560
  233CHOL   ROH 2455   0.632   4.076   3.781 -0.1118 -0.0121 -0.0117
  233CHOL    R1 2456   0.627   3.951   4.035 -0.2796 -0.0811 -0.0449
  233CHOL    R2 2457   0.787   4.034   4.245 -0.0378 -0.4487 -0.0571
  233CHOL    R3 2458   0.550   4.048   4.377  0.0169 -0.0128  0.0018
  233CHOL    R4 2459   0.745   3.982   4.584 -0.1082 -0.6749 -0.1001
  233CHOL    R5 2460   0.561   3.874   4.541 -0.3713 -0.1968 -0.1685
  233CHOL    C1 2461   0.498   3.967   4.905 -0.0979 -0.3974 -0.0700
  233CHOL    C2 2462   0.433   4.014   5.357  0.0389  0.0826  0.3242
  234CHOL   ROH 2463   2.203   5.961   7.489  0.2377  0.2206  0.1346
  234CHOL    R1 2464   2.251   5.814   7.252  0.3009  0.1740  0.1759
  234CHOL    R2 2465   2.049   5.741   7.078  0.3070 -0.1018  0.2763
  234CHOL    R3 2466   2.206   5.866   6.895  0.1160 -0.0112  0.1713
  234CHOL    R4 2467   2.091   5.638   6.751  0.0448  0.0100  0.2044
  234CHOL    R5 2468   2.302   5.687   6.768  0.0469  0.0527  0.0306
  234CHOL    C1 2469   2.263   5.694   6.389 -0.2871  0.1600  0.0641
  234CHOL    C2 2470   2.557   5.649   6.118 -0.0512 -0.0049  0.0093
  235CHOL   ROH 2471   2.581   4.189  10.215  0.0151  0.1952  0.1335
  235CHOL    R1 2472   2.708   3.949  10.293  0.0813  0.2156  0.0893
  235CHOL    R2 2473   2.784   3.898  10.554 -0.1031  0.0988  0.1225
  235CHOL    R3 2474   2.636   3.673  10.519  0.0435  0.0384 -0.1358
  235CHOL    R4 2475   2.821   3.607  10.737 -0.1207  0.0158 -0.0044
  235CHOL    R5 2476   2.791   3.494  10.553  0.1047  0.1000 -0.0947
  235CHOL    C1 2477   2.704   3.227  10.811  0.0067 -0.0893 -0.3208
  235CHOL    C2 2478   3.016   3.139  10.878  0.0238  0.4097 -0.2113
  236CHOL   ROH 2479   5.684   1.951   7.401  0.3486  0.1193 -0.0262
  236CHOL    R1 2480   5.667   1.998   7.122  0.2279  0.1075 -0.0219
  236CHOL    R2 2481   5.572   1.809   6.944  0.1341  0.1080  0.0294
  236CHOL    R3 2482   5.404   2.010   6.872  0.1172  0.1161  0.0922
  236CHOL    R4 2483   5.408   1.830   6.641  0.1054  0.1547  0.0489
  236CHOL    R5 2484   5.448   2.044   6.639  0.0963  0.1626  0.0910
  236CHOL    C1 2485   5.154   2.031   6.397  0.0728  0.1894  0.1193
  236CHOL    C2 2486   4.814   2.116   6.202 -0.0140  0.1523  0.1879
  237PIPC   NC3 2487   0.422   6.916  14.672 -0.1396  0.5522 -0.1523
  237PIPC   PO4 2488   0.593   6.658  14.393  0.2472 -0.0691 -0.1604
  237PIPC   GL1 2489   0.404   6.379  14.091  0.0620 -0.4026 -0.0987
  237PIPC   GL2 2490   0.158   6.492  14.001 -0.1218  0.2203 -0.4277
  237PIPC   C1A 2491   0.367   6.257  13.631  0.0306  0.2419  0.1178
  237PIPC   D2A 2492   0.406   5.901  13.263  0.1344 -0.1192  0.2053
  237PIPC   D3A 2493   0.812   5.829  13.032  0.1438  0.0840 -0.2134
  237PIPC   C4A 2494   1.050   5.499  13.295  0.0719  0.0790  0.1380
  237PIPC   C1B 2495   0.120   6.719  13.700  0.0129 -0.0647  0.1518
  237PIPC   C2B 2496   0.317   6.741  13.394 -0.1918  0.0998  0.0080
  237PIPC   C3B 2497   0.480   6.786  12.991  0.0934  0.2543  0.3240
  237PIPC   C4B 2498   0.629   7.007  12.691  0.1213 -0.0564  0.1176
  238PIPC   NC3 2499   3.507   3.934  13.747 -0.0781 -0.1105  0.0780
  238PIPC   PO4 2500   3.195   4.254  13.706 -0.0608 -0.0505 -0.1410
  238PIPC   GL1 2501   3.166   4.706  13.609  0.0893  0.2433  0.0550
  238PIPC   GL2 2502   3.203   4.824  13.299  0.1099 -0.0257  0.1114
  238PIPC   C1A 2503   2.941   5.054  13.635  0.0729  0.0033 -0.0598
  238PIPC   D2A 2504   2.586   5.365  13.652  0.2891  0.3541 -0.4252
  238PIPC   D3A 2505   2.714   5.235  13.177  0.2876  0.0635 -0.0631
  238PIPC   C4A 2506   2.539   4.989  12.908  0.0007 -0.0912 -0.1364
  238PIPC   C1B 2507   3.054   4.980  12.874 -0.2203  0.0493 -0.0120
  238PIPC   C2B 2508   2.889   5.097  12.543  0.1528 -0.0911  0.2110
  238PIPC   C3B 2509   2.597   4.931  12.304 -0.0174  0.0815  0.0033
  238PIPC   C4B 2510   2.610   4.691  12.044 -0.3570  0.1405 -0.1345
  239PIPC   NC3 2511   5.174   0.473  14.166 -0.0059  0.0116 -0.0036
  239PIPC   PO4 2512   5.200   1.009  14.220 -0.1854  0.1625 -0.2709
  239PIPC   GL1 2513   5.259   1.216  13.812  0.3563  0.2419 -0.2762
  239PIPC   GL2 2514   5.549   1.132  13.677  0.2407 -0.0409  0.0499
  239PIPC   C1A 2515   5.086   1.457  13.554  0.1912  0.0064 -0.1113
  239PIPC   D2A 2516   4.835   1.781  13.351  0.1114 -0.1860  0.1865
  239PIPC   D3A 2517   4.685   1.766  12.988 -0.0510  0.1056 -0.0517
  239PIPC   C4A 2518   4.781   1.784  12.593  0.0959  0.3426 -0.1887
  239PIPC   C1B 2519   5.541   1.157  13.288  0.0022 -0.1230  0.3604
  239PIPC   C2B 2520   5.584   1.169  12.842  0.2321 -0.0415  0.3933
  239PIPC   C3B 2521   5.506   1.052  12.431  0.1957  0.2863 -0.2925
  239PIPC   C4B 2522   5.500   1.104  11.984  0.0434 -0.1867  0.2354
  240PIPC   NC3 2523   1.695   2.401  14.389  0.2213 -0.1460  0.1817
  240PIPC   PO4 2524   1.531   2.159  13.985 -0.2705  0.1080  0.2231
  240PIPC   GL1 2525   1.656   1.957  13.594 -0.6235  0.1389  0.1375
  240PIPC   GL2 2526   1.998   1.941  13.411  0.0809 -0.2138  0.1146
  240PIPC   C1A 2527   1.383   1.803  13.208  0.1577  0.1365 -0.1556
  240PIPC   D2A 2528   1.424   1.790  12.750 -0.1784 -0.1931 -0.1628
  240PIPC   D3A 2529   1.042   1.867  12.845 -0.0816 -0.1032 -0.2142
  240PIPC   C4A 2530   0.932   2.010  13.171  0.0930 -0.1988  0.0365
  240PIPC   C1B 2531   2.218   1.800  13.124 -0.1305 -0.2625 -0.2025
  240PIPC   C2B 2532   2.500   1.822  12.665 -0.2289  0.1032 -0.3638
  240PIPC   C3B 2533   2.492   1.802  12.222 -0.0839  0.1647 -0.0194
  240PIPC   C4B 2534   2.490   1.663  11.811  0.2966 -0.1876 -0.0875
  241PIPC   NC3 2535   2.621   5.692  14.053  0.2164  0.0590 -0.3469
  241PIPC   PO4 2536   2.335   5.319  14.110  0.2843  0.3958 -0.4865
  241PIPC   GL1 2537   2.206   5.101  13.713  0.0453 -0.0070 -0.1614
  241PIPC   GL2 2538   1.892   5.121  13.466  0.1827 -0.0474  0.0612
  241PIPC   C1A 2539   2.355   4.854  13.450  0.0630 -0.0757  0.0032
  241PIPC   D2A 2540   2.723   4.712  13.324 -0.0783  0.0333  0.1434
  241PIPC   D3A 2541   2.671   4.514  13.019 -0.2185 -0.0458  0.0715
  241PIPC   C4A 2542   2.964   4.582  12.537 -0.0516  0.0903 -0.1840
  241PIPC   C1B 2543   2.076   5.182  13.028  0.0404  0.1840  0.0079
  241PIPC   C2B 2544   2.193   5.158  12.602 -0.0468 -0.0595 -0.1445
  241PIPC   C3B 2545   2.319   5.362  12.161  0.1927 -0.1883  0.0400
  241PIPC   C4B 2546   2.634   5.208  11.788 -0.0941 -0.0491 -0.0112
  242PIPC   NC3 2547   3.296   5.025  14.174 -0.6835  0.3417 -0.0544
  242PIPC   PO4 2548   3.150   5.486  14.066 -0.0293  0.1662 -0.2721
  242PIPC   GL1 2549   3.515   5.419  13.899  0.2911  0.2239 -0.3192
  242PIPC   GL2 2550   3.678   5.608  13.869  0.1559 -0.2915  0.3204
  242PIPC   C1A 2551   3.465   5.138  13.508 -0.0862 -0.0344 -0.0549
  242PIPC   D2A 2552   3.460   5.131  13.057 -0.0441  0.0178  0.0227
  242PIPC   D3A 2553   3.743   5.487  12.910  0.1520 -0.0516  0.0199
  242PIPC   C4A 2554   3.641   5.620  12.457  0.0014  0.2030  0.2176
  242PIPC   C1B 2555   3.854   5.575  13.487 -0.0752 -0.4639 -0.0817
  242PIPC   C2B 2556   4.004   5.828  13.145  0.0503 -0.1907 -0.0363
  242PIPC   C3B 2557   4.151   5.816  12.715 -0.0350  0.1391 -0.2865
  242PIPC   C4B 2558   4.111   5.793  12.356 -0.0988  0.3023  0.0272
  243PIPC   NC3 2559   3.231   3.478  14.023 -0.2752  0.0722 -0.1132
  243PIPC   PO4 2560   2.890   3.611  13.877  0.0589 -0.0138 -0.0249
  243PIPC   GL1 2561   2.662   3.464  13.521 -0.0366 -0.4475  0.1316
  243PIPC   GL2 2562   2.745   3.557  13.168 -0.3505 -0.0108  0.0947
  243PIPC   C1A 2563   2.303   3.747  13.355  0.2297  0.1493 -0.2142
  243PIPC   D2A 2564   2.346   4.188  13.369  0.1616 -0.0028 -0.2058
  243PIPC   D3A 2565   2.466   4.037  13.005  0.1542 -0.1840 -0.1240
  243PIPC   C4A 2566   2.264   3.972  12.657  0.3067 -0.2557  0.1153
  243PIPC   C1B 2567   2.630   3.665  12.742  0.4104 -0.6936 -0.1452
  243PIPC   C2B 2568   2.607   3.584  12.323  0.0698 -0.0860  0.1232
  243PIPC   C3B 2569   2.580   3.190  12.021 -0.1236  0.3498  0.3078
  243PIPC   C4B 2570   2.616   2.755  11.794  0.0614 -0.2045  0.1257
  244PIPC   NC3 2571   5.188   6.227  13.977 -0.0043 -0.0571 -0.1038
  244PIPC   PO4 2572   5.307   5.843  13.973  0.4745  0.2896  0.1477
  244PIPC   GL1 2573   5.471   6.063  13.596  0.1684 -0.2257 -0.0054
  244PIPC   GL2 2574   5.367   6.373  13.517  0.1876  0.2000  0.1464
  244PIPC   C1A 2575   5.684   5.982  13.218 -0.4775  0.4613 -0.0276
  244PIPC   D2A 2576   5.679   6.040  12.761  0.2382  0.1948  0.4405
  244PIPC   D3A 2577   5.967   5.880  12.572 -0.0969  0.0982  0.2313
  244PIPC   C4A 2578   6.105   6.057  12.239  0.1235  0.1555 -0.3781
  244PIPC   C1B 2579   5.379   6.340  13.090 -0.0754 -0.1680  0.3629
  244PIPC   C2B 2580   5.299   6.310  12.625  0.1084  0.1070  0.1695
  244PIPC   C3B 2581   5.396   6.468  12.323 -0.1000 -0.1106 -0.0735
  244PIPC   C4B 2582   5.717   6.525  12.174 -0.1154  0.1795 -0.1081
  245PIPC   NC3 2583   6.469   2.618  13.924  0.1136 -0.1890  0.0651
  245PIPC   PO4 2584   6.871   2.660  13.866  0.4662 -0.0308 -0.0790
  245PIPC   GL1 2585   6.699   2.507  13.462  0.0678  0.2088  0.0921
  245PIPC   GL2 2586   6.505   2.347  13.363 -0.1263  0.2848  0.0788
  245PIPC   C1A 2587   6.909   2.748  13.227  0.0123  0.0681 -0.0258
  245PIPC   D2A 2588   6.869   3.068  12.912  0.0721 -0.0652 -0.2169
  245PIPC   D3A 2589   6.999   3.370  12.568  0.0639 -0.0140 -0.0528
  245PIPC   C4A 2590   7.397   3.723  12.490 -0.0670 -0.1596  0.1438
  245PIPC   C1B 2591   6.827   2.347  12.995 -0.0595 -0.2225 -0.1712
  245PIPC   C2B 2592   6.984   2.624  12.727  0.1328  0.1013 -0.0504
  245PIPC   C3B 2593   6.886   2.877  12.456 -0.1118 -0.1840 -0.1729
  245PIPC   C4B 2594   6.785   3.103  12.179 -0.1587  0.2219  0.2393
  246PIPC   NC3 2595   6.641   3.977  14.112 -0.2003  0.1306 -0.1145
  246PIPC   PO4 2596   6.773   3.573  14.369  0.1488  0.1279 -0.2843
  246PIPC   GL1 2597   6.902   3.610  13.851 -0.2312  0.0277  0.1635
  246PIPC   GL2 2598   6.729   3.894  13.646  0.2989  0.3085 -0.2297
  246PIPC   C1A 2599   7.160   3.641  13.473  0.2473  0.1516 -0.0711
  246PIPC   D2A 2600   7.144   3.483  13.029 -0.1542  0.0369 -0.2530
  246PIPC   D3A 2601   7.483   3.725  13.006 -0.0122 -0.2660  0.1111
  246PIPC   C4A 2602   7.818   3.858  12.791  0.3483 -0.0282  0.2884
  246PIPC   C1B 2603   6.708   3.811  13.210 -0.3594 -0.3099  0.0652
  246PIPC   C2B 2604   6.999   3.940  12.908  0.0313  0.2618 -0.0184
  246PIPC   C3B 2605   6.900   4.265  12.584  0.1681 -0.3811 -0.1540
  246PIPC   C4B 2606   6.542   4.506  12.431  0.1231 -0.3352 -0.2039
  247PIPC   NC3 2607   0.752   5.064  14.085 -0.0668 -0.0612 -0.0505
  247PIPC   PO4 2608   1.105   4.808  14.130  0.1325  0.0272  0.1498
  247PIPC   GL1 2609   1.131   4.973  13.733 -0.2231 -0.0024 -0.2365
  247PIPC   GL2 2610   1.468   4.865  13.644 -0.0922 -0.1286  0.1091
  247PIPC   C1A 2611   0.990   4.989  13.356 -0.0373 -0.1254  0.0534
  247PIPC   D2A 2612   1.012   5.118  12.947 -0.1667  0.0993 -0.1863
  247PIPC   D3A 2613   1.058   5.546  12.775 -0.2477  0.2109  0.3197
  247PIPC   C4A 2614   1.279   5.590  12.543  0.1555  0.3522  0.1184
  247PIPC   C1B 2615   1.477   4.900  13.225 -0.2263  0.1922 -0.0264
  247PIPC   C2B 2616   1.683   4.949  12.776  0.3901  0.1676 -0.2390
  247PIPC   C3B 2617   1.828   4.802  12.363  0.1200  0.1983 -0.1091
  247PIPC   C4B 2618   1.637   4.889  11.976 -0.0283  0.0928  0.1622
  248PIPC   NC3 2619   3.888   0.804  13.755 -0.0278 -0.2484  0.0697
  248PIPC   PO4 2620   3.613   0.548  13.983 -0.0994  0.0118  0.1976
  248PIPC   GL1 2621   3.388   0.292  13.703  0.2532  0.0215 -0.2561
  248PIPC   GL2 2622   3.224   0.293  13.392  0.1547  0.3920  0.1753
  248PIPC   C1A 2623   3.655  -0.009  13.356 -0.0003  0.0234  0.3614
  248PIPC   D2A 2624   3.814  -0.143  12.957  0.1325 -0.1327  0.1608
  248PIPC   D3A 2625   3.533  -0.114  12.716  0.0974  0.0541  0.0090
  248PIPC   C4A 2626   3.668  -0.018  12.302  0.1912 -0.0265  0.1825
  248PIPC   C1B 2627   3.197   0.112  13.002  0.2351 -0.0425  0.4371
  248PIPC   C2B 2628   3.036   0.030  12.553 -0.2698  0.1021 -0.2486
  248PIPC   C3B 2629   2.684  -0.107  12.363  0.0346  0.1361 -0.2299
  248PIPC   C4B 2630   2.448  -0.118  11.927  0.2712  0.0631 -0.0978
  249PIPC   NC3 2631   3.166   3.701  13.433  0.1841 -0.4002 -0.0056
  249PIPC   PO4 2632   3.159   3.312  13.578 -0.1031 -0.1235  0.1645
  249PIPC   GL1 2633   3.193   3.203  13.147 -0.0091  0.2610  0.1209
  249PIPC   GL2 2634   3.212   3.488  12.972  0.1742 -0.0167  0.0712
  249PIPC   C1A 2635   3.389   3.042  12.758 -0.1192 -0.0767  0.0705
  249PIPC   D2A 2636   3.474   3.118  12.329 -0.2607 -0.0539 -0.2237
  249PIPC   D3A 2637   3.560   3.254  11.987  0.3684 -0.0349 -0.3282
  249PIPC   C4A 2638   3.550   3.013  11.671  0.0281 -0.0888  0.0529
  249PIPC   C1B 2639   3.095   3.553  12.592 -0.0981  0.0319  0.1537
  249PIPC   C2B 2640   3.131   3.564  12.131 -0.0159  0.2289 -0.0130
  249PIPC   C3B 2641   2.777   3.563  11.845  0.0456  0.2137  0.0006
  249PIPC   C4B 2642   2.280   3.511  11.868 -0.3743 -0.2042  0.0485
  250PIPC   NC3 2643   1.771   3.957  14.673 -0.0777 -0.2543 -0.0586
  250PIPC   PO4 2644   1.727   4.126  14.236 -0.0758  0.0373  0.0840
  250PIPC   GL1 2645   1.553   4.210  13.802  0.1175 -0.3032 -0.1215
  250PIPC   GL2 2646   1.239   4.307  13.697  0.0534  0.3418  0.0376
  250PIPC   C1A 2647   1.482   4.394  13.311 -0.3451  0.0542  0.2242
  250PIPC   D2A 2648   1.139   4.537  12.946  0.1510  0.0084  0.2300
  250PIPC   D3A 2649   1.349   4.657  12.543  0.0317 -0.2927  0.0197
  250PIPC   C4A 2650   1.352   5.078  12.415  0.4552 -0.1976  0.0142
  250PIPC   C1B 2651   0.887   4.504  13.435 -0.0816 -0.1781 -0.1696
  250PIPC   C2B 2652   0.714   4.335  13.114 -0.1343  0.0539 -0.1514
  250PIPC   C3B 2653   0.641   4.346  12.749  0.2924  0.3025 -0.0183
  250PIPC   C4B 2654   0.413   4.125  12.370  0.2737  0.4339 -0.0854
  251PIPC   NC3 2655   7.693   3.827  14.513 -0.1316 -0.2673 -0.0511
  251PIPC   PO4 2656   7.413   3.768  14.211 -0.1334  0.3371  0.2318
  251PIPC   GL1 2657   7.214   4.052  13.814  0.0208  0.2475 -0.0076
  251PIPC   GL2 2658   7.118   4.279  13.939  0.1151  0.1326 -0.0437
  251PIPC   C1A 2659   6.989   4.259  13.469 -0.1618 -0.1741  0.0926
  251PIPC   D2A 2660   6.978   4.586  13.199 -0.3150 -0.3060 -0.0666
  251PIPC   D3A 2661   6.767   4.692  12.912 -0.1378 -0.1335 -0.0369
  251PIPC   C4A 2662   6.467   4.901  12.874  0.3504 -0.2853 -0.2164
  251PIPC   C1B 2663   7.333   4.666  13.647 -0.0732 -0.1071 -0.0478
  251PIPC   C2B 2664   7.383   4.926  13.349  0.1599 -0.3096  0.3985
  251PIPC   C3B 2665   7.483   4.966  12.946  0.1193  0.2669 -0.2689
  251PIPC   C4B 2666   7.499   4.992  12.496 -0.0148 -0.1461  0.1702
  252PIPC   NC3 2667   4.904   5.670  14.278 -0.1865  0.0212  0.2152
  252PIPC   PO4 2668   4.632   5.989  14.098 -0.0440 -0.3430  0.1302
  252PIPC   GL1 2669   4.689   6.318  13.827 -0.1756  0.1018 -0.1959
  252PIPC   GL2 2670   4.852   6.154  13.581 -0.2473 -0.1741  0.1791
  252PIPC   C1A 2671   4.440   6.454  13.491 -0.3323 -0.1965 -0.0351
  252PIPC   D2A 2672   4.274   6.788  13.391 -0.0738 -0.0704 -0.0050
  252PIPC   D3A 2673   4.231   6.830  12.970 -0.1630 -0.0199  0.0441
  252PIPC   C4A 2674   4.477   6.856  12.657  0.0024  0.0738  0.2645
  252PIPC   C1B 2675   5.055   5.982  13.231 -0.0427 -0.1519 -0.0734
  252PIPC   C2B 2676   5.039   5.939  12.768 -0.0030  0.0646  0.1906
  252PIPC   C3B 2677   4.952   5.618  12.417 -0.1253  0.1189  0.1222
  252PIPC   C4B 2678   4.690   5.599  12.137  0.1953 -0.1630 -0.0268
  253PIPC   NC3 2679   1.695   5.641  14.182 -0.1063  0.2280 -0.2001
  253PIPC   PO4 2680   2.153   5.789  14.232  0.1057 -0.0652 -0.0186
  253PIPC   GL1 2681   1.963   5.846  13.790 -0.0737  0.0910  0.2343
  253PIPC   GL2 2682   1.989   5.559  13.712 -0.0057 -0.1132  0.2556
  253PIPC   C1A 2683   1.975   5.930  13.350 -0.0966 -0.0842 -0.0979
  253PIPC   D2A 2684   1.898   6.047  12.924  0.0675  0.0720  0.1066
  253PIPC   D3A 2685   1.909   6.061  12.564 -0.2446  0.2585  0.2418
  253PIPC   C4A 2686   1.598   6.245  12.357  0.3129 -0.0758 -0.0965
  253PIPC   C1B 2687   2.259   5.531  13.367  0.2143 -0.1595  0.1263
  253PIPC   C2B 2688   2.210   5.664  12.969 -0.0002 -0.0343 -0.2331
  253PIPC   C3B 2689   2.270   5.749  12.457  0.2615 -0.3001 -0.0013
  253PIPC   C4B 2690   2.519   5.811  12.065  0.0206 -0.0225 -0.1604
  254PIPC   NC3 2691   4.345   1.269  14.212  0.1700 -0.0559  0.0696
  254PIPC   PO4 2692   4.254   1.589  13.978 -0.0174 -0.0610 -0.0510
  254PIPC   GL1 2693   4.390   1.862  13.663 -0.1253 -0.1632  0.6333
  254PIPC   GL2 2694   4.316   1.734  13.388  0.0120 -0.0503  0.3157
  254PIPC   C1A 2695   4.537   2.226  13.386 -0.1195 -0.1016 -0.0780
  254PIPC   D2A 2696   4.637   2.424  12.997 -0.0672  0.0929 -0.2453
  254PIPC   D3A 2697   4.738   2.362  12.515 -0.0928  0.2350 -0.3033
  254PIPC   C4A 2698   4.657   2.336  12.019 -0.3302 -0.0300  0.0145
  254PIPC   C1B 2699   4.265   1.483  12.976 -0.0979 -0.1526  0.0739
  254PIPC   C2B 2700   4.313   1.244  12.647 -0.2290 -0.0110 -0.0298
  254PIPC   C3B 2701   4.430   1.039  12.283  0.0220  0.5086 -0.2983
  254PIPC   C4B 2702   4.216   0.746  12.135  0.0849  0.2276  0.0635
  255PIPC   NC3 2703   4.826  -0.328   9.916  0.0661  0.1605  0.1884
  255PIPC   PO4 2704   4.994  -0.099  10.404  0.0363 -0.1258  0.3895
  255PIPC   GL1 2705   5.196   0.084  10.816 -0.0086  0.1491 -0.1528
  255PIPC   GL2 2706   5.468   0.224  10.892 -0.1744  0.1356 -0.2899
  255PIPC   C1A 2707   4.984   0.018  11.145 -0.0378 -0.0379 -0.2051
  255PIPC   D2A 2708   4.957   0.100  11.559  0.1569 -0.0372  0.0960
  255PIPC   D3A 2709   4.739   0.513  11.548  0.0751  0.0065  0.1283
  255PIPC   C4A 2710   4.359   0.485  11.724 -0.2554 -0.1173 -0.3315
  255PIPC   C1B 2711   5.380   0.339  11.290  0.0432 -0.0346  0.1191
  255PIPC   C2B 2712   5.310   0.495  11.708 -0.3554 -0.1563 -0.0787
  255PIPC   C3B 2713   5.094   0.856  11.806 -0.0785  0.1058  0.0686
  255PIPC   C4B 2714   4.697   1.081  11.840  0.0684  0.1244 -0.5543
  256PIPC   NC3 2715   1.332   0.662   9.967 -0.1970 -0.1171 -0.4465
  256PIPC   PO4 2716   1.149   0.329  10.210  0.0951  0.0883 -0.3920
  256PIPC   GL1 2717   1.389   0.429  10.583  0.1671 -0.1058 -0.1412
  256PIPC   GL2 2718   1.554   0.635  10.433  0.0144 -0.0597  0.2265
  256PIPC   C1A 2719   1.822   0.480  10.872 -0.2121  0.2231 -0.1272
  256PIPC   D2A 2720   2.176   0.450  11.228 -0.0502  0.0033 -0.1094
  256PIPC   D3A 2721   2.394   0.805  11.468 -0.0423 -0.1307 -0.0513
  256PIPC   C4A 2722   2.745   1.007  11.252  0.2907 -0.0914  0.4128
  256PIPC   C1B 2723   1.958   0.848  10.578 -0.3093 -0.0377  0.1292
  256PIPC   C2B 2724   2.216   0.976  10.912 -0.0614 -0.0946  0.2266
  256PIPC   C3B 2725   2.379   1.296  11.069  0.0966 -0.0540 -0.1863
  256PIPC   C4B 2726   2.550   1.577  11.259  0.0485  0.1621 -0.0148
  257PIPC   NC3 2727   2.551   3.528   9.143  0.0327 -0.2742  0.0661
  257PIPC   PO4 2728   2.590   3.932   9.027 -0.1378 -0.3341  0.0647
  257PIPC   GL1 2729   2.809   3.652   8.740  0.1310  0.2067 -0.0743
  257PIPC   GL2 2730   2.687   3.703   8.413 -0.1652 -0.1308  0.2159
  257PIPC   C1A 2731   2.943   3.286   8.445 -0.2312 -0.2434  0.0925
  257PIPC   D2A 2732   2.912   2.841   8.558 -0.0756 -0.0600 -0.2168
  257PIPC   D3A 2733   3.115   2.513   8.497  0.1235  0.2598 -0.2466
  257PIPC   C4A 2734   3.173   2.108   8.519  0.2040  0.0848 -0.1150
  257PIPC   C1B 2735   2.796   3.621   7.978 -0.2194  0.0123 -0.0045
  257PIPC   C2B 2736   2.852   3.462   7.615  0.1091 -0.0619 -0.0014
  257PIPC   C3B 2737   2.959   3.324   7.140  0.2719 -0.3076  0.2093
  257PIPC   C4B 2738   3.002   2.965   6.896  0.1128  0.1498  0.0938
  258PIPC   NC3 2739   2.189   0.667   9.528 -0.0364 -0.0542 -0.2804
  258PIPC   PO4 2740   1.855   0.627   9.783 -0.1469  0.0342  0.2825
  258PIPC   GL1 2741   1.952   0.540  10.079 -0.0886 -0.4597  0.2202
  258PIPC   GL2 2742   2.218   0.799  10.038  0.0095 -0.2613  0.4701
  258PIPC   C1A 2743   2.152   0.396  10.418 -0.0344 -0.1479 -0.2003
  258PIPC   D2A 2744   2.360   0.336  10.810 -0.0522  0.0787  0.0476
  258PIPC   D3A 2745   2.076   0.008  10.843  0.0742  0.0059  0.4423
  258PIPC   C4A 2746   1.737   0.129  10.503 -0.2189 -0.0697  0.0075
  258PIPC   C1B 2747   2.500   0.850  10.444  0.0091 -0.2119  0.1977
  258PIPC   C2B 2748   2.719   1.001  10.700  0.0897 -0.2807 -0.0088
  258PIPC   C3B 2749   2.928   1.322  10.931  0.1807 -0.1836 -0.0653
  258PIPC   C4B 2750   3.101   1.660  11.119 -0.0481  0.1206  0.1749
  259PIPC   NC3 2751   3.518   4.669   9.667  0.2052 -0.4078  0.2698
  259PIPC   PO4 2752   3.679   5.100   9.826 -0.1843  0.0892  0.0070
  259PIPC   GL1 2753   3.454   4.819  10.178 -0.2301 -0.1786 -0.0137
  259PIPC   GL2 2754   3.493   4.517  10.143 -0.1591 -0.1954  0.0242
  259PIPC   C1A 2755   3.156   4.823  10.490  0.1217 -0.0017 -0.1611
  259PIPC   D2A 2756   2.870   4.793  10.648 -0.0720 -0.2300 -0.3057
  259PIPC   D3A 2757   2.817   4.751  11.044  0.1168 -0.0738 -0.1639
  259PIPC   C4A 2758   2.673   4.357  11.206 -0.0533 -0.4251  0.0203
  259PIPC   C1B 2759   3.441   4.015  10.212 -0.0207 -0.4241  0.0317
  259PIPC   C2B 2760   3.282   3.854  10.625 -0.0236  0.0506  0.0306
  259PIPC   C3B 2761   3.227   3.573  10.994 -0.0654  0.0283  0.0680
  259PIPC   C4B 2762   2.889   3.577  11.240 -0.0632  0.1026 -0.2449
  260PIPC   NC3 2763   5.394   3.563   9.808  0.1654  0.3099  0.2646
  260PIPC   PO4 2764   5.665   3.682  10.209  0.0735  0.0367 -0.3214
  260PIPC   GL1 2765   5.588   3.540  10.519  0.2335  0.1584 -0.0310
  260PIPC   GL2 2766   5.270   3.548  10.523  0.0448  0.1255  0.0805
  260PIPC   C1A 2767   5.591   3.259  10.838 -0.3040 -0.0602  0.0333
  260PIPC   D2A 2768   5.640   3.185  11.346 -0.0069  0.2458 -0.5732
  260PIPC   D3A 2769   6.108   3.163  11.359 -0.0335  0.0844  0.1577
  260PIPC   C4A 2770   6.169   3.191  10.912 -0.0879 -0.1741 -0.0478
  260PIPC   C1B 2771   5.040   3.379  10.926 -0.1121  0.1512  0.2295
  260PIPC   C2B 2772   4.713   3.116  11.173 -0.1504  0.1269  0.0304
  260PIPC   C3B 2773   4.426   2.865  11.454 -0.2546 -0.2282  0.1992
  260PIPC   C4B 2774   4.294   2.575  11.847 -0.0964  0.1060 -0.0699
  261PIPC   NC3 2775   5.896   0.629   9.852  0.2690  0.2471  0.0996
  261PIPC   PO4 2776   5.839   1.089   9.784  0.0784  0.0763 -0.0719
  261PIPC   GL1 2777   5.708   1.246  10.172 -0.0501 -0.0583 -0.0362
  261PIPC   GL2 2778   5.331   1.267  10.246 -0.1344  0.3300  0.2098
  261PIPC   C1A 2779   5.653   1.239  10.631 -0.1157  0.0322  0.1004
  261PIPC   D2A 2780   5.979   1.038  10.883 -0.0934 -0.1899 -0.1584
  261PIPC   D3A 2781   6.299   1.069  11.119  0.1829 -0.2727 -0.0357
  261PIPC   C4A 2782   6.149   1.163  11.627  0.2830 -0.0229 -0.3085
  261PIPC   C1B 2783   5.147   1.045  10.653 -0.0401 -0.2376 -0.0970
  261PIPC   C2B 2784   4.773   1.114  10.809 -0.1589  0.0584 -0.1536
  261PIPC   C3B 2785   4.563   1.468  11.030 -0.3001 -0.0408  0.0382
  261PIPC   C4B 2786   4.551   1.700  11.379 -0.3153 -0.1023 -0.3068
  262PIPC   NC3 2787   3.304   5.422  10.102  0.2229  0.1040 -0.2447
  262PIPC   PO4 2788   2.861   5.653  10.163  0.0494 -0.0655  0.1364
  262PIPC   GL1 2789   2.991   5.504  10.581 -0.1521 -0.0930  0.1472
  262PIPC   GL2 2790   2.837   5.286  10.672  0.0994  0.0659  0.3288
  262PIPC   C1A 2791   3.291   5.659  10.853  0.2218 -0.0010  0.0367
  262PIPC   D2A 2792   3.484   6.130  10.989  0.1010  0.0383  0.0587
  262PIPC   D3A 2793   3.267   6.158  11.291  0.0836  0.0786 -0.3845
  262PIPC   C4A 2794   3.227   5.801  11.548 -0.1325  0.0115 -0.1929
  262PIPC   C1B 2795   3.198   5.141  10.869 -0.0759 -0.1134  0.2968
  262PIPC   C2B 2796   3.221   5.011  11.307  0.2603  0.0037  0.0549
  262PIPC   C3B 2797   2.922   4.791  11.546 -0.0755 -0.2564 -0.2198
  262PIPC   C4B 2798   2.825   4.395  11.723 -0.1805 -0.0614 -0.3091
  263PIPC   NC3 2799   2.746  -0.349   9.692 -0.0527  0.1058  0.0345
  263PIPC   PO4 2800   2.475   0.021   9.505  0.0157  0.1176 -0.0812
  263PIPC   GL1 2801   2.796   0.245   9.631  0.1418 -0.1892  0.1523
  263PIPC   GL2 2802   2.724   0.507   9.574 -0.1281  0.5001 -0.1910
  263PIPC   C1A 2803   3.076   0.322   9.996 -0.1545 -0.0306 -0.0220
  263PIPC   D2A 2804   3.243   0.274  10.438  0.2768 -0.2288 -0.1292
  263PIPC   D3A 2805   3.462   0.538  10.313 -0.2401 -0.2047 -0.0711
  263PIPC   C4A 2806   3.824   0.501  10.434 -0.1459  0.0541  0.0647
  263PIPC   C1B 2807   2.685   0.615  10.041  0.1890 -0.0942 -0.1029
  263PIPC   C2B 2808   3.004   0.753  10.328  0.2525 -0.0470 -0.0309
  263PIPC   C3B 2809   3.175   1.165  10.507  0.1203 -0.0944 -0.0013
  263PIPC   C4B 2810   3.184   1.545  10.611 -0.2064 -0.2013 -0.0151
  264PIPC   NC3 2811   4.601   6.051  10.237  0.0666  0.0222  0.0548
  264PIPC   PO4 2812   4.290   6.454  10.319  0.3418  0.0238 -0.0903
  264PIPC   GL1 2813   4.638   6.485  10.568  0.1527  0.0126 -0.1453
  264PIPC   GL2 2814   4.696   6.152  10.724  0.1856 -0.0695 -0.1209
  264PIPC   C1A 2815   4.891   6.610  10.739 -0.3655  0.0727 -0.0224
  264PIPC   D2A 2816   5.201   6.440  10.896 -0.0817  0.1571  0.2348
  264PIPC   D3A 2817   5.286   6.534  11.323 -0.5958  0.1705 -0.1834
  264PIPC   C4A 2818   5.146   6.301  11.764 -0.1171  0.1912 -0.0094
  264PIPC   C1B 2819   4.913   5.996  10.993  0.1417  0.0464 -0.1742
  264PIPC   C2B 2820   4.876   5.932  11.385 -0.0107  0.2564 -0.0683
  264PIPC   C3B 2821   4.740   6.060  11.822 -0.0630  0.0727 -0.3433
  264PIPC   C4B 2822   4.912   6.145  12.183 -0.1102  0.2738  0.0783
  265PIPC   NC3 2823   6.423   5.728   9.947 -0.1281 -0.0009 -0.2031
  265PIPC   PO4 2824   6.140   5.326  10.037  0.3955  0.3930  0.1622
  265PIPC   GL1 2825   6.029   5.598  10.407 -0.2498 -0.1165  0.2154
  265PIPC   GL2 2826   5.746   5.734  10.423  0.3727  0.0602  0.0268
  265PIPC   C1A 2827   5.950   5.969  10.755 -0.0976 -0.0791  0.0378
  265PIPC   D2A 2828   5.963   5.847  11.209 -0.1237  0.0633  0.3692
  265PIPC   D3A 2829   5.904   5.992  11.782 -0.1096 -0.2439  0.0861
  265PIPC   C4A 2830   5.581   6.004  12.145 -0.2420 -0.3089  0.2517
  265PIPC   C1B 2831   5.750   5.517  10.831 -0.0253 -0.0560  0.1530
  265PIPC   C2B 2832   5.543   5.340  11.144 -0.1833  0.1498 -0.1345
  265PIPC   C3B 2833   5.407   5.175  11.549 -0.2282 -0.1083 -0.1744
  265PIPC   C4B 2834   5.553   5.006  12.057 -0.1840 -0.2136 -0.0614
  266PIPC   NC3 2835   3.722   0.153   9.745 -0.2297 -0.0543  0.1480
  266PIPC   PO4 2836   3.526  -0.158  10.080  0.1326  0.1476  0.0026
  266PIPC   GL1 2837   3.665  -0.051  10.570 -0.4037 -0.2518  0.1692
  266PIPC   GL2 2838   3.935   0.007  10.677  0.0575  0.5747 -0.2932
  266PIPC   C1A 2839   3.561   0.247  10.897  0.3661 -0.3253 -0.0541
  266PIPC   D2A 2840   3.802   0.338  11.317 -0.2362 -0.0300 -0.3673
  266PIPC   D3A 2841   3.508   0.672  11.470  0.1672 -0.1221  0.0396
  266PIPC   C4A 2842   3.033   0.501  11.547 -0.3151  0.0594 -0.1908
  266PIPC   C1B 2843   3.765  -0.113  11.112  0.1460 -0.0509 -0.1175
  266PIPC   C2B 2844   3.850  -0.236  11.447 -0.1697 -0.0429  0.0521
  266PIPC   C3B 2845   3.954   0.055  11.791  0.0941 -0.3679 -0.2941
  266PIPC   C4B 2846   4.261   0.196  12.162  0.1585  0.0913  0.1083
  267PIPC   NC3 2847   1.165   4.915   9.850  0.0203 -0.2771 -0.0908
  267PIPC   PO4 2848   1.465   4.898  10.034 -0.0797  0.1557  0.0381
  267PIPC   GL1 2849   1.709   4.860  10.352  0.0576  0.0170 -0.2088
  267PIPC   GL2 2850   1.499   5.107  10.538  0.1659 -0.1390 -0.1225
  267PIPC   C1A 2851   1.904   4.608  10.627 -0.2232  0.4739  0.2689
  267PIPC   D2A 2852   2.300   4.628  10.442  0.0042  0.0115 -0.3776
  267PIPC   D3A 2853   2.435   4.959  10.705 -0.3787  0.2008  0.1225
  267PIPC   C4A 2854   2.036   5.019  10.894 -0.1008 -0.0116 -0.0431
  267PIPC   C1B 2855   1.392   5.127  11.069  0.2669 -0.1793 -0.3019
  267PIPC   C2B 2856   1.369   5.089  11.524  0.1849  0.0102  0.1843
  267PIPC   C3B 2857   1.396   5.318  11.964  0.1738  0.1105  0.0265
  267PIPC   C4B 2858   1.009   5.432  12.174 -0.3865 -0.2363  0.2222
  268PIPC   NC3 2859   3.922   7.051  10.247  0.0623  0.0532 -0.0910
  268PIPC   PO4 2860   4.397   6.965  10.329  0.1402  0.2285 -0.1949
  268PIPC   GL1 2861   4.315   6.811  10.746  0.0136 -0.1387 -0.2293
  268PIPC   GL2 2862   4.215   6.945  10.858  0.3228 -0.4323 -0.1051
  268PIPC   C1A 2863   4.487   6.480  11.041  0.1238  0.2524  0.0776
  268PIPC   D2A 2864   4.826   6.426  11.243  0.1269  0.0927  0.2481
  268PIPC   D3A 2865   4.570   6.431  11.527  0.0679 -0.0667 -0.0842
  268PIPC   C4A 2866   4.655   6.521  11.921  0.2863  0.2139  0.3904
  268PIPC   C1B 2867   4.250   6.910  11.310  0.1953  0.1059  0.0828
  268PIPC   C2B 2868   4.254   6.910  11.770  0.3582 -0.0571  0.2590
  268PIPC   C3B 2869   4.201   7.023  12.189  0.1968 -0.1167 -0.0847
  268PIPC   C4B 2870   4.201   7.293  12.653 -0.0899 -0.2309  0.0907
  269PIPC   NC3 2871   7.031  -0.130   9.885 -0.2035  0.0227 -0.0081
  269PIPC   PO4 2872   7.228  -0.361  10.237 -0.2268  0.2333 -0.3667
  269PIPC   GL1 2873   7.077  -0.176  10.563 -0.1655  0.0005 -0.2949
  269PIPC   GL2 2874   7.375  -0.199  10.696  0.0919  0.1589  0.3059
  269PIPC   C1A 2875   6.938   0.218  10.821  0.0201  0.0810 -0.0906
  269PIPC   D2A 2876   6.654   0.587  11.029 -0.1390  0.0643  0.1639
  269PIPC   D3A 2877   6.678   0.592  11.345 -0.1891  0.1374  0.0679
  269PIPC   C4A 2878   6.868   0.827  11.758 -0.0955 -0.2121 -0.0240
  269PIPC   C1B 2879   7.284   0.010  11.045  0.0745  0.2619 -0.3473
  269PIPC   C2B 2880   7.004   0.144  11.486  0.0711  0.0504 -0.0217
  269PIPC   C3B 2881   6.886   0.350  11.818  0.1006  0.0110 -0.3262
  269PIPC   C4B 2882   6.690   0.438  12.150 -0.0772 -0.3860 -0.1886
  270PIPC   NC3 2883   3.701   4.000   9.114  0.1224 -0.0260 -0.0309
  270PIPC   PO4 2884   3.258   3.790   9.039 -0.0039 -0.0041  0.2858
  270PIPC   GL1 2885   3.410   3.761   8.665  0.0489  0.0196 -0.1477
  270PIPC   GL2 2886   3.213   3.776   8.442  0.1998  0.1054  0.0924
  270PIPC   C1A 2887   3.424   3.295   8.573  0.3308 -0.0282  0.0327
  270PIPC   D2A 2888   3.389   2.891   8.807  0.0992 -0.3214 -0.2833
  270PIPC   D3A 2889   3.604   2.487   8.834  0.0647 -0.1424  0.4138
  270PIPC   C4A 2890   3.332   2.211   9.105 -0.1027 -0.0724 -0.3044
  270PIPC   C1B 2891   3.254   3.489   8.078 -0.0832  0.0468 -0.0611
  270PIPC   C2B 2892   3.389   3.407   7.627  0.2575 -0.0165 -0.0667
  270PIPC   C3B 2893   3.693   3.189   7.561  0.1843  0.3046  0.0211
  270PIPC   C4B 2894   3.818   2.955   7.206 -0.2615  0.1031  0.0584
  271PIPC   NC3 2895   2.159   1.268   8.725  0.2051  0.0209 -0.0323
  271PIPC   PO4 2896   2.138   1.034   9.066  0.0637  0.0912  0.1642
  271PIPC   GL1 2897   2.579   1.243   9.217  0.0099 -0.1890 -0.1413
  271PIPC   GL2 2898   2.549   1.039   9.601 -0.2070  0.0557 -0.2685
  271PIPC   C1A 2899   2.887   1.331   8.997 -0.0052  0.0351 -0.0244
  271PIPC   D2A 2900   3.162   1.644   8.792 -0.2220  0.0091  0.0999
  271PIPC   D3A 2901   3.082   1.789   9.317  0.0742 -0.0122  0.0653
  271PIPC   C4A 2902   2.972   1.427   9.597 -0.0149 -0.1245 -0.1086
  271PIPC   C1B 2903   2.798   1.127   9.950  0.1837 -0.1858  0.0136
  271PIPC   C2B 2904   3.029   1.424  10.098  0.0822 -0.0241  0.1786
  271PIPC   C3B 2905   3.453   1.607  10.172 -0.1894 -0.1059  0.3290
  271PIPC   C4B 2906   3.735   1.662  10.605 -0.0481 -0.4102 -0.0420
  272PIPC   NC3 2907   1.286   3.412   9.588  0.1319 -0.0847 -0.1227
  272PIPC   PO4 2908   1.635   3.499   9.764  0.1636  0.0042 -0.2418
  272PIPC   GL1 2909   1.800   3.426  10.212  0.2260 -0.1175  0.1063
  272PIPC   GL2 2910   1.822   3.126  10.226 -0.0233 -0.1309  0.1247
  272PIPC   C1A 2911   1.805   3.339  10.660  0.2787 -0.0104 -0.0871
  272PIPC   D2A 2912   1.915   3.338  11.176  0.1984  0.1458 -0.0149
  272PIPC   D3A 2913   2.201   3.667  11.456  0.0195  0.1651  0.3334
  272PIPC   C4A 2914   2.067   3.961  11.666 -0.1948 -0.1799 -0.3179
  272PIPC   C1B 2915   1.903   2.894  10.526 -0.1252  0.0752  0.1321
  272PIPC   C2B 2916   2.183   3.017  10.868 -0.0785 -0.0597  0.2885
  272PIPC   C3B 2917   2.566   2.856  11.079  0.0480  0.0543  0.3148
  272PIPC   C4B 2918   2.879   2.541  11.044  0.0977  0.2202  0.0428
  273PAPC   NC3 2919   3.864   1.883  13.740 -0.3102 -0.2950  0.0613
  273PAPC   PO4 2920   3.620   1.975  13.318  0.0625  0.2449 -0.0158
  273PAPC   GL1 2921   3.909   1.906  13.027 -0.1477 -0.3209  0.3693
  273PAPC   GL2 2922   3.731   1.964  12.802 -0.1742 -0.1154 -0.0502
  273PAPC   D1A 2923   4.290   2.011  12.878  0.0125 -0.1563  0.0924
  273PAPC   D2A 2924   4.216   1.789  12.578  0.2315  0.0153 -0.0252
  273PAPC   D3A 2925   4.394   1.880  12.276  0.0407 -0.0563 -0.2149
  273PAPC   D4A 2926   4.551   1.502  12.242 -0.1802  0.1160  0.3351
  273PAPC   C5A 2927   4.608   1.667  11.841 -0.1708  0.0758 -0.1376
  273PAPC   C1B 2928   3.716   1.950  12.358 -0.2521  0.1508  0.0110
  273PAPC   C2B 2929   3.572   2.164  11.985 -0.3720  0.1726 -0.1107
  273PAPC   C3B 2930   3.767   2.556  11.953  0.0478  0.4616  0.1300
  273PAPC   C4B 2931   3.871   2.624  11.488  0.1810 -0.4013 -0.0574
  274PAPC   NC3 2932   4.431   3.561  14.193  0.2725 -0.4753  0.2566
  274PAPC   PO4 2933   4.070   3.805  14.426  0.1888 -0.1934 -0.1212
  274PAPC   GL1 2934   4.190   3.865  13.881 -0.2686  0.0307  0.1017
  274PAPC   GL2 2935   4.438   4.011  13.663  0.1681  0.1411 -0.0931
  274PAPC   D1A 2936   4.044   3.764  13.469 -0.2202 -0.0541  0.0944
  274PAPC   D2A 2937   3.869   4.138  13.502 -0.2395 -0.1582  0.1329
  274PAPC   D3A 2938   3.979   4.201  13.133 -0.1274  0.1512 -0.0523
  274PAPC   D4A 2939   3.981   4.469  12.718 -0.1730  0.2302 -0.0108
  274PAPC   C5A 2940   4.293   4.312  12.365 -0.4927  0.0605  0.1745
  274PAPC   C1B 2941   4.421   3.933  13.175  0.0408 -0.0842  0.1368
  274PAPC   C2B 2942   4.651   3.896  12.820  0.1212 -0.0474  0.1242
  274PAPC   C3B 2943   4.747   4.050  12.451 -0.1508 -0.0907 -0.0723
  274PAPC   C4B 2944   4.645   4.086  12.059 -0.1872 -0.0459  0.0482
  275PAPC   NC3 2945  -0.264   3.278  14.231  0.0901  0.0031  0.1531
  275PAPC   PO4 2946   0.240   3.257  14.350 -0.1306  0.1222  0.4254
  275PAPC   GL1 2947   0.239   3.420  13.981 -0.1288 -0.1192  0.2098
  275PAPC   GL2 2948  -0.007   3.339  13.805  0.0091  0.1280  0.0102
  275PAPC   D1A 2949   0.344   3.743  13.831  0.1956 -0.0958  0.1078
  275PAPC   D2A 2950   0.723   3.512  13.669 -0.0253  0.1747 -0.3379
  275PAPC   D3A 2951   0.268   3.429  13.340  0.0910  0.1082 -0.1522
  275PAPC   D4A 2952   0.479   3.764  13.300 -0.1995  0.1685 -0.0254
  275PAPC   C5A 2953   0.909   3.912  12.921  0.0896  0.1435  0.2375
  275PAPC   C1B 2954  -0.086   3.072  13.461  0.0685 -0.2509 -0.0838
  275PAPC   C2B 2955  -0.053   2.995  12.988  0.3457 -0.0670 -0.1215
  275PAPC   C3B 2956  -0.047   2.976  12.629  0.1527 -0.1252  0.1400
  275PAPC   C4B 2957  -0.054   3.128  12.237  0.2400 -0.0299 -0.3513
  276PAPC   NC3 2958   4.590   4.670  14.122  0.3050 -0.1151 -0.1644
  276PAPC   PO4 2959   4.268   4.872  14.452 -0.0932 -0.2590  0.1168
  276PAPC   GL1 2960   4.112   4.666  14.043  0.3975 -0.2295 -0.2098
  276PAPC   GL2 2961   4.118   4.374  13.890  0.1222 -0.1686  0.0350
  276PAPC   D1A 2962   4.328   4.868  13.725 -0.1323 -0.2900  0.1128
  276PAPC   D2A 2963   3.971   4.981  13.559 -0.3411  0.1981 -0.2076
  276PAPC   D3A 2964   3.784   4.633  13.540 -0.1131  0.1745 -0.1189
  276PAPC   D4A 2965   3.634   4.535  13.200 -0.1417  0.0790  0.3176
  276PAPC   C5A 2966   3.167   4.448  13.001  0.3573  0.1202  0.1065
  276PAPC   C1B 2967   4.246   4.417  13.486 -0.7295  0.3324  0.0401
  276PAPC   C2B 2968   4.241   4.730  13.159  0.0887  0.0175  0.0343
  276PAPC   C3B 2969   3.936   4.964  12.932  0.1073 -0.0653 -0.1094
  276PAPC   C4B 2970   3.694   5.097  12.562  0.4998 -0.1881 -0.0268
  277PAPC   NC3 2971   6.087   6.184  14.240 -0.2219  0.1106 -0.3897
  277PAPC   PO4 2972   5.758   6.505  14.420  0.2641  0.1652  0.0647
  277PAPC   GL1 2973   5.596   6.452  14.001  0.0939 -0.0111 -0.3310
  277PAPC   GL2 2974   5.883   6.376  13.792  0.0886  0.1359 -0.1964
  277PAPC   D1A 2975   5.873   5.907  13.887 -0.1531 -0.1681 -0.0303
  277PAPC   D2A 2976   5.862   5.590  13.549 -0.1925 -0.1595  0.1572
  277PAPC   D3A 2977   5.815   5.198  13.664  0.1760 -0.1563  0.0861
  277PAPC   D4A 2978   5.828   5.313  13.127  0.1880 -0.3941  0.0357
  277PAPC   C5A 2979   6.122   5.667  13.152 -0.0052 -0.1831 -0.2128
  277PAPC   C1B 2980   5.846   6.426  13.409  0.1733  0.1740  0.0566
  277PAPC   C2B 2981   5.943   6.330  13.055 -0.0465 -0.0314 -0.2086
  277PAPC   C3B 2982   6.259   6.129  12.966  0.2159  0.0472  0.3345
  277PAPC   C4B 2983   6.520   5.910  12.581  0.2111 -0.1802 -0.1063
  278PAPC   NC3 2984   4.059   0.342  14.209 -0.2007 -0.1216  0.0467
  278PAPC   PO4 2985   4.514   0.491  14.403  0.2440 -0.1361 -0.2464
  278PAPC   GL1 2986   4.760   0.571  13.904 -0.0467 -0.1452  0.0076
  278PAPC   GL2 2987   5.012   0.775  13.781 -0.1292 -0.0021 -0.2741
  278PAPC   D1A 2988   4.560   0.856  13.486  0.2170 -0.2029 -0.2085
  278PAPC   D2A 2989   4.313   0.459  13.322  0.1278 -0.1561 -0.1327
  278PAPC   D3A 2990   4.386   0.363  13.006  0.2665 -0.0368  0.1660
  278PAPC   D4A 2991   4.812   0.543  13.113  0.0524  0.0783 -0.0986
  278PAPC   C5A 2992   5.185   0.318  13.126 -0.0983 -0.0217  0.0141
  278PAPC   C1B 2993   5.110   1.019  13.404  0.5194  0.0287 -0.4505
  278PAPC   C2B 2994   5.179   0.895  13.027 -0.3858 -0.2944  0.0405
  278PAPC   C3B 2995   5.230   0.637  12.754  0.1787 -0.2633  0.1544
  278PAPC   C4B 2996   5.010   0.378  12.575 -0.0440 -0.0844  0.0496
  279PAPC   NC3 2997   2.206   6.348  14.265  0.5088 -0.2307 -0.0539
  279PAPC   PO4 2998   1.700   6.161  14.241 -0.2034  0.0831  0.0120
  279PAPC   GL1 2999   1.404   6.338  14.037  0.2364  0.0386 -0.0873
  279PAPC   GL2 3000   1.626   6.265  13.750 -0.1756 -0.2567  0.2206
  279PAPC   D1A 3001   1.089   6.252  13.806  0.0430 -0.0292  0.2170
  279PAPC   D2A 3002   0.755   6.532  13.828 -0.0327 -0.0214 -0.2000
  279PAPC   D3A 3003   0.796   6.739  13.435  0.0305  0.2580 -0.0684
  279PAPC   D4A 3004   0.983   7.047  13.335 -0.0831 -0.0961  0.2670
  279PAPC   C5A 3005   0.780   7.320  12.992  0.0645  0.0903 -0.3374
  279PAPC   C1B 3006   1.963   6.600  13.639  0.1106 -0.1612  0.0018
  279PAPC   C2B 3007   1.914   6.595  13.184 -0.1298 -0.1779 -0.1612
  279PAPC   C3B 3008   1.701   6.509  12.753 -0.1065 -0.1061  0.2881
  279PAPC   C4B 3009   1.656   6.752  12.228  0.1615  0.2291  0.1517
  280PAPC   NC3 3010   5.263   5.732  10.211  0.2325 -0.1074  0.1118
  280PAPC   PO4 3011   5.522   6.065  10.151 -0.1625 -0.1615 -0.3273
  280PAPC   GL1 3012   5.785   6.315  10.501  0.0442  0.2866  0.0960
  280PAPC   GL2 3013   5.586   6.523  10.527  0.0920  0.1213 -0.3557
  280PAPC   D1A 3014   6.095   6.464  10.649 -0.4443 -0.2185  0.1229
  280PAPC   D2A 3015   6.157   6.489  11.072 -0.0298 -0.1404 -0.1402
  280PAPC   D3A 3016   5.765   6.334  11.106 -0.2581  0.1634  0.1825
  280PAPC   D4A 3017   5.694   6.385  11.586 -0.1196  0.2671  0.0267
  280PAPC   C5A 3018   5.672   6.797  11.757  0.0227 -0.1200  0.3190
  280PAPC   C1B 3019   5.735   6.801  10.772  0.2590  0.2063  0.1926
  280PAPC   C2B 3020   5.799   6.790  11.281 -0.0221 -0.3238 -0.1944
  280PAPC   C3B 3021   6.166   6.513  11.570  0.6000  0.1837 -0.0479
  280PAPC   C4B 3022   6.370   6.342  11.837 -0.1428  0.0165  0.2540
  281PAPC   NC3 3023   1.531   2.061   8.924  0.1313  0.0724 -0.3094
  281PAPC   PO4 3024   1.927   1.693   8.828 -0.0875  0.1295 -0.0830
  281PAPC   GL1 3025   2.160   1.610   9.199  0.0028  0.1405  0.0607
  281PAPC   GL2 3026   2.216   1.626   9.577  0.0463 -0.1749  0.2140
  281PAPC   D1A 3027   2.601   1.797   9.283  0.3239 -0.0139 -0.0635
  281PAPC   D2A 3028   2.798   2.090   9.638  0.2351  0.1327  0.0038
  281PAPC   D3A 3029   2.845   2.297   9.312 -0.3620  0.0755  0.1993
  281PAPC   D4A 3030   3.269   2.337   9.621 -0.1418 -0.1289 -0.2558
  281PAPC   C5A 3031   3.515   1.920   9.475 -0.0714  0.0565  0.2733
  281PAPC   C1B 3032   2.572   1.571   9.865 -0.0298 -0.0204 -0.0589
  281PAPC   C2B 3033   2.711   1.901  10.143  0.2906 -0.1274  0.2005
  281PAPC   C3B 3034   2.967   1.915  10.334  0.3169 -0.0373 -0.0148
  281PAPC   C4B 3035   3.013   2.207  10.708  0.0372 -0.1465  0.2901
  282PAPC   NC3 3036   6.329   0.599  10.564  0.0838 -0.3595  0.2119
  282PAPC   PO4 3037   6.050   0.800  10.331 -0.0591 -0.2668 -0.0348
  282PAPC   GL1 3038   6.122   1.206  10.439 -0.0688  0.2753 -0.1158
  282PAPC   GL2 3039   6.411   1.152  10.626  0.1544 -0.0922  0.0006
  282PAPC   D1A 3040   6.395   1.614  10.399  0.1428 -0.1628 -0.1386
  282PAPC   D2A 3041   6.097   1.861  10.562 -0.0212  0.0615 -0.1556
  282PAPC   D3A 3042   5.935   1.520  10.882  0.0199  0.2637 -0.0473
  282PAPC   D4A 3043   5.626   1.575  11.145 -0.0834 -0.0672  0.0154
  282PAPC   C5A 3044   5.271   1.296  11.063 -0.1898 -0.1162 -0.1583
  282PAPC   C1B 3045   6.403   1.538  10.894 -0.3205 -0.0199  0.0361
  282PAPC   C2B 3046   6.431   1.890  11.029  0.1029 -0.1099  0.2983
  282PAPC   C3B 3047   6.191   2.344  11.292 -0.0909 -0.4836 -0.0296
  282PAPC   C4B 3048   6.168   2.713  11.670 -0.1799  0.1379  0.0085
  283PAPC   NC3 3049   1.176   2.085   9.956 -0.2038  0.4575  0.0431
  283PAPC   PO4 3050   1.499   2.148   9.806  0.1925  0.3121  0.0820
  283PAPC   GL1 3051   1.944   2.138  10.017 -0.0003 -0.3566  0.3596
  283PAPC   GL2 3052   2.139   1.899  10.174  0.1743  0.0573  0.0780
  283PAPC   D1A 3053   2.398   2.175   9.915 -0.1627  0.0532 -0.1170
  283PAPC   D2A 3054   2.214   2.485   9.675 -0.2294  0.0760 -0.1523
  283PAPC   D3A 3055   1.884   2.617  10.064 -0.1480  0.0761 -0.0803
  283PAPC   D4A 3056   2.187   2.526  10.298  0.1129  0.1575  0.0202
  283PAPC   C5A 3057   2.481   2.214  10.548  0.3766  0.0465 -0.0346
  283PAPC   C1B 3058   2.037   1.946  10.560  0.0574 -0.2348  0.1862
  283PAPC   C2B 3059   2.276   1.894  10.969 -0.0926  0.1708 -0.5120
  283PAPC   C3B 3060   2.335   2.015  11.381 -0.0373  0.2383 -0.2721
  283PAPC   C4B 3061   2.503   2.170  11.817  0.0756  0.5061 -0.0261
  284PAPC   NC3 3062   0.546   2.651  10.419  0.3915 -0.1350 -0.1954
  284PAPC   PO4 3063   0.129   2.841  10.340 -0.1024 -0.0188 -0.1924
  284PAPC   GL1 3064   0.307   3.157  10.651  0.0208  0.0038 -0.1835
  284PAPC   GL2 3065   0.624   3.131  10.967  0.0478  0.0868 -0.0589
  284PAPC   D1A 3066   0.040   3.385  11.039 -0.5934  0.1169  0.1473
  284PAPC   D2A 3067   0.237   3.246  11.284 -0.1429 -0.1469 -0.0018
  284PAPC   D3A 3068   0.054   3.499  11.579  0.0325  0.0650 -0.3110
  284PAPC   D4A 3069   0.014   3.919  11.559 -0.1253 -0.0126 -0.1426
  284PAPC   C5A 3070   0.226   4.271  11.375 -0.0939 -0.1811  0.0621
  284PAPC   C1B 3071   0.733   3.056  11.408 -0.1689 -0.0138  0.0076
  284PAPC   C2B 3072   0.803   2.787  11.734  0.0704 -0.2312 -0.1075
  284PAPC   C3B 3073   0.967   2.921  12.116 -0.0419 -0.3105 -0.0018
  284PAPC   C4B 3074   1.163   2.820  12.476 -0.2459 -0.2511 -0.1620
  285PAPC   NC3 3075   6.348   3.679   9.611  0.2872  0.0875  0.0788
  285PAPC   PO4 3076   6.616   3.508  10.014  0.0487 -0.1199 -0.2003
  285PAPC   GL1 3077   6.574   3.466  10.503  0.4636 -0.0567  0.0206
  285PAPC   GL2 3078   6.573   3.635  10.654 -0.3462  0.1883  0.0721
  285PAPC   D1A 3079   6.646   3.095  10.775  0.0850 -0.1756 -0.0632
  285PAPC   D2A 3080   6.980   3.342  10.920 -0.1721  0.0829 -0.0798
  285PAPC   D3A 3081   7.012   3.556  11.319 -0.2241 -0.1735 -0.0302
  285PAPC   D4A 3082   6.972   3.358  11.767 -0.2274 -0.2443 -0.1128
  285PAPC   C5A 3083   6.742   3.567  12.148  0.0486  0.1106 -0.2122
  285PAPC   C1B 3084   6.143   3.718  10.807  0.1972 -0.1302 -0.0537
  285PAPC   C2B 3085   5.886   3.588  11.207  0.0647 -0.1044 -0.3287
  285PAPC   C3B 3086   5.705   3.774  11.549 -0.3353 -0.1590  0.3320
  285PAPC   C4B 3087   5.724   3.402  11.850 -0.1654 -0.3019  0.2162
  286PAPC   NC3 3088   1.955   3.853  10.063  0.0585  0.0959 -0.0024
  286PAPC   PO4 3089   1.911   4.182  10.237 -0.1052 -0.0832 -0.1343
  286PAPC   GL1 3090   2.157   4.050  10.520  0.1144  0.2433 -0.0884
  286PAPC   GL2 3091   2.012   3.741  10.590 -0.0787 -0.0675  0.1916
  286PAPC   D1A 3092   2.590   4.316  10.724  0.2499 -0.1930  0.1743
  286PAPC   D2A 3093   2.460   3.870  11.018 -0.0854 -0.1533  0.0260
  286PAPC   D3A 3094   2.096   3.960  11.018 -0.1814 -0.0349  0.3219
  286PAPC   D4A 3095   2.143   4.311  11.177 -0.0409  0.1621  0.1515
  286PAPC   C5A 3096   2.297   4.638  11.001  0.1108  0.2297  0.1595
  286PAPC   C1B 3097   2.259   3.479  10.806 -0.0945 -0.0955  0.1993
  286PAPC   C2B 3098   2.431   3.321  11.227 -0.1018 -0.0468  0.4494
  286PAPC   C3B 3099   2.708   3.198  11.485  0.3103 -0.1638  0.3434
  286PAPC   C4B 3100   3.083   2.978  11.371 -0.0684 -0.0007  0.3185
  287POPC   NC3 3101   0.741   1.824  14.006  0.2633  0.2943 -0.5228
  287POPC   PO4 3102   0.415   1.463  14.001  0.0149  0.2172 -0.1161
  287POPC   GL1 3103   0.503   1.575  13.609  0.1516 -0.0600  0.1855
  287POPC   GL2 3104   0.751   1.412  13.600  0.0730 -0.0969 -0.1693
  287POPC   C1A 3105   0.478   1.756  13.238 -0.4716  0.0079  0.3032
  287POPC   D2A 3106   0.584   1.807  12.832  0.0385  0.1228 -0.0813
  287POPC   C3A 3107   0.498   1.614  12.456  0.1743  0.0972  0.3618
  287POPC   C4A 3108   0.790   1.456  12.200 -0.1033 -0.0257  0.0751
  287POPC   C1B 3109   0.917   1.489  13.168 -0.1949 -0.2084  0.1643
  287POPC   C2B 3110   0.923   1.399  12.707  0.1479 -0.1313 -0.0630
  287POPC   C3B 3111   1.055   1.115  12.391  0.3691 -0.1391  0.2670
  287POPC   C4B 3112   1.233   1.156  12.060  0.2089  0.2162  0.1297
  288POPC   NC3 3113   5.009   2.693  13.877  0.3235  0.0775  0.1827
  288POPC   PO4 3114   5.454   2.533  13.715  0.0490 -0.0424  0.1956
  288POPC   GL1 3115   5.700   2.477  13.361  0.1984 -0.2117  0.1096
  288POPC   GL2 3116   6.032   2.422  13.155 -0.2647 -0.3519 -0.1234
  288POPC   C1A 3117   5.629   2.557  12.895  0.2818  0.1426 -0.0509
  288POPC   D2A 3118   5.540   2.574  12.492 -0.0867  0.2707 -0.3970
  288POPC   C3A 3119   5.166   2.539  12.349  0.2750 -0.2334  0.0983
  288POPC   C4A 3120   4.914   2.737  12.105 -0.0814 -0.2254 -0.0294
  288POPC   C1B 3121   5.989   2.329  12.618 -0.1133  0.2333 -0.2225
  288POPC   C2B 3122   6.050   2.448  12.182 -0.2860 -0.0702  0.2141
  288POPC   C3B 3123   6.423   2.325  11.877  0.1681  0.0776 -0.1070
  288POPC   C4B 3124   6.455   2.072  11.616 -0.0418  0.4110 -0.1309
  289POPC   NC3 3125   1.456   6.837  14.552 -0.0667  0.1052 -0.2179
  289POPC   PO4 3126   1.328   7.120  14.329  0.1139  0.0969 -0.0713
  289POPC   GL1 3127   1.388   7.123  13.991  0.0175  0.0414  0.2000
  289POPC   GL2 3128   1.289   7.323  13.737  0.0274 -0.0242 -0.1409
  289POPC   C1A 3129   1.212   6.769  13.740 -0.2235 -0.0392 -0.0525
  289POPC   D2A 3130   1.374   6.579  13.392 -0.0050 -0.2400  0.0679
  289POPC   C3A 3131   1.096   6.610  13.067  0.1777 -0.1596 -0.3499
  289POPC   C4A 3132   1.005   6.703  12.717 -0.1207  0.0955 -0.0356
  289POPC   C1B 3133   1.253   7.538  13.286  0.1489  0.0506 -0.0939
  289POPC   C2B 3134   1.290   7.521  12.923  0.1476  0.2785 -0.1066
  289POPC   C3B 3135   1.485   7.585  12.458 -0.0795  0.1430 -0.1314
  289POPC   C4B 3136   1.388   7.593  11.988 -0.1766 -0.1309 -0.0570
  290POPC   NC3 3137   1.187   4.324  14.213  0.1699  0.1317 -0.2066
  290POPC   PO4 3138   1.277   3.948  14.372  0.0709 -0.0842  0.0353
  290POPC   GL1 3139   1.276   3.776  13.933 -0.1379 -0.0348 -0.0358
  290POPC   GL2 3140   1.101   3.503  13.957  0.0123 -0.2784 -0.0159
  290POPC   C1A 3141   1.485   3.806  13.576  0.0206 -0.2012 -0.0735
  290POPC   D2A 3142   1.870   4.056  13.430  0.1185  0.2622  0.1360
  290POPC   C3A 3143   1.962   4.023  13.024 -0.0838 -0.0479  0.2383
  290POPC   C4A 3144   1.770   3.918  12.618 -0.3714  0.0178 -0.1910
  290POPC   C1B 3145   1.167   3.365  13.488  0.1797  0.1072 -0.0030
  290POPC   C2B 3146   1.274   3.490  13.054 -0.0767  0.3356 -0.1519
  290POPC   C3B 3147   1.342   3.525  12.590  0.1308 -0.0223  0.1826
  290POPC   C4B 3148   1.762   3.311  12.455  0.2662 -0.0109 -0.0128
  291POPC   NC3 3149   5.810   4.639  14.417 -0.1295  0.0815  0.1763
  291POPC   PO4 3150   6.079   4.695  14.094 -0.0495  0.1884  0.0066
  291POPC   GL1 3151   5.835   4.619  13.717  0.3206  0.1639 -0.1310
  291POPC   GL2 3152   5.793   4.347  13.662  0.1124  0.0898 -0.3424
  291POPC   C1A 3153   5.773   4.833  13.314  0.0024  0.0442 -0.0069
  291POPC   D2A 3154   5.944   4.791  13.016 -0.6869 -0.0724 -0.1924
  291POPC   C3A 3155   5.869   4.596  12.554  0.1250 -0.2594 -0.0661
  291POPC   C4A 3156   5.964   4.761  12.120 -0.2811 -0.0210  0.2410
  291POPC   C1B 3157   5.737   4.177  13.224  0.1939 -0.0149  0.3412
  291POPC   C2B 3158   5.888   4.160  12.885  0.1151 -0.2131  0.0240
  291POPC   C3B 3159   5.836   4.063  12.488 -0.1349  0.0130 -0.1316
  291POPC   C4B 3160   6.060   4.302  12.245 -0.1586 -0.1293  0.0341
  292POPC   NC3 3161   3.173   0.728  13.776 -0.0145 -0.0716 -0.1525
  292POPC   PO4 3162   3.455   1.004  13.612  0.1724  0.0322  0.2016
  292POPC   GL1 3163   3.594   1.108  13.240  0.0535 -0.0221  0.0224
  292POPC   GL2 3164   3.999   0.986  13.210 -0.2100 -0.0071 -0.3350
  292POPC   C1A 3165   3.739   1.022  12.818  0.0563 -0.3156  0.1776
  292POPC   D2A 3166   3.882   0.919  12.461  0.0392 -0.0767  0.3746
  292POPC   C3A 3167   3.605   0.920  12.128 -0.0476 -0.2699 -0.1626
  292POPC   C4A 3168   3.483   1.006  11.757  0.1831 -0.1015  0.1798
  292POPC   C1B 3169   4.251   0.861  12.918 -0.1641  0.0833 -0.1125
  292POPC   C2B 3170   4.474   0.658  12.655  0.1988  0.0673 -0.0195
  292POPC   C3B 3171   4.512   0.309  12.543 -0.0847  0.1390  0.0805
  292POPC   C4B 3172   4.722  -0.030  12.739  0.1015  0.0685 -0.1551
  293POPC   NC3 3173   5.557   2.205   9.495 -0.0129  0.2958 -0.0016
  293POPC   PO4 3174   5.746   1.991   9.723 -0.2327 -0.3039  0.1236
  293POPC   GL1 3175   5.360   1.966   9.906 -0.0480 -0.0390 -0.1749
  293POPC   GL2 3176   5.161   2.134   9.843 -0.1348 -0.3573 -0.0073
  293POPC   C1A 3177   5.223   1.702  10.210 -0.2647  0.1422  0.2284
  293POPC   D2A 3178   5.392   1.653  10.701 -0.0375 -0.0656 -0.2942
  293POPC   C3A 3179   5.153   1.829  11.066 -0.2153  0.3103  0.0630
  293POPC   C4A 3180   4.816   2.119  11.086  0.0163 -0.0166  0.3083
  293POPC   C1B 3181   4.915   2.348   9.725 -0.1846 -0.1720  0.1440
  293POPC   C2B 3182   4.558   2.318  10.055  0.0447  0.3140  0.0039
  293POPC   C3B 3183   4.232   2.410  10.395 -0.4796 -0.0781 -0.0216
  293POPC   C4B 3184   3.986   2.141  10.607  0.4191  0.0272 -0.2189
  294POPC   NC3 3185   7.012   5.389   8.041  0.1490  0.0092  0.0185
  294POPC   PO4 3186   7.074   5.057   7.829  0.0187  0.0923  0.1023
  294POPC   GL1 3187   6.884   4.877   7.421 -0.1799  0.1639  0.2004
  294POPC   GL2 3188   7.113   5.092   7.260  0.2630  0.0992 -0.2801
  294POPC   C1A 3189   6.725   4.818   6.984  0.2936  0.1311  0.2525
  294POPC   D2A 3190   6.460   4.887   6.628 -0.0338  0.0019  0.2930
  294POPC   C3A 3191   6.351   4.751   6.147  0.1079 -0.1024 -0.4045
  294POPC   C4A 3192   5.994   4.588   5.938 -0.2262  0.0940 -0.3393
  294POPC   C1B 3193   7.202   5.200   6.860  0.3482 -0.2281  0.2360
  294POPC   C2B 3194   7.266   5.194   6.482  0.1083 -0.3335 -0.3421
  294POPC   C3B 3195   7.439   5.226   6.013 -0.0708  0.0877 -0.1677
  294POPC   C4B 3196   7.707   5.131   5.675 -0.3899 -0.2063  0.1747
  295POPC   NC3 3197   5.407   4.488  10.228  0.1009 -0.0230 -0.0817
  295POPC   PO4 3198   5.193   4.938  10.338  0.1421  0.3417  0.0332
  295POPC   GL1 3199   5.027   4.559  10.614 -0.2014  0.2855  0.0508
  295POPC   GL2 3200   5.235   4.394  10.673  0.1560  0.0475  0.1899
  295POPC   C1A 3201   4.694   4.439  10.894 -0.0298 -0.1445  0.2951
  295POPC   D2A 3202   4.413   4.515  11.216 -0.3451  0.2745  0.0375
  295POPC   C3A 3203   4.368   4.183  11.598 -0.0850  0.0475  0.3434
  295POPC   C4A 3204   3.938   3.977  11.831  0.0768 -0.1754 -0.2246
  295POPC   C1B 3205   5.198   4.375  11.114  0.0015  0.0806 -0.0981
  295POPC   C2B 3206   4.904   4.247  11.334 -0.1458  0.4789  0.0779
  295POPC   C3B 3207   4.871   3.898  11.658  0.1335  0.0569  0.0235
  295POPC   C4B 3208   5.299   3.624  11.803  0.0494 -0.0154  0.0864
  296POPC   NC3 3209   6.752   1.275  10.307 -0.1450 -0.0445  0.3589
  296POPC   PO4 3210   6.814   0.789  10.189  0.0291 -0.0057  0.0048
  296POPC   GL1 3211   6.930   0.935  10.599  0.3179 -0.1467 -0.0414
  296POPC   GL2 3212   7.283   1.115  10.714 -0.2387 -0.3134  0.1260
  296POPC   C1A 3213   6.824   1.130  11.012 -0.2690  0.0617  0.1829
  296POPC   D2A 3214   6.639   1.253  11.468  0.0231  0.1514  0.1803
  296POPC   C3A 3215   6.415   1.492  11.378  0.0288  0.0449  0.0836
  296POPC   C4A 3216   6.078   1.702  11.333  0.0749 -0.2724 -0.0721
  296POPC   C1B 3217   7.290   1.273  11.210  0.0255  0.1206  0.0083
  296POPC   C2B 3218   7.166   1.332  11.670 -0.3128  0.2096  0.0365
  296POPC   C3B 3219   7.015   1.220  12.136 -0.2718  0.1143 -0.1786
  296POPC   C4B 3220   7.251   1.051  12.553 -0.0290 -0.3113 -0.1518
  297POPC   NC3 3221   6.360   6.561  10.159 -0.3699 -0.4015 -0.1015
  297POPC   PO4 3222   6.720   6.814  10.093 -0.0746 -0.0041 -0.2994
  297POPC   GL1 3223   6.533   7.012  10.487  0.2032  0.0036  0.1729
  297POPC   GL2 3224   6.268   6.953  10.498  0.1136 -0.1585 -0.1758
  297POPC   C1A 3225   6.639   7.036  10.835  0.2767  0.1320 -0.0104
  297POPC   D2A 3226   6.812   7.153  11.224 -0.5961 -0.1103 -0.0598
  297POPC   C3A 3227   6.799   7.121  11.666  0.2233 -0.1452  0.2716
  297POPC   C4A 3228   6.549   7.293  12.033  0.0354  0.2738 -0.0737
  297POPC   C1B 3229   6.168   6.950  10.954  0.2998  0.2145  0.0165
  297POPC   C2B 3230   6.349   6.972  11.297  0.0948  0.0033  0.2575
  297POPC   C3B 3231   6.272   6.961  11.648 -0.0249  0.0768 -0.4484
  297POPC   C4B 3232   6.146   6.762  12.016 -0.1034 -0.0438 -0.1519
  298POPC   NC3 3233   0.941   1.352  10.276 -0.0876 -0.1784 -0.0125
  298POPC   PO4 3234   1.226   1.121  10.183  0.1400 -0.0337  0.2112
  298POPC   GL1 3235   1.332   1.026  10.615  0.2662 -0.3036 -0.0747
  298POPC   GL2 3236   1.290   1.371  10.725 -0.1186  0.0459 -0.1323
  298POPC   C1A 3237   1.575   0.901  10.886  0.0836 -0.1237 -0.1288
  298POPC   D2A 3238   1.615   0.869  11.245 -0.1738 -0.0526  0.1729
  298POPC   C3A 3239   1.914   0.771  11.446  0.0007 -0.2900  0.2697
  298POPC   C4A 3240   2.112   0.852  11.870  0.0629 -0.1390 -0.0438
  298POPC   C1B 3241   1.359   1.273  11.106 -0.1101  0.1381  0.0471
  298POPC   C2B 3242   1.207   1.419  11.531 -0.0313 -0.3928  0.2003
  298POPC   C3B 3243   1.045   1.700  11.745  0.0687  0.2029  0.0355
  298POPC   C4B 3244   0.982   1.944  12.176  0.0357 -0.2571 -0.2642
  299DPSM   NC3 3245   4.003   2.720  13.586 -0.0115  0.1896 -0.1024
  299DPSM   PO4 3246   4.397   2.727  13.894  0.0231  0.1927 -0.1668
  299DPSM   AM1 3247   4.432   2.951  13.422  0.1677  0.0101 -0.1728
  299DPSM   AM2 3248   4.755   2.750  13.385  0.0425 -0.1351  0.0591
  299DPSM   T1A 3249   4.527   2.951  12.918 -0.0398 -0.2092  0.0344
  299DPSM   C2A 3250   4.482   2.933  12.450 -0.2729 -0.1517  0.0520
  299DPSM   C3A 3251   4.501   3.023  11.985 -0.0253 -0.1691  0.0476
  299DPSM   C1B 3252   4.934   3.151  13.149  0.0947 -0.1049  0.0925
  299DPSM   C2B 3253   4.857   3.451  12.706 -0.1272 -0.0062 -0.0802
  299DPSM   C3B 3254   5.133   3.674  12.483 -0.0601  0.0380 -0.1699
  299DPSM   C4B 3255   5.165   3.959  12.153 -0.1672 -0.1645 -0.0520
  300DPSM   NC3 3256   7.056   6.370  14.769  0.1306 -0.1324 -0.0093
  300DPSM   PO4 3257   7.163   6.918  14.673  0.2406 -0.1520  0.1686
  300DPSM   AM1 3258   7.138   6.832  14.272 -0.0775 -0.0442 -0.0602
  300DPSM   AM2 3259   7.327   6.986  14.068  0.1039 -0.0028 -0.0399
  300DPSM   T1A 3260   6.915   6.629  13.872 -0.2112 -0.2073  0.4409
  300DPSM   C2A 3261   6.735   6.393  13.525  0.1713  0.0234  0.1217
  300DPSM   C3A 3262   6.337   6.208  13.450  0.0261  0.1566  0.0163
  300DPSM   C1B 3263   7.125   7.146  13.627 -0.1148  0.0039  0.2348
  300DPSM   C2B 3264   7.270   7.034  13.183  0.1955 -0.1313  0.0159
  300DPSM   C3B 3265   7.071   7.200  12.812  0.2004 -0.0615  0.1005
  300DPSM   C4B 3266   7.012   7.270  12.388 -0.0634 -0.0517  0.1092
  301DPSM   NC3 3267   0.158   0.676  14.441 -0.1385 -0.0257  0.1818
  301DPSM   PO4 3268   0.288   0.333  14.406  0.0689  0.1929  0.1989
  301DPSM   AM1 3269  -0.005   0.433  14.023 -0.0916  0.1234 -0.1177
  301DPSM   AM2 3270   0.005   0.122  13.993  0.0819 -0.0356 -0.0349
  301DPSM   T1A 3271   0.027   0.663  13.767 -0.2256 -0.1697 -0.0664
  301DPSM   C2A 3272  -0.022   0.775  13.468  0.0065 -0.3497  0.0165
  301DPSM   C3A 3273  -0.033   0.720  12.995 -0.2055  0.1711  0.3777
  301DPSM   C1B 3274  -0.117   0.209  13.497  0.3793  0.1400  0.0280
  301DPSM   C2B 3275  -0.066   0.194  13.046  0.0060  0.2057  0.0552
  301DPSM   C3B 3276   0.039   0.153  12.712 -0.2365  0.0962 -0.2216
  301DPSM   C4B 3277   0.427   0.121  12.520 -0.0083 -0.3282 -0.1707
  302DPSM   NC3 3278   2.588   0.527  14.281  0.1467 -0.0323 -0.0049
  302DPSM   PO4 3279   2.840   0.414  14.034  0.0055 -0.0257  0.0296
  302DPSM   AM1 3280   2.778   0.315  13.635  0.0727 -0.1474  0.1494
  302DPSM   AM2 3281   2.695   0.602  13.535 -0.1671  0.2370 -0.1156
  302DPSM   T1A 3282   2.427   0.214  13.442  0.0401 -0.3392  0.3348
  302DPSM   C2A 3283   2.249   0.189  12.958 -0.1289 -0.1911  0.0176
  302DPSM   C3A 3284   2.255   0.072  12.608 -0.2197 -0.0946  0.0332
  302DPSM   C1B 3285   2.820   0.451  13.165 -0.0132  0.0628  0.3999
  302DPSM   C2B 3286   2.804   0.382  12.807 -0.1109  0.1911  0.4038
  302DPSM   C3B 3287   2.867   0.479  12.391 -0.1717  0.1417  0.3229
  302DPSM   C4B 3288   2.806   0.229  11.999 -0.1320 -0.1138 -0.0167
  303DPSM   NC3 3289   6.393  -0.233  14.466 -0.1417 -0.1695 -0.0388
  303DPSM   PO4 3290   6.342   0.186  14.335  0.0688  0.1855 -0.0806
  303DPSM   AM1 3291   6.497   0.538  14.146  0.0032  0.4751 -0.1181
  303DPSM   AM2 3292   6.349   0.517  13.889  0.1993 -0.2196  0.1535
  303DPSM   T1A 3293   6.897   0.573  13.779  0.0782  0.0176 -0.3058
  303DPSM   C2A 3294   6.908   0.553  13.275 -0.1392  0.0002 -0.1947
  303DPSM   C3A 3295   6.929   0.515  12.784 -0.2254 -0.1462 -0.1880
  303DPSM   C1B 3296   6.040   0.355  13.490 -0.1914  0.0641  0.1966
  303DPSM   C2B 3297   6.035   0.269  13.070 -0.2207  0.2524 -0.1851
  303DPSM   C3B 3298   6.105   0.038  12.753 -0.3442  0.1687  0.1785
  303DPSM   C4B 3299   6.050  -0.004  12.300  0.0743  0.1512 -0.0309
  304DPSM   NC3 3300   1.560   0.985  14.602 -0.1313  0.1241 -0.2480
  304DPSM   PO4 3301   1.842   0.747  14.290  0.0873  0.1455  0.2914
  304DPSM   AM1 3302   1.862   0.672  13.809 -0.3282 -0.1912 -0.4291
  304DPSM   AM2 3303   1.734   0.230  13.844 -0.1044  0.0014 -0.0785
  304DPSM   T1A 3304   2.044   0.541  13.468  0.0514 -0.4485  0.0914
  304DPSM   C2A 3305   1.967   0.599  13.077 -0.0240  0.2476 -0.1366
  304DPSM   C3A 3306   1.910   0.477  12.645  0.0465  0.2210 -0.0055
  304DPSM   C1B 3307   1.775   0.147  13.290  0.3278 -0.1153  0.2537
  304DPSM   C2B 3308   1.800   0.019  12.827 -0.0221  0.1208  0.3073
  304DPSM   C3B 3309   1.825  -0.141  12.395 -0.0145  0.1489 -0.2239
  304DPSM   C4B 3310   1.984  -0.129  12.053 -0.3637  0.3432  0.1520
  305DPSM   NC3 3311   6.888   4.284  14.910  0.0896  0.1484 -0.1357
  305DPSM   PO4 3312   6.746   4.450  14.406  0.1031 -0.1271  0.0973
  305DPSM   AM1 3313   6.550   4.573  14.148 -0.1647  0.0095  0.0571
  305DPSM   AM2 3314   6.550   4.418  13.886 -0.2463  0.0795 -0.1011
  305DPSM   T1A 3315   6.517   4.976  13.975 -0.2555  0.3397 -0.0228
  305DPSM   C2A 3316   6.384   5.268  13.685  0.1062  0.1389  0.1443
  305DPSM   C3A 3317   6.483   5.751  13.481 -0.1473  0.0533  0.2623
  305DPSM   C1B 3318   6.881   4.689  13.672  0.0814 -0.1003 -0.2339
  305DPSM   C2B 3319   6.678   5.001  13.379 -0.0295 -0.1526  0.1062
  305DPSM   C3B 3320   6.302   5.229  13.193  0.0052  0.2038 -0.0204
  305DPSM   C4B 3321   6.099   5.418  12.738 -0.3626  0.0386 -0.1969
  306DPSM   NC3 3322   6.619   1.443  14.590 -0.0296 -0.0143 -0.4849
  306DPSM   PO4 3323   6.596   1.101  14.332  0.1086 -0.4166  0.0227
  306DPSM   AM1 3324   6.543   1.008  13.897 -0.0693 -0.0352 -0.0956
  306DPSM   AM2 3325   6.561   1.324  13.761 -0.1280  0.0144 -0.1685
  306DPSM   T1A 3326   6.490   0.847  13.494 -0.0298  0.0115  0.0912
  306DPSM   C2A 3327   6.428   0.571  13.143 -0.1235  0.2440  0.0426
  306DPSM   C3A 3328   6.303   0.614  12.736 -0.0228 -0.1936 -0.0882
  306DPSM   C1B 3329   6.462   1.506  13.299  0.0097 -0.0968 -0.0334
  306DPSM   C2B 3330   6.402   1.444  12.876  0.0662 -0.0132 -0.1246
  306DPSM   C3B 3331   6.455   1.376  12.388 -0.0123  0.0711  0.1412
  306DPSM   C4B 3332   6.538   1.274  11.959  0.1005  0.1071 -0.2669
  307DPSM   NC3 3333  -0.029   5.074  14.364  0.1247 -0.5543 -0.2389
  307DPSM   PO4 3334   0.298   5.266  14.145 -0.1318 -0.1805  0.0823
  307DPSM   AM1 3335   0.285   4.966  13.992  0.2305  0.0923 -0.2238
  307DPSM   AM2 3336   0.160   4.721  14.083 -0.3314  0.2030 -0.2972
  307DPSM   T1A 3337   0.573   4.896  13.634  0.0737 -0.1768 -0.1172
  307DPSM   C2A 3338   0.517   4.771  13.210  0.1006 -0.0563 -0.3393
  307DPSM   C3A 3339   0.514   4.837  12.742 -0.1441 -0.0474 -0.0151
  307DPSM   C1B 3340   0.344   4.399  13.676  0.0297 -0.2303  0.2253
  307DPSM   C2B 3341   0.631   4.105  13.660  0.3215 -0.0504 -0.0520
  307DPSM   C3B 3342   1.014   3.869  13.443 -0.0892 -0.2429  0.1263
  307DPSM   C4B 3343   1.365   3.970  13.025 -0.1900 -0.0488 -0.0479
  308DPSM   NC3 3344   6.184   1.891  13.810  0.0414 -0.2396 -0.2568
  308DPSM   PO4 3345   6.124   2.287  13.648 -0.2036  0.0292 -0.2615
  308DPSM   AM1 3346   5.858   1.982  13.440  0.2070  0.1746  0.0900
  308DPSM   AM2 3347   5.578   2.073  13.610  0.1690  0.3417  0.1793
  308DPSM   T1A 3348   5.747   1.926  12.957 -0.2432  0.1598 -0.0689
  308DPSM   C2A 3349   5.787   1.931  12.423  0.1486  0.1102 -0.1526
  308DPSM   C3A 3350   5.872   1.930  12.072 -0.6285  0.2069 -0.0653
  308DPSM   C1B 3351   5.327   1.779  13.303 -0.0675  0.1284  0.2023
  308DPSM   C2B 3352   5.176   1.541  12.951 -0.0099 -0.1446  0.2866
  308DPSM   C3B 3353   5.348   1.557  12.581 -0.1453 -0.0199  0.0383
  308DPSM   C4B 3354   5.518   1.542  12.244  0.1845 -0.1882  0.2230
  309DPSM   NC3 3355   5.272   3.867  13.930 -0.0589 -0.0819 -0.0247
  309DPSM   PO4 3356   5.499   3.439  13.779 -0.0767 -0.0741  0.1661
  309DPSM   AM1 3357   5.494   3.021  13.602 -0.0127  0.2526 -0.0456
  309DPSM   AM2 3358   5.263   2.799  13.364 -0.0007  0.2043 -0.1240
  309DPSM   T1A 3359   5.699   3.062  13.284 -0.0771 -0.2558  0.0163
  309DPSM   C2A 3360   5.967   3.009  12.917  0.1048  0.1600  0.1806
  309DPSM   C3A 3361   5.890   2.932  12.515 -0.2080 -0.4825 -0.0646
  309DPSM   C1B 3362   5.078   2.745  12.914  0.3005  0.1368  0.2059
  309DPSM   C2B 3363   4.946   2.913  12.552 -0.0052  0.0104  0.0438
  309DPSM   C3B 3364   4.831   3.258  12.269 -0.1470 -0.2124 -0.0094
  309DPSM   C4B 3365   4.824   3.583  12.055 -0.0488 -0.2667 -0.1102
  310DPSM   NC3 3366   0.760   1.098  14.015  0.1607  0.2281 -0.0150
  310DPSM   PO4 3367   1.147   1.375  13.979 -0.2863 -0.2536  0.2309
  310DPSM   AM1 3368   1.200   1.209  13.574  0.1904 -0.0760  0.0072
  310DPSM   AM2 3369   1.136   0.924  13.686  0.2798  0.3150 -0.1329
  310DPSM   T1A 3370   1.355   1.224  13.170  0.2594  0.2594  0.0145
  310DPSM   C2A 3371   1.443   1.232  12.764  0.0495  0.0718  0.2394
  310DPSM   C3A 3372   1.238   1.572  12.350  0.1055  0.0370 -0.2643
  310DPSM   C1B 3373   0.891   1.001  13.310  0.1594 -0.0136  0.0103
  310DPSM   C2B 3374   0.950   0.983  12.989 -0.3253  0.2421 -0.0535
  310DPSM   C3B 3375   0.797   0.758  12.567  0.3092 -0.0731  0.3458
  310DPSM   C4B 3376   0.617   0.490  12.230 -0.1437  0.0972 -0.2350
  311DPSM   NC3 3377   7.377   1.719  14.184  0.0542  0.1353 -0.0314
  311DPSM   PO4 3378   7.030   1.912  14.093  0.1294  0.1876  0.1147
  311DPSM   AM1 3379   7.052   1.634  13.741 -0.0246 -0.2122  0.1305
  311DPSM   AM2 3380   7.318   1.473  13.743  0.1938  0.0796  0.1360
  311DPSM   T1A 3381   6.984   1.676  13.308  0.3633  0.0955 -0.0124
  311DPSM   C2A 3382   6.741   1.872  13.018 -0.4909  0.4599  0.0167
  311DPSM   C3A 3383   6.883   2.056  12.607  0.0481 -0.0670  0.1424
  311DPSM   C1B 3384   7.400   1.495  13.311 -0.2587  0.0364 -0.0876
  311DPSM   C2B 3385   7.278   1.395  12.947  0.1374  0.0680 -0.2388
  311DPSM   C3B 3386   6.914   1.561  12.663  0.0831  0.1114  0.0496
  311DPSM   C4B 3387   6.926   1.712  12.245  0.3182  0.0199  0.1020
  312DPSM   NC3 3388   6.244   2.109   9.863  0.5110  0.1260  0.0214
  312DPSM   PO4 3389   5.917   2.483   9.782 -0.0168  0.1081  0.0552
  312DPSM   AM1 3390   5.552   2.423   9.977  0.0511  0.0283 -0.0940
  312DPSM   AM2 3391   5.661   2.715  10.203  0.1237 -0.0875 -0.0138
  312DPSM   T1A 3392   5.389   2.222  10.324  0.1440  0.1436 -0.2157
  312DPSM   C2A 3393   5.108   2.028  10.608  0.0635 -0.2670 -0.2252
  312DPSM   C3A 3394   4.931   1.547  10.724 -0.0778 -0.1336 -0.0350
  312DPSM   C1B 3395   5.551   2.653  10.595  0.0977 -0.3234 -0.1736
  312DPSM   C2B 3396   5.309   2.465  10.977 -0.1184  0.0159  0.0336
  312DPSM   C3B 3397   5.216   2.264  11.418  0.0716 -0.0601 -0.2375
  312DPSM   C4B 3398   4.922   1.983  11.657  0.1627 -0.3301  0.1899
  313DPSM   NC3 3399   3.781   6.429  10.179  0.2457  0.3641  0.4210
  313DPSM   PO4 3400   3.771   6.133  10.518  0.0173 -0.2470  0.0446
  313DPSM   AM1 3401   3.785   5.709  10.768  0.0207 -0.0055  0.0001
  313DPSM   AM2 3402   3.993   5.452  10.664 -0.0731  0.2484  0.1402
  313DPSM   T1A 3403   4.082   5.456  11.153 -0.4357  0.4874 -0.3320
  313DPSM   C2A 3404   4.058   5.455  11.607 -0.0087  0.2648  0.4229
  313DPSM   C3A 3405   4.216   5.702  11.894  0.2193 -0.0791  0.1283
  313DPSM   C1B 3406   3.624   5.290  11.029 -0.0707  0.2753  0.0236
  313DPSM   C2B 3407   3.487   5.393  11.448 -0.3876  0.1844  0.3199
  313DPSM   C3B 3408   3.166   5.208  11.746  0.0131 -0.0053  0.4835
  313DPSM   C4B 3409   3.264   5.083  12.205  0.1129 -0.3773  0.0023
  314DPSM   NC3 3410   0.653   7.450   9.874  0.2287 -0.3302 -0.0581
  314DPSM   PO4 3411   0.956   7.190  10.177 -0.2643  0.1443 -0.0746
  314DPSM   AM1 3412   0.879   7.206  10.611 -0.0108  0.1243  0.0456
  314DPSM   AM2 3413   1.057   7.417  10.693  0.0091  0.0090 -0.0589
  314DPSM   T1A 3414   0.527   7.182  10.885  0.2918 -0.4339  0.2014
  314DPSM   C2A 3415   0.381   7.311  11.233 -0.0451  0.1036 -0.0005
  314DPSM   C3A 3416   0.116   7.536  11.514 -0.1349  0.2053  0.0578
  314DPSM   C1B 3417   0.977   7.516  11.092  0.1931 -0.0782  0.2813
  314DPSM   C2B 3418   1.097   7.612  11.455  0.0983 -0.1395  0.2709
  314DPSM   C3B 3419   1.120   7.261  11.725 -0.0155 -0.1666 -0.0833
  314DPSM   C4B 3420   1.202   6.872  11.753  0.2977 -0.3032 -0.0767
  315DPSM   NC3 3421   0.202   6.588  10.147  0.1787 -0.1412  0.0735
  315DPSM   PO4 3422   0.416   6.351  10.415 -0.0596  0.1240  0.1340
  315DPSM   AM1 3423   0.272   6.208  10.867  0.0263 -0.3317  0.2189
  315DPSM   AM2 3424  -0.030   6.206  10.850  0.0998 -0.2104  0.1810
  315DPSM   T1A 3425   0.361   6.106  11.256  0.2196 -0.2117 -0.2260
  315DPSM   C2A 3426   0.334   6.180  11.722  0.3062  0.0127  0.2629
  315DPSM   C3A 3427   0.447   6.114  12.181  0.3661  0.1248  0.0495
  315DPSM   C1B 3428  -0.110   6.278  11.201  0.1700  0.0548  0.2784
  315DPSM   C2B 3429  -0.112   6.363  11.605  0.0021  0.0845  0.0809
  315DPSM   C3B 3430  -0.211   6.523  11.939 -0.1126 -0.0766 -0.1139
  315DPSM   C4B 3431  -0.260   6.886  12.070  0.0628  0.0108  0.3719
  316DPSM   NC3 3432   6.068   4.755  10.218 -0.1646 -0.2103 -0.1488
  316DPSM   PO4 3433   5.622   4.908  10.109 -0.0733 -0.0005  0.0019
  316DPSM   AM1 3434   5.601   4.733  10.615  0.1105  0.1957 -0.0470
  316DPSM   AM2 3435   5.413   4.955  10.774 -0.0629  0.3076 -0.1784
  316DPSM   T1A 3436   5.739   4.441  10.904  0.0426 -0.4587 -0.0201
  316DPSM   C2A 3437   5.643   4.262  11.306  0.2366 -0.0506 -0.2284
  316DPSM   C3A 3438   5.375   4.095  11.611  0.1168 -0.1671 -0.1155
  316DPSM   C1B 3439   5.464   4.791  11.223 -0.0751 -0.1488 -0.2320
  316DPSM   C2B 3440   5.403   4.622  11.695 -0.2285  0.1747 -0.0063
  316DPSM   C3B 3441   5.099   4.740  12.040  0.1045 -0.1294  0.1274
  316DPSM   C4B 3442   4.878   4.568  12.482  0.0651  0.3775  0.1759
  317DPSM   NC3 3443   2.665   5.906   9.730 -0.0194  0.0202  0.2123
  317DPSM   PO4 3444   2.412   6.096  10.067  0.1438  0.1004 -0.2173
  317DPSM   AM1 3445   2.104   5.729  10.057 -0.0622  0.3140 -0.0113
  317DPSM   AM2 3446   2.388   5.542  10.293  0.1524  0.0457 -0.1843
  317DPSM   T1A 3447   1.923   5.431  10.417 -0.1200 -0.0819 -0.0087
  317DPSM   C2A 3448   1.714   5.430  10.864  0.1992  0.0214 -0.1426
  317DPSM   C3A 3449   1.729   5.342  11.291  0.0684  0.1337  0.0607
  317DPSM   C1B 3450   2.343   5.427  10.686 -0.2110 -0.1782 -0.2569
  317DPSM   C2B 3451   2.162   5.460  11.076  0.0273  0.4097  0.0812
  317DPSM   C3B 3452   2.326   5.478  11.504  0.2573 -0.1151  0.2986
  317DPSM   C4B 3453   2.741   5.650  11.596 -0.2197  0.0918  0.0789
  318DPSM   NC3 3454   1.738   7.158   9.919  0.3065 -0.2170  0.0383
  318DPSM   PO4 3455   1.980   6.928  10.198  0.2741 -0.2704  0.3635
  318DPSM   AM1 3456   1.792   6.905  10.518  0.1522  0.0095 -0.1438
  318DPSM   AM2 3457   1.637   6.516  10.598 -0.1638  0.2099  0.0964
  318DPSM   T1A 3458   1.862   6.927  10.904 -0.2570  0.3060  0.2449
  318DPSM   C2A 3459   1.964   7.091  11.288 -0.0205 -0.1405 -0.0115
  318DPSM   C3A 3460   2.211   7.261  11.534 -0.0032  0.3749 -0.0848
  318DPSM   C1B 3461   1.844   6.370  10.995 -0.1528  0.2714 -0.1059
  318DPSM   C2B 3462   1.945   6.372  11.349  0.1013 -0.1013 -0.1981
  318DPSM   C3B 3463   1.909   6.536  11.651  0.1349  0.0857  0.0763
  318DPSM   C4B 3464   2.272   6.735  11.914 -0.0162 -0.0329 -0.0974
  319DPSM   NC3 3465   4.694   0.292   9.506 -0.0511  0.1451  0.1155
  319DPSM   PO4 3466   4.384  -0.005   9.648 -0.0975 -0.1093  0.0802
  319DPSM   AM1 3467   4.295   0.406   9.742  0.0395  0.0550 -0.1397
  319DPSM   AM2 3468   4.448   0.713   9.528 -0.2332 -0.0968 -0.0503
  319DPSM   T1A 3469   4.023   0.706  10.080 -0.3176  0.0744  0.2610
  319DPSM   C2A 3470   4.144   0.928  10.407  0.3571  0.2130 -0.1839
  319DPSM   C3A 3471   4.319   0.876  10.830 -0.0205  0.0709 -0.1230
  319DPSM   C1B 3472   4.239   1.014   9.221 -0.1113 -0.0569 -0.2417
  319DPSM   C2B 3473   3.909   1.109   9.060  0.2384 -0.3725  0.3301
  319DPSM   C3B 3474   3.823   1.150   8.716  0.1197  0.6143  0.0760
  319DPSM   C4B 3475   3.932   1.353   8.329  0.1518  0.2590  0.0537
  320DPSM   NC3 3476   1.102   4.838  10.380  0.1425  0.0716  0.0988
  320DPSM   PO4 3477   0.852   4.540  10.087  0.0979 -0.1015  0.0609
  320DPSM   AM1 3478   0.605   4.683  10.488 -0.0640  0.2322 -0.1142
  320DPSM   AM2 3479   0.362   4.617  10.674  0.0642 -0.0130  0.0328
  320DPSM   T1A 3480   0.886   4.578  10.901 -0.1049  0.1793 -0.1248
  320DPSM   C2A 3481   1.107   4.580  11.292  0.0090  0.0096 -0.2458
  320DPSM   C3A 3482   1.342   4.582  11.637  0.0982 -0.0258 -0.2210
  320DPSM   C1B 3483   0.331   4.673  11.151 -0.1135  0.1072  0.1046
  320DPSM   C2B 3484   0.195   4.723  11.617 -0.2438  0.0395  0.0345
  320DPSM   C3B 3485   0.420   4.838  11.970  0.2075  0.0558  0.2799
  320DPSM   C4B 3486   0.507   4.623  12.323 -0.0276  0.0703  0.3480
  321DPSM   NC3 3487   4.487   3.617   9.623 -0.0368  0.1502  0.0031
  321DPSM   PO4 3488   4.109   3.887   9.473 -0.1025 -0.2416  0.0747
  321DPSM   AM1 3489   3.770   3.656   9.515 -0.3558  0.6044  0.0429
  321DPSM   AM2 3490   3.467   3.776   9.545 -0.0613 -0.1104  0.0460
  321DPSM   T1A 3491   3.663   3.220   9.429  0.1091  0.2552 -0.2510
  321DPSM   C2A 3492   3.410   2.804   9.366 -0.0491 -0.2827  0.0150
  321DPSM   C3A 3493   2.969   2.715   9.486 -0.1850  0.2151 -0.3805
  321DPSM   C1B 3494   3.629   3.597   9.955 -0.0356  0.1713 -0.1703
  321DPSM   C2B 3495   3.768   3.326  10.324  0.0218 -0.1040  0.0536
  321DPSM   C3B 3496   4.161   3.318  10.616 -0.0685 -0.0556  0.1934
  321DPSM   C4B 3497   4.187   3.460  11.072 -0.0600 -0.3938  0.4437
  322DPSM   NC3 3498   0.412   1.790   9.546  0.0090  0.0755  0.0035
  322DPSM   PO4 3499   0.498   1.575  10.044  0.2214  0.3782  0.0729
  322DPSM   AM1 3500   0.197   1.685  10.383 -0.2029 -0.0057  0.5219
  322DPSM   AM2 3501  -0.053   1.838  10.447  0.0006  0.0513 -0.1545
  322DPSM   T1A 3502   0.183   1.474  10.760  0.1710  0.0359  0.0043
  322DPSM   C2A 3503   0.474   1.425  11.095 -0.0849 -0.2189  0.3221
  322DPSM   C3A 3504   0.682   1.508  11.393 -0.1835  0.2588  0.2521
  322DPSM   C1B 3505  -0.018   2.027  10.784 -0.1848  0.0385 -0.0027
  322DPSM   C2B 3506   0.045   1.796  11.145  0.0169 -0.1561 -0.1277
  322DPSM   C3B 3507   0.210   1.506  11.562  0.1520  0.1461  0.1562
  322DPSM   C4B 3508   0.390   1.381  11.876  0.0462 -0.0825  0.0448
  323DPSM   NC3 3509   5.361   4.604   8.415 -0.1409 -0.1991  0.2164
  323DPSM   PO4 3510   4.978   4.335   8.538  0.2165  0.1900  0.0748
  323DPSM   AM1 3511   5.052   4.067   8.190 -0.2982 -0.1223  0.0177
  323DPSM   AM2 3512   5.117   3.774   8.290  0.0585  0.0244  0.4166
  323DPSM   T1A 3513   4.636   3.928   7.934 -0.3016 -0.1390  0.0397
  323DPSM   C2A 3514   4.482   3.524   7.786 -0.0140  0.0984 -0.2274
  323DPSM   C3A 3515   4.184   3.298   7.464  0.0147  0.0873  0.1632
  323DPSM   C1B 3516   4.760   3.493   8.197  0.0708  0.0463  0.1228
  323DPSM   C2B 3517   4.800   3.086   8.000  0.2261 -0.3549  0.2610
  323DPSM   C3B 3518   4.506   2.891   7.687 -0.0186 -0.2240 -0.0368
  323DPSM   C4B 3519   4.208   2.764   7.436 -0.0167 -0.1040 -0.2446
  324DPSM   NC3 3520   5.123   4.229   9.411  0.3756 -0.2044 -0.0157
  324DPSM   PO4 3521   4.947   3.816   9.673 -0.2079  0.0092 -0.1332
  324DPSM   AM1 3522   5.096   3.766  10.149  0.1052 -0.3172  0.1124
  324DPSM   AM2 3523   5.253   4.025  10.349  0.1154 -0.1249 -0.0893
  324DPSM   T1A 3524   4.752   3.531  10.455 -0.1893 -0.1523 -0.2007
  324DPSM   C2A 3525   4.585   3.590  10.794  0.3060 -0.0395 -0.3560
  324DPSM   C3A 3526   4.713   3.642  11.312  0.0513  0.0127  0.0591
  324DPSM   C1B 3527   5.082   3.933  10.675  0.1899  0.1619  0.2379
  324DPSM   C2B 3528   4.931   3.932  10.933  0.0495  0.4988  0.0936
  324DPSM   C3B 3529   4.485   4.045  11.147 -0.1329  0.3090 -0.0047
  324DPSM   C4B 3530   4.028   3.914  11.237  0.1026  0.1061  0.0517
  325PNSM   NC3 3531   6.397   6.383  14.684 -0.0938  0.1413 -0.1018
  325PNSM   PO4 3532   6.145   6.749  14.571 -0.1769 -0.1696 -0.0770
  325PNSM   AM1 3533   6.092   6.866  14.208  0.2880  0.1811 -0.3477
  325PNSM   AM2 3534   6.148   6.616  14.073  0.0969  0.1397 -0.1595
  325PNSM   T1A 3535   6.437   7.094  13.906  0.0893 -0.2441 -0.2634
  325PNSM   C2A 3536   6.609   6.970  13.676 -0.1944  0.0769 -0.3424
  325PNSM   C3A 3537   6.809   6.854  13.294 -0.1922  0.1880  0.3345
  325PNSM   C1B 3538   6.163   6.777  13.707 -0.0129 -0.3733  0.0470
  325PNSM   C2B 3539   6.262   6.663  13.234 -0.2706 -0.2802 -0.1471
  325PNSM   C3B 3540   6.577   6.688  12.906 -0.0062  0.0340  0.1526
  325PNSM   D4B 3541   6.759   6.862  12.546 -0.1167  0.1123  0.0020
  325PNSM   C5B 3542   6.415   6.977  12.397  0.2856 -0.2109  0.1458
  325PNSM   C6B 3543   6.017   6.956  12.536 -0.0669  0.1667  0.0825
  326PNSM   NC3 3544   3.211   2.347  13.486  0.0505 -0.1057  0.2443
  326PNSM   PO4 3545   2.824   2.442  13.276 -0.0407  0.0337  0.1789
  326PNSM   AM1 3546   2.725   2.778  12.976  0.1644  0.0647 -0.0044
  326PNSM   AM2 3547   2.773   3.178  12.830  0.0937 -0.1440 -0.0066
  326PNSM   T1A 3548   2.545   2.721  12.485  0.3350 -0.5363  0.3425
  326PNSM   C2A 3549   2.311   2.707  12.191  0.2333  0.1029 -0.0158
  326PNSM   C3A 3550   2.113   2.610  11.849  0.3121  0.1887  0.2888
  326PNSM   C1B 3551   2.893   3.058  12.484 -0.0842 -0.0814  0.2521
  326PNSM   C2B 3552   2.977   2.982  12.154  0.0786 -0.0996 -0.1521
  326PNSM   C3B 3553   3.077   3.160  11.837  0.0093 -0.1442 -0.2872
  326PNSM   D4B 3554   3.218   3.431  11.597  0.1966  0.0181  0.1467
  326PNSM   C5B 3555   3.462   3.234  11.205 -0.0370 -0.0002 -0.2591
  326PNSM   C6B 3556   4.014   3.018  11.228  0.3097 -0.2826 -0.0415
  327PNSM   NC3 3557   3.080   1.205  13.866  0.1835  0.0323  0.1373
  327PNSM   PO4 3558   2.743   0.979  13.916  0.0137  0.1381 -0.2094
  327PNSM   AM1 3559   2.933   1.049  13.420 -0.0472  0.1459 -0.0666
  327PNSM   AM2 3560   2.976   1.243  13.352 -0.0127 -0.0769 -0.0024
  327PNSM   T1A 3561   2.892   0.940  12.943 -0.1242 -0.0087  0.1246
  327PNSM   C2A 3562   2.900   0.926  12.590 -0.0661  0.2087 -0.0432
  327PNSM   C3A 3563   2.699   0.936  12.238 -0.1506 -0.2508 -0.0072
  327PNSM   C1B 3564   3.229   1.241  13.069 -0.0465  0.0281  0.0152
  327PNSM   C2B 3565   3.335   1.159  12.514  0.0494 -0.0150  0.1215
  327PNSM   C3B 3566   3.149   1.090  12.131 -0.0582  0.4415 -0.0116
  327PNSM   D4B 3567   3.021   0.920  11.810 -0.2694  0.0726  0.0287
  327PNSM   C5B 3568   2.638   0.621  11.856 -0.0597 -0.2796 -0.1782
  327PNSM   C6B 3569   2.445   0.337  11.605 -0.1299  0.0297 -0.3293
  328PNSM   NC3 3570   2.821   2.130  13.697  0.0422  0.0352  0.0314
  328PNSM   PO4 3571   2.908   1.631  13.719  0.1801 -0.1500  0.0229
  328PNSM   AM1 3572   3.075   1.872  13.328  0.1190 -0.4790  0.4212
  328PNSM   AM2 3573   2.868   1.810  13.133 -0.2898 -0.0333 -0.2106
  328PNSM   T1A 3574   3.331   1.691  12.984  0.1218 -0.1465  0.0618
  328PNSM   C2A 3575   3.392   1.630  12.599 -0.0336 -0.0340 -0.1633
  328PNSM   C3A 3576   3.399   1.577  12.190  0.2862 -0.4148 -0.0104
  328PNSM   C1B 3577   2.904   1.494  12.753  0.2825  0.1518 -0.0965
  328PNSM   C2B 3578   2.908   1.460  12.427  0.1402  0.0546 -0.2167
  328PNSM   C3B 3579   2.968   1.528  11.930 -0.1721 -0.1967 -0.0085
  328PNSM   D4B 3580   3.018   1.329  11.520  0.2158  0.0813  0.1571
  328PNSM   C5B 3581   3.299   1.204  11.258  0.0828  0.0183 -0.0368
  328PNSM   C6B 3582   3.495   1.354  10.887 -0.4033 -0.4614  0.2925
  329PNSM   NC3 3583   1.617   1.599  13.919 -0.2318 -0.1066  0.0071
  329PNSM   PO4 3584   2.025   1.651  13.851 -0.0300 -0.0955  0.0397
  329PNSM   AM1 3585   2.031   1.412  13.402  0.1277  0.1043 -0.2371
  329PNSM   AM2 3586   1.764   1.515  13.268 -0.0134  0.0306  0.1016
  329PNSM   T1A 3587   1.904   1.095  13.074  0.1167  0.4123  0.0271
  329PNSM   C2A 3588   1.942   0.976  12.667 -0.1937  0.1621 -0.3803
  329PNSM   C3A 3589   1.718   0.997  12.247  0.0268 -0.2758  0.0746
  329PNSM   C1B 3590   1.830   1.516  12.807  0.0504  0.1991 -0.1277
  329PNSM   C2B 3591   1.697   1.443  12.371  0.2840 -0.1009 -0.0893
  329PNSM   C3B 3592   1.540   1.553  11.905 -0.0848  0.0983 -0.0516
  329PNSM   D4B 3593   1.516   1.851  11.635 -0.0544 -0.0042 -0.1685
  329PNSM   C5B 3594   1.994   2.127  11.706 -0.3195  0.1752  0.1743
  329PNSM   C6B 3595   2.091   2.164  12.133  0.1011 -0.1218  0.3409
  330PNSM   NC3 3596   0.555   2.946  14.082  0.2702  0.2607 -0.0687
  330PNSM   PO4 3597   0.448   2.590  13.908  0.0719  0.0638  0.1778
  330PNSM   AM1 3598   0.285   2.411  13.570 -0.1296  0.0241  0.2160
  330PNSM   AM2 3599  -0.083   2.591  13.479 -0.1653  0.0732  0.0108
  330PNSM   T1A 3600   0.459   2.291  13.166 -0.0529  0.1227 -0.3306
  330PNSM   C2A 3601   0.403   2.248  12.800  0.0571 -0.1250  0.5911
  330PNSM   C3A 3602   0.389   2.135  12.409 -0.2594 -0.0596  0.1866
  330PNSM   C1B 3603  -0.002   2.520  13.011 -0.1802  0.4866 -0.0954
  330PNSM   C2B 3604   0.033   2.489  12.549  0.1594  0.0428 -0.0384
  330PNSM   C3B 3605   0.208   2.717  12.272 -0.0518 -0.1147 -0.0637
  330PNSM   D4B 3606   0.453   3.132  12.295  0.1716 -0.0528  0.1653
  330PNSM   C5B 3607   0.337   3.446  12.116 -0.1064 -0.1430  0.1469
  330PNSM   C6B 3608   0.278   3.865  12.016  0.1166 -0.2378  0.3341
  331PNSM   NC3 3609   4.318   6.842  14.336  0.2462 -0.0713  0.0896
  331PNSM   PO4 3610   3.951   6.806  14.133  0.0905 -0.0442 -0.0264
  331PNSM   AM1 3611   3.690   6.910  13.828 -0.1864 -0.1022 -0.0296
  331PNSM   AM2 3612   3.383   7.124  13.810 -0.4359 -0.1357  0.1353
  331PNSM   T1A 3613   3.776   6.898  13.374  0.1190  0.0171 -0.1025
  331PNSM   C2A 3614   3.713   6.813  12.887  0.2572 -0.2784  0.0149
  331PNSM   C3A 3615   3.870   6.859  12.515  0.3157  0.1495 -0.0770
  331PNSM   C1B 3616   3.314   7.005  13.430 -0.0155  0.2645  0.1678
  331PNSM   C2B 3617   3.300   6.977  13.000  0.3542 -0.1910 -0.1037
  331PNSM   C3B 3618   3.105   6.860  12.627  0.0433 -0.0363 -0.0866
  331PNSM   D4B 3619   3.311   6.913  12.241 -0.0291  0.0440  0.2538
  331PNSM   C5B 3620   3.050   7.126  12.019  0.0131 -0.1222  0.1634
  331PNSM   C6B 3621   2.745   6.856  12.125  0.0301  0.0028 -0.0739
  332PNSM   NC3 3622   5.397   1.467  14.337  0.2781  0.2486  0.2870
  332PNSM   PO4 3623   5.813   1.660  14.034  0.5623 -0.0766  0.0145
  332PNSM   AM1 3624   5.779   1.541  13.567 -0.2726  0.2909  0.0448
  332PNSM   AM2 3625   6.087   1.381  13.590 -0.1903  0.3719  0.0633
  332PNSM   T1A 3626   5.922   1.531  13.186  0.0527 -0.0139 -0.0020
  332PNSM   C2A 3627   5.850   1.540  12.717  0.1478  0.4153 -0.2607
  332PNSM   C3A 3628   6.023   1.466  12.366  0.0856  0.1328 -0.0875
  332PNSM   C1B 3629   6.080   1.096  13.237  0.0985 -0.0599  0.2066
  332PNSM   C2B 3630   6.082   1.076  12.776 -0.0368  0.1454 -0.4161
  332PNSM   C3B 3631   6.103   1.001  12.414 -0.1252 -0.1970  0.0765
  332PNSM   D4B 3632   5.968   0.939  12.044 -0.2267  0.2150  0.0938
  332PNSM   C5B 3633   5.737   0.662  11.824 -0.0145  0.2265  0.0859
  332PNSM   C6B 3634   5.813   0.308  11.586  0.1949  0.1105  0.1743
  333PNSM   NC3 3635   2.718   7.136  14.705  0.1572  0.2018  0.1653
  333PNSM   PO4 3636   2.325   7.286  14.520 -0.3076  0.0672  0.0632
  333PNSM   AM1 3637   2.437   7.062  14.038  0.5802 -0.0050 -0.2968
  333PNSM   AM2 3638   2.247   6.818  14.047  0.2475  0.2815 -0.2440
  333PNSM   T1A 3639   2.247   7.184  13.650 -0.0475 -0.0912  0.0401
  333PNSM   C2A 3640   2.083   7.101  13.250 -0.3468 -0.0855 -0.1082
  333PNSM   C3A 3641   1.973   6.969  12.834 -0.0519  0.1120 -0.0480
  333PNSM   C1B 3642   2.483   6.743  13.650  0.0266 -0.2236 -0.2935
  333PNSM   C2B 3643   2.413   6.690  13.235 -0.0787 -0.1369  0.0278
  333PNSM   C3B 3644   2.293   6.616  12.778  0.0277 -0.2166 -0.0275
  333PNSM   D4B 3645   2.098   6.495  12.437  0.2307  0.2622 -0.2814
  333PNSM   C5B 3646   2.373   6.257  12.165  0.1019 -0.1418  0.0498
  333PNSM   C6B 3647   2.614   6.406  11.911  0.0999 -0.2006 -0.0808
  334PNSM   NC3 3648   4.784   4.675  10.095 -0.2430 -0.0596 -0.0884
  334PNSM   PO4 3649   4.389   4.766   9.894  0.0176  0.2352  0.1432
  334PNSM   AM1 3650   4.298   4.573  10.326 -0.1428 -0.0374 -0.1443
  334PNSM   AM2 3651   4.525   4.664  10.516 -0.0735  0.0267 -0.2921
  334PNSM   T1A 3652   4.120   4.524  10.756  0.0480  0.1127  0.1187
  334PNSM   C2A 3653   3.914   4.407  11.146 -0.2090  0.1269 -0.0125
  334PNSM   C3A 3654   3.682   4.254  11.526 -0.3486 -0.0531  0.0108
  334PNSM   C1B 3655   4.538   4.895  10.878 -0.1038 -0.3248  0.1329
  334PNSM   C2B 3656   4.409   5.033  11.335  0.1631 -0.2371  0.1275
  334PNSM   C3B 3657   4.178   4.806  11.614 -0.2207  0.1310 -0.2864
  334PNSM   D4B 3658   4.020   4.470  11.878  0.0556 -0.0035 -0.0477
  334PNSM   C5B 3659   3.663   4.652  12.194  0.1647  0.2213  0.1258
  334PNSM   C6B 3660   3.492   4.571  12.573  0.2499  0.0220  0.2247
  335PNSM   NC3 3661   5.458   0.759  10.100 -0.0874  0.1472  0.0949
  335PNSM   PO4 3662   5.101   0.509  10.268 -0.1071  0.2313 -0.1565
  335PNSM   AM1 3663   5.050   0.546  10.720  0.0079  0.2685 -0.0775
  335PNSM   AM2 3664   4.788   0.305  10.685  0.2129 -0.0017  0.4345
  335PNSM   T1A 3665   5.031   0.728  11.142 -0.2066 -0.1592  0.1489
  335PNSM   C2A 3666   4.783   1.036  11.369 -0.1542  0.0843  0.1311
  335PNSM   C3A 3667   4.957   1.462  11.401 -0.1448  0.0795  0.1817
  335PNSM   C1B 3668   4.626   0.495  11.033 -0.0548  0.1242  0.1702
  335PNSM   C2B 3669   4.226   0.670  11.241 -0.1514  0.0408 -0.2963
  335PNSM   C3B 3670   3.942   0.892  11.175  0.2077 -0.0440  0.1352
  335PNSM   D4B 3671   3.794   1.231  11.302  0.0168 -0.2242  0.0306
  335PNSM   C5B 3672   3.993   1.658  11.490 -0.1105 -0.0803  0.0712
  335PNSM   C6B 3673   3.873   2.089  11.546 -0.0004 -0.2798 -0.2654
  336PNSM   NC3 3674   1.149   6.293  10.306  0.0267  0.1952 -0.1516
  336PNSM   PO4 3675   0.923   6.230  10.519  0.0060 -0.0342 -0.1964
  336PNSM   AM1 3676   1.137   6.449  10.747  0.0334  0.1733  0.1361
  336PNSM   AM2 3677   1.183   6.792  10.593 -0.0885  0.0271  0.0138
  336PNSM   T1A 3678   1.417   6.679  11.022 -0.2118  0.0028  0.1265
  336PNSM   C2A 3679   1.556   6.793  11.402 -0.3959 -0.0292 -0.0260
  336PNSM   C3A 3680   1.725   7.013  11.715  0.0011 -0.1087 -0.1193
  336PNSM   C1B 3681   1.105   7.045  11.088 -0.0713 -0.0555 -0.0030
  336PNSM   C2B 3682   0.797   7.067  11.335  0.1861 -0.2445 -0.1674
  336PNSM   C3B 3683   0.519   7.291  11.682  0.3726 -0.1104  0.1787
  336PNSM   D4B 3684   0.414   7.447  12.014 -0.1727  0.0809  0.0173
  336PNSM   C5B 3685   0.139   7.185  12.275 -0.1092 -0.1633  0.1417
  336PNSM   C6B 3686   0.137   7.003  12.618 -0.0293 -0.0507  0.0795
  337PNSM   NC3 3687   0.590   5.907  10.287 -0.0733  0.1216 -0.2246
  337PNSM   PO4 3688   0.696   5.407  10.419 -0.1417  0.1079  0.1794
  337PNSM   AM1 3689   0.780   5.569  10.894 -0.0089  0.0002  0.1227
  337PNSM   AM2 3690   0.716   5.943  10.836 -0.2748 -0.0870 -0.1291
  337PNSM   T1A 3691   0.665   5.491  11.237  0.1172  0.0384  0.1056
  337PNSM   C2A 3692   0.454   5.156  11.559 -0.1243 -0.0635  0.1547
  337PNSM   C3A 3693   0.014   5.177  11.702  0.1169 -0.1058 -0.0205
  337PNSM   C1B 3694   0.815   5.973  11.223 -0.1776  0.0307  0.2300
  337PNSM   C2B 3695   0.650   5.840  11.612  0.5343  0.1029  0.2613
  337PNSM   C3B 3696   0.580   5.612  11.924 -0.3226  0.1869  0.0136
  337PNSM   D4B 3697   0.350   5.312  12.136  0.0374 -0.0494 -0.2893
  337PNSM   C5B 3698   0.643   5.146  12.360 -0.0798 -0.1814  0.1658
  337PNSM   C6B 3699   0.937   4.879  12.530  0.2103  0.1552  0.3478
  338PNSM   NC3 3700   1.863   2.577   8.489 -0.1239 -0.1340  0.1996
  338PNSM   PO4 3701   2.109   2.858   8.695 -0.0342  0.1433 -0.0248
  338PNSM   AM1 3702   2.346   2.858   8.365 -0.1302  0.0070 -0.1639
  338PNSM   AM2 3703   2.128   2.806   8.118 -0.0175 -0.3008 -0.0673
  338PNSM   T1A 3704   2.714   2.998   8.138  0.1928 -0.2889 -0.0523
  338PNSM   C2A 3705   3.080   3.072   7.835  0.2419 -0.2574  0.1903
  338PNSM   C3A 3706   3.389   2.803   7.778 -0.2644  0.0660 -0.2903
  338PNSM   C1B 3707   2.428   2.838   7.761  0.0132  0.0093 -0.0919
  338PNSM   C2B 3708   2.761   2.919   7.423  0.0336  0.3216  0.1009
  338PNSM   C3B 3709   3.253   2.878   7.329 -0.1480 -0.2023  0.0748
  338PNSM   D4B 3710   3.439   2.682   7.097 -0.0825 -0.1010  0.0266
  338PNSM   C5B 3711   3.606   2.491   6.709 -0.1878 -0.0377  0.0699
  338PNSM   C6B 3712   3.887   2.764   6.666 -0.0325  0.1174  0.1833
  339PNSM   NC3 3713   6.084   2.919   9.988  0.1390 -0.1335  0.1516
  339PNSM   PO4 3714   6.433   3.061  10.144  0.2396  0.0852  0.0354
  339PNSM   AM1 3715   6.167   2.942  10.500 -0.0025  0.2218  0.3922
  339PNSM   AM2 3716   5.850   3.093  10.462  0.2830 -0.2610 -0.0396
  339PNSM   T1A 3717   6.157   2.727  10.781  0.1799 -0.0508 -0.1214
  339PNSM   C2A 3718   5.931   2.737  11.079 -0.5053 -0.1566 -0.1370
  339PNSM   C3A 3719   5.732   2.580  11.463 -0.3388 -0.0464  0.3669
  339PNSM   C1B 3720   5.404   3.080  10.357 -0.0250 -0.2647 -0.0439
  339PNSM   C2B 3721   5.186   2.900  10.741  0.1835 -0.1001 -0.0625
  339PNSM   C3B 3722   5.239   2.902  11.172  0.3710 -0.1151  0.2033
  339PNSM   D4B 3723   4.995   2.713  11.543  0.1772  0.1102  0.0791
  339PNSM   C5B 3724   4.665   2.411  11.485 -0.1138 -0.0749  0.0185
  339PNSM   C6B 3725   4.391   2.104  11.614  0.1622  0.3162 -0.1580
  340PNSM   NC3 3726   7.103   6.583  10.267 -0.6008  0.0443  0.0523
  340PNSM   PO4 3727   7.228   6.253  10.364 -0.1707  0.3905  0.2307
  340PNSM   AM1 3728   6.918   5.985  10.448 -0.4212  0.0286 -0.0692
  340PNSM   AM2 3729   7.007   5.806  10.634 -0.0718  0.0054 -0.2141
  340PNSM   T1A 3730   6.562   6.052  10.652 -0.0671  0.0816  0.0826
  340PNSM   C2A 3731   6.354   6.074  11.004 -0.2625  0.4507  0.2764
  340PNSM   C3A 3732   6.427   6.080  11.355 -0.0567 -0.0249 -0.2656
  340PNSM   C1B 3733   7.028   5.848  11.071 -0.1768  0.2781 -0.0039
  340PNSM   C2B 3734   6.901   5.973  11.492  0.0016 -0.1230 -0.1789
  340PNSM   C3B 3735   6.857   6.115  11.812 -0.2461  0.2623 -0.3403
  340PNSM   D4B 3736   6.792   6.130  12.244  0.0528  0.1053  0.1420
  340PNSM   C5B 3737   6.492   6.388  12.474 -0.3000 -0.2586 -0.0049
  340PNSM   C6B 3738   6.087   6.440  12.608  0.3219  0.1310 -0.0990
  341PNSM   NC3 3739  -0.305   0.928   9.800  0.0972  0.0712  0.0986
  341PNSM   PO4 3740  -0.081   0.706  10.085  0.0180  0.2202 -0.0195
  341PNSM   AM1 3741   0.237   0.836  10.454  0.4353 -0.5192 -0.0215
  341PNSM   AM2 3742   0.392   1.085  10.537 -0.2561  0.1986 -0.3477
  341PNSM   T1A 3743   0.597   0.720  10.735  0.1507  0.0351  0.2623
  341PNSM   C2A 3744   1.012   0.567  10.859 -0.2074 -0.2170 -0.2487
  341PNSM   C3A 3745   1.357   0.473  11.075 -0.1613 -0.0049  0.3765
  341PNSM   C1B 3746   0.288   0.940  11.023 -0.1088  0.1176  0.0138
  341PNSM   C2B 3747   0.313   1.024  11.375 -0.1066  0.0052 -0.2145
  341PNSM   C3B 3748   0.202   0.985  11.731 -0.0293  0.1716  0.6308
  341PNSM   D4B 3749   0.056   0.983  12.021  0.0616  0.2953  0.3514
  341PNSM   C5B 3750  -0.216   0.708  12.180  0.1936 -0.4346  0.0102
  341PNSM   C6B 3751  -0.148   0.366  12.310 -0.2298 -0.0694 -0.1311
  342PNSM   NC3 3752   4.673   3.260   9.106  0.0434 -0.3523  0.0256
  342PNSM   PO4 3753   4.872   3.290   9.486 -0.0969  0.0099 -0.1931
  342PNSM   AM1 3754   4.685   2.912   9.641  0.1017  0.1436 -0.1852
  342PNSM   AM2 3755   4.801   2.692   9.426 -0.2695  0.1030  0.0255
  342PNSM   T1A 3756   4.490   2.774   9.895 -0.1268  0.3478  0.2103
  342PNSM   C2A 3757   4.125   2.558   9.930  0.0731 -0.0110 -0.1327
  342PNSM   C3A 3758   3.623   2.650   9.783  0.2462 -0.0399  0.0968
  342PNSM   C1B 3759   4.474   2.472   9.480 -0.2605 -0.0711 -0.1443
  342PNSM   C2B 3760   4.266   2.165   9.596  0.0201  0.3316 -0.0103
  342PNSM   C3B 3761   4.051   1.816   9.453  0.1122 -0.2682 -0.1958
  342PNSM   D4B 3762   3.854   1.455   9.420  0.0128 -0.0781  0.0484
  342PNSM   C5B 3763   3.441   1.500   9.692  0.1173  0.1722 -0.0501
  342PNSM   C6B 3764   3.214   1.914   9.894 -0.0495  0.1366 -0.0557
  343PLSM   NC3 3765   2.956   2.902  13.444 -0.0864 -0.0082 -0.0697
  343PLSM   PO4 3766   2.803   2.611  13.762  0.2000 -0.0592 -0.1052
  343PLSM   AM1 3767   2.439   2.705  13.434 -0.2745 -0.0663 -0.3016
  343PLSM   AM2 3768   2.451   3.048  13.375 -0.0812  0.0239 -0.1224
  343PLSM   T1A 3769   1.987   2.815  13.421 -0.1313 -0.1494 -0.1037
  343PLSM   C2A 3770   1.705   2.855  13.013 -0.0001  0.0010 -0.0619
  343PLSM   C3A 3771   1.468   3.067  12.835  0.0350  0.1268  0.1903
  343PLSM   C1B 3772   2.276   2.955  12.901  0.1469  0.2083  0.0016
  343PLSM   C2B 3773   2.329   3.221  12.491  0.3071 -0.0108 -0.2190
  343PLSM   C3B 3774   2.130   3.638  12.302  0.1613  0.0472 -0.2756
  343PLSM   C4B 3775   1.991   3.999  12.198 -0.0813 -0.0814  0.1504
  343PLSM   C5B 3776   1.726   4.328  12.382 -0.0796  0.1268  0.1620
  343PLSM   C6B 3777   1.700   4.372  12.824 -0.3246  0.0526 -0.0893
  344PLSM   NC3 3778   1.123   3.414  14.511  0.0047  0.2363 -0.1195
  344PLSM   PO4 3779   1.031   3.000  14.197 -0.1896 -0.3243  0.1766
  344PLSM   AM1 3780   0.936   2.956  13.787  0.1155  0.1057  0.1896
  344PLSM   AM2 3781   0.883   2.700  13.687 -0.2371 -0.1743  0.1185
  344PLSM   T1A 3782   0.760   3.137  13.387  0.1204  0.1785 -0.1848
  344PLSM   C2A 3783   0.739   3.442  13.012 -0.2511  0.0099  0.1182
  344PLSM   C3A 3784   0.260   3.389  12.732 -0.1849 -0.1306  0.0071
  344PLSM   C1B 3785   0.781   2.602  13.347  0.1980  0.1214  0.0654
  344PLSM   C2B 3786   0.934   2.522  12.940  0.1317 -0.0268  0.2455
  344PLSM   C3B 3787   0.907   2.270  12.589 -0.1433 -0.1438  0.5233
  344PLSM   C4B 3788   1.175   2.372  12.247 -0.2341  0.2714 -0.3688
  344PLSM   C5B 3789   1.054   2.225  11.775  0.2623 -0.1829  0.0773
  344PLSM   C6B 3790   0.911   2.385  11.490 -0.1716 -0.3200  0.0774
  345PLSM   NC3 3791   6.138   0.831  14.216 -0.2368 -0.3229 -0.0687
  345PLSM   PO4 3792   5.721   0.650  14.183  0.1774  0.0319 -0.1712
  345PLSM   AM1 3793   5.904   0.314  14.003  0.1183  0.0466  0.1343
  345PLSM   AM2 3794   5.641   0.136  14.036  0.0309  0.0193  0.0888
  345PLSM   T1A 3795   6.052  -0.041  13.741  0.1752 -0.2910 -0.0488
  345PLSM   C2A 3796   6.150  -0.159  13.378  0.1031  0.1438 -0.3459
  345PLSM   C3A 3797   6.372  -0.295  13.004  0.1336  0.0084  0.1728
  345PLSM   C1B 3798   5.558   0.156  13.543  0.1447 -0.1167 -0.0447
  345PLSM   C2B 3799   5.612   0.019  13.154 -0.2340 -0.0985  0.2935
  345PLSM   C3B 3800   5.504   0.161  12.758 -0.0200 -0.3247  0.2601
  345PLSM   C4B 3801   5.623  -0.045  12.487 -0.0276 -0.0651 -0.1376
  345PLSM   C5B 3802   5.571  -0.389  12.255  0.1162  0.2760  0.1756
  345PLSM   C6B 3803   5.191  -0.602  11.967  0.3059 -0.1945  0.2169
  346PLSM   NC3 3804   5.586   5.467  14.155 -0.3189  0.0138 -0.0784
  346PLSM   PO4 3805   5.209   5.257  14.282  0.0369 -0.0551  0.1328
  346PLSM   AM1 3806   5.230   5.258  13.901 -0.3162 -0.0406 -0.0177
  346PLSM   AM2 3807   5.296   5.128  13.681  0.0691 -0.1181  0.0483
  346PLSM   T1A 3808   4.893   5.289  13.483 -0.0450  0.0228  0.1761
  346PLSM   C2A 3809   4.749   5.578  13.249  0.1404  0.0678  0.1256
  346PLSM   C3A 3810   4.643   5.687  12.858 -0.2695 -0.1805 -0.2699
  346PLSM   C1B 3811   5.302   4.996  13.299 -0.2402 -0.1716 -0.3170
  346PLSM   C2B 3812   5.491   4.947  12.921  0.1149  0.1523  0.1105
  346PLSM   C3B 3813   5.733   5.068  12.642 -0.2208 -0.2208  0.2445
  346PLSM   C4B 3814   5.941   5.316  12.207  0.1464 -0.1772  0.2550
  346PLSM   C5B 3815   5.849   5.459  11.842  0.1619  0.0703  0.0438
  346PLSM   C6B 3816   5.859   5.383  11.515 -0.0933 -0.1890 -0.1400
  347PLSM   NC3 3817   3.804   7.086  14.558 -0.1880 -0.2176  0.1139
  347PLSM   PO4 3818   3.509   6.950  14.306 -0.0079 -0.2694 -0.3856
  347PLSM   AM1 3819   3.352   6.603  14.011 -0.3686  0.2936  0.0469
  347PLSM   AM2 3820   3.083   6.679  13.901  0.2697 -0.0334 -0.1784
  347PLSM   T1A 3821   3.426   6.536  13.551  0.1481  0.1856 -0.2558
  347PLSM   C2A 3822   3.374   6.523  13.146  0.1096 -0.3023 -0.1230
  347PLSM   C3A 3823   3.460   6.405  12.737 -0.2510 -0.1892 -0.2687
  347PLSM   C1B 3824   2.961   6.652  13.425  0.2961 -0.1110 -0.1715
  347PLSM   C2B 3825   2.862   6.657  13.004 -0.2257 -0.3779  0.2089
  347PLSM   C3B 3826   2.729   6.490  12.637 -0.1724 -0.2581 -0.0382
  347PLSM   C4B 3827   2.926   6.426  12.362  0.0990  0.2818  0.0419
  347PLSM   C5B 3828   3.103   6.526  11.998  0.5543  0.1785 -0.1258
  347PLSM   C6B 3829   3.371   6.296  11.828  0.2385 -0.0346  0.0994
  348PLSM   NC3 3830   3.374   6.490  14.526 -0.3761  0.1000  0.0851
  348PLSM   PO4 3831   3.026   6.189  14.325  0.1683  0.2001  0.4872
  348PLSM   AM1 3832   3.024   5.988  13.970  0.1148 -0.2736  0.2659
  348PLSM   AM2 3833   3.020   6.205  13.744  0.0838 -0.1265  0.1349
  348PLSM   T1A 3834   2.784   5.771  13.557 -0.0265 -0.1789  0.3399
  348PLSM   C2A 3835   2.686   5.709  13.040 -0.0957  0.1504  0.2222
  348PLSM   C3A 3836   2.631   5.514  12.646 -0.0101  0.1692 -0.2333
  348PLSM   C1B 3837   3.024   6.106  13.268  0.3179  0.1659  0.2561
  348PLSM   C2B 3838   3.068   6.157  12.795 -0.1076 -0.1181 -0.4477
  348PLSM   C3B 3839   3.274   6.026  12.362  0.2768  0.0185 -0.0563
  348PLSM   C4B 3840   3.367   5.775  12.036 -0.1836 -0.2263  0.2611
  348PLSM   C5B 3841   3.650   5.350  11.891  0.0012 -0.0466 -0.2036
  348PLSM   C6B 3842   3.959   5.157  11.947  0.0871  0.1864  0.1694
  349PLSM   NC3 3843   3.437   5.875  14.362  0.3422  0.2019  0.1140
  349PLSM   PO4 3844   3.723   6.127  14.460 -0.0398 -0.1067 -0.0521
  349PLSM   AM1 3845   3.863   6.078  14.090  0.1095 -0.1825 -0.1130
  349PLSM   AM2 3846   3.593   6.150  13.851 -0.0693  0.1441 -0.0527
  349PLSM   T1A 3847   4.109   5.948  13.744 -0.0614  0.0765  0.2398
  349PLSM   C2A 3848   4.437   5.964  13.458 -0.4249 -0.1899 -0.1546
  349PLSM   C3A 3849   4.537   6.088  13.089 -0.0728  0.2599  0.0190
  349PLSM   C1B 3850   3.545   6.055  13.372  0.1214  0.3092 -0.2778
  349PLSM   C2B 3851   3.595   5.971  12.935  0.2153  0.2008 -0.3284
  349PLSM   C3B 3852   3.777   6.109  12.459  0.1273 -0.1319  0.3133
  349PLSM   C4B 3853   3.784   6.047  12.098  0.1679  0.0481  0.2345
  349PLSM   C5B 3854   3.721   5.870  11.674  0.0228 -0.0484 -0.0319
  349PLSM   C6B 3855   3.733   5.777  11.262  0.1526  0.0588  0.1918
  350PLSM   NC3 3856   2.314   2.877  13.905 -0.0014 -0.0221 -0.0709
  350PLSM   PO4 3857   2.089   2.646  14.121 -0.0032  0.1448 -0.1499
  350PLSM   AM1 3858   1.781   2.757  13.861  0.2170 -0.0324 -0.0400
  350PLSM   AM2 3859   1.816   2.427  13.715 -0.2025 -0.0514 -0.2068
  350PLSM   T1A 3860   1.461   2.846  13.493  0.1245  0.3260 -0.1303
  350PLSM   C2A 3861   1.201   2.937  13.239  0.1695  0.0407  0.1181
  350PLSM   C3A 3862   1.013   3.016  12.936 -0.2008  0.2020 -0.0904
  350PLSM   C1B 3863   1.785   2.402  13.299 -0.0671 -0.1867  0.1154
  350PLSM   C2B 3864   1.867   2.069  12.931  0.1270 -0.3206 -0.0220
  350PLSM   C3B 3865   2.074   1.859  12.502  0.0245  0.2269 -0.1819
  350PLSM   C4B 3866   2.030   1.673  12.115 -0.1215  0.0744  0.0589
  350PLSM   C5B 3867   2.033   1.620  11.705 -0.1217  0.1827  0.1335
  350PLSM   C6B 3868   2.174   1.240  11.563 -0.2475 -0.0668  0.0716
  351PLSM   NC3 3869   5.469   0.204  10.381 -0.0445 -0.0530 -0.2450
  351PLSM   PO4 3870   5.867   0.342  10.266  0.0573  0.0641 -0.2228
  351PLSM   AM1 3871   5.908   0.213  10.642  0.2340  0.2498  0.0673
  351PLSM   AM2 3872   5.844  -0.136  10.628  0.3272  0.1153  0.0139
  351PLSM   T1A 3873   6.098   0.477  11.013 -0.2892  0.1798  0.2386
  351PLSM   C2A 3874   6.151   0.615  11.378 -0.1244 -0.4129 -0.1098
  351PLSM   C3A 3875   6.339   0.776  11.817 -0.0207  0.0154 -0.1596
  351PLSM   C1B 3876   5.872  -0.052  11.074  0.0500 -0.1248  0.0852
  351PLSM   C2B 3877   5.882  -0.207  11.498  0.0595  0.0903 -0.2586
  351PLSM   C3B 3878   5.861  -0.135  11.848  0.2477  0.1352  0.0400
  351PLSM   C4B 3879   5.658   0.190  12.069  0.2974 -0.0945 -0.1030
  351PLSM   C5B 3880   5.273   0.522  12.209  0.0342 -0.0402  0.0506
  351PLSM   C6B 3881   4.778   0.721  12.203 -0.2271 -0.0738 -0.2011
  352PLSM   NC3 3882   0.166   3.368  10.207  0.3040 -0.1580  0.1314
  352PLSM   PO4 3883   0.421   3.511   9.904 -0.0169 -0.0144 -0.1784
  352PLSM   AM1 3884   0.617   3.661  10.365  0.0465 -0.0810  0.0542
  352PLSM   AM2 3885   0.502   3.944  10.612 -0.1081 -0.0496 -0.1938
  352PLSM   T1A 3886   0.767   3.627  10.904  0.0535  0.1741 -0.0211
  352PLSM   C2A 3887   0.980   3.761  11.294 -0.2520 -0.0152  0.2023
  352PLSM   C3A 3888   1.211   3.756  11.656 -0.0486  0.0031  0.0588
  352PLSM   C1B 3889   0.504   4.232  10.917  0.0775 -0.2037  0.1206
  352PLSM   C2B 3890   0.726   4.237  11.285 -0.0847  0.0699  0.0362
  352PLSM   C3B 3891   1.010   4.195  11.587 -0.0825  0.0399  0.0726
  352PLSM   C4B 3892   0.984   4.007  12.034 -0.2528 -0.1449 -0.4036
  352PLSM   C5B 3893   0.832   3.792  12.443  0.0395 -0.2146 -0.3775
  352PLSM   C6B 3894   0.823   3.323  12.548  0.3175  0.2758  0.0480
  353PLSM   NC3 3895   2.644   4.419   9.139 -0.0496  0.1674  0.1848
  353PLSM   PO4 3896   2.970   4.616   9.449  0.1153 -0.0098 -0.3258
  353PLSM   AM1 3897   3.067   4.456   9.757  0.1623 -0.0593 -0.0640
  353PLSM   AM2 3898   3.283   4.206   9.783 -0.3204 -0.1506 -0.6238
  353PLSM   T1A 3899   3.050   4.349  10.216  0.0624 -0.0271  0.2752
  353PLSM   C2A 3900   3.088   4.312  10.667  0.2227  0.1073  0.0194
  353PLSM   C3A 3901   3.004   4.038  10.995 -0.0578 -0.0204 -0.1482
  353PLSM   C1B 3902   3.107   3.807   9.952  0.0480 -0.0161 -0.0847
  353PLSM   C2B 3903   3.254   3.527  10.270 -0.0838 -0.2110 -0.0221
  353PLSM   C3B 3904   3.450   3.306  10.655  0.1432 -0.3052 -0.0553
  353PLSM   C4B 3905   3.711   3.040  10.737 -0.1223 -0.3856  0.0508
  353PLSM   C5B 3906   3.904   2.671  10.779 -0.0502  0.3519  0.3307
  353PLSM   C6B 3907   3.801   2.257  11.068  0.1329 -0.0290  0.2909
  354PLSM   NC3 3908   4.209   5.187   9.741 -0.0383 -0.0256 -0.4023
  354PLSM   PO4 3909   4.435   5.585  10.093  0.1179 -0.0290  0.0444
  354PLSM   AM1 3910   4.494   5.556  10.479  0.3855 -0.2777 -0.0488
  354PLSM   AM2 3911   4.904   5.675  10.614  0.0287 -0.1492  0.2689
  354PLSM   T1A 3912   4.579   5.441  11.007  0.2641  0.0225  0.2570
  354PLSM   C2A 3913   4.581   5.505  11.438  0.0779  0.0426  0.2703
  354PLSM   C3A 3914   4.465   5.214  11.822  0.0506 -0.1595  0.2591
  354PLSM   C1B 3915   5.111   5.490  10.983  0.1561 -0.0924 -0.0151
  354PLSM   C2B 3916   5.074   5.474  11.397  0.1892  0.2061  0.1754
  354PLSM   C3B 3917   4.930   5.343  11.700  0.0857 -0.0164  0.2097
  354PLSM   C4B 3918   5.014   5.234  12.097 -0.3748  0.0438 -0.2465
  354PLSM   C5B 3919   5.260   5.094  12.457 -0.0515 -0.1736  0.0208
  354PLSM   C6B 3920   5.366   4.746  12.462  0.0614 -0.0250 -0.0945
  355PLSM   NC3 3921   1.917   6.200   9.796 -0.1294 -0.0812 -0.2816
  355PLSM   PO4 3922   1.640   6.130  10.206 -0.2309  0.1385 -0.1771
  355PLSM   AM1 3923   1.698   5.922  10.645  0.2366  0.0206 -0.1828
  355PLSM   AM2 3924   1.401   5.992  10.620  0.0694 -0.1457  0.0837
  355PLSM   T1A 3925   1.759   5.861  11.143 -0.2252 -0.1160 -0.1220
  355PLSM   C2A 3926   1.749   5.830  11.548 -0.2109 -0.0730  0.1628
  355PLSM   C3A 3927   1.858   5.448  11.802 -0.0301  0.0847  0.0671
  355PLSM   C1B 3928   1.332   6.159  11.087 -0.1922  0.1704  0.1743
  355PLSM   C2B 3929   1.485   6.281  11.530 -0.2095  0.1081 -0.2559
  355PLSM   C3B 3930   1.400   6.441  11.913  0.3240 -0.3815 -0.0249
  355PLSM   C4B 3931   1.135   6.658  12.242 -0.0755  0.0920 -0.0705
  355PLSM   C5B 3932   0.666   6.546  12.354  0.2230 -0.1628 -0.2610
  355PLSM   C6B 3933   0.278   6.601  11.989  0.0295 -0.0585 -0.0456
  356PLSM   NC3 3934   2.046   3.749   9.305  0.3251  0.3540 -0.0547
  356PLSM   PO4 3935   2.342   3.853   9.495 -0.1933  0.1583  0.1973
  356PLSM   AM1 3936   2.429   3.771   9.890 -0.1766  0.1503 -0.0297
  356PLSM   AM2 3937   2.619   3.539   9.778 -0.1921  0.0201 -0.0873
  356PLSM   T1A 3938   2.281   3.492  10.196  0.0150  0.0386  0.0893
  356PLSM   C2A 3939   2.394   3.122  10.434 -0.1048  0.1635 -0.1981
  356PLSM   C3A 3940   2.711   2.704  10.588  0.2665  0.1222  0.1251
  356PLSM   C1B 3941   2.744   3.311  10.092 -0.1503  0.0331  0.1609
  356PLSM   C2B 3942   2.954   3.067  10.356  0.0243  0.1535  0.1510
  356PLSM   C3B 3943   3.259   2.846  10.575 -0.2282  0.1586  0.3003
  356PLSM   C4B 3944   3.472   2.395  10.747  0.3531 -0.2505  0.1853
  356PLSM   C5B 3945   3.456   1.939  10.881  0.1890  0.1333  0.1282
  356PLSM   C6B 3946   3.689   1.704  11.131  0.0736 -0.1102 -0.0065
  357PLSM   NC3 3947   6.776   3.937  10.308  0.3451 -0.2288  0.0669
  357PLSM   PO4 3948   6.471   4.312  10.277 -0.2904  0.2536  0.1061
  357PLSM   AM1 3949   6.474   4.686  10.680 -0.2550 -0.2275  0.2954
  357PLSM   AM2 3950   6.167   4.746  10.737 -0.3284  0.0558 -0.0319
  357PLSM   T1A 3951   6.633   4.555  11.181  0.1395 -0.2205 -0.1251
  357PLSM   C2A 3952   6.690   4.322  11.526 -0.0922  0.0539  0.2345
  357PLSM   C3A 3953   6.890   3.948  11.734 -0.5137  0.1927  0.1711
  357PLSM   C1B 3954   6.175   4.669  11.072  0.2944 -0.1707  0.4599
  357PLSM   C2B 3955   6.270   4.617  11.626 -0.0052 -0.0595  0.2751
  357PLSM   C3B 3956   6.571   4.674  11.914  0.2219  0.2476 -0.0526
  357PLSM   C4B 3957   6.979   4.417  12.127  0.2155  0.2785 -0.0476
  357PLSM   C5B 3958   7.155   4.013  12.142 -0.1457 -0.0168 -0.1599
  357PLSM   C6B 3959   7.269   3.598  12.035 -0.2458  0.2647 -0.0587
  358PLSM   NC3 3960   6.401   5.236  10.484  0.2465 -0.2745 -0.0718
  358PLSM   PO4 3961   6.576   5.591  10.444 -0.1489 -0.2101  0.2995
  358PLSM   AM1 3962   6.525   5.523  10.839 -0.1428 -0.2730 -0.0889
  358PLSM   AM2 3963   6.237   5.516  10.859 -0.0047  0.0269 -0.0307
  358PLSM   T1A 3964   6.502   5.642  11.189 -0.2629  0.2388  0.1502
  358PLSM   C2A 3965   6.321   5.626  11.624  0.0439 -0.2882  0.0326
  358PLSM   C3A 3966   6.293   5.665  12.075  0.0923  0.0303 -0.0944
  358PLSM   C1B 3967   6.027   5.156  11.028  0.0662  0.0783 -0.2042
  358PLSM   C2B 3968   5.877   4.843  11.452 -0.1806 -0.3106  0.0118
  358PLSM   C3B 3969   5.808   4.386  11.840  0.0252 -0.0527  0.0447
  358PLSM   C4B 3970   5.667   3.965  12.029 -0.3601  0.1380  0.0688
  358PLSM   C5B 3971   5.678   3.618  12.264 -0.2420  0.1865 -0.0013
  358PLSM   C6B 3972   5.952   3.357  12.301  0.0466  0.1214 -0.1602
  359PAPI    C1 3973   5.325   7.247  14.658 -0.0495  0.0817  0.1457
  359PAPI    C2 3974   5.585   6.954  14.574 -0.0013  0.0875  0.2723
  359PAPI    C3 3975   5.621   7.163  14.914 -0.1423  0.1213  0.2672
  359PAPI   PO4 3976   5.197   7.323  14.305  0.0806 -0.2577 -0.1674
  359PAPI   GL1 3977   5.138   7.510  13.849 -0.2455 -0.3234 -0.0601
  359PAPI   GL2 3978   5.211   7.181  13.809  0.0521 -0.0686  0.2603
  359PAPI   D1A 3979   5.095   7.624  13.577 -0.3595  0.1680  0.0227
  359PAPI   D2A 3980   4.721   7.449  13.213  0.1603  0.2304  0.2474
  359PAPI   D3A 3981   4.648   7.011  13.199 -0.3345  0.0414 -0.4266
  359PAPI   D4A 3982   4.264   7.254  13.237  0.1526  0.0966  0.0199
  359PAPI   C5A 3983   4.133   7.168  13.629  0.0940  0.0554 -0.0776
  359PAPI   C1B 3984   5.169   7.214  13.328 -0.3525  0.3606 -0.4540
  359PAPI   C2B 3985   5.197   7.122  12.898 -0.1276  0.0110  0.0557
  359PAPI   C3B 3986   5.103   6.824  12.526 -0.2901  0.0232  0.1658
  359PAPI   C4B 3987   4.837   6.681  12.341  0.3776  0.1149  0.1846
  360PAPI    C1 3988   3.502   2.558  13.889 -0.0426 -0.0584  0.0488
  360PAPI    C2 3989   3.173   2.369  14.017 -0.0704  0.0001  0.0646
  360PAPI    C3 3990   3.382   2.600  14.268  0.0176 -0.0853  0.0710
  360PAPI   PO4 3991   3.651   2.342  13.683  0.0815 -0.1218 -0.1072
  360PAPI   GL1 3992   3.636   2.468  13.209 -0.1578  0.2271  0.0450
  360PAPI   GL2 3993   3.648   2.466  12.860 -0.0091 -0.2089  0.0694
  360PAPI   D1A 3994   3.225   2.692  13.056 -0.3752 -0.2049  0.1129
  360PAPI   D2A 3995   3.007   2.595  12.596  0.1410  0.0436  0.1493
  360PAPI   D3A 3996   2.711   2.329  12.789 -0.1409 -0.1831  0.0546
  360PAPI   D4A 3997   2.512   2.256  12.384  0.3681 -0.0186 -0.4818
  360PAPI   C5A 3998   2.834   2.434  12.153 -0.1259 -0.0806  0.3489
  360PAPI   C1B 3999   3.557   2.597  12.443 -0.2218  0.1480  0.1496
  360PAPI   C2B 4000   3.320   2.641  12.090  0.0149 -0.1741 -0.2892
  360PAPI   C3B 4001   3.247   2.639  11.711 -0.1278  0.2951 -0.1493
  360PAPI   C4B 4002   2.899   2.424  11.542  0.0697 -0.1482  0.3754
  361PAPI    C1 4003   2.715   6.391   9.772  0.1771  0.0068 -0.1217
  361PAPI    C2 4004   2.395   6.610   9.873  0.1833  0.0165 -0.1229
  361PAPI    C3 4005   2.355   6.300   9.623  0.1752  0.0189 -0.1247
  361PAPI   PO4 4006   2.879   6.575   9.892 -0.0510  0.0193  0.0848
  361PAPI   GL1 4007   2.886   6.656  10.310  0.5287  0.2951 -0.0955
  361PAPI   GL2 4008   2.575   6.446  10.369 -0.0977  0.0944  0.1650
  361PAPI   D1A 4009   2.765   6.899  10.630  0.0674  0.0796  0.1277
  361PAPI   D2A 4010   2.469   7.347  10.503  0.0417  0.0965 -0.1833
  361PAPI   D3A 4011   2.693   7.772  10.447  0.1937 -0.0495  0.0559
  361PAPI   D4A 4012   2.846   7.521  10.805  0.1965 -0.3093 -0.1203
  361PAPI   C5A 4013   2.710   7.286  10.949  0.3050 -0.3231 -0.2164
  361PAPI   C1B 4014   2.596   6.346  10.837  0.2570  0.0420 -0.0731
  361PAPI   C2B 4015   2.639   6.336  11.349  0.1584 -0.0117  0.0149
  361PAPI   C3B 4016   2.854   6.120  11.512 -0.0274 -0.2034  0.1760
  361PAPI   C4B 4017   2.907   6.063  11.966 -0.2812  0.2087  0.1175
  362PAPI    C1 4018   5.867   5.469   7.733 -0.0698 -0.2696 -0.1332
  362PAPI    C2 4019   6.237   5.415   7.592  0.0802  0.1411  0.0884
  362PAPI    C3 4020   6.111   5.207   7.910  0.0656 -0.1070 -0.0771
  362PAPI   PO4 4021   5.693   5.417   7.458  0.0621 -0.2271 -0.2023
  362PAPI   GL1 4022   5.762   5.235   7.063 -0.1593  0.3496  0.2934
  362PAPI   GL2 4023   5.433   5.333   6.947  0.1084  0.0559  0.3906
  362PAPI   D1A 4024   6.125   5.461   7.141 -0.1091  0.0194 -0.1787
  362PAPI   D2A 4025   5.838   5.717   6.956  0.0879 -0.1045  0.1127
  362PAPI   D3A 4026   5.722   5.478   6.536  0.0210 -0.1245 -0.0859
  362PAPI   D4A 4027   5.745   5.915   6.318  0.2756  0.2057  0.3003
  362PAPI   C5A 4028   5.925   6.235   5.958  0.1927  0.2073 -0.0509
  362PAPI   C1B 4029   5.320   5.186   6.449  0.1082  0.0733  0.0334
  362PAPI   C2B 4030   5.240   5.115   6.114 -0.0340  0.1191  0.0358
  362PAPI   C3B 4031   5.014   4.987   5.753 -0.0872 -0.0828 -0.3012
  362PAPI   C4B 4032   5.074   4.495   5.721  0.1270  0.2295 -0.0455
  363PAPS   CNO 4033   5.070   4.431  14.130  0.0506  0.1884 -0.2504
  363PAPS   PO4 4034   5.067   4.789  14.020  0.0014  0.2117  0.4535
  363PAPS   GL1 4035   4.909   4.739  13.713  0.1263 -0.1058  0.0776
  363PAPS   GL2 4036   4.766   4.412  13.705  0.0834 -0.3046 -0.3462
  363PAPS   D1A 4037   4.698   4.811  13.376  0.2059  0.0365  0.2352
  363PAPS   D2A 4038   4.941   4.779  13.006  0.2208 -0.4866  0.0838
  363PAPS   D3A 4039   4.915   5.192  12.907 -0.1756 -0.3051  0.1963
  363PAPS   D4A 4040   4.718   5.107  12.472 -0.1792 -0.0725  0.1231
  363PAPS   C5A 4041   4.484   4.776  12.132  0.0664  0.1201 -0.1141
  363PAPS   C1B 4042   4.767   4.230  13.325 -0.0231 -0.0853 -0.0360
  363PAPS   C2B 4043   4.619   4.464  12.950 -0.2038  0.2246  0.0022
  363PAPS   C3B 4044   4.419   4.710  12.696 -0.0489 -0.1925  0.2137
  363PAPS   C4B 4045   4.081   4.798  12.380  0.1486  0.1907 -0.0112
  364PAPS   CNO 4046   6.949   5.909  14.602 -0.2009  0.0186 -0.0756
  364PAPS   PO4 4047   6.628   5.965  14.361  0.1746 -0.0462 -0.0779
  364PAPS   GL1 4048   6.825   5.759  14.075  0.0505 -0.0350  0.0364
  364PAPS   GL2 4049   6.774   5.430  13.949 -0.0735 -0.2351 -0.1422
  364PAPS   D1A 4050   6.892   5.895  13.666 -0.1397  0.2133  0.1916
  364PAPS   D2A 4051   7.286   6.167  13.697 -0.3618 -0.4245 -0.4132
  364PAPS   D3A 4052   7.223   6.467  13.356  0.1478 -0.0162  0.5005
  364PAPS   D4A 4053   7.557   6.326  13.146 -0.1015  0.0410 -0.0500
  364PAPS   C5A 4054   7.564   6.315  12.823  0.1296 -0.1727  0.2233
  364PAPS   C1B 4055   6.990   5.409  13.505 -0.3466  0.3347  0.1801
  364PAPS   C2B 4056   7.235   5.352  13.068 -0.0202 -0.0546  0.0411
  364PAPS   C3B 4057   7.034   5.178  12.729 -0.2030  0.0794 -0.0160
  364PAPS   C4B 4058   7.073   4.756  12.558 -0.0947  0.3491 -0.1647
  365PAPS   CNO 4059   4.080   3.282  13.631  0.0942 -0.0188  0.0779
  365PAPS   PO4 4060   3.640   3.436  13.551  0.0337 -0.3017 -0.3932
  365PAPS   GL1 4061   3.684   3.279  13.097  0.0369  0.0213  0.2089
  365PAPS   GL2 4062   3.928   3.057  13.018  0.2401  0.0529  0.2442
  365PAPS   D1A 4063   3.689   3.444  12.650 -0.3279  0.1144 -0.1038
  365PAPS   D2A 4064   3.828   3.498  12.293  0.2295  0.2417  0.2380
  365PAPS   D3A 4065   3.886   3.873  12.315 -0.1490  0.2890  0.2138
  365PAPS   D4A 4066   3.909   3.985  12.676 -0.1202 -0.3478 -0.2284
  365PAPS   C5A 4067   3.927   3.698  12.994 -0.1950 -0.3436  0.1749
  365PAPS   C1B 4068   3.931   2.969  12.571  0.0047  0.0638  0.2837
  365PAPS   C2B 4069   4.064   2.933  12.232  0.0243  0.2290 -0.0360
  365PAPS   C3B 4070   4.078   3.106  11.730  0.0842 -0.0421  0.1600
  365PAPS   C4B 4071   3.856   3.499  11.458  0.1713  0.1861 -0.1282
  366PAPS   CNO 4072   0.046   6.013  14.178  0.0291  0.0908 -0.2830
  366PAPS   PO4 4073   0.438   5.795  14.145  0.2748 -0.3499  0.1329
  366PAPS   GL1 4074   0.313   5.808  13.759  0.0013  0.0263  0.2480
  366PAPS   GL2 4075   0.039   5.634  13.758  0.0407  0.2410 -0.0353
  366PAPS   D1A 4076   0.707   5.853  13.613  0.1596  0.1603  0.1979
  366PAPS   D2A 4077   0.807   6.213  13.371 -0.3541  0.1266  0.1077
  366PAPS   D3A 4078   0.713   6.337  12.946 -0.0189  0.0338 -0.2284
  366PAPS   D4A 4079   0.468   5.967  12.691  0.0950 -0.3721 -0.0153
  366PAPS   C5A 4080   0.699   5.689  12.485  0.1517  0.0682  0.0475
  366PAPS   C1B 4081  -0.124   5.792  13.362  0.1658  0.1017  0.2832
  366PAPS   C2B 4082  -0.015   5.843  12.900  0.3243 -0.0097  0.1399
  366PAPS   C3B 4083  -0.311   5.665  12.633 -0.1062  0.3674 -0.2410
  366PAPS   C4B 4084  -0.781   5.438  12.428  0.1299  0.1681 -0.2132
  367PAPS   CNO 4085   4.626   0.756   9.059 -0.1586 -0.1121 -0.1943
  367PAPS   PO4 4086   4.989   0.630   9.227  0.0232  0.1122 -0.0219
  367PAPS   GL1 4087   4.896   0.923   9.571 -0.0062 -0.2859  0.0602
  367PAPS   GL2 4088   4.667   1.228   9.498  0.1542 -0.1405 -0.0879
  367PAPS   D1A 4089   4.974   0.935   9.999 -0.1642 -0.1046  0.0271
  367PAPS   D2A 4090   4.451   1.029   9.963  0.0629  0.0525 -0.1878
  367PAPS   D3A 4091   4.626   0.880  10.382  0.0097 -0.5460 -0.1865
  367PAPS   D4A 4092   4.385   0.499  10.466  0.5131  0.0628 -0.2591
  367PAPS   C5A 4093   4.003   0.452  10.823  0.0793 -0.1785 -0.2138
  367PAPS   C1B 4094   4.404   1.505   9.660 -0.1242 -0.1613 -0.3425
  367PAPS   C2B 4095   4.323   1.824   9.926  0.2175  0.1992  0.3558
  367PAPS   C3B 4096   4.013   2.046  10.115  0.1086 -0.1246  0.1837
  367PAPS   C4B 4097   3.676   2.197   9.906  0.2219  0.0855  0.1545
  368PAPS   CNO 4098  -0.216   5.787  10.047  0.1562  0.0188 -0.1226
  368PAPS   PO4 4099  -0.218   5.395  10.344 -0.0105  0.2890  0.1858
  368PAPS   GL1 4100  -0.087   5.329  10.726  0.0118 -0.0727 -0.1045
  368PAPS   GL2 4101  -0.328   5.361  11.014  0.1710 -0.2997 -0.1306
  368PAPS   D1A 4102   0.158   5.177  11.145 -0.0597 -0.5474  0.0720
  368PAPS   D2A 4103   0.372   5.189  10.761 -0.3315  0.0619 -0.3103
  368PAPS   D3A 4104   0.901   5.056  10.772  0.2671  0.0422 -0.1598
  368PAPS   D4A 4105   0.885   5.013  11.191  0.0426 -0.1935 -0.1381
  368PAPS   C5A 4106   0.692   4.650  11.530 -0.0525  0.0079 -0.1679
  368PAPS   C1B 4107  -0.450   5.388  11.366  0.0717 -0.1753 -0.1018
  368PAPS   C2B 4108  -0.578   5.515  11.662 -0.3137  0.0516 -0.0434
  368PAPS   C3B 4109  -0.509   5.553  12.060 -0.1765  0.0074 -0.0525
  368PAPS   C4B 4110  -0.202   5.326  12.244 -0.0248 -0.0643  0.1885
  369PAPS   CNO 4111   4.115   4.918   8.943 -0.1259  0.1117  0.1203
  369PAPS   PO4 4112   3.869   4.614   8.665 -0.3793  0.2656  0.2879
  369PAPS   GL1 4113   3.705   4.445   8.201 -0.2063  0.0302  0.1267
  369PAPS   GL2 4114   3.529   4.110   8.225  0.2886 -0.2287 -0.1223
  369PAPS   D1A 4115   3.752   4.338   7.810 -0.1338  0.0214 -0.2233
  369PAPS   D2A 4116   4.122   4.163   7.604  0.0469 -0.1420  0.1623
  369PAPS   D3A 4117   4.340   4.425   7.774 -0.1112 -0.0019  0.0409
  369PAPS   D4A 4118   4.575   4.256   7.500  0.1478 -0.1425  0.1851
  369PAPS   C5A 4119   4.748   3.786   7.468  0.1235 -0.1127 -0.1590
  369PAPS   C1B 4120   3.634   3.889   7.731  0.0151  0.1520  0.0553
  369PAPS   C2B 4121   3.766   3.751   7.431 -0.1498  0.1198  0.1543
  369PAPS   C3B 4122   4.107   3.785   7.313 -0.6054  0.2408 -0.1787
  369PAPS   C4B 4123   4.501   3.573   7.124  0.0306  0.0252  0.2446
  370PAPS   CNO 4124   6.550   1.774   9.957  0.0367  0.4668  0.1074
  370PAPS   PO4 4125   6.888   1.751  10.165 -0.0400 -0.2390  0.1170
  370PAPS   GL1 4126   6.700   1.969  10.590  0.0287 -0.0976  0.0236
  370PAPS   GL2 4127   6.937   2.178  10.692  0.1187  0.0679  0.3344
  370PAPS   D1A 4128   6.462   2.226  10.572  0.2033  0.0352  0.0301
  370PAPS   D2A 4129   6.661   2.589  10.816  0.0453 -0.0635 -0.2025
  370PAPS   D3A 4130   6.522   2.883  11.220  0.1778  0.4583  0.1666
  370PAPS   D4A 4131   6.590   3.029  11.651  0.1948  0.1273  0.2266
  370PAPS   C5A 4132   6.230   3.189  11.843  0.1599 -0.0762 -0.0971
  370PAPS   C1B 4133   6.900   2.292  11.104  0.1890 -0.0585 -0.1429
  370PAPS   C2B 4134   6.754   2.438  11.412 -0.0508  0.1067 -0.0619
  370PAPS   C3B 4135   6.885   2.667  11.798  0.2227 -0.4099 -0.0333
  370PAPS   C4B 4136   7.162   2.677  12.104  0.1791 -0.1070  0.2915
  371PAPE   NH3 4137   4.557   3.404  13.604 -0.2867  0.0964  0.2440
  371PAPE   PO4 4138   4.761   3.712  13.876 -0.0813  0.0130 -0.0238
  371PAPE   GL1 4139   4.970   3.736  13.521 -0.0137 -0.0279 -0.0496
  371PAPE   GL2 4140   4.821   3.616  13.218 -0.2622  0.1881  0.1550
  371PAPE   D1A 4141   5.362   3.948  13.440 -0.0578 -0.0890  0.1711
  371PAPE   D2A 4142   5.771   3.731  13.402 -0.2061  0.0678  0.0217
  371PAPE   D3A 4143   6.194   3.920  13.584  0.1124  0.2872 -0.0477
  371PAPE   D4A 4144   6.396   3.510  13.498 -0.0527 -0.1491  0.1165
  371PAPE   C5A 4145   6.711   3.216  13.336 -0.2316 -0.0182  0.0564
  371PAPE   C1B 4146   5.170   3.841  12.997  0.0964 -0.3038 -0.4679
  371PAPE   C2B 4147   5.531   3.816  12.817  0.1140 -0.2683  0.0004
  371PAPE   C3B 4148   5.839   3.554  12.767  0.1394  0.2044  0.3763
  371PAPE   C4B 4149   6.044   3.382  13.165  0.0825 -0.0144  0.0658
  372PAPE   NH3 4150   1.111   0.158  14.161 -0.1183  0.0925  0.2320
  372PAPE   PO4 4151   0.920   0.607  13.982  0.2915 -0.1812 -0.0007
  372PAPE   GL1 4152   0.982   0.401  13.637 -0.1898 -0.4100  0.3296
  372PAPE   GL2 4153   0.997   0.542  13.356 -0.1191 -0.3612 -0.0928
  372PAPE   D1A 4154   0.761   0.056  13.507 -0.1505  0.1013 -0.0936
  372PAPE   D2A 4155   0.851  -0.236  13.862  0.1037  0.1435  0.2041
  372PAPE   D3A 4156   0.453  -0.472  13.965  0.0516 -0.2778  0.0454
  372PAPE   D4A 4157   0.260  -0.163  13.665 -0.2780  0.0187 -0.2354
  372PAPE   C5A 4158   0.357  -0.192  13.234  0.2359 -0.1634 -0.2105
  372PAPE   C1B 4159   0.909   0.487  12.966 -0.3275  0.1428  0.0771
  372PAPE   C2B 4160   0.947   0.265  12.633  0.0892 -0.0719  0.0268
  372PAPE   C3B 4161   0.868   0.072  12.221 -0.1544  0.1834 -0.1332
  372PAPE   C4B 4162   0.823   0.255  11.826 -0.0421  0.0272  0.2211
  373PAPE   NH3 4163   2.919   6.142  10.222  0.0978 -0.3174  0.2464
  373PAPE   PO4 4164   3.302   6.294  10.021 -0.0179  0.1455 -0.0996
  373PAPE   GL1 4165   3.332   6.375  10.485 -0.0094  0.3739  0.1487
  373PAPE   GL2 4166   3.074   6.269  10.736 -0.0376 -0.0054 -0.1401
  373PAPE   D1A 4167   3.250   6.753  10.651 -0.0552 -0.0887  0.0539
  373PAPE   D2A 4168   3.159   7.165  10.538 -0.1077  0.2778 -0.0122
  373PAPE   D3A 4169   3.310   7.206  10.918  0.2088  0.2552  0.1471
  373PAPE   D4A 4170   3.123   7.486  11.208 -0.1892 -0.2540  0.1710
  373PAPE   C5A 4171   2.750   7.306  11.506 -0.1735 -0.0589  0.1186
  373PAPE   C1B 4172   3.006   6.583  11.053 -0.1190 -0.2690  0.2143
  373PAPE   C2B 4173   3.060   6.993  11.212  0.2457 -0.2186 -0.0709
  373PAPE   C3B 4174   3.227   7.224  11.580  0.0678  0.1041 -0.1851
  373PAPE   C4B 4175   3.473   7.561  11.645  0.0946  0.1259 -0.0909
  374PAPE   NH3 4176   1.791   1.710   9.857 -0.0097 -0.2069  0.0491
  374PAPE   PO4 4177   1.362   1.622  10.042  0.0091 -0.0529  0.1857
  374PAPE   GL1 4178   1.274   1.815  10.390 -0.3873 -0.3103 -0.1484
  374PAPE   GL2 4179   1.572   1.748  10.588  0.1783 -0.0122  0.2118
  374PAPE   D1A 4180   1.052   1.937  10.763  0.0549  0.0652 -0.1100
  374PAPE   D2A 4181   1.029   1.644  11.066 -0.2158 -0.0227 -0.0905
  374PAPE   D3A 4182   1.096   1.925  11.292  0.1980 -0.1313  0.1029
  374PAPE   D4A 4183   1.487   1.758  11.170  0.0410 -0.1120  0.0530
  374PAPE   C5A 4184   1.856   2.009  11.226  0.1312  0.0011  0.0291
  374PAPE   C1B 4185   1.538   2.176  10.793 -0.2383 -0.1347  0.0369
  374PAPE   C2B 4186   1.983   2.302  10.847  0.0220  0.0328 -0.1139
  374PAPE   C3B 4187   2.370   2.394  11.010  0.0992  0.0372 -0.1860
  374PAPE   C4B 4188   2.477   2.514  11.419  0.2736 -0.0853 -0.1534
  375CHOL   ROH 4189   4.031   5.007  10.902 -0.0313  0.0855 -0.1727
  375CHOL    R1 4190   3.976   4.894  11.155  0.0412  0.0772 -0.1606
  375CHOL    R2 4191   3.841   5.031  11.354 -0.0241  0.0220 -0.1674
  375CHOL    R3 4192   3.679   4.813  11.349  0.0925 -0.0667 -0.1403
  375CHOL    R4 4193   3.635   4.932  11.614  0.1043 -0.1146 -0.1161
  375CHOL    R5 4194   3.690   4.725  11.572  0.2051 -0.0819 -0.1512
  375CHOL    C1 4195   3.363   4.669  11.760  0.2886 -0.2774 -0.0608
  375CHOL    C2 4196   3.182   4.591  12.094 -0.0777  0.2953  0.0744
  376CHOL   ROH 4197   4.090   6.359  10.829  0.0707 -0.0433  0.1377
  376CHOL    R1 4198   3.984   6.475  11.064 -0.2679 -0.2198  0.0767
  376CHOL    R2 4199   3.838   6.330  11.248  0.1707 -0.5634  0.1635
  376CHOL    R3 4200   4.022   6.429  11.423 -0.0976  0.0967  0.1045
  376CHOL    R4 4201   3.789   6.361  11.589  0.1976 -0.8764  0.1988
  376CHOL    R5 4202   3.892   6.553  11.581 -0.5316 -0.4429  0.2108
  376CHOL    C1 4203   3.933   6.471  11.951 -0.0387 -0.4389  0.1640
  376CHOL    C2 4204   3.646   6.521  12.197  0.6073  0.0961 -0.1075
  377CHOL   ROH 4205   4.881   3.370   9.985  0.1494 -0.1199 -0.1272
  377CHOL    R1 4206   4.811   3.123  10.105  0.1637 -0.1520 -0.1837
  377CHOL    R2 4207   4.876   3.062  10.367  0.1828 -0.2160 -0.2014
  377CHOL    R3 4208   4.609   3.014  10.387  0.1853 -0.2258 -0.1974
  377CHOL    R4 4209   4.713   2.960  10.655  0.1108  0.2618 -0.0647
  377CHOL    R5 4210   4.592   2.826  10.534  0.1711  0.0259  0.1328
  377CHOL    C1 4211   4.368   2.856  10.841  0.0712  0.5307  0.0186
  377CHOL    C2 4212   4.312   2.426  10.991  0.1776  0.2672  0.0100
  378CHOL   ROH 4213   1.424   4.628  10.755 -0.0977 -0.0027  0.0560
  378CHOL    R1 4214   1.507   4.632  11.026 -0.0507 -0.0402  0.0429
  378CHOL    R2 4215   1.772   4.607  11.101 -0.0313 -0.0168 -0.0069
  378CHOL    R3 4216   1.723   4.839  11.234 -0.0433 -0.0470  0.0405
  378CHOL    R4 4217   1.958   4.726  11.367  0.0237 -0.0053 -0.0511
  378CHOL    R5 4218   1.773   4.789  11.462  0.0420 -0.0631  0.0165
  378CHOL    C1 4219   2.020   5.014  11.646  0.0446 -0.0271 -0.0322
  378CHOL    C2 4220   2.170   4.897  12.009 -0.1708  0.0166 -0.1398
  379CHOL   ROH 4221   4.581   1.292  13.298  0.1247  0.0760  0.0872
  379CHOL    R1 4222   4.780   1.248  13.102 -0.0575 -0.0346 -0.0772
  379CHOL    R2 4223   4.742   1.079  12.887 -0.3990  0.1293 -0.1582
  379CHOL    R3 4224   4.812   1.298  12.742 -0.2542  0.1409 -0.0713
  379CHOL    R4 4225   4.871   1.072  12.566 -0.0453  0.1611 -0.0212
  379CHOL    R5 4226   5.008   1.231  12.623 -0.1184  0.1644  0.1380
  379CHOL    C1 4227   5.011   1.274  12.244  0.2965  0.1906  0.1402
  379CHOL    C2 4228   5.065   1.520  11.874  0.3641 -0.1712  0.0639
  380CHOL   ROH 4229   7.207   0.546  10.595  0.1119  0.0331  0.0788
  380CHOL    R1 4230   7.329   0.598  10.845  0.0756  0.1858  0.0662
  380CHOL    R2 4231   7.215   0.764  11.034 -0.0880  0.0854  0.0590
  380CHOL    R3 4232   7.245   0.547  11.195  0.1521  0.1297  0.0767
  380CHOL    R4 4233   7.244   0.776  11.378 -0.1960  0.1444  0.0658
  380CHOL    R5 4234   7.396   0.620  11.366  0.0136  0.3386  0.1139
  380CHOL    C1 4235   7.289   0.579  11.730 -0.0334  0.2203  0.0865
  380CHOL    C2 4236   7.573   0.539  11.907 -0.1972 -0.0767  0.1203
  381CHOL   ROH 4237   5.802   2.960  11.952 -0.0671  0.0238  0.2121
  381CHOL    R1 4238   5.661   2.738  12.057  0.2521 -0.1542  0.2694
  381CHOL    R2 4239   5.449   2.620  11.925 -0.0092 -0.0464  0.6135
  381CHOL    R3 4240   5.596   2.394  11.957  0.1372 -0.0605 -0.0058
  381CHOL    R4 4241   5.327   2.299  11.891 -0.1247 -0.0241  0.7801
  381CHOL    R5 4242   5.447   2.240  12.063  0.4579 -0.1357  0.3906
  381CHOL    C1 4243   5.395   1.899  11.901 -0.0546 -0.0243  0.2956
  381CHOL    C2 4244   5.395   1.739  11.525 -0.2391 -0.1118 -0.2123
  382CHOL   ROH 4245   4.236   5.352  13.786 -0.1632 -0.3497  0.1281
  382CHOL    R1 4246   4.320   5.400  13.520 -0.1930  0.1606  0.1983
  382CHOL    R2 4247   4.374   5.196  13.341  0.4055  0.4667 -0.0219
  382CHOL    R3 4248   4.194   5.329  13.186  0.0903  0.1806  0.0893
  382CHOL    R4 4249   4.379   5.204  12.995  0.1025  0.4301 -0.0281
  382CHOL    R5 4250   4.325   5.415  13.004 -0.1933  0.3419 -0.0292
  382CHOL    C1 4251   4.214   5.334  12.649 -0.3699  0.1402  0.0726
  382CHOL    C2 4252   4.275   5.284  12.343  0.0282  0.1786  0.2017
  383CHOL   ROH 4253   5.098   6.663  13.775 -0.1357  0.0434  0.0186
  383CHOL    R1 4254   4.928   6.671  13.549 -0.0679  0.0047 -0.0347
  383CHOL    R2 4255   5.020   6.724  13.295 -0.0102  0.0895  0.0023
  383CHOL    R3 4256   4.896   6.490  13.235  0.1142  0.0429 -0.0756
  383CHOL    R4 4257   4.918   6.631  12.978 -0.0489  0.1818 -0.0124
  383CHOL    R5 4258   4.736   6.549  13.067  0.0277  0.0277  0.0021
  383CHOL    C1 4259   4.742   6.357  12.737  0.0455  0.1919 -0.0942
  383CHOL    C2 4260   4.619   6.079  12.527  0.4385  0.1862 -0.0754
  384CHOL   ROH 4261   5.262   6.970  10.859  0.2284  0.1682 -0.0662
  384CHOL    R1 4262   5.369   6.970  11.122  0.1506  0.2504 -0.0343
  384CHOL    R2 4263   5.447   7.202  11.251 -0.1721  0.3259  0.0334
  384CHOL    R3 4264   5.278   7.113  11.444 -0.1236  0.0809 -0.0334
  384CHOL    R4 4265   5.417   7.338  11.567 -0.2608  0.0764  0.1353
  384CHOL    R5 4266   5.401   7.137  11.647 -0.1415  0.0049 -0.0128
  384CHOL    C1 4267   5.241   7.334  11.932 -0.2669 -0.2988  0.1321
  384CHOL    C2 4268   5.167   7.343  12.339 -0.1243 -0.3092 -0.1903
  385CHOL   ROH 4269   2.149   1.271   9.949 -0.0270  0.0664 -0.0630
  385CHOL    R1 4270   2.249   1.263  10.213  0.1520 -0.0291 -0.1311
  385CHOL    R2 4271   2.515   1.304  10.273  0.1440  0.2685 -0.2693
  385CHOL    R3 4272   2.416   1.494  10.440 -0.0052  0.0017 -0.0466
  385CHOL    R4 4273   2.705   1.495  10.491  0.0343  0.3769 -0.2682
  385CHOL    R5 4274   2.547   1.473  10.639  0.1763  0.0362 -0.1627
  385CHOL    C1 4275   2.721   1.784  10.774 -0.1696  0.1897 -0.0586
  385CHOL    C2 4276   2.762   2.031  11.043  0.2361 -0.3513 -0.1416
  386CHOL   ROH 4277   2.583   1.426  13.199  0.2954  0.0774  0.0696
  386CHOL    R1 4278   2.478   1.286  12.977  0.2085  0.0801  0.1101
  386CHOL    R2 4279   2.286   1.394  12.810  0.2250  0.1225  0.1264
  386CHOL    R3 4280   2.466   1.332  12.616  0.1675  0.0222  0.1026
  386CHOL    R4 4281   2.209   1.350  12.476  0.1195 -0.0368  0.1699
  386CHOL    R5 4282   2.348   1.182  12.471  0.1153 -0.0472  0.2107
  386CHOL    C1 4283   2.332   1.266  12.099  0.0040 -0.2238  0.1729
  386CHOL    C2 4284   2.578   1.211  11.765 -0.1177 -0.0520 -0.2530
  387CHOL   ROH 4285   2.871   7.147  13.861 -0.0757  0.0055 -0.0859
  387CHOL    R1 4286   2.765   7.237  13.615 -0.0864  0.0063 -0.0805
  387CHOL    R2 4287   2.901   7.210  13.376 -0.0978  0.0076 -0.0842
  387CHOL    R3 4288   2.672   7.086  13.297 -0.1012  0.0090 -0.0782
  387CHOL    R4 4289   2.792   7.186  13.048 -0.1954  0.1711 -0.0652
  387CHOL    R5 4290   2.589   7.223  13.118 -0.1826  0.0962  0.0224
  387CHOL    C1 4291   2.514   7.056  12.784 -0.2554  0.2677 -0.0485
  387CHOL    C2 4292   2.286   7.003  12.379  0.1322 -0.0886 -0.0968
  388CHOL   ROH 4293   0.815   1.180  10.851  0.1053 -0.1957 -0.0332
  388CHOL    R1 4294   0.921   1.138  11.110  0.2456  0.0053 -0.0564
  388CHOL    R2 4295   0.865   0.911  11.258  0.1229  0.2348  0.2476
  388CHOL    R3 4296   1.136   0.892  11.270  0.1170 -0.0212  0.0821
  388CHOL    R4 4297   1.040   0.711  11.479  0.0607  0.0601  0.1423
  388CHOL    R5 4298   1.185   0.872  11.504  0.2340 -0.0696  0.0596
  388CHOL    C1 4299   1.397   0.577  11.619  0.0189 -0.2819 -0.0742
  388CHOL    C2 4300   1.568   0.724  11.866  0.0859 -0.1105  0.1321
  389CHOL   ROH 4301   0.088   4.002  13.416 -0.0293  0.0449 -0.0139
  389CHOL    R1 4302   0.028   4.179  13.202 -0.0751 -0.0092 -0.0458
  389CHOL    R2 4303   0.224   4.314  13.062 -0.1156  0.0832 -0.0110
  389CHOL    R3 4304   0.103   4.199  12.847 -0.0012 -0.0035 -0.0304
  389CHOL    R4 4305   0.162   4.474  12.762 -0.0713  0.0045 -0.0627
  389CHOL    R5 4306  -0.032   4.374  12.754 -0.0345 -0.0685 -0.1094
  389CHOL    C1 4307   0.013   4.459  12.385  0.0618 -0.1227 -0.1110
  389CHOL    C2 4308  -0.093   4.784  12.037 -0.1809 -0.0046 -0.2649
  390CHOL   ROH 4309   7.310   4.753  10.839  0.1529  0.1111 -0.0873
  390CHOL    R1 4310   7.112   4.759  11.041  0.0573  0.1605 -0.1791
  390CHOL    R2 4311   7.161   4.674  11.300 -0.1808 -0.1811 -0.2298
  390CHOL    R3 4312   7.069   4.922  11.364  0.1235 -0.1166 -0.0312
  390CHOL    R4 4313   7.090   4.783  11.620 -0.0277 -0.3198 -0.1485
  390CHOL    R5 4314   6.915   4.885  11.542  0.0957 -0.0511 -0.0533
  390CHOL    C1 4315   6.964   5.079  11.867  0.3470 -0.3400  0.0853
  390CHOL    C2 4316   6.864   4.969  12.170 -0.2444 -0.0619  0.2091
  391CHOL   ROH 4317   5.911   2.265  10.362  0.1249 -0.0631 -0.1713
  391CHOL    R1 4318   5.818   2.287  10.628  0.3058  0.1632 -0.1238
  391CHOL    R2 4319   5.673   2.088  10.752 -0.0274  0.4604 -0.0177
  391CHOL    R3 4320   5.867   2.108  10.941  0.1215  0.1098 -0.1244
  391CHOL    R4 4321   5.617   2.087  11.093  0.1714  0.4711  0.0160
  391CHOL    R5 4322   5.769   2.243  11.113  0.4334  0.2300 -0.0334
  391CHOL    C1 4323   5.767   2.106  11.469  0.4269  0.1481 -0.0646
  391CHOL    C2 4324   5.990   2.117  11.660 -0.1122 -0.0619  0.5039
  392CHOL   ROH 4325   0.439   1.031  13.576  0.3270 -0.1269 -0.0343
  392CHOL    R1 4326   0.317   1.111  13.333  0.1580 -0.2621  0.0049
  392CHOL    R2 4327   0.449   1.260  13.142 -0.0647 -0.1278 -0.0458
  392CHOL    R3 4328   0.375   1.056  12.978  0.0917 -0.2121 -0.0143
  392CHOL    R4 4329   0.464   1.269  12.797 -0.2975 -0.0717 -0.0562
  392CHOL    R5 4330   0.272   1.165  12.791 -0.1727 -0.3220  0.0600
  392CHOL    C1 4331   0.403   1.082  12.442 -0.2863 -0.1181 -0.0327
  392CHOL    C2 4332   0.598   0.962  12.125  0.0076 -0.1433  0.1392
  393CHOL   ROH 4333   0.621   2.183  10.635 -0.0346  0.0468  0.0592
  393CHOL    R1 4334   0.481   2.128  10.875 -0.1680  0.1582  0.0101
  393CHOL    R2 4335   0.579   1.955  11.067 -0.4530 -0.0611 -0.0270
  393CHOL    R3 4336   0.541   2.169  11.231 -0.1774 -0.0588  0.0365
  393CHOL    R4 4337   0.558   1.937  11.412 -0.7393 -0.1694 -0.0485
  393CHOL    R5 4338   0.397   2.085  11.404 -0.4610  0.1328 -0.1046
  393CHOL    C1 4339   0.510   2.127  11.766 -0.6472 -0.2304 -0.0016
  393CHOL    C2 4340   0.411   1.819  11.990  0.1618 -0.0442 -0.3588
  394CHOL   ROH 4341   6.686   6.511  10.521  0.1533  0.0819 -0.1305
  394CHOL    R1 4342   6.645   6.462  10.796  0.1408 -0.0566 -0.1565
  394CHOL    R2 4343   6.853   6.405  10.970  0.1568  0.0638 -0.1363
  394CHOL    R3 4344   6.749   6.613  11.110 -0.0573 -0.0790 -0.0783
  394CHOL    R4 4345   6.827   6.417  11.314  0.1729 -0.0486 -0.1310
  394CHOL    R5 4346   6.631   6.510  11.291  0.0679 -0.2528 -0.0924
  394CHOL    C1 4347   6.715   6.620  11.647 -0.0187 -0.2482 -0.0735
  394CHOL    C2 4348   6.651   6.783  12.028  0.0745 -0.1012 -0.1551
  395CHOL   ROH 4349   4.938   5.081  10.758 -0.4405 -0.0412 -0.1236
  395CHOL    R1 4350   5.020   4.972  11.006 -0.2316 -0.0449 -0.1928
  395CHOL    R2 4351   4.895   5.033  11.244 -0.0551 -0.0775 -0.0913
  395CHOL    R3 4352   4.872   4.763  11.265 -0.0007 -0.0822 -0.0883
  395CHOL    R4 4353   4.844   4.861  11.540  0.1312 -0.0954 -0.0683
  395CHOL    R5 4354   4.984   4.710  11.469  0.1189 -0.0710 -0.1492
  395CHOL    C1 4355   4.794   4.508  11.731  0.2908 -0.1102 -0.0521
  395CHOL    C2 4356   5.022   4.312  11.865  0.0192 -0.1039  0.2414
  396CHOL   ROH 4357   3.680   4.756  10.631 -0.0263  0.0428 -0.0447
  396CHOL    R1 4358   3.562   4.758  10.888 -0.0870  0.0558 -0.0718
  396CHOL    R2 4359   3.306   4.664  10.936 -0.0946  0.0409 -0.1228
  396CHOL    R3 4360   3.433   4.510  11.121 -0.1242  0.0650 -0.0838
  396CHOL    R4 4361   3.148   4.457  11.163 -0.1400  0.2814  0.0675
  396CHOL    R5 4362   3.291   4.521  11.314 -0.0364  0.2736 -0.0309
  396CHOL    C1 4363   3.174   4.193  11.469 -0.1942  0.4440  0.2147
  396CHOL    C2 4364   3.024   3.943  11.689 -0.0574 -0.1785 -0.0579
  397CHOL   ROH 4365   2.410   2.988   9.932  0.1137 -0.0860 -0.1637
  397CHOL    R1 4366   2.535   2.777  10.073 -0.0750 -0.3005 -0.3111
  397CHOL    R2 4367   2.655   2.564   9.946  0.2987  0.0128 -0.4943
  397CHOL    R3 4368   2.870   2.636  10.096 -0.0390 -0.1639  0.1093
  397CHOL    R4 4369   2.920   2.356  10.025  0.4237  0.0854 -0.7112
  397CHOL    R5 4370   2.920   2.441  10.226 -0.0273 -0.5308 -0.4104
  397CHOL    C1 4371   3.275   2.303  10.212  0.1795 -0.0382 -0.2708
  397CHOL    C2 4372   3.506   2.022  10.379 -0.0667  0.1911 -0.2175
  398CHOL   ROH 4373   3.258   0.731  13.245  0.2083  0.1626 -0.0557
  398CHOL    R1 4374   3.355   0.738  12.980  0.1377 -0.0648 -0.0903
  398CHOL    R2 4375   3.467   0.517  12.857 -0.0368 -0.2167  0.0109
  398CHOL    R3 4376   3.280   0.569  12.666 -0.0614 -0.2147  0.0365
  398CHOL    R4 4377   3.460   0.372  12.544 -0.0681 -0.1912  0.0003
  398CHOL    R5 4378   3.403   0.565  12.460 -0.0891 -0.1915  0.0222
  398CHOL    C1 4379   3.280   0.335  12.182 -0.1094 -0.1745  0.0181
  398CHOL    C2 4380   3.342   0.528  11.922  0.1915 -0.0918  0.3672
  399CHOL   ROH 4381   4.750   7.072  10.805 -0.0268 -0.1972  0.0815
  399CHOL    R1 4382   4.683   6.949  11.051 -0.1642  0.0444  0.1670
  399CHOL    R2 4383   4.871   6.889  11.244 -0.1934 -0.2383  0.1049
  399CHOL    R3 4384   4.706   7.034  11.404  0.1562  0.1626  0.1223
  399CHOL    R4 4385   4.913   6.929  11.584  0.0099 -0.2409  0.0824
  399CHOL    R5 4386   4.697   6.909  11.608 -0.0434  0.2228  0.1576
  399CHOL    C1 4387   4.782   7.089  11.933  0.4564  0.1339  0.0858
  399CHOL    C2 4388   4.658   7.223  12.266 -0.1356  0.0107  0.1128
  400CHOL   ROH 4389   1.476   5.813  13.691  0.3360  0.2609 -0.1542
  400CHOL    R1 4390   1.349   5.967  13.489  0.0629  0.1439 -0.0785
  400CHOL    R2 4391   1.491   6.101  13.294 -0.1841  0.2506 -0.1954
  400CHOL    R3 4392   1.329   5.961  13.126 -0.1902  0.0990 -0.0642
  400CHOL    R4 4393   1.396   6.206  12.979 -0.1563 -0.0645 -0.3120
  400CHOL    R5 4394   1.196   6.129  13.019 -0.1636  0.0020 -0.2459
  400CHOL    C1 4395   1.188   6.136  12.638 -0.1458 -0.3903 -0.2568
  400CHOL    C2 4396   0.937   6.157  12.530  0.1767 -0.1618  0.0044
  401CHOL   ROH 4397   7.008   1.092  13.753  0.1340  0.1334 -0.1593
  401CHOL    R1 4398   6.980   1.205  13.495 -0.1398  0.2650 -0.0748
  401CHOL    R2 4399   7.059   1.072  13.266  0.0479  0.5658 -0.1825
  401CHOL    R3 4400   6.803   1.121  13.188 -0.0706  0.1525 -0.0860
  401CHOL    R4 4401   6.930   1.000  12.953  0.0839  0.4721 -0.1781
  401CHOL    R5 4402   6.822   1.189  12.959 -0.2522  0.2899 -0.0655
  401CHOL    C1 4403   6.615   1.004  12.699 -0.0063  0.0296 -0.0847
  401CHOL    C2 4404   6.610   0.944  12.337 -0.2580 -0.1194 -0.0688
  402CHOL   ROH 4405   1.934   4.646  13.586  0.1774 -0.1179  0.1014
  402CHOL    R1 4406   1.967   4.525  13.332  0.3336 -0.3084  0.2105
  402CHOL    R2 4407   1.960   4.669  13.097 -0.1663 -0.5599  0.0612
  402CHOL    R3 4408   2.201   4.550  13.055  0.1225 -0.0066  0.0519
  402CHOL    R4 4409   2.122   4.652  12.792 -0.3403 -0.5252 -0.0354
  402CHOL    R5 4410   2.181   4.447  12.840  0.2186 -0.3370  0.1901
  402CHOL    C1 4411   2.443   4.530  12.575 -0.1706  0.0145 -0.1003
  402CHOL    C2 4412   2.237   4.499  12.324 -0.2583  0.1133 -0.0329
  403CHOL   ROH 4413   5.257   3.468   7.926 -0.2467 -0.0263  0.1262
  403CHOL    R1 4414   5.051   3.417   7.739 -0.1258 -0.1284  0.0190
  403CHOL    R2 4415   5.095   3.416   7.466  0.0012 -0.0342  0.0387
  403CHOL    R3 4416   4.983   3.169   7.481  0.1669 -0.1180 -0.0721
  403CHOL    R4 4417   4.856   3.294   7.248 -0.0435 -0.0320  0.0859
  403CHOL    R5 4418   4.754   3.203   7.419  0.1083 -0.2180  0.0808
  403CHOL    C1 4419   4.612   2.991   7.136  0.0860 -0.1094  0.0096
  403CHOL    C2 4420   4.307   2.867   6.942  0.0595  0.1704  0.0264
  404CHOL   ROH 4421   0.280   5.710  10.974  0.0561  0.1933  0.0131
  404CHOL    R1 4422   0.102   5.641  11.183  0.1194  0.0024  0.0060
  404CHOL    R2 4423   0.187   5.595  11.442  0.1571  0.1266  0.0159
  404CHOL    R3 4424   0.002   5.785  11.503 -0.0734 -0.0833 -0.0150
  404CHOL    R4 4425   0.092   5.682  11.763  0.2431  0.2473  0.0103
  404CHOL    R5 4426  -0.114   5.695  11.692  0.1745 -0.0996  0.1321
  404CHOL    C1 4427  -0.137   5.910  12.007  0.0767  0.1205 -0.0219
  404CHOL    C2 4428  -0.099   6.171  12.277 -0.1488  0.1833  0.0567
  405CHOL   ROH 4429   0.897   5.322  11.641  0.2786 -0.0351  0.1787
  405CHOL    R1 4430   0.917   5.047  11.706  0.2445 -0.0666  0.0597
  405CHOL    R2 4431   1.105   4.949  11.881  0.1794 -0.1558  0.0828
  405CHOL    R3 4432   0.888   4.843  12.006  0.1304 -0.2036 -0.0430
  405CHOL    R4 4433   1.115   4.676  12.092  0.1283 -0.1151  0.1374
  405CHOL    R5 4434   0.928   4.606  12.001  0.2108 -0.1914  0.0250
  405CHOL    C1 4435   0.917   4.416  12.332  0.0527 -0.1363  0.0511
  405CHOL    C2 4436   1.237   4.240  12.577 -0.2895  0.1140  0.0047
  406CHOL   ROH 4437   6.389   6.942   7.212  0.2781 -0.0832 -0.1420
  406CHOL    R1 4438   6.435   6.953   6.932  0.1268  0.0941 -0.1611
  406CHOL    R2 4439   6.245   6.873   6.748  0.1149 -0.0128 -0.0980
  406CHOL    R3 4440   6.287   7.122   6.646 -0.1916  0.0782 -0.0112
  406CHOL    R4 4441   6.193   6.963   6.418  0.1588 -0.0140 -0.1059
  406CHOL    R5 4442   6.375   7.083   6.427 -0.0125  0.2547  0.0230
  406CHOL    C1 4443   6.201   7.249   6.131 -0.1036  0.0709 -0.0291
  406CHOL    C2 4444   5.921   7.294   5.869 -0.1316 -0.0325 -0.1007
  407CHOL   ROH 4445   1.448   3.098  13.918 -0.0256  0.0954 -0.0077
  407CHOL    R1 4446   1.573   3.292  13.754 -0.0116  0.0697 -0.0271
  407CHOL    R2 4447   1.797   3.236  13.602 -0.0178  0.0371 -0.0214
  407CHOL    R3 4448   1.644   3.334  13.400 -0.0099  0.0303 -0.0322
  407CHOL    R4 4449   1.918   3.348  13.298 -0.0133 -0.1033 -0.0721
  407CHOL    R5 4450   1.774   3.511  13.306  0.0458 -0.0455 -0.1040
  407CHOL    C1 4451   1.845   3.504  12.931 -0.0034 -0.1915 -0.1116
  407CHOL    C2 4452   2.191   3.563  12.878  0.3165 -0.2549  0.2074
  408CHOL   ROH 4453   2.285   6.808  10.544 -0.1942  0.4206  0.2228
  408CHOL    R1 4454   2.313   6.882  10.815 -0.1826  0.1596  0.2954
  408CHOL    R2 4455   2.276   6.703  11.023 -0.0465 -0.0747  0.1238
  408CHOL    R3 4456   2.525   6.786  11.096 -0.0761 -0.0136  0.1571
  408CHOL    R4 4457   2.386   6.731  11.349 -0.0566 -0.1409  0.1337
  408CHOL    R5 4458   2.488   6.917  11.293 -0.1201 -0.0906  0.1974
  408CHOL    C1 4459   2.684   6.825  11.608 -0.0903 -0.1221  0.1705
  408CHOL    C2 4460   2.891   6.733  11.579  0.2633  0.0006  0.1238
  409CHOL   ROH 4461   5.146   3.040   9.913  0.0804  0.0386  0.3122
  409CHOL    R1 4462   5.057   2.780   9.980 -0.0570  0.0565  0.2027
  409CHOL    R2 4463   5.142   2.647  10.207 -0.0146 -0.1400  0.0713
  409CHOL    R3 4464   4.875   2.624  10.255 -0.0036  0.0088  0.2126
  409CHOL    R4 4465   5.004   2.526  10.500  0.0859 -0.2032  0.0927
  409CHOL    R5 4466   4.855   2.421  10.380 -0.0560 -0.0474  0.1202
  409CHOL    C1 4467   4.674   2.434  10.715  0.1548 -0.1003  0.2378
  409CHOL    C2 4468   4.797   2.652  10.995 -0.0010  0.0367 -0.3098
  410CHOL   ROH 4469   0.252   6.721  10.669 -0.0907  0.1882  0.0884
  410CHOL    R1 4470   0.219   6.796  10.940 -0.0965 -0.1839  0.1966
  410CHOL    R2 4471   0.255   6.618  11.148  0.4446 -0.3484 -0.0153
  410CHOL    R3 4472   0.428   6.808  11.237  0.0737 -0.0385  0.0721
  410CHOL    R4 4473   0.398   6.624  11.463  0.5064 -0.2577 -0.0444
  410CHOL    R5 4474   0.369   6.840  11.467  0.0550 -0.3134  0.1060
  410CHOL    C1 4475   0.643   6.805  11.730  0.1942  0.0861  0.0208
  410CHOL    C2 4476   0.725   6.952  12.115  0.0796  0.1216  0.2043
  411CHOL   ROH 4477   3.836   1.479  12.666 -0.1289 -0.0992 -0.0382
  411CHOL    R1 4478   3.837   1.470  12.383  0.1923  0.1046 -0.0509
  411CHOL    R2 4479   4.070   1.466  12.235  0.3794 -0.2452  0.2277
  411CHOL    R3 4480   3.959   1.242  12.127  0.0590  0.0396 -0.0560
  411CHOL    R4 4481   4.157   1.330  11.929  0.0975  0.0641  0.0026
  411CHOL    R5 4482   3.946   1.289  11.893  0.0344  0.3825  0.0121
  411CHOL    C1 4483   4.104   1.041  11.650 -0.3674  0.5117 -0.3948
  411CHOL    C2 4484   4.293   1.249  11.376 -0.2790 -0.1944 -0.1538
  412CHOL   ROH 4485   4.764   4.236  10.363 -0.0338 -0.0031 -0.1026
  412CHOL    R1 4486   4.615   4.039  10.500  0.0255 -0.0128 -0.0524
  412CHOL    R2 4487   4.403   4.101  10.666  0.0893 -0.0261  0.0311
  412CHOL    R3 4488   4.268   3.927  10.507  0.0309 -0.0251  0.0782
  412CHOL    R4 4489   4.090   3.972  10.736  0.0193  0.1448  0.0412
  412CHOL    R5 4490   4.159   3.779  10.661 -0.0578  0.0823  0.1223
  412CHOL    C1 4491   3.782   3.732  10.627 -0.0764  0.2451  0.0912
  412CHOL    C2 4492   3.724   3.618  10.934  0.0849 -0.0780  0.0171
  413CHOL   ROH 4493   6.972   1.496  10.657  0.1691 -0.0350 -0.0750
  413CHOL    R1 4494   7.045   1.595  10.912  0.0602 -0.0011 -0.0568
  413CHOL    R2 4495   6.898   1.789  11.044  0.0277  0.0486 -0.1648
  413CHOL    R3 4496   6.896   1.605  11.244 -0.1029  0.0849 -0.1316
  413CHOL    R4 4497   6.868   1.864  11.380  0.2366  0.1405 -0.1647
  413CHOL    R5 4498   7.017   1.710  11.422  0.0819 -0.0189 -0.1945
  413CHOL    C1 4499   6.849   1.735  11.764  0.2356  0.2281 -0.1336
  413CHOL    C2 4500   6.865   2.082  11.838  0.1520 -0.1352 -0.1645
  414CHOL   ROH 4501   2.903   5.928  11.056  0.2295 -0.1411  0.0760
  414CHOL    R1 4502   2.813   5.669  10.988  0.0603 -0.0650  0.0061
  414CHOL    R2 4503   2.877   5.445  11.138 -0.0852 -0.1453 -0.0550
  414CHOL    R3 4504   2.607   5.412  11.143 -0.1083  0.0243 -0.0651
  414CHOL    R4 4505   2.714   5.176  11.281 -0.2545 -0.0553 -0.0751
  414CHOL    R5 4506   2.576   5.177  11.112 -0.2522  0.0424 -0.0818
  414CHOL    C1 4507   2.365   4.988  11.369 -0.3747  0.1562 -0.0962
  414CHOL    C2 4508   2.384   4.628  11.600  0.0261 -0.4525  0.0770
  415CHOL   ROH 4509   7.068   2.147  13.552  0.0105  0.0547 -0.0453
  415CHOL    R1 4510   7.210   2.168  13.308  0.1192 -0.1320  0.0003
  415CHOL    R2 4511   7.398   1.982  13.229 -0.1544 -0.4270  0.0270
  415CHOL    R3 4512   7.245   1.970  13.005 -0.1112 -0.1411 -0.0225
  415CHOL    R4 4513   7.491   1.831  12.932 -0.1975 -0.2815 -0.0617
  415CHOL    R5 4514   7.399   1.996  12.825 -0.0438 -0.1266  0.0352
  415CHOL    C1 4515   7.401   1.732  12.549 -0.1820  0.0716 -0.1597
  415CHOL    C2 4516   7.474   1.409  12.302  0.1272  0.1899 -0.1200
  416CHOL   ROH 4517   6.279   4.735  13.526  0.0135  0.1269  0.1211
  416CHOL    R1 4518   6.348   4.620  13.277 -0.1176  0.1230  0.0857
  416CHOL    R2 4519   6.523   4.407  13.256  0.1074  0.3163 -0.0230
  416CHOL    R3 4520   6.318   4.294  13.119  0.0884  0.0299  0.2323
  416CHOL    R4 4521   6.552   4.255  12.947 -0.0530  0.3146 -0.0381
  416CHOL    R5 4522   6.363   4.346  12.890 -0.2461  0.0632  0.1684
  416CHOL    C1 4523   6.375   4.059  12.639 -0.1644  0.0447  0.1927
  416CHOL    C2 4524   6.217   3.792  12.364 -0.0487 -0.3202 -0.0692
  417CHOL   ROH 4525   0.232   0.334  10.646 -0.1291  0.2339 -0.1228
  417CHOL    R1 4526   0.306   0.290  10.916  0.1254  0.0824 -0.2138
  417CHOL    R2 4527   0.556   0.353  11.014  0.0877  0.4184 -0.3195
  417CHOL    R3 4528   0.413   0.494  11.198 -0.0450 -0.0124 -0.0781
  417CHOL    R4 4529   0.688   0.497  11.300  0.0287  0.3784 -0.2719
  417CHOL    R5 4530   0.510   0.433  11.408  0.2120 -0.0491 -0.2034
  417CHOL    C1 4531   0.630   0.712  11.638 -0.1301 -0.0495 -0.0176
  417CHOL    C2 4532   0.820   1.149  11.678  0.2547  0.1803 -0.0143
  418CHOL   ROH 4533   2.328   6.168  13.861  0.0375  0.3168 -0.1237
  418CHOL    R1 4534   2.317   6.230  13.585  0.1664  0.2512 -0.1429
  418CHOL    R2 4535   2.544   6.262  13.431  0.2336 -0.1138 -0.1159
  418CHOL    R3 4536   2.425   6.074  13.274 -0.0061  0.0069 -0.0851
  418CHOL    R4 4537   2.581   6.239  13.088  0.5945 -0.4809 -0.0619
  418CHOL    R5 4538   2.368   6.192  13.074  0.4879 -0.0222 -0.2612
  418CHOL    C1 4539   2.491   6.050  12.741  0.5796 -0.5812 -0.0016
  418CHOL    C2 4540   2.764   5.938  12.457  0.0262  0.1813  0.0136
  419CHOL   ROH 4541   4.245   3.405  13.196 -0.3730  0.2167  0.0865
  419CHOL    R1 4542   4.376   3.417  12.946 -0.1686  0.0120  0.1790
  419CHOL    R2 4543   4.262   3.321  12.714 -0.0678  0.0045  0.1253
  419CHOL    R3 4544   4.314   3.572  12.622  0.1969 -0.0697  0.0680
  419CHOL    R4 4545   4.273   3.410  12.380 -0.3104 -0.0055  0.1132
  419CHOL    R5 4546   4.446   3.536  12.425 -0.0754 -0.2584 -0.0808
  419CHOL    C1 4547   4.329   3.698  12.100 -0.2031 -0.0809  0.0524
  419CHOL    C2 4548   4.334   3.548  11.734  0.0924 -0.3082  0.4863
  420CHOL   ROH 4549   1.314   3.523   7.157  0.0311  0.0841  0.0062
  420CHOL    R1 4550   1.272   3.314   6.971 -0.0029  0.0929  0.0037
  420CHOL    R2 4551   1.378   3.318   6.716  0.1085  0.0181  0.0478
  420CHOL    R3 4552   1.480   3.077   6.789 -0.0518 -0.0326  0.1088
  420CHOL    R4 4553   1.451   3.060   6.498  0.0455 -0.0411  0.0970
  420CHOL    R5 4554   1.372   2.920   6.645 -0.0872  0.0150  0.0819
  420CHOL    C1 4555   1.589   2.683   6.440 -0.1416 -0.1231  0.1828
  420CHOL    C2 4556   1.922   2.506   6.351 -0.1656  0.0347 -0.0302
  421CHOL   ROH 4557   3.813   6.711  10.647 -0.3490  0.3584  0.0395
  421CHOL    R1 4558   3.660   6.789  10.872 -0.0849  0.1932  0.2808
  421CHOL    R2 4559   3.557   6.607  11.052 -0.0277  0.0526  0.1498
  421CHOL    R3 4560   3.688   6.762  11.234  0.2316 -0.2533  0.2358
  421CHOL    R4 4561   3.466   6.640  11.384 -0.2615  0.3120  0.0660
  421CHOL    R5 4562   3.513   6.853  11.370  0.3138  0.2220  0.0671
  421CHOL    C1 4563   3.536   6.803  11.748 -0.1543  0.1758  0.0980
  421CHOL    C2 4564   3.725   7.001  11.974  0.3769 -0.1011 -0.2802
  422CHOL   ROH 4565   3.954   6.486  13.701  0.1906  0.1643  0.1581
  422CHOL    R1 4566   3.970   6.340  13.459  0.3329  0.0121  0.2578
  422CHOL    R2 4567   3.862   6.432  13.221  0.1676 -0.2912  0.2118
  422CHOL    R3 4568   4.114   6.390  13.129  0.2081 -0.0339  0.1950
  422CHOL    R4 4569   3.947   6.401  12.888  0.1395 -0.4122  0.2151
  422CHOL    R5 4570   4.085   6.241  12.943  0.3578 -0.2031  0.3015
  422CHOL    C1 4571   4.233   6.343  12.607  0.1611 -0.2410  0.2015
  422CHOL    C2 4572   4.224   6.489  12.387 -0.2359 -0.1311 -0.0177
  423CHOL   ROH 4573   5.029   1.464   9.829  0.0327  0.2613 -0.0527
  423CHOL    R1 4574   4.794   1.383   9.965  0.1029  0.0935 -0.0287
  423CHOL    R2 4575   4.784   1.355  10.240  0.1441  0.1078 -0.0243
  423CHOL    R3 4576   4.572   1.524  10.216  0.0136 -0.0536 -0.0243
  423CHOL    R4 4577   4.543   1.404  10.482  0.1619 -0.0010  0.0156
  423CHOL    R5 4578   4.392   1.409  10.325  0.1219 -0.1557  0.0485
  423CHOL    C1 4579   4.204   1.592  10.602  0.0497 -0.2159  0.0390
  423CHOL    C2 4580   4.066   1.427  10.882 -0.1852 -0.0000 -0.2982
  424CHOL   ROH 4581   2.988   3.947  12.913 -0.1767 -0.1594 -0.0395
  424CHOL    R1 4582   2.899   4.111  12.700 -0.1016 -0.0934 -0.0198
  424CHOL    R2 4583   2.979   4.071  12.438 -0.0643 -0.0551 -0.0128
  424CHOL    R3 4584   2.711   4.065  12.392 -0.0581  0.0165 -0.0635
  424CHOL    R4 4585   2.833   4.038  12.126 -0.0173  0.2248 -0.0674
  424CHOL    R5 4586   2.684   4.185  12.186 -0.0092  0.1940  0.0314
  424CHOL    C1 4587   2.497   4.014  11.901  0.0158  0.4551 -0.1469
  424CHOL    C2 4588   2.589   3.960  11.514 -0.0383 -0.2892 -0.0460
  425CHOL   ROH 4589   5.287   5.604  13.540  0.2226  0.0003  0.0556
  425CHOL    R1 4590   5.369   5.492  13.293  0.0915  0.0130  0.0050
  425CHOL    R2 4591   5.227   5.529  13.059 -0.0141  0.0569  0.0716
  425CHOL    R3 4592   5.467   5.617  12.966 -0.0447  0.0331 -0.0280
  425CHOL    R4 4593   5.319   5.536  12.726 -0.0715 -0.1439  0.0513
  425CHOL    R5 4594   5.518   5.468  12.784 -0.0530 -0.0748  0.0594
  425CHOL    C1 4595   5.597   5.622  12.444 -0.1335 -0.2831 -0.0540
  425CHOL    C2 4596   5.473   5.458  12.152  0.0561  0.0421 -0.0029
  426CHOL   ROH 4597   2.166   5.963  10.510  0.1260  0.3886 -0.1801
  426CHOL    R1 4598   2.168   5.895  10.785 -0.1171  0.3287 -0.1918
  426CHOL    R2 4599   2.400   5.885  10.935 -0.2069 -0.0168 -0.0650
  426CHOL    R3 4600   2.263   6.056  11.097 -0.0675  0.1378 -0.1071
  426CHOL    R4 4601   2.435   5.902  11.278 -0.2045  0.0378 -0.0672
  426CHOL    R5 4602   2.219   5.928  11.294 -0.1825  0.2239 -0.0776
  426CHOL    C1 4603   2.328   6.072  11.630 -0.0723  0.2146 -0.1081
  426CHOL    C2 4604   2.090   6.077  11.832 -0.0734 -0.0722 -0.1191
  427CHOL   ROH 4605   6.142   4.218  10.772 -0.1603 -0.0756 -0.0794
  427CHOL    R1 4606   6.042   4.137  11.024 -0.0736 -0.0896 -0.0498
  427CHOL    R2 4607   6.187   3.980  11.198  0.0210 -0.0224 -0.0719
  427CHOL    R3 4608   6.135   4.181  11.373 -0.0102 -0.0278 -0.0736
  427CHOL    R4 4609   6.314   4.001  11.519  0.1557  0.0829 -0.1306
  427CHOL    R5 4610   6.119   4.073  11.586  0.1437 -0.0131 -0.0518
  427CHOL    C1 4611   6.339   4.203  11.870  0.2050  0.1391 -0.1663
  427CHOL    C2 4612   6.598   4.096  12.171 -0.0517  0.3124 -0.2041
  428CHOL   ROH 4613   4.187   2.606  13.152  0.0458 -0.1780  0.1136
  428CHOL    R1 4614   4.120   2.620  12.877  0.0682  0.1114  0.1186
  428CHOL    R2 4615   4.296   2.546  12.678 -0.0040  0.0593  0.0624
  428CHOL    R3 4616   4.091   2.386  12.600 -0.1914  0.3530 -0.0599
  428CHOL    R4 4617   4.272   2.397  12.368  0.1086 -0.1478  0.1523
  428CHOL    R5 4618   4.058   2.442  12.368  0.1854  0.2273 -0.1446
  428CHOL    C1 4619   4.066   2.159  12.113 -0.0018  0.0073  0.0898
  428CHOL    C2 4620   3.972   1.806  11.941  0.1651  0.0088  0.1323
  429CHOL   ROH 4621   4.410  -0.019  10.613 -0.0025 -0.2076 -0.0558
  429CHOL    R1 4622   4.405   0.099  10.870 -0.0168 -0.0082 -0.1444
  429CHOL    R2 4623   4.245   0.003  11.074 -0.0325  0.1474 -0.0741
  429CHOL    R3 4624   4.480  -0.006  11.211 -0.0366  0.2488 -0.0609
  429CHOL    R4 4625   4.274   0.003  11.419 -0.0483 -0.0803 -0.0718
  429CHOL    R5 4626   4.445   0.137  11.400 -0.1660  0.0766  0.0407
  429CHOL    C1 4627   4.512  -0.005  11.747 -0.0615 -0.1175 -0.0579
  429CHOL    C2 4628   4.794   0.258  12.002 -0.1657  0.0568 -0.2080
  430CHOL   ROH 4629   5.389   5.983  10.665  0.0064 -0.0068 -0.2280
  430CHOL    R1 4630   5.503   5.964  10.924 -0.0555  0.1222 -0.1910
  430CHOL    R2 4631   5.370   6.048  11.151 -0.2409 -0.0561 -0.2315
  430CHOL    R3 4632   5.422   5.795  11.236  0.0503  0.0010 -0.2279
  430CHOL    R4 4633   5.342   5.940  11.478 -0.2131 -0.1069 -0.2453
  430CHOL    R5 4634   5.525   5.824  11.450 -0.0546  0.1220 -0.1920
  430CHOL    C1 4635   5.375   5.640  11.748  0.0765 -0.0829 -0.2499
  430CHOL    C2 4636   5.114   5.764  11.973 -0.1476  0.1317  0.0665
  431CHOL   ROH 4637   6.225   3.838  13.069 -0.2335  0.0474 -0.1140
  431CHOL    R1 4638   6.323   3.694  12.845 -0.1694  0.0178 -0.0680
  431CHOL    R2 4639   6.466   3.459  12.870 -0.0226  0.1100  0.0109
  431CHOL    R3 4640   6.275   3.363  12.702  0.0142 -0.0688  0.0691
  431CHOL    R4 4641   6.514   3.209  12.636  0.0690 -0.0088  0.1559
  431CHOL    R5 4642   6.391   3.321  12.497  0.0228 -0.1441  0.0926
  431CHOL    C1 4643   6.363   2.973  12.343  0.1570 -0.2460  0.2950
  431CHOL    C2 4644   6.413   2.729  12.094  0.0989 -0.1813 -0.1598
  432CHOL   ROH 4645   2.299   2.262  13.249  0.0429  0.0030 -0.0133
  432CHOL    R1 4646   2.234   2.455  13.052  0.0453 -0.0001 -0.0173
  432CHOL    R2 4647   2.211   2.392  12.784  0.0057 -0.0132 -0.0111
  432CHOL    R3 4648   1.966   2.507  12.811  0.0239  0.0206  0.0108
  432CHOL    R4 4649   1.999   2.466  12.522  0.0415  0.1233 -0.0021
  432CHOL    R5 4650   1.949   2.654  12.622  0.0663  0.0948  0.0640
  432CHOL    C1 4651   1.645   2.618  12.395  0.0794  0.2344  0.0237
  432CHOL    C2 4652   1.934   2.945  12.196  0.5826 -0.1598  0.2051
  433CHOL   ROH 4653   1.786   7.125  13.712 -0.1514  0.3345 -0.0143
  433CHOL    R1 4654   1.678   6.972  13.499  0.0822  0.1864 -0.0285
  433CHOL    R2 4655   1.454   7.052  13.357 -0.0134 -0.1238 -0.0461
  433CHOL    R3 4656   1.619   7.021  13.143  0.0486  0.1075 -0.0359
  433CHOL    R4 4657   1.352   7.058  13.027  0.0448  0.0937 -0.0622
  433CHOL    R5 4658   1.489   6.894  12.986  0.1239  0.1728 -0.1612
  433CHOL    C1 4659   1.447   7.033  12.634  0.1368  0.4374 -0.0618
  433CHOL    C2 4660   1.330   7.165  12.208  0.0437 -0.0768  0.4382
  434CHOL   ROH 4661   0.543   2.610  10.983 -0.1357  0.0740 -0.1305
  434CHOL    R1 4662   0.542   2.649  11.263  0.0437 -0.0270 -0.1147
  434CHOL    R2 4663   0.311   2.700  11.406  0.1625  0.1447  0.0197
  434CHOL    R3 4664   0.393   2.486  11.552  0.0318  0.0101 -0.0997
  434CHOL    R4 4665   0.162   2.591  11.698  0.0670  0.0422 -0.0660
  434CHOL    R5 4666   0.360   2.554  11.780  0.0374 -0.1120 -0.0619
  434CHOL    C1 4667   0.152   2.327  12.006 -0.1114 -0.1439 -0.2282
  434CHOL    C2 4668  -0.124   2.159  12.129 -0.2655 -0.2295  0.2495
  435CHOL   ROH 4669   6.400   0.158  10.760  0.1113 -0.6081 -0.0927
  435CHOL    R1 4670   6.380   0.045  11.018 -0.2208 -0.2942  0.0258
  435CHOL    R2 4671   6.516   0.147  11.236 -0.0281 -0.3804 -0.0615
  435CHOL    R3 4672   6.268   0.154  11.347 -0.0501  0.3234 -0.1042
  435CHOL    R4 4673   6.452   0.208  11.570  0.1327 -0.4757 -0.0110
  435CHOL    R5 4674   6.297   0.054  11.563 -0.3927  0.0088 -0.1855
  435CHOL    C1 4675   6.181   0.250  11.869  0.2056  0.1296 -0.0219
  435CHOL    C2 4676   6.202   0.530  12.224  0.0149  0.2100 -0.1656
  436CHOL   ROH 4677   5.285   4.364  13.700 -0.2920  0.2388 -0.0270
  436CHOL    R1 4678   5.205   4.439  13.439 -0.1258  0.1726 -0.0980
  436CHOL    R2 4679   5.386   4.501  13.240  0.0001  0.1834  0.0213
  436CHOL    R3 4680   5.250   4.311  13.102  0.1472  0.1256 -0.0469
  436CHOL    R4 4681   5.432   4.430  12.905  0.2604  0.1455  0.0630
  436CHOL    R5 4682   5.216   4.408  12.885  0.2767  0.0860 -0.0875
  436CHOL    C1 4683   5.331   4.209  12.580  0.5500  0.0691  0.0231
  436CHOL    C2 4684   5.490   4.345  12.222 -0.1457 -0.2119 -0.1096
  437CHOL   ROH 4685   3.451   4.102  13.251  0.0904 -0.0944 -0.0087
  437CHOL    R1 4686   3.528   4.098  12.978  0.1026  0.0178 -0.0076
  437CHOL    R2 4687   3.449   3.899  12.804  0.3432 -0.0692 -0.0262
  437CHOL    R3 4688   3.360   4.109  12.656  0.0935 -0.1600 -0.0086
  437CHOL    R4 4689   3.403   3.894  12.461  0.3558 -0.0858 -0.0273
  437CHOL    R5 4690   3.485   4.096  12.452  0.1130  0.0134 -0.0062
  437CHOL    C1 4691   3.292   4.088  12.123  0.1287 -0.1807 -0.0114
  437CHOL    C2 4692   3.515   3.850  11.983  0.0108  0.1080  0.2257
  438CHOL   ROH 4693   1.558   1.405   4.442 -0.1840  0.0539  0.0319
  438CHOL    R1 4694   1.599   1.398   4.722 -0.1778  0.0556  0.0305
  438CHOL    R2 4695   1.397   1.451   4.903 -0.1943 -0.0296  0.0340
  438CHOL    R3 4696   1.467   1.208   5.003 -0.1021 -0.0077  0.0247
  438CHOL    R4 4697   1.328   1.343   5.223 -0.1301 -0.0532  0.0404
  438CHOL    R5 4698   1.526   1.253   5.231 -0.0962  0.0131  0.0212
  438CHOL    C1 4699   1.353   1.052   5.505 -0.0062 -0.0464  0.0353
  438CHOL    C2 4700   1.410   0.894   5.823  0.0170 -0.0396 -0.0132
  439CHOL   ROH 4701   3.186   2.234  12.985 -0.0174  0.2901 -0.0610
  439CHOL    R1 4702   3.218   2.097  12.739  0.0799  0.2400 -0.0191
  439CHOL    R2 4703   3.003   2.001  12.594  0.1470  0.1698 -0.0543
  439CHOL    R3 4704   3.115   2.147  12.393  0.1747  0.1360 -0.0661
  439CHOL    R4 4705   2.931   1.963  12.258  0.1184  0.1518 -0.0475
  439CHOL    R5 4706   3.143   1.991  12.214  0.1339  0.1052 -0.0565
  439CHOL    C1 4707   2.994   2.079  11.874  0.1277  0.1095 -0.0549
  439CHOL    C2 4708   2.925   1.842  11.564 -0.2784  0.1367  0.2757
  440CHOL   ROH 4709   5.359   3.437  13.241  0.4183 -0.1233 -0.0015
  440CHOL    R1 4710   5.476   3.367  12.993  0.2802 -0.1829 -0.0516
  440CHOL    R2 4711   5.422   3.127  12.866  0.1190 -0.1669 -0.0237
  440CHOL    R3 4712   5.358   3.289  12.658  0.0977 -0.1420  0.0033
  440CHOL    R4 4713   5.387   3.024  12.538  0.0727 -0.1223 -0.0323
  440CHOL    R5 4714   5.488   3.206  12.475  0.0684 -0.1216 -0.0233
  440CHOL    C1 4715   5.306   3.116  12.152  0.0257 -0.0731 -0.0121
  440CHOL    C2 4716   5.215   3.094  11.836 -0.0643  0.1020  0.2121
  441CHOL   ROH 4717   4.145   4.200   8.124  0.1302  0.1080 -0.0688
  441CHOL    R1 4718   3.982   3.975   8.068  0.0328  0.1649 -0.0185
  441CHOL    R2 4719   4.080   3.749   7.942 -0.0771  0.1155 -0.0176
  441CHOL    R3 4720   3.976   3.623   8.160 -0.0845  0.1751  0.0136
  441CHOL    R4 4721   3.921   3.442   7.936  0.0766  0.0327  0.0892
  441CHOL    R5 4722   3.776   3.520   8.079 -0.0075  0.0343  0.0025
  441CHOL    C1 4723   3.732   3.145   8.137  0.1591  0.0405  0.1807
  441CHOL    C2 4724   3.289   2.982   8.230 -0.4230 -0.2165  0.0233
  442CHOL   ROH 4725   6.628   5.055  10.997  0.2800 -0.0676  0.2003
  442CHOL    R1 4726   6.557   5.158  11.251  0.4427 -0.1020  0.2620
  442CHOL    R2 4727   6.327   5.082  11.383  0.1575  0.3918  0.0830
  442CHOL    R3 4728   6.500   5.024  11.584 -0.0735 -0.2710  0.1142
  442CHOL    R4 4729   6.256   5.117  11.719  0.2078  0.5990  0.0730
  442CHOL    R5 4730   6.458   5.194  11.748  0.5019 -0.1273  0.1295
  442CHOL    C1 4731   6.377   5.083  12.104  0.0204  0.0974  0.0964
  442CHOL    C2 4732   6.184   4.960  12.466  0.0720  0.2994 -0.2403
  443CHOL   ROH 4733   5.896   4.909   7.539  0.2639 -0.2519  0.1621
  443CHOL    R1 4734   5.815   4.723   7.341 -0.0199 -0.0882  0.1213
  443CHOL    R2 4735   5.622   4.781   7.153  0.1246  0.2792  0.0871
  443CHOL    R3 4736   5.816   4.707   6.978  0.0358 -0.0469  0.1182
  443CHOL    R4 4737   5.572   4.726   6.815  0.0962  0.4395  0.0628
  443CHOL    R5 4738   5.706   4.554   6.829 -0.2185  0.1799  0.0615
  443CHOL    C1 4739   5.725   4.624   6.454 -0.0037  0.2266  0.0778
  443CHOL    C2 4740   5.379   4.666   6.297 -0.1524 -0.0490  0.0852
  444CHOL   ROH 4741   1.525   0.552  13.401  0.2050  0.0214  0.0270
  444CHOL    R1 4742   1.407   0.680  13.178  0.1835  0.0191  0.0363
  444CHOL    R2 4743   1.547   0.736  12.947  0.1368 -0.0694 -0.0165
  444CHOL    R3 4744   1.343   0.599  12.829  0.0585 -0.0263  0.0699
  444CHOL    R4 4745   1.485   0.726  12.607 -0.0291 -0.0367  0.0124
  444CHOL    R5 4746   1.272   0.741  12.650 -0.0042 -0.0043  0.1141
  444CHOL    C1 4747   1.258   0.592  12.299 -0.1992  0.0226  0.1103
  444CHOL    C2 4748   1.050   0.656  11.994 -0.2371  0.2092  0.0324
  445CHOL   ROH 4749   6.270   1.931  13.180  0.0368 -0.0599 -0.0862
  445CHOL    R1 4750   6.229   1.944  12.900  0.0118 -0.0731 -0.0835
  445CHOL    R2 4751   6.395   2.086  12.732 -0.0204 -0.0545 -0.1023
  445CHOL    R3 4752   6.413   1.849  12.601  0.0007 -0.0564 -0.0953
  445CHOL    R4 4753   6.436   2.052  12.391 -0.3364 -0.0633 -0.1423
  445CHOL    R5 4754   6.295   1.885  12.396 -0.2271 -0.1521  0.0154
  445CHOL    C1 4755   6.477   1.808  12.069 -0.5005 -0.0703 -0.1590
  445CHOL    C2 4756   6.274   1.642  11.803 -0.0968 -0.2686 -0.2422
  446CHOL   ROH 4757   5.646   0.672  10.600 -0.2195  0.1088 -0.1376
  446CHOL    R1 4758   5.514   0.707  10.848 -0.0879  0.1767 -0.0760
  446CHOL    R2 4759   5.646   0.694  11.090  0.0348  0.2044 -0.1400
  446CHOL    R3 4760   5.534   0.938  11.128  0.0906  0.2288 -0.1308
  446CHOL    R4 4761   5.717   0.904  11.354 -0.0228  0.1200 -0.0566
  446CHOL    R5 4762   5.505   0.954  11.365 -0.0123  0.1802 -0.1403
  446CHOL    C1 4763   5.653   1.257  11.544 -0.0040  0.0936  0.0006
  446CHOL    C2 4764   5.823   1.508  11.835 -0.1693 -0.0467  0.3872
  447CHOL   ROH 4765   0.248   3.850  11.096 -0.2185 -0.1333  0.2391
  447CHOL    R1 4766   0.476   3.775  11.246 -0.1515  0.0152  0.2145
  447CHOL    R2 4767   0.501   3.829  11.516 -0.2457 -0.1410  0.2586
  447CHOL    R3 4768   0.546   3.561  11.532  0.0467 -0.1078  0.0768
  447CHOL    R4 4769   0.663   3.672  11.778 -0.0923 -0.1475  0.1604
  447CHOL    R5 4770   0.763   3.543  11.632  0.0601  0.0604  0.0779
  447CHOL    C1 4771   0.799   3.329  11.946  0.2715 -0.1200 -0.0675
  447CHOL    C2 4772   1.135   3.466  12.159  0.1119 -0.1260 -0.4818
  448CHOL   ROH 4773   3.658   0.550  13.312 -0.4709  0.0829  0.0069
  448CHOL    R1 4774   3.860   0.553  13.114 -0.4097  0.1440  0.0690
  448CHOL    R2 4775   3.903   0.341  12.943 -0.1324  0.0544  0.2389
  448CHOL    R3 4776   3.874   0.532  12.751 -0.2759 -0.1157  0.0884
  448CHOL    R4 4777   3.886   0.279  12.603  0.0710 -0.2063  0.2728
  448CHOL    R5 4778   4.010   0.455  12.569 -0.1178 -0.0898  0.1975
  448CHOL    C1 4779   3.848   0.422  12.226  0.0548 -0.5179  0.1514
  448CHOL    C2 4780   3.852   0.581  11.879  0.0271 -0.2686  0.1393
  449CHOL   ROH 4781   6.720   5.484  13.081  0.1622 -0.1199  0.4636
  449CHOL    R1 4782   6.716   5.744  12.969 -0.0486 -0.1800  0.3257
  449CHOL    R2 4783   6.715   5.973  13.125  0.0694 -0.0990  0.2052
  449CHOL    R3 4784   6.932   6.037  12.974 -0.1268 -0.1075 -0.0916
  449CHOL    R4 4785   6.818   6.295  13.054  0.1018 -0.0993  0.2493
  449CHOL    R5 4786   6.864   6.231  12.851 -0.2368  0.0015  0.1302
  449CHOL    C1 4787   7.081   6.544  12.872 -0.0635 -0.1074 -0.0036
  449CHOL    C2 4788   7.198   6.637  12.498  0.1290  0.1125 -0.2828
  450CHOL   ROH 4789   1.708   2.962  11.595  0.2522 -0.0510  0.2608
  450CHOL    R1 4790   1.769   3.160  11.788  0.1292  0.0380  0.2100
  450CHOL    R2 4791   1.778   3.430  11.727 -0.0832  0.0337  0.1503
  450CHOL    R3 4792   1.602   3.449  11.932 -0.0707 -0.0566  0.1699
  450CHOL    R4 4793   1.685   3.724  11.881 -0.1170 -0.0289  0.2504
  450CHOL    R5 4794   1.691   3.621  12.072 -0.0871 -0.0872  0.2172
  450CHOL    C1 4795   1.465   3.914  12.164 -0.1250 -0.1501  0.3271
  450CHOL    C2 4796   1.464   4.205  11.933  0.1358 -0.0055 -0.2239
  451CHOL   ROH 4797   1.277   5.501  10.777 -0.1993 -0.0969 -0.1109
  451CHOL    R1 4798   1.223   5.639  11.018  0.0296  0.0612 -0.1469
  451CHOL    R2 4799   1.121   5.513  11.242 -0.2999  0.3041 -0.1521
  451CHOL    R3 4800   1.338   5.625  11.363 -0.0842 -0.1322 -0.1155
  451CHOL    R4 4801   1.118   5.667  11.552 -0.0358  0.3085 -0.1489
  451CHOL    R5 4802   1.252   5.819  11.472  0.2897  0.0470 -0.1244
  451CHOL    C1 4803   1.320   5.861  11.845  0.3204 -0.0986 -0.1127
  451CHOL    C2 4804   1.756   5.820  12.151  0.1513  0.0153  0.1852
  452CHOL   ROH 4805   5.622   7.034  14.086 -0.0816 -0.0152  0.0045
  452CHOL    R1 4806   5.711   6.928  13.840  0.0552 -0.0011  0.0456
  452CHOL    R2 4807   5.537   6.845  13.641  0.1566 -0.2540  0.0506
  452CHOL    R3 4808   5.681   7.017  13.488 -0.0114 -0.1426  0.0163
  452CHOL    R4 4809   5.607   6.800  13.306  0.0266 -0.1376  0.0077
  452CHOL    R5 4810   5.808   6.875  13.343 -0.0015 -0.0358 -0.0740
  452CHOL    C1 4811   5.784   6.934  12.967 -0.2069  0.0347 -0.0493
  452CHOL    C2 4812   5.559   6.752  12.742  0.0773 -0.2193  0.2049
  453CHOL   ROH 4813   1.427   2.833  10.421  0.1872 -0.0212  0.0274
  453CHOL    R1 4814   1.441   2.891  10.698  0.2260  0.1675 -0.0125
  453CHOL    R2 4815   1.513   2.701  10.886 -0.0431  0.2084  0.1370
  453CHOL    R3 4816   1.698   2.889  10.956  0.1944  0.0251  0.0192
  453CHOL    R4 4817   1.742   2.667  11.142 -0.0726  0.0727  0.1463
  453CHOL    R5 4818   1.708   2.876  11.194  0.1868  0.1508  0.0274
  453CHOL    C1 4819   2.048   2.824  11.358  0.1331 -0.1784  0.0412
  453CHOL    C2 4820   2.215   3.073  11.600  0.1982 -0.0974  0.2491
  454CHOL   ROH 4821   7.155   6.725  10.737  0.0194  0.0818  0.0835
  454CHOL    R1 4822   7.129   6.873  10.977  0.2284  0.1437  0.0696
  454CHOL    R2 4823   7.131   6.754  11.226 -0.0018  0.1527  0.0757
  454CHOL    R3 4824   7.330   6.933  11.274  0.2903 -0.1657  0.0937
  454CHOL    R4 4825   7.226   6.862  11.540 -0.1727  0.3410  0.0659
  454CHOL    R5 4826   7.248   7.063  11.458  0.3107  0.2134 -0.1542
  454CHOL    C1 4827   7.469   7.093  11.768  0.0019  0.1518  0.0772
  454CHOL    C2 4828   7.266   7.405  11.936 -0.1013 -0.0055  0.2276
  455CHOL   ROH 4829   0.657   6.626  10.849  0.1144  0.0039  0.0460
  455CHOL    R1 4830   0.710   6.481  11.086  0.2406  0.0510  0.0483
  455CHOL    R2 4831   0.959   6.478  11.207  0.2215  0.3483  0.1060
  455CHOL    R3 4832   0.818   6.557  11.425  0.0709  0.1629  0.0773
  455CHOL    R4 4833   0.990   6.341  11.522  0.0698  0.1450  0.0338
  455CHOL    R5 4834   0.773   6.354  11.544  0.0541  0.0713 -0.0847
  455CHOL    C1 4835   0.875   6.335  11.911 -0.1600 -0.1475 -0.0352
  455CHOL    C2 4836   0.918   5.963  12.107 -0.2327  0.4086  0.0275
  456CHOL   ROH 4837   3.785   0.938  10.738  0.0383  0.1043  0.1483
  456CHOL    R1 4838   3.567   0.761  10.775  0.1028  0.0428  0.2366
  456CHOL    R2 4839   3.422   0.751  11.010 -0.0024  0.2346  0.1799
  456CHOL    R3 4840   3.211   0.792  10.844  0.0534 -0.0458  0.0328
  456CHOL    R4 4841   3.099   0.648  11.075  0.0171  0.1492  0.1449
  456CHOL    R5 4842   3.080   0.592  10.865  0.1411 -0.0909  0.1919
  456CHOL    C1 4843   2.712   0.627  10.957  0.0810 -0.1636 -0.0135
  456CHOL    C2 4844   2.683   0.373  11.222  0.0508 -0.2826  0.0449
  457CHOL   ROH 4845   0.347   2.890  13.538  0.0605  0.0427 -0.0664
  457CHOL    R1 4846   0.289   2.859  13.263  0.0391 -0.2470 -0.0315
  457CHOL    R2 4847   0.411   3.011  13.067 -0.2929 -0.1482 -0.1649
  457CHOL    R3 4848   0.474   2.769  12.963  0.1262 -0.1089 -0.0206
  457CHOL    R4 4849   0.526   2.959  12.746 -0.3711 -0.1530 -0.1927
  457CHOL    R5 4850   0.401   2.781  12.735 -0.0333 -0.4163  0.0083
  457CHOL    C1 4851   0.653   2.700  12.460 -0.0232 -0.1189 -0.0735
  457CHOL    C2 4852   0.700   2.446  12.115 -0.2671  0.1338 -0.3199
  458CHOL   ROH 4853   3.127   3.427   9.486 -0.2701 -0.4201 -0.0688
  458CHOL    R1 4854   3.177   3.349   9.753 -0.1631 -0.3258 -0.0609
  458CHOL    R2 4855   3.146   3.088   9.840  0.0583 -0.3307 -0.0028
  458CHOL    R3 4856   3.402   3.120   9.924  0.0485 -0.1128 -0.0463
  458CHOL    R4 4857   3.307   2.882  10.066  0.2455 -0.1670  0.0167
  458CHOL    R5 4858   3.398   3.059  10.155  0.1236 -0.0727 -0.0298
  458CHOL    C1 4859   3.641   2.791  10.276  0.3453  0.1328 -0.0129
  458CHOL    C2 4860   3.753   2.452  10.310 -0.4878 -0.2545  0.0834
  459CHOL   ROH 4861   6.406   2.959  13.553  0.2949  0.0350 -0.1128
  459CHOL    R1 4862   6.304   2.866  13.306  0.1263  0.0898 -0.0655
  459CHOL    R2 4863   6.403   2.950  13.062  0.0168  0.0820 -0.1174
  459CHOL    R3 4864   6.432   2.683  13.018 -0.0901  0.0769 -0.1545
  459CHOL    R4 4865   6.464   2.806  12.754  0.1173  0.1090 -0.1098
  459CHOL    R5 4866   6.326   2.646  12.807  0.0109  0.1684 -0.2192
  459CHOL    C1 4867   6.527   2.472  12.533  0.0755  0.1200 -0.1403
  459CHOL    C2 4868   6.759   2.416  12.297 -0.0023 -0.0709  0.1516
  460CHOL   ROH 4869   1.539   5.376  13.774  0.0253  0.1500  0.0140
  460CHOL    R1 4870   1.507   5.360  13.494  0.0799 -0.1338  0.0215
  460CHOL    R2 4871   1.505   5.584  13.331 -0.3160 -0.2607 -0.1540
  460CHOL    R3 4872   1.701   5.450  13.200 -0.0519 -0.0080 -0.0301
  460CHOL    R4 4873   1.584   5.625  12.997 -0.2599 -0.2584 -0.1415
  460CHOL    R5 4874   1.611   5.410  12.982  0.0835 -0.2313 -0.0523
  460CHOL    C1 4875   1.814   5.524  12.679  0.0206 -0.0198 -0.0179
  460CHOL    C2 4876   1.772   5.329  12.311  0.1237  0.1044 -0.2234
  461CHOL   ROH 4877   0.503   0.193  13.909 -0.3675  0.0012  0.0038
  461CHOL    R1 4878   0.388   0.334  13.692 -0.0765  0.0873 -0.0996
  461CHOL    R2 4879   0.514   0.548  13.570  0.1916 -0.0072  0.0022
  461CHOL    R3 4880   0.474   0.401  13.345  0.2733  0.0195 -0.0298
  461CHOL    R4 4881   0.501   0.677  13.250  0.1093  0.0568  0.0312
  461CHOL    R5 4882   0.337   0.540  13.207  0.1886 -0.0301  0.0043
  461CHOL    C1 4883   0.456   0.615  12.852  0.1380  0.1190  0.0180
  461CHOL    C2 4884   0.234   0.633  12.591 -0.0686 -0.0255  0.0509
  462CHOL   ROH 4885   3.302   5.746  13.603  0.0195 -0.0482 -0.0956
  462CHOL    R1 4886   3.337   5.634  13.346 -0.0171 -0.0052 -0.1199
  462CHOL    R2 4887   3.133   5.506  13.211 -0.0544  0.0670 -0.1385
  462CHOL    R3 4888   3.194   5.684  13.014 -0.0212  0.0946 -0.1025
  462CHOL    R4 4889   3.092   5.449  12.872 -0.1064  0.1649 -0.1489
  462CHOL    R5 4890   3.283   5.549  12.837 -0.0820  0.1135 -0.1447
  462CHOL    C1 4891   3.127   5.583  12.491 -0.1056  0.2477 -0.1212
  462CHOL    C2 4892   2.922   5.515  12.122 -0.0551 -0.2806  0.0937
  463CHOL   ROH 4893   2.347   0.958  13.493 -0.0346  0.0590  0.0471
  463CHOL    R1 4894   2.449   0.925  13.231 -0.0795 -0.0103  0.0390
  463CHOL    R2 4895   2.420   0.689  13.089 -0.1668 -0.0231  0.0797
  463CHOL    R3 4896   2.312   0.854  12.901 -0.1442 -0.0206  0.0680
  463CHOL    R4 4897   2.372   0.607  12.756 -0.2943 -0.0808  0.1112
  463CHOL    R5 4898   2.436   0.807  12.702 -0.2193 -0.1232  0.0448
  463CHOL    C1 4899   2.243   0.713  12.387 -0.3474 -0.1120  0.1183
  463CHOL    C2 4900   2.390   0.420  12.309  0.2651  0.0644  0.5245
  464CHOL   ROH 4901   5.456   0.601  13.783 -0.1754  0.0979  0.0457
  464CHOL    R1 4902   5.473   0.682  13.513 -0.1461  0.0520  0.0319
  464CHOL    R2 4903   5.713   0.744  13.391 -0.1478  0.2519  0.1076
  464CHOL    R3 4904   5.631   0.559  13.209  0.0922  0.1261  0.1268
  464CHOL    R4 4905   5.827   0.724  13.065 -0.0000  0.2433  0.1605
  464CHOL    R5 4906   5.623   0.679  13.002  0.0724  0.0466  0.0885
  464CHOL    C1 4907   5.817   0.538  12.705  0.3113  0.1202  0.2092
  464CHOL    C2 4908   5.729   0.626  12.425 -0.0430 -0.1355  0.2201
  465CHOL   ROH 4909   0.544   5.337  13.741 -0.0221  0.0991  0.0030
  465CHOL    R1 4910   0.542   5.422  13.471 -0.0709  0.0802 -0.0021
  465CHOL    R2 4911   0.591   5.250  13.261 -0.1453  0.0580 -0.0001
  465CHOL    R3 4912   0.352   5.343  13.171 -0.1518  0.0882  0.0466
  465CHOL    R4 4913   0.513   5.307  12.929 -0.1313  0.2753  0.0322
  465CHOL    R5 4914   0.409   5.489  12.990 -0.1593  0.2207  0.1493
  465CHOL    C1 4915   0.244   5.428  12.651 -0.1294  0.4302  0.0949
  465CHOL    C2 4916   0.213   5.699  12.331  0.2495  0.1140 -0.2718
  466CHOL   ROH 4917   1.893   1.469  10.333  0.0246  0.1550 -0.0025
  466CHOL    R1 4918   1.946   1.354  10.587  0.0519 -0.0398 -0.0950
  466CHOL    R2 4919   1.991   1.507  10.812  0.1620 -0.2122 -0.0007
  466CHOL    R3 4920   1.790   1.355  10.915  0.1384 -0.2163 -0.0513
  466CHOL    R4 4921   1.922   1.473  11.149 -0.0153 -0.0867 -0.0224
  466CHOL    R5 4922   1.883   1.261  11.115  0.0525 -0.1130  0.0414
  466CHOL    C1 4923   1.694   1.310  11.442 -0.1406 -0.0174 -0.0824
  466CHOL    C2 4924   1.695   1.144  11.719 -0.1991 -0.0125  0.1993
  467CHOL   ROH 4925   5.042   2.244  13.507  0.1312 -0.0663  0.1399
  467CHOL    R1 4926   5.070   2.287  13.228  0.0715 -0.0637  0.1346
  467CHOL    R2 4927   5.296   2.213  13.088  0.0213 -0.1062  0.0774
  467CHOL    R3 4928   5.116   2.080  12.932 -0.0441 -0.0645  0.1163
  467CHOL    R4 4929   5.325   2.168  12.746 -0.1052 -0.0438  0.0575
  467CHOL    R5 4930   5.111   2.205  12.728 -0.1096 -0.0254  0.1414
  467CHOL    C1 4931   5.173   2.018  12.401 -0.2403  0.0315  0.0824
  467CHOL    C2 4932   4.947   1.988  12.151 -0.1069  0.0983 -0.0178
  468CHOL   ROH 4933   6.843   0.190  14.113 -0.0446 -0.0200  0.0824
  468CHOL    R1 4934   6.794   0.060  13.866 -0.1433  0.0463  0.0669
  468CHOL    R2 4935   6.594   0.140  13.693 -0.0652  0.2353  0.0656
  468CHOL    R3 4936   6.798   0.151  13.514 -0.0467  0.0775  0.0752
  468CHOL    R4 4937   6.558   0.109  13.350 -0.0424 -0.0058  0.0829
  468CHOL    R5 4938   6.740  -0.011  13.347 -0.0573 -0.0363  0.1856
  468CHOL    C1 4939   6.730   0.101  12.983 -0.0116 -0.2943  0.1021
  468CHOL    C2 4940   6.578   0.044  12.571  0.1331 -0.2571 -0.0747
  469CHOL   ROH 4941   1.534  -0.159  10.825  0.2529 -0.1570 -0.0617
  469CHOL    R1 4942   1.529   0.037  11.030  0.1773 -0.0962 -0.1211
  469CHOL    R2 4943   1.531  -0.029  11.298 -0.0133 -0.0195 -0.0997
  469CHOL    R3 4944   1.745   0.138  11.304  0.0311 -0.0791 -0.0107
  469CHOL    R4 4945   1.664   0.111  11.585  0.0433 -0.2331 -0.0203
  469CHOL    R5 4946   1.692   0.297  11.475  0.0844 -0.1709  0.0931
  469CHOL    C1 4947   1.943   0.349  11.758  0.1181 -0.4135  0.1095
  469CHOL    C2 4948   1.847   0.402  12.118  0.1804  0.1353 -0.0487
  470CHOL   ROH 4949   2.987   0.827   9.168  0.0293  0.3270  0.0473
  470CHOL    R1 4950   3.013   0.963   9.415  0.0794  0.2287  0.0966
  470CHOL    R2 4951   3.035   0.830   9.656 -0.0162  0.1337  0.0546
  470CHOL    R3 4952   3.260   0.980   9.682  0.0638  0.0027  0.1272
  470CHOL    R4 4953   3.248   0.821   9.928 -0.0835 -0.0231  0.1033
  470CHOL    R5 4954   3.267   1.038   9.915  0.0429 -0.0318  0.1358
  470CHOL    C1 4955   3.584   0.957  10.111 -0.0477 -0.2373  0.1997
  470CHOL    C2 4956   3.700   1.259  10.345 -0.1831  0.0475 -0.1613
  471CHOL   ROH 4957   1.316   3.325  10.406 -0.1227  0.2859  0.0551
  471CHOL    R1 4958   1.301   3.402  10.678 -0.1874  0.1276  0.0988
  471CHOL    R2 4959   1.133   3.278  10.859 -0.1175 -0.0871  0.0282
  471CHOL    R3 4960   1.363   3.246  11.001 -0.0985 -0.0130  0.0128
  471CHOL    R4 4961   1.154   3.275  11.204 -0.0477  0.1543  0.0271
  471CHOL    R5 4962   1.338   3.391  11.189 -0.0421  0.1192 -0.0863
  471CHOL    C1 4963   1.382   3.243  11.538  0.0108  0.3643  0.0121
  471CHOL    C2 4964   1.226   3.231  11.761  0.0804 -0.3749 -0.2237
  472CHOL   ROH 4965   1.316   2.344  13.590  0.4164 -0.0406  0.1354
  472CHOL    R1 4966   1.245   2.332  13.317  0.1846 -0.1091  0.1966
  472CHOL    R2 4967   1.365   2.489  13.124 -0.1283  0.0022  0.0831
  472CHOL    R3 4968   1.411   2.250  13.004 -0.0134  0.0405  0.0500
  472CHOL    R4 4969   1.478   2.449  12.800 -0.1308  0.0982  0.0702
  472CHOL    R5 4970   1.340   2.282  12.777 -0.0456  0.0306  0.0598
  472CHOL    C1 4971   1.587   2.200  12.498 -0.0243  0.1901  0.0316
  472CHOL    C2 4972   1.568   1.937  12.189 -0.1228 -0.1592  0.1973
  473WN      WN 4973   6.126   1.893   8.885  0.0417  0.0066  0.1111
  474WN      WN 4974   5.484   6.618   8.848 -0.0395  0.2836 -0.1899
  475WN      WN 4975   5.080   6.257  10.389  0.0686  0.1008  0.1515
  476WN      WN 4976   4.524   7.191   8.188  0.1231 -0.0503 -0.0058
  477WN      WN 4977   3.757   5.269   8.789  0.1366  0.1806 -0.2763
  478WN      WN 4978   6.781   4.842   9.726  0.1776  0.2199 -0.2119
  479WN      WN 4979   1.294   1.362   8.733  0.3102 -0.0994  0.0796
  480WN      WN 4980   2.253   5.022  10.128 -0.0123 -0.0197 -0.2363
  481WN      WN 4981   7.228   1.460   8.385  0.0489  0.2468 -0.0813
  482WN      WN 4982   1.737   0.074   8.907  0.1482 -0.2680 -0.3771
  483WN      WN 4983   0.616   5.101   8.574 -0.1102  0.0309 -0.2924
  484WN      WN 4984   6.293   5.260   9.179 -0.0615 -0.1533  0.1438
  485WN      WN 4985   4.798   7.063   8.641  0.2712  0.0648 -0.2405
  486WN      WN 4986   3.140   6.809   8.852 -0.3867  0.0683 -0.0412
  487WN      WN 4987   0.653   5.047  10.026 -0.0399  0.1325  0.1148
  488WN      WN 4988   1.585   6.460   7.886  0.1604 -0.1113  0.0861
  489WN      WN 4989   4.419   5.125  10.264 -0.2398 -0.1066 -0.0562
  490WN      WN 4990   7.055   2.955   8.950 -0.0125 -0.1932  0.1658
  491WN      WN 4991   5.525   4.105   8.515 -0.1417  0.0577 -0.0241
  492WN      WN 4992   1.393   2.321   8.447  0.0066  0.0743  0.0658
  493WN      WN 4993   4.269   6.949   9.869 -0.1309  0.1066  0.0744
  494WN      WN 4994   5.069   6.732   9.730 -0.0160 -0.0058 -0.0121
  495WN      WN 4995   3.834   6.267   9.015  0.0993 -0.0685  0.0571
  496WN      WN 4996   6.842   2.483   9.071  0.0106  0.0062 -0.0118
  497WN      WN 4997   2.014   0.575   8.792  0.4020  0.0312  0.4113
  498WN      WN 4998   0.462   4.258  10.227 -0.0722 -0.0514 -0.5584
  499WN      WN 4999   1.443   6.846   9.553 -0.0937 -0.1570  0.0089
  500WN      WN 5000   2.163   4.534   9.976  0.1961  0.0238 -0.0246
  501WN      WN 5001   4.115   0.600   8.794 -0.2116 -0.1086  0.2555
  502WN      WN 5002   7.295   5.502   8.505  0.1896  0.0437  0.0425
  503WN      WN 5003   2.019   7.206   8.173 -0.0607 -0.0875  0.1301
  504WN      WN 5004   6.249   0.975   8.049 -0.1016  0.0644 -0.2381
  505WN      WN 5005   4.660   6.203   8.787 -0.1098 -0.0675  0.2043
  506WN      WN 5006   0.728   1.989   9.152 -0.0424  0.1590  0.0428
  507WN      WN 5007   7.166   1.987   8.255 -0.1257 -0.2676  0.2061
  508WN      WN 5008   0.774   2.478   9.970 -0.3583  0.0614  0.0498
  509WN      WN 5009   2.560   0.236   9.069  0.2890 -0.3584 -0.1621
  510WN      WN 5010   1.496   3.976   9.968 -0.1060 -0.6389 -0.1212
  511WN      WN 5011   0.800   0.877   9.325 -0.1835 -0.0046  0.0225
  512WN      WN 5012   1.379   4.065   8.599 -0.1800  0.1694 -0.0667
  513WN      WN 5013   3.169   5.840   9.818 -0.0435 -0.0095  0.1485
  514WN      WN 5014   5.481   1.808   8.487 -0.3439 -0.0666 -0.0525
  515WN      WN 5015   6.460   4.464   8.967  0.2487  0.0691  0.2118
  516WN      WN 5016   1.007   3.837   9.728  0.0649  0.4798 -0.0344
  517WN      WN 5017   0.486   5.599   9.508  0.0326 -0.1568  0.2270
  518WN      WN 5018   5.131   4.482   8.942 -0.2462  0.0918 -0.3001
  519WN      WN 5019   0.476   4.160   8.533  0.0155  0.0476 -0.0983
  520WN      WN 5020   2.463   5.672   7.873 -0.2881  0.3231 -0.2026
  521WN      WN 5021   1.508   4.120   7.706 -0.1696 -0.0089 -0.0526
  522WN      WN 5022   7.354   6.789   8.875 -0.1104  0.2250  0.3375
  523WN      WN 5023   6.463   3.140   9.645  0.1449  0.1834 -0.0304
  524WN      WN 5024   7.277   0.614   9.394  0.2571  0.0058 -0.1001
  525WN      WN 5025   2.119   5.770   9.540  0.2835 -0.1670 -0.2678
  526WN      WN 5026   1.803   1.466   8.374 -0.0327 -0.0123  0.1925
  527WN      WN 5027   7.227   6.494   9.338 -0.1258 -0.2876 -0.2260
  528WN      WN 5028   0.713   3.116   8.203 -0.1518 -0.2959 -0.0804
  529WN      WN 5029   4.566   5.698   8.758  0.1412  0.4025  0.2051
  530WN      WN 5030   5.876   6.154   9.499  0.3223 -0.2579 -0.1135
  531WN      WN 5031   7.368   2.429   9.054  0.4920  0.2700  0.2632
  532WN      WN 5032   1.498   2.605   8.951 -0.0203 -0.0205  0.2262
  533WN      WN 5033   1.030   2.089   8.698 -0.1054  0.1206 -0.3058
  534WN      WN 5034   4.682   6.517   9.965 -0.1485 -0.3018 -0.0300
  535WN      WN 5035   5.987   3.930   9.883  0.2208  0.0466 -0.0150
  536WN      WN 5036   4.933   5.631   9.843  0.0723  0.0208 -0.0577
  537WN      WN 5037   1.502   0.984   9.651 -0.0894  0.1583 -0.1652
  538WN      WN 5038   3.475   7.025   8.011 -0.2407  0.1035 -0.0115
  539WN      WN 5039   2.712   3.129   9.515 -0.2013 -0.3503  0.3422
  540WN      WN 5040   4.403   6.690   8.386 -0.2025  0.2279 -0.0761
  541WN      WN 5041   2.989   5.090   9.353  0.1343 -0.2412 -0.4623
  542WN      WN 5042   1.147   6.189   7.999 -0.3228  0.0141 -0.2835
  543WN      WN 5043   6.694   2.153   8.175 -0.0198 -0.0417  0.3638
  544WN      WN 5044   1.493   6.993   9.042  0.0613 -0.1734  0.1353
  545WN      WN 5045   0.921   3.763   8.400 -0.0907 -0.0405  0.0157
  546WN      WN 5046   2.165   3.401   9.680 -0.0617 -0.2504 -0.0570
  547WN      WN 5047   5.069   7.191   8.227 -0.2304 -0.0155  0.2258
  548WN      WN 5048   6.338   1.831   8.117  0.4595  0.0700 -0.1663
  549WN      WN 5049   2.615   4.196   8.528  0.3046  0.1444  0.2336
  550WN      WN 5050   5.743   4.840   8.088 -0.0519  0.3152  0.1273
  551WN      WN 5051   6.776   7.097   7.611 -0.0564 -0.0946  0.2443
  552WN      WN 5052   3.847   6.769   9.808  0.1435  0.1203 -0.1582
  553WN      WN 5053   3.786   4.271   9.549 -0.0459  0.0340  0.4150
  554WN      WN 5054   1.086   7.348   8.142  0.2928 -0.3954 -0.2691
  555WN      WN 5055   3.020   4.168   8.822 -0.1374 -0.3390 -0.2509
  556WN      WN 5056   2.073   3.429   8.846  0.2259 -0.2803  0.3195
  557WN      WN 5057   0.015   6.293   8.944 -0.4718 -0.0657  0.1569
  558WN      WN 5058   0.623   7.295   7.961 -0.0078  0.0818  0.3077
  559WN      WN 5059   3.510   5.856   9.399 -0.1226  0.3982  0.0101
  560WN      WN 5060   4.034   4.827   9.426  0.0418 -0.1169 -0.2098
  561WN      WN 5061   1.970   7.062   8.679 -0.1524 -0.2137  0.2896
  562WN      WN 5062   2.196   0.648   7.925 -0.2921  0.0287 -0.2586
  563WN      WN 5063   5.434   7.039  10.409 -0.1643  0.1030 -0.0279
  564WN      WN 5064   1.769   0.756   9.252  0.0416  0.0265  0.0654
  565WN      WN 5065   0.539   1.252   9.516  0.1282  0.1818 -0.1326
  566WN      WN 5066   7.318   1.687   9.459 -0.1521  0.0759  0.3306
  567WN      WN 5067   6.948   4.698   8.192  0.0234 -0.2655  0.0331
  568WN      WN 5068   6.949   0.490   8.461  0.2702  0.2517  0.2278
  569WN      WN 5069   5.182   7.129   7.722 -0.0846 -0.0805 -0.3191
  570WN      WN 5070   3.205   6.279   7.824 -0.1256  0.2083  0.2145
  571WN      WN 5071   1.525   3.958   9.474 -0.1565  0.0342  0.1957
  572WN      WN 5072   0.159   2.278  10.362 -0.1079  0.0613  0.2087
  573WN      WN 5073   7.163   1.604   8.976 -0.3336 -0.0588  0.0937
  574WN      WN 5074   5.568   7.277   8.142 -0.5116  0.1656 -0.1810
  575WN      WN 5075   5.584   7.246   9.491  0.1746 -0.0796  0.0953
  576WN      WN 5076   6.256   4.157   7.660  0.2301  0.3394  0.1593
  577WN      WN 5077   6.733   1.122   8.162 -0.0931 -0.0203  0.1084
  578WN      WN 5078   6.195   6.068  10.343 -0.1112 -0.2225  0.4467
  579WN      WN 5079   3.953   7.161   9.516 -0.2506 -0.1193  0.0427
  580WN      WN 5080   0.685   0.287  10.482 -0.1474  0.0780 -0.0497
  581WN      WN 5081   7.032   2.426   9.554  0.1614  0.0419  0.1353
  582WN      WN 5082   0.592   2.428   7.958 -0.0071 -0.0063  0.0259
  583WN      WN 5083   0.923   4.916   9.059  0.0583  0.1656 -0.3017
  584WN      WN 5084   5.297   0.243   9.368 -0.1474  0.0202 -0.1270
  585WN      WN 5085   6.967   5.635   7.134  0.1965  0.0071 -0.0499
  586WN      WN 5086   7.009   3.871   9.874  0.2891 -0.3198  0.0531
  587WN      WN 5087   1.017   6.264   8.603  0.0091 -0.0896  0.2007
  588WN      WN 5088   7.042   7.175   8.837 -0.2545  0.2984 -0.0568
  589WN      WN 5089   7.195   1.194   7.962  0.1455 -0.2842  0.1089
  590WN      WN 5090   1.959   2.944   9.661  0.3808  0.0879 -0.1045
  591WN      WN 5091   3.305   4.252   9.235  0.0719 -0.0141  0.0402
  592WN      WN 5092   6.748   5.616   8.571  0.1835 -0.0929 -0.0039
  593WN      WN 5093   3.133   4.970   9.852  0.0076  0.0570  0.1063
  594WN      WN 5094   5.231   5.194   9.852  0.0933  0.0324 -0.2989
  595WN      WN 5095   6.011   5.513   9.601 -0.3920  0.1755 -0.0927
  596WN      WN 5096   7.094   6.539   8.101  0.1552  0.1012  0.2352
  597WN      WN 5097   0.177   2.556   7.070 -0.1206  0.0752  0.0534
  598WN      WN 5098   1.765   2.409   9.465  0.0926 -0.0377  0.1419
  599WN      WN 5099   3.971   5.657   9.702 -0.1896 -0.4495 -0.2347
  600WN      WN 5100   1.403   7.196  10.361 -0.0137 -0.1153  0.0794
  601WN      WN 5101   1.549   4.594   7.398  0.1167 -0.2024 -0.1009
  602WN      WN 5102   6.971   1.918   9.691 -0.2674 -0.1405 -0.0833
  603WN      WN 5103   0.468   3.798   8.852  0.2028  0.0267 -0.0785
  604WN      WN 5104   0.659   3.888   9.349 -0.1234  0.1870  0.0287
  605WN      WN 5105   5.777   0.276   9.352  0.1915 -0.0831 -0.0519
  606WN      WN 5106   5.228   7.173   8.984 -0.1558 -0.1129  0.2275
  607WN      WN 5107   2.607   5.673   8.445 -0.2320 -0.1835 -0.3003
  608WN      WN 5108   1.038   6.435   9.518 -0.3513  0.0022  0.0509
  609WN      WN 5109   4.487   6.014   9.787 -0.1060 -0.1355 -0.1246
  610WN      WN 5110   3.844   5.304   9.345 -0.0489  0.1126 -0.0789
  611WN      WN 5111   3.947   5.846   8.133  0.0801  0.4407 -0.0527
  612WN      WN 5112   4.787   6.361   9.490 -0.2761  0.1424  0.4657
  613WN      WN 5113   1.803   5.358   9.932 -0.0529  0.1756 -0.1686
  614WN      WN 5114   0.010   0.549   8.912 -0.3861 -0.1159  0.1500
  615WN      WN 5115   0.455   7.368   9.434  0.0334  0.0706 -0.0634
  616WN      WN 5116   1.657   1.019   8.731  0.1033  0.0582  0.1926
  617WN      WN 5117   5.509   5.098   9.478 -0.1205 -0.0392 -0.0585
  618WN      WN 5118   6.741   3.842   9.319  0.1705 -0.0530  0.2314
  619WN      WN 5119   7.115   5.345   8.955  0.0618  0.0067 -0.1384
  620WN      WN 5120   3.054   5.865   9.228  0.1724 -0.0415  0.1171
  621WN      WN 5121   2.742   6.243   9.257  0.0127 -0.3726 -0.1309
  622WN      WN 5122   2.080   0.276   9.241  0.0544  0.2154 -0.1140
  623WN      WN 5123   0.557   4.923   8.110 -0.0013  0.0988 -0.2704
  624WN      WN 5124   3.856   5.772   9.035  0.3874  0.1152  0.0970
  625WN      WN 5125   0.386   1.477   9.092  0.5106 -0.1287  0.1063
  626WN      WN 5126   5.957   2.814   8.789  0.1867 -0.2875 -0.0997
  627WN      WN 5127   1.758   4.633   9.311  0.0849  0.0249  0.1015
  628WN      WN 5128   7.180   6.983   7.872 -0.2215  0.1611 -0.0587
  629WN      WN 5129   3.482   6.770  10.261 -0.2277  0.1172 -0.0966
  630WN      WN 5130   5.755   1.815  10.204  0.0698 -0.0476  0.0943
  631WN      WN 5131   2.708   6.522   8.831  0.1651  0.0110 -0.1308
  632WN      WN 5132   5.910   1.395   8.937  0.4714  0.2581 -0.3894
  633WN      WN 5133   5.824   2.877   9.489  0.1386  0.1871 -0.0616
  634WN      WN 5134   3.971   4.065   8.661  0.0898 -0.0889  0.1372
  635WN      WN 5135   4.395   5.204   8.636  0.1013  0.0548  0.0948
  636WN      WN 5136   6.852   6.209   9.424  0.2549  0.2285  0.1498
  637WN      WN 5137   0.811   3.590   7.990 -0.1629  0.1032  0.0561
  638WN      WN 5138   5.821   5.160   9.021  0.3854 -0.0883 -0.2478
  639WN      WN 5139   6.253   2.231   8.522 -0.1442 -0.0159  0.1410
  640WN      WN 5140   1.338   3.623   7.749 -0.0049 -0.2646  0.0744
  641WN      WN 5141   2.517   6.190   8.497 -0.0574 -0.1492  0.0712
  642WN      WN 5142   5.888   6.347   9.966 -0.1776  0.0479 -0.2425
  643WN      WN 5143   3.308   5.873  10.402 -0.0533  0.2087  0.0004
  644WN      WN 5144   6.362   6.217   9.813  0.0750 -0.0836 -0.0435
  645WN      WN 5145   2.002   4.996   9.641 -0.1722 -0.3182 -0.2429
  646WN      WN 5146   0.578   1.226   7.887  0.1070  0.1081 -0.0933
  647WN      WN 5147   4.131   0.110  10.228  0.0942  0.1229  0.1783
  648WN      WN 5148   7.353   7.382   7.598 -0.1874 -0.0291  0.1915
  649WN      WN 5149   5.211   4.699   9.762 -0.1165 -0.2631 -0.2204
  650WN      WN 5150   6.333   4.234   8.447 -0.1442 -0.1049 -0.2101
  651WN      WN 5151   0.618   1.926   7.821  0.1056  0.0812  0.0077
  652WN      WN 5152   6.902   6.903   9.243  0.0552  0.1200 -0.1121
  653WN      WN 5153   0.325   6.186   9.932  0.1641  0.2380  0.0302
  654WN      WN 5154   0.172   3.849  10.117  0.0906  0.0350 -0.4080
  655WN      WN 5155   6.390   2.827   8.091 -0.0103 -0.3907  0.1934
  656WN      WN 5156   5.073   5.903   8.636  0.1281 -0.0159  0.1382
  657WN      WN 5157   0.625   5.396   8.968 -0.2664  0.3247 -0.1044
  658WN      WN 5158   4.512   0.304   8.887  0.3308  0.0540  0.0352
  659WN      WN 5159   6.257   0.063   8.424  0.3900 -0.0327 -0.3653
  660WN      WN 5160   3.596   5.544   8.411 -0.1569  0.2431 -0.1171
  661WN      WN 5161   0.676   2.467   8.928  0.0074 -0.0896 -0.1367
  662WN      WN 5162   0.147   5.031  10.388  0.1867  0.2866  0.1728
  663WN      WN 5163   3.709   6.220   9.625  0.5102 -0.0222 -0.2673
  664WN      WN 5164   7.370   5.055   8.234  0.0373  0.1875  0.0614
  665WN      WN 5165   4.454   5.863   8.299  0.3169  0.1537 -0.1043
  666WN      WN 5166   0.762   2.365   8.426 -0.0866 -0.0311  0.2651
  667WN      WN 5167   4.230   5.393   8.146 -0.1049 -0.2716 -0.3187
  668WN      WN 5168   5.547   0.256   9.855 -0.2293  0.2397 -0.0276
  669WN      WN 5169   5.796   4.056   9.417 -0.1361 -0.0595 -0.1584
  670WN      WN 5170   0.241   0.953   9.272 -0.0464 -0.0069 -0.0717
  671WN      WN 5171   5.868   3.473   9.589  0.1551 -0.1278 -0.0511
  672WN      WN 5172   3.424   7.065   9.369 -0.1720 -0.0501 -0.0537
  673WN      WN 5173   2.405   0.532   8.520 -0.0093  0.2540 -0.4988
  674WN      WN 5174   1.381   1.430   9.487 -0.3729 -0.0672 -0.1603
  675WN      WN 5175   0.919   1.634   9.788 -0.0031 -0.3272  0.1220
  676WN      WN 5176   0.168   4.202   7.716 -0.0887 -0.3737 -0.0012
  677WN      WN 5177   0.592   5.474   7.983 -0.1696 -0.0445 -0.2697
  678WN      WN 5178   2.500   0.706   9.133  0.2223  0.0587 -0.4077
  679WN      WN 5179   1.707   4.474   8.860  0.1561 -0.3198 -0.0328
  680WN      WN 5180   5.964   3.600   8.240 -0.0452 -0.0155  0.2729
  681WN      WN 5181   5.739   6.877   9.741  0.0683  0.1616  0.3134
  682WN      WN 5182   3.338   6.722   9.717  0.1584  0.1137 -0.3888
  683WN      WN 5183   0.105   5.812  10.453 -0.1428  0.0055 -0.2607
  684WN      WN 5184   6.882   5.668   9.701 -0.1865  0.4135  0.1143
  685WN      WN 5185   4.837   5.285   8.871 -0.1475  0.1572  0.0006
  686WN      WN 5186   5.929   4.650   9.263 -0.1667  0.1550  0.1032
  687WN      WN 5187   4.077   5.646   8.572 -0.0621 -0.0948 -0.1601
  688WN      WN 5188   0.801   1.115   8.891 -0.1303 -0.2035 -0.3542
  689WN      WN 5189   3.340   5.477   9.084 -0.1235 -0.0750 -0.2218
  690WN      WN 5190   6.525   7.093   9.569 -0.0910 -0.1568  0.1471
  691WN      WN 5191   6.096   2.172   9.381 -0.2887  0.1344  0.4508
  692WN      WN 5192   6.929   4.263   9.026  0.4633 -0.3393  0.1161
  693WN      WN 5193   6.955   6.202   8.570 -0.0045 -0.3043  0.1956
  694WN      WN 5194   2.209   3.829   8.619 -0.0153 -0.0375  0.4033
  695WN      WN 5195   7.367   2.913   7.944  0.2485 -0.1210  0.2653
  696WN      WN 5196   7.334   5.507   7.486 -0.2002  0.0130 -0.0994
  697WN      WN 5197   4.205   6.263   8.209 -0.1394  0.2473  0.2326
  698WN      WN 5198   5.730   0.270   8.434  0.1573 -0.2543 -0.3561
  699WN      WN 5199   3.703   4.563   9.122 -0.4946 -0.3032 -0.0278
  700WN      WN 5200   5.491   0.702   9.427 -0.1704 -0.1938 -0.0183
  701WN      WN 5201   0.238   2.276   7.544 -0.0994  0.0726 -0.1399
  702WN      WN 5202   2.272   3.141   9.166 -0.1853 -0.1547 -0.4904
  703WN      WN 5203   4.002   6.671   9.304 -0.2790 -0.1331 -0.2317
  704WN      WN 5204   0.216   3.434   7.185  0.3600 -0.0911 -0.2139
  705WN      WN 5205   4.413   3.798   8.991 -0.1936 -0.3548  0.1066
  706WN      WN 5206   5.012   0.223   8.925  0.2752 -0.0115 -0.0333
  707WN      WN 5207   5.538   1.524   9.740  0.3745 -0.2236  0.0904
  708WN      WN 5208   5.318   6.814   9.359  0.0664 -0.1359 -0.0233
  709WN      WN 5209   0.379   2.056   9.992  0.3625 -0.0751  0.3064
  710WN      WN 5210   6.965   5.722   7.679  0.1162  0.1070 -0.0223
  711WN      WN 5211   2.039   4.166   9.682  0.1023  0.1063 -0.0603
  712WN      WN 5212   2.148   2.116   9.329  0.1912  0.0410 -0.4079
  713WN      WN 5213   4.044   6.270   7.747 -0.1960  0.3363 -0.2886
  714WN      WN 5214   0.598   5.983   8.070  0.1411 -0.1094 -0.0939
  715WN      WN 5215   6.267   6.946   7.714  0.0014  0.1318 -0.0196
  716WN      WN 5216   0.670   1.678   8.223 -0.3982  0.2979 -0.0638
  717WN      WN 5217   1.039   6.723   9.923 -0.1824  0.0642  0.3748
  718WN      WN 5218   1.164   3.772   9.165 -0.3113 -0.0922  0.1628
  719WN      WN 5219   1.109   5.985   9.948  0.2108  0.2356 -0.1052
  720WN      WN 5220   4.878   6.708   9.046  0.2268 -0.2580 -0.0495
  721WN      WN 5221   0.258   1.086   8.208  0.0119 -0.0661  0.1179
  722WN      WN 5222   6.454   0.373   8.838  0.1629  0.0616 -0.0928
  723WN      WN 5223   7.171   4.275   9.462 -0.1125 -0.3243  0.0568
  724WN      WN 5224   7.082   4.017   7.500 -0.0321  0.0476  0.1530
  725WN      WN 5225   5.330   5.488   7.790  0.1028 -0.1651  0.0857
  726WN      WN 5226   5.107   4.928   8.705  0.0392  0.0231 -0.1334
  727WN      WN 5227   0.423   6.922   9.117  0.0429 -0.0401  0.0062
  728WN      WN 5228   1.453   0.510   8.901  0.0944  0.2276 -0.1164
  729WN      WN 5229   0.338   2.756   8.193 -0.0993  0.2359  0.2044
  730WN      WN 5230   5.194   3.930   8.858  0.0799 -0.3226 -0.0414
  731WN      WN 5231   6.653   6.282   8.006  0.1385 -0.2191 -0.2396
  732WN      WN 5232   4.877   5.320  10.262 -0.0290 -0.0661 -0.0764
  733WN      WN 5233   2.957   6.980   8.428 -0.0668 -0.0633 -0.0860
  734WN      WN 5234   1.462   1.099   8.300  0.0246 -0.1137  0.0923
  735WN      WN 5235   6.798   6.220  10.027  0.0849  0.1530 -0.0967
  736WN      WN 5236   3.688   0.581   8.503 -0.0247 -0.0608 -0.0872
  737WN      WN 5237   0.884   0.303   7.773  0.1981  0.0399  0.1689
  738WN      WN 5238   3.171   6.365   9.038 -0.0439 -0.1016 -0.1638
  739WN      WN 5239   4.780   4.167   8.963  0.0261  0.1186  0.1847
  740WN      WN 5240   1.664   5.498   9.468  0.0940  0.0561  0.1040
  741WN      WN 5241   0.475   3.387   8.594  0.0446  0.2253  0.0843
  742WN      WN 5242   5.091   2.942   9.132  0.0466  0.1359 -0.1015
  743WN      WN 5243   0.116   6.208   8.084  0.2473  0.1977 -0.3021
  744WN      WN 5244   6.776   5.245  10.085  0.0642  0.0446  0.1005
  745WN      WN 5245   7.081   3.580  10.314  0.0092 -0.1731 -0.1222
  746WN      WN 5246   0.573   3.233   9.054 -0.1860  0.0399 -0.3082
  747WN      WN 5247   6.072   3.669   9.179  0.0441  0.0369 -0.1183
  748WN      WN 5248   5.782   4.463   9.791  0.1236 -0.0265 -0.0588
  749WN      WN 5249   6.950   5.886   8.164  0.1458  0.0467 -0.1844
  750WN      WN 5250   6.957   5.000  10.616  0.2265 -0.4394 -0.2722
  751WN      WN 5251   6.805   1.540   9.319  0.0703  0.0763 -0.3491
  752WN      WN 5252   6.429   1.476   8.433 -0.1906  0.0343 -0.0907
  753WN      WN 5253   6.534   5.630   7.931  0.1751  0.3426  0.1029
  754WN      WN 5254   5.327   5.270   8.925 -0.2730  0.0583 -0.1013
  755WN      WN 5255   2.857   0.519   8.808  0.0976 -0.2359  0.1158
  756WN      WN 5256   3.759   0.093   8.742  0.0081  0.4040  0.3351
  757WN      WN 5257   0.081   3.707  10.593  0.4579  0.1033  0.1858
  758WN      WN 5258   5.396   6.278   8.367  0.1031 -0.0996  0.0636
  759WN      WN 5259   0.200   6.600   9.652 -0.0777  0.0725 -0.0019
  760WN      WN 5260   0.526   1.973   8.688 -0.1450  0.0023 -0.0697
  761WN      WN 5261   4.011   0.450   9.245  0.0162 -0.0307 -0.0392
  762WN      WN 5262   6.814   1.765   8.574 -0.2527 -0.3557  0.0157
  763WN      WN 5263   4.693   5.145   9.798  0.1050  0.1425  0.2978
  764WN      WN 5264   6.993   3.811   8.321 -0.0984  0.0087 -0.1825
  765WN      WN 5265   3.839   5.424   7.793 -0.1334 -0.2046  0.2727
  766WN      WN 5266   6.673   6.590   9.663  0.0766  0.0379  0.1054
  767WN      WN 5267   1.409   3.899   8.126 -0.1861  0.1710  0.0998
  768WN      WN 5268   6.267   4.485   9.812 -0.2679  0.0696  0.0513
  769WN      WN 5269   5.727   3.196   9.095 -0.0529  0.1235 -0.1510
  770WN      WN 5270   2.110   0.022  10.202  0.1270  0.1678 -0.0609
  771WN      WN 5271   6.770   0.452   9.343  0.0964 -0.1741 -0.2985
  772WN      WN 5272   6.526   4.053   9.847  0.0163 -0.0727  0.1219
  773WN      WN 5273   1.654   3.398   9.227 -0.1132  0.0698 -0.0084
  774WN      WN 5274   1.856   2.094   8.542 -0.1737  0.2147  0.0917
  775WN      WN 5275   0.182   5.577   8.928  0.0275 -0.1744  0.1321
  776WN      WN 5276   0.571   0.969  10.073 -0.0547  0.0456  0.1474
  777WN      WN 5277   1.723   1.858   9.363  0.2159  0.0187  0.0244
  778WN      WN 5278   4.727   0.197   8.342 -0.0547 -0.0356 -0.1972
  779WN      WN 5279   5.455   4.622   9.330 -0.1950  0.0797 -0.2979
  780WN      WN 5280   6.409   6.789   9.077 -0.2250  0.1814 -0.0911
  781WN      WN 5281   6.665   4.372   9.523 -0.0610 -0.1046 -0.0034
  782WN      WN 5282   0.953   5.403   8.305  0.0133 -0.0959  0.2979
  783WN      WN 5283   1.104   3.902   7.414 -0.0628  0.0034  0.0004
  784WN      WN 5284   4.092   6.029  10.092  0.0634 -0.0843  0.2037
  785WN      WN 5285   5.889   5.160  10.535 -0.0050 -0.0440 -0.3030
  786WN      WN 5286   0.707   0.285   8.326  0.0155  0.0796 -0.0286
  787WN      WN 5287   0.422   0.326   8.731  0.0594  0.1080  0.0148
  788WN      WN 5288   6.911   4.473  10.474  0.1342  0.0008 -0.0841
  789WN      WN 5289   2.452   7.009  10.143  0.0952 -0.3461  0.4513
  790WN      WN 5290   0.163   5.961   8.516 -0.3883 -0.3316 -0.0853
  791WN      WN 5291   6.389   1.256   9.561  0.0906  0.1659 -0.3744
  792WN      WN 5292   0.774   3.336   9.483 -0.0962  0.2156 -0.0948
  793WN      WN 5293   4.709   0.548   9.986 -0.1452  0.2880 -0.0755
  794WN      WN 5294   1.216   1.916   9.420  0.0470  0.2586 -0.1199
  795WN      WN 5295   3.234   4.661   8.958  0.2500  0.1042 -0.1573
  796WN      WN 5296   5.352   2.579   8.920 -0.0491  0.0461  0.2890
  797WN      WN 5297   3.250   7.335   8.827 -0.3341 -0.1287  0.1504
  798WN      WN 5298   3.936   4.586   9.925 -0.3666  0.1724 -0.0505
  799WN      WN 5299   2.143   4.283   9.228  0.1237  0.1181  0.0595
  800WN      WN 5300   6.844   1.645   8.095  0.2438  0.2116  0.1427
  801WN      WN 5301   5.284   2.392   8.500  0.1333 -0.0454 -0.0972
  802WN      WN 5302   4.927   5.830   8.152 -0.1224  0.3101  0.2433
  803WN      WN 5303   2.605   0.097  10.015  0.2072  0.0488  0.1523
  804WN      WN 5304   2.492   6.716   8.420 -0.4295 -0.2672 -0.1729
  805WN      WN 5305   0.658   7.338   9.006  0.4800  0.3060  0.1053
  806WN      WN 5306   6.542   0.694   7.741  0.0792  0.0886  0.1453
  807WN      WN 5307   0.142   5.103   8.756 -0.0699  0.1597 -0.0508
  808WN      WN 5308   6.687   6.871   8.120 -0.0471 -0.0630 -0.1750
  809WN      WN 5309   5.053   2.318   9.259  0.1220  0.0545 -0.2549
  810WN      WN 5310   1.644   5.735   8.566 -0.0156  0.1725 -0.4859
  811WN      WN 5311   0.521   6.303   8.596  0.0153 -0.1309  0.0472
  812WN      WN 5312   2.249   0.082   8.667 -0.0501 -0.1327 -0.0014
  813WN      WN 5313   1.475   4.409  10.298  0.0878  0.0455  0.0812
  814WN      WN 5314   5.998   4.903   9.770 -0.2991 -0.2781 -0.2433
  815WN      WN 5315   0.814   6.763   8.684  0.0732  0.4323  0.1979
  816WN      WN 5316   2.891   5.979   8.755 -0.3338 -0.2487  0.0534
  817WN      WN 5317   6.067   0.621   8.508  0.0075  0.0948  0.0062
  818WN      WN 5318   0.319   6.242   7.424 -0.1092  0.0299 -0.0699
  819WN      WN 5319   0.873   0.551   9.781 -0.0016 -0.2803 -0.1989
  820WN      WN 5320   5.355   5.402  10.557  0.0475  0.0005 -0.0574
  821WN      WN 5321   0.459   0.483   9.183  0.0272 -0.0508  0.1105
  822WN      WN 5322   6.553   4.738   8.533  0.1795  0.1789  0.0399
  823WN      WN 5323   7.254   6.218   9.830  0.1791 -0.1921 -0.0003
  824WN      WN 5324   6.229   4.750   8.181  0.3930 -0.0485  0.1525
  825WN      WN 5325   1.846   5.209   8.474 -0.1442  0.0611  0.1137
  826WN      WN 5326   1.762   0.173   8.388 -0.0728 -0.1411 -0.2152
  827WN      WN 5327   4.778   3.707   8.647  0.0405  0.0460 -0.0338
  828WN      WN 5328   0.130   3.722   8.430  0.2158 -0.0697  0.0169
  829WN      WN 5329   2.647   5.893  10.534  0.0797 -0.1484 -0.2685
  830WN      WN 5330   0.554   4.426   8.106  0.3358  0.2211 -0.2136
  831WN      WN 5331   1.265   0.615   9.413 -0.0728  0.1658  0.0484
  832WN      WN 5332   6.653   2.569   8.556 -0.0031  0.0098 -0.0279
  833WN      WN 5333   0.737   5.792   8.600 -0.0361 -0.1562 -0.0212
  834WN      WN 5334   5.812   6.556   9.272  0.3113  0.3332 -0.0058
  835WN      WN 5335   3.586   5.239  10.485 -0.2520 -0.0580 -0.0188
  836WN      WN 5336   0.640   1.639  10.589 -0.1286  0.2259 -0.0811
  837WN      WN 5337   1.933   4.940   8.935  0.4035 -0.3390  0.1371
  838WN      WN 5338   4.502   5.576   9.577  0.1538 -0.2232  0.0684
  839WN      WN 5339   6.843   3.067   8.167  0.0108  0.1898  0.1079
  840WN      WN 5340   7.116   3.097  10.466 -0.0888 -0.0799  0.1648
  841WN      WN 5341   0.160   7.199   9.900  0.0212 -0.1888 -0.3627
  842WN      WN 5342   0.953   1.478   9.232  0.3575  0.2453 -0.0128
  843WN      WN 5343   3.342   5.310   7.710 -0.0690  0.2003  0.0935
  844WN      WN 5344   4.627   4.640   9.123  0.2602  0.0784  0.1375
  845WN      WN 5345   4.213   5.476   9.053  0.2178  0.1619 -0.0693
  846WN      WN 5346   0.990   1.146   9.766 -0.0260  0.3620 -0.0926
  847WN      WN 5347   1.840   4.116   8.367 -0.0769 -0.0783 -0.1335
  848WN      WN 5348   6.917   3.308   8.628  0.0418 -0.0954 -0.2893
  849WN      WN 5349   5.020   4.950   9.374  0.0071  0.4037  0.3833
  850WN      WN 5350   4.779   4.545   9.589  0.0742  0.2299  0.0182
  851WN      WN 5351   6.732   0.054   8.522  0.1283 -0.0134 -0.0209
  852WN      WN 5352   4.813   5.356   8.057  0.1473  0.3052 -0.0307
  853WN      WN 5353   0.718   4.718   9.642  0.1108 -0.1082  0.0912
  854WN      WN 5354   2.357   5.152   8.793  0.1176 -0.0287 -0.1170
  855WN      WN 5355   6.095   0.510   8.036 -0.1314  0.2789 -0.0160
  856WN      WN 5356   4.358   7.276   8.633  0.3588  0.1486 -0.3186
  857WN      WN 5357   5.398   5.803   8.207 -0.0411  0.3188  0.2076
  858WN      WN 5358   6.946   4.383   9.990 -0.0137 -0.0981  0.0641
  859WN      WN 5359   0.194   0.432   7.497 -0.3320  0.1450  0.3751
  860WN      WN 5360   4.618   4.076   9.445  0.0787  0.0185 -0.1810
  861WN      WN 5361   5.016   0.126   9.902 -0.1965  0.0245  0.2964
  862WN      WN 5362   6.237   6.532   7.961 -0.0693 -0.2643  0.0469
  863WN      WN 5363   6.734   5.565   9.163  0.0348  0.2034 -0.0434
  864WN      WN 5364   1.377   3.519   8.760 -0.0030  0.0707 -0.0171
  865WN      WN 5365   5.838   6.552   8.302  0.1676 -0.1342 -0.1640
  866WN      WN 5366   1.455   5.378   8.173 -0.0664  0.0401  0.2397
  867WN      WN 5367   6.599   4.774  10.194 -0.1891  0.2455 -0.0422
  868WN      WN 5368   4.204   4.229   9.101  0.1482  0.3235  0.3292
  869WN      WN 5369   7.140   0.963   8.452 -0.0106  0.2095 -0.0110
  870WN      WN 5370   6.572   2.191   9.439  0.0348  0.0685  0.1324
  871WN      WN 5371   5.918   4.294  10.343 -0.1448  0.0988  0.0122
  872WN      WN 5372   5.898   5.754   9.097  0.0077 -0.1108 -0.0763
  873WN      WN 5373   4.997   1.079   8.401  0.0082  0.1018 -0.0430
  874WN      WN 5374   5.334   6.745   8.117 -0.1437 -0.1568 -0.5779
  875WN      WN 5375   1.274   5.439   9.782 -0.1868 -0.2631  0.1680
  876WN      WN 5376   5.136   5.977   9.431 -0.0561 -0.0270  0.3068
  877WN      WN 5377   6.509   6.959   8.605  0.1395 -0.3845  0.0927
  878WN      WN 5378   7.208   1.202   9.375 -0.2143  0.0698 -0.1012
  879WN      WN 5379   1.347   2.976   7.320  0.4081 -0.1766  0.3334
  880WN      WN 5380   2.244   7.243   7.728  0.3713  0.1921 -0.1872
  881WN      WN 5381   5.630   6.092   8.808  0.2015 -0.2239  0.1220
  882WN      WN 5382   1.600   5.386   8.937 -0.1515  0.2924  0.1273
  883WN      WN 5383   5.863   4.472   8.484 -0.0968 -0.0517  0.2474
  884WN      WN 5384   0.265   7.233   8.711 -0.0074 -0.0661 -0.1792
  885WN      WN 5385   6.284   0.261   9.326 -0.1818  0.2612  0.0899
  886WN      WN 5386   7.015   2.032   9.181 -0.5912  0.1767  0.3129
  887WN      WN 5387   3.609   5.898   9.983  0.0057 -0.1757  0.1119
  888WN      WN 5388   6.406   6.319   9.271  0.0592 -0.2393 -0.1102
  889WN      WN 5389   1.985   1.172   9.503  0.1696 -0.1279  0.0861
  890WN      WN 5390   6.713   2.677  10.334  0.0846  0.0296 -0.0327
  891WN      WN 5391   5.797   2.124   8.158  0.2709 -0.2777 -0.0594
  892WN      WN 5392   7.337   0.162   8.522  0.1021  0.3568  0.2042
  893WN      WN 5393   1.003   7.116   9.564 -0.0656 -0.1521  0.3499
  894WN      WN 5394   7.355   7.047   9.437  0.0747 -0.3119  0.0338
  895WN      WN 5395   6.971   0.729   8.013  0.2448  0.0766  0.3700
  896WN      WN 5396   6.273   3.174   9.214 -0.3800 -0.0148  0.3144
  897WN      WN 5397   3.765   6.026   8.527 -0.1250 -0.3614 -0.3343
  898WN      WN 5398   0.194   6.048   9.322  0.0921  0.1932 -0.1058
  899WN      WN 5399   6.490   5.342   9.631 -0.1482  0.0216  0.0784
  900WN      WN 5400   2.141   4.324   8.714 -0.2911  0.4595 -0.2268
  901WN      WN 5401   2.456   5.833   8.902 -0.0333  0.0432 -0.1937
  902WN      WN 5402   5.597   4.694   8.870  0.0018 -0.1609  0.3884
  903WN      WN 5403   3.234   5.123   8.722  0.2805 -0.0472 -0.0233
  904WN      WN 5404   4.526   4.544   8.639  0.2673 -0.0689 -0.0434
  905WN      WN 5405   6.321   0.496  10.067  0.2960 -0.2884 -0.0540
  906WN      WN 5406   5.617   3.680   8.932 -0.1677 -0.0484  0.3190
  907WN      WN 5407   2.717   2.924   8.985 -0.0239  0.1596 -0.2171
  908WN      WN 5408   0.727   6.342   9.982 -0.2477 -0.0526  0.2448
  909WN      WN 5409   1.043   5.754  10.428  0.0322  0.1461  0.0083
  910WN      WN 5410   0.874   3.391  10.019  0.2949 -0.0225 -0.2681
  911WN      WN 5411   7.204   3.757   9.268 -0.0928 -0.0682  0.1842
  912WN      WN 5412   5.894   6.754  10.220 -0.0522  0.3594 -0.0341
  913WN      WN 5413   1.471   5.123   7.383  0.2984 -0.1843 -0.1386
  914WN      WN 5414   1.991   6.082   8.692 -0.1701 -0.3154  0.1605
  915WN      WN 5415   6.980   5.188   9.390  0.1562  0.3206  0.2545
  916WN      WN 5416   6.017   4.253   8.904 -0.1098  0.2916  0.2793
  917WN      WN 5417   0.626   6.162   9.545 -0.0429  0.0251 -0.5218
  918WN      WN 5418   6.261   2.499   8.953 -0.2856  0.2789  0.2089
  919WN      WN 5419   6.943   0.248   8.936 -0.0750  0.0933 -0.0761
  920WN      WN 5420   7.266   5.279   9.822  0.0353  0.2112 -0.2974
  921WN      WN 5421   1.063   2.725   8.758  0.2797  0.1844  0.1246
  922WN      WN 5422   1.203   2.518   9.540 -0.0900 -0.4889  0.3578
  923WN      WN 5423   2.165   7.039   9.683 -0.1213 -0.0436  0.0244
  924WN      WN 5424   1.927   6.069   7.858  0.1646  0.3928  0.2481
  925WN      WN 5425   0.890   4.032   8.854 -0.1166 -0.1678  0.0421
  926WN      WN 5426   4.285   6.128   7.310 -0.1818  0.0513  0.0860
  927WN      WN 5427   0.335   1.429   8.573 -0.1612  0.0715 -0.0336
  928WN      WN 5428   2.512   5.505   9.327 -0.0408 -0.1119  0.0417
  929WN      WN 5429   7.260   0.163  10.219  0.1534  0.1639 -0.0128
  930WN      WN 5430   5.962   0.396   8.922 -0.1174 -0.1585  0.0246
  931WN      WN 5431   4.266   6.423   9.735 -0.1069  0.0405  0.1605
  932WN      WN 5432   5.658   3.171   9.951 -0.1505 -0.0561 -0.2747
  933WN      WN 5433   5.033   4.594   8.011 -0.0483  0.0626  0.1200
  934WN      WN 5434   2.826   0.507   8.269  0.0533  0.5751  0.2115
  935WN      WN 5435   5.002   4.233   9.958  0.4868 -0.2714 -0.0978
  936WN      WN 5436   1.854   6.676   9.761  0.0608  0.1389  0.2085
  937WN      WN 5437   3.170   6.204   8.410 -0.0471  0.2717 -0.0378
  938WN      WN 5438   6.759   6.505   8.991 -0.4006  0.0842 -0.1133
  939WN      WN 5439   6.466   3.050   8.512 -0.0629  0.0231 -0.3224
  940WN      WN 5440   0.265   0.548   8.340 -0.2397  0.1344 -0.0489
  941WN      WN 5441   1.173   0.345   8.516  0.0439 -0.0087  0.0585
  942WN      WN 5442   0.228   4.082   9.139  0.0737  0.1273  0.0046
  943WN      WN 5443   6.361   1.713   9.410 -0.0854 -0.0585 -0.0457
  944WN      WN 5444   6.260   6.993   9.996  0.2164 -0.2200 -0.4166
  945WN      WN 5445   5.530   5.655   9.579  0.2105  0.0015  0.2549
  946WN      WN 5446   0.649   6.729   9.540  0.3285 -0.2199  0.1254
  947WN      WN 5447   0.089   3.023   8.577 -0.2584 -0.1329 -0.3107
  948WN      WN 5448   6.324   5.181   8.594 -0.2711  0.3027 -0.1045
  949WN      WN 5449   1.827   6.915   7.752 -0.3513 -0.0366 -0.2932
  950WN      WN 5450   1.153   1.902   7.528 -0.0763  0.1365 -0.0860
  951WN      WN 5451   7.362   5.688   9.568 -0.1889  0.0249 -0.1592
  952WN      WN 5452   6.391   4.851   9.424  0.0067 -0.2573  0.4138
  953WN      WN 5453   6.889   2.614   7.987 -0.0887 -0.0761 -0.2693
  954WN      WN 5454   1.078   6.242   9.080 -0.0235 -0.0055  0.1016
  955WN      WN 5455   1.624   0.314   9.529  0.1510  0.1162  0.1057
  956WN      WN 5456   1.112   2.293   9.131  0.0141 -0.1668  0.0074
  957WN      WN 5457   6.268   0.034  10.250  0.0850  0.0447 -0.1093
  958WN      WN 5458   5.744   5.933   7.832 -0.0178  0.2965 -0.0361
  959WN      WN 5459   6.877   3.749   8.843  0.2956 -0.0442  0.0390
  960WN      WN 5460   5.826   3.935   7.660  0.0080 -0.2072  0.0836
  961WN      WN 5461   6.459   3.472   8.779  0.3431  0.1119 -0.0039
  962WN      WN 5462   7.101   4.656   8.693  0.0556 -0.0563 -0.1262
  963WN      WN 5463   1.303   6.640   8.811  0.1417 -0.2457  0.1340
  964WN      WN 5464   4.714   4.887   8.337  0.0796 -0.1284  0.3682
  965WN      WN 5465   6.863   2.959   9.445  0.0975  0.2127 -0.2402
  966WN      WN 5466   0.323   6.883   8.153 -0.0895  0.1881  0.0144
  967WN      WN 5467   5.037   6.562   8.593  0.0005 -0.0232  0.0773
  968WN      WN 5468   5.144   5.477   8.504  0.0111  0.0295  0.1027
  969WN      WN 5469   6.273   3.840  10.301  0.0948  0.0452 -0.0944
  970WN      WN 5470   5.668   6.992   9.054  0.0403 -0.0805  0.1972
  971WN      WN 5471   7.339   3.492   9.724 -0.1999 -0.1147  0.0995
  972WN      WN 5472   5.338   2.657   9.528  0.1674 -0.2782  0.0383
  973WN      WN 5473   5.025   5.509   9.358 -0.2941  0.1907  0.0615
  974WN      WN 5474   0.151   3.930   9.622 -0.0049  0.0082 -0.1132
  975WN      WN 5475   1.365   4.361   8.226 -0.0205 -0.0206 -0.2801
  976WN      WN 5476   0.980   3.231   8.662  0.1840 -0.0279 -0.0168
  977WN      WN 5477   2.388   5.436   9.786 -0.1437  0.2547 -0.1766
  978WN      WN 5478   1.546   6.149   8.844 -0.2731 -0.0142  0.1092
  979WN      WN 5479   2.524   4.395   9.664 -0.1114  0.2490  0.0718
  980WN      WN 5480   2.167   5.580   8.645  0.4433  0.4979 -0.1567
  981WN      WN 5481   6.152   6.186   8.738  0.2961  0.1216  0.1398
  982WN      WN 5482   2.480   7.202   8.277 -0.0840  0.0454  0.0357
  983WN      WN 5483   2.298   1.332   8.245 -0.3297  0.0249 -0.1297
  984WN      WN 5484   6.717   2.236   9.986  0.0577 -0.0029 -0.0484
  985WN      WN 5485   2.699   4.860   9.004 -0.3554 -0.0182 -0.3784
  986WN      WN 5486   2.492   2.559   8.716 -0.0868  0.3272  0.2610
  987WN      WN 5487   4.616   0.102  10.162  0.1384 -0.0487  0.0473
  988WN      WN 5488   0.247   2.001   9.105 -0.2961  0.3180  0.1106
  989WN      WN 5489   5.818   1.748   9.290 -0.0350 -0.1873 -0.0212
  990WN      WN 5490   3.519   6.525   8.705 -0.2920  0.1188 -0.1251
  991WN      WN 5491   0.347   2.061   8.245 -0.0275 -0.2136 -0.0193
  992WN      WN 5492   1.547   6.434   9.245  0.0168  0.1289 -0.0380
  993WN      WN 5493   0.690   4.580   8.714 -0.0626  0.0328 -0.1093
  994WN      WN 5494   7.024   0.387   9.792  0.0583  0.1832 -0.0574
  995WN      WN 5495   1.768   6.567   8.717 -0.4012 -0.1531  0.2901
  996WN      WN 5496   2.721   5.158   8.459  0.0079  0.1146  0.0575
  997WN      WN 5497   7.230   0.942   7.508  0.0053 -0.1082  0.1433
  998WN      WN 5498   6.137   7.243   8.920 -0.2667  0.0084 -0.2719
  999WN      WN 5499   5.457   6.332   9.629 -0.2180 -0.0019 -0.1206
 1000WN      WN 5500   0.274   4.695   8.462  0.2852  0.1153 -0.1788
 1001WN      WN 5501   0.886   0.236   9.347 -0.0544 -0.3283 -0.1463
 1002WN      WN 5502   0.369   0.907   8.683 -0.3859 -0.0599 -0.2476
 1003WN      WN 5503   0.555   2.854   8.622  0.2977  0.2156 -0.0859
 1004WN      WN 5504   0.837   1.599   8.715  0.1263 -0.0636 -0.0576
 1005WN      WN 5505   1.139   5.272  10.201 -0.0060 -0.2257 -0.2145
 1006WN      WN 5506   7.096   4.844  10.144 -0.1312  0.0696 -0.0209
 1007WN      WN 5507   1.478   6.304   8.385 -0.1408 -0.0164  0.4480
 1008WN      WN 5508   0.639   7.165   8.425  0.1107  0.2379 -0.0039
 1009WN      WN 5509   5.268   0.996   8.962  0.3959  0.0391  0.2631
 1010WN      WN 5510   7.328   1.194  10.257 -0.1313  0.0050  0.2190
 1011WN      WN 5511   5.946   1.675   8.477 -0.0260 -0.0704  0.0705
 1012WN      WN 5512   2.106   6.413   8.318  0.1402 -0.0498 -0.0458
 1013WN      WN 5513   6.043   7.112   9.405 -0.2396 -0.1285  0.1502
 1014WN      WN 5514   1.853   5.787   9.037 -0.1441 -0.1173 -0.3812
 1015WN      WN 5515   0.404   7.102  10.358 -0.0142 -0.1128 -0.1582
 1016WN      WN 5516   5.340   5.757   9.061  0.1439  0.2055 -0.0918
 1017WN      WN 5517   0.293   4.541   9.461  0.1382 -0.3318 -0.0937
 1018WN      WN 5518   6.484   0.700   9.643  0.0795 -0.0573  0.0639
 1019WN      WN 5519   0.931   4.275   8.388  0.1510  0.0131  0.1143
 1020WN      WN 5520   5.051   7.227   9.487  0.0802 -0.0921 -0.1411
 1021WN      WN 5521   0.982   5.796   9.466 -0.2467 -0.3574 -0.0463
 1022WN      WN 5522   3.356   5.403   9.576  0.0393 -0.1814 -0.0171
 1023WN      WN 5523   2.312   5.303   8.268 -0.0922 -0.1819 -0.3650
 1024WN      WN 5524   1.712   1.350   9.106  0.0355 -0.0321  0.0843
 1025WN      WN 5525   0.226   5.194   7.740  0.0684  0.1076  0.0698
 1026WN      WN 5526   1.452   5.533   7.639  0.2317 -0.4801 -0.3874
 1027WN      WN 5527   6.704   0.824   7.282 -0.0073 -0.2996 -0.0551
 1028WN      WN 5528   5.833   7.024   8.539 -0.1395 -0.2583  0.1046
 1029WN      WN 5529   7.263   7.056   8.373 -0.0088  0.0444 -0.0102
 1030WN      WN 5530   6.620   2.644   9.748 -0.2388 -0.1919 -0.2711
 1031WN      WN 5531   0.177   4.506   8.924 -0.3289  0.2510  0.1735
 1032WN      WN 5532   4.580   3.793  10.085  0.2813  0.0726 -0.2386
 1033WN      WN 5533   6.853   0.744   8.875 -0.2323 -0.3650 -0.3459
 1034WN      WN 5534   4.023   6.520   8.655 -0.2937  0.0846  0.0759
 1035WN      WN 5535   6.768   1.006   9.322  0.1450 -0.1095  0.0350
 1036WN      WN 5536   4.808   0.652   8.097 -0.1103  0.0090 -0.0460
 1037WN      WN 5537   6.598   7.326   9.112  0.2990  0.1561 -0.1462
 1038WN      WN 5538   5.697   5.562   8.649  0.0030 -0.0876  0.1670
 1039WN      WN 5539   2.488   3.244   8.682 -0.1451  0.3790  0.0729
 1040WN      WN 5540   6.094   3.422  10.087  0.2163 -0.1623  0.0034
 1041WN      WN 5541   6.414   3.957   8.947  0.1646 -0.0774 -0.1791
 1042WN      WN 5542   5.776   7.275  10.138  0.0561 -0.0429 -0.2048
 1043WN      WN 5543   1.457   6.726  10.180  0.0741 -0.2370 -0.0365
 1044WN      WN 5544   0.333   3.436   8.038  0.0333 -0.0168 -0.2993
 1045WN      WN 5545   0.569   6.430   9.087  0.1347 -0.1822  0.0264
 1046WN      WN 5546   6.043   1.594   9.773 -0.0129 -0.1175  0.2572
 1047WN      WN 5547   1.031   7.313   8.700 -0.2920  0.1255 -0.3712
 1048WN      WN 5548   2.299   4.728   9.336 -0.2740  0.3490  0.0262
 1049WN      WN 5549   6.256   6.009   7.853  0.1492 -0.0539  0.2440
 1050WN      WN 5550   6.066   7.378   7.998  0.1078  0.3049 -0.2497
 1051WN      WN 5551   6.228   4.199   9.369  0.1596  0.2884 -0.0350
 1052WN      WN 5552   0.804   5.196   9.511  0.0536  0.1335 -0.0176
 1053WN      WN 5553   1.343   7.057   7.587  0.0237  0.0481 -0.0454
 1054WN      WN 5554   0.052   2.990   7.369 -0.0931  0.2161 -0.1909
 1055WN      WN 5555   6.023   5.851   7.399  0.0383 -0.0053  0.1132
 1056WN      WN 5556   0.933   6.905   9.126  0.0493  0.3043 -0.0870
 1057WN      WN 5557   7.113   6.737   9.764 -0.2758  0.3233  0.4160
 1058WN      WN 5558   1.137   5.216   8.709 -0.2106 -0.3212 -0.1683
 1059WN      WN 5559   5.350   6.974   8.547 -0.1369 -0.1824 -0.2115
 1060WN      WN 5560   6.390   5.946   8.315  0.0146  0.0490  0.2421
 1061WN      WN 5561   5.918   5.846   9.949  0.0096  0.0831 -0.2383
 1062WN      WN 5562   0.751   3.195  10.488  0.1662 -0.1120 -0.0184
 1063WN      WN 5563   6.845   3.429   9.616 -0.0868  0.1050  0.0332
 1064WN      WN 5564   1.520   4.859   8.527 -0.1265 -0.0990 -0.4121
 1065WN      WN 5565   0.495   2.529   9.514  0.1485 -0.1433  0.1218
 1066WN      WN 5566   6.050   1.153   8.471 -0.0175  0.0585 -0.2016
 1067WN      WN 5567   1.459   2.979   9.390 -0.0381 -0.1207 -0.2902
 1068WN      WN 5568   2.253   6.700   8.894  0.1334 -0.0768 -0.0161
 1069WN      WN 5569   6.614   6.010   8.892 -0.0415 -0.1350  0.2966
 1070WN      WN 5570   6.599   2.113   8.863 -0.0201  0.0595  0.0757
 1071WN      WN 5571   0.139   0.687   7.874  0.1539 -0.0959 -0.0911
 1072WN      WN 5572   2.230   7.183   9.119  0.3733 -0.1651  0.0673
 1073WN      WN 5573   0.005   6.520   8.475 -0.0785  0.1474 -0.3897
 1074WN      WN 5574   1.282   3.295   8.229 -0.0317  0.2220  0.2316
 1075WN      WN 5575   2.887   5.428   9.734 -0.0700 -0.3141  0.1289
 1076WN      WN 5576   0.114   5.299   9.310 -0.2706 -0.2579 -0.2339
 1077WN      WN 5577   3.904   6.972   8.842  0.2479  0.1551 -0.3341
 1078WN      WN 5578   5.280   0.866   8.044 -0.0471  0.0479  0.1212
 1079WN      WN 5579   6.269   2.502  10.176 -0.3655  0.0695  0.2512
 1080WN      WN 5580   4.726   6.307   8.284  0.1301 -0.1123 -0.1164
 1081WN      WN 5581   0.028   4.261  10.869 -0.2844 -0.2701  0.3089
 1082WN      WN 5582   3.648   3.478   9.048  0.0813  0.0291 -0.1429
 1083WN      WN 5583   1.418   1.764   8.531 -0.1697 -0.1533 -0.5363
 1084WN      WN 5584   0.311   2.792   9.078  0.0364  0.0491 -0.0603
 1085WN      WN 5585   4.860   3.732   9.196 -0.1305 -0.4514  0.1255
 1086WN      WN 5586   4.792   1.258   8.921  0.0404  0.3246 -0.0348
 1087WN      WN 5587   0.986   0.749  10.421 -0.1010  0.1189 -0.2344
 1088WN      WN 5588   1.958   5.085   7.973  0.0889  0.1293 -0.0930
 1089WN      WN 5589   6.874   1.255   8.797 -0.0772  0.1516 -0.1337
 1090WN      WN 5590   6.187   6.641   9.641 -0.0303 -0.0136  0.2397
 1091WN      WN 5591   6.799   3.367   9.145  0.2146 -0.0787  0.1431
 1092WN      WN 5592   6.556   2.892   8.947  0.2522 -0.3047  0.0352
 1093WN      WN 5593   0.083   0.273   9.709 -0.0451  0.1463  0.0232
 1094WN      WN 5594   3.531   7.104   8.544 -0.0609  0.0498  0.0539
 1095WN      WN 5595   2.910   3.928   9.474 -0.0032 -0.1404 -0.0456
 1096WN      WN 5596   2.038   6.294   9.138  0.0107  0.0764 -0.1041
 1097WN      WN 5597   6.349   5.860   9.420 -0.0867 -0.1758 -0.1810
 1098WN      WN 5598   1.466   5.957   9.389  0.1152  0.0982  0.0380
 1099WN      WN 5599   3.533   6.591   9.301  0.1813 -0.4454  0.3495
 1100WN      WN 5600   1.624   2.263  10.341 -0.2272 -0.2885  0.0895
 1101WN      WN 5601   0.772   4.407   9.184 -0.1337 -0.1799  0.0629
 1102WN      WN 5602   1.399   4.879   9.027  0.0288 -0.4209  0.0861
 1103WN      WN 5603   5.328   3.792   9.365  0.2158  0.0451 -0.0683
 1104WN      WN 5604   3.598   0.152   9.272 -0.1201  0.2627 -0.1037
 1105WN      WN 5605   1.777   6.763   8.216 -0.0113 -0.2106 -0.0740
 1106WN      WN 5606   7.314   4.879   9.151 -0.2144 -0.0047 -0.1378
 1107WN      WN 5607   3.127   6.239   9.549 -0.2962  0.0032 -0.0042
 1108WN      WN 5608   0.766   2.109   9.645  0.1674 -0.0891 -0.0858
 1109WN      WN 5609   0.426   4.893   9.142  0.2908 -0.1373 -0.2072
 1110WN      WN 5610   4.070   4.964   7.897 -0.0139 -0.2980  0.0121
 1111WN      WN 5611   5.435   1.378   8.162  0.1057 -0.2311  0.1145
 1112WN      WN 5612   0.783   1.964  10.222  0.3220  0.3691 -0.0388
 1113WN      WN 5613   0.343   0.459  10.099  0.0708 -0.4782  0.1827
 1114WN      WN 5614   5.495   4.064   9.921 -0.0026  0.0125 -0.2292
 1115WN      WN 5615   1.413   3.040   9.954 -0.0037 -0.1226  0.2531
 1116WN      WN 5616   0.385   3.048   9.486  0.3042  0.0143  0.0276
 1117WN      WN 5617   4.995   6.138   9.954  0.1573  0.1560  0.0029
 1118WN      WN 5618   2.970   6.680   9.375  0.0497  0.1891 -0.1625
 1119WN      WN 5619   3.430   5.896   8.868 -0.0579 -0.2825 -0.0937
 1120WN      WN 5620   1.632   0.650   8.418 -0.1077  0.1282  0.1008
 1121WN      WN 5621   6.476   3.753   8.318  0.2926  0.0285 -0.0898
 1122WN      WN 5622   5.358   3.157   9.481 -0.0664  0.2823  0.3602
 1123WN      WN 5623   7.375   1.122   8.842  0.0465 -0.2049 -0.0033
 1124WN      WN 5624   4.122   7.352   9.089 -0.1030 -0.1406 -0.1334
 1125WN      WN 5625   3.937   4.914  10.260  0.0049 -0.0655  0.0736
 1126WN      WN 5626   5.892   6.036   8.313  0.0741  0.2824  0.0313
 1127WN      WN 5627   0.709   6.482   8.151  0.1343  0.1169  0.0757
 1128WN      WN 5628   1.576   0.244  10.037 -0.2028  0.0814 -0.1315
 1129WN      WN 5629   6.511   2.834   7.633 -0.1423 -0.2496 -0.2631
 1130WN      WN 5630   0.323   4.667   9.985 -0.1108  0.2307 -0.0675
 1131WN      WN 5631   3.007   3.258   9.003 -0.2480 -0.0321  0.0361
 1132WN      WN 5632   0.425   3.936   8.072 -0.2285 -0.4914 -0.3702
 1133WN      WN 5633   0.021   4.297   9.887  0.4654 -0.2597  0.0966
 1134WN      WN 5634   0.614   5.928   9.119  0.0663 -0.0851 -0.1733
 1135WN      WN 5635   1.319   0.085   9.214  0.0536  0.0589  0.3070
 1136WN      WN 5636   5.323   7.144   9.974 -0.2315  0.2993  0.3683
 1137WN      WN 5637   6.017   3.101   8.216 -0.1931  0.3285 -0.0728
 1138WN      WN 5638   7.071   4.317   7.892 -0.1496 -0.2900  0.1478
 1139WN      WN 5639   3.286   6.646   8.257  0.4882 -0.3293  0.0953
 1140WN      WN 5640   5.529   1.256   8.649  0.0712  0.1186  0.3066
 1141WN      WN 5641   6.118   4.780   8.800 -0.0165 -0.1389  0.1611
 1142WN      WN 5642   3.605   6.600   7.759 -0.0536  0.0969 -0.1203
 1143WN      WN 5643   5.410   6.653  10.077 -0.3841  0.1415  0.0093
 1144WN      WN 5644   5.154   3.449   8.803  0.3902  0.0306 -0.2353
 1145WN      WN 5645   0.330   0.749   9.661 -0.0491 -0.0315 -0.2056
 1146WN      WN 5646   4.588   6.960   9.495 -0.5030  0.0631 -0.2611
 1147WN      WN 5647   0.098   2.192   9.543 -0.2106  0.1758  0.1602
 1148WN      WN 5648   2.706   5.195  10.203 -0.0074 -0.0784 -0.3150
 1149WN      WN 5649   0.802   5.593   9.853  0.0241 -0.3665 -0.0565
 1150WN      WN 5650   0.918   2.801   7.582  0.2143  0.0757 -0.0937
 1151WN      WN 5651   6.272   2.342   8.027  0.2032  0.1505 -0.0724
 1152WN      WN 5652   6.839   6.560   7.618  0.3045  0.0400 -0.0787
 1153WN      WN 5653   1.751   7.239   9.379 -0.0483  0.0760  0.1947
 1154WN      WN 5654   0.372   0.970   7.498 -0.0567 -0.1229  0.3229
 1155WN      WN 5655   1.201   4.521   8.717 -0.4071  0.0858 -0.0543
 1156WN      WN 5656   1.207   5.773   8.390 -0.1418 -0.2625 -0.0354
 1157WN      WN 5657   1.351   1.013   9.140  0.2602  0.2132 -0.0448
 1158WN      WN 5658   7.304   4.090   8.716  0.0488  0.2544 -0.0466
 1159WN      WN 5659   6.696   5.134   8.927 -0.2388 -0.0981 -0.1331
 1160WN      WN 5660   0.125   2.471   8.568  0.2379  0.2359  0.1555
 1161WN      WN 5661   5.459   0.524   8.962 -0.2416 -0.1147  0.0385
 1162WN      WN 5662   0.066   1.654   7.975 -0.0589  0.1114  0.1087
 1163WN      WN 5663   4.230   4.685   8.252  0.2041 -0.0731 -0.1347
 1164WN      WN 5664   0.359   5.491   8.402  0.2768 -0.3239 -0.0239
 1165WN      WN 5665   0.565   6.911   9.966 -0.2446 -0.3401 -0.0819
 1166WN      WN 5666   0.003   2.711   9.459  0.1038 -0.3981 -0.0157
 1167WN      WN 5667   0.295   3.578   9.326 -0.1508 -0.1001 -0.0935
 1168WN      WN 5668   2.840   5.371   8.961  0.0541 -0.0427  0.5277
 1169WN      WN 5669   1.142   3.238   9.135 -0.1447 -0.0066  0.2132
 1170WN      WN 5670   0.018   5.689   8.047 -0.0935 -0.1939  0.3693
 1171WN      WN 5671   0.329   5.005   9.647  0.1905  0.0439  0.2344
 1172WN      WN 5672   0.436   2.748   7.568 -0.1877 -0.1865  0.1434
 1173WN      WN 5673   2.722   4.665  10.011 -0.1515  0.1214  0.0148
 1174WN      WN 5674   0.003   3.031   9.868  0.0651 -0.0932 -0.0299
 1175WN      WN 5675   1.044   2.710   8.241 -0.0074  0.1037 -0.0276
 1176WN      WN 5676   3.471   4.242   8.731  0.1165  0.1088 -0.2605
 1177WN      WN 5677   2.875   5.979   8.008  0.1997  0.4823 -0.0800
 1178WN      WN 5678   3.900   5.420  10.143 -0.2160 -0.2826 -0.0609
 1179WN      WN 5679   3.226   0.888   8.726  0.1868 -0.2486 -0.1893
 1180WN      WN 5680   0.098   0.082   9.109 -0.0936 -0.0303 -0.1504
 1181WN      WN 5681   0.248   2.550   9.947  0.2220  0.0857 -0.3421
 1182WN      WN 5682   1.448   6.390   9.752  0.1698  0.0863 -0.2368
 1183WN      WN 5683   7.368   3.827   7.941  0.1916  0.1799  0.1036
 1184WN      WN 5684   6.202   6.960   8.257  0.1088  0.0411  0.0633
 1185WN      WN 5685   3.175   7.359   9.692 -0.2170 -0.2828  0.0660
 1186WN      WN 5686   1.724   1.001  10.148 -0.2042 -0.3564  0.2377
 1187WN      WN 5687   0.773   1.166   8.348  0.0319 -0.0240  0.1728
 1188WN      WN 5688   3.602   6.268   8.107 -0.4281  0.2340 -0.2084
 1189WN      WN 5689   3.465   5.009   9.270  0.2106  0.2583  0.0290
 1190WN      WN 5690   6.430   1.473   8.959 -0.2193 -0.1925 -0.1698
 1191WN      WN 5691   6.100   0.116   9.781  0.0875 -0.0764 -0.1303
 1192WN      WN 5692   6.029   3.854   8.623 -0.2434 -0.0932 -0.0633
 1193WN      WN 5693   4.402   6.390   9.173  0.0457  0.0423 -0.0336
 1194WN      WN 5694   1.623   5.828   9.821 -0.1121  0.0422 -0.1211
 1195WN      WN 5695   2.615   7.067   8.792  0.2490 -0.0281 -0.1068
 1196WN      WN 5696   1.531   5.859   8.054 -0.0727  0.1662  0.0465
 1197WN      WN 5697   2.285   0.217   8.111 -0.1304 -0.0783  0.0072
 1198WN      WN 5698   4.187   6.042   9.408 -0.0409 -0.0847  0.0248
 1199WN      WN 5699   4.532   5.088   9.298 -0.1305 -0.2127  0.0961
 1200WN      WN 5700   6.270   2.706   9.414  0.0158  0.0695  0.0537
 1201WN      WN 5701   6.581   0.163   9.704 -0.1295  0.0270  0.1707
 1202WN      WN 5702   1.190   0.171   9.746  0.0008 -0.1655 -0.0690
 1203WN      WN 5703   2.087   0.174   9.731  0.2200 -0.0438  0.0677
 1204WN      WN 5704   0.626   0.730   7.913 -0.1604  0.2586  0.2635
 1205WN      WN 5705   2.227   1.807   8.437  0.1249 -0.0834  0.0387
 1206WN      WN 5706   2.361   2.664   9.212 -0.1675 -0.1237  0.0022
 1207WN      WN 5707   6.903   4.271   8.488  0.0722  0.2277 -0.1994
 1208WN      WN 5708   7.039   0.043   9.405  0.0455  0.0039  0.3298
 1209WN      WN 5709   1.484   7.134   8.470  0.1038 -0.2118  0.1747
 1210WN      WN 5710   0.908   0.495   8.905  0.3116  0.1324 -0.2147
 1211WN      WN 5711   2.801   0.094   8.582  0.0791  0.1766  0.0964
 1212WN      WN 5712   1.505   5.047   9.500 -0.3092 -0.1765  0.1968
 1213WN      WN 5713   0.274   5.482  10.042  0.1154  0.0993  0.2086
 1214WN      WN 5714   2.077   0.891   8.402  0.0003 -0.0733  0.1868
 1215WN      WN 5715   2.577   4.988   9.670 -0.0169 -0.2940  0.2238
 1216WN      WN 5716   3.257   0.011   7.622  0.4852  0.0793 -0.1368
 1217WN      WN 5717   0.267   3.749   7.552 -0.2150 -0.1217  0.1410
 1218WN      WN 5718   5.544   4.224   9.032 -0.0393 -0.1405 -0.0429
 1219WN      WN 5719   7.258   4.770   9.635 -0.0944  0.2153 -0.0597
 1220WN      WN 5720   5.854   4.455   7.747 -0.3057  0.0657  0.3347
 1221WN      WN 5721   5.802   0.888   8.971 -0.0716 -0.1337 -0.0767
 1222WN      WN 5722   5.328   1.078   9.730  0.0173 -0.0672 -0.2101
 1223WN      WN 5723   6.749   0.211  10.217 -0.3980  0.2279 -0.1387
 1224WN      WN 5724   7.384   1.728   9.931 -0.3080 -0.0070 -0.1345
 1225WN      WN 5725   6.959   1.414   9.787 -0.2285  0.2012  0.1120
 1226WN      WN 5726   0.720   6.740  10.364  0.1173  0.0133 -0.2132
 1227WN      WN 5727   6.336   0.950   8.930  0.3328 -0.0297 -0.1066
 1228WN      WN 5728   4.102   6.816   7.912  0.1820 -0.0019  0.2006
 1229WN      WN 5729   6.049   0.679   9.333 -0.2320 -0.4167  0.1992
 1230WN      WN 5730   5.140   6.276   9.046  0.1762  0.0353 -0.4315
 1231WN      WN 5731   2.479   6.725   9.283  0.1797 -0.2634 -0.2751
 1232WN      WN 5732   6.909   7.366   8.088  0.0160  0.0632 -0.0636
 1233WN      WN 5733   4.138   3.428   9.167 -0.3700 -0.0639 -0.1367
 1234WN      WN 5734   7.227   3.377   8.248  0.0330 -0.0467  0.1052
 1235WN      WN 5735   6.045   5.525   8.295  0.2188 -0.2159 -0.0570
 1236WN      WN 5736   1.196   0.871   8.666  0.3709 -0.1019 -0.0610
 1237WN      WN 5737   0.142   1.272   9.811  0.3090  0.0924 -0.1372
 1238WN      WN 5738   2.549   0.981   8.735 -0.0605 -0.0354  0.0944
 1239WN      WN 5739   4.646   7.271   9.117 -0.0280 -0.2080 -0.2989
 1240WN      WN 5740   5.666   5.053   8.578  0.0267  0.1450  0.3823
 1241WN      WN 5741   7.046   2.211   8.664 -0.0508  0.1488 -0.1289
 1242WN      WN 5742   0.993   2.880  10.189 -0.3048  0.0604  0.3547
 1243WN      WN 5743   4.970   0.641   8.672 -0.0368  0.0729 -0.0680
 1244WN      WN 5744   5.784   2.493   9.127 -0.0007  0.0257  0.0500
 1245WN      WN 5745   7.081   2.809   8.498  0.0557 -0.2139  0.0788
 1246WN      WN 5746   2.082   5.342   9.184 -0.1783 -0.2180 -0.2029
 1247WN      WN 5747   5.969   6.642   8.770 -0.0153 -0.1687 -0.2103
 1248WN      WN 5748   6.389   1.066  10.017  0.1558 -0.1034  0.1864
 1249WN      WN 5749   6.951   6.731   8.552 -0.0521 -0.0643  0.0344
 1250WN      WN 5750   4.218   6.025   8.802 -0.2455 -0.3240 -0.2505
 1251WN      WN 5751   3.123   5.614   8.583 -0.2543  0.3393  0.2747
 1252WN      WN 5752   4.683   5.889   9.232 -0.2975  0.4589 -0.2813
 1253WN      WN 5753   0.025   1.856   8.646  0.1824  0.1372 -0.1632
 1254WN      WN 5754   2.905   7.140   9.223  0.4336 -0.0858 -0.1245
 1255WN      WN 5755   1.213   5.776   8.882  0.0447 -0.1067 -0.0504
 1256WN      WN 5756   0.987   2.941   9.706 -0.0276  0.0427  0.1012
 1257WN      WN 5757   4.451   0.715   8.439  0.2220  0.3001  0.1889
 1258WN      WN 5758   5.581   1.272   9.336  0.2770  0.2755 -0.2944
 1259WN      WN 5759   5.963   4.072   8.119 -0.0676 -0.1864 -0.1778
 1260WN      WN 5760   5.156   0.535   9.717 -0.1131  0.1119  0.0262
 1261WN      WN 5761   1.765   4.627   7.850  0.1092 -0.1910 -0.1224
 1262WN      WN 5762   0.848   2.818   9.244 -0.0158 -0.1625 -0.0453
 1263WN      WN 5763   6.468   6.495   8.469 -0.1456  0.1699  0.3175
 1264WN      WN 5764   0.495   2.972   9.982  0.1898  0.1259  0.0463
 1265WN      WN 5765   4.960   6.803  10.293  0.1116  0.3100  0.0088
 1266WN      WN 5766   7.152   5.876   9.051  0.1231  0.0015  0.0020
 1267WN      WN 5767   4.395   6.878   8.988  0.4452 -0.0504  0.2922
 1268WN      WN 5768   6.011   3.362   8.649  0.1297  0.1735 -0.0414
 1269WN      WN 5769   7.372   3.489   8.838 -0.1214 -0.1049  0.2052
 1270WN      WN 5770   1.221   5.334   9.236  0.2107 -0.0059 -0.1811
 1271WN      WN 5771   1.907   6.757   9.238 -0.1815 -0.1189 -0.0842
 1272WN      WN 5772   7.286   3.232   9.276 -0.0192 -0.0281  0.2580
 1273WN      WN 5773   6.515   0.795   8.458  0.0867 -0.0453  0.0144
 1274WN      WN 5774   6.336   5.637   8.866  0.4189  0.2115  0.0578
 1275WN      WN 5775   5.640   0.054   8.886 -0.0433  0.1646 -0.2084
 1276WN      WN 5776   1.673   3.107   8.791  0.4956  0.2406 -0.0941
 1277WN      WN 5777   6.971   5.125   8.488 -0.0944  0.1900 -0.1746
 1278WN      WN 5778   6.842   4.750   9.263 -0.1032  0.0717  0.2974
 1279WN      WN 5779   1.817   3.947   8.872  0.0701 -0.0200  0.1592
 1280WN      WN 5780   5.854   1.089  16.471 -0.0607  0.1924  0.3429
 1281WN      WN 5781   5.683   3.559  17.559 -0.1723 -0.0486  0.1077
 1282WN      WN 5782   4.111   6.084  16.736  0.1750  0.2097 -0.1927
 1283WN      WN 5783   7.026   3.262  15.129  0.2391 -0.3997  0.1027
 1284WN      WN 5784   2.579   5.856   1.455 -0.0702  0.4456  0.0068
 1285WN      WN 5785   0.031   0.329  15.294 -0.1176 -0.2713 -0.0215
 1286WN      WN 5786   3.243   2.141  17.791  0.1298 -0.0528  0.1828
 1287WN      WN 5787   6.827   6.252   2.329 -0.1840  0.1039  0.3563
 1288WN      WN 5788   2.246   3.922   1.100 -0.4273  0.3228 -0.0446
 1289WN      WN 5789   5.237   0.520  17.642  0.0872  0.1400  0.2041
 1290WN      WN 5790   5.735   5.705   2.131  0.0664  0.0784 -0.0150
 1291WN      WN 5791   1.864   0.706   1.904  0.0179  0.1480  0.0625
 1292WN      WN 5792   5.450   3.103  14.561 -0.2465 -0.0000 -0.1320
 1293WN      WN 5793   1.440   2.663  14.881 -0.1016 -0.1748  0.2316
 1294WN      WN 5794   2.299   4.897   1.526  0.4145  0.0675  0.0439
 1295WN      WN 5795   1.477   2.571   2.740  0.0519 -0.1527 -0.1289
[truncated: 244,085 more chars]
