# Supplementary material for: Free energies of membrane stalk formation from a lipidomics perspective
Source: Nat Commun. 2021 Nov 15;12:6594. doi: 10.1038/s41467-021-26924-2 (PMC8593120; doi:10.1038/s41467-021-26924-2)
Supplement: Supplementary file 4 — Source Data [file 41467_2021_26924_MOESM4_ESM.zip › SI_data/Fig_S5/outer-stalk/20water-per-nm2.gro]

Membrane with PIPC PAPC POPC DPSM PNSM PLSM PAPI PAPS PAPE CHOL (36 14 12 26 18 16 4 8 4 98)
 9682
    1PIPC   NC3    1   0.325   5.229   8.339  0.0293  0.0773  0.2564
    1PIPC   PO4    2   0.449   5.353   7.967 -0.2158  0.1992 -0.0821
    1PIPC   GL1    3   0.180   5.287   7.578 -0.1141 -0.6798 -0.1804
    1PIPC   GL2    4   0.431   5.245   7.262  0.1773 -0.1904 -0.1437
    1PIPC   C1A    5  -0.066   5.178   7.204  0.0713  0.2442  0.3612
    1PIPC   D2A    6  -0.328   5.200   6.950  0.2475 -0.0706  0.0072
    1PIPC   D3A    7  -0.242   5.188   6.494 -0.5887 -0.1090 -0.3014
    1PIPC   C4A    8  -0.076   4.928   6.246 -0.0296 -0.1381  0.0919
    1PIPC   C1B    9   0.328   5.267   6.895 -0.2801 -0.0226 -0.1741
    1PIPC   C2B   10   0.365   5.308   6.538  0.0150 -0.1042 -0.0233
    1PIPC   C3B   11   0.206   5.308   6.154  0.0247  0.1460  0.1725
    1PIPC   C4B   12  -0.099   5.447   5.964  0.1734  0.4122  0.1390
    2PIPC   NC3   13   5.458   2.059   8.755  0.2089 -0.2272  0.1603
    2PIPC   PO4   14   5.208   2.226   9.088 -0.2273  0.1283 -0.0813
    2PIPC   GL1   15   4.772   2.345   9.007 -0.1123 -0.0783  0.1875
    2PIPC   GL2   16   4.589   2.072   8.860 -0.1863  0.1766 -0.0235
    2PIPC   C1A   17   4.511   2.732   9.270 -0.2392  0.2673 -0.1163
    2PIPC   D2A   18   4.273   3.131   9.320  0.2038 -0.2042  0.0812
    2PIPC   D3A   19   4.077   2.666   9.416  0.0654 -0.1693  0.0911
    2PIPC   C4A   20   3.736   2.348   9.509  0.0949  0.0389  0.2109
    2PIPC   C1B   21   4.283   1.907   8.606  0.0742  0.3073 -0.2185
    2PIPC   C2B   22   3.968   1.964   8.338  0.2826 -0.0440 -0.0190
    2PIPC   C3B   23   3.564   2.057   8.498  0.0023  0.2110  0.2515
    2PIPC   C4B   24   3.209   2.270   8.520  0.2058 -0.3000  0.2665
    3PIPC   NC3   25   2.526   6.963   7.539  0.2010 -0.0501  0.0955
    3PIPC   PO4   26   2.919   6.882   7.639 -0.0129 -0.1799 -0.0411
    3PIPC   GL1   27   3.247   6.739   7.452  0.0345 -0.0707 -0.2243
    3PIPC   GL2   28   3.439   6.948   7.495 -0.0185  0.1461 -0.0299
    3PIPC   C1A   29   3.490   6.702   7.018  0.2454 -0.3069  0.0004
    3PIPC   D2A   30   3.583   6.856   6.612  0.1774  0.0700 -0.0924
    3PIPC   D3A   31   3.509   6.959   6.199 -0.0515 -0.0259 -0.1680
    3PIPC   C4A   32   3.640   7.429   6.081  0.1513  0.1284  0.3087
    3PIPC   C1B   33   3.588   7.184   7.164 -0.3515 -0.1650  0.3441
    3PIPC   C2B   34   3.628   7.399   6.803  0.0928 -0.2200  0.0278
    3PIPC   C3B   35   3.688   7.696   6.488 -0.0201  0.3497 -0.3822
    3PIPC   C4B   36   3.498   8.080   6.435  0.1861  0.2312  0.1019
    4PIPC   NC3   37   1.544   0.810   7.870  0.1285  0.0160 -0.3631
    4PIPC   PO4   38   1.168   0.541   7.885 -0.0080  0.3130 -0.0314
    4PIPC   GL1   39   1.125   0.727   7.524 -0.1156 -0.0535  0.1514
    4PIPC   GL2   40   1.355   0.894   7.402  0.0805  0.0128 -0.1662
    4PIPC   C1A   41   1.188   0.450   7.119  0.1449  0.0267  0.4789
    4PIPC   D2A   42   1.175   0.463   6.682 -0.0434 -0.1766 -0.0494
    4PIPC   D3A   43   0.822   0.230   6.893  0.2045  0.3909  0.4716
    4PIPC   C4A   44   0.469   0.459   7.089  0.2591  0.3725 -0.2958
    4PIPC   C1B   45   1.301   0.910   6.933 -0.1324 -0.0543 -0.1017
    4PIPC   C2B   46   1.267   0.873   6.458 -0.0403  0.3455 -0.0187
    4PIPC   C3B   47   1.018   0.499   6.200  0.2894  0.3933  0.0359
    4PIPC   C4B   48   0.780   0.269   5.908  0.2011 -0.2380 -0.0253
    5PIPC   NC3   49   4.462   6.439   7.948  0.0711  0.0842  0.0861
    5PIPC   PO4   50   4.837   6.268   7.780  0.3107  0.0972  0.0705
    5PIPC   GL1   51   4.559   6.275   7.426 -0.0483 -0.0007  0.0855
    5PIPC   GL2   52   4.485   6.668   7.451  0.0065 -0.0604 -0.3241
    5PIPC   C1A   53   4.145   6.177   7.231  0.2003  0.1545 -0.4242
    5PIPC   D2A   54   4.303   6.190   6.794 -0.0811 -0.2106 -0.5174
    5PIPC   D3A   55   4.156   6.341   6.390 -0.1907 -0.0614 -0.0321
    5PIPC   C4A   56   3.930   6.682   6.379 -0.1228 -0.3027  0.0129
    5PIPC   C1B   57   4.455   6.646   7.104  0.2845  0.1013 -0.0775
    5PIPC   C2B   58   4.360   6.768   6.612  0.0019 -0.1351  0.0090
    5PIPC   C3B   59   4.350   6.881   6.254 -0.0912 -0.1002  0.0272
    5PIPC   C4B   60   4.522   7.009   5.885  0.2764  0.0786  0.2661
    6PIPC   NC3   61   1.797   0.151   7.881  0.3816 -0.1117  0.2018
    6PIPC   PO4   62   1.909   0.587   7.659 -0.1293  0.1707  0.1734
    6PIPC   GL1   63   1.986   0.930   7.466  0.1011 -0.0120 -0.0393
    6PIPC   GL2   64   1.734   1.220   7.568  0.2181 -0.2986  0.0034
    6PIPC   C1A   65   2.234   1.087   7.242  0.1828 -0.0705  0.2542
    6PIPC   D2A   66   2.586   1.100   7.109  0.0893 -0.0852 -0.0579
    6PIPC   D3A   67   2.562   1.386   7.533  0.0250  0.1226  0.1686
    6PIPC   C4A   68   2.153   1.481   7.837  0.1374 -0.0554  0.0850
    6PIPC   C1B   69   1.731   1.182   7.099 -0.0666 -0.2795  0.1436
    6PIPC   C2B   70   1.936   1.337   6.698  0.1859  0.1414  0.2480
    6PIPC   C3B   71   2.268   1.543   6.426 -0.1919 -0.3275 -0.0431
    6PIPC   C4B   72   2.728   1.260   6.274 -0.0381 -0.2060  0.3237
    7PIPC   NC3   73   4.685   0.919   8.969  0.0982  0.0296  0.1812
    7PIPC   PO4   74   4.315   0.751   9.256  0.1642 -0.0909  0.2724
    7PIPC   GL1   75   4.165   1.066   9.177  0.1367 -0.3275  0.1671
    7PIPC   GL2   76   4.194   1.084   8.766 -0.1936 -0.2837  0.0825
    7PIPC   C1A   77   4.038   1.482   9.461 -0.2635  0.3355 -0.4448
    7PIPC   D2A   78   4.008   1.889   9.618 -0.0185  0.0372  0.1312
    7PIPC   D3A   79   3.569   1.919   9.671  0.0335  0.1164 -0.0633
    7PIPC   C4A   80   3.481   2.311   9.973  0.1515  0.3797 -0.1313
    7PIPC   C1B   81   4.018   1.390   8.444 -0.2398 -0.1836  0.2594
    7PIPC   C2B   82   3.950   1.438   7.994  0.1830  0.5552 -0.2892
    7PIPC   C3B   83   4.118   1.674   7.643 -0.1256 -0.1458 -0.1429
    7PIPC   C4B   84   3.928   1.783   7.192  0.0444 -0.0301  0.1228
    8PIPC   NC3   85   0.607   2.161   7.621 -0.3894 -0.3116 -0.1761
    8PIPC   PO4   86   0.553   1.708   7.567  0.0300  0.2010  0.2588
    8PIPC   GL1   87   0.821   1.685   7.207  0.3813 -0.0123  0.1841
    8PIPC   GL2   88   0.853   1.998   7.253 -0.3742  0.1383  0.1048
    8PIPC   C1A   89   0.731   1.480   6.854 -0.0301  0.0199 -0.0006
    8PIPC   D2A   90   0.760   1.454   6.393 -0.0360  0.0497 -0.1567
    8PIPC   D3A   91   0.981   1.181   6.190 -0.1293 -0.0890 -0.0920
    8PIPC   C4A   92   0.823   0.912   5.914 -0.2474  0.2382 -0.3684
    8PIPC   C1B   93   1.052   1.860   6.779 -0.1510  0.1413  0.0987
    8PIPC   C2B   94   1.060   1.983   6.334 -0.0373 -0.0650 -0.1108
    8PIPC   C3B   95   1.292   2.020   6.079 -0.0546 -0.1103 -0.2049
    8PIPC   C4B   96   1.647   1.897   5.949 -0.2762 -0.1112  0.0100
    9PIPC   NC3   97   5.424   2.404   8.377  0.0003  0.0499  0.0234
    9PIPC   PO4   98   5.640   2.401   7.902  0.0606  0.0186  0.2605
    9PIPC   GL1   99   5.450   2.240   7.534  0.2281 -0.2408 -0.1962
    9PIPC   GL2  100   5.243   2.327   7.550 -0.1051  0.0400  0.1089
    9PIPC   C1A  101   5.492   2.196   7.167  0.0598  0.0503 -0.1430
    9PIPC   D2A  102   5.260   2.529   6.881  0.1645 -0.2925  0.0261
    9PIPC   D3A  103   5.247   2.476   6.429  0.0746  0.2543 -0.1158
    9PIPC   C4A  104   5.209   2.099   6.242 -0.1520 -0.2423  0.0631
    9PIPC   C1B  105   4.919   2.507   7.334  0.3491 -0.0703  0.2691
    9PIPC   C2B  106   4.716   2.469   6.825 -0.1344  0.1738 -0.0089
    9PIPC   C3B  107   4.419   2.406   6.573  0.0491 -0.2748  0.0170
    9PIPC   C4B  108   4.199   2.270   6.297 -0.0252  0.3238 -0.2135
   10PIPC   NC3  109   5.303   6.370   7.622  0.0169 -0.1801  0.1873
   10PIPC   PO4  110   5.186   5.895   7.726  0.0813 -0.2203 -0.0215
   10PIPC   GL1  111   4.986   5.924   7.351 -0.1392  0.2815 -0.1986
   10PIPC   GL2  112   4.985   6.297   7.251  0.4083 -0.1790 -0.1484
   10PIPC   C1A  113   5.093   5.838   6.984  0.0335  0.0298  0.0419
   10PIPC   D2A  114   5.086   5.978   6.519 -0.0193 -0.0166 -0.0711
   10PIPC   D3A  115   4.872   6.034   6.151 -0.0887  0.1932  0.2528
   10PIPC   C4A  116   4.473   5.913   6.048  0.0521 -0.1441  0.1404
   10PIPC   C1B  117   4.819   6.269   6.935  0.1978  0.1953  0.2470
   10PIPC   C2B  118   4.723   6.304   6.467 -0.1898 -0.0274 -0.0811
   10PIPC   C3B  119   4.742   6.560   6.216  0.1842 -0.1264  0.0574
   10PIPC   C4B  120   4.938   6.690   5.934 -0.3826 -0.0129 -0.1046
   11PIPC   NC3  121   0.789   7.347   8.017  0.1550  0.1893 -0.1544
   11PIPC   PO4  122   0.439   7.399   7.763 -0.1324 -0.0463 -0.1445
   11PIPC   GL1  123   0.484   7.389   7.266  0.0191  0.2488 -0.1334
   11PIPC   GL2  124   0.242   7.139   7.196 -0.1677 -0.0847  0.0823
   11PIPC   C1A  125   0.561   7.255   6.835 -0.0683 -0.0726  0.2037
   11PIPC   D2A  126   0.795   6.914   6.601 -0.1711  0.2400  0.1972
   11PIPC   D3A  127   0.596   6.801   6.173  0.1213  0.3110 -0.1755
   11PIPC   C4A  128   0.604   6.677   5.661  0.2168 -0.1044  0.0743
   11PIPC   C1B  129  -0.001   7.328   6.840  0.2455  0.0670  0.3732
   11PIPC   C2B  130   0.274   7.626   6.582 -0.0766 -0.3754 -0.4015
   11PIPC   C3B  131   0.314   7.767   6.058 -0.2107  0.1141  0.0522
   11PIPC   C4B  132   0.423   7.599   5.601 -0.0661  0.0939 -0.1476
   12PIPC   NC3  133   3.372  -0.636   7.961 -0.0876  0.3631  0.3204
   12PIPC   PO4  134   3.628  -0.217   7.961 -0.2367 -0.0229  0.0523
   12PIPC   GL1  135   3.679  -0.049   7.630  0.1945 -0.3757 -0.0724
   12PIPC   GL2  136   3.293  -0.023   7.524  0.1230  0.1011  0.2196
   12PIPC   C1A  137   3.931   0.074   7.285  0.0822  0.3590 -0.2088
   12PIPC   D2A  138   3.916   0.308   6.968  0.1452 -0.0967 -0.0001
   12PIPC   D3A  139   3.625   0.641   6.960  0.1341  0.2308  0.0646
   12PIPC   C4A  140   3.350   0.695   7.435 -0.0658  0.3472 -0.1938
   12PIPC   C1B  141   3.436   0.210   7.225  0.2340 -0.1919  0.2263
   12PIPC   C2B  142   3.293   0.303   6.792  0.0351  0.0716  0.0114
   12PIPC   C3B  143   3.019   0.463   6.431 -0.1468 -0.1390  0.0150
   12PIPC   C4B  144   2.835   0.889   6.586  0.1306  0.1699 -0.2058
   13PIPC   NC3  145   5.611   3.798   7.915  0.1126 -0.4548 -0.3083
   13PIPC   PO4  146   5.455   4.033   8.230 -0.1611  0.0124 -0.0750
   13PIPC   GL1  147   5.323   4.209   7.819 -0.3147  0.0433  0.0927
   13PIPC   GL2  148   4.928   4.301   7.751  0.1191  0.2074  0.1889
   13PIPC   C1A  149   5.339   4.514   7.460  0.0474 -0.1477  0.0037
   13PIPC   D2A  150   5.365   4.815   7.141 -0.1364  0.4406 -0.0536
   13PIPC   D3A  151   5.368   4.423   6.979  0.0401  0.3025 -0.1758
   13PIPC   C4A  152   5.290   4.297   6.609 -0.1647 -0.2533 -0.1109
   13PIPC   C1B  153   5.028   4.191   7.300 -0.0416  0.2984  0.0748
   13PIPC   C2B  154   4.935   4.145   6.940  0.2057  0.2267 -0.1109
   13PIPC   C3B  155   4.992   3.898   6.553  0.2341 -0.3294 -0.0097
   13PIPC   C4B  156   4.837   3.759   6.235 -0.1752 -0.1779 -0.3270
   14PIPC   NC3  157   2.391   5.320   7.971 -0.3212 -0.4875 -0.1586
   14PIPC   PO4  158   2.297   5.058   7.589  0.1517 -0.1590 -0.0609
   14PIPC   GL1  159   2.607   4.932   7.288  0.3282  0.2804 -0.2944
   14PIPC   GL2  160   2.579   4.652   7.318 -0.2851 -0.0589  0.2840
   14PIPC   C1A  161   2.793   4.830   6.848 -0.0299 -0.3090 -0.1848
   14PIPC   D2A  162   2.936   4.620   6.425  0.1574 -0.0680 -0.1931
   14PIPC   D3A  163   2.984   4.335   6.125 -0.0600 -0.1675 -0.0310
   14PIPC   C4A  164   2.717   4.283   5.736 -0.3887 -0.0943  0.0853
   14PIPC   C1B  165   2.596   4.348   6.900  0.2027 -0.1091 -0.3948
   14PIPC   C2B  166   2.694   4.233   6.495 -0.0573  0.1450  0.1248
   14PIPC   C3B  167   2.465   4.176   6.103  0.1226 -0.0483  0.0596
   14PIPC   C4B  168   2.200   3.777   6.026  0.2102  0.0894 -0.1441
   15PIPC   NC3  169   3.612   6.218   8.509  0.0301 -0.0703 -0.0187
   15PIPC   PO4  170   3.685   6.380   8.131 -0.1905  0.0739  0.2304
   15PIPC   GL1  171   3.583   6.423   7.726  0.3632 -0.0732  0.0787
   15PIPC   GL2  172   3.500   6.162   7.655 -0.1062 -0.0355  0.2957
   15PIPC   C1A  173   3.845   6.589   7.384 -0.0053 -0.1192 -0.2266
   15PIPC   D2A  174   3.946   6.550   6.894 -0.0041 -0.1320 -0.1070
   15PIPC   D3A  175   3.694   6.325   6.722  0.3715  0.0091 -0.2575
   15PIPC   C4A  176   3.634   5.941   6.578  0.2862 -0.1102 -0.0366
   15PIPC   C1B  177   3.436   6.160   7.149 -0.2263 -0.1083  0.3483
   15PIPC   C2B  178   3.223   6.064   6.855 -0.2210  0.0416 -0.1052
   15PIPC   C3B  179   3.153   5.850   6.467  0.4464 -0.0811 -0.0567
   15PIPC   C4B  180   3.128   5.519   6.254  0.0186  0.2655 -0.0700
   16PIPC   NC3  181   3.123  -0.195   7.932  0.2169  0.1455  0.5281
   16PIPC   PO4  182   3.071   0.151   8.159 -0.0608  0.0552  0.0235
   16PIPC   GL1  183   2.992   0.364   7.725 -0.3529  0.3685  0.0287
   16PIPC   GL2  184   2.967   0.745   7.767 -0.2300  0.2357 -0.0670
   16PIPC   C1A  185   2.962   0.410   7.275  0.3510 -0.1537  0.0625
   16PIPC   D2A  186   2.898   0.569   6.943  0.1000 -0.1586  0.2630
   16PIPC   D3A  187   3.178   0.975   7.018  0.2273  0.2642 -0.3359
   16PIPC   C4A  188   3.546   1.095   7.223 -0.1389  0.1645  0.1012
   16PIPC   C1B  189   3.099   1.112   7.538  0.2363  0.0177 -0.2079
   16PIPC   C2B  190   2.994   1.338   7.232  0.0366  0.1238  0.4151
   16PIPC   C3B  191   2.969   1.370   6.743  0.0090  0.2764  0.2394
   16PIPC   C4B  192   3.222   1.215   6.388  0.2162  0.0834 -0.1940
   17PIPC   NC3  193   1.924   6.322   7.285 -0.0448 -0.0692  0.0251
   17PIPC   PO4  194   2.016   5.945   7.334 -0.1866 -0.1666 -0.1487
   17PIPC   GL1  195   2.086   5.833   6.869 -0.0517  0.1944 -0.1186
   17PIPC   GL2  196   2.335   5.653   6.975 -0.0714 -0.0059  0.2225
   17PIPC   C1A  197   2.166   5.924   6.555  0.1733  0.0530  0.1675
   17PIPC   D2A  198   2.152   5.839   6.067  0.1217 -0.0227 -0.0126
   17PIPC   D3A  199   2.234   6.284   5.877  0.2934 -0.4239  0.1488
   17PIPC   C4A  200   2.358   6.365   5.467  0.1503  0.2149  0.0983
   17PIPC   C1B  201   2.664   5.682   6.609 -0.0508 -0.1046  0.0153
   17PIPC   C2B  202   2.611   5.790   6.197  0.1223 -0.2280 -0.2217
   17PIPC   C3B  203   2.690   5.997   5.837  0.4198  0.2146  0.3539
   17PIPC   C4B  204   2.737   5.902   5.322 -0.4437 -0.1804  0.2941
   18PIPC   NC3  205   7.428   2.954   7.887  0.0094  0.0442 -0.3571
   18PIPC   PO4  206   7.338   3.323   7.661  0.0855 -0.1824 -0.0990
   18PIPC   GL1  207   7.308   3.082   7.376  0.0413 -0.2746  0.0684
   18PIPC   GL2  208   7.276   2.803   7.394 -0.2930  0.0931 -0.0127
   18PIPC   C1A  209   7.481   2.957   6.935  0.4495  0.1719  0.0498
   18PIPC   D2A  210   7.716   2.998   6.637 -0.2224 -0.1289 -0.1800
   18PIPC   D3A  211   7.953   3.229   6.450 -0.1396 -0.3650 -0.2493
   18PIPC   C4A  212   8.082   3.318   6.005 -0.0631 -0.0873  0.1044
   18PIPC   C1B  213   6.944   2.788   7.161 -0.0689 -0.0954 -0.1691
   18PIPC   C2B  214   6.721   2.720   6.790  0.1495  0.4693  0.1177
   18PIPC   C3B  215   6.399   2.619   6.613 -0.0611 -0.0507  0.0803
   18PIPC   C4B  216   6.196   3.018   6.423  0.0634 -0.1329 -0.0040
   19PIPC   NC3  217   2.593   1.534   4.177 -0.1533 -0.0072 -0.0275
   19PIPC   PO4  218   2.150   1.552   4.078 -0.1673  0.1110  0.0587
   19PIPC   GL1  219   2.306   1.788   4.525 -0.0685  0.1110  0.0878
   19PIPC   GL2  220   2.488   2.055   4.471 -0.0098 -0.2441  0.0822
   19PIPC   C1A  221   2.210   1.785   4.936  0.1548 -0.2217 -0.1963
   19PIPC   D2A  222   2.091   1.710   5.401  0.2206 -0.0248 -0.0076
   19PIPC   D3A  223   2.105   2.045   5.711 -0.3945 -0.2698 -0.2685
   19PIPC   C4A  224   2.503   2.208   5.664  0.0081 -0.1574  0.0757
   19PIPC   C1B  225   2.645   1.962   4.875 -0.0797  0.1069  0.2384
   19PIPC   C2B  226   2.605   1.985   5.270 -0.1083 -0.0894 -0.1576
   19PIPC   C3B  227   2.540   1.739   5.596 -0.2956  0.0183 -0.1247
   19PIPC   C4B  228   2.498   1.709   6.023  0.1364 -0.1273 -0.1162
   20PIPC   NC3  229   2.368   5.812   3.523  0.1912  0.0301  0.2757
   20PIPC   PO4  230   2.441   6.181   3.682  0.0122 -0.1518  0.1848
   20PIPC   GL1  231   2.376   5.847   4.004 -0.0682  0.0644  0.1143
   20PIPC   GL2  232   2.115   5.848   4.002  0.2684  0.0288  0.0026
   20PIPC   C1A  233   2.412   5.729   4.340 -0.3344  0.0566  0.1896
   20PIPC   D2A  234   2.198   5.480   4.739  0.2478  0.0727  0.1207
   20PIPC   D3A  235   2.673   5.620   4.797  0.0169  0.3495 -0.2905
   20PIPC   C4A  236   2.763   6.064   4.567 -0.0044  0.0574 -0.3133
   20PIPC   C1B  237   1.913   5.882   4.374 -0.1328  0.1543 -0.2879
   20PIPC   C2B  238   1.751   5.585   4.767  0.1300 -0.1127  0.2672
   20PIPC   C3B  239   1.903   5.419   5.135  0.0926 -0.2923 -0.1888
   20PIPC   C4B  240   2.408   5.309   5.269 -0.1739 -0.3955 -0.1151
   21PIPC   NC3  241   1.915   3.216   3.947  0.2162 -0.1901  0.1192
   21PIPC   PO4  242   2.108   3.535   4.073 -0.1028 -0.1191  0.1279
   21PIPC   GL1  243   1.910   3.822   4.253  0.2768  0.0051  0.2534
   21PIPC   GL2  244   1.695   4.055   4.211 -0.1750  0.3180 -0.5054
   21PIPC   C1A  245   1.766   3.721   4.619 -0.1177 -0.1444 -0.0627
   21PIPC   D2A  246   1.617   3.755   5.099 -0.2957  0.0347  0.1628
   21PIPC   D3A  247   1.503   4.005   5.009  0.0570  0.1299  0.1941
   21PIPC   C4A  248   1.236   4.252   5.288 -0.0881 -0.0918  0.3528
   21PIPC   C1B  249   1.501   4.282   4.597 -0.0773 -0.1723 -0.0962
   21PIPC   C2B  250   1.361   4.629   4.962  0.2005  0.1144  0.2604
   21PIPC   C3B  251   0.965   4.858   5.014 -0.0584  0.2745 -0.2828
   21PIPC   C4B  252   0.680   5.040   5.419  0.0697  0.1450 -0.0200
   22PIPC   NC3  253   6.828   7.025   3.965 -0.0223 -0.1807 -0.5044
   22PIPC   PO4  254   7.233   7.067   4.113  0.2354  0.1351  0.0764
   22PIPC   GL1  255   6.944   6.910   4.468  0.1386 -0.1453  0.1344
   22PIPC   GL2  256   6.611   6.724   4.436 -0.3251  0.0221  0.0126
   22PIPC   C1A  257   6.742   6.863   4.876 -0.0179  0.0757 -0.0420
   22PIPC   D2A  258   6.807   6.797   5.308 -0.0937  0.0760 -0.1625
   22PIPC   D3A  259   6.693   6.980   5.678 -0.0933  0.1950 -0.0371
   22PIPC   C4A  260   6.596   7.424   5.816  0.2640  0.0503 -0.1104
   22PIPC   C1B  261   6.244   6.703   4.623 -0.0665 -0.1673 -0.0506
   22PIPC   C2B  262   6.294   6.699   4.942  0.1118 -0.1150 -0.4164
   22PIPC   C3B  263   6.378   6.613   5.297 -0.1647  0.0125 -0.2059
   22PIPC   C4B  264   6.673   6.505   5.680  0.0613  0.1113  0.0269
   23PIPC   NC3  265   6.802   4.238   3.213 -0.0704  0.0989 -0.1662
   23PIPC   PO4  266   6.903   4.271   3.599  0.3327  0.2475  0.1585
   23PIPC   GL1  267   6.576   4.050   3.812  0.4893  0.1061 -0.0005
   23PIPC   GL2  268   6.590   3.969   4.142  0.0681  0.2158  0.0904
   23PIPC   C1A  269   6.083   3.967   4.094 -0.3251  0.0805  0.3195
   23PIPC   D2A  270   5.755   3.815   4.493  0.0709 -0.0275  0.1350
   23PIPC   D3A  271   5.821   3.581   4.837 -0.4748 -0.1318 -0.0029
   23PIPC   C4A  272   5.921   3.794   5.167  0.2228 -0.1495 -0.1585
   23PIPC   C1B  273   6.810   3.964   4.513  0.1472 -0.0013  0.1559
   23PIPC   C2B  274   6.894   3.913   4.997  0.0784  0.0078  0.1163
   23PIPC   C3B  275   6.918   3.561   5.216  0.0313  0.0664  0.1075
   23PIPC   C4B  276   6.855   3.420   5.683  0.0011  0.1725 -0.0774
   24PIPC   NC3  277   6.658   1.825   4.055 -0.0057 -0.2006  0.1783
   24PIPC   PO4  278   6.482   1.386   4.041  0.0736 -0.5428  0.1694
   24PIPC   GL1  279   6.707   1.360   4.459 -0.1655 -0.0513  0.2729
   24PIPC   GL2  280   6.765   1.040   4.483  0.0744 -0.0867  0.1253
   24PIPC   C1A  281   6.703   1.582   4.874 -0.0634 -0.1205 -0.1896
   24PIPC   D2A  282   6.734   1.987   5.244  0.2660  0.2470  0.1494
   24PIPC   D3A  283   6.342   1.817   5.548  0.0775  0.0617 -0.2991
   24PIPC   C4A  284   5.993   1.648   5.714 -0.1697  0.0824  0.0822
   24PIPC   C1B  285   6.672   0.984   4.876 -0.0736  0.3136 -0.0115
   24PIPC   C2B  286   6.733   1.225   5.282  0.1951 -0.1281 -0.0557
   24PIPC   C3B  287   6.733   1.563   5.496  0.0587 -0.2265  0.2923
   24PIPC   C4B  288   6.763   1.932   5.783 -0.1636  0.1818 -0.2421
   25PIPC   NC3  289   3.323   7.016   3.184  0.2300  0.0969  0.1381
   25PIPC   PO4  290   3.644   7.041   3.489  0.0498  0.0706 -0.2275
   25PIPC   GL1  291   3.559   6.967   3.953 -0.0932 -0.1110  0.0519
   25PIPC   GL2  292   3.895   7.115   4.181 -0.1545  0.3152 -0.1756
   25PIPC   C1A  293   3.225   7.135   4.269 -0.1113 -0.2215  0.3183
   25PIPC   D2A  294   3.273   7.227   4.725 -0.0280 -0.4858  0.4173
   25PIPC   D3A  295   3.414   7.556   4.596  0.1144  0.0025 -0.4543
   25PIPC   C4A  296   3.744   7.662   4.894 -0.0142 -0.1368  0.0429
   25PIPC   C1B  297   3.762   7.213   4.585  0.0948  0.0262  0.1057
   25PIPC   C2B  298   3.823   7.200   5.124  0.4501  0.3406  0.0611
   25PIPC   C3B  299   3.785   7.067   5.656  0.0326 -0.0452 -0.1445
   25PIPC   C4B  300   3.974   7.057   6.054 -0.3560 -0.3886 -0.3148
   26PIPC   NC3  301   7.358   2.277   3.693 -0.0274 -0.1802 -0.0291
   26PIPC   PO4  302   7.061   1.930   3.749 -0.2962  0.0119 -0.1093
   26PIPC   GL1  303   7.092   2.050   4.199  0.1875 -0.0283 -0.2887
   26PIPC   GL2  304   6.971   2.361   4.350  0.0343 -0.0864  0.1867
   26PIPC   C1A  305   7.305   2.074   4.639 -0.0923  0.0953 -0.0176
   26PIPC   D2A  306   7.518   2.110   5.053  0.2488  0.0096  0.3565
   26PIPC   D3A  307   7.690   2.324   5.424  0.2720  0.1456 -0.4622
   26PIPC   C4A  308   8.137   2.443   5.451  0.1042 -0.0165 -0.1218
   26PIPC   C1B  309   6.900   2.670   4.813 -0.0352  0.1886  0.1358
   26PIPC   C2B  310   7.000   3.035   5.076 -0.1667  0.1905 -0.1650
   26PIPC   C3B  311   7.258   3.230   5.376 -0.1061  0.0060 -0.1234
   26PIPC   C4B  312   7.574   3.209   5.693 -0.2555 -0.0655 -0.0065
   27PIPC   NC3  313   4.122   5.754   4.093 -0.0546  0.1546 -0.1073
   27PIPC   PO4  314   4.372   6.081   4.145  0.1932 -0.1632  0.0583
   27PIPC   GL1  315   4.249   5.942   4.551 -0.0030  0.2551 -0.2964
   27PIPC   GL2  316   4.515   6.077   4.671 -0.0580  0.0605 -0.0512
   27PIPC   C1A  317   4.070   5.897   4.993  0.0270 -0.0198 -0.1465
   27PIPC   D2A  318   3.866   5.749   5.371  0.3083 -0.0143  0.0911
   27PIPC   D3A  319   3.611   5.358   5.490  0.0786 -0.3903 -0.2251
   27PIPC   C4A  320   3.233   5.209   5.770  0.0374 -0.0478  0.0894
   27PIPC   C1B  321   4.530   6.060   5.110  0.0227 -0.2338 -0.2418
   27PIPC   C2B  322   4.309   5.963   5.502  0.1996  0.1255  0.1928
   27PIPC   C3B  323   3.989   5.930   5.857  0.0760 -0.1239  0.1262
   27PIPC   C4B  324   3.557   5.680   5.989  0.2524 -0.0987  0.3307
   28PIPC   NC3  325   3.752   1.737   4.414 -0.0860  0.0529  0.0050
   28PIPC   PO4  326   3.703   1.310   4.283  0.1166  0.1878  0.1053
   28PIPC   GL1  327   3.531   1.325   4.635  0.0320  0.3417  0.1053
   28PIPC   GL2  328   3.571   1.503   4.894  0.0692 -0.2245 -0.0622
   28PIPC   C1A  329   3.250   1.121   5.006  0.0082  0.1711  0.0157
   28PIPC   D2A  330   3.212   0.832   5.078 -0.2111 -0.5201  0.0763
   28PIPC   D3A  331   3.571   0.759   4.928  0.0282  0.0094 -0.0535
   28PIPC   C4A  332   3.654   0.651   4.600 -0.0801  0.0335  0.2824
   28PIPC   C1B  333   3.602   1.403   5.337  0.1669  0.0537 -0.0395
   28PIPC   C2B  334   3.439   1.281   5.716  0.0262 -0.0661  0.1198
   28PIPC   C3B  335   3.332   0.852   5.948 -0.1437 -0.0931  0.1617
   28PIPC   C4B  336   3.374   0.381   5.981  0.1054  0.0635  0.1182
   29PIPC   NC3  337   6.494   0.539   3.761 -0.0726 -0.3373  0.1211
   29PIPC   PO4  338   6.057   0.577   4.026  0.0310  0.0141 -0.0374
   29PIPC   GL1  339   5.983   0.663   4.395 -0.2117  0.1731  0.0421
   29PIPC   GL2  340   5.831   0.415   4.469 -0.2999 -0.1771 -0.1889
   29PIPC   C1A  341   6.219   0.788   4.748  0.3418  0.1282 -0.1118
   29PIPC   D2A  342   6.259   0.783   5.227  0.1714 -0.1362 -0.1122
   29PIPC   D3A  343   6.575   0.729   5.401 -0.2417  0.0007 -0.2276
   29PIPC   C4A  344   6.662   0.517   5.807 -0.1871 -0.2360 -0.2008
   29PIPC   C1B  345   6.103   0.231   4.698 -0.1272  0.0217  0.2677
   29PIPC   C2B  346   6.200   0.300   5.067  0.2543  0.1578  0.1505
   29PIPC   C3B  347   6.248   0.285   5.477  0.3949 -0.2049  0.1955
   29PIPC   C4B  348   6.011   0.171   5.705  0.2560  0.1756 -0.0833
   30PIPC   NC3  349   5.919   1.062   4.116  0.0724  0.1238 -0.2857
   30PIPC   PO4  350   5.769   1.418   4.052  0.7084 -0.1336 -0.0628
   30PIPC   GL1  351   5.737   1.613   4.419 -0.1890 -0.0252  0.2866
   30PIPC   GL2  352   5.478   1.637   4.421  0.1242  0.0534  0.1812
   30PIPC   C1A  353   5.857   1.745   4.824 -0.0231  0.0109  0.3027
   30PIPC   D2A  354   5.891   1.692   5.146  0.0743 -0.0904  0.2583
   30PIPC   D3A  355   6.282   1.875   5.042 -0.0174  0.1285  0.0676
   30PIPC   C4A  356   6.339   2.286   4.955 -0.1035  0.1619 -0.3451
   30PIPC   C1B  357   5.385   1.482   4.797  0.2437 -0.1639 -0.0033
   30PIPC   C2B  358   5.540   1.356   5.163 -0.1175 -0.0919 -0.1702
   30PIPC   C3B  359   5.750   1.199   5.589  0.1635 -0.0411 -0.3941
   30PIPC   C4B  360   5.909   1.193   5.978 -0.0086 -0.3840  0.1291
   31PIPC   NC3  361   5.700   3.306   3.512  0.1276 -0.0235  0.1703
   31PIPC   PO4  362   6.143   3.141   3.706  0.2103 -0.1453 -0.0248
   31PIPC   GL1  363   6.006   3.014   4.141 -0.3029 -0.0631  0.1537
   31PIPC   GL2  364   6.164   2.709   4.210  0.0154  0.0183 -0.0458
   31PIPC   C1A  365   5.782   3.338   4.371  0.0513 -0.0104  0.4552
   31PIPC   D2A  366   5.403   3.391   4.498 -0.0830  0.3445 -0.4462
   31PIPC   D3A  367   5.335   3.744   4.699 -0.0296  0.2290 -0.1473
   31PIPC   C4A  368   5.405   3.792   5.097 -0.3707 -0.0234 -0.0868
   31PIPC   C1B  369   6.256   2.547   4.546 -0.1057  0.1813  0.0345
   31PIPC   C2B  370   6.357   2.784   4.939  0.0229 -0.1586 -0.0671
   31PIPC   C3B  371   6.235   2.686   5.375  0.0914  0.1276  0.1486
   31PIPC   C4B  372   6.499   2.322   5.641  0.0328  0.1808  0.1463
   32PIPC   NC3  373   0.917   6.965   3.453  0.0154 -0.3150 -0.0517
   32PIPC   PO4  374   1.439   6.841   3.608  0.2904  0.0264 -0.4609
   32PIPC   GL1  375   1.474   6.778   4.044 -0.0736  0.1397  0.2283
   32PIPC   GL2  376   1.761   6.758   4.064 -0.2577  0.0261 -0.3622
   32PIPC   C1A  377   1.526   6.820   4.504  0.1302  0.2610  0.2899
   32PIPC   D2A  378   1.606   6.797   4.862 -0.1683  0.1583 -0.0221
   32PIPC   D3A  379   1.434   7.118   4.972  0.0994 -0.0535  0.2622
   32PIPC   C4A  380   1.007   7.293   4.861  0.0497  0.2388 -0.1853
   32PIPC   C1B  381   2.081   6.712   4.481  0.0362  0.0840  0.0205
   32PIPC   C2B  382   2.194   6.674   4.809 -0.6273 -0.4343 -0.0723
   32PIPC   C3B  383   1.952   6.507   5.131  0.2255 -0.0561  0.0254
   32PIPC   C4B  384   1.842   6.393   5.541  0.2546 -0.0233 -0.2570
   33PIPC   NC3  385   5.490   0.521   4.082 -0.1694  0.1256  0.0293
   33PIPC   PO4  386   5.068   0.472   3.975 -0.0435 -0.0681 -0.0484
   33PIPC   GL1  387   4.886   0.540   4.243 -0.1786 -0.1677  0.0031
   33PIPC   GL2  388   4.738   0.855   4.255 -0.4349  0.1509 -0.0105
   33PIPC   C1A  389   4.857   0.610   4.708  0.0077  0.0253  0.0381
   33PIPC   D2A  390   4.695   0.878   5.062 -0.1420 -0.0848 -0.1603
   33PIPC   D3A  391   4.633   0.896   5.438 -0.2342 -0.1865  0.2593
   33PIPC   C4A  392   4.404   0.606   5.653 -0.0359 -0.1400  0.0582
   33PIPC   C1B  393   4.656   1.113   4.638  0.3508 -0.1392 -0.2520
   33PIPC   C2B  394   4.459   1.311   5.011 -0.0975  0.4244 -0.2872
   33PIPC   C3B  395   4.461   1.390   5.557 -0.1856  0.2421  0.0846
   33PIPC   C4B  396   4.694   1.402   5.808 -0.3624  0.0993  0.0267
   34PIPC   NC3  397   4.550   6.902   3.902 -0.4562  0.2850  0.3497
   34PIPC   PO4  398   4.867   7.070   3.992  0.0016  0.2050 -0.1534
   34PIPC   GL1  399   5.108   6.969   4.397 -0.2290  0.1372  0.0630
   34PIPC   GL2  400   5.403   7.004   4.408  0.0630 -0.1388 -0.4560
   34PIPC   C1A  401   5.054   6.732   4.785 -0.0121  0.0790  0.2669
   34PIPC   D2A  402   5.075   6.732   5.217 -0.0306  0.1077  0.0170
   34PIPC   D3A  403   5.085   6.444   5.568  0.0313  0.0556  0.0181
   34PIPC   C4A  404   4.738   6.149   5.713 -0.0387  0.1600  0.1833
   34PIPC   C1B  405   5.290   7.128   4.854 -0.1766 -0.3267  0.0598
   34PIPC   C2B  406   5.339   7.193   5.276  0.1190 -0.0832 -0.1323
   34PIPC   C3B  407   5.337   7.384   5.747  0.0023 -0.2050  0.0137
   34PIPC   C4B  408   5.193   7.815   6.026  0.0429  0.0325  0.3521
   35PIPC   NC3  409   0.839   1.706   3.620 -0.3712 -0.1502 -0.0143
   35PIPC   PO4  410   0.501   1.584   3.858  0.0185 -0.0793 -0.1876
   35PIPC   GL1  411   0.688   1.574   4.199  0.2307  0.0037 -0.1031
   35PIPC   GL2  412   0.736   1.781   4.435  0.1258 -0.0379 -0.0010
   35PIPC   C1A  413   0.731   1.229   4.494  0.3019  0.1800  0.3094
   35PIPC   D2A  414   0.834   1.090   4.835 -0.0705  0.0120  0.3290
   35PIPC   D3A  415   0.729   0.771   5.019  0.0051 -0.0146 -0.3773
   35PIPC   C4A  416   0.604   0.596   5.501  0.0429  0.3163 -0.2029
   35PIPC   C1B  417   0.813   1.626   4.889  0.0461 -0.0372  0.2621
   35PIPC   C2B  418   0.786   1.464   5.292  0.3114 -0.3508  0.1126
   35PIPC   C3B  419   0.746   1.094   5.438  0.0860  0.3272 -0.0192
   35PIPC   C4B  420   1.094   0.805   5.453 -0.0278 -0.0275  0.0360
   36PIPC   NC3  421   2.451   7.853   3.835 -0.0630  0.3536 -0.3044
   36PIPC   PO4  422   2.872   7.697   3.846  0.2083  0.0093  0.2860
   36PIPC   GL1  423   2.679   7.367   3.984  0.0172 -0.0673  0.0341
   36PIPC   GL2  424   2.337   7.368   3.914 -0.3589 -0.0540 -0.0480
   36PIPC   C1A  425   2.738   6.943   4.236 -0.0310 -0.1291 -0.0813
   36PIPC   D2A  426   2.697   6.587   4.431 -0.2813  0.0632  0.0934
   36PIPC   D3A  427   2.603   6.461   4.840 -0.0009  0.0695 -0.0664
   36PIPC   C4A  428   2.750   6.306   5.110  0.2764 -0.2594  0.0819
   36PIPC   C1B  429   2.293   7.240   4.228 -0.0624  0.0650 -0.2133
   36PIPC   C2B  430   2.391   7.108   4.643 -0.0351  0.2704  0.2475
   36PIPC   C3B  431   2.737   6.956   4.776  0.0156 -0.1215  0.2226
   36PIPC   C4B  432   2.968   6.829   5.198  0.2241 -0.0298  0.1421
   37PAPC   NC3  433   7.128   4.188   7.980  0.2190 -0.0580 -0.2875
   37PAPC   PO4  434   6.813   3.834   8.095 -0.0739  0.1941 -0.3210
   37PAPC   GL1  435   6.824   3.463   7.651  0.1233  0.0863  0.0236
   37PAPC   GL2  436   6.971   3.466   7.284 -0.0410  0.0539  0.1502
   37PAPC   D1A  437   6.697   3.082   7.516 -0.2285  0.0780  0.0914
   37PAPC   D2A  438   6.571   3.157   7.022 -0.0418  0.1310 -0.2161
   37PAPC   D3A  439   6.240   2.823   7.025  0.1922 -0.0086  0.1196
   37PAPC   D4A  440   6.342   2.425   7.206 -0.0397 -0.2688 -0.1728
   37PAPC   C5A  441   6.347   2.102   6.933 -0.1514 -0.0859  0.1176
   37PAPC   C1B  442   7.076   3.231   6.869  0.0891 -0.0025 -0.4220
   37PAPC   C2B  443   6.738   3.167   6.500  0.1034 -0.1119 -0.1152
   37PAPC   C3B  444   6.602   3.122   6.143 -0.1092  0.1326  0.1324
   37PAPC   C4B  445   6.270   2.931   5.983 -0.1760 -0.1988 -0.1715
   38PAPC   NC3  446   1.082   3.860   7.994 -0.1788 -0.1551  0.1223
   38PAPC   PO4  447   1.523   3.759   7.714 -0.3089  0.3732  0.1080
   38PAPC   GL1  448   1.475   3.518   7.356 -0.0152 -0.1730 -0.0025
   38PAPC   GL2  449   1.531   3.778   7.163  0.1207  0.1155 -0.0663
   38PAPC   D1A  450   1.439   3.195   7.095  0.2683  0.2557  0.0140
   38PAPC   D2A  451   0.963   3.281   6.894 -0.1800  0.0805  0.0070
   38PAPC   D3A  452   0.534   3.141   7.050  0.1272 -0.2674 -0.0406
   38PAPC   D4A  453   0.748   2.870   6.739  0.1091 -0.1682 -0.1578
   38PAPC   C5A  454   0.940   2.880   6.328 -0.1672  0.0253 -0.2036
   38PAPC   C1B  455   1.422   3.574   6.752  0.2880 -0.0055  0.1760
   38PAPC   C2B  456   1.196   3.374   6.471 -0.2927 -0.0120 -0.0448
   38PAPC   C3B  457   1.091   3.305   6.096 -0.1103  0.2035  0.1079
   38PAPC   C4B  458   1.332   3.387   5.736  0.1918  0.0227 -0.0820
   39PAPC   NC3  459   3.099   5.091  10.568  0.1396 -0.0456  0.0198
   39PAPC   PO4  460   3.102   5.391  10.814  0.0294 -0.0515 -0.1190
   39PAPC   GL1  461   3.379   5.314  11.282  0.0269  0.3595 -0.0798
   39PAPC   GL2  462   3.538   5.114  11.372 -0.2924 -0.1360 -0.2446
   39PAPC   D1A  463   3.681   5.706  11.457  0.1423  0.0009  0.0957
   39PAPC   D2A  464   4.090   5.408  11.351 -0.3646 -0.0333 -0.1661
   39PAPC   D3A  465   3.935   5.404  11.751  0.0770 -0.1986  0.2216
   39PAPC   D4A  466   3.952   5.663  12.126  0.0650 -0.0396  0.2446
   39PAPC   C5A  467   3.681   5.503  12.376  0.4052  0.0776  0.0306
   39PAPC   C1B  468   3.431   4.988  11.729  0.0261 -0.2101  0.1763
   39PAPC   C2B  469   3.380   4.532  11.958 -0.1278  0.0465  0.0873
   39PAPC   C3B  470   3.624   4.160  12.070  0.0092  0.1874  0.1021
   39PAPC   C4B  471   3.807   3.808  12.265 -0.1070 -0.1915  0.2536
   40PAPC   NC3  472   6.957   5.795   7.673 -0.0957  0.1065 -0.1295
   40PAPC   PO4  473   6.635   5.959   7.934  0.1360 -0.4044  0.0941
   40PAPC   GL1  474   6.680   6.138   7.462 -0.1863  0.0748  0.0692
   40PAPC   GL2  475   6.367   6.296   7.411  0.0747 -0.1968  0.2282
   40PAPC   D1A  476   6.445   5.915   7.115 -0.1423  0.2326  0.0824
   40PAPC   D2A  477   6.364   6.368   6.914  0.0722 -0.1450 -0.0259
   40PAPC   D3A  478   6.263   6.547   6.546  0.0189 -0.1052  0.0919
   40PAPC   D4A  479   6.102   6.816   6.842  0.1272  0.1328  0.0621
   40PAPC   C5A  480   5.815   6.749   7.126  0.2163  0.0036  0.3286
   40PAPC   C1B  481   5.970   6.215   7.076  0.0987 -0.2154  0.0822
   40PAPC   C2B  482   5.844   6.363   6.675 -0.1025  0.0927 -0.1391
   40PAPC   C3B  483   5.846   6.429   6.232  0.5108 -0.0487  0.1599
   40PAPC   C4B  484   5.882   6.358   5.819  0.1057 -0.0896  0.1500
   41PAPC   NC3  485   6.538   4.959   7.569 -0.0931 -0.0362 -0.1108
   41PAPC   PO4  486   6.290   5.106   7.872  0.1125 -0.1053  0.2681
   41PAPC   GL1  487   6.288   5.395   7.383 -0.0531 -0.0717  0.0796
   41PAPC   GL2  488   6.178   5.750   7.509 -0.1436  0.0049  0.4146
   41PAPC   D1A  489   6.575   5.489   7.206 -0.2765  0.0202  0.1525
   41PAPC   D2A  490   6.681   5.064   7.131  0.2572  0.1058 -0.0572
   41PAPC   D3A  491   6.677   5.207   6.672 -0.3695 -0.1848  0.2266
   41PAPC   D4A  492   6.552   5.519   6.641 -0.1733 -0.1759  0.0384
   41PAPC   C5A  493   6.541   5.646   6.264  0.5105  0.1821  0.1127
   41PAPC   C1B  494   5.778   5.746   7.411  0.2512  0.2556  0.0286
   41PAPC   C2B  495   5.536   5.648   7.006 -0.0046  0.1523  0.0193
   41PAPC   C3B  496   5.590   5.888   6.550  0.1830 -0.0977  0.0427
   41PAPC   C4B  497   5.580   5.950   6.143 -0.0718 -0.1737 -0.0601
   42PAPC   NC3  498   5.291   1.711   9.168 -0.0487  0.2425  0.0900
   42PAPC   PO4  499   5.076   1.337   9.472  0.0502  0.2486  0.2555
   42PAPC   GL1  500   4.859   1.516   9.777  0.1338  0.2040 -0.0385
   42PAPC   GL2  501   4.884   1.874   9.853 -0.1652 -0.2091 -0.0206
   42PAPC   D1A  502   4.388   1.571   9.981 -0.3384 -0.0277  0.1379
   42PAPC   D2A  503   4.531   1.754  10.272  0.1310 -0.1899  0.1590
   42PAPC   D3A  504   4.124   1.971  10.131  0.2273 -0.0750  0.1640
   42PAPC   D4A  505   4.336   2.301  10.366 -0.0275 -0.0163  0.3192
   42PAPC   C5A  506   4.505   2.578  10.180 -0.0780 -0.0435  0.2526
   42PAPC   C1B  507   4.533   2.158   9.829  0.3784 -0.1896  0.3470
   42PAPC   C2B  508   4.174   2.339   9.765 -0.0439 -0.3083 -0.2823
   42PAPC   C3B  509   4.032   2.709  10.006 -0.1705 -0.1663 -0.1143
   42PAPC   C4B  510   3.710   2.575  10.370 -0.2196  0.0989  0.0637
   43PAPC   NC3  511   6.708   0.359   8.063 -0.2046  0.0032 -0.2697
   43PAPC   PO4  512   6.271   0.515   7.846 -0.2488  0.1765 -0.1655
   43PAPC   GL1  513   5.914   0.481   7.590 -0.2977 -0.1279 -0.1310
   43PAPC   GL2  514   5.838   0.743   7.415 -0.2572 -0.1857  0.0637
   43PAPC   D1A  515   5.562   0.182   7.527 -0.0849 -0.2359 -0.0101
   43PAPC   D2A  516   5.398   0.196   7.094 -0.0390  0.2329 -0.0178
   43PAPC   D3A  517   5.710   0.469   7.096  0.1796 -0.2561 -0.0710
   43PAPC   D4A  518   5.599   0.487   6.725 -0.2301  0.0987  0.0469
   43PAPC   C5A  519   5.217   0.294   6.660  0.0088 -0.2515 -0.0056
   43PAPC   C1B  520   6.017   1.015   7.118 -0.3619  0.1561  0.0682
   43PAPC   C2B  521   6.212   1.025   6.696  0.0971  0.2603  0.1654
   43PAPC   C3B  522   6.256   1.255   6.317  0.2337 -0.0753  0.1065
   43PAPC   C4B  523   6.444   1.518   5.972 -0.2676 -0.1756  0.1610
   44PAPC   NC3  524   1.913   2.192   3.622 -0.3075  0.0587 -0.0733
   44PAPC   PO4  525   1.487   2.237   3.860 -0.0977  0.1279  0.0648
   44PAPC   GL1  526   1.511   2.228   4.309 -0.1193  0.2632 -0.0771
   44PAPC   GL2  527   1.539   1.915   4.401 -0.1009  0.0663 -0.0712
   44PAPC   D1A  528   1.594   2.502   4.606 -0.2220  0.0073 -0.0596
   44PAPC   D2A  529   1.380   2.324   4.991  0.1684  0.4383 -0.0918
   44PAPC   D3A  530   1.609   2.682   5.121  0.0160 -0.0328 -0.0524
   44PAPC   D4A  531   1.301   2.609   5.479 -0.2137 -0.1625  0.3091
   44PAPC   C5A  532   1.262   2.228   5.628  0.2306 -0.1201 -0.0620
   44PAPC   C1B  533   1.288   1.882   4.766  0.0326 -0.0886 -0.1260
   44PAPC   C2B  534   1.117   1.921   5.169  0.2102 -0.0470 -0.0818
   44PAPC   C3B  535   1.011   1.799   5.581 -0.0783  0.1936 -0.1173
   44PAPC   C4B  536   0.827   1.610   5.942  0.0629  0.1121  0.1027
   45PAPC   NC3  537   0.577   4.617   3.423  0.1759 -0.0850 -0.1703
   45PAPC   PO4  538   0.298   4.238   3.405 -0.1285 -0.0149  0.0249
   45PAPC   GL1  539   0.518   4.157   3.856  0.1558  0.0254  0.1126
   45PAPC   GL2  540   0.453   3.889   4.032 -0.0751 -0.1644 -0.1581
   45PAPC   D1A  541   0.632   4.401   4.277 -0.3093 -0.0039 -0.3939
   45PAPC   D2A  542   0.595   4.764   3.921 -0.2842  0.2144  0.1117
   45PAPC   D3A  543   1.091   4.940   3.960 -0.2514  0.1221  0.4328
   45PAPC   D4A  544   1.256   4.716   4.234  0.1699 -0.0854 -0.2259
   45PAPC   C5A  545   1.087   4.523   4.587  0.1744  0.0807 -0.1550
   45PAPC   C1B  546   0.409   3.980   4.451 -0.2071 -0.3168 -0.0143
   45PAPC   C2B  547   0.448   4.118   4.893  0.2854 -0.0435  0.1838
   45PAPC   C3B  548   0.256   4.253   5.240  0.1446 -0.0187  0.1261
   45PAPC   C4B  549   0.051   4.102   5.540 -0.0947  0.2188 -0.0032
   46PAPC   NC3  550   5.023   2.987   4.190 -0.0656  0.0635  0.2316
   46PAPC   PO4  551   5.097   3.441   4.045  0.1416  0.3464  0.0255
   46PAPC   GL1  552   4.947   3.594   4.390 -0.2897  0.2462  0.2187
   46PAPC   GL2  553   4.838   3.800   4.488  0.4428  0.1497  0.0934
   46PAPC   D1A  554   4.898   3.330   4.794 -0.0159  0.1863 -0.0831
   46PAPC   D2A  555   5.133   2.977   4.671  0.0328 -0.3653  0.3272
   46PAPC   D3A  556   5.154   2.954   5.010  0.1209  0.2981  0.0297
   46PAPC   D4A  557   5.351   3.293   5.014  0.0482  0.1967 -0.1699
   46PAPC   C5A  558   5.680   3.359   5.299  0.3387  0.3386 -0.2942
   46PAPC   C1B  559   4.923   3.784   4.911 -0.2407  0.0126  0.0502
   46PAPC   C2B  560   4.884   3.476   5.323 -0.1393  0.0869  0.2968
   46PAPC   C3B  561   4.754   3.497   5.718 -0.0084  0.2067  0.2990
   46PAPC   C4B  562   4.436   3.653   5.920  0.0415  0.2595 -0.2359
   47PAPC   NC3  563   1.053   0.221   3.592 -0.0874  0.0724  0.0428
   47PAPC   PO4  564   0.921   0.721   3.631 -0.4427 -0.1921  0.0647
   47PAPC   GL1  565   0.602   0.392   3.782  0.3716 -0.0532 -0.3249
   47PAPC   GL2  566   0.766   0.122   4.004 -0.2079  0.3959  0.1683
   47PAPC   D1A  567   0.378   0.284   4.255  0.0096  0.0014  0.1990
   47PAPC   D2A  568   0.273   0.669   4.173  0.2944 -0.1421 -0.0669
   47PAPC   D3A  569   0.614   0.674   4.517  0.0859 -0.3767 -0.1453
   47PAPC   D4A  570   0.246   0.443   4.707  0.0630  0.2354 -0.2566
   47PAPC   C5A  571   0.370   0.408   5.145  0.1278  0.0852  0.1215
   47PAPC   C1B  572   0.956   0.276   4.356  0.5378 -0.1400 -0.1771
   47PAPC   C2B  573   0.789   0.307   4.819 -0.3444 -0.3740 -0.0886
   47PAPC   C3B  574   0.869   0.259   5.170 -0.0444  0.2049  0.3585
   47PAPC   C4B  575   0.868   0.050   5.505 -0.0050 -0.0566  0.1025
   48PAPC   NC3  576   4.756   0.175   3.841  0.0656  0.1775 -0.1299
   48PAPC   PO4  577   4.465   0.202   3.529  0.1536  0.0499  0.0176
   48PAPC   GL1  578   4.172   0.453   3.910  0.0191 -0.1013 -0.2309
   48PAPC   GL2  579   4.381   0.424   4.195  0.1256  0.1754  0.0884
   48PAPC   D1A  580   3.837   0.617   4.106 -0.1349  0.2945  0.0219
   48PAPC   D2A  581   3.718   0.147   4.225 -0.0010  0.0943  0.0538
   48PAPC   D3A  582   4.046   0.264   4.513 -0.0838  0.2640  0.0681
   48PAPC   D4A  583   4.165  -0.056   4.805 -0.0564 -0.1506 -0.1344
   48PAPC   C5A  584   4.211   0.005   5.205  0.0071  0.0329 -0.0204
   48PAPC   C1B  585   4.518   0.188   4.559 -0.1305 -0.0944 -0.3776
   48PAPC   C2B  586   4.565   0.293   4.991 -0.1887  0.1745 -0.1764
   48PAPC   C3B  587   4.604   0.272   5.307 -0.4321  0.0284 -0.1704
   48PAPC   C4B  588   4.746   0.206   5.805  0.2230  0.2356  0.3620
   49PAPC   NC3  589  -0.015   6.927   3.669  0.1416  0.0373  0.2046
   49PAPC   PO4  590   0.421   6.997   3.639  0.0396 -0.2693  0.1071
   49PAPC   GL1  591   0.370   6.727   3.924 -0.0277 -0.0081 -0.1372
   49PAPC   GL2  592   0.296   6.949   4.152  0.1013 -0.1153 -0.0013
   49PAPC   D1A  593   0.654   6.525   4.247 -0.0096 -0.1069 -0.1199
   49PAPC   D2A  594   1.013   6.239   3.975  0.3904 -0.2107 -0.1634
   49PAPC   D3A  595   1.122   6.461   4.347 -0.4325  0.0454  0.0715
   49PAPC   D4A  596   1.049   6.893   4.423  0.4577 -0.0838  0.0547
   49PAPC   C5A  597   0.774   7.047   4.185  0.0740  0.3542  0.0874
   49PAPC   C1B  598   0.333   7.254   4.450  0.1781  0.1026 -0.3249
   49PAPC   C2B  599   0.368   7.394   4.845 -0.0954 -0.0588 -0.0035
   49PAPC   C3B  600   0.572   7.311   5.138  0.1822 -0.0949  0.1954
   49PAPC   C4B  601   0.917   6.997   5.247 -0.2247 -0.1398 -0.1208
   50PAPC   NC3  602   5.165   4.224   3.859  0.2221  0.0635  0.1820
   50PAPC   PO4  603   5.105   4.613   4.076 -0.1920 -0.2525  0.2525
   50PAPC   GL1  604   5.287   4.806   4.403 -0.3247  0.0649  0.1295
   50PAPC   GL2  605   5.081   4.751   4.622 -0.0243 -0.3707 -0.2026
   50PAPC   D1A  606   5.639   4.702   4.716 -0.0261  0.0327  0.0719
   50PAPC   D2A  607   5.303   4.725   5.062  0.0712  0.2547 -0.0066
   50PAPC   D3A  608   5.177   4.285   4.887  0.1808  0.0831 -0.1897
   50PAPC   D4A  609   5.078   4.103   5.259 -0.0028  0.1573 -0.0010
   50PAPC   C5A  610   5.052   3.911   5.676 -0.0920 -0.0059 -0.1748
   50PAPC   C1B  611   4.745   4.612   4.974  0.0469  0.0639 -0.2259
   50PAPC   C2B  612   4.818   4.585   5.340  0.3320 -0.2772 -0.1979
   50PAPC   C3B  613   4.986   4.420   5.652 -0.2353  0.1006  0.1458
   50PAPC   C4B  614   5.396   4.354   5.820  0.0919  0.0656 -0.2635
   51POPC   NC3  615   2.637   3.848   8.516  0.0944 -0.2335  0.3190
   51POPC   PO4  616   3.111   3.703   8.380  0.0163 -0.0413 -0.1443
   51POPC   GL1  617   3.194   3.481   8.109 -0.2823  0.2591  0.0211
   51POPC   GL2  618   3.053   3.496   7.914 -0.0116 -0.1637 -0.0913
   51POPC   C1A  619   3.500   3.162   8.006  0.1348 -0.1722 -0.0159
   51POPC   D2A  620   3.757   2.954   7.968 -0.1342  0.2479 -0.1734
   51POPC   C3A  621   3.970   2.628   7.609  0.2302 -0.2450 -0.2929
   51POPC   C4A  622   3.987   2.247   7.396 -0.4060 -0.0951 -0.2106
   51POPC   C1B  623   3.268   3.330   7.497  0.0945  0.0896 -0.0478
   51POPC   C2B  624   3.471   3.203   7.185 -0.0858 -0.0609  0.0453
   51POPC   C3B  625   3.589   2.857   6.863  0.2271 -0.2626  0.1679
   51POPC   C4B  626   3.363   2.494   6.798 -0.1011 -0.4126  0.1009
   52POPC   NC3  627   0.470   5.669   7.580 -0.1119 -0.1089  0.3571
   52POPC   PO4  628   0.868   5.964   7.431  0.2457 -0.0518 -0.0264
   52POPC   GL1  629   0.501   6.080   7.130  0.0185  0.3176 -0.2951
   52POPC   GL2  630   0.447   5.864   7.107 -0.3288 -0.0587  0.2055
   52POPC   C1A  631   0.529   6.263   6.802  0.0698  0.0691  0.0780
   52POPC   D2A  632   0.745   6.347   6.480  0.0782 -0.1074  0.1847
   52POPC   C3A  633   0.657   6.310   6.060 -0.0039 -0.3684 -0.0106
   52POPC   C4A  634   0.821   6.185   5.642 -0.0346  0.0292  0.0362
   52POPC   C1B  635   0.186   5.721   6.764 -0.0894  0.1500  0.0456
   52POPC   C2B  636   0.121   5.726   6.384 -0.2206 -0.4455  0.0727
   52POPC   C3B  637   0.236   5.786   5.867  0.0109  0.2252 -0.2823
   52POPC   C4B  638   0.452   5.620   5.392 -0.0006 -0.2487 -0.3196
   53POPC   NC3  639   7.967   6.114   7.883 -0.0578  0.1609  0.0371
   53POPC   PO4  640   7.604   6.069   7.590 -0.1031  0.0978  0.0770
   53POPC   GL1  641   7.182   6.056   7.349  0.0699 -0.0873  0.0888
   53POPC   GL2  642   7.038   6.414   7.298 -0.1600 -0.0626  0.3849
   53POPC   C1A  643   7.050   5.692   7.062 -0.1595 -0.0657  0.0540
   53POPC   D2A  644   7.033   5.651   6.735 -0.1747 -0.4011 -0.0305
   53POPC   C3A  645   7.072   5.734   6.284  0.1921 -0.1683 -0.0918
   53POPC   C4A  646   7.155   5.938   5.919  0.2608  0.1534  0.3565
   53POPC   C1B  647   6.920   6.179   6.911 -0.0317 -0.0071 -0.0279
   53POPC   C2B  648   6.721   6.050   6.579 -0.1842  0.2117 -0.1273
   53POPC   C3B  649   6.616   6.304   6.282  0.0341  0.0733 -0.0562
   53POPC   C4B  650   6.315   6.456   6.029 -0.0124 -0.2452  0.2049
   54POPC   NC3  651   4.129  -0.240   7.970  0.0861  0.0382  0.1737
   54POPC   PO4  652   4.456  -0.534   7.946  0.2687  0.3802 -0.2448
   54POPC   GL1  653   4.609  -0.202   7.671 -0.2592  0.1948  0.2217
   54POPC   GL2  654   4.375   0.047   7.507  0.0101  0.2928 -0.0993
   54POPC   C1A  655   4.673  -0.247   7.264  0.1212 -0.3442 -0.0357
   54POPC   D2A  656   4.596  -0.284   6.824 -0.1449 -0.0119 -0.3803
   54POPC   C3A  657   4.681   0.040   6.632 -0.0826 -0.0468 -0.1793
   54POPC   C4A  658   4.816   0.359   6.316 -0.0265 -0.0689 -0.1866
   54POPC   C1B  659   4.384   0.163   7.067  0.0010  0.0168  0.1866
   54POPC   C2B  660   4.279   0.341   6.562 -0.2790  0.3291  0.0130
   54POPC   C3B  661   4.045   0.670   6.591  0.0782  0.4223  0.2289
   54POPC   C4B  662   4.189   1.102   6.479 -0.2068 -0.1584  0.3071
   55POPC   NC3  663   0.606   6.455   7.476 -0.2402  0.0833 -0.0520
   55POPC   PO4  664   0.823   6.839   7.272  0.0626  0.2354 -0.2266
   55POPC   GL1  665   1.036   7.213   7.082  0.4306 -0.1069 -0.0129
   55POPC   GL2  666   1.258   7.418   7.280 -0.1951 -0.0079  0.3319
   55POPC   C1A  667   1.122   7.367   6.707  0.1627  0.1516  0.5083
   55POPC   D2A  668   1.246   7.432   6.231  0.1015  0.0302 -0.0313
   55POPC   C3A  669   1.293   7.366   5.859  0.0962  0.1049 -0.0603
   55POPC   C4A  670   1.285   7.823   5.684 -0.0287 -0.1804 -0.0339
   55POPC   C1B  671   1.526   7.448   6.942  0.0824 -0.2635 -0.1298
   55POPC   C2B  672   1.607   7.588   6.592  0.0181 -0.1748  0.1267
   55POPC   C3B  673   1.763   7.747   6.158 -0.2228 -0.3287  0.0620
   55POPC   C4B  674   2.013   7.920   6.050 -0.0713 -0.0239  0.3317
   56POPC   NC3  675   5.848   7.119   7.888  0.1333  0.2814  0.0922
   56POPC   PO4  676   5.662   6.731   7.775  0.1241 -0.2319 -0.0128
   56POPC   GL1  677   5.322   6.789   7.430 -0.4135 -0.3290 -0.1727
   56POPC   GL2  678   5.294   7.118   7.370  0.0556 -0.3853 -0.4964
   56POPC   C1A  679   4.926   6.778   7.118 -0.4118 -0.0250  0.0431
   56POPC   D2A  680   4.831   6.713   6.738  0.2517 -0.1416 -0.0506
   56POPC   C3A  681   4.816   6.987   6.412  0.2585 -0.1642  0.2846
   56POPC   C4A  682   4.845   7.295   6.165  0.0005  0.2859  0.2721
   56POPC   C1B  683   5.404   6.892   6.900 -0.0276  0.0445 -0.1633
   56POPC   C2B  684   5.671   6.817   6.542  0.1386 -0.0634 -0.1937
   56POPC   C3B  685   5.777   6.910   6.128 -0.1858  0.0978 -0.1775
   56POPC   C4B  686   5.759   7.120   5.752 -0.1188  0.1895  0.3299
   57POPC   NC3  687   5.627   2.419   3.495  0.1402  0.1487  0.3012
   57POPC   PO4  688   5.970   2.340   3.885 -0.2166 -0.0940  0.2609
   57POPC   GL1  689   5.822   2.342   4.266  0.0075  0.2192 -0.1862
   57POPC   GL2  690   5.561   2.166   4.437  0.0505  0.0207  0.1236
   57POPC   C1A  691   6.082   2.058   4.481  0.3285  0.1104  0.0573
   57POPC   D2A  692   6.460   1.970   4.526  0.0111 -0.0173 -0.0268
   57POPC   C3A  693   6.818   2.120   4.809  0.1399 -0.2253  0.2022
   57POPC   C4A  694   7.089   2.318   5.108  0.0988 -0.0600  0.2348
   57POPC   C1B  695   5.754   2.318   4.892  0.0186  0.1975 -0.1034
   57POPC   C2B  696   5.870   2.366   5.303 -0.1304  0.1529  0.0705
   57POPC   C3B  697   6.013   2.202   5.721  0.0494  0.1780 -0.0168
   57POPC   C4B  698   6.158   2.461   6.103  0.3029 -0.3651 -0.1175
   58POPC   NC3  699   4.803   2.063   3.782 -0.1690  0.1014  0.0066
   58POPC   PO4  700   4.878   2.479   3.879  0.1322 -0.2909 -0.1193
   58POPC   GL1  701   4.995   2.477   4.330 -0.0288 -0.1217 -0.0273
   58POPC   GL2  702   4.760   2.572   4.607 -0.0497  0.1536  0.0648
   58POPC   C1A  703   5.275   2.459   4.662 -0.1404 -0.0224 -0.1447
   58POPC   D2A  704   5.330   2.426   5.183  0.0370  0.0589 -0.0616
   58POPC   C3A  705   5.458   2.416   5.534  0.1410 -0.0776 -0.1508
   58POPC   C4A  706   5.536   2.372   5.963 -0.0405 -0.0070 -0.0561
   58POPC   C1B  707   4.903   2.537   5.056  0.1843  0.2519  0.2561
   58POPC   C2B  708   4.961   2.689   5.499  0.2668 -0.2147  0.0548
   58POPC   C3B  709   5.061   3.105   5.571 -0.2526  0.1451 -0.4500
   58POPC   C4B  710   5.301   3.502   5.576 -0.2168 -0.6429  0.2127
   59POPC   NC3  711   7.429   0.436   3.781 -0.6494  0.2153 -0.0671
   59POPC   PO4  712   6.981   0.344   3.822  0.1388 -0.1166  0.1431
   59POPC   GL1  713   7.198   0.205   4.151  0.0660 -0.0040  0.4099
   59POPC   GL2  714   6.967   0.009   4.336 -0.0007  0.1635 -0.0823
   59POPC   C1A  715   7.376   0.148   4.553 -0.1285 -0.0701 -0.2966
   59POPC   D2A  716   7.176   0.228   5.019  0.0770  0.2178  0.1794
   59POPC   C3A  717   7.301   0.435   5.415 -0.0182  0.0748  0.0751
   59POPC   C4A  718   7.371   0.212   5.760 -0.0390  0.1058 -0.1724
   59POPC   C1B  719   6.978  -0.110   4.703  0.2401 -0.0943 -0.1326
   59POPC   C2B  720   6.971  -0.214   5.129  0.2015 -0.2303 -0.0422
   59POPC   C3B  721   7.235  -0.537   5.359 -0.0978  0.0576 -0.0751
   59POPC   C4B  722   7.196  -0.551   5.697 -0.2176 -0.0373  0.0532
   60POPC   NC3  723   2.814   2.388   4.084 -0.2575 -0.0497 -0.3758
   60POPC   PO4  724   2.958   1.938   4.281 -0.1791 -0.0329 -0.0193
   60POPC   GL1  725   3.191   1.846   4.724 -0.1343 -0.1687  0.1015
   60POPC   GL2  726   3.430   1.982   4.689  0.0189  0.4210  0.0706
   60POPC   C1A  727   3.160   1.663   5.140 -0.0820 -0.0800 -0.1671
   60POPC   D2A  728   2.953   1.579   5.425 -0.1081 -0.1460 -0.2958
   60POPC   C3A  729   3.043   1.217   5.460 -0.0959 -0.2280  0.1515
   60POPC   C4A  730   2.981   0.801   5.626 -0.2780 -0.2100 -0.1281
   60POPC   C1B  731   3.559   1.927   5.162 -0.0866  0.2495 -0.0270
   60POPC   C2B  732   3.545   1.839   5.516 -0.1674  0.0424 -0.1815
   60POPC   C3B  733   3.547   2.112   5.709  0.2975  0.0679  0.0761
   60POPC   C4B  734   3.773   2.462   6.026  0.0585  0.1218  0.0640
   61POPC   NC3  735   3.736   5.606   3.306  0.0779  0.1130  0.1193
   61POPC   PO4  736   4.011   5.898   3.623  0.1515  0.2036 -0.0755
   61POPC   GL1  737   3.758   6.050   4.033  0.4036  0.2772  0.1354
   61POPC   GL2  738   3.939   6.186   4.273 -0.0749  0.0817 -0.0097
   61POPC   C1A  739   3.349   5.994   4.148  0.3252 -0.0417 -0.1278
   61POPC   D2A  740   3.183   5.792   4.530 -0.2222  0.0271 -0.1372
   61POPC   C3A  741   3.040   5.927   4.952 -0.4741  0.1605  0.0628
   61POPC   C4A  742   3.338   5.738   5.320 -0.0965 -0.1380 -0.2078
   61POPC   C1B  743   4.071   6.390   4.662  0.0285 -0.0066  0.1849
   61POPC   C2B  744   4.109   6.391   5.102  0.1940  0.1180  0.1264
   61POPC   C3B  745   3.860   6.242   5.459 -0.1477  0.2266 -0.2411
   61POPC   C4B  746   3.565   6.020   5.658  0.2931  0.0137  0.0998
   62POPC   NC3  747   6.839   2.866   3.676 -0.0109  0.1470 -0.0947
   62POPC   PO4  748   7.186   2.703   3.916  0.1317  0.0231 -0.0440
   62POPC   GL1  749   7.003   2.886   4.257 -0.2468 -0.0490  0.0549
   62POPC   GL2  750   6.650   2.845   4.222 -0.2769  0.1407 -0.0131
   62POPC   C1A  751   7.187   3.141   4.574  0.2042  0.4102 -0.0578
   62POPC   D2A  752   7.334   3.325   4.836 -0.1041 -0.3144  0.0016
   62POPC   C3A  753   7.634   3.157   5.118  0.0959 -0.2151  0.3351
   62POPC   C4A  754   7.876   2.913   5.178 -0.3292  0.0776  0.1607
   62POPC   C1B  755   6.444   3.130   4.469 -0.4892  0.1345  0.2575
   62POPC   C2B  756   6.103   3.196   4.718 -0.0264  0.0397 -0.3194
   62POPC   C3B  757   6.152   3.291   5.159 -0.1103 -0.3707 -0.1148
   62POPC   C4B  758   6.040   3.134   5.535 -0.0946  0.1703  0.0550
   63DPSM   NC3  759   6.405   7.426   7.918  0.2143 -0.0574 -0.0137
   63DPSM   PO4  760   6.437   7.018   7.920 -0.0888  0.0960  0.0185
   63DPSM   AM1  761   6.507   7.207   7.499 -0.1778  0.0322  0.2564
   63DPSM   AM2  762   6.868   7.300   7.528 -0.1373  0.0523  0.0855
   63DPSM   T1A  763   6.357   7.172   7.127 -0.0493  0.2221 -0.1340
   63DPSM   C2A  764   6.406   7.258   6.741 -0.2729 -0.2866  0.1128
   63DPSM   C3A  765   6.591   7.267   6.276 -0.3388 -0.0873  0.3338
   63DPSM   C1B  766   6.940   7.169   7.026  0.0658 -0.1876 -0.1448
   63DPSM   C2B  767   7.040   7.289   6.583  0.0307  0.2254 -0.0844
   63DPSM   C3B  768   7.235   7.526   6.321  0.0945  0.1994 -0.0552
   63DPSM   C4B  769   6.974   7.632   6.018 -0.0533  0.1365 -0.0611
   64DPSM   NC3  770   6.451   3.801   7.750 -0.2573  0.2098  0.2730
   64DPSM   PO4  771   6.649   4.272   7.563 -0.0339  0.0254 -0.3838
   64DPSM   AM1  772   6.697   4.170   7.167 -0.0335 -0.4402  0.1379
   64DPSM   AM2  773   6.785   3.954   7.122  0.0482  0.1497  0.2829
   64DPSM   T1A  774   6.614   4.174   6.674  0.0080 -0.0235  0.1420
   64DPSM   C2A  775   6.657   4.132   6.323 -0.1735 -0.2696 -0.0729
   64DPSM   C3A  776   6.747   4.289   6.007 -0.2010  0.0599  0.2860
   64DPSM   C1B  777   6.867   3.699   6.799 -0.1267 -0.1758 -0.0784
   64DPSM   C2B  778   6.815   3.625   6.425  0.1290  0.0096  0.0130
   64DPSM   C3B  779   6.700   3.733   6.009 -0.1069 -0.0967 -0.0851
   64DPSM   C4B  780   6.778   3.920   5.625 -0.1314 -0.0300 -0.0819
   65DPSM   NC3  781   3.057   5.369   8.012 -0.2314 -0.0417 -0.0497
   65DPSM   PO4  782   3.144   4.942   8.155  0.1550 -0.3695 -0.3899
   65DPSM   AM1  783   3.425   5.083   7.686 -0.0104  0.0136  0.0956
   65DPSM   AM2  784   3.805   5.062   7.768 -0.1641  0.0671 -0.0058
   65DPSM   T1A  785   3.681   5.184   7.244 -0.1051 -0.1479  0.2150
   65DPSM   C2A  786   3.887   4.948   7.017  0.1943 -0.1030 -0.3156
   65DPSM   C3A  787   3.735   4.574   6.812  0.0988  0.0480 -0.1727
   65DPSM   C1B  788   3.585   4.735   7.430  0.0871  0.0865  0.0036
   65DPSM   C2B  789   3.560   4.146   7.626  0.0786 -0.2399 -0.0947
   65DPSM   C3B  790   3.580   3.709   7.776  0.2066 -0.1493  0.1864
   65DPSM   C4B  791   3.761   3.326   7.649 -0.4060  0.0703 -0.0929
   66DPSM   NC3  792   8.282   0.979   7.879  0.0553 -0.0857 -0.4878
   66DPSM   PO4  793   7.907   1.210   7.762 -0.1129  0.5135  0.0338
   66DPSM   AM1  794   7.760   1.272   7.373  0.0746 -0.3007  0.0940
   66DPSM   AM2  795   7.556   1.680   7.293  0.1309  0.0041 -0.2596
   66DPSM   T1A  796   7.675   1.317   6.944  0.3539 -0.1626  0.2213
   66DPSM   C2A  797   7.783   1.279   6.567 -0.2091  0.4271 -0.1846
   66DPSM   C3A  798   7.670   1.468   6.179 -0.2460  0.0098  0.2310
   66DPSM   C1B  799   7.134   1.850   7.036 -0.3200 -0.0997 -0.2573
   66DPSM   C2B  800   6.875   1.724   6.778  0.0736  0.0768  0.0953
   66DPSM   C3B  801   6.574   1.708   6.375  0.0780 -0.3760  0.4128
   66DPSM   C4B  802   6.280   1.967   6.120  0.0480  0.0932  0.1418
   67DPSM   NC3  803   1.877   5.174   7.327 -0.0499  0.0290 -0.1021
   67DPSM   PO4  804   1.695   5.547   7.359 -0.3100 -0.3529  0.1643
   67DPSM   AM1  805   1.358   5.450   7.160 -0.1475 -0.0718  0.1107
   67DPSM   AM2  806   1.425   5.090   7.028 -0.1831  0.1429 -0.1587
   67DPSM   T1A  807   1.272   5.481   6.762  0.0446  0.3683  0.3217
   67DPSM   C2A  808   1.280   5.484   6.312 -0.1084 -0.0179 -0.1239
   67DPSM   C3A  809   1.102   5.476   6.073  0.3050  0.1327 -0.3711
   67DPSM   C1B  810   1.423   5.069   6.567 -0.4982 -0.0189  0.1177
   67DPSM   C2B  811   1.372   4.993   6.161  0.0857 -0.0996 -0.2044
   67DPSM   C3B  812   1.465   4.785   5.763 -0.1349 -0.3114  0.1232
   67DPSM   C4B  813   1.278   4.711   5.470  0.0254 -0.0865 -0.1137
   68DPSM   NC3  814   6.667   1.462   7.759 -0.2926 -0.1880  0.1088
   68DPSM   PO4  815   7.039   1.268   8.069  0.0077  0.2710 -0.1095
   68DPSM   AM1  816   7.075   1.109   7.699 -0.0081  0.1104 -0.2603
   68DPSM   AM2  817   6.774   1.044   7.436 -0.1177  0.0185  0.1214
   68DPSM   T1A  818   7.288   0.891   7.317 -0.2133  0.2381 -0.1089
   68DPSM   C2A  819   7.595   0.868   7.134 -0.1654  0.4221  0.1732
   68DPSM   C3A  820   7.733   0.817   6.740 -0.1357  0.2430 -0.0712
   68DPSM   C1B  821   6.510   1.162   7.087 -0.1928  0.0341 -0.0333
   68DPSM   C2B  822   6.592   1.322   6.749  0.1284 -0.4061  0.0151
   68DPSM   C3B  823   6.793   1.184   6.359  0.2543 -0.0847  0.1179
   68DPSM   C4B  824   6.866   1.282   5.907  0.1548 -0.1220  0.0501
   69DPSM   NC3  825   4.146   0.702   8.491 -0.4407 -0.1017 -0.1183
   69DPSM   PO4  826   4.557   0.923   8.396 -0.0892 -0.0812 -0.2122
   69DPSM   AM1  827   4.710   0.996   7.956  0.1999  0.1496  0.1047
   69DPSM   AM2  828   5.045   1.033   7.854 -0.2582 -0.1445 -0.2477
   69DPSM   T1A  829   4.726   0.968   7.500 -0.1647 -0.0723  0.0287
   69DPSM   C2A  830   4.766   0.978   7.083  0.1097 -0.0487 -0.0386
   69DPSM   C3A  831   4.594   1.118   6.736 -0.0849 -0.1250  0.0295
   69DPSM   C1B  832   5.175   1.266   7.509 -0.1044  0.2150 -0.0247
   69DPSM   C2B  833   5.160   1.385   7.070 -0.2253  0.1712 -0.0144
   69DPSM   C3B  834   4.991   1.441   6.674 -0.1621  0.1747 -0.1074
   69DPSM   C4B  835   4.734   1.372   6.300  0.2879 -0.0071 -0.2067
   70DPSM   NC3  836   1.728   2.368   8.287 -0.2113  0.1818 -0.0354
   70DPSM   PO4  837   1.892   2.843   8.338 -0.0119  0.0243 -0.0840
   70DPSM   AM1  838   1.940   2.898   7.856 -0.0091  0.3713  0.1717
   70DPSM   AM2  839   1.813   3.227   7.755 -0.2216 -0.2621 -0.1229
   70DPSM   T1A  840   2.043   2.691   7.506  0.2630  0.0063  0.1487
   70DPSM   C2A  841   2.242   2.576   7.148  0.1684 -0.1339 -0.2999
   70DPSM   C3A  842   2.328   2.794   6.728  0.1483 -0.0311 -0.2281
   70DPSM   C1B  843   1.885   3.197   7.376  0.0891 -0.0123  0.0239
   70DPSM   C2B  844   1.955   3.052   6.945  0.1073  0.1701 -0.0273
   70DPSM   C3B  845   1.751   3.325   6.549 -0.4332  0.0525 -0.1845
   70DPSM   C4B  846   1.623   3.342   6.106 -0.1319 -0.0372  0.1401
   71DPSM   NC3  847   4.973   4.222   8.208 -0.3856 -0.2322  0.1884
   71DPSM   PO4  848   4.588   4.612   8.240 -0.2342 -0.2093  0.3033
   71DPSM   AM1  849   4.441   4.379   7.860 -0.0235 -0.1661 -0.3016
   71DPSM   AM2  850   4.545   4.127   7.989 -0.1694  0.3606 -0.1255
   71DPSM   T1A  851   4.453   4.402   7.381 -0.2120 -0.1832 -0.2575
   71DPSM   C2A  852   4.218   4.591   7.089 -0.0414 -0.1418 -0.1755
   71DPSM   C3A  853   4.209   4.681   6.589  0.1554 -0.0850 -0.2723
   71DPSM   C1B  854   4.614   3.932   7.591 -0.3137  0.1364  0.0960
   71DPSM   C2B  855   4.456   3.929   7.189 -0.2624  0.1320 -0.1912
   71DPSM   C3B  856   4.385   3.914   6.796 -0.0378  0.4547 -0.0860
   71DPSM   C4B  857   4.063   4.220   6.690 -0.0544 -0.3876  0.1623
   72DPSM   NC3  858   0.612   4.506   7.465  0.4477 -0.1761 -0.2466
   72DPSM   PO4  859   0.891   4.254   7.758  0.1416 -0.0078  0.4961
   72DPSM   AM1  860   1.073   4.369   7.447 -0.1009 -0.0893  0.1837
   72DPSM   AM2  861   1.245   4.063   7.396 -0.2301  0.1768 -0.1160
   72DPSM   T1A  862   0.856   4.440   7.065 -0.1419  0.3005 -0.2329
   72DPSM   C2A  863   0.813   4.303   6.698  0.2039  0.1233  0.1069
   72DPSM   C3A  864   0.746   4.331   6.221  0.1796  0.1855 -0.2054
   72DPSM   C1B  865   1.062   3.863   6.962  0.0354  0.1176  0.1033
   72DPSM   C2B  866   1.134   3.960   6.554  0.2320 -0.1389  0.0966
   72DPSM   C3B  867   1.460   3.785   6.258  0.2862  0.3813 -0.3522
   72DPSM   C4B  868   1.872   3.783   6.385 -0.3333  0.1029 -0.0295
   73DPSM   NC3  869   2.238   4.237   7.396  0.0412 -0.0389  0.0703
   73DPSM   PO4  870   1.836   4.233   7.270 -0.0393  0.1232  0.1019
   73DPSM   AM1  871   1.838   4.540   6.873 -0.2282 -0.0309 -0.0601
   73DPSM   AM2  872   1.821   4.877   6.853  0.1331 -0.2227  0.4795
   73DPSM   T1A  873   1.944   4.408   6.484 -0.1486  0.1519  0.0053
   73DPSM   C2A  874   1.857   4.215   6.097  0.0689  0.0394  0.3103
   73DPSM   C3A  875   1.736   3.792   5.878 -0.1137 -0.2618  0.0396
   73DPSM   C1B  876   1.864   4.892   6.505 -0.3988  0.0071  0.3066
   73DPSM   C2B  877   1.857   4.851   6.057  0.0362  0.1527 -0.1338
   73DPSM   C3B  878   1.944   4.543   5.722 -0.3391  0.0422 -0.0886
   73DPSM   C4B  879   2.265   4.276   5.475 -0.1346  0.0460 -0.1196
   74DPSM   NC3  880   4.863  -0.296   8.073 -0.2575 -0.1961 -0.1615
   74DPSM   PO4  881   4.498   0.001   8.155 -0.2012  0.2109  0.1031
   74DPSM   AM1  882   4.742   0.221   7.913 -0.3793 -0.0151  0.1657
   74DPSM   AM2  883   4.890   0.512   7.720  0.3023 -0.4459 -0.0918
   74DPSM   T1A  884   4.966   0.093   7.490  0.1252 -0.1456 -0.0567
   74DPSM   C2A  885   4.939   0.113   7.061 -0.1687  0.3584  0.0639
   74DPSM   C3A  886   5.114  -0.153   6.812 -0.1240  0.1024 -0.2529
   74DPSM   C1B  887   4.684   0.452   7.335  0.0465 -0.0530  0.0812
   74DPSM   C2B  888   4.708   0.540   6.853 -0.2444 -0.0216 -0.1301
   74DPSM   C3B  889   4.609   0.745   6.473 -0.2240  0.0043 -0.0132
   74DPSM   C4B  890   4.361   0.625   6.170 -0.1350 -0.1785  0.4759
   75DPSM   NC3  891   1.263   5.709   7.583  0.0139  0.0837  0.0121
   75DPSM   PO4  892   0.905   5.445   7.504  0.3656  0.2987  0.3105
   75DPSM   AM1  893   0.929   5.166   7.137  0.1834 -0.0376 -0.2559
   75DPSM   AM2  894   0.981   4.895   7.292  0.0100  0.2823 -0.0024
   75DPSM   T1A  895   0.913   5.185   6.628  0.1676 -0.2456  0.1171
   75DPSM   C2A  896   0.744   5.129   6.240 -0.2473 -0.2929  0.1868
   75DPSM   C3A  897   0.605   5.269   5.847  0.3137 -0.0189  0.0204
   75DPSM   C1B  898   1.074   4.795   6.838 -0.0263  0.0952 -0.2145
   75DPSM   C2B  899   1.048   4.731   6.360 -0.2046 -0.3438  0.1144
   75DPSM   C3B  900   0.942   4.702   5.974 -0.1149 -0.1719 -0.5207
   75DPSM   C4B  901   0.659   4.633   5.795  0.0365  0.1256 -0.1680
   76DPSM   NC3  902   3.660   2.614   3.596 -0.0837 -0.0405 -0.2759
   76DPSM   PO4  903   3.722   2.776   4.001 -0.0332 -0.1834  0.2194
   76DPSM   AM1  904   3.992   2.664   4.436  0.2439 -0.0913 -0.2667
   76DPSM   AM2  905   4.295   2.753   4.451  0.0372  0.5665 -0.1572
   76DPSM   T1A  906   3.964   2.639   4.805 -0.2447 -0.0440  0.0099
   76DPSM   C2A  907   3.980   2.789   5.221  0.0714  0.1038 -0.0830
   76DPSM   C3A  908   4.023   2.762   5.683  0.0079 -0.1597  0.0605
   76DPSM   C1B  909   4.419   2.956   4.778 -0.0847  0.1168 -0.3261
   76DPSM   C2B  910   4.666   3.016   5.140 -0.0955  0.5554  0.4050
   76DPSM   C3B  911   4.577   3.045   5.627 -0.0773 -0.2023 -0.1773
   76DPSM   C4B  912   4.780   2.849   5.945  0.0367  0.3192  0.2742
   77DPSM   NC3  913   7.604   1.244   3.942  0.0049  0.0768  0.2261
   77DPSM   PO4  914   7.368   0.917   3.932 -0.2206 -0.0906  0.1025
   77DPSM   AM1  915   7.242   0.824   4.342 -0.2946  0.1916 -0.0936
   77DPSM   AM2  916   6.951   0.642   4.278 -0.2451  0.2453 -0.0096
   77DPSM   T1A  917   7.192   0.707   4.800  0.0125 -0.0262  0.0690
   77DPSM   C2A  918   7.044   0.802   5.175  0.2232  0.0071 -0.0185
   77DPSM   C3A  919   7.006   0.857   5.642  0.0567 -0.1648  0.1633
   77DPSM   C1B  920   6.884   0.381   4.654 -0.2494 -0.0978 -0.2530
   77DPSM   C2B  921   6.732   0.425   5.035  0.0258 -0.0085  0.0062
   77DPSM   C3B  922   6.813   0.240   5.382 -0.1213  0.4367 -0.2592
   77DPSM   C4B  923   7.048  -0.091   5.599 -0.2871 -0.2315 -0.0679
   78DPSM   NC3  924   4.881   6.033   3.936  0.0064 -0.3280 -0.0895
   78DPSM   PO4  925   4.982   5.559   3.866  0.0362  0.0051 -0.0653
   78DPSM   AM1  926   5.043   5.245   4.260 -0.1040  0.3244  0.0807
   78DPSM   AM2  927   4.812   5.035   4.312  0.0897  0.3323  0.2510
   78DPSM   T1A  928   5.065   5.207   4.748  0.2638 -0.0126  0.1707
   78DPSM   C2A  929   5.015   5.086   5.215  0.1887  0.3922  0.4479
   78DPSM   C3A  930   5.156   4.901   5.607  0.0544  0.1427  0.1208
   78DPSM   C1B  931   4.569   5.060   4.704  0.1719  0.0894  0.0299
   78DPSM   C2B  932   4.461   5.000   5.122 -0.1890 -0.0775 -0.2149
   78DPSM   C3B  933   4.451   5.103   5.502  0.1198  0.0278 -0.2337
   78DPSM   C4B  934   4.216   5.455   5.689  0.1753 -0.1257  0.0141
   79DPSM   NC3  935   3.498   3.168   4.140 -0.1315 -0.0712  0.1015
   79DPSM   PO4  936   3.091   3.287   4.086  0.0605  0.0134  0.1997
   79DPSM   AM1  937   3.033   3.213   4.409 -0.0095  0.1131  0.0541
   79DPSM   AM2  938   2.779   2.895   4.417 -0.3552 -0.3527 -0.0391
   79DPSM   T1A  939   2.775   3.505   4.645 -0.2329 -0.1725  0.0648
   79DPSM   C2A  940   2.744   3.771   4.931  0.2491  0.0747 -0.0397
   79DPSM   C3A  941   2.622   3.913   5.280  0.3329 -0.0368 -0.0851
   79DPSM   C1B  942   2.698   2.953   4.798 -0.0100  0.2802  0.1713
   79DPSM   C2B  943   2.663   3.255   5.135  0.0809 -0.0626 -0.0105
   79DPSM   C3B  944   2.593   3.451   5.501  0.1452  0.1906  0.0295
   79DPSM   C4B  945   2.594   3.729   5.715 -0.1760  0.0797  0.0052
   80DPSM   NC3  946   5.683   0.039   3.416  0.0077  0.2208  0.1097
   80DPSM   PO4  947   5.719  -0.016   3.751  0.0268  0.2555 -0.1396
   80DPSM   AM1  948   5.516   0.024   4.092  0.3091 -0.0375  0.0865
   80DPSM   AM2  949   5.167  -0.027   4.141 -0.1069 -0.0049 -0.2321
   80DPSM   T1A  950   5.554   0.057   4.588 -0.2954  0.1030 -0.0424
   80DPSM   C2A  951   5.696   0.153   5.031  0.0177 -0.0095  0.0571
   80DPSM   C3A  952   5.805  -0.016   5.297  0.0068 -0.0634  0.0904
   80DPSM   C1B  953   5.011   0.083   4.534 -0.1916  0.2291  0.0204
   80DPSM   C2B  954   5.021   0.110   4.911 -0.1211 -0.0135 -0.4472
   80DPSM   C3B  955   5.124   0.134   5.351 -0.1957 -0.1382  0.0037
   80DPSM   C4B  956   5.448   0.345   5.461 -0.1178 -0.1196  0.1282
   81DPSM   NC3  957   5.390   4.673   3.660 -0.1696  0.0510 -0.0533
   81DPSM   PO4  958   5.584   4.219   3.542 -0.1347  0.1516  0.2470
   81DPSM   AM1  959   5.570   4.292   4.054 -0.0950 -0.0429 -0.2198
   81DPSM   AM2  960   5.685   4.644   4.089  0.0898  0.0748  0.0707
   81DPSM   T1A  961   5.477   4.301   4.414  0.0404 -0.1174 -0.4314
   81DPSM   C2A  962   5.637   4.113   4.839  0.0762  0.0782 -0.0500
   81DPSM   C3A  963   5.555   4.277   5.278 -0.1097 -0.0377  0.1236
   81DPSM   C1B  964   5.966   4.321   4.433 -0.0978  0.1595  0.0298
   81DPSM   C2B  965   6.075   4.318   4.854  0.1549 -0.0099 -0.0703
   81DPSM   C3B  966   6.185   4.207   5.289 -0.1700 -0.0973  0.2825
   81DPSM   C4B  967   5.910   4.191   5.690  0.5273  0.1348  0.1519
   82DPSM   NC3  968   4.438   4.885   3.608 -0.1097  0.0417 -0.0242
   82DPSM   PO4  969   4.553   4.655   3.954 -0.0142  0.2652 -0.0663
   82DPSM   AM1  970   4.270   4.956   4.122 -0.1011 -0.3445  0.0472
   82DPSM   AM2  971   4.027   4.706   4.221  0.0827  0.1075  0.2043
   82DPSM   T1A  972   4.194   5.340   4.342  0.1258  0.1487 -0.1628
   82DPSM   C2A  973   4.145   5.482   4.748  0.0967  0.2437  0.2131
   82DPSM   C3A  974   4.214   5.444   5.210  0.1242  0.4866  0.0144
   82DPSM   C1B  975   4.024   4.932   4.602  0.1945 -0.2249  0.0499
   82DPSM   C2B  976   3.936   5.040   5.007  0.1053  0.0167  0.0231
   82DPSM   C3B  977   3.973   5.035   5.420  0.1705  0.0784  0.3546
   82DPSM   C4B  978   4.042   4.881   5.842 -0.0491  0.1879  0.0304
   83DPSM   NC3  979   0.087   5.455   3.381  0.0562 -0.2350 -0.0035
   83DPSM   PO4  980  -0.217   5.072   3.451  0.1621  0.1203  0.1476
   83DPSM   AM1  981  -0.106   5.199   3.791 -0.0183 -0.0189 -0.1464
   83DPSM   AM2  982  -0.316   5.439   4.000 -0.0150 -0.0306 -0.0227
   83DPSM   T1A  983   0.213   5.016   4.140 -0.0321 -0.1946  0.0897
   83DPSM   C2A  984   0.338   5.065   4.536 -0.0922  0.2063 -0.4960
   83DPSM   C3A  985   0.578   5.171   4.841  0.1742  0.0848  0.1509
   83DPSM   C1B  986  -0.109   5.462   4.395  0.0394 -0.1695 -0.1142
   83DPSM   C2B  987  -0.016   5.425   4.768 -0.1507  0.2132  0.0268
   83DPSM   C3B  988   0.069   5.410   5.134  0.0486 -0.1430  0.0637
   83DPSM   C4B  989   0.157   5.235   5.567  0.0977 -0.1475  0.0009
   84DPSM   NC3  990   6.776   5.962   3.792  0.0027  0.0143  0.1613
   84DPSM   PO4  991   6.497   5.603   3.728 -0.0102  0.2659 -0.0997
   84DPSM   AM1  992   6.639   5.483   4.118 -0.3474  0.0301  0.1384
   84DPSM   AM2  993   6.789   5.756   4.280  0.4729  0.1468 -0.3322
   84DPSM   T1A  994   6.663   5.320   4.495 -0.0658  0.2146 -0.3379
   84DPSM   C2A  995   6.855   5.315   4.878  0.1545  0.2616 -0.2616
   84DPSM   C3A  996   6.892   5.559   5.202 -0.1833 -0.1424  0.1699
   84DPSM   C1B  997   6.992   5.783   4.645 -0.0204  0.0473 -0.2220
   84DPSM   C2B  998   7.255   5.872   4.951  0.0083  0.1063  0.0255
   84DPSM   C3B  999   7.652   5.977   5.123  0.0850  0.3695 -0.0745
   84DPSM   C4B 1000   7.791   6.065   5.500 -0.0500 -0.1472  0.4133
   85DPSM   NC3 1001   3.851   6.416   3.637  0.0589  0.3529  0.0183
   85DPSM   PO4 1002   4.137   6.345   3.791 -0.0202 -0.1050  0.2668
   85DPSM   AM1 1003   4.196   6.584   4.175  0.0037 -0.2244  0.2190
   85DPSM   AM2 1004   4.520   6.508   4.297 -0.3046 -0.0699 -0.2445
   85DPSM   T1A 1005   4.158   6.891   4.567  0.1013  0.4209  0.1462
   85DPSM   C2A 1006   4.204   6.963   4.937  0.2242 -0.2173  0.0088
   85DPSM   C3A 1007   4.219   6.886   5.391 -0.2322  0.0745  0.3096
   85DPSM   C1B 1008   4.523   6.590   4.765  0.0135 -0.0972 -0.0250
   85DPSM   C2B 1009   4.625   6.570   5.111  0.3183  0.1547  0.0159
   85DPSM   C3B 1010   4.657   6.620   5.506  0.0744 -0.0054  0.0052
   85DPSM   C4B 1011   4.310   6.549   5.892  0.2258  0.2234  0.2373
   86DPSM   NC3 1012   1.946   1.977   4.088  0.0771 -0.1656  0.1421
   86DPSM   PO4 1013   2.251   2.327   3.992 -0.3923 -0.2597  0.1867
   86DPSM   AM1 1014   2.382   2.595   4.265  0.0983 -0.0343  0.1133
   86DPSM   AM2 1015   2.257   2.986   4.241 -0.3131 -0.1434  0.2348
   86DPSM   T1A 1016   2.477   2.509   4.693  0.1791 -0.3407 -0.1565
   86DPSM   C2A 1017   2.565   2.476   5.043  0.3239  0.1518 -0.0861
   86DPSM   C3A 1018   2.576   2.679   5.409 -0.1951 -0.1184 -0.0086
   86DPSM   C1B 1019   2.298   3.257   4.698  0.2464  0.1926 -0.3857
   86DPSM   C2B 1020   2.207   3.589   5.173  0.0609 -0.0865 -0.2262
   86DPSM   C3B 1021   2.003   3.824   5.488 -0.3187 -0.0737  0.0463
   86DPSM   C4B 1022   1.749   4.181   5.489  0.1484 -0.2125 -0.0965
   87DPSM   NC3 1023   1.508   5.928   3.246 -0.1108 -0.1465  0.3240
   87DPSM   PO4 1024   1.897   5.781   3.554 -0.0960 -0.0216 -0.3083
   87DPSM   AM1 1025   1.832   6.223   3.809 -0.2507 -0.0914  0.0875
   87DPSM   AM2 1026   1.518   6.303   3.843 -0.1370 -0.0415 -0.0065
   87DPSM   T1A 1027   1.842   6.333   4.213  0.0573 -0.1094 -0.2363
   87DPSM   C2A 1028   1.711   6.334   4.658  0.1158 -0.1237  0.0909
   87DPSM   C3A 1029   1.708   6.113   5.034  0.0135 -0.0501  0.1351
   87DPSM   C1B 1030   1.442   6.000   4.176 -0.1580  0.0648  0.2076
   87DPSM   C2B 1031   1.127   5.901   4.474 -0.1574  0.0431  0.3120
   87DPSM   C3B 1032   1.250   5.850   4.828 -0.2110  0.1418 -0.0237
   87DPSM   C4B 1033   1.358   5.640   5.124 -0.0290  0.0152  0.1758
   88DPSM   NC3 1034   7.099   1.598   3.264  0.0217  0.0939 -0.1174
   88DPSM   PO4 1035   7.049   1.301   3.647  0.2893  0.0744 -0.1118
   88DPSM   AM1 1036   7.050   1.511   4.010  0.1249  0.1225 -0.2884
   88DPSM   AM2 1037   7.192   1.344   4.184  0.0280 -0.0506 -0.1256
   88DPSM   T1A 1038   7.033   1.689   4.530 -0.0861 -0.2189 -0.2237
   88DPSM   C2A 1039   7.112   1.796   5.051  0.3701  0.2462 -0.2292
   88DPSM   C3A 1040   7.336   1.832   5.408  0.1185  0.0508  0.1430
   88DPSM   C1B 1041   7.194   1.250   4.570 -0.1198  0.1465  0.2366
   88DPSM   C2B 1042   7.064   1.235   4.939  0.2792  0.1680  0.0711
   88DPSM   C3B 1043   7.233   1.310   5.272  0.3044  0.1089  0.0939
   88DPSM   C4B 1044   7.382   1.421   5.743  0.2675 -0.0906  0.1933
   89PNSM   NC3 1045   3.349   6.009   8.167 -0.2969 -0.0879  0.0871
   89PNSM   PO4 1046   2.972   5.876   7.824  0.1773 -0.1937  0.4957
   89PNSM   AM1 1047   2.725   5.508   7.610 -0.0570 -0.0981  0.0389
   89PNSM   AM2 1048   2.554   5.419   7.350 -0.0006 -0.1381 -0.0361
   89PNSM   T1A 1049   3.043   5.158   7.423 -0.1655 -0.3827  0.0821
   89PNSM   C2A 1050   3.253   5.035   7.101 -0.0201  0.0516 -0.2799
   89PNSM   C3A 1051   3.331   4.850   6.763 -0.0914 -0.0821  0.1436
   89PNSM   C1B 1052   2.720   5.308   6.944  0.2601  0.1118 -0.0374
   89PNSM   C2B 1053   2.817   5.150   6.470 -0.3050  0.0384  0.1594
   89PNSM   C3B 1054   2.766   5.207   6.066  0.2855  0.0221  0.0287
   89PNSM   D4B 1055   2.603   5.528   5.776  0.1442 -0.2197  0.0495
   89PNSM   C5B 1056   2.924   5.447   5.376  0.4118 -0.2087  0.3207
   89PNSM   C6B 1057   3.103   5.432   5.011  0.2495 -0.0850  0.3141
   90PNSM   NC3 1058   5.952   4.369   8.163  0.0707  0.0428 -0.4008
   90PNSM   PO4 1059   5.983   4.081   7.820  0.0762 -0.1805 -0.1094
   90PNSM   AM1 1060   6.092   4.240   7.487 -0.0386 -0.2710  0.0879
   90PNSM   AM2 1061   6.263   4.026   7.266 -0.1306 -0.0747 -0.2696
   90PNSM   T1A 1062   5.872   4.566   7.216 -0.5383 -0.1903  0.1312
   90PNSM   C2A 1063   5.752   4.719   6.875 -0.1946 -0.0069 -0.0922
   90PNSM   C3A 1064   5.874   4.886   6.369  0.0379  0.0718 -0.4679
   90PNSM   C1B 1065   5.973   4.087   7.050  0.0990  0.0944 -0.0666
   90PNSM   C2B 1066   5.799   4.177   6.634  0.1977  0.2535 -0.3032
   90PNSM   C3B 1067   5.837   4.422   6.258  0.3819  0.0913 -0.2144
   90PNSM   D4B 1068   5.812   4.652   5.844 -0.2568  0.1997 -0.2005
   90PNSM   C5B 1069   6.035   5.018   5.874 -0.0919 -0.0628  0.0263
   90PNSM   C6B 1070   6.413   5.205   5.959 -0.0113  0.0488  0.2345
   91PNSM   NC3 1071   5.429   5.455   8.106 -0.1322  0.0943 -0.2356
   91PNSM   PO4 1072   5.388   5.066   7.944 -0.5141  0.1254 -0.3952
   91PNSM   AM1 1073   5.642   4.964   7.523 -0.0564 -0.0092 -0.1011
   91PNSM   AM2 1074   6.005   4.934   7.478 -0.0095 -0.1291 -0.0820
   91PNSM   T1A 1075   5.719   5.171   7.078  0.1111  0.1425 -0.3228
   91PNSM   C2A 1076   5.700   5.274   6.651  0.0967 -0.0410 -0.1393
   91PNSM   C3A 1077   5.653   5.296   6.276 -0.2699  0.1969 -0.0978
   91PNSM   C1B 1078   6.170   5.004   7.094  0.0342  0.0946  0.1166
   91PNSM   C2B 1079   6.161   5.178   6.824 -0.2409  0.0591  0.1274
   91PNSM   C3B 1080   6.145   5.332   6.473  0.0694 -0.3437 -0.1311
   91PNSM   D4B 1081   5.991   5.520   5.976 -0.0272  0.3096  0.0082
   91PNSM   C5B 1082   5.570   5.597   5.802  0.0644  0.2304 -0.1089
   91PNSM   C6B 1083   5.167   5.623   6.007 -0.4045  0.0833 -0.0426
   92PNSM   NC3 1084   3.545   0.072  10.126  0.0630 -0.0503  0.1789
   92PNSM   PO4 1085   3.719   0.437  10.472 -0.1699 -0.0426  0.2520
   92PNSM   AM1 1086   3.776   0.396  10.877  0.0247 -0.0944  0.0438
   92PNSM   AM2 1087   4.030   0.318  10.917  0.1285  0.2772 -0.0635
   92PNSM   T1A 1088   3.544   0.453  11.271 -0.3472 -0.0399  0.0361
   92PNSM   C2A 1089   3.321   0.703  11.587  0.1950  0.0452 -0.3868
   92PNSM   C3A 1090   3.239   1.036  11.863 -0.2920 -0.0065  0.1053
   92PNSM   C1B 1091   4.166   0.575  11.246  0.0688 -0.0039  0.0562
   92PNSM   C2B 1092   4.191   0.647  11.702 -0.1248  0.0471  0.2149
   92PNSM   C3B 1093   4.198   0.617  12.073  0.1053 -0.0146  0.2248
   92PNSM   D4B 1094   4.178   0.414  12.410 -0.4214  0.4225 -0.2384
   92PNSM   C5B 1095   4.046   0.300  12.770  0.3288 -0.1408 -0.0414
   92PNSM   C6B 1096   4.123  -0.076  12.909  0.1464  0.3294 -0.3409
   93PNSM   NC3 1097   3.623   4.051   8.666 -0.2563  0.3736 -0.1466
   93PNSM   PO4 1098   3.812   4.355   8.350 -0.0640  0.0401  0.2755
   93PNSM   AM1 1099   4.013   4.618   7.998  0.1388  0.0981 -0.0150
   93PNSM   AM2 1100   4.220   4.808   7.929 -0.0266 -0.1011 -0.1523
   93PNSM   T1A 1101   3.993   4.488   7.522  0.0904  0.0752 -0.3015
   93PNSM   C2A 1102   3.782   4.213   7.145  0.4262  0.2445 -0.1516
   93PNSM   C3A 1103   3.595   4.048   6.774  0.2614  0.0046 -0.0235
   93PNSM   C1B 1104   4.329   4.928   7.461 -0.1605  0.1063 -0.0866
   93PNSM   C2B 1105   4.441   5.042   7.044 -0.1710  0.2780  0.3555
   93PNSM   C3B 1106   4.597   5.038   6.678  0.0673 -0.0281  0.0844
   93PNSM   D4B 1107   4.738   4.873   6.346  0.0773 -0.2892 -0.1109
   93PNSM   C5B 1108   5.066   4.637   6.303 -0.1678 -0.0165  0.0764
   93PNSM   C6B 1109   5.421   4.768   6.189  0.0135  0.1486 -0.0751
   94PNSM   NC3 1110   7.352   0.902   8.167  0.1043  0.2384  0.1980
   94PNSM   PO4 1111   7.079   0.649   7.859  0.0706 -0.1070 -0.1759
   94PNSM   AM1 1112   7.018   0.529   7.456  0.0181 -0.4257  0.0860
   94PNSM   AM2 1113   6.676   0.354   7.542 -0.1358  0.1151  0.0545
   94PNSM   T1A 1114   6.876   0.699   7.001  0.0205 -0.0706 -0.1183
   94PNSM   C2A 1115   6.684   0.750   6.660 -0.1137 -0.0413 -0.1796
   94PNSM   C3A 1116   6.443   0.817   6.283 -0.1637 -0.1300  0.2563
   94PNSM   C1B 1117   6.690   0.187   7.078 -0.1618 -0.0464 -0.0783
   94PNSM   C2B 1118   6.747   0.264   6.762 -0.5637  0.0786  0.0050
   94PNSM   C3B 1119   6.694   0.320   6.382 -0.0262  0.0505 -0.2512
   94PNSM   D4B 1120   6.353   0.254   6.177  0.1453 -0.0446 -0.1055
   94PNSM   C5B 1121   6.075  -0.027   6.225  0.1832  0.1940 -0.0064
   94PNSM   C6B 1122   6.215  -0.447   6.360  0.0098  0.2440 -0.0438
   95PNSM   NC3 1123   1.042   1.635   7.660  0.1899  0.0569 -0.1409
   95PNSM   PO4 1124   1.283   1.228   7.757  0.3255  0.3319 -0.0480
   95PNSM   AM1 1125   1.320   1.397   7.323  0.2407 -0.0010 -0.2462
   95PNSM   AM2 1126   1.368   1.718   7.201  0.3666  0.0310  0.0358
   95PNSM   T1A 1127   1.224   1.377   6.796  0.2488  0.1469  0.0429
   95PNSM   C2A 1128   1.313   1.426   6.456 -0.1699  0.1033 -0.1258
   95PNSM   C3A 1129   1.648   1.630   6.355 -0.3907 -0.0928 -0.1118
   95PNSM   C1B 1130   1.614   1.640   6.953  0.3786  0.0238 -0.0668
   95PNSM   C2B 1131   1.857   1.970   6.671  0.1064  0.0619 -0.1014
   95PNSM   C3B 1132   2.055   1.946   6.293 -0.0836 -0.0117 -0.0191
   95PNSM   D4B 1133   2.508   2.095   6.340 -0.4499  0.0281  0.0482
   95PNSM   C5B 1134   2.796   2.076   6.042  0.4227  0.2178 -0.0669
   95PNSM   C6B 1135   2.984   1.874   5.833  0.0833  0.0951 -0.0613
   96PNSM   NC3 1136   4.761   3.311   9.101  0.3550 -0.0535  0.4018
   96PNSM   PO4 1137   4.473   3.503   8.858 -0.1150 -0.0664  0.2494
   96PNSM   AM1 1138   4.556   3.345   8.321  0.1875 -0.1034 -0.3077
   96PNSM   AM2 1139   4.844   3.298   8.109  0.0002 -0.2538 -0.1951
   96PNSM   T1A 1140   4.489   3.059   7.920  0.0188 -0.0763  0.1309
   96PNSM   C2A 1141   4.224   3.040   7.566 -0.0587  0.4164  0.1773
   96PNSM   C3A 1142   3.995   3.076   7.249  0.0419  0.1245 -0.0542
   96PNSM   C1B 1143   4.782   3.507   7.764 -0.1794  0.2919 -0.1647
   96PNSM   C2B 1144   4.554   3.457   7.406 -0.0966 -0.3348 -0.0935
   96PNSM   C3B 1145   4.382   3.434   6.983 -0.1664 -0.3093  0.4808
   96PNSM   D4B 1146   4.396   3.501   6.447 -0.1336 -0.0127  0.1979
   96PNSM   C5B 1147   3.987   3.622   6.122 -0.0281 -0.3333 -0.2489
   96PNSM   C6B 1148   3.640   3.825   5.838 -0.3921 -0.4338 -0.2705
   97PNSM   NC3 1149   2.094   6.219   7.764  0.1403 -0.1547  0.1243
   97PNSM   PO4 1150   2.404   6.457   7.449  0.0641 -0.3294  0.0734
   97PNSM   AM1 1151   2.304   6.617   7.029  0.0653  0.1732  0.1563
   97PNSM   AM2 1152   2.284   6.832   7.115  0.1167 -0.1341  0.4587
   97PNSM   T1A 1153   2.270   6.769   6.597 -0.0131  0.0256  0.0180
   97PNSM   C2A 1154   2.254   6.760   6.177  0.2996 -0.1731 -0.0570
   97PNSM   C3A 1155   2.106   6.753   5.706  0.1628  0.2294  0.0568
   97PNSM   C1B 1156   2.620   7.087   6.831  0.0670  0.0687 -0.0086
   97PNSM   C2B 1157   2.697   7.009   6.371  0.2706  0.0733  0.2231
   97PNSM   C3B 1158   3.007   6.812   6.023  0.2844  0.0379 -0.2226
   97PNSM   D4B 1159   3.177   6.451   5.907  0.0568 -0.0143 -0.1123
   97PNSM   C5B 1160   3.156   6.080   6.041 -0.2696  0.3599  0.0620
   97PNSM   C6B 1161   3.095   5.681   5.796 -0.1394  0.0547 -0.0868
   98PNSM   NC3 1162   2.180   3.863   3.554  0.1863 -0.3523  0.1527
   98PNSM   PO4 1163   1.775   3.906   3.727  0.2325 -0.1249  0.2609
   98PNSM   AM1 1164   2.022   4.321   3.896  0.2155 -0.0617  0.3827
   98PNSM   AM2 1165   2.234   4.080   3.961  0.0779 -0.2464  0.1791
   98PNSM   T1A 1166   1.810   4.602   4.039 -0.2657 -0.0767 -0.2052
   98PNSM   C2A 1167   1.800   5.000   4.059 -0.3963 -0.2427  0.2489
   98PNSM   C3A 1168   1.825   5.282   4.357  0.0169 -0.3729  0.2114
   98PNSM   C1B 1169   2.175   4.209   4.356  0.3905 -0.0023 -0.2510
   98PNSM   C2B 1170   1.948   4.475   4.515  0.1679 -0.0588  0.2046
   98PNSM   C3B 1171   1.649   4.770   4.579 -0.2361 -0.1697 -0.1674
   98PNSM   D4B 1172   1.539   5.122   4.867 -0.1124 -0.2158  0.1882
   98PNSM   C5B 1173   1.346   5.142   5.278 -0.0512 -0.1296 -0.0543
   98PNSM   C6B 1174   1.128   5.170   5.676 -0.3772 -0.0555 -0.2077
   99PNSM   NC3 1175   0.461   2.920   3.663  0.5438  0.0782  0.1144
   99PNSM   PO4 1176   0.270   2.637   3.779 -0.0930 -0.0263 -0.0072
   99PNSM   AM1 1177   0.586   2.549   4.200 -0.2157  0.2540  0.2203
   99PNSM   AM2 1178   0.841   2.373   4.409 -0.1440  0.1175  0.2148
   99PNSM   T1A 1179   0.503   2.789   4.606 -0.2167  0.0139  0.0793
   99PNSM   C2A 1180   0.317   3.123   4.663  0.0455  0.0638 -0.0983
   99PNSM   C3A 1181   0.157   3.449   4.456 -0.0438 -0.2050  0.2047
   99PNSM   C1B 1182   0.855   2.138   4.784 -0.1246  0.1302 -0.2316
   99PNSM   C2B 1183   0.571   1.971   5.210 -0.3575 -0.1409 -0.0232
   99PNSM   C3B 1184   0.396   1.921   5.657  0.0178 -0.0338 -0.0019
   99PNSM   D4B 1185   0.119   2.059   5.893  0.0104 -0.0966 -0.0778
   99PNSM   C5B 1186  -0.003   2.028   6.390  0.0170 -0.0104  0.0993
   99PNSM   C6B 1187  -0.104   1.779   6.587  0.2362 -0.1448  0.0149
  100PNSM   NC3 1188   3.046   3.780   3.977  0.1510 -0.4016 -0.0398
  100PNSM   PO4 1189   3.378   3.983   3.873 -0.1131 -0.0107 -0.1280
  100PNSM   AM1 1190   3.207   4.097   4.273  0.0601  0.1414 -0.1621
  100PNSM   AM2 1191   3.072   3.902   4.498  0.0963 -0.2226  0.1378
  100PNSM   T1A 1192   3.234   4.414   4.605  0.1503 -0.0450  0.0127
  100PNSM   C2A 1193   3.154   4.576   5.070 -0.0059  0.2023  0.0571
  100PNSM   C3A 1194   2.906   4.999   5.185  0.0245  0.0606 -0.2237
  100PNSM   C1B 1195   2.739   4.169   4.657  0.0234  0.4499  0.1385
  100PNSM   C2B 1196   2.661   4.339   5.065  0.0692 -0.0506 -0.1316
  100PNSM   C3B 1197   2.767   4.551   5.319 -0.1067  0.1692 -0.1456
  100PNSM   D4B 1198   3.070   4.632   5.588 -0.1406 -0.1186 -0.0697
  100PNSM   C5B 1199   3.049   4.795   5.959  0.1991  0.0381  0.2863
  100PNSM   C6B 1200   3.321   5.027   6.278  0.0176  0.0046 -0.0323
  101PNSM   NC3 1201   0.825   3.843   2.968  0.2209 -0.1402 -0.3704
  101PNSM   PO4 1202   0.934   3.690   3.429 -0.1115  0.1515 -0.3613
  101PNSM   AM1 1203   0.945   3.843   3.776 -0.1781  0.0196 -0.1692
  101PNSM   AM2 1204   1.123   3.969   3.965  0.0038 -0.1353 -0.0920
  101PNSM   T1A 1205   0.846   3.561   4.135 -0.0352  0.0361 -0.1471
  101PNSM   C2A 1206   0.756   3.572   4.568 -0.1455 -0.1905 -0.3485
  101PNSM   C3A 1207   0.483   3.583   4.862  0.0143 -0.1498 -0.3607
  101PNSM   C1B 1208   0.996   4.007   4.442 -0.5053 -0.1823 -0.2334
  101PNSM   C2B 1209   0.975   4.022   4.881  0.2235 -0.0887  0.0193
  101PNSM   C3B 1210   0.729   3.982   5.242 -0.1426 -0.0855 -0.1669
  101PNSM   D4B 1211   0.623   4.147   5.630  0.1645  0.0482  0.3248
  101PNSM   C5B 1212   0.317   4.042   6.021 -0.1416 -0.1244 -0.4533
  101PNSM   C6B 1213   0.209   4.209   6.450 -0.3346 -0.1317  0.0748
  102PNSM   NC3 1214   3.411   1.776   4.039  0.1646  0.0383 -0.0139
  102PNSM   PO4 1215   3.338   2.201   4.075 -0.1889 -0.3713 -0.1044
  102PNSM   AM1 1216   3.532   2.445   4.434 -0.0442 -0.0170  0.0022
  102PNSM   AM2 1217   3.553   2.820   4.494 -0.2767 -0.2054  0.0333
  102PNSM   T1A 1218   3.548   2.421   4.870 -0.1484 -0.1139 -0.0565
  102PNSM   C2A 1219   3.477   2.652   5.157  0.1702  0.0970  0.0348
  102PNSM   C3A 1220   3.457   2.628   5.499  0.1286  0.3209  0.1459
  102PNSM   C1B 1221   3.183   2.827   4.784  0.1921 -0.2045 -0.0913
  102PNSM   C2B 1222   3.036   2.879   5.260  0.1241 -0.0939 -0.1755
  102PNSM   C3B 1223   2.892   3.036   5.655 -0.2162  0.0394 -0.0411
  102PNSM   D4B 1224   2.907   2.986   6.156  0.1161  0.0242 -0.2296
  102PNSM   C5B 1225   3.067   2.544   6.331  0.2941 -0.2628  0.0637
  102PNSM   C6B 1226   3.353   2.263   6.251 -0.1304 -0.0473  0.4663
  103PNSM   NC3 1227   5.645   1.920   4.029  0.3452 -0.3617  0.0497
  103PNSM   PO4 1228   5.205   1.937   4.072 -0.1651  0.1966  0.1700
  103PNSM   AM1 1229   5.107   1.955   4.519  0.2164 -0.0054  0.3722
  103PNSM   AM2 1230   4.810   2.072   4.580  0.0870  0.3368 -0.0567
  103PNSM   T1A 1231   5.393   1.967   4.930  0.2744 -0.3231 -0.0796
  103PNSM   C2A 1232   5.473   1.850   5.351  0.1676 -0.0690 -0.2833
  103PNSM   C3A 1233   5.455   1.928   5.771 -0.2865  0.0162  0.3251
  103PNSM   C1B 1234   4.945   2.073   4.989  0.1282 -0.0656 -0.0954
  103PNSM   C2B 1235   4.999   2.101   5.442  0.1928 -0.1531 -0.1670
  103PNSM   C3B 1236   5.025   2.339   5.837  0.0300  0.2297 -0.0384
  103PNSM   D4B 1237   4.789   2.438   6.203 -0.3120  0.1312  0.0130
  103PNSM   C5B 1238   4.939   2.838   6.427  0.1267  0.3148 -0.0878
  103PNSM   C6B 1239   5.144   2.960   6.721 -0.0466 -0.2836  0.1337
  104PNSM   NC3 1240   6.156   7.201   3.632  0.1301  0.3777  0.0773
  104PNSM   PO4 1241   6.321   6.957   3.954 -0.0349 -0.0497 -0.0367
  104PNSM   AM1 1242   6.250   6.489   4.148 -0.1723  0.0854 -0.2234
  104PNSM   AM2 1243   5.943   6.398   3.996 -0.0828  0.0676  0.0367
  104PNSM   T1A 1244   6.019   6.176   4.410  0.1857 -0.2444  0.2286
  104PNSM   C2A 1245   6.083   6.191   4.809  0.1629  0.1542  0.1784
  104PNSM   C3A 1246   6.002   6.287   5.154 -0.1539 -0.1999 -0.4335
  104PNSM   C1B 1247   5.818   6.625   4.445 -0.0229 -0.1484 -0.4956
  104PNSM   C2B 1248   5.754   6.559   4.789  0.5180  0.3184  0.0399
  104PNSM   C3B 1249   5.522   6.600   5.024  0.0115 -0.0584 -0.3396
  104PNSM   D4B 1250   5.552   6.325   5.445 -0.0610 -0.1932  0.2727
  104PNSM   C5B 1251   5.782   5.899   5.537  0.2280 -0.2516 -0.1863
  104PNSM   C6B 1252   5.991   5.480   5.411  0.2217  0.0653  0.1830
  105PNSM   NC3 1253   4.701   1.795   4.149 -0.1079  0.1211  0.3374
  105PNSM   PO4 1254   4.241   1.857   4.294 -0.0034 -0.3469  0.1836
  105PNSM   AM1 1255   4.394   1.726   4.658 -0.2266  0.0217 -0.2942
  105PNSM   AM2 1256   4.096   1.631   4.760 -0.0306 -0.0915 -0.1055
  105PNSM   T1A 1257   4.481   1.903   5.061 -0.0982 -0.1797  0.1509
  105PNSM   C2A 1258   4.498   1.842   5.501 -0.2840  0.1245  0.0201
  105PNSM   C3A 1259   4.631   1.913   5.962 -0.1355  0.0660  0.1780
  105PNSM   C1B 1260   4.131   1.623   5.193 -0.0954 -0.1261 -0.0865
  105PNSM   C2B 1261   4.027   1.679   5.572 -0.1734 -0.4162  0.2809
  105PNSM   C3B 1262   3.851   1.537   5.802  0.0903 -0.0604 -0.0148
  105PNSM   D4B 1263   3.425   1.686   5.990 -0.0230 -0.0896  0.0950
  105PNSM   C5B 1264   3.031   1.412   5.917  0.1256 -0.0122 -0.2244
  105PNSM   C6B 1265   2.645   1.253   5.779 -0.0944 -0.0735 -0.1113
  106PNSM   NC3 1266   5.458   1.565   3.675 -0.1740 -0.2465 -0.0218
  106PNSM   PO4 1267   5.250   1.429   4.043 -0.1135 -0.0000 -0.0179
  106PNSM   AM1 1268   5.382   0.969   4.202 -0.1162  0.0311  0.1295
  106PNSM   AM2 1269   5.212   1.059   4.404  0.0735  0.1487  0.1708
  106PNSM   T1A 1270   5.327   0.573   4.490  0.2955 -0.0922  0.0225
  106PNSM   C2A 1271   5.363   0.476   4.844  0.0897  0.5032 -0.0147
  106PNSM   C3A 1272   5.046   0.563   5.145 -0.0140  0.1420  0.1206
  106PNSM   C1B 1273   5.166   0.977   4.814  0.1903  0.2945  0.0280
  106PNSM   C2B 1274   5.219   0.988   5.201  0.2061  0.1649  0.4036
  106PNSM   C3B 1275   5.302   1.078   5.622  0.0444  0.0945 -0.1762
  106PNSM   D4B 1276   5.511   0.805   5.888  0.0304 -0.1393 -0.2933
  106PNSM   C5B 1277   5.537   0.767   6.304  0.3677 -0.0769 -0.1529
  106PNSM   C6B 1278   5.837   0.945   6.411 -0.0520  0.1233 -0.1689
  107PLSM   NC3 1279   5.379   3.527   8.252 -0.0291  0.0460  0.2255
  107PLSM   PO4 1280   5.740   3.284   8.275 -0.4449 -0.0320 -0.2233
  107PLSM   AM1 1281   5.737   3.279   7.820  0.0236 -0.1391  0.0925
  107PLSM   AM2 1282   5.834   2.952   7.709  0.1355  0.1837 -0.0375
  107PLSM   T1A 1283   5.605   3.443   7.445  0.1906 -0.4071  0.3534
  107PLSM   C2A 1284   5.678   3.622   7.115 -0.1116 -0.2075  0.0875
  107PLSM   C3A 1285   5.403   3.960   6.970 -0.1017 -0.3466 -0.3456
  107PLSM   C1B 1286   5.918   3.130   7.311 -0.3625 -0.1657 -0.1223
  107PLSM   C2B 1287   5.972   3.273   6.830  0.0323  0.1142 -0.0556
  107PLSM   C3B 1288   5.807   3.319   6.406 -0.1523  0.1986 -0.1092
  107PLSM   C4B 1289   5.878   3.219   6.063 -0.0727 -0.0231  0.0567
  107PLSM   C5B 1290   5.819   3.582   5.768 -0.1575  0.1307  0.3687
  107PLSM   C6B 1291   5.555   3.890   5.683  0.2684  0.2916  0.0460
  108PLSM   NC3 1292   2.306   2.632   9.122  0.2966  0.1759  0.0702
  108PLSM   PO4 1293   2.083   2.374   8.794 -0.1672  0.1469  0.0409
  108PLSM   AM1 1294   2.133   1.974   8.476 -0.2089  0.0901 -0.2280
  108PLSM   AM2 1295   2.434   1.852   8.634  0.2674  0.0899 -0.1821
  108PLSM   T1A 1296   2.315   1.911   8.091 -0.2322 -0.0815  0.2338
  108PLSM   C2A 1297   2.393   1.887   7.647  0.2947 -0.0517  0.0137
  108PLSM   C3A 1298   2.533   2.132   7.357 -0.0159  0.0368  0.0887
  108PLSM   C1B 1299   2.682   2.154   8.345  0.3519 -0.2206 -0.2420
  108PLSM   C2B 1300   2.773   2.115   7.943  0.1656 -0.0070 -0.0334
  108PLSM   C3B 1301   3.004   2.258   7.632 -0.5295 -0.0392  0.2523
  108PLSM   C4B 1302   2.920   2.310   7.103  0.0805  0.3687 -0.0060
  108PLSM   C5B 1303   2.766   2.500   6.751  0.2038 -0.1581 -0.1421
  108PLSM   C6B 1304   2.601   2.636   6.422 -0.1608  0.0524  0.1694
  109PLSM   NC3 1305   5.560   2.891   8.741  0.3025  0.0067  0.1599
  109PLSM   PO4 1306   5.278   2.890   8.419 -0.0427  0.0063  0.0221
  109PLSM   AM1 1307   5.301   3.064   8.088 -0.6090 -0.2282 -0.2712
  109PLSM   AM2 1308   5.386   2.887   7.839 -0.0994 -0.2374  0.0835
  109PLSM   T1A 1309   4.955   2.741   7.889  0.1587 -0.1591 -0.0367
  109PLSM   C2A 1310   4.539   2.495   7.755  0.0054  0.5534  0.3770
  109PLSM   C3A 1311   4.381   2.528   7.331 -0.1838 -0.0524 -0.2193
  109PLSM   C1B 1312   5.414   2.850   7.446 -0.0292 -0.0411  0.0801
  109PLSM   C2B 1313   5.358   3.081   7.130  0.1095 -0.0730  0.1986
  109PLSM   C3B 1314   5.471   3.308   6.783 -0.1518 -0.0719 -0.1730
  109PLSM   C4B 1315   5.708   3.719   6.630 -0.0548  0.2646 -0.1823
  109PLSM   C5B 1316   5.887   3.846   6.267 -0.0048  0.2158  0.2228
  109PLSM   C6B 1317   6.179   3.995   6.042  0.2374 -0.1830 -0.0489
  110PLSM   NC3 1318   2.013   3.677   7.903  0.1172 -0.2510  0.1767
  110PLSM   PO4 1319   2.328   3.853   7.729  0.1001 -0.1436  0.0674
  110PLSM   AM1 1320   2.315   3.408   7.519  0.2067  0.3363  0.2281
  110PLSM   AM2 1321   2.373   3.234   7.654  0.1033 -0.0920  0.1028
  110PLSM   T1A 1322   2.402   3.047   7.185  0.0608 -0.3331  0.2845
  110PLSM   C2A 1323   2.740   3.037   6.920  0.2177 -0.1239  0.0827
  110PLSM   C3A 1324   3.058   3.006   6.620 -0.3215 -0.0562 -0.1255
  110PLSM   C1B 1325   2.790   3.230   7.524  0.4599 -0.0574 -0.1857
  110PLSM   C2B 1326   2.818   3.494   7.147 -0.0749  0.0541 -0.1033
  110PLSM   C3B 1327   2.948   3.436   6.767 -0.0086  0.1551 -0.0143
  110PLSM   C4B 1328   3.097   3.399   6.340 -0.2771  0.2433  0.0838
  110PLSM   C5B 1329   3.496   3.399   6.145 -0.0092  0.1808 -0.2160
  110PLSM   C6B 1330   3.814   3.053   6.043  0.1056  0.0949  0.2315
  111PLSM   NC3 1331   0.954   2.897   7.877 -0.1025  0.4004 -0.1420
  111PLSM   PO4 1332   0.647   2.696   7.684 -0.2741  0.0279  0.1823
  111PLSM   AM1 1333   0.369   2.714   7.264 -0.0810 -0.4062  0.0630
  111PLSM   AM2 1334   0.643   2.647   7.217  0.0697 -0.3484  0.2783
  111PLSM   T1A 1335   0.288   2.578   6.877  0.2433  0.3519  0.0460
  111PLSM   C2A 1336   0.242   2.418   6.394 -0.2734 -0.2120 -0.3392
  111PLSM   C3A 1337   0.437   2.458   5.927  0.3101 -0.0528  0.1872
  111PLSM   C1B 1338   0.852   2.327   6.829 -0.1560 -0.1591  0.2993
  111PLSM   C2B 1339   0.743   2.494   6.426  0.2192  0.4248 -0.1320
  111PLSM   C3B 1340   0.410   2.824   6.220 -0.1235 -0.1399  0.0324
  111PLSM   C4B 1341   0.110   2.814   6.069  0.2947 -0.5014 -0.2477
  111PLSM   C5B 1342  -0.164   2.530   6.030 -0.0593 -0.0171  0.1920
  111PLSM   C6B 1343  -0.253   2.275   5.640  0.0582  0.1606  0.2174
  112PLSM   NC3 1344   5.951   2.019   7.663 -0.1509 -0.0327 -0.2695
  112PLSM   PO4 1345   6.203   1.575   7.928 -0.1137 -0.1661 -0.0332
  112PLSM   AM1 1346   5.789   1.549   7.738 -0.0546 -0.0087 -0.0400
  112PLSM   AM2 1347   5.623   1.116   7.736  0.5138 -0.2160 -0.0705
  112PLSM   T1A 1348   5.562   1.699   7.376 -0.0786 -0.0111 -0.0550
  112PLSM   C2A 1349   5.541   1.706   7.054  0.3737  0.2173  0.2109
  112PLSM   C3A 1350   5.381   1.746   6.600 -0.0192  0.1139 -0.1280
  112PLSM   C1B 1351   5.641   1.188   7.348  0.0235 -0.0625 -0.2000
  112PLSM   C2B 1352   5.641   1.259   6.884  0.1343  0.0617  0.1045
  112PLSM   C3B 1353   5.410   1.254   6.449 -0.1097  0.0577  0.1650
  112PLSM   C4B 1354   5.187   1.099   6.164  0.1439 -0.1870  0.1331
  112PLSM   C5B 1355   4.851   0.910   5.965 -0.0478  0.0542  0.1521
  112PLSM   C6B 1356   4.999   0.588   5.638 -0.0683  0.2438  0.0189
  113PLSM   NC3 1357   2.616   0.512   8.128 -0.0630  0.1420  0.4029
  113PLSM   PO4 1358   2.359   0.322   7.877  0.0033  0.1570 -0.0591
  113PLSM   AM1 1359   2.357   0.381   7.397 -0.1231  0.0508 -0.1307
  113PLSM   AM2 1360   2.354   0.044   7.237 -0.0444  0.2570 -0.1786
  113PLSM   T1A 1361   2.400   0.689   7.004 -0.5395 -0.3514 -0.2788
  113PLSM   C2A 1362   2.356   0.978   6.632 -0.1295 -0.0508  0.1595
  113PLSM   C3A 1363   2.261   0.994   6.134 -0.2903 -0.1693 -0.1374
  113PLSM   C1B 1364   2.627   0.189   6.968 -0.1717  0.0758 -0.2350
  113PLSM   C2B 1365   2.611   0.175   6.496  0.2883  0.2680 -0.0114
  113PLSM   C3B 1366   2.660   0.158   6.000  0.1475  0.0189 -0.0883
  113PLSM   C4B 1367   2.979   0.247   5.695 -0.0288  0.2694 -0.1477
  113PLSM   C5B 1368   3.393   0.432   5.459  0.1118 -0.1142  0.0992
  113PLSM   C6B 1369   3.557   0.885   5.479  0.0243 -0.0569  0.0891
  114PLSM   NC3 1370   0.039   7.048   7.918  0.0819  0.0687 -0.2391
  114PLSM   PO4 1371   0.022   6.617   7.738  0.2155 -0.1027 -0.0073
  114PLSM   AM1 1372   0.074   6.497   7.348 -0.2969  0.1371  0.0206
  114PLSM   AM2 1373   0.298   6.639   7.165  0.0530 -0.1982 -0.1251
  114PLSM   T1A 1374  -0.110   6.711   6.887  0.0635  0.0860 -0.3253
  114PLSM   C2A 1375   0.053   6.973   6.523 -0.1047 -0.1295  0.0247
  114PLSM   C3A 1376   0.075   6.769   6.098 -0.3237 -0.1826 -0.0306
  114PLSM   C1B 1377   0.370   6.768   6.824 -0.1314  0.1517 -0.2283
  114PLSM   C2B 1378   0.319   6.539   6.448 -0.1818  0.2684  0.2774
  114PLSM   C3B 1379   0.232   6.187   6.286  0.0200  0.0137  0.0642
  114PLSM   C4B 1380   0.143   6.311   5.892  0.3072  0.1309  0.1844
  114PLSM   C5B 1381   0.134   6.594   5.600  0.1600 -0.1570 -0.0717
  114PLSM   C6B 1382   0.323   6.868   5.301  0.1957  0.0964  0.2488
  115PLSM   NC3 1383   6.367   5.024   3.614 -0.2873  0.0360 -0.0086
  115PLSM   PO4 1384   6.380   4.514   3.432 -0.2364 -0.2736 -0.2123
  115PLSM   AM1 1385   6.587   4.594   3.866  0.1072 -0.0267  0.0053
  115PLSM   AM2 1386   6.360   4.493   4.059 -0.0966  0.1419 -0.0645
  115PLSM   T1A 1387   6.954   4.386   4.231 -0.0354 -0.0809  0.0328
  115PLSM   C2A 1388   7.043   4.363   4.724 -0.2627  0.0643  0.2397
  115PLSM   C3A 1389   7.141   4.392   5.089 -0.1485 -0.1279  0.0736
  115PLSM   C1B 1390   6.432   4.343   4.516  0.0590  0.0929 -0.0485
  115PLSM   C2B 1391   6.612   4.334   4.947  0.0894 -0.0996 -0.3386
  115PLSM   C3B 1392   6.738   4.300   5.353 -0.3116  0.1100 -0.2181
  115PLSM   C4B 1393   7.043   4.571   5.646  0.2656  0.0280  0.1608
  115PLSM   C5B 1394   7.061   5.031   5.864 -0.0428 -0.3299 -0.1057
  115PLSM   C6B 1395   6.875   5.324   6.138  0.1417  0.0955  0.0703
  116PLSM   NC3 1396   5.368   5.330   3.584  0.1530 -0.2441  0.1674
  116PLSM   PO4 1397   5.360   5.832   3.657 -0.1372 -0.0488  0.0108
  116PLSM   AM1 1398   5.345   5.982   4.123  0.0476 -0.2686  0.2461
  116PLSM   AM2 1399   5.246   5.723   4.298 -0.1836  0.2752 -0.2034
  116PLSM   T1A 1400   5.532   6.120   4.575 -0.1687 -0.0074  0.0417
  116PLSM   C2A 1401   5.598   6.033   4.986  0.0066 -0.0974 -0.1620
  116PLSM   C3A 1402   5.785   5.696   5.041  0.0771 -0.0756 -0.0247
  116PLSM   C1B 1403   5.376   5.669   4.740 -0.1264 -0.3615  0.0786
  116PLSM   C2B 1404   5.301   5.565   5.115 -0.0285  0.1683 -0.3095
  116PLSM   C3B 1405   5.212   5.438   5.498  0.2281 -0.0466  0.0415
  116PLSM   C4B 1406   4.953   5.210   5.891 -0.0780  0.0385  0.0979
  116PLSM   C5B 1407   5.141   5.165   6.315 -0.0217 -0.2612  0.2087
  116PLSM   C6B 1408   5.278   5.501   6.514  0.3760  0.2219  0.0138
  117PLSM   NC3 1409   2.306   1.105   3.937  0.0462 -0.0882 -0.0134
  117PLSM   PO4 1410   2.274   0.749   4.162  0.1360  0.1740  0.0051
  117PLSM   AM1 1411   1.968   1.087   4.359  0.2618  0.2158  0.1006
  117PLSM   AM2 1412   2.243   1.251   4.555 -0.0542  0.0133 -0.1394
  117PLSM   T1A 1413   1.871   1.455   4.675 -0.0240 -0.0896 -0.1048
  117PLSM   C2A 1414   1.722   1.789   5.060  0.0353 -0.0057 -0.0116
  117PLSM   C3A 1415   1.578   1.861   5.496 -0.0991  0.1738  0.0443
  117PLSM   C1B 1416   2.175   0.947   4.934 -0.1192 -0.0813 -0.2441
  117PLSM   C2B 1417   2.235   0.761   5.310  0.1016  0.1423  0.2503
  117PLSM   C3B 1418   2.442   0.805   5.647 -0.4070  0.0751  0.0328
  117PLSM   C4B 1419   2.658   0.671   6.038 -0.0787 -0.1459  0.2253
  117PLSM   C5B 1420   2.518   0.645   6.362  0.2772  0.0183  0.0287
  117PLSM   C6B 1421   2.171   0.463   6.603  0.1899 -0.3896 -0.1575
  118PLSM   NC3 1422   3.883   3.925   3.898  0.0112  0.2257  0.3007
  118PLSM   PO4 1423   3.640   4.403   3.773  0.1423  0.1462 -0.0204
  118PLSM   AM1 1424   3.606   4.418   4.253  0.1161  0.0288 -0.0368
  118PLSM   AM2 1425   3.923   4.169   4.342 -0.0539 -0.0451 -0.0214
  118PLSM   T1A 1426   3.659   4.519   4.768 -0.1866  0.3294  0.1931
  118PLSM   C2A 1427   3.631   4.485   5.261 -0.0640 -0.1840 -0.0926
  118PLSM   C3A 1428   3.743   4.288   5.578 -0.1793  0.4545 -0.2285
  118PLSM   C1B 1429   4.031   4.032   4.688 -0.1390 -0.0992 -0.2786
  118PLSM   C2B 1430   3.938   4.052   5.031  0.0798 -0.1884 -0.0947
  118PLSM   C3B 1431   4.077   3.929   5.413 -0.0605  0.2510 -0.1572
  118PLSM   C4B 1432   4.144   4.069   5.867 -0.3733  0.2424 -0.1248
  118PLSM   C5B 1433   3.807   4.068   6.315  0.0650 -0.1161 -0.1015
  118PLSM   C6B 1434   3.405   3.940   6.295  0.0313  0.1204  0.0149
  119PLSM   NC3 1435   5.958   5.390   3.735  0.3722  0.0072 -0.0731
  119PLSM   PO4 1436   5.804   5.130   3.631  0.1686 -0.1826  0.1429
  119PLSM   AM1 1437   6.041   4.976   4.032  0.1478 -0.1255 -0.1950
  119PLSM   AM2 1438   6.323   5.070   4.102 -0.0731  0.3061 -0.2026
  119PLSM   T1A 1439   6.165   4.808   4.518 -0.0109 -0.0082  0.0552
  119PLSM   C2A 1440   6.218   4.824   4.921  0.3105 -0.1283 -0.3518
  119PLSM   C3A 1441   5.908   4.641   5.250 -0.2437 -0.1324 -0.0350
  119PLSM   C1B 1442   6.704   4.850   4.265  0.1149  0.1434  0.1279
  119PLSM   C2B 1443   6.722   4.734   4.738  0.2255  0.0554 -0.0370
  119PLSM   C3B 1444   6.683   4.801   5.269  0.0727 -0.1438 -0.1491
  119PLSM   C4B 1445   6.718   5.219   5.523  0.1531  0.0225 -0.0989
  119PLSM   C5B 1446   6.978   5.499   5.673  0.1308  0.1094 -0.3041
  119PLSM   C6B 1447   7.353   5.761   5.474  0.0206  0.3611 -0.1284
  120PLSM   NC3 1448   4.644   3.248   3.876 -0.2033  0.2894  0.1964
  120PLSM   PO4 1449   4.329   3.504   4.056  0.0125  0.0048 -0.3226
  120PLSM   AM1 1450   3.929   3.410   4.191 -0.1999 -0.0935  0.4571
  120PLSM   AM2 1451   3.998   3.185   4.333  0.1732  0.2102 -0.1312
  120PLSM   T1A 1452   3.829   3.593   4.588 -0.0001 -0.0877  0.1423
  120PLSM   C2A 1453   3.736   3.571   5.016 -0.2960  0.4070  0.1621
  120PLSM   C3A 1454   3.651   3.514   5.438 -0.0864 -0.1615 -0.2275
  120PLSM   C1B 1455   3.921   3.129   4.862  0.1074  0.0303  0.0268
  120PLSM   C2B 1456   3.589   3.110   5.164  0.0690 -0.3932 -0.0062
  120PLSM   C3B 1457   3.404   3.083   5.606  0.2520  0.0268  0.3286
  120PLSM   C4B 1458   3.330   2.870   5.985  0.3612  0.0697 -0.2122
  120PLSM   C5B 1459   3.451   2.840   6.390  0.0324  0.0077 -0.1158
  120PLSM   C6B 1460   3.901   2.730   6.445  0.1584  0.0061 -0.2169
  121PLSM   NC3 1461   3.927   4.780   3.673 -0.2810 -0.0596 -0.0681
  121PLSM   PO4 1462   3.899   5.176   3.805 -0.0819  0.2016 -0.2976
  121PLSM   AM1 1463   3.584   4.957   4.008  0.1693  0.2806 -0.0249
  121PLSM   AM2 1464   3.358   4.784   3.857  0.2167 -0.1085 -0.1023
  121PLSM   T1A 1465   3.587   5.020   4.316 -0.2771  0.1473 -0.1769
  121PLSM   C2A 1466   3.643   5.253   4.640  0.0776 -0.4030 -0.3340
  121PLSM   C3A 1467   3.648   5.493   4.976  0.0679  0.1015  0.0445
  121PLSM   C1B 1468   3.119   4.829   4.288  0.2455 -0.3200  0.2453
  121PLSM   C2B 1469   3.277   4.947   4.768  0.1183 -0.3153 -0.2366
  121PLSM   C3B 1470   3.471   4.966   5.189 -0.0999 -0.1737  0.2335
  121PLSM   C4B 1471   3.561   4.859   5.642 -0.3480  0.0088 -0.6655
  121PLSM   C5B 1472   3.442   4.517   5.985  0.0607 -0.0668  0.0180
  121PLSM   C6B 1473   3.495   4.414   6.401  0.2384 -0.0942  0.2518
  122PLSM   NC3 1474  -0.484   6.170   3.047  0.0042 -0.0508  0.1317
  122PLSM   PO4 1475  -0.372   6.249   3.522  0.1236  0.1804 -0.0932
  122PLSM   AM1 1476  -0.111   6.183   3.887 -0.2608  0.3052  0.1012
  122PLSM   AM2 1477  -0.191   5.929   4.141  0.0270 -0.3590 -0.0548
  122PLSM   T1A 1478   0.087   6.372   4.169  0.2523 -0.1349 -0.1724
  122PLSM   C2A 1479   0.097   6.697   4.548 -0.0303 -0.0964  0.1785
  122PLSM   C3A 1480  -0.068   6.892   4.886 -0.1513  0.1457  0.0990
  122PLSM   C1B 1481   0.032   5.965   4.449 -0.1193  0.0204 -0.0431
  122PLSM   C2B 1482   0.179   6.208   4.622 -0.2196 -0.0847  0.1313
  122PLSM   C3B 1483   0.376   6.418   4.806 -0.1677  0.2193  0.0192
  122PLSM   C4B 1484   0.644   6.404   5.245 -0.1133  0.0366  0.0621
  122PLSM   C5B 1485   1.034   6.552   5.327 -0.0312  0.1246  0.4109
  122PLSM   C6B 1486   1.430   6.508   5.253  0.0253  0.1201  0.2671
  123PAPI    C1 1487   1.160   2.116   7.665  0.3187  0.1488 -0.1211
  123PAPI    C2 1488   1.114   2.393   7.950  0.2353  0.1367 -0.1226
  123PAPI    C3 1489   1.111   2.500   7.565  0.1230  0.1236 -0.1258
  123PAPI   PO4 1490   1.390   2.009   7.665 -0.1449 -0.3914 -0.0957
  123PAPI   GL1 1491   1.550   2.235   7.344 -0.0711 -0.1224 -0.4991
  123PAPI   GL2 1492   1.299   2.229   7.151  0.1349 -0.1514 -0.0513
  123PAPI   D1A 1493   1.738   2.623   7.132 -0.0484 -0.0859 -0.0861
  123PAPI   D2A 1494   1.943   2.503   6.730 -0.1651  0.4713  0.0773
  123PAPI   D3A 1495   2.311   2.242   6.840  0.2458  0.3447  0.0457
  123PAPI   D4A 1496   1.991   2.145   7.138 -0.2036 -0.2022  0.1700
  123PAPI   C5A 1497   2.060   2.230   7.505  0.1651  0.0470  0.0133
  123PAPI   C1B 1498   1.429   2.267   6.731  0.3303 -0.0923  0.0383
  123PAPI   C2B 1499   1.682   2.249   6.345 -0.1912  0.0203 -0.1174
  123PAPI   C3B 1500   2.158   2.430   6.160  0.0882  0.2256 -0.0457
  123PAPI   C4B 1501   2.143   2.635   5.786  0.2608 -0.1452  0.0592
  124PAPI    C1 1502   2.038   5.061  10.713 -0.1137 -0.1153  0.0564
  124PAPI    C2 1503   1.716   5.283  10.630  0.0975  0.2032  0.0734
  124PAPI    C3 1504   1.698   5.004  10.916 -0.1319  0.2920  0.1483
  124PAPI   PO4 1505   2.260   5.248  10.926  0.1577 -0.2435  0.0559
  124PAPI   GL1 1506   2.418   5.255  11.357  0.0987  0.0684  0.1649
  124PAPI   GL2 1507   2.614   5.441  11.234 -0.2911  0.0676 -0.2269
  124PAPI   D1A 1508   2.099   5.190  11.667  0.0455  0.0308  0.2625
  124PAPI   D2A 1509   2.317   4.798  11.659 -0.2468  0.1013 -0.3118
  124PAPI   D3A 1510   2.588   4.773  11.372  0.0660 -0.0578 -0.0712
  124PAPI   D4A 1511   2.894   5.091  11.618  0.0021  0.1835  0.2743
  124PAPI   C5A 1512   2.560   5.177  11.921  0.1397  0.0711 -0.0490
  124PAPI   C1B 1513   2.633   5.643  11.607 -0.1258  0.1196 -0.0061
  124PAPI   C2B 1514   2.790   5.582  12.050  0.1148  0.1581  0.1953
  124PAPI   C3B 1515   2.781   5.420  12.426 -0.1987  0.1964  0.2475
  124PAPI   C4B 1516   2.352   5.522  12.741 -0.0098  0.2952 -0.1699
  125PAPI    C1 1517   1.435   3.126   3.783 -0.1933  0.1043  0.1223
  125PAPI    C2 1518   1.302   3.490   3.686 -0.1683  0.0879  0.0255
  125PAPI    C3 1519   1.300   3.197   3.413 -0.3104 -0.0198  0.1403
  125PAPI   PO4 1520   1.342   3.085   4.004  0.0832  0.1311  0.1779
  125PAPI   GL1 1521   1.622   3.095   4.340  0.0929  0.1172  0.0508
  125PAPI   GL2 1522   1.860   3.308   4.453  0.0559 -0.2015 -0.0806
  125PAPI   D1A 1523   1.598   2.959   4.686  0.2979 -0.3206 -0.0052
  125PAPI   D2A 1524   1.234   2.858   4.762 -0.2590 -0.0832 -0.3465
  125PAPI   D3A 1525   0.916   2.636   5.038  0.3155 -0.0816 -0.1672
  125PAPI   D4A 1526   0.475   2.372   4.934  0.0830 -0.4187  0.0015
  125PAPI   C5A 1527   0.416   2.096   4.564  0.2912 -0.0957  0.0669
  125PAPI   C1B 1528   1.794   3.334   4.920 -0.1930 -0.3285 -0.1359
  125PAPI   C2B 1529   1.599   3.244   5.265  0.1757  0.4987 -0.0214
  125PAPI   C3B 1530   1.656   2.966   5.625  0.2676 -0.2025  0.0387
  125PAPI   C4B 1531   1.415   2.912   5.946  0.1051  0.1436  0.1296
  126PAPI    C1 1532  -0.156   3.396   3.273  0.0388 -0.1618  0.1051
  126PAPI    C2 1533   0.212   3.342   3.422  0.1172  0.2453  0.0699
  126PAPI    C3 1534   0.156   3.353   3.026  0.0747  0.2326  0.0754
  126PAPI   PO4 1535  -0.299   3.274   3.577  0.4272 -0.0757  0.0733
  126PAPI   GL1 1536  -0.042   3.145   3.919  0.1066  0.0256  0.0999
  126PAPI   GL2 1537  -0.324   3.328   4.069  0.1799 -0.1329  0.1806
  126PAPI   D1A 1538   0.134   2.933   4.216  0.1846 -0.0533  0.0990
  126PAPI   D2A 1539   0.516   3.056   4.166  0.0504 -0.1391 -0.0733
  126PAPI   D3A 1540   0.873   3.037   4.372  0.1117 -0.2066 -0.0405
  126PAPI   D4A 1541   0.812   3.117   4.849 -0.4572  0.2212  0.0513
  126PAPI   C5A 1542   1.149   3.009   5.246  0.1714  0.0603 -0.0032
  126PAPI   C1B 1543  -0.557   3.487   4.353 -0.0877  0.2234 -0.1773
  126PAPI   C2B 1544  -0.633   3.455   4.723  0.1613  0.1328 -0.1745
  126PAPI   C3B 1545  -0.849   3.217   4.921  0.0046 -0.1335  0.0178
  126PAPI   C4B 1546  -0.853   3.116   5.344  0.2155 -0.2423 -0.2679
  127PAPS   CNO 1547   3.871   0.702   8.953  0.1971 -0.0566  0.1890
  127PAPS   PO4 1548   3.639   0.665   8.554 -0.0167  0.1700  0.0557
  127PAPS   GL1 1549   3.697   0.614   8.136 -0.0440  0.1575 -0.0723
  127PAPS   GL2 1550   3.427   0.493   8.024 -0.2236  0.1838  0.0976
  127PAPS   D1A 1551   3.783   0.519   7.721  0.0150 -0.0074 -0.1416
  127PAPS   D2A 1552   3.914   0.907   7.681  0.1581 -0.0146 -0.2622
  127PAPS   D3A 1553   4.062   0.960   8.082  0.0880  0.1016  0.2971
  127PAPS   D4A 1554   3.678   1.094   8.279 -0.1875 -0.0417 -0.3266
  127PAPS   C5A 1555   3.576   1.497   8.302 -0.1576  0.1909 -0.1660
  127PAPS   C1B 1556   3.458   0.929   7.871 -0.3400  0.2414  0.2442
  127PAPS   C2B 1557   3.598   1.313   7.676 -0.2099 -0.0509 -0.3373
  127PAPS   C3B 1558   3.502   1.558   7.376  0.0215  0.1081  0.0061
  127PAPS   C4B 1559   3.431   1.517   6.890  0.0089 -0.1646  0.2172
  128PAPS   CNO 1560   7.113   2.498   7.835  0.0838  0.3289 -0.1476
  128PAPS   PO4 1561   6.991   2.117   7.901  0.2665  0.0202 -0.2287
  128PAPS   GL1 1562   6.832   2.089   7.494  0.4256  0.0286  0.2778
  128PAPS   GL2 1563   6.727   2.394   7.466 -0.2620  0.0654  0.1509
  128PAPS   D1A 1564   6.628   1.776   7.235 -0.3026  0.1385 -0.1392
  128PAPS   D2A 1565   6.334   1.930   7.435 -0.2720  0.1325  0.0724
  128PAPS   D3A 1566   5.955   2.066   7.180 -0.1615 -0.0374 -0.2346
  128PAPS   D4A 1567   5.818   2.174   6.740 -0.0202 -0.0124  0.0664
  128PAPS   C5A 1568   6.096   2.214   6.507  0.2080  0.1390 -0.2184
  128PAPS   C1B 1569   6.814   2.230   6.955 -0.2720 -0.1586  0.0577
  128PAPS   C2B 1570   6.724   2.226   6.558  0.1212 -0.0978  0.1513
  128PAPS   C3B 1571   6.883   2.108   6.252 -0.0463 -0.2216  0.1088
  128PAPS   C4B 1572   7.105   1.686   6.047  0.1793  0.0535  0.1012
  129PAPS   CNO 1573   0.033   4.523   7.901 -0.1098 -0.0741 -0.1964
  129PAPS   PO4 1574   0.273   4.221   7.804 -0.0452 -0.1287 -0.0751
  129PAPS   GL1 1575   0.211   4.180   7.377  0.1744 -0.0951  0.1618
  129PAPS   GL2 1576   0.038   3.967   7.340 -0.4139 -0.0122  0.0766
  129PAPS   D1A 1577   0.380   4.300   6.958 -0.0167  0.1824 -0.0427
  129PAPS   D2A 1578   0.114   4.521   7.085 -0.1214  0.2486 -0.0744
  129PAPS   D3A 1579   0.021   4.833   6.780  0.1604  0.1299  0.1285
  129PAPS   D4A 1580  -0.092   4.472   6.624  0.1675 -0.3365 -0.3442
  129PAPS   C5A 1581  -0.155   4.418   6.220 -0.2840  0.0418  0.1818
  129PAPS   C1B 1582  -0.160   4.089   6.930 -0.0457  0.3353  0.4411
  129PAPS   C2B 1583  -0.300   3.971   6.500  0.1426 -0.1340  0.3164
  129PAPS   C3B 1584  -0.181   3.949   6.025 -0.2692  0.0285  0.1673
  129PAPS   C4B 1585  -0.138   3.650   5.727 -0.2000 -0.1608 -0.2754
  130PAPS   CNO 1586   3.574   4.764  10.642  0.2041  0.1211 -0.2317
  130PAPS   PO4 1587   3.474   5.040  10.890 -0.2038 -0.1307  0.1133
  130PAPS   GL1 1588   3.365   4.668  11.082  0.0779 -0.0844  0.0368
  130PAPS   GL2 1589   3.412   4.402  11.037 -0.1992  0.1561  0.3272
  130PAPS   D1A 1590   3.093   4.700  11.320  0.1900 -0.0161 -0.1862
  130PAPS   D2A 1591   3.015   4.484  11.634  0.2266 -0.2353  0.3750
  130PAPS   D3A 1592   2.736   4.644  11.845  0.0907  0.2781 -0.6658
  130PAPS   D4A 1593   2.573   4.762  12.262  0.0308  0.0309 -0.5008
  130PAPS   C5A 1594   2.459   4.967  12.467  0.1414 -0.2113 -0.5435
  130PAPS   C1B 1595   3.417   4.274  11.459 -0.0097  0.0179  0.2980
  130PAPS   C2B 1596   3.616   3.951  11.632 -0.2079 -0.2019 -0.0450
  130PAPS   C3B 1597   3.629   3.596  11.765 -0.1748  0.0391 -0.2782
  130PAPS   C4B 1598   3.750   3.236  12.036 -0.0152  0.0837 -0.1053
  131PAPS   CNO 1599   0.980   5.882   3.334 -0.0182  0.4002  0.1363
  131PAPS   PO4 1600   0.905   5.556   3.607  0.0618 -0.0632 -0.1509
  131PAPS   GL1 1601   0.830   5.777   3.926  0.0961 -0.0999  0.1088
  131PAPS   GL2 1602   0.931   5.553   4.090 -0.1064 -0.0337  0.0326
  131PAPS   D1A 1603   0.617   6.021   4.342 -0.3158 -0.6043  0.2075
  131PAPS   D2A 1604   0.864   6.211   4.747  0.0298 -0.1582 -0.0208
  131PAPS   D3A 1605   1.224   6.340   4.836 -0.0786 -0.1623 -0.0539
  131PAPS   D4A 1606   1.068   6.729   4.877 -0.2238 -0.0766  0.0665
  131PAPS   C5A 1607   0.607   6.849   4.686  0.1137  0.2259  0.0792
  131PAPS   C1B 1608   0.679   5.249   4.158  0.1077  0.0531  0.0300
  131PAPS   C2B 1609   0.748   4.863   4.399  0.0421  0.0357  0.2643
  131PAPS   C3B 1610   0.585   4.655   4.761 -0.4368  0.1286  0.1391
  131PAPS   C4B 1611   0.711   4.482   5.230 -0.0385  0.1253 -0.2654
  132PAPS   CNO 1612   3.221   5.644   3.523 -0.0522 -0.0740 -0.2386
  132PAPS   PO4 1613   2.893   5.704   3.305  0.0004  0.2950  0.0990
  132PAPS   GL1 1614   2.793   5.690   3.776 -0.2557  0.2576  0.3256
  132PAPS   GL2 1615   2.639   5.399   3.919 -0.5078  0.2978  0.1842
  132PAPS   D1A 1616   2.850   5.848   4.117 -0.3948  0.2145 -0.4289
  132PAPS   D2A 1617   2.950   6.312   3.971 -0.1286 -0.2903  0.1963
  132PAPS   D3A 1618   3.106   6.588   4.142  0.3346 -0.1920 -0.1154
  132PAPS   D4A 1619   3.238   6.302   4.494  0.0185 -0.5596  0.1449
  132PAPS   C5A 1620   3.128   6.503   4.847  0.0012  0.2435 -0.1303
  132PAPS   C1B 1621   2.312   5.282   4.222 -0.0689  0.1686  0.0598
  132PAPS   C2B 1622   2.195   4.913   4.372 -0.1901  0.1234  0.1188
  132PAPS   C3B 1623   2.444   4.600   4.557  0.2429 -0.2042  0.0222
  132PAPS   C4B 1624   2.833   4.648   4.675 -0.1460 -0.0359  0.1177
  133PAPS   CNO 1625   2.967   1.630   3.846 -0.0864  0.3545 -0.4294
  133PAPS   PO4 1626   2.788   1.178   3.790 -0.1162 -0.3157  0.0944
  133PAPS   GL1 1627   2.741   0.947   4.168  0.2233 -0.0092 -0.0375
  133PAPS   GL2 1628   2.786   0.611   4.232 -0.0331  0.1762  0.0446
  133PAPS   D1A 1629   2.893   1.021   4.581  0.2135  0.2833 -0.3496
  133PAPS   D2A 1630   2.479   0.751   4.603 -0.1317  0.1298  0.2545
  133PAPS   D3A 1631   2.745   0.762   5.001  0.0554  0.1852 -0.0033
  133PAPS   D4A 1632   2.759   0.460   5.293 -0.1519 -0.1165  0.0949
  133PAPS   C5A 1633   2.430   0.314   5.603  0.0119  0.0769 -0.2820
  133PAPS   C1B 1634   3.069   0.560   4.572 -0.3514 -0.0141  0.1599
  133PAPS   C2B 1635   3.157   0.356   5.012  0.0048 -0.0863 -0.2164
  133PAPS   C3B 1636   3.370   0.024   5.202 -0.2444  0.1674 -0.3258
  133PAPS   C4B 1637   3.345  -0.339   5.268 -0.0292  0.0503  0.0863
  134PAPS   CNO 1638   1.465   0.605   3.690  0.2718 -0.2428  0.3240
  134PAPS   PO4 1639   1.597   0.211   3.687 -0.1869 -0.1085 -0.1845
  134PAPS   GL1 1640   1.497   0.236   4.061 -0.0508 -0.1805 -0.2205
  134PAPS   GL2 1641   1.506   0.343   4.282  0.5354  0.2086 -0.2700
  134PAPS   D1A 1642   1.283  -0.117   4.321 -0.3785 -0.1413  0.0246
  134PAPS   D2A 1643   1.427   0.145   4.695 -0.2955 -0.1764  0.0901
  134PAPS   D3A 1644   1.734   0.112   4.929  0.0849  0.0351  0.1030
  134PAPS   D4A 1645   1.755   0.581   5.118  0.0388 -0.0049  0.1296
  134PAPS   C5A 1646   1.562   0.703   5.449  0.0363  0.3009 -0.5609
  134PAPS   C1B 1647   1.785  -0.010   4.377  0.1657  0.1525  0.2080
  134PAPS   C2B 1648   1.920  -0.285   4.699  0.0766  0.1387 -0.1768
  134PAPS   C3B 1649   2.181  -0.364   5.084 -0.0211  0.1147  0.0153
  134PAPS   C4B 1650   2.474  -0.574   5.280 -0.2962 -0.2098  0.0945
  135PAPE   NH3 1651   2.110   3.246   8.236 -0.2157  0.0357 -0.1381
  135PAPE   PO4 1652   2.409   3.460   8.602  0.4031 -0.0678 -0.0915
  135PAPE   GL1 1653   2.780   3.244   8.359  0.2564 -0.3468 -0.1070
  135PAPE   GL2 1654   2.752   3.096   8.034 -0.1095 -0.0010  0.0301
  135PAPE   D1A 1655   3.210   3.026   8.334 -0.0302 -0.1454  0.0878
  135PAPE   D2A 1656   3.562   3.078   8.513 -0.2367  0.0165  0.0435
  135PAPE   D3A 1657   3.625   3.587   8.362 -0.2360  0.1341 -0.0968
  135PAPE   D4A 1658   3.910   3.371   8.129  0.0430 -0.1831 -0.0444
  135PAPE   C5A 1659   4.304   3.579   8.042  0.0918 -0.3116 -0.0400
  135PAPE   C1B 1660   3.085   2.960   7.827 -0.2099 -0.0829  0.1213
  135PAPE   C2B 1661   3.474   2.827   7.575  0.2045 -0.0587 -0.1103
  135PAPE   C3B 1662   3.538   2.509   7.249 -0.2539  0.1114 -0.3460
  135PAPE   C4B 1663   3.380   2.102   7.195  0.0496 -0.0265  0.0870
  136PAPE   NH3 1664   3.313   4.492   8.415  0.0556  0.1112  0.0480
  136PAPE   PO4 1665   2.859   4.301   8.321  0.3205  0.1485 -0.0762
  136PAPE   GL1 1666   2.843   3.980   7.971  0.0552 -0.0569  0.0891
  136PAPE   GL2 1667   3.127   4.006   7.762 -0.4529  0.1926 -0.1129
  136PAPE   D1A 1668   2.760   3.713   7.598 -0.1776 -0.3872 -0.1520
  136PAPE   D2A 1669   2.701   4.193   7.532  0.1353  0.1866 -0.6861
  136PAPE   D3A 1670   2.897   4.000   7.082 -0.1765 -0.2056 -0.1928
  136PAPE   D4A 1671   2.603   3.787   6.760  0.0988  0.0286  0.2362
  136PAPE   C5A 1672   2.238   4.023   6.619  0.0964  0.6210  0.2246
  136PAPE   C1B 1673   3.277   3.846   7.345  0.0803  0.1253 -0.0789
  136PAPE   C2B 1674   3.326   3.651   6.941 -0.0947  0.3114 -0.2025
  136PAPE   C3B 1675   3.475   3.281   6.650  0.1030  0.0321 -0.0615
  136PAPE   C4B 1676   4.011   3.141   6.686 -0.0402 -0.0227 -0.1021
  137PAPE   NH3 1677   5.469   5.082   3.983  0.1985  0.1320  0.2185
  137PAPE   PO4 1678   5.617   5.480   4.071  0.0830 -0.3378  0.1631
  137PAPE   GL1 1679   5.938   5.449   4.257  0.2225 -0.0910  0.0529
  137PAPE   GL2 1680   5.862   5.730   4.462 -0.0754  0.0211 -0.0808
  137PAPE   D1A 1681   6.172   5.270   4.580 -0.4394  0.2194 -0.1802
  137PAPE   D2A 1682   6.145   5.368   4.912  0.1984 -0.1027  0.0202
  137PAPE   D3A 1683   6.468   5.229   5.108  0.1895  0.0548  0.1433
  137PAPE   D4A 1684   6.275   5.057   5.431 -0.0492  0.1522 -0.0973
  137PAPE   C5A 1685   6.311   4.625   5.487  0.1888  0.0048  0.3086
  137PAPE   C1B 1686   6.279   5.720   4.477 -0.1136 -0.2685  0.0923
  137PAPE   C2B 1687   6.501   5.703   4.813  0.2191 -0.1067 -0.2330
  137PAPE   C3B 1688   6.410   5.745   5.273  0.2463 -0.2774 -0.0734
  137PAPE   C4B 1689   6.478   5.608   5.657 -0.1506  0.0455 -0.1544
  138PAPE   NH3 1690   1.265   1.104   3.813  0.1525  0.0199  0.1971
  138PAPE   PO4 1691   1.094   1.404   3.969  0.0426 -0.0721  0.0469
  138PAPE   GL1 1692   1.156   1.042   4.367 -0.0418 -0.0343 -0.0516
  138PAPE   GL2 1693   1.435   0.900   4.470  0.2481 -0.0217 -0.1974
  138PAPE   D1A 1694   1.083   0.658   4.644  0.2114  0.0747  0.4026
  138PAPE   D2A 1695   1.278   0.604   4.922  0.2044 -0.1834  0.0861
  138PAPE   D3A 1696   1.331   0.290   5.178 -0.1482 -0.1669 -0.0917
  138PAPE   D4A 1697   1.416  -0.056   5.381 -0.2628  0.0896 -0.1222
  138PAPE   C5A 1698   1.315  -0.496   5.512  0.0794  0.0584 -0.0966
  138PAPE   C1B 1699   1.612   0.980   4.840 -0.1216  0.0893 -0.2252
  138PAPE   C2B 1700   1.815   1.214   5.152  0.0400 -0.1547  0.0039
  138PAPE   C3B 1701   1.741   1.414   5.653  0.0465  0.0246  0.2583
  138PAPE   C4B 1702   2.072   1.441   5.951  0.0092  0.0669 -0.0295
  139CHOL   ROH 1703   1.459   3.587   4.196 -0.0318 -0.1373  0.0135
  139CHOL    R1 1704   1.281   3.559   4.414 -0.0197  0.1171  0.0598
  139CHOL    R2 1705   1.320   3.374   4.616 -0.2794 -0.0088  0.0015
  139CHOL    R3 1706   1.299   3.592   4.776  0.1503 -0.0050  0.0635
  139CHOL    R4 1707   1.221   3.367   4.947 -0.5633  0.1105 -0.0786
  139CHOL    R5 1708   1.106   3.548   4.911 -0.0801  0.4292 -0.1057
  139CHOL    C1 1709   1.143   3.567   5.290 -0.3253  0.1835 -0.0671
  139CHOL    C2 1710   1.371   3.824   5.556 -0.0678 -0.1423 -0.0770
  140CHOL   ROH 1711   5.346   0.648   7.814  0.0484  0.1130  0.1473
  140CHOL    R1 1712   5.388   0.678   7.536  0.0290  0.0396  0.1365
  140CHOL    R2 1713   5.219   0.568   7.347  0.0171 -0.0120  0.1777
  140CHOL    R3 1714   5.208   0.824   7.256  0.0086 -0.0361  0.1100
  140CHOL    R4 1715   5.183   0.658   7.015 -0.2758 -0.1023  0.1816
  140CHOL    R5 1716   5.327   0.818   7.048 -0.1924 -0.1364 -0.0060
  140CHOL    C1 1717   5.152   0.950   6.736 -0.4544 -0.1776  0.1203
  140CHOL    C2 1718   5.107   0.707   6.456 -0.0152 -0.1580  0.0897
  141CHOL   ROH 1719   5.717   1.134   4.534  0.0546  0.0639 -0.0029
  141CHOL    R1 1720   5.624   1.017   4.774  0.0482 -0.0188 -0.0464
  141CHOL    R2 1721   5.709   0.769   4.862  0.1608  0.0218 -0.0539
  141CHOL    R3 1722   5.770   0.906   5.089  0.0136  0.0234 -0.0137
  141CHOL    R4 1723   5.787   0.623   5.165  0.3453  0.0053 -0.1076
  141CHOL    R5 1724   5.669   0.777   5.264  0.1659 -0.1574 -0.0498
  141CHOL    C1 1725   5.889   0.667   5.555  0.3145 -0.0028 -0.1009
  141CHOL    C2 1726   6.165   0.600   5.851  0.1791  0.0166  0.1696
  142CHOL   ROH 1727   7.250   2.272   7.371  0.2053  0.0658 -0.0101
  142CHOL    R1 1728   7.323   2.419   7.140  0.1390  0.0571 -0.0372
  142CHOL    R2 1729   7.318   2.310   6.887  0.2796 -0.0220 -0.0095
  142CHOL    R3 1730   7.161   2.524   6.832  0.1193 -0.1613 -0.1023
  142CHOL    R4 1731   7.173   2.376   6.580  0.2623 -0.2346 -0.0483
  142CHOL    R5 1732   7.220   2.587   6.609  0.0955 -0.1899 -0.1144
  142CHOL    C1 1733   6.940   2.616   6.350  0.1017 -0.4891 -0.1580
  142CHOL    C2 1734   6.630   2.569   6.101  0.0866  0.2546  0.0766
  143CHOL   ROH 1735   1.122   2.756   7.164 -0.1229  0.3938  0.0729
  143CHOL    R1 1736   1.241   2.712   6.910 -0.1556  0.2712  0.0782
  143CHOL    R2 1737   1.244   2.905   6.713 -0.1223  0.1985  0.0084
  143CHOL    R3 1738   1.512   2.859   6.717 -0.1336  0.1307  0.0011
  143CHOL    R4 1739   1.455   2.938   6.441 -0.1194  0.1624  0.0060
  143CHOL    R5 1740   1.558   2.757   6.505 -0.1635  0.1317 -0.0065
  143CHOL    C1 1741   1.829   2.913   6.286 -0.1283  0.0777 -0.0021
  143CHOL    C2 1742   2.212   2.900   6.246 -0.0756  0.3123  0.1453
  144CHOL   ROH 1743   2.852   4.525   7.886 -0.1459  0.2540  0.0204
  144CHOL    R1 1744   3.001   4.612   7.661 -0.1361  0.2584  0.0292
  144CHOL    R2 1745   3.179   4.449   7.528  0.0577  0.3387  0.1893
  144CHOL    R3 1746   3.031   4.518   7.311  0.0804  0.0892  0.0906
  144CHOL    R4 1747   3.248   4.352   7.203  0.2423  0.1735  0.2747
  144CHOL    R5 1748   3.192   4.553   7.137  0.1177  0.0930  0.1241
  144CHOL    C1 1749   3.148   4.361   6.810  0.3711 -0.1570  0.2319
  144CHOL    C2 1750   3.090   3.955   6.619  0.0287  0.3013  0.0494
  145CHOL   ROH 1751   5.441   6.430   7.090  0.1610 -0.0875 -0.1779
  145CHOL    R1 1752   5.367   6.312   6.844  0.1513 -0.0087 -0.2138
  145CHOL    R2 1753   5.212   6.443   6.657  0.1308  0.0474 -0.1630
  145CHOL    R3 1754   5.419   6.384   6.491  0.1258  0.1149 -0.1919
  145CHOL    R4 1755   5.233   6.541   6.326  0.1147  0.1557 -0.1317
  145CHOL    R5 1756   5.315   6.344   6.279  0.1230  0.1792 -0.1998
  145CHOL    C1 1757   5.440   6.542   5.977  0.1007  0.2822 -0.1407
  145CHOL    C2 1758   5.428   6.764   5.639  0.4536  0.3038  0.1193
  146CHOL   ROH 1759   6.426   4.609   7.250  0.0891  0.0328 -0.0408
  146CHOL    R1 1760   6.430   4.577   6.969 -0.0751 -0.0647 -0.0327
  146CHOL    R2 1761   6.212   4.486   6.827 -0.2710  0.2026  0.0908
  146CHOL    R3 1762   6.249   4.714   6.685  0.0002  0.1073  0.0003
  146CHOL    R4 1763   6.242   4.501   6.483 -0.2077  0.0264  0.0867
  146CHOL    R5 1764   6.399   4.651   6.509 -0.0430 -0.1324  0.0444
  146CHOL    C1 1765   6.294   4.725   6.149  0.0839 -0.1657 -0.0007
  146CHOL    C2 1766   6.315   4.526   5.939 -0.3760  0.0684  0.2799
  147CHOL   ROH 1767   1.796   5.396   6.871  0.0459  0.2816 -0.0188
  147CHOL    R1 1768   1.739   5.467   6.603 -0.0009  0.1362 -0.0481
  147CHOL    R2 1769   1.926   5.448   6.400 -0.0263  0.0616 -0.0619
  147CHOL    R3 1770   1.732   5.299   6.280 -0.0191 -0.0289  0.0364
  147CHOL    R4 1771   1.884   5.417   6.059 -0.2148  0.0907 -0.0424
  147CHOL    R5 1772   1.668   5.428   6.089 -0.2068 -0.0327  0.0923
  147CHOL    C1 1773   1.677   5.260   5.747 -0.3179  0.0227  0.0614
  147CHOL    C2 1774   1.459   5.527   5.576  0.0544 -0.4499 -0.2034
  148CHOL   ROH 1775   3.509   4.016   4.747  0.3489 -0.2648  0.1828
  148CHOL    R1 1776   3.431   4.136   4.992  0.4538 -0.2169  0.1950
  148CHOL    R2 1777   3.183   4.093   5.107  0.2718  0.2556  0.0215
  148CHOL    R3 1778   3.333   4.022   5.323 -0.0025 -0.1831  0.0752
  148CHOL    R4 1779   3.076   4.107   5.435  0.0991  0.2700 -0.0362
  148CHOL    R5 1780   3.273   4.180   5.492  0.2178 -0.1648  0.1324
  148CHOL    C1 1781   3.154   4.047   5.829 -0.2589 -0.1334 -0.0193
  148CHOL    C2 1782   2.915   3.869   6.113  0.1127 -0.0596 -0.0251
  149CHOL   ROH 1783   6.433   3.563   7.306 -0.0796  0.2327  0.2573
  149CHOL    R1 1784   6.290   3.573   7.062  0.0042  0.0355  0.1984
  149CHOL    R2 1785   6.348   3.754   6.862 -0.1474  0.1042  0.2148
  149CHOL    R3 1786   6.366   3.529   6.709  0.2037  0.1153  0.2301
  149CHOL    R4 1787   6.317   3.746   6.518 -0.3137  0.0158  0.2309
  149CHOL    R5 1788   6.202   3.562   6.537  0.0444 -0.2107  0.3107
  149CHOL    C1 1789   6.315   3.531   6.174 -0.0811 -0.0253  0.2546
  149CHOL    C2 1790   6.362   3.393   5.809  0.0574  0.2313 -0.2033
  150CHOL   ROH 1791   7.059   3.905   4.075  0.1153  0.2496 -0.0171
  150CHOL    R1 1792   7.258   3.848   4.268  0.0952  0.1701 -0.0191
  150CHOL    R2 1793   7.318   4.020   4.475  0.1309  0.1227  0.0110
  150CHOL    R3 1794   7.271   3.801   4.628  0.0715  0.1097 -0.0260
  150CHOL    R4 1795   7.377   4.002   4.815  0.1802  0.0319 -0.0026
  150CHOL    R5 1796   7.452   3.799   4.785  0.0969  0.0083 -0.0562
  150CHOL    C1 1797   7.367   3.785   5.157  0.1531 -0.0332 -0.0453
  150CHOL    C2 1798   7.682   3.755   5.233 -0.0880 -0.1277  0.0228
  151CHOL   ROH 1799   2.779   1.581   4.630 -0.1400 -0.0364 -0.0096
  151CHOL    R1 1800   2.624   1.441   4.820 -0.0577 -0.0527  0.0460
  151CHOL    R2 1801   2.735   1.311   5.037  0.0317 -0.0281  0.0145
  151CHOL    R3 1802   2.559   1.463   5.178  0.0542 -0.0496  0.0665
  151CHOL    R4 1803   2.515   1.189   5.274  0.1658 -0.0461  0.1312
  151CHOL    R5 1804   2.364   1.326   5.196  0.0964 -0.0970  0.1744
  151CHOL    C1 1805   2.222   1.262   5.544  0.2649 -0.0768  0.2480
  151CHOL    C2 1806   1.975   0.959   5.666 -0.4320 -0.4396  0.0613
  152CHOL   ROH 1807   1.969   3.531   6.938 -0.1250  0.0470 -0.0339
  152CHOL    R1 1808   2.202   3.536   6.777 -0.1603  0.0186 -0.0854
  152CHOL    R2 1809   2.315   3.307   6.671 -0.1892  0.0024 -0.0743
  152CHOL    R3 1810   2.291   3.444   6.437 -0.2347 -0.0337 -0.0916
  152CHOL    R4 1811   2.511   3.254   6.391 -0.1961  0.0024 -0.0798
  152CHOL    R5 1812   2.517   3.470   6.361 -0.2429  0.0022 -0.1099
  152CHOL    C1 1813   2.603   3.351   6.009 -0.2428 -0.0315 -0.0992
  152CHOL    C2 1814   2.465   2.997   5.822 -0.2806 -0.0902 -0.0966
  153CHOL   ROH 1815   4.631   5.677   4.286  0.2900 -0.2985 -0.0451
  153CHOL    R1 1816   4.703   5.553   4.530  0.3156 -0.1148  0.0422
  153CHOL    R2 1817   4.827   5.690   4.735  0.0212  0.1265  0.0638
  153CHOL    R3 1818   4.619   5.594   4.882  0.0618 -0.0924 -0.0180
  153CHOL    R4 1819   4.830   5.648   5.078  0.0015 -0.0508  0.0434
  153CHOL    R5 1820   4.723   5.460   5.051  0.1306 -0.1132 -0.0729
  153CHOL    C1 1821   4.637   5.533   5.416  0.0282 -0.3595 -0.0453
  153CHOL    C2 1822   4.752   5.607   5.744  0.0884  0.0582 -0.2948
  154CHOL   ROH 1823   3.038   1.724   6.289 -0.1225  0.0281  0.0059
  154CHOL    R1 1824   3.233   1.739   6.494 -0.1568  0.0198  0.0408
  154CHOL    R2 1825   3.498   1.799   6.443 -0.1092 -0.1422  0.0684
  154CHOL    R3 1826   3.455   1.993   6.629 -0.0520 -0.0337 -0.0330
  154CHOL    R4 1827   3.741   2.012   6.566 -0.0445 -0.1687 -0.0165
  154CHOL    R5 1828   3.653   1.991   6.764 -0.0673 -0.0361 -0.0159
  154CHOL    C1 1829   3.843   2.318   6.812  0.0468 -0.0823 -0.1611
  154CHOL    C2 1830   4.078   2.573   6.959 -0.0312  0.2087 -0.1271
  155CHOL   ROH 1831   2.392   0.283   4.366 -0.1674  0.0182  0.0343
  155CHOL    R1 1832   2.409   0.179   4.629 -0.0478 -0.0059  0.0165
  155CHOL    R2 1833   2.376   0.337   4.853 -0.1531 -0.0676  0.0368
  155CHOL    R3 1834   2.187   0.152   4.916  0.0107 -0.2372  0.0440
  155CHOL    R4 1835   2.217   0.313   5.159 -0.4530  0.1081 -0.0993
  155CHOL    R5 1836   2.233   0.096   5.145 -0.1566  0.0957  0.1710
  155CHOL    C1 1837   1.948   0.125   5.397 -0.4738  0.0511 -0.1718
  155CHOL    C2 1838   1.781   0.229   5.696  0.3387 -0.1784  0.0533
  156CHOL   ROH 1839   1.608   5.822   6.934 -0.2165  0.0456  0.0800
  156CHOL    R1 1840   1.540   5.850   6.661 -0.1936 -0.0341  0.0655
  156CHOL    R2 1841   1.645   6.049   6.501 -0.3189  0.0335  0.0633
  156CHOL    R3 1842   1.714   5.840   6.342 -0.1306  0.0686  0.0965
  156CHOL    R4 1843   1.668   6.063   6.156 -0.3343 -0.0040  0.0609
  156CHOL    R5 1844   1.576   5.865   6.147 -0.1555 -0.0893  0.0936
  156CHOL    C1 1845   1.746   5.874   5.806 -0.1664  0.0071  0.0906
  156CHOL    C2 1846   1.803   5.820   5.422 -0.1773  0.1998 -0.0575
  157CHOL   ROH 1847   6.239   3.503   4.195 -0.0079 -0.0049 -0.0265
  157CHOL    R1 1848   6.360   3.615   4.425 -0.1315  0.2205 -0.0694
  157CHOL    R2 1849   6.245   3.822   4.569 -0.5151 -0.0542  0.0216
  157CHOL    R3 1850   6.277   3.650   4.778 -0.0310 -0.0285 -0.0166
  157CHOL    R4 1851   6.336   3.914   4.890 -0.5979  0.1183 -0.0020
  157CHOL    R5 1852   6.463   3.737   4.900 -0.1709  0.3973 -0.0798
  157CHOL    C1 1853   6.418   3.806   5.272 -0.1917  0.2429 -0.0517
  157CHOL    C2 1854   6.222   3.779   5.577  0.2809 -0.1408 -0.0256
  158CHOL   ROH 1855   6.086   7.428   4.080 -0.0698 -0.2445 -0.1440
  158CHOL    R1 1856   5.962   7.389   4.332  0.1051  0.0168 -0.0140
  158CHOL    R2 1857   5.860   7.145   4.411 -0.2099  0.1947  0.1430
  158CHOL    R3 1858   6.022   7.183   4.626  0.0619 -0.0036 -0.0198
  158CHOL    R4 1859   5.806   7.013   4.726  0.0088  0.1806  0.1764
  158CHOL    R5 1860   5.872   7.202   4.812  0.2800  0.1006  0.1489
  158CHOL    C1 1861   5.928   6.972   5.111  0.3912 -0.0137  0.0432
  158CHOL    C2 1862   5.909   6.675   5.439 -0.2088  0.1163  0.4092
  159CHOL   ROH 1863   4.218   4.472   4.693  0.1764 -0.0340 -0.0375
  159CHOL    R1 1864   4.203   4.592   4.949  0.1098  0.0773 -0.0928
  159CHOL    R2 1865   4.111   4.456   5.172  0.1163  0.1532 -0.0456
  159CHOL    R3 1866   4.350   4.533   5.277  0.0812  0.2641 -0.0446
  159CHOL    R4 1867   4.184   4.471   5.509  0.0701  0.2945 -0.0407
  159CHOL    R5 1868   4.292   4.656   5.474  0.0181  0.3171 -0.0941
  159CHOL    C1 1869   4.450   4.551   5.804  0.0102  0.4809 -0.0369
  159CHOL    C2 1870   4.678   4.822   5.842 -0.1403 -0.2989 -0.0128
  160CHOL   ROH 1871   4.282   0.853   4.361  0.1097 -0.0453 -0.0581
  160CHOL    R1 1872   4.281   0.691   4.593 -0.0627 -0.0177 -0.0384
  160CHOL    R2 1873   4.306   0.795   4.848 -0.0769 -0.0029 -0.0442
  160CHOL    R3 1874   4.075   0.658   4.892 -0.1765  0.1444 -0.0969
  160CHOL    R4 1875   4.212   0.661   5.152 -0.0644 -0.2395 -0.1424
  160CHOL    R5 1876   4.138   0.485   5.046 -0.2567 -0.0713 -0.2989
  160CHOL    C1 1877   3.941   0.454   5.371 -0.1506 -0.2390 -0.2491
  160CHOL    C2 1878   3.771   0.155   5.626  0.2098  0.1931 -0.1353
  161CHOL   ROH 1879   6.188   1.283   4.437 -0.1427 -0.1204 -0.0481
  161CHOL    R1 1880   6.184   1.360   4.709 -0.0561  0.0097 -0.0822
  161CHOL    R2 1881   6.027   1.232   4.897 -0.0247  0.1210  0.0236
  161CHOL    R3 1882   6.263   1.206   5.029  0.0089  0.1482 -0.0314
  161CHOL    R4 1883   6.063   1.241   5.241  0.0282 -0.0923  0.0248
  161CHOL    R5 1884   6.246   1.357   5.214 -0.0349  0.0150  0.0736
  161CHOL    C1 1885   6.306   1.221   5.565  0.0906 -0.1909 -0.0262
  161CHOL    C2 1886   6.439   1.017   5.836  0.0113  0.1044  0.0975
  162CHOL   ROH 1887   3.748   5.664   4.366  0.2405  0.0959  0.0108
  162CHOL    R1 1888   3.759   5.806   4.611  0.1222  0.1315 -0.0039
  162CHOL    R2 1889   3.659   6.062   4.639 -0.0087  0.0869 -0.0550
  162CHOL    R3 1890   3.519   5.951   4.843  0.0043  0.0435 -0.0696
  162CHOL    R4 1891   3.549   6.232   4.919 -0.0622  0.0447 -0.0500
  162CHOL    R5 1892   3.604   6.059   5.039 -0.0310  0.0494 -0.0580
  162CHOL    C1 1893   3.354   6.226   5.274 -0.0813 -0.0207 -0.0609
  162CHOL    C2 1894   3.073   6.202   5.515  0.1978 -0.0939 -0.4187
  163CHOL   ROH 1895   5.196   3.376   7.694  0.0121 -0.1889 -0.0556
  163CHOL    R1 1896   5.104   3.189   7.503 -0.2387 -0.3026  0.1688
  163CHOL    R2 1897   4.851   3.079   7.512 -0.5156  0.2862  0.1328
  163CHOL    R3 1898   4.836   3.173   7.257 -0.0620 -0.0831 -0.0429
  163CHOL    R4 1899   4.657   2.941   7.261 -0.4678  0.2266  0.1291
  163CHOL    R5 1900   4.821   2.976   7.122 -0.2427 -0.2756  0.2502
  163CHOL    C1 1901   4.531   2.948   6.876 -0.0141 -0.1548 -0.0381
  163CHOL    C2 1902   4.487   2.902   6.467  0.1909 -0.0310 -0.0660
  164CHOL   ROH 1903   2.271   5.157   7.011  0.2575  0.0533 -0.1670
  164CHOL    R1 1904   2.191   5.193   6.742  0.1313  0.0413 -0.1317
  164CHOL    R2 1905   2.337   5.344   6.562  0.0784 -0.0160 -0.2220
  164CHOL    R3 1906   2.327   5.117   6.413 -0.0523 -0.0305 -0.1930
  164CHOL    R4 1907   2.333   5.335   6.217  0.1746 -0.0556 -0.2223
  164CHOL    R5 1908   2.187   5.173   6.228  0.0445  0.0562 -0.2430
  164CHOL    C1 1909   2.322   5.116   5.876  0.1077 -0.0923 -0.1952
  164CHOL    C2 1910   2.151   5.044   5.708 -0.0909  0.1841  0.2180
  165CHOL   ROH 1911   6.497   6.170   4.478  0.1324  0.0406 -0.0437
  165CHOL    R1 1912   6.669   6.227   4.696  0.0374  0.0618  0.0249
  165CHOL    R2 1913   6.574   6.275   4.951 -0.0637 -0.0825  0.0114
  165CHOL    R3 1914   6.746   6.075   5.017  0.0333 -0.0070 -0.0055
  165CHOL    R4 1915   6.646   6.175   5.274 -0.1749 -0.2088 -0.0010
  165CHOL    R5 1916   6.855   6.153   5.216 -0.1249 -0.0393  0.0982
  165CHOL    C1 1917   6.849   5.929   5.524 -0.1485 -0.2115 -0.0241
  165CHOL    C2 1918   6.696   6.059   5.796  0.3263 -0.1022 -0.2687
  166CHOL   ROH 1919   7.456   6.148   6.981  0.0457 -0.4491 -0.1689
  166CHOL    R1 1920   7.432   6.222   6.709  0.0037 -0.2475 -0.1101
  166CHOL    R2 1921   7.227   6.131   6.548  0.0197 -0.1782 -0.1585
  166CHOL    R3 1922   7.187   6.396   6.503 -0.0581 -0.1538  0.0383
  166CHOL    R4 1923   7.078   6.264   6.265  0.1731 -0.0101 -0.1637
  166CHOL    R5 1924   7.226   6.424   6.269  0.1094  0.0567  0.0830
  166CHOL    C1 1925   6.954   6.590   6.059  0.1894  0.1106  0.0179
  166CHOL    C2 1926   6.655   6.783   6.164 -0.0360  0.0147  0.0852
  167CHOL   ROH 1927   6.349   0.663   7.332  0.1876  0.2116 -0.0108
  167CHOL    R1 1928   6.354   0.642   7.050 -0.0060  0.1776 -0.0137
  167CHOL    R2 1929   6.304   0.405   6.918  0.0776  0.1179  0.0559
  167CHOL    R3 1930   6.118   0.554   6.787 -0.1373 -0.0410  0.1740
  167CHOL    R4 1931   6.160   0.320   6.615  0.3116  0.2165 -0.0853
  167CHOL    R5 1932   6.174   0.529   6.556 -0.0210  0.3166  0.1586
  167CHOL    C1 1933   5.902   0.411   6.317  0.2462  0.1247 -0.0566
  167CHOL    C2 1934   5.700   0.351   6.061 -0.1191 -0.2118  0.0543
  168CHOL   ROH 1935   5.720   5.073   4.388 -0.1735 -0.0729 -0.0970
  168CHOL    R1 1936   5.721   5.191   4.645 -0.0761 -0.0303 -0.1173
  168CHOL    R2 1937   5.517   5.150   4.828 -0.0074  0.0051 -0.0389
  168CHOL    R3 1938   5.721   5.072   4.989  0.0482  0.0294 -0.0953
  168CHOL    R4 1939   5.496   5.116   5.171 -0.0070 -0.3094 -0.0665
  168CHOL    R5 1940   5.694   5.204   5.187 -0.0746 -0.1590  0.0202
  168CHOL    C1 1941   5.675   5.023   5.523  0.0453 -0.4697 -0.1355
  168CHOL    C2 1942   5.581   5.072   5.829  0.1158  0.4148  0.1354
  169CHOL   ROH 1943   0.297   2.153   7.255 -0.0568  0.1704  0.2313
  169CHOL    R1 1944   0.431   2.055   7.026 -0.0050  0.1943  0.2516
  169CHOL    R2 1945   0.312   1.882   6.846  0.0526  0.1746  0.2340
  169CHOL    R3 1946   0.385   2.072   6.666  0.0476  0.1868  0.2442
  169CHOL    R4 1947   0.436   1.817   6.531  0.0592  0.1941  0.2322
  169CHOL    R5 1948   0.578   1.980   6.558  0.0531  0.1990  0.2424
  169CHOL    C1 1949   0.577   1.957   6.177  0.0585  0.2170  0.2408
  169CHOL    C2 1950   0.795   2.127   5.920  0.2863 -0.0050  0.1017
  170CHOL   ROH 1951   5.960   7.159   7.373 -0.0465 -0.0886  0.2397
  170CHOL    R1 1952   5.799   7.291   7.182 -0.0075 -0.1317  0.1784
  170CHOL    R2 1953   5.904   7.411   6.956  0.0551 -0.0590  0.2507
  170CHOL    R3 1954   5.724   7.253   6.828  0.1820 -0.1159  0.1342
  170CHOL    R4 1955   5.787   7.464   6.635 -0.0062  0.0984  0.2961
  170CHOL    R5 1956   5.589   7.405   6.702  0.0423 -0.1273  0.2633
  170CHOL    C1 1957   5.551   7.346   6.327  0.0771  0.1366  0.2132
  170CHOL    C2 1958   5.258   7.035   6.212  0.2779 -0.0220  0.1026
  171CHOL   ROH 1959   4.589   7.205   4.375  0.2994  0.1964 -0.0453
  171CHOL    R1 1960   4.603   7.084   4.631 -0.1377  0.0199 -0.0952
  171CHOL    R2 1961   4.810   7.134   4.808 -0.1115 -0.5590  0.0614
  171CHOL    R3 1962   4.606   7.198   4.977 -0.0749 -0.1638 -0.0354
  171CHOL    R4 1963   4.840   7.167   5.151 -0.1769 -0.4065  0.0528
  171CHOL    R5 1964   4.648   7.067   5.173 -0.3313 -0.1132  0.0534
  171CHOL    C1 1965   4.667   7.247   5.509 -0.1807  0.0534 -0.0431
  171CHOL    C2 1966   5.029   7.056   5.606  0.4233 -0.1340  0.2833
  172CHOL   ROH 1967   0.878   5.631   7.042 -0.0122 -0.1859 -0.0089
  172CHOL    R1 1968   0.735   5.588   6.802 -0.1815  0.2514  0.0041
  172CHOL    R2 1969   0.657   5.795   6.637  0.3782  0.5159  0.0376
  172CHOL    R3 1970   0.788   5.650   6.447 -0.0466  0.1503  0.0084
  172CHOL    R4 1971   0.639   5.854   6.296  0.1493  0.2734  0.0054
  172CHOL    R5 1972   0.633   5.638   6.265 -0.2422  0.2611  0.1716
  172CHOL    C1 1973   0.751   5.752   5.921 -0.3827 -0.2110 -0.0407
  172CHOL    C2 1974   0.932   5.617   5.655 -0.0616 -0.0463 -0.3824
  173CHOL   ROH 1975  -0.072   4.222   3.799 -0.3066 -0.0527  0.0575
  173CHOL    R1 1976   0.065   4.238   4.046 -0.2158 -0.1021  0.0122
  173CHOL    R2 1977   0.161   4.477   4.148 -0.0718 -0.1348 -0.0280
  173CHOL    R3 1978   0.014   4.405   4.366 -0.0373 -0.0618  0.0182
  173CHOL    R4 1979   0.206   4.602   4.467  0.0034 -0.0760 -0.0622
  173CHOL    R5 1980   0.172   4.402   4.546 -0.0104 -0.0464 -0.0119
  173CHOL    C1 1981   0.095   4.607   4.857  0.0796  0.0268 -0.0387
  173CHOL    C2 1982   0.250   4.796   5.148  0.2912 -0.1615  0.1106
  174CHOL   ROH 1983   2.004   7.241   6.965 -0.0326 -0.0490 -0.0371
  174CHOL    R1 1984   2.098   7.391   6.744 -0.2304  0.1190 -0.0087
  174CHOL    R2 1985   2.261   7.282   6.550  0.0712  0.4195  0.0774
  174CHOL    R3 1986   2.068   7.374   6.382 -0.0406  0.0260 -0.0237
  174CHOL    R4 1987   2.291   7.301   6.206  0.1101  0.2047  0.0669
  174CHOL    R5 1988   2.189   7.493   6.212 -0.1702  0.0774 -0.0905
  174CHOL    C1 1989   2.128   7.398   5.848  0.0278 -0.2897 -0.0341
  174CHOL    C2 1990   2.286   7.275   5.593 -0.0963 -0.0758  0.1502
  175CHOL   ROH 1991   4.497   5.360   7.679 -0.0634 -0.0176 -0.0760
  175CHOL    R1 1992   4.608   5.402   7.422 -0.0371  0.0201 -0.0587
  175CHOL    R2 1993   4.880   5.426   7.379 -0.0366  0.1005 -0.0178
  175CHOL    R3 1994   4.838   5.225   7.201  0.0475  0.0909 -0.0273
  175CHOL    R4 1995   5.101   5.333   7.130  0.0194  0.1729  0.0043
  175CHOL    R5 1996   4.931   5.307   6.996  0.0444  0.1224 -0.0148
  175CHOL    C1 1997   5.189   5.091   6.817  0.1309  0.2060  0.0083
  175CHOL    C2 1998   5.306   4.805   6.672  0.0442 -0.0693  0.1348
  176CHOL   ROH 1999   4.315   0.579   7.924 -0.2028 -0.0926  0.1975
  176CHOL    R1 2000   4.390   0.644   7.659 -0.1897 -0.2316  0.1653
  176CHOL    R2 2001   4.234   0.580   7.441 -0.3373 -0.0665  0.2155
  176CHOL    R3 2002   4.255   0.846   7.388 -0.0065 -0.0975  0.1731
  176CHOL    R4 2003   4.100   0.736   7.163 -0.1281  0.0587  0.1844
  176CHOL    R5 2004   4.282   0.857   7.150  0.0210 -0.1672  0.1752
  176CHOL    C1 2005   4.042   1.077   6.952  0.3042  0.1025  0.1265
  176CHOL    C2 2006   3.714   1.063   6.708  0.0308 -0.1243 -0.0290
  177CHOL   ROH 2007   1.801   1.716   7.461 -0.0804  0.1136 -0.0010
  177CHOL    R1 2008   2.057   1.642   7.365 -0.2138 -0.1693 -0.1514
  177CHOL    R2 2009   2.100   1.568   7.102 -0.3850  0.1501 -0.2794
  177CHOL    R3 2010   2.289   1.764   7.112 -0.0564 -0.1670 -0.0054
  177CHOL    R4 2011   2.354   1.610   6.871 -0.5095  0.2400 -0.4013
  177CHOL    R5 2012   2.489   1.657   7.036 -0.2880 -0.3328 -0.4017
  177CHOL    C1 2013   2.679   1.817   6.746 -0.2736 -0.0053 -0.2150
  177CHOL    C2 2014   2.949   2.085   6.654 -0.0846  0.1061 -0.1542
  178CHOL   ROH 2015   2.324   2.016  13.752 -0.2650  0.0407  0.0416
  178CHOL    R1 2016   2.176   2.082  13.520 -0.0862  0.0332 -0.0763
  178CHOL    R2 2017   2.297   2.141  13.278  0.0938 -0.2063 -0.0473
  178CHOL    R3 2018   2.133   1.945  13.186 -0.0224 -0.1229 -0.0218
  178CHOL    R4 2019   2.187   2.113  12.952  0.2679 -0.3090 -0.0982
  178CHOL    R5 2020   1.991   2.055  13.028  0.1678 -0.0919 -0.1771
  178CHOL    C1 2021   1.970   1.912  12.675  0.2601 -0.2906 -0.1038
  178CHOL    C2 2022   1.947   1.634  12.439  0.1691 -0.1678  0.0222
  179CHOL   ROH 2023   1.170   5.910   6.992 -0.0678 -0.0629 -0.0618
  179CHOL    R1 2024   1.066   5.951   6.732 -0.0338  0.0129 -0.0633
  179CHOL    R2 2025   1.169   6.140   6.558  0.0124  0.0381 -0.0070
  179CHOL    R3 2026   1.191   5.927   6.391 -0.0009  0.0742 -0.0557
  179CHOL    R4 2027   1.182   6.161   6.214  0.1846  0.1266  0.0034
  179CHOL    R5 2028   1.054   5.986   6.203  0.1124  0.1851 -0.1058
  179CHOL    C1 2029   1.210   5.974   5.855  0.2724  0.2121 -0.0362
  179CHOL    C2 2030   1.359   6.228   5.708  0.1833  0.0238  0.0347
  180CHOL   ROH 2031   6.895   6.292   4.230  0.2653  0.1612 -0.0841
  180CHOL    R1 2032   7.082   6.365   4.429  0.2550 -0.0177 -0.0074
  180CHOL    R2 2033   7.009   6.497   4.661  0.2990  0.1586 -0.0958
  180CHOL    R3 2034   7.137   6.289   4.781 -0.0367  0.0282  0.0521
  180CHOL    R4 2035   7.085   6.478   4.998  0.3200  0.3164 -0.0909
  180CHOL    R5 2036   7.277   6.392   4.945  0.1727 -0.0660 -0.0584
  180CHOL    C1 2037   7.249   6.272   5.306  0.0171  0.2858  0.0509
  180CHOL    C2 2038   7.120   6.441   5.526  0.2562  0.1642  0.0064
  181CHOL   ROH 2039   6.909   4.677   7.318 -0.0319 -0.3766 -0.0535
  181CHOL    R1 2040   7.001   4.685   7.050 -0.0479 -0.0404 -0.0537
  181CHOL    R2 2041   6.912   4.508   6.856  0.2713 -0.0939 -0.1575
  181CHOL    R3 2042   6.855   4.737   6.721 -0.1573 -0.1073 -0.0164
  181CHOL    R4 2043   6.871   4.532   6.514  0.2505  0.0464 -0.1465
  181CHOL    R5 2044   6.980   4.720   6.518 -0.1044  0.2594 -0.0222
  181CHOL    C1 2045   6.794   4.760   6.188 -0.1641  0.1155 -0.0075
  181CHOL    C2 2046   6.639   4.821   5.762 -0.0001 -0.0473 -0.1653
  182CHOL   ROH 2047   4.100   7.046   7.392 -0.1959  0.0695  0.0900
  182CHOL    R1 2048   4.175   7.061   7.119  0.0419  0.1444  0.1585
  182CHOL    R2 2049   3.993   7.032   6.913  0.2832 -0.1665 -0.0064
  182CHOL    R3 2050   4.092   7.272   6.834 -0.0101 -0.0213  0.0462
  182CHOL    R4 2051   3.984   7.151   6.589  0.1444 -0.1274  0.0097
  182CHOL    R5 2052   4.186   7.229   6.618  0.0587  0.1243  0.0372
  182CHOL    C1 2053   4.073   7.446   6.326 -0.2118  0.0316  0.0684
  182CHOL    C2 2054   4.382   7.444   6.153 -0.2140 -0.5312  0.0347
  183CHOL   ROH 2055   4.922   6.189   4.375 -0.0440 -0.0407  0.0028
  183CHOL    R1 2056   5.059   6.215   4.621  0.1433 -0.2061 -0.0812
  183CHOL    R2 2057   4.928   6.266   4.859  0.3606  0.0667 -0.0172
  183CHOL    R3 2058   5.060   6.043   4.942  0.0450 -0.1354 -0.0420
  183CHOL    R4 2059   4.972   6.174   5.190  0.2417 -0.0220 -0.0257
  183CHOL    R5 2060   5.175   6.112   5.140  0.1569 -0.3140 -0.0407
  183CHOL    C1 2061   5.121   5.911   5.460 -0.1237 -0.2634 -0.0539
  183CHOL    C2 2062   5.333   6.004   5.733  0.2653 -0.0192 -0.0986
  184CHOL   ROH 2063   5.853   2.616   7.326 -0.0441 -0.0711  0.0300
  184CHOL    R1 2064   5.751   2.614   7.062  0.0569 -0.1318 -0.0107
  184CHOL    R2 2065   5.702   2.845   6.920 -0.2986 -0.1405  0.0753
  184CHOL    R3 2066   5.862   2.727   6.735 -0.0096  0.2184  0.0854
  184CHOL    R4 2067   5.646   2.852   6.579 -0.4318 -0.4788  0.0879
  184CHOL    R5 2068   5.709   2.643   6.570  0.1714 -0.3133  0.1759
  184CHOL    C1 2069   5.762   2.745   6.206 -0.2380 -0.3390  0.1047
  184CHOL    C2 2070   5.910   2.717   5.767  0.2746  0.1197  0.1874
  185CHOL   ROH 2071   2.331   4.760   6.782  0.2388 -0.2099 -0.0500
  185CHOL    R1 2072   2.453   4.653   6.550  0.1366 -0.1247 -0.1437
  185CHOL    R2 2073   2.316   4.618   6.312  0.0562  0.0507 -0.1242
  185CHOL    R3 2074   2.520   4.766   6.210  0.0768  0.0384 -0.1021
  185CHOL    R4 2075   2.371   4.672   5.976  0.0604  0.1026 -0.1157
  185CHOL    R5 2076   2.585   4.648   6.012  0.0568  0.0644 -0.1236
  185CHOL    C1 2077   2.595   4.842   5.684  0.0822  0.1213 -0.0899
  185CHOL    C2 2078   2.414   4.822   5.297  0.0142 -0.1408 -0.1687
  186CHOL   ROH 2079   1.130   1.492   4.548  0.1334  0.0320 -0.1009
  186CHOL    R1 2080   1.226   1.329   4.759  0.1603  0.1380 -0.0301
  186CHOL    R2 2081   1.372   1.431   4.971 -0.0651  0.2949  0.0564
  186CHOL    R3 2082   1.179   1.309   5.120 -0.0445  0.1214 -0.0570
  186CHOL    R4 2083   1.356   1.437   5.316 -0.1251  0.0476  0.0594
  186CHOL    R5 2084   1.297   1.227   5.312 -0.0482  0.0299 -0.0956
  186CHOL    C1 2085   1.167   1.326   5.657 -0.1406 -0.2592 -0.0452
  186CHOL    C2 2086   1.310   1.484   5.903  0.0909 -0.3560 -0.1809
  187CHOL   ROH 2087   1.420   7.016   6.773  0.0202  0.1833 -0.1370
  187CHOL    R1 2088   1.543   7.133   6.546 -0.0019  0.0870 -0.2012
  187CHOL    R2 2089   1.759   7.018   6.418  0.0961  0.1121 -0.0750
  187CHOL    R3 2090   1.600   7.042   6.199  0.1184 -0.1447 -0.1204
  187CHOL    R4 2091   1.869   7.103   6.101  0.0865 -0.0769 -0.1290
  187CHOL    R5 2092   1.692   7.226   6.078  0.0292 -0.1943 -0.2544
  187CHOL    C1 2093   1.783   7.173   5.711  0.1019 -0.4280 -0.2030
  187CHOL    C2 2094   1.774   7.044   5.328  0.0413 -0.0414  0.0937
  188CHOL   ROH 2095   5.507   2.733   4.243 -0.0606  0.3920 -0.1206
  188CHOL    R1 2096   5.651   2.726   4.487  0.0240  0.2631 -0.1741
  188CHOL    R2 2097   5.683   2.948   4.648 -0.0026  0.1545 -0.0240
  188CHOL    R3 2098   5.579   2.785   4.838  0.1224 -0.0219 -0.1008
  188CHOL    R4 2099   5.730   2.987   4.988 -0.1566  0.1318  0.0006
  188CHOL    R5 2100   5.750   2.771   5.005  0.0937  0.1413 -0.0488
  188CHOL    C1 2101   5.659   2.856   5.365 -0.1289 -0.0472 -0.0572
  188CHOL    C2 2102   5.584   3.065   5.671  0.0347 -0.0620  0.2008
  189CHOL   ROH 2103   2.053   2.735   4.613 -0.1752 -0.2790  0.0950
  189CHOL    R1 2104   2.069   2.741   4.896 -0.0263 -0.0443  0.0831
  189CHOL    R2 2105   2.252   2.898   5.032 -0.0758  0.2053 -0.1407
  189CHOL    R3 2106   2.030   2.991   5.157 -0.0790  0.1320 -0.0890
  189CHOL    R4 2107   2.253   3.078   5.326 -0.0653  0.1253 -0.0904
  189CHOL    R5 2108   2.078   2.965   5.390 -0.0418  0.0740 -0.0990
  189CHOL    C1 2109   2.045   3.271   5.616 -0.0621  0.0100 -0.0125
  189CHOL    C2 2110   2.073   3.287   5.965 -0.0814  0.0305  0.1769
  190CHOL   ROH 2111   3.443   3.315   4.615 -0.1797  0.0163  0.0121
  190CHOL    R1 2112   3.274   3.477   4.774 -0.1371 -0.0300  0.1060
  190CHOL    R2 2113   3.117   3.374   4.977 -0.0362 -0.0810  0.1624
  190CHOL    R3 2114   3.244   3.561   5.127  0.0024 -0.0817  0.1300
  190CHOL    R4 2115   3.067   3.422   5.315  0.0397 -0.0648  0.1712
  190CHOL    R5 2116   3.077   3.637   5.281  0.0410 -0.0691  0.1628
  190CHOL    C1 2117   3.157   3.626   5.654  0.1201 -0.0560  0.1459
  190CHOL    C2 2118   3.067   3.460   5.825  0.2916 -0.0995 -0.2824
  191CHOL   ROH 2119   0.834   1.212   7.455  0.1242  0.1193 -0.0170
  191CHOL    R1 2120   0.907   1.111   7.201  0.0314  0.0335 -0.0108
  191CHOL    R2 2121   0.820   0.867   7.107 -0.0736  0.0387  0.0671
  191CHOL    R3 2122   0.735   1.015   6.895 -0.0731  0.0183  0.0530
  191CHOL    R4 2123   0.769   0.745   6.787  0.1111  0.0513  0.0322
  191CHOL    R5 2124   0.857   0.928   6.708  0.0428  0.1066  0.0880
  191CHOL    C1 2125   0.660   0.814   6.402  0.2192  0.0395 -0.0014
  191CHOL    C2 2126   0.275   0.833   6.228 -0.0205 -0.0340 -0.0681
  192CHOL   ROH 2127   4.317   2.259   4.629  0.0636  0.0498  0.0293
  192CHOL    R1 2128   4.466   2.311   4.865  0.0371  0.0471  0.0448
  192CHOL    R2 2129   4.411   2.524   5.032 -0.0784 -0.0483  0.1170
  192CHOL    R3 2130   4.397   2.330   5.221  0.0351 -0.1190  0.0563
  192CHOL    R4 2131   4.453   2.576   5.371 -0.4556 -0.0532  0.1701
  192CHOL    R5 2132   4.566   2.390   5.380 -0.1841  0.1005  0.2226
  192CHOL    C1 2133   4.465   2.424   5.746 -0.5686 -0.1226  0.1441
  192CHOL    C2 2134   4.333   2.697   6.059 -0.0633 -0.0616 -0.0848
  193CHOL   ROH 2135   0.199   1.137   4.432 -0.0502 -0.0692 -0.1189
  193CHOL    R1 2136   0.155   0.968   4.654 -0.0265 -0.0931 -0.1325
  193CHOL    R2 2137   0.323   0.964   4.873  0.0260 -0.1538 -0.1731
  193CHOL    R3 2138   0.092   1.010   5.010  0.0664 -0.1322 -0.1113
  193CHOL    R4 2139   0.286   0.927   5.215  0.1693  0.0567 -0.1326
  193CHOL    R5 2140   0.089   0.840   5.179  0.1804 -0.0239  0.0013
  193CHOL    C1 2141   0.048   0.949   5.542  0.2907  0.1995 -0.0509
  193CHOL    C2 2142   0.185   0.672   5.743  0.1087 -0.0346  0.0403
  194CHOL   ROH 2143   2.024   2.287   4.468 -0.0847 -0.0079 -0.1440
  194CHOL    R1 2144   1.985   2.183   4.728 -0.1273  0.0431 -0.1293
  194CHOL    R2 2145   2.126   2.275   4.948  0.0560 -0.1179 -0.1731
  194CHOL    R3 2146   1.878   2.312   5.051  0.1282  0.1840 -0.0991
  194CHOL    R4 2147   2.058   2.334   5.281  0.2145 -0.0587 -0.1503
  194CHOL    R5 2148   1.885   2.203   5.264  0.0468  0.1592 -0.1124
  194CHOL    C1 2149   1.785   2.403   5.573  0.3746  0.2592 -0.0675
  194CHOL    C2 2150   1.591   2.465   5.919 -0.0336 -0.0873  0.2879
  195CHOL   ROH 2151   2.300   6.260   4.438 -0.0647  0.2623 -0.1338
  195CHOL    R1 2152   2.177   6.199   4.686 -0.0481  0.0457 -0.1780
  195CHOL    R2 2153   2.195   5.949   4.803  0.2592  0.0417 -0.2255
  195CHOL    R3 2154   2.286   6.091   5.016  0.0140  0.1261 -0.1727
  195CHOL    R4 2155   2.225   5.825   5.124  0.2167  0.0698 -0.2096
  195CHOL    R5 2156   2.151   6.016   5.199 -0.0060 -0.0044 -0.2424
  195CHOL    C1 2157   2.328   5.887   5.511 -0.0383  0.1654 -0.1507
  195CHOL    C2 2158   2.137   5.558   5.632 -0.1258 -0.3011 -0.1960
  196CHOL   ROH 2159   0.373   5.675   4.165 -0.3035 -0.0938  0.0948
  196CHOL    R1 2160   0.411   5.589   4.432 -0.1674 -0.0226  0.1002
  196CHOL    R2 2161   0.660   5.579   4.551 -0.1013  0.0092 -0.0201
  196CHOL    R3 2162   0.541   5.733   4.740 -0.0095  0.0626 -0.0073
  196CHOL    R4 2163   0.820   5.718   4.824  0.0100  0.0584 -0.1107
  196CHOL    R5 2164   0.646   5.670   4.945  0.0585  0.1049 -0.0352
  196CHOL    C1 2165   0.801   5.944   5.160  0.1609  0.1372 -0.1515
  196CHOL    C2 2166   1.153   6.103   5.282 -0.3087  0.1453  0.4465
  197CHOL   ROH 2167   1.277   7.164  11.696 -0.2007 -0.1307 -0.0280
  197CHOL    R1 2168   1.441   7.289  11.891 -0.3095 -0.1080  0.0479
  197CHOL    R2 2169   1.409   7.246  12.162 -0.1781 -0.4237  0.0107
  197CHOL    R3 2170   1.673   7.181  12.149 -0.0878 -0.0624 -0.1260
  197CHOL    R4 2171   1.621   7.229  12.434 -0.0537 -0.2753 -0.0732
  197CHOL    R5 2172   1.776   7.322  12.313 -0.2188  0.0023 -0.0908
  197CHOL    C1 2173   1.992   7.157  12.582  0.1036  0.1505 -0.2505
  197CHOL    C2 2174   2.001   7.181  12.934 -0.1136  0.1133 -0.0121
  198CHOL   ROH 2175   6.684   2.605   5.256 -0.0554  0.2024 -0.0840
  198CHOL    R1 2176   6.798   2.641   5.513 -0.1382  0.0639 -0.0262
  198CHOL    R2 2177   7.043   2.764   5.551 -0.0027 -0.2336  0.0968
  198CHOL    R3 2178   6.900   2.924   5.719  0.1048 -0.0573  0.0222
  198CHOL    R4 2179   7.179   2.963   5.798  0.1263 -0.2650  0.0512
  198CHOL    R5 2180   7.014   2.907   5.929  0.0581 -0.0831  0.0448
  198CHOL    C1 2181   7.125   3.230   6.099  0.3022 -0.1176 -0.0454
  198CHOL    C2 2182   7.265   3.055   6.408  0.4494 -0.1583 -0.1033
  199CHOL   ROH 2183   5.187   1.844   7.755  0.1121  0.1363 -0.1266
  199CHOL    R1 2184   5.051   1.786   7.513  0.0379 -0.0384 -0.0444
  199CHOL    R2 2185   4.905   1.975   7.375 -0.1827 -0.1926 -0.0256
  199CHOL    R3 2186   5.065   1.901   7.168 -0.2253 -0.1214 -0.0845
  199CHOL    R4 2187   4.877   2.094   7.052 -0.2546 -0.0859  0.0191
  199CHOL    R5 2188   4.918   1.892   6.980 -0.2659 -0.0617 -0.0562
  199CHOL    C1 2189   5.012   2.093   6.669 -0.3365  0.0432 -0.0102
  199CHOL    C2 2190   4.788   1.977   6.424 -0.0917  0.1759  0.2863
  200CHOL   ROH 2191   0.765   7.513   6.388  0.0819 -0.0845  0.0134
  200CHOL    R1 2192   0.656   7.298   6.239 -0.0812 -0.0035  0.0142
  200CHOL    R2 2193   0.386   7.275   6.188 -0.0889  0.2439 -0.0541
  200CHOL    R3 2194   0.469   7.258   5.930 -0.0374  0.1277 -0.0309
  200CHOL    R4 2195   0.176   7.248   5.914 -0.0385 -0.0463 -0.0684
  200CHOL    R5 2196   0.316   7.105   5.827  0.0598 -0.0267  0.0431
  200CHOL    C1 2197   0.133   7.218   5.512  0.0393 -0.3241 -0.0548
  200CHOL    C2 2198   0.054   7.366   5.266  0.1812  0.0892 -0.1656
  201CHOL   ROH 2199   2.222   2.405   8.270 -0.2851 -0.3745 -0.1951
  201CHOL    R1 2200   2.296   2.431   7.998 -0.2059 -0.1595 -0.1548
  201CHOL    R2 2201   2.350   2.675   7.882 -0.2135 -0.0632  0.0432
  201CHOL    R3 2202   2.584   2.554   7.813 -0.1704  0.0304  0.0218
  201CHOL    R4 2203   2.552   2.772   7.618 -0.4536 -0.1902 -0.1913
  201CHOL    R5 2204   2.585   2.560   7.573 -0.3329 -0.2183  0.0094
  201CHOL    C1 2205   2.888   2.714   7.399 -0.5528 -0.1762 -0.3478
  201CHOL    C2 2206   3.161   2.773   7.126 -0.0502  0.1368 -0.0421
  202CHOL   ROH 2207   2.858   6.735   7.148 -0.0645 -0.2043  0.0190
  202CHOL    R1 2208   2.903   6.584   6.913 -0.0485 -0.2195  0.0315
  202CHOL    R2 2209   2.972   6.700   6.671 -0.2443 -0.2153 -0.0255
  202CHOL    R3 2210   3.180   6.526   6.685 -0.1013 -0.0496 -0.0769
  202CHOL    R4 2211   3.184   6.625   6.409 -0.2589 -0.0612 -0.0819
  202CHOL    R5 2212   3.181   6.416   6.472 -0.0750 -0.0608 -0.0701
  202CHOL    C1 2213   3.503   6.418   6.269 -0.1332  0.1840 -0.1630
  202CHOL    C2 2214   3.756   6.351   6.035  0.0170 -0.0941  0.2214
  203CHOL   ROH 2215   0.173   1.590   4.325 -0.2917 -0.1081  0.0344
  203CHOL    R1 2216   0.263   1.573   4.593 -0.1277 -0.1036 -0.0195
  203CHOL    R2 2217   0.127   1.690   4.803  0.0462 -0.0263  0.0521
  203CHOL    R3 2218   0.136   1.439   4.907  0.0222 -0.0158  0.0797
  203CHOL    R4 2219   0.246   1.611   5.118 -0.1482  0.0218  0.1390
  203CHOL    R5 2220   0.341   1.434   5.032 -0.0592  0.0312  0.2163
  203CHOL    C1 2221   0.324   1.329   5.398 -0.2839  0.0597  0.2156
  203CHOL    C2 2222   0.434   1.202   5.831 -0.2289 -0.0065  0.0254
  204CHOL   ROH 2223   0.551   3.629   7.101  0.0093  0.1255  0.0031
  204CHOL    R1 2224   0.542   3.611   6.818 -0.0679  0.1933  0.0024
  204CHOL    R2 2225   0.541   3.834   6.654  0.1932  0.2183  0.0404
  204CHOL    R3 2226   0.754   3.711   6.541  0.0009 -0.0321 -0.0242
  204CHOL    R4 2227   0.653   3.890   6.332  0.1931  0.1333  0.0251
  204CHOL    R5 2228   0.690   3.677   6.313 -0.0898  0.0962 -0.0160
  204CHOL    C1 2229   0.920   3.807   6.038  0.0125 -0.1513 -0.0444
  204CHOL    C2 2230   0.881   3.703   5.647  0.1119 -0.0780 -0.1848
  205CHOL   ROH 2231   4.927   1.528   4.505 -0.0162  0.1006  0.0136
  205CHOL    R1 2232   4.861   1.550   4.779 -0.0147  0.0523  0.0175
  205CHOL    R2 2233   4.949   1.369   4.968 -0.0020  0.0285 -0.0138
  205CHOL    R3 2234   5.042   1.592   5.092 -0.0151  0.0133  0.0239
  205CHOL    R4 2235   4.989   1.401   5.310 -0.0493 -0.0155 -0.0038
  205CHOL    R5 2236   4.913   1.605   5.294 -0.0448 -0.0100  0.0087
  205CHOL    C1 2237   5.100   1.629   5.625 -0.0890 -0.0553  0.0374
  205CHOL    C2 2238   5.150   1.592   6.002  0.3563 -0.4227 -0.2224
  206CHOL   ROH 2239   3.731   1.393   6.294 -0.0313 -0.0923 -0.1946
  206CHOL    R1 2240   3.710   1.130   6.191  0.0148 -0.0904 -0.2109
  206CHOL    R2 2241   3.854   1.045   5.971  0.1557 -0.1025 -0.1196
  206CHOL    R3 2242   3.934   0.848   6.140  0.0269 -0.1070 -0.0641
  206CHOL    R4 2243   3.916   0.719   5.877 -0.0355 -0.1667 -0.0259
  206CHOL    R5 2244   3.819   0.652   6.061 -0.0845 -0.0592 -0.0161
  206CHOL    C1 2245   4.028   0.343   5.981 -0.2677 -0.2082  0.0807
  206CHOL    C2 2246   4.257   0.006   5.691 -0.1019 -0.1435 -0.2746
  207CHOL   ROH 2247   6.401   7.348   4.403 -0.1138 -0.1388 -0.0908
  207CHOL    R1 2248   6.446   7.239   4.661 -0.1235 -0.1405 -0.0902
  207CHOL    R2 2249   6.475   7.397   4.886  0.0452 -0.1336 -0.1165
  207CHOL    R3 2250   6.275   7.240   4.982 -0.0411  0.0171 -0.0457
  207CHOL    R4 2251   6.416   7.337   5.221  0.2284 -0.2311 -0.0997
  207CHOL    R5 2252   6.372   7.129   5.171 -0.0120 -0.1674 -0.1675
  207CHOL    C1 2253   6.193   7.154   5.506  0.2540 -0.1465 -0.0236
  207CHOL    C2 2254   6.220   6.942   5.826 -0.3311 -0.0172 -0.0923
  208CHOL   ROH 2255   3.088   2.335   4.608  0.0274 -0.3226 -0.0731
  208CHOL    R1 2256   2.981   2.327   4.870 -0.0018 -0.2942 -0.0840
  208CHOL    R2 2257   3.067   2.146   5.060  0.1551 -0.1093  0.0235
  208CHOL    R3 2258   3.106   2.370   5.209 -0.0927  0.0105 -0.0859
  208CHOL    R4 2259   3.083   2.153   5.405  0.1070  0.0805  0.0225
  208CHOL    R5 2260   2.967   2.338   5.402 -0.0854 -0.0361 -0.0866
  208CHOL    C1 2261   3.129   2.368   5.746 -0.1535  0.3034 -0.0808
  208CHOL    C2 2262   2.796   2.540   5.901  0.0158 -0.1122  0.0393
  209CHOL   ROH 2263   4.442   5.817   7.581  0.1384  0.0081 -0.0235
  209CHOL    R1 2264   4.412   5.749   7.308  0.1489  0.1090 -0.0511
  209CHOL    R2 2265   4.551   5.878   7.106  0.2831  0.0743  0.0123
  209CHOL    R3 2266   4.625   5.625   7.041  0.1216  0.0399 -0.0394
  209CHOL    R4 2267   4.632   5.772   6.787  0.2833  0.1000  0.0047
  209CHOL    R5 2268   4.525   5.586   6.827  0.1462  0.1660 -0.0713
  209CHOL    C1 2269   4.749   5.472   6.540  0.1318  0.0827 -0.0483
  209CHOL    C2 2270   4.731   5.592   6.313  0.3641 -0.2140  0.0949
  210CHOL   ROH 2271   5.230   3.800   7.485  0.0818  0.1312 -0.2848
  210CHOL    R1 2272   5.084   3.619   7.324  0.0592  0.0255 -0.1473
  210CHOL    R2 2273   4.914   3.702   7.123 -0.1116 -0.1000 -0.0585
  210CHOL    R3 2274   5.066   3.535   6.971 -0.1325 -0.0659 -0.1166
  210CHOL    R4 2275   4.815   3.566   6.821 -0.1246  0.0183 -0.1076
  210CHOL    R5 2276   4.909   3.378   6.880 -0.1502 -0.0138 -0.1739
  210CHOL    C1 2277   4.901   3.331   6.501 -0.1518  0.1192 -0.1908
  210CHOL    C2 2278   4.797   3.264   6.209 -0.1569  0.0279 -0.2837
  211CHOL   ROH 2279   6.061   5.585   7.041 -0.0810  0.0035  0.1571
  211CHOL    R1 2280   5.982   5.725   6.808 -0.0419  0.0063  0.1472
  211CHOL    R2 2281   6.129   5.936   6.704  0.0703 -0.1139  0.0742
  211CHOL    R3 2282   6.121   5.786   6.477 -0.0783 -0.1508  0.1007
  211CHOL    R4 2283   6.200   6.053   6.387  0.0627 -0.2064  0.0365
  211CHOL    R5 2284   6.034   5.935   6.311 -0.0331 -0.1218  0.0977
  211CHOL    C1 2285   6.235   5.981   5.989 -0.0813 -0.2948  0.0394
  211CHOL    C2 2286   6.237   6.123   5.547  0.0850  0.1900 -0.2797
  212CHOL   ROH 2287   0.141   3.456   7.274  0.2476 -0.3792 -0.0110
  212CHOL    R1 2288   0.022   3.475   7.018  0.1818 -0.2862  0.0261
  212CHOL    R2 2289   0.089   3.673   6.838  0.1454 -0.2278  0.0752
  212CHOL    R3 2290   0.135   3.462   6.672  0.0919 -0.1755 -0.0075
  212CHOL    R4 2291   0.151   3.698   6.499  0.2152 -0.1118  0.0957
  212CHOL    R5 2292   0.025   3.522   6.468  0.1526 -0.0483 -0.0017
  212CHOL    C1 2293   0.230   3.515   6.146  0.2057  0.0048  0.0301
  212CHOL    C2 2294   0.395   3.630   5.746 -0.1071 -0.2751 -0.0858
  213CHOL   ROH 2295   3.597   6.512   4.110  0.1254 -0.0333 -0.0418
  213CHOL    R1 2296   3.684   6.627   4.354 -0.1166  0.1206 -0.0249
  213CHOL    R2 2297   3.512   6.761   4.524 -0.3844 -0.1614 -0.0618
  213CHOL    R3 2298   3.608   6.584   4.707 -0.1213 -0.0019 -0.0403
  213CHOL    R4 2299   3.556   6.828   4.861 -0.0112  0.0931 -0.1544
  213CHOL    R5 2300   3.743   6.717   4.854  0.0137  0.1434 -0.2898
  213CHOL    C1 2301   3.671   6.701   5.228  0.4531  0.3910 -0.1881
  213CHOL    C2 2302   3.382   6.638   5.537 -0.2226 -0.0641  0.1684
  214CHOL   ROH 2303   1.711   0.663   7.206 -0.0381  0.2912  0.1763
  214CHOL    R1 2304   1.811   0.714   6.946  0.0240  0.2361  0.1906
  214CHOL    R2 2305   1.689   0.618   6.718  0.1043  0.1560  0.1899
  214CHOL    R3 2306   1.691   0.880   6.645  0.0837  0.1356  0.1088
  214CHOL    R4 2307   1.722   0.732   6.393 -0.2604  0.0394  0.1048
  214CHOL    R5 2308   1.852   0.890   6.468 -0.1214  0.0341 -0.0969
  214CHOL    C1 2309   1.744   1.044   6.136 -0.4923 -0.0477 -0.0209
  214CHOL    C2 2310   1.420   0.966   5.907  0.2066 -0.1596  0.3149
  215CHOL   ROH 2311   4.330   3.640   4.552  0.0392 -0.0715  0.0024
  215CHOL    R1 2312   4.349   3.449   4.759 -0.0714 -0.0579  0.0273
  215CHOL    R2 2313   4.465   3.506   5.004  0.0132 -0.1087  0.0062
  215CHOL    R3 2314   4.227   3.416   5.100 -0.0429  0.0869  0.0503
  215CHOL    R4 2315   4.408   3.402   5.329 -0.0515  0.0458  0.0437
  215CHOL    R5 2316   4.285   3.241   5.252 -0.1619  0.1040  0.1105
  215CHOL    C1 2317   4.152   3.258   5.609 -0.1418  0.3193  0.1070
  215CHOL    C2 2318   4.349   3.202   6.012 -0.1324 -0.0051  0.1731
  216CHOL   ROH 2319   2.878   7.266   7.219  0.1423  0.1047 -0.0686
  216CHOL    R1 2320   3.060   7.306   7.006  0.0799  0.0103 -0.1403
  216CHOL    R2 2321   3.093   7.123   6.802 -0.0969 -0.0058 -0.1548
  216CHOL    R3 2322   3.040   7.338   6.644 -0.0459  0.0227 -0.1332
  216CHOL    R4 2323   3.145   7.134   6.461 -0.4129 -0.1087 -0.2103
  216CHOL    R5 2324   3.218   7.338   6.484 -0.1947 -0.1714 -0.3068
  216CHOL    C1 2325   3.127   7.343   6.114 -0.5491 -0.1419 -0.2224
  216CHOL    C2 2326   3.242   7.148   5.811 -0.0049  0.1167  0.2809
  217CHOL   ROH 2327   3.125   1.055   8.243  0.1700  0.0598  0.1813
  217CHOL    R1 2328   3.063   1.309   8.136  0.1598  0.0626  0.1923
  217CHOL    R2 2329   3.208   1.425   7.931  0.1309  0.0609  0.1675
  217CHOL    R3 2330   2.964   1.444   7.812  0.1120  0.0654  0.2085
  217CHOL    R4 2331   3.126   1.652   7.685  0.0959  0.0534  0.1730
  217CHOL    R5 2332   2.932   1.679   7.781  0.1145  0.0639  0.2043
  217CHOL    C1 2333   2.850   1.803   7.430  0.0577  0.0531  0.2146
  217CHOL    C2 2334   3.022   1.756   7.081  0.0327 -0.1557 -0.3141
  218CHOL   ROH 2335   4.656   4.185   4.784 -0.0048  0.1771  0.1616
  218CHOL    R1 2336   4.524   4.193   5.034 -0.1039 -0.1863  0.1275
  218CHOL    R2 2337   4.529   3.980   5.211  0.2795 -0.2561  0.0570
  218CHOL    R3 2338   4.620   4.169   5.384 -0.1543 -0.1173  0.1431
  218CHOL    R4 2339   4.558   3.938   5.553  0.2180 -0.2644  0.0599
  218CHOL    R5 2340   4.485   4.141   5.580 -0.1808 -0.4133  0.0781
  218CHOL    C1 2341   4.661   4.091   5.915 -0.2250 -0.1389  0.1424
  218CHOL    C2 2342   4.386   3.978   6.297 -0.2289  0.0055 -0.0569
  219CHOL   ROH 2343   1.391   4.372   7.002  0.0429  0.1530 -0.0990
  219CHOL    R1 2344   1.331   4.383   6.726  0.1179  0.2508 -0.1114
  219CHOL    R2 2345   1.479   4.534   6.547  0.3989  0.0167 -0.0782
  219CHOL    R3 2346   1.499   4.297   6.415  0.0481 -0.0197 -0.0774
  219CHOL    R4 2347   1.428   4.491   6.208  0.3875  0.1065 -0.0885
  219CHOL    R5 2348   1.325   4.305   6.251  0.0811  0.2620 -0.1078
  219CHOL    C1 2349   1.418   4.244   5.886  0.0515  0.1247 -0.0937
  219CHOL    C2 2350   1.068   4.189   5.824 -0.0565 -0.2580 -0.0795
  220CHOL   ROH 2351   0.036   2.378   4.206 -0.0533  0.0267  0.1564
  220CHOL    R1 2352   0.116   2.506   4.446 -0.0482  0.0695  0.1337
  220CHOL    R2 2353  -0.041   2.694   4.574 -0.0734  0.0624  0.1210
  220CHOL    R3 2354  -0.009   2.528   4.787 -0.0247  0.0850  0.1447
  220CHOL    R4 2355  -0.063   2.792   4.904 -0.1178  0.0951  0.1067
  220CHOL    R5 2356   0.107   2.662   4.948 -0.0670  0.1473  0.1313
  220CHOL    C1 2357  -0.045   2.694   5.297 -0.0979  0.1353  0.1206
  220CHOL    C2 2358   0.242   2.753   5.584  0.1743 -0.4512  0.2960
  221CHOL   ROH 2359   2.360   3.677   4.457 -0.1482  0.0333 -0.0413
  221CHOL    R1 2360   2.251   3.772   4.701 -0.2657 -0.0187 -0.0735
  221CHOL    R2 2361   2.309   4.022   4.802 -0.2059 -0.0952  0.0743
  221CHOL    R3 2362   2.038   4.048   4.805 -0.1973  0.0440 -0.0954
  221CHOL    R4 2363   2.138   4.286   4.946 -0.1551  0.0051 -0.0455
  221CHOL    R5 2364   1.991   4.143   5.020 -0.2783  0.0818 -0.1261
  221CHOL    C1 2365   1.785   4.463   5.033 -0.1174  0.1941 -0.2746
  221CHOL    C2 2366   1.887   4.762   5.280  0.3250  0.0241 -0.1150
  222CHOL   ROH 2367   3.165   5.503   4.018 -0.1392  0.4656  0.3548
  222CHOL    R1 2368   3.043   5.304   4.177 -0.2734  0.2645  0.0130
  222CHOL    R2 2369   3.060   5.303   4.453 -0.1016 -0.3341  0.0161
  222CHOL    R3 2370   2.788   5.293   4.438 -0.1276  0.0217  0.1487
  222CHOL    R4 2371   2.853   5.164   4.693 -0.1456 -0.3376 -0.0244
  222CHOL    R5 2372   2.731   5.081   4.532 -0.3397 -0.0138 -0.0527
  222CHOL    C1 2373   2.477   5.074   4.817 -0.1958 -0.0058  0.0766
  222CHOL    C2 2374   2.052   4.970   4.887 -0.1117 -0.0128 -0.0779
  223CHOL   ROH 2375   1.713   5.519   3.979  0.0760 -0.2178 -0.0402
  223CHOL    R1 2376   1.457   5.509   4.099  0.1086  0.2080  0.0788
  223CHOL    R2 2377   1.361   5.284   4.228 -0.3257  0.2492 -0.1632
  223CHOL    R3 2378   1.323   5.457   4.434  0.1708  0.0835  0.0868
  223CHOL    R4 2379   1.189   5.211   4.518 -0.4132  0.2710 -0.2084
  223CHOL    R5 2380   1.101   5.411   4.511  0.0651  0.5176  0.0856
  223CHOL    C1 2381   1.052   5.332   4.881  0.0019  0.1283 -0.0000
  223CHOL    C2 2382   0.936   5.401   5.225  0.1137 -0.0257  0.4066
  224CHOL   ROH 2383   3.976   1.101   4.678 -0.2395 -0.0437 -0.0704
  224CHOL    R1 2384   3.931   1.168   4.950 -0.1042  0.0191 -0.0642
  224CHOL    R2 2385   3.910   0.977   5.148  0.0138  0.0713 -0.0121
  224CHOL    R3 2386   4.106   1.124   5.265  0.0600  0.1144 -0.1376
  224CHOL    R4 2387   4.020   0.934   5.473  0.1704  0.1281 -0.0558
  224CHOL    R5 2388   4.032   1.151   5.492  0.1585  0.1432 -0.1005
  224CHOL    C1 2389   4.269   1.046   5.772  0.3048  0.2017 -0.1989
  224CHOL    C2 2390   4.256   1.337   6.055  0.2656 -0.2366 -0.2535
  225CHOL   ROH 2391   7.232   0.100   7.256  0.1598  0.1597  0.0671
  225CHOL    R1 2392   7.169   0.284   7.050  0.0969  0.0411 -0.0200
  225CHOL    R2 2393   7.358   0.450   6.936  0.0253  0.1002 -0.0483
  225CHOL    R3 2394   7.269   0.337   6.705  0.1338 -0.0419 -0.0230
  225CHOL    R4 2395   7.329   0.615   6.634 -0.1482  0.0096 -0.0828
  225CHOL    R5 2396   7.141   0.510   6.600 -0.0459 -0.1907 -0.0574
  225CHOL    C1 2397   7.228   0.606   6.241 -0.1474 -0.1765 -0.0791
  225CHOL    C2 2398   6.945   0.756   6.148 -0.4113 -0.1858 -0.3590
  226CHOL   ROH 2399   5.331   2.838   6.058 -0.1068  0.0482 -0.1306
  226CHOL    R1 2400   5.239   3.105   6.077 -0.0814  0.0712 -0.3139
  226CHOL    R2 2401   5.303   3.269   6.289 -0.4343  0.0658 -0.1976
  226CHOL    R3 2402   5.390   3.436   6.093 -0.0278  0.0358 -0.0513
  226CHOL    R4 2403   5.342   3.611   6.323 -0.4357  0.0612 -0.1487
  226CHOL    R5 2404   5.261   3.635   6.122 -0.0520  0.0611 -0.3120
  226CHOL    C1 2405   5.448   3.966   6.158 -0.0549  0.0303  0.0172
  226CHOL    C2 2406   5.105   4.171   6.182  0.1607  0.3218  0.3287
  227CHOL   ROH 2407   6.660   6.774   7.401 -0.1838 -0.0763 -0.0761
  227CHOL    R1 2408   6.653   6.674   7.136 -0.1018 -0.0484 -0.0892
  227CHOL    R2 2409   6.615   6.836   6.915  0.0232 -0.0184 -0.0886
  227CHOL    R3 2410   6.845   6.720   6.831  0.0298 -0.0622 -0.0097
  227CHOL    R4 2411   6.770   6.901   6.614  0.0163 -0.2101 -0.1346
  227CHOL    R5 2412   6.814   6.689   6.596  0.0293 -0.2223  0.0093
  227CHOL    C1 2413   7.077   6.830   6.359  0.0184 -0.3630 -0.0872
  227CHOL    C2 2414   7.091   7.137   6.091  0.0042 -0.0707  0.1874
  228CHOL   ROH 2415   2.859   7.453   4.457  0.0836  0.1418 -0.0143
  228CHOL    R1 2416   2.884   7.515   4.732 -0.1688  0.0540  0.0314
  228CHOL    R2 2417   2.683   7.466   4.914 -0.2229 -0.2950 -0.1122
  228CHOL    R3 2418   2.879   7.331   5.046 -0.1223 -0.0967 -0.0558
  228CHOL    R4 2419   2.653   7.338   5.234 -0.2616 -0.5167 -0.2023
  228CHOL    R5 2420   2.858   7.404   5.273 -0.3775 -0.2523 -0.0275
  228CHOL    C1 2421   2.820   7.138   5.544 -0.1899 -0.4598 -0.2018
  228CHOL    C2 2422   2.589   7.088   5.867 -0.2412  0.1582  0.1789
  229CHOL   ROH 2423   4.781   1.514   7.808 -0.1058 -0.0495  0.1531
  229CHOL    R1 2424   4.653   1.603   7.572 -0.0900 -0.1482  0.1082
  229CHOL    R2 2425   4.746   1.539   7.320 -0.0076 -0.1559  0.1457
  229CHOL    R3 2426   4.492   1.448   7.284  0.0375 -0.2678  0.0982
  229CHOL    R4 2427   4.576   1.543   7.019 -0.0790  0.1298  0.1861
  229CHOL    R5 2428   4.396   1.602   7.127 -0.0937 -0.1163  0.3152
  229CHOL    C1 2429   4.239   1.460   6.810 -0.0781  0.1912  0.1650
  229CHOL    C2 2430   3.928   1.498   6.758  0.3617 -0.1968  0.0349
  230CHOL   ROH 2431   2.468   6.118   6.960  0.1339 -0.3316 -0.0137
  230CHOL    R1 2432   2.581   6.316   6.792 -0.1642 -0.1166  0.0309
  230CHOL    R2 2433   2.739   6.254   6.574  0.1163  0.1710  0.1440
  230CHOL    R3 2434   2.560   6.409   6.441 -0.1287 -0.2197  0.0012
  230CHOL    R4 2435   2.771   6.353   6.245  0.2492  0.3710  0.2152
  230CHOL    R5 2436   2.695   6.550   6.302 -0.3096  0.1741  0.2084
  230CHOL    C1 2437   2.622   6.557   5.928  0.0966  0.1206  0.1226
  230CHOL    C2 2438   2.786   6.610   5.627  0.2011  0.2273  0.0602
  231CHOL   ROH 2439   3.901   2.101   4.721 -0.3074  0.0422 -0.0606
  231CHOL    R1 2440   4.034   2.153   4.966 -0.1787 -0.0050 -0.1196
  231CHOL    R2 2441   3.921   2.304   5.168  0.0092  0.1244 -0.1102
  231CHOL    R3 2442   3.974   2.084   5.318 -0.1023  0.1162 -0.0818
  231CHOL    R4 2443   3.986   2.307   5.508 -0.3291  0.1027 -0.0418
  231CHOL    R5 2444   4.140   2.157   5.475 -0.2674  0.1309  0.0930
  231CHOL    C1 2445   4.074   2.101   5.846 -0.6309  0.0823  0.0246
  231CHOL    C2 2446   3.868   1.954   6.129 -0.0322  0.6310  0.1724
  232CHOL   ROH 2447   0.708   3.380   5.270 -0.2705 -0.0181 -0.1483
  232CHOL    R1 2448   0.793   3.231   5.495 -0.2915  0.0413 -0.1016
  232CHOL    R2 2449   0.638   3.034   5.611 -0.2736  0.0285 -0.1072
  232CHOL    R3 2450   0.859   2.881   5.570 -0.2282  0.0691 -0.0224
  232CHOL    R4 2451   0.770   2.813   5.841 -0.3232  0.0539 -0.0529
  232CHOL    R5 2452   0.969   2.879   5.783 -0.3101  0.0920  0.0233
  232CHOL    C1 2453   1.054   2.541   5.938 -0.3096  0.1069  0.0585
  232CHOL    C2 2454   1.213   2.476   6.307 -0.2897  0.0992 -0.1914
  233CHOL   ROH 2455   0.512   4.811   7.045  0.0755 -0.1513  0.1590
  233CHOL    R1 2456   0.574   4.783   6.770  0.0514 -0.1681  0.1536
  233CHOL    R2 2457   0.425   4.624   6.600 -0.0178 -0.1106  0.1536
  233CHOL    R3 2458   0.408   4.853   6.454  0.0594 -0.0998  0.1645
  233CHOL    R4 2459   0.338   4.639   6.266  0.1961 -0.0933  0.0992
  233CHOL    R5 2460   0.491   4.792   6.238  0.2038 -0.0777  0.2123
  233CHOL    C1 2461   0.271   4.862   5.934  0.3932 -0.0731  0.0777
  233CHOL    C2 2462   0.136   4.640   5.636 -0.3542  0.2066  0.4671
  234CHOL   ROH 2463   7.082   1.592   7.472  0.1036 -0.1361  0.1835
  234CHOL    R1 2464   7.134   1.375   7.297  0.1592 -0.0297  0.0668
  234CHOL    R2 2465   6.964   1.305   7.091  0.0261 -0.1442  0.2126
  234CHOL    R3 2466   7.188   1.331   6.940 -0.1449  0.1368 -0.0032
  234CHOL    R4 2467   7.032   1.122   6.806  0.0079 -0.1006  0.1804
  234CHOL    R5 2468   7.239   1.107   6.871  0.0945  0.1911 -0.0106
  234CHOL    C1 2469   7.282   1.040   6.498 -0.1632  0.1886 -0.0411
  234CHOL    C2 2470   7.325   1.113   6.110  0.1595  0.2142 -0.0547
  235CHOL   ROH 2471   7.109   4.691   3.848  0.0246 -0.0555  0.1462
  235CHOL    R1 2472   7.256   4.772   4.075  0.0064  0.3719  0.0136
  235CHOL    R2 2473   7.172   4.975   4.243 -0.4545  0.1205  0.0959
  235CHOL    R3 2474   7.201   4.785   4.435  0.2955  0.1779  0.0700
  235CHOL    R4 2475   7.165   5.037   4.583 -0.6114  0.0689  0.1038
  235CHOL    R5 2476   7.328   4.894   4.606 -0.0509  0.6501  0.0526
  235CHOL    C1 2477   7.188   4.894   4.961  0.0013  0.0928  0.0841
  235CHOL    C2 2478   7.162   5.047   5.300 -0.0809  0.1643 -0.1674
  236CHOL   ROH 2479   6.222   1.431   7.355  0.0248  0.0815 -0.1442
  236CHOL    R1 2480   6.100   1.550   7.129 -0.1190  0.0593 -0.0809
  236CHOL    R2 2481   6.245   1.637   6.911 -0.2094  0.4147 -0.0138
  236CHOL    R3 2482   6.073   1.476   6.774  0.0350  0.2504 -0.1320
  236CHOL    R4 2483   6.124   1.703   6.594 -0.1261  0.3302 -0.0625
  236CHOL    R5 2484   5.929   1.629   6.658 -0.0753  0.1058 -0.1777
  236CHOL    C1 2485   5.892   1.590   6.281  0.1518  0.1268 -0.2018
  236CHOL    C2 2486   5.806   1.974   6.192  0.2972  0.0177  0.1357
  237PIPC   NC3 2487   6.540   5.138  15.338 -0.3754  0.1515  0.1869
  237PIPC   PO4 2488   6.738   4.853  15.057 -0.1313 -0.0986  0.0674
  237PIPC   GL1 2489   6.707   4.702  14.693  0.0741 -0.0373  0.0126
  237PIPC   GL2 2490   6.832   4.399  14.562  0.1412 -0.2274 -0.0765
  237PIPC   C1A 2491   6.448   4.655  14.358 -0.0002 -0.2509 -0.0574
  237PIPC   D2A 2492   6.211   4.592  13.946  0.0568 -0.3462  0.0176
  237PIPC   D3A 2493   6.120   4.784  13.560  0.3235 -0.0015 -0.0107
  237PIPC   C4A 2494   6.180   5.236  13.456  0.1782  0.0161 -0.0707
  237PIPC   C1B 2495   7.021   4.497  14.187 -0.0763 -0.2494  0.0902
  237PIPC   C2B 2496   7.030   4.404  13.759 -0.0318  0.1697 -0.2134
  237PIPC   C3B 2497   6.768   4.187  13.404  0.1420  0.0939  0.0198
  237PIPC   C4B 2498   6.498   3.942  13.157  0.3052 -0.0900  0.1208
  238PIPC   NC3 2499   2.590   4.953  14.588 -0.2810  0.2552 -0.0803
  238PIPC   PO4 2500   2.342   4.620  14.616  0.2266 -0.2714  0.0789
  238PIPC   GL1 2501   2.211   4.614  14.215 -0.2665 -0.3382  0.1356
  238PIPC   GL2 2502   2.040   4.490  14.059  0.1364  0.1183  0.2755
  238PIPC   C1A 2503   2.291   4.882  13.812  0.0842 -0.2024  0.0824
  238PIPC   D2A 2504   2.453   5.163  13.534  0.3873  0.0201 -0.3071
  238PIPC   D3A 2505   2.870   5.116  13.322  0.3461  0.2624 -0.0139
  238PIPC   C4A 2506   2.844   5.254  12.875  0.0121 -0.1729  0.0842
  238PIPC   C1B 2507   1.787   4.865  13.726 -0.2832 -0.0667 -0.1084
  238PIPC   C2B 2508   1.451   4.871  13.421  0.0631 -0.0802  0.0431
  238PIPC   C3B 2509   1.031   5.030  13.334 -0.2902 -0.0765 -0.1296
  238PIPC   C4B 2510   0.776   5.080  12.970  0.0078  0.1372  0.0676
  239PIPC   NC3 2511   1.554   3.705  14.459 -0.1140 -0.2622 -0.0386
  239PIPC   PO4 2512   1.795   3.984  14.281 -0.1452  0.0466 -0.3067
  239PIPC   GL1 2513   1.673   3.739  13.973 -0.0791 -0.0482  0.0415
  239PIPC   GL2 2514   1.846   3.493  13.962 -0.1073  0.2860 -0.1168
  239PIPC   C1A 2515   1.475   3.758  13.611 -0.2024  0.1459  0.0181
  239PIPC   D2A 2516   1.404   4.035  13.287  0.4391 -0.0358 -0.0597
  239PIPC   D3A 2517   1.474   3.746  13.049 -0.2723  0.0291 -0.1590
  239PIPC   C4A 2518   1.380   3.350  12.926 -0.2176 -0.2332  0.2230
  239PIPC   C1B 2519   1.812   3.461  13.399  0.1815 -0.2530  0.1241
  239PIPC   C2B 2520   1.874   3.453  12.997 -0.3739 -0.0554  0.4031
  239PIPC   C3B 2521   1.796   3.443  12.549  0.4662 -0.0954 -0.0479
  239PIPC   C4B 2522   1.913   3.416  12.068  0.0649 -0.1424 -0.2314
  240PIPC   NC3 2523   3.683   2.893  14.198 -0.0771 -0.1966  0.2986
  240PIPC   PO4 2524   3.501   2.526  14.069  0.0049 -0.4091 -0.0369
  240PIPC   GL1 2525   3.778   2.773  13.654  0.3771 -0.1962  0.2022
  240PIPC   GL2 2526   4.024   2.982  13.838  0.1410 -0.0735  0.3977
  240PIPC   C1A 2527   3.735   2.804  13.239 -0.1031  0.3811 -0.3051
  240PIPC   D2A 2528   3.864   2.912  12.803  0.0374  0.0926  0.2697
  240PIPC   D3A 2529   3.501   3.128  12.840  0.1036 -0.3555 -0.2536
  240PIPC   C4A 2530   3.315   3.085  13.213 -0.2247  0.2961 -0.2298
  240PIPC   C1B 2531   4.218   2.936  13.381  0.0883 -0.1760  0.0415
  240PIPC   C2B 2532   4.386   2.917  12.976  0.2627  0.0319 -0.4077
  240PIPC   C3B 2533   4.708   2.799  12.702 -0.0872 -0.2030  0.0135
  240PIPC   C4B 2534   4.642   2.867  12.239 -0.0389 -0.0581 -0.1846
  241PIPC   NC3 2535   2.493   6.024  14.633 -0.1085 -0.1692 -0.0734
  241PIPC   PO4 2536   2.953   6.104  14.811 -0.1037  0.0279  0.0363
  241PIPC   GL1 2537   3.188   6.406  14.503 -0.3576 -0.2016 -0.1767
  241PIPC   GL2 2538   3.048   6.645  14.343  0.1914 -0.2068  0.1642
  241PIPC   C1A 2539   3.445   6.520  14.126 -0.1937 -0.2174  0.2234
  241PIPC   D2A 2540   3.431   6.667  13.706  0.3650 -0.0347  0.2742
  241PIPC   D3A 2541   3.358   6.892  13.255 -0.3092 -0.1511  0.0210
  241PIPC   C4A 2542   3.296   6.685  12.976  0.0690  0.1209 -0.0045
  241PIPC   C1B 2543   2.884   6.626  13.896  0.0673  0.1540  0.0823
  241PIPC   C2B 2544   2.899   6.654  13.449 -0.1490  0.7211  0.0550
  241PIPC   C3B 2545   2.829   6.545  13.067  0.0926 -0.0954  0.1076
  241PIPC   C4B 2546   2.492   6.368  12.724  0.2239 -0.2328  0.1478
  242PIPC   NC3 2547   3.389   4.052  15.040 -0.1080  0.0233  0.1311
  242PIPC   PO4 2548   3.830   4.187  14.979 -0.1223  0.1239 -0.1361
  242PIPC   GL1 2549   4.072   4.162  14.637 -0.0596 -0.4583  0.2597
  242PIPC   GL2 2550   4.294   4.158  14.554  0.2524 -0.3028  0.1664
  242PIPC   C1A 2551   3.842   4.191  14.222  0.0878  0.2036  0.1978
  242PIPC   D2A 2552   3.468   4.429  14.088  0.2054  0.0287  0.1499
  242PIPC   D3A 2553   3.744   4.605  13.836 -0.1122  0.1299  0.2783
  242PIPC   C4A 2554   3.783   4.666  13.472  0.3495  0.2323  0.1743
  242PIPC   C1B 2555   4.350   4.298  14.041 -0.0134 -0.3216  0.3114
  242PIPC   C2B 2556   4.208   4.383  13.666 -0.0234 -0.1407  0.1931
  242PIPC   C3B 2557   4.218   4.471  13.209  0.1375 -0.0079  0.0610
  242PIPC   C4B 2558   4.170   4.429  12.767  0.0175 -0.0460  0.1982
  243PIPC   NC3 2559   4.899   1.964  14.292 -0.0188 -0.0200 -0.2230
  243PIPC   PO4 2560   5.288   1.695  14.344 -0.1292 -0.0976 -0.1148
  243PIPC   GL1 2561   5.485   1.838  14.115 -0.0425 -0.2018 -0.1479
  243PIPC   GL2 2562   5.284   1.964  13.894 -0.2635  0.1586 -0.0450
  243PIPC   C1A 2563   5.821   1.956  13.900  0.1951 -0.1148 -0.3424
  243PIPC   D2A 2564   6.037   2.280  13.648 -0.0716 -0.0075  0.2698
  243PIPC   D3A 2565   6.089   2.503  13.339 -0.2358 -0.0130  0.1425
  243PIPC   C4A 2566   6.545   2.417  13.200  0.1519  0.2010  0.0603
  243PIPC   C1B 2567   5.416   1.869  13.573  0.2337 -0.1099  0.2273
  243PIPC   C2B 2568   5.716   1.861  13.302 -0.1889 -0.0680 -0.0933
  243PIPC   C3B 2569   5.927   1.633  13.089  0.1511  0.0460  0.0461
  243PIPC   C4B 2570   5.938   1.224  12.909  0.2184 -0.0896  0.1957
  244PIPC   NC3 2571   4.799   2.986  14.861  0.1338 -0.0059 -0.3628
  244PIPC   PO4 2572   4.788   3.245  14.582  0.1633  0.1429  0.3946
  244PIPC   GL1 2573   4.959   3.361  14.265  0.0507  0.1860 -0.4267
  244PIPC   GL2 2574   4.912   3.316  14.022  0.0320 -0.0166 -0.0044
  244PIPC   C1A 2575   5.164   3.681  13.814  0.0352  0.0436  0.0281
  244PIPC   D2A 2576   5.286   3.728  13.508 -0.3499  0.0763 -0.1171
  244PIPC   D3A 2577   5.531   3.627  13.230 -0.0226 -0.1848 -0.1973
  244PIPC   C4A 2578   5.590   3.953  12.960  0.2037 -0.1347 -0.0025
  244PIPC   C1B 2579   4.802   3.328  13.602 -0.3871  0.3180 -0.2367
  244PIPC   C2B 2580   5.186   3.267  13.293  0.1338 -0.0263  0.1186
  244PIPC   C3B 2581   5.372   3.373  12.879  0.2176  0.3436  0.0115
  244PIPC   C4B 2582   5.659   3.616  12.631 -0.0945  0.4125 -0.1156
  245PIPC   NC3 2583   2.968   2.521  14.014 -0.0232 -0.0204 -0.1723
  245PIPC   PO4 2584   2.723   2.238  14.004  0.2076 -0.0468  0.2348
  245PIPC   GL1 2585   2.841   2.000  13.642  0.0145 -0.0013  0.1588
  245PIPC   GL2 2586   2.920   1.631  13.636  0.0949  0.1724 -0.0053
  245PIPC   C1A 2587   2.756   1.963  13.278 -0.0534  0.0864  0.1621
  245PIPC   D2A 2588   2.664   2.101  12.976 -0.1043 -0.2413  0.0871
  245PIPC   D3A 2589   3.010   2.116  12.659 -0.0842  0.0447  0.1819
  245PIPC   C4A 2590   3.237   2.142  12.329  0.2588  0.1698  0.2249
  245PIPC   C1B 2591   2.978   1.333  13.172 -0.2850  0.1351 -0.0162
  245PIPC   C2B 2592   3.224   1.292  12.751 -0.0977 -0.0152 -0.2930
  245PIPC   C3B 2593   3.673   1.067  12.688 -0.0107  0.0807 -0.2119
  245PIPC   C4B 2594   3.833   0.711  12.662  0.2704  0.0933 -0.2407
  246PIPC   NC3 2595   7.171   2.690  14.406  0.0867 -0.2596 -0.3860
  246PIPC   PO4 2596   7.272   2.454  14.795  0.2928  0.2690  0.0892
  246PIPC   GL1 2597   7.296   2.200  14.466  0.0588 -0.3812 -0.2240
  246PIPC   GL2 2598   7.471   2.267  14.208  0.1716 -0.0858 -0.0504
  246PIPC   C1A 2599   7.245   1.788  14.187  0.2557 -0.0116 -0.0052
  246PIPC   D2A 2600   7.388   1.748  13.803 -0.0218 -0.0490 -0.1357
  246PIPC   D3A 2601   7.199   1.542  13.396 -0.0210  0.4264 -0.0221
  246PIPC   C4A 2602   6.963   1.212  13.403  0.1738 -0.0885 -0.0571
  246PIPC   C1B 2603   7.438   2.272  13.761  0.1357 -0.0948  0.0876
  246PIPC   C2B 2604   7.469   2.077  13.349  0.0314 -0.0895  0.1052
  246PIPC   C3B 2605   7.383   2.243  12.930  0.0664  0.0915 -0.0263
  246PIPC   C4B 2606   7.279   2.311  12.490  0.1527 -0.2922 -0.0273
  247PIPC   NC3 2607   2.988   2.700  14.674 -0.2983 -0.1647 -0.1185
  247PIPC   PO4 2608   3.120   2.921  14.277 -0.4060 -0.0744  0.0600
  247PIPC   GL1 2609   3.230   2.921  13.876 -0.1473  0.1159 -0.2489
  247PIPC   GL2 2610   3.449   3.144  13.634 -0.1445 -0.2486 -0.1107
  247PIPC   C1A 2611   2.999   2.808  13.475  0.1958 -0.2040  0.0538
  247PIPC   D2A 2612   2.830   2.443  13.299  0.2100  0.1278  0.1006
  247PIPC   D3A 2613   2.728   2.560  12.818 -0.1845 -0.1518 -0.3921
  247PIPC   C4A 2614   2.895   2.620  12.405 -0.0748 -0.2822 -0.3241
  247PIPC   C1B 2615   3.384   3.552  13.404  0.1542  0.1105  0.1476
  247PIPC   C2B 2616   3.497   3.605  13.022  0.0143  0.3588 -0.0311
  247PIPC   C3B 2617   3.306   3.547  12.631  0.0104  0.0384  0.1198
  247PIPC   C4B 2618   3.223   3.924  12.328 -0.2686  0.1180  0.0869
  248PIPC   NC3 2619   1.894   2.934  14.141 -0.1307  0.0213  0.0437
  248PIPC   PO4 2620   2.236   3.176  14.132 -0.0995  0.0828  0.2194
  248PIPC   GL1 2621   2.155   3.020  13.707 -0.0510 -0.3505 -0.1842
  248PIPC   GL2 2622   2.567   3.043  13.479 -0.0229 -0.3143 -0.0465
  248PIPC   C1A 2623   2.158   3.119  13.231  0.0049  0.3130 -0.0795
  248PIPC   D2A 2624   2.289   3.039  12.872  0.2441  0.2360 -0.2892
  248PIPC   D3A 2625   2.365   2.797  12.488 -0.3774  0.1405  0.0513
  248PIPC   C4A 2626   2.383   2.279  12.496  0.0195 -0.0510  0.0523
  248PIPC   C1B 2627   2.715   3.013  13.129 -0.1446  0.0554 -0.1293
  248PIPC   C2B 2628   2.814   3.054  12.704  0.0190  0.0167 -0.0206
  248PIPC   C3B 2629   3.182   3.094  12.442  0.0200  0.2032  0.1139
  248PIPC   C4B 2630   3.331   3.424  12.161 -0.1238 -0.0317 -0.0612
  249PIPC   NC3 2631   4.578   7.790  14.471 -0.2992 -0.2803 -0.2773
  249PIPC   PO4 2632   4.356   7.404  14.417  0.2260 -0.1715  0.0781
  249PIPC   GL1 2633   4.364   7.254  14.041 -0.0780  0.0235 -0.0175
  249PIPC   GL2 2634   4.034   7.492  13.801  0.0522  0.2482  0.1224
  249PIPC   C1A 2635   4.674   7.428  13.693  0.1263 -0.1523  0.0314
  249PIPC   D2A 2636   4.749   7.320  13.256  0.0072  0.1315 -0.0885
  249PIPC   D3A 2637   5.018   7.514  12.942 -0.1639  0.0280  0.1907
  249PIPC   C4A 2638   5.024   7.462  12.639  0.2016 -0.0558  0.0492
  249PIPC   C1B 2639   4.285   7.220  13.483  0.1881 -0.0442 -0.0733
  249PIPC   C2B 2640   4.323   6.938  13.196 -0.0785 -0.0209  0.0566
  249PIPC   C3B 2641   4.551   6.648  12.949 -0.0997  0.1266  0.1749
  249PIPC   C4B 2642   4.608   6.562  12.453 -0.0259 -0.2426 -0.0480
  250PIPC   NC3 2643   5.350   0.764  14.560 -0.0803  0.2989 -0.1456
  250PIPC   PO4 2644   5.117   0.401  14.546 -0.1249  0.0007 -0.0874
  250PIPC   GL1 2645   5.186   0.358  14.168  0.1869 -0.2733 -0.1971
  250PIPC   GL2 2646   5.400   0.529  14.115 -0.1419  0.1985  0.0727
  250PIPC   C1A 2647   5.007   0.343  13.836  0.1915  0.0199 -0.1337
  250PIPC   D2A 2648   5.085   0.253  13.449  0.2017  0.5277  0.2108
  250PIPC   D3A 2649   5.441  -0.016  13.263  0.2909 -0.2972 -0.1522
  250PIPC   C4A 2650   5.484   0.056  12.773 -0.1827  0.0769  0.3953
  250PIPC   C1B 2651   5.482   0.546  13.601  0.2244 -0.0777  0.2154
  250PIPC   C2B 2652   5.684   0.401  13.178  0.1506 -0.0549  0.2596
  250PIPC   C3B 2653   5.928   0.053  13.012  0.0727 -0.1149 -0.3068
  250PIPC   C4B 2654   6.219  -0.263  12.778 -0.0051 -0.4041 -0.4196
  251PIPC   NC3 2655   7.229   7.009  15.166 -0.1957  0.0698  0.1174
  251PIPC   PO4 2656   7.045   6.839  14.866 -0.0354 -0.3356 -0.1942
  251PIPC   GL1 2657   7.201   6.620  14.580  0.2416  0.0964 -0.2233
  251PIPC   GL2 2658   7.508   6.586  14.433 -0.1554  0.1788 -0.0472
  251PIPC   C1A 2659   7.091   6.485  14.223  0.3053 -0.0716 -0.1327
  251PIPC   D2A 2660   7.065   6.395  13.841 -0.3660 -0.0392  0.0410
  251PIPC   D3A 2661   6.856   6.701  13.796  0.0544  0.0007 -0.0942
  251PIPC   C4A 2662   6.885   6.849  13.394 -0.2849 -0.1635 -0.0019
  251PIPC   C1B 2663   7.516   6.466  14.018  0.3253 -0.0456  0.1385
  251PIPC   C2B 2664   7.434   6.513  13.489 -0.2217 -0.0316 -0.2780
  251PIPC   C3B 2665   7.258   6.724  13.032 -0.0659 -0.0413 -0.2738
  251PIPC   C4B 2666   6.963   6.755  12.732  0.1045  0.1496  0.3273
  252PIPC   NC3 2667   1.109   1.130  15.114  0.0652  0.2518 -0.2121
  252PIPC   PO4 2668   0.788   1.385  15.062 -0.0280  0.0158 -0.0538
  252PIPC   GL1 2669   0.647   1.384  14.608 -0.1483 -0.3864  0.3342
  252PIPC   GL2 2670   0.307   1.262  14.383  0.1443 -0.0511  0.2010
  252PIPC   C1A 2671   0.709   1.210  14.159  0.1753  0.2631 -0.2529
  252PIPC   D2A 2672   0.440   0.841  14.116  0.2507  0.3748 -0.1098
  252PIPC   D3A 2673   0.629   0.530  13.890 -0.1425  0.1480  0.1871
  252PIPC   C4A 2674   0.629   0.129  13.518 -0.0709  0.1288  0.1999
  252PIPC   C1B 2675   0.140   1.283  13.981  0.1708  0.3270 -0.1443
  252PIPC   C2B 2676   0.284   1.452  13.578 -0.2661  0.2469  0.0843
  252PIPC   C3B 2677   0.490   1.563  13.225  0.0998  0.0280 -0.0974
  252PIPC   C4B 2678   0.783   1.598  13.039 -0.2043 -0.1469  0.2861
  253PIPC   NC3 2679   2.659   3.384  14.224 -0.0127  0.0486  0.1278
  253PIPC   PO4 2680   2.739   3.753  14.129  0.1372 -0.2867 -0.1951
  253PIPC   GL1 2681   2.580   4.035  13.909 -0.0903  0.0104  0.1879
  253PIPC   GL2 2682   2.554   4.379  13.952 -0.3434  0.0090  0.0813
  253PIPC   C1A 2683   2.579   4.122  13.512  0.2415 -0.2711  0.2019
  253PIPC   D2A 2684   2.628   4.165  13.063  0.0280 -0.0126  0.2303
  253PIPC   D3A 2685   2.958   4.409  12.899 -0.0803  0.0518 -0.0714
  253PIPC   C4A 2686   2.940   4.763  13.013  0.0198 -0.2053  0.4297
  253PIPC   C1B 2687   2.224   4.481  13.586  0.0643 -0.0456 -0.0697
  253PIPC   C2B 2688   2.046   4.586  13.244  0.0050  0.1605 -0.2068
  253PIPC   C3B 2689   1.952   4.404  12.871  0.1788  0.2178 -0.0818
  253PIPC   C4B 2690   1.703   4.049  12.721 -0.0554 -0.0859  0.3073
  254PIPC   NC3 2691   6.223   0.633  15.277 -0.2303  0.0608 -0.2729
  254PIPC   PO4 2692   6.197   0.471  14.940 -0.2149 -0.2053 -0.0952
  254PIPC   GL1 2693   6.265   0.514  14.540 -0.1546 -0.3288 -0.4198
  254PIPC   GL2 2694   6.504   0.431  14.484 -0.1823  0.1684 -0.0281
  254PIPC   C1A 2695   6.328   0.791  14.137  0.1343 -0.1079  0.0918
  254PIPC   D2A 2696   6.522   0.778  13.727  0.1870 -0.2774 -0.2544
  254PIPC   D3A 2697   6.204   0.876  13.640  0.0189  0.2322  0.0752
  254PIPC   C4A 2698   6.030   1.148  13.962 -0.4380  0.2098  0.0703
  254PIPC   C1B 2699   6.803   0.576  14.092 -0.4612 -0.1740  0.0292
  254PIPC   C2B 2700   7.042   0.904  13.863  0.0143  0.0589  0.1528
  254PIPC   C3B 2701   7.396   1.037  13.611 -0.0216  0.1859  0.0803
  254PIPC   C4B 2702   7.368   0.907  13.143  0.0480  0.2370  0.1819
  255PIPC   NC3 2703   0.480   0.069  10.915  0.0440  0.0606 -0.1493
  255PIPC   PO4 2704   0.830   0.237  10.855  0.1570 -0.2522 -0.1110
  255PIPC   GL1 2705   0.971   0.352  11.237 -0.1646 -0.1445 -0.1983
  255PIPC   GL2 2706   0.713   0.060  11.374  0.2542 -0.2126  0.0620
  255PIPC   C1A 2707   1.082   0.259  11.600  0.1394  0.2284  0.0575
  255PIPC   D2A 2708   0.991   0.082  12.042 -0.2076 -0.1054 -0.0400
  255PIPC   D3A 2709   1.391   0.275  12.201  0.1092 -0.1626  0.1453
  255PIPC   C4A 2710   1.552   0.280  12.549  0.1459 -0.1337 -0.2446
  255PIPC   C1B 2711   0.600   0.079  11.723  0.0620 -0.1030  0.1906
  255PIPC   C2B 2712   0.516   0.334  12.197  0.3697 -0.3403  0.2104
  255PIPC   C3B 2713   0.482   0.536  12.637 -0.1033 -0.1988  0.0904
  255PIPC   C4B 2714   0.176   0.837  12.670 -0.0932 -0.1044  0.2317
  256PIPC   NC3 2715   3.800   5.391  10.910 -0.0694  0.0741  0.2139
  256PIPC   PO4 2716   4.222   5.184  10.788 -0.2994  0.0500  0.0552
  256PIPC   GL1 2717   4.115   4.902  11.107  0.0436  0.2354 -0.0364
  256PIPC   GL2 2718   3.862   4.670  11.191  0.0269  0.0575  0.0625
  256PIPC   C1A 2719   4.117   4.913  11.584  0.2917  0.0303  0.3446
  256PIPC   D2A 2720   4.295   4.943  11.838  0.0816  0.1029 -0.1635
  256PIPC   D3A 2721   3.907   5.107  12.145 -0.1606 -0.3538 -0.0931
  256PIPC   C4A 2722   3.654   4.866  12.312 -0.3057  0.2030  0.0186
  256PIPC   C1B 2723   3.763   4.628  11.611  0.0286  0.2236 -0.0926
  256PIPC   C2B 2724   3.935   4.595  12.011 -0.2568  0.0338  0.1481
  256PIPC   C3B 2725   3.983   4.340  12.313  0.1350  0.2685  0.0095
  256PIPC   C4B 2726   4.279   4.107  12.427 -0.1155 -0.0944 -0.1278
  257PIPC   NC3 2727   4.058   0.581   9.707 -0.0535 -0.0010 -0.0096
  257PIPC   PO4 2728   3.668   0.657   9.957  0.0699 -0.3325 -0.0445
  257PIPC   GL1 2729   3.775   0.918  10.405 -0.0061 -0.0313 -0.1714
  257PIPC   GL2 2730   4.008   0.835  10.632  0.0129 -0.0740  0.2347
  257PIPC   C1A 2731   3.729   1.322  10.649 -0.1039 -0.1386 -0.3007
  257PIPC   D2A 2732   3.542   1.685  10.890 -0.1740  0.2034 -0.4122
  257PIPC   D3A 2733   3.789   1.778  11.301  0.0866  0.1491 -0.0286
  257PIPC   C4A 2734   4.137   2.072  11.288 -0.1877  0.2088  0.0646
  257PIPC   C1B 2735   3.850   0.880  11.058  0.0226 -0.0911 -0.0684
  257PIPC   C2B 2736   3.858   0.861  11.474  0.2141 -0.1816 -0.1496
  257PIPC   C3B 2737   3.817   0.993  11.917  0.2813  0.2021  0.1977
  257PIPC   C4B 2738   4.027   1.019  12.316 -0.2292  0.0025  0.3389
  258PIPC   NC3 2739   2.002   4.553  10.731 -0.1657 -0.0565 -0.2908
  258PIPC   PO4 2740   2.248   4.292  10.436  0.2171 -0.0689  0.0378
  258PIPC   GL1 2741   2.194   4.109  10.874 -0.2670 -0.1906  0.0854
  258PIPC   GL2 2742   2.223   4.399  11.125  0.1986  0.3725 -0.0058
  258PIPC   C1A 2743   2.162   3.915  11.307  0.1798 -0.0314  0.0193
  258PIPC   D2A 2744   1.879   3.975  11.575 -0.1123 -0.1762  0.0145
  258PIPC   D3A 2745   2.002   3.822  11.836 -0.4089  0.0319 -0.0132
  258PIPC   C4A 2746   2.375   3.473  11.766 -0.3362  0.2535  0.0741
  258PIPC   C1B 2747   2.325   4.302  11.580 -0.2025  0.0759  0.1605
  258PIPC   C2B 2748   2.439   4.237  12.015 -0.0956  0.0623  0.0406
  258PIPC   C3B 2749   2.839   4.290  12.189  0.0083  0.6633 -0.2069
  258PIPC   C4B 2750   3.171   4.041  11.869 -0.0485  0.1558  0.0830
  259PIPC   NC3 2751   4.241   3.693   9.869  0.1188 -0.0494  0.2025
  259PIPC   PO4 2752   4.600   3.461   9.682  0.0476  0.3142 -0.3135
  259PIPC   GL1 2753   4.312   3.148   9.881  0.1147  0.0232 -0.2988
  259PIPC   GL2 2754   3.977   3.287   9.703 -0.0484  0.0437  0.0652
  259PIPC   C1A 2755   4.291   3.022  10.315  0.1478  0.0240 -0.3093
  259PIPC   D2A 2756   4.281   2.785  10.629  0.3189 -0.2241  0.0500
  259PIPC   D3A 2757   4.707   2.604  10.631  0.1234 -0.0143  0.3709
  259PIPC   C4A 2758   5.005   2.793  10.865 -0.2375  0.0080 -0.1219
  259PIPC   C1B 2759   3.701   2.964   9.590 -0.0249  0.2801 -0.0763
  259PIPC   C2B 2760   3.390   2.707   9.737 -0.1106 -0.2968 -0.3801
  259PIPC   C3B 2761   3.062   2.539   9.863 -0.4843 -0.0957 -0.0820
  259PIPC   C4B 2762   2.841   2.131   9.837 -0.0506  0.0102  0.1116
  260PIPC   NC3 2763   4.032   5.181   8.265  0.1813 -0.3946 -0.0151
  260PIPC   PO4 2764   4.082   5.507   7.911  0.1442 -0.2395  0.4075
  260PIPC   GL1 2765   3.934   5.631   7.539 -0.2421  0.0258 -0.1851
  260PIPC   GL2 2766   3.786   5.809   7.389  0.0667  0.1006  0.0497
  260PIPC   C1A 2767   4.136   5.401   7.124  0.2212  0.2203 -0.1151
  260PIPC   D2A 2768   4.107   5.199   6.671 -0.3864 -0.2297  0.0490
  260PIPC   D3A 2769   3.770   4.916   6.467  0.1144  0.0459 -0.2345
  260PIPC   C4A 2770   3.967   4.546   6.174 -0.1136 -0.2456 -0.0232
  260PIPC   C1B 2771   3.934   5.836   6.983 -0.0742 -0.0647 -0.0581
  260PIPC   C2B 2772   4.122   5.735   6.610  0.3398 -0.0998 -0.0510
  260PIPC   C3B 2773   4.151   5.527   6.165  0.0223 -0.0219  0.2734
  260PIPC   C4B 2774   4.469   5.185   6.073  0.3328 -0.1241  0.1510
  261PIPC   NC3 2775   7.222   7.133  10.165 -0.0696 -0.0258  0.0612
  261PIPC   PO4 2776   7.097   7.402  10.504  0.0227 -0.0644  0.0500
  261PIPC   GL1 2777   7.075   7.576  10.831 -0.2492 -0.2351 -0.0495
  261PIPC   GL2 2778   6.714   7.531  10.939 -0.1507 -0.1634  0.1704
  261PIPC   C1A 2779   7.130   7.406  11.203 -0.0750  0.2722  0.0688
  261PIPC   D2A 2780   6.959   7.083  11.398 -0.1654  0.0386  0.0007
  261PIPC   D3A 2781   7.337   7.138  11.641 -0.1155 -0.0875 -0.1284
  261PIPC   C4A 2782   7.314   6.905  11.935 -0.4064  0.1474 -0.0176
  261PIPC   C1B 2783   6.659   7.497  11.414  0.1489 -0.1514 -0.2570
  261PIPC   C2B 2784   6.300   7.335  11.698  0.5137 -0.1995  0.0374
  261PIPC   C3B 2785   6.105   6.866  11.947  0.2740 -0.1855  0.1885
  261PIPC   C4B 2786   6.085   6.811  12.452 -0.2853 -0.1741  0.3485
  262PIPC   NC3 2787   2.614   5.635  10.810  0.1445 -0.1982  0.0057
  262PIPC   PO4 2788   2.551   6.081  10.886  0.1611  0.0093 -0.2289
  262PIPC   GL1 2789   2.272   6.007  11.230 -0.0221 -0.1205  0.0804
  262PIPC   GL2 2790   2.210   5.759  11.425 -0.3196 -0.0792  0.0237
  262PIPC   C1A 2791   2.199   6.190  11.575 -0.1100 -0.1017 -0.0669
  262PIPC   D2A 2792   1.958   6.065  11.882 -0.0114 -0.1186 -0.1343
  262PIPC   D3A 2793   1.763   6.234  12.227  0.1637  0.1735  0.0269
  262PIPC   C4A 2794   1.770   6.706  12.298 -0.1805  0.3241 -0.0572
  262PIPC   C1B 2795   2.249   5.714  11.864 -0.0587 -0.0398  0.0755
  262PIPC   C2B 2796   2.230   5.384  12.261 -0.2820  0.0430  0.1619
  262PIPC   C3B 2797   2.024   5.135  12.538  0.1587 -0.0394 -0.1447
  262PIPC   C4B 2798   1.889   4.996  12.908 -0.0632  0.2302 -0.1178
  263PIPC   NC3 2799  -0.259   4.738  11.200  0.0563  0.2608  0.0720
  263PIPC   PO4 2800   0.092   4.330  11.253 -0.0146 -0.0268  0.0214
  263PIPC   GL1 2801   0.296   4.135  11.653  0.0465 -0.1019  0.2463
  263PIPC   GL2 2802   0.511   3.881  11.665 -0.0298  0.0098 -0.0663
  263PIPC   C1A 2803   0.323   4.092  12.097 -0.4221 -0.2118 -0.2552
  263PIPC   D2A 2804   0.320   4.000  12.557 -0.1205 -0.1979 -0.0892
  263PIPC   D3A 2805   0.504   3.602  12.570 -0.0752  0.0758 -0.1541
  263PIPC   C4A 2806   0.341   3.228  12.449  0.1237  0.0148 -0.0018
  263PIPC   C1B 2807   0.493   3.610  12.073  0.0806 -0.2664 -0.0138
  263PIPC   C2B 2808   0.809   3.262  12.203  0.0049  0.0660 -0.3107
  263PIPC   C3B 2809   0.994   2.926  12.261 -0.0054  0.0774 -0.0095
  263PIPC   C4B 2810   0.854   2.554  12.214 -0.1847  0.1040 -0.1084
  264PIPC   NC3 2811   1.325   6.839   7.219  0.2961  0.3722 -0.0676
  264PIPC   PO4 2812   1.795   6.778   7.164  0.1722 -0.0860 -0.3027
  264PIPC   GL1 2813   1.831   6.692   6.753  0.0049  0.2397  0.2490
  264PIPC   GL2 2814   1.986   6.316   6.759 -0.0546  0.0201  0.1156
  264PIPC   C1A 2815   1.559   6.561   6.544 -0.0589  0.0497 -0.1959
  264PIPC   D2A 2816   1.168   6.619   6.487 -0.1413 -0.1343  0.0288
  264PIPC   D3A 2817   1.051   7.002   6.181  0.1353  0.2586 -0.2567
  264PIPC   C4A 2818   0.907   7.039   5.830  0.1623  0.0548 -0.0295
  264PIPC   C1B 2819   2.030   6.332   6.324 -0.0094 -0.2432  0.0322
  264PIPC   C2B 2820   1.811   6.535   6.084  0.2091  0.1547  0.0130
  264PIPC   C3B 2821   1.454   6.685   5.898  0.0958 -0.5173  0.1206
  264PIPC   C4B 2822   1.040   6.560   5.894  0.0376  0.0412  0.1896
  265PIPC   NC3 2823   3.756   6.870  10.847  0.0297 -0.1102 -0.0211
  265PIPC   PO4 2824   3.821   6.439  10.771  0.2803  0.1200 -0.0464
  265PIPC   GL1 2825   3.707   6.233  11.102 -0.0247 -0.1363  0.1766
  265PIPC   GL2 2826   3.942   6.111  11.363  0.0180  0.1505  0.0897
  265PIPC   C1A 2827   3.387   6.162  11.485  0.4226  0.0686  0.0030
  265PIPC   D2A 2828   3.463   5.935  11.940 -0.0502 -0.1871 -0.0124
  265PIPC   D3A 2829   3.710   6.010  12.326  0.1002 -0.0617 -0.0756
  265PIPC   C4A 2830   3.576   6.005  12.735 -0.1589  0.1477  0.0633
  265PIPC   C1B 2831   3.925   6.050  11.812 -0.0533  0.0816  0.0203
  265PIPC   C2B 2832   4.207   6.150  12.098  0.0013 -0.2999 -0.0801
  265PIPC   C3B 2833   4.143   6.462  12.431  0.0206  0.2875  0.1355
  265PIPC   C4B 2834   4.172   6.850  12.658 -0.1415 -0.1964  0.0983
  266PIPC   NC3 2835   0.466   5.587  11.036  0.1970  0.0549 -0.0509
  266PIPC   PO4 2836   0.963   5.558  10.834 -0.1413  0.0353  0.0417
  266PIPC   GL1 2837   0.943   5.484  11.344 -0.0151 -0.2900  0.2330
  266PIPC   GL2 2838   0.957   5.808  11.476 -0.0237  0.3348  0.2215
  266PIPC   C1A 2839   1.096   5.211  11.586  0.0794  0.0675  0.3600
  266PIPC   D2A 2840   1.394   5.339  11.861 -0.3254  0.0315 -0.0224
  266PIPC   D3A 2841   1.194   5.144  12.201 -0.2460 -0.1004  0.2319
  266PIPC   C4A 2842   0.994   4.967  12.567  0.0137  0.0420  0.0908
  266PIPC   C1B 2843   0.587   5.939  11.734  0.1244  0.1978  0.1427
  266PIPC   C2B 2844   0.532   6.135  12.116  0.1651 -0.0385 -0.0919
  266PIPC   C3B 2845   0.381   6.154  12.482 -0.2032 -0.1935  0.0651
  266PIPC   C4B 2846   0.263   6.374  12.871  0.1227  0.0982 -0.2830
  267PIPC   NC3 2847   4.927   0.913   9.943 -0.1810  0.0425 -0.2974
  267PIPC   PO4 2848   5.257   0.767  10.086  0.0987  0.2085 -0.0108
  267PIPC   GL1 2849   5.091   0.970  10.449 -0.0463  0.0730  0.2938
  267PIPC   GL2 2850   5.239   1.301  10.528  0.2035  0.0371  0.0235
  267PIPC   C1A 2851   4.845   0.981  10.877  0.0504  0.0092  0.2069
  267PIPC   D2A 2852   4.724   1.129  11.309  0.2250 -0.3690 -0.1082
  267PIPC   D3A 2853   4.311   1.093  11.509  0.0966 -0.4006 -0.2498
  267PIPC   C4A 2854   4.298   1.283  11.896  0.2191  0.0411 -0.0853
  267PIPC   C1B 2855   5.150   1.307  11.058  0.1498  0.3158  0.3893
  267PIPC   C2B 2856   5.089   1.298  11.544  0.0668 -0.0620 -0.0505
  267PIPC   C3B 2857   4.810   1.013  11.796  0.1055  0.1355 -0.2696
  267PIPC   C4B 2858   4.747   0.609  11.781  0.1724 -0.2961 -0.3372
  268PIPC   NC3 2859   4.814   6.186  10.811  0.0232 -0.1589 -0.1570
  268PIPC   PO4 2860   5.127   6.446  10.948  0.0714 -0.1682  0.2819
  268PIPC   GL1 2861   4.986   6.353  11.262 -0.0567  0.1807 -0.0885
  268PIPC   GL2 2862   5.027   5.980  11.282 -0.1065  0.0209 -0.0259
  268PIPC   C1A 2863   4.768   6.326  11.592 -0.0391  0.2812  0.0034
  268PIPC   D2A 2864   4.639   6.365  11.945  0.1790 -0.3234 -0.1311
  268PIPC   D3A 2865   4.537   6.874  11.985  0.1673 -0.0948 -0.0377
  268PIPC   C4A 2866   4.675   7.033  12.239  0.2340  0.2415 -0.3475
  268PIPC   C1B 2867   4.927   5.901  11.713  0.0536 -0.1666  0.3371
  268PIPC   C2B 2868   4.832   6.006  12.200  0.0151  0.1637  0.1124
  268PIPC   C3B 2869   4.492   5.948  12.485  0.1913  0.0441  0.0426
  268PIPC   C4B 2870   4.095   5.808  12.610  0.0073  0.0299  0.1413
  269PIPC   NC3 2871   4.965   1.501   8.302  0.1222  0.1379 -0.1798
  269PIPC   PO4 2872   5.238   1.857   8.367 -0.0005 -0.0203  0.4154
  269PIPC   GL1 2873   4.749   1.974   8.273 -0.2731  0.2128  0.1286
  269PIPC   GL2 2874   4.684   2.034   7.919  0.1001  0.2581  0.2241
  269PIPC   C1A 2875   4.340   1.734   8.106 -0.2978  0.0336  0.0517
  269PIPC   D2A 2876   4.435   1.359   8.104  0.3729  0.0491 -0.3178
  269PIPC   D3A 2877   4.347   1.218   7.713 -0.4410 -0.0337  0.1663
  269PIPC   C4A 2878   3.984   1.280   7.378 -0.4395  0.0021  0.3439
  269PIPC   C1B 2879   4.464   2.046   7.539 -0.0652  0.1318 -0.0910
  269PIPC   C2B 2880   4.338   2.111   7.090 -0.2612 -0.0312  0.1458
  269PIPC   C3B 2881   4.223   1.984   6.719 -0.0780  0.1129  0.1443
  269PIPC   C4B 2882   4.283   1.762   6.332 -0.3148  0.3755 -0.0258
  270PIPC   NC3 2883   5.681   6.993  10.950  0.1451  0.1500 -0.0658
  270PIPC   PO4 2884   5.435   7.329  10.573 -0.1903 -0.0909 -0.1440
  270PIPC   GL1 2885   5.204   7.532  10.833  0.1085  0.0774 -0.2064
  270PIPC   GL2 2886   5.204   7.231  11.132  0.1583 -0.0536  0.2225
  270PIPC   C1A 2887   4.874   7.618  11.153 -0.0880  0.0308 -0.3122
  270PIPC   D2A 2888   4.950   7.701  11.559  0.4022  0.0868  0.0498
  270PIPC   D3A 2889   4.867   7.587  11.987 -0.0358  0.0642  0.0011
  270PIPC   C4A 2890   4.673   7.823  12.294  0.2094 -0.0468  0.0949
  270PIPC   C1B 2891   5.242   7.262  11.566  0.1867  0.2109  0.0454
  270PIPC   C2B 2892   5.190   7.181  12.021  0.2766 -0.1921 -0.3099
  270PIPC   C3B 2893   5.251   7.060  12.497  0.1261 -0.1513 -0.0273
  270PIPC   C4B 2894   5.222   7.005  13.005 -0.2167  0.0450 -0.1820
  271PIPC   NC3 2895   5.576   5.556  10.624 -0.0150 -0.0545  0.0032
  271PIPC   PO4 2896   5.736   5.207  10.918 -0.0992 -0.1789 -0.0371
  271PIPC   GL1 2897   5.727   5.122  11.343 -0.5125  0.0497  0.0854
  271PIPC   GL2 2898   6.024   5.121  11.438  0.0597 -0.3535 -0.2099
  271PIPC   C1A 2899   5.601   4.945  11.520 -0.1151 -0.1898  0.0136
  271PIPC   D2A 2900   5.502   4.730  11.905  0.1816  0.0217  0.0172
  271PIPC   D3A 2901   5.668   4.547  12.091 -0.0409 -0.1725 -0.1217
  271PIPC   C4A 2902   5.924   4.311  11.872  0.4295  0.0179  0.1834
  271PIPC   C1B 2903   6.005   4.864  11.828  0.0558  0.0471 -0.0673
  271PIPC   C2B 2904   6.243   4.601  12.070  0.1255 -0.1388 -0.0031
  271PIPC   C3B 2905   6.134   4.310  12.373  0.1889  0.2943 -0.0997
  271PIPC   C4B 2906   6.101   4.289  12.774  0.0716  0.0818 -0.2969
  272PIPC   NC3 2907   6.176   3.900  10.594  0.0287  0.0115 -0.1087
  272PIPC   PO4 2908   6.138   4.332  10.655  0.1632  0.1589  0.1108
  272PIPC   GL1 2909   6.027   4.309  11.204 -0.1230 -0.1806  0.0667
  272PIPC   GL2 2910   6.118   4.656  11.438 -0.2058  0.4687  0.4253
  272PIPC   C1A 2911   5.960   3.982  11.499  0.1426  0.0147  0.0844
  272PIPC   D2A 2912   5.879   3.648  11.811  0.0144 -0.1264  0.0473
  272PIPC   D3A 2913   5.871   3.817  12.128 -0.1132  0.0335 -0.2106
  272PIPC   C4A 2914   5.653   4.057  12.471  0.2542  0.0377  0.0956
  272PIPC   C1B 2915   6.334   4.307  11.629 -0.0229 -0.1670  0.0654
  272PIPC   C2B 2916   6.338   4.066  11.983  0.2759 -0.2915  0.0432
  272PIPC   C3B 2917   6.336   3.828  12.449 -0.2999 -0.1086 -0.0081
  272PIPC   C4B 2918   6.099   3.721  12.754 -0.3374  0.2179  0.0348
  273PAPC   NC3 2919   4.729   6.837  15.148 -0.2368 -0.1033 -0.0834
  273PAPC   PO4 2920   4.608   6.657  14.835  0.0111 -0.2394 -0.0870
  273PAPC   GL1 2921   4.575   6.309  14.552 -0.0830 -0.1021 -0.1471
  273PAPC   GL2 2922   4.600   5.998  14.550  0.0157 -0.4158  0.0209
  273PAPC   D1A 2923   4.458   6.258  14.110 -0.0676 -0.1266 -0.1349
  273PAPC   D2A 2924   4.768   6.552  14.079 -0.1053 -0.0006  0.0717
  273PAPC   D3A 2925   5.021   6.313  14.208  0.2450  0.0247 -0.1339
  273PAPC   D4A 2926   4.913   6.004  14.002 -0.1834 -0.0996  0.2717
  273PAPC   C5A 2927   4.682   5.948  13.644  0.1465 -0.1342  0.0729
  273PAPC   C1B 2928   4.324   5.862  14.319 -0.1640 -0.1459  0.2719
  273PAPC   C2B 2929   4.055   5.833  13.944 -0.1364  0.0262 -0.2316
  273PAPC   C3B 2930   4.118   5.921  13.601 -0.4568  0.0946 -0.1152
  273PAPC   C4B 2931   3.916   5.890  13.207 -0.0345 -0.0030 -0.0115
  274PAPC   NC3 2932   6.750   3.439  14.991  0.0479  0.0413  0.0220
  274PAPC   PO4 2933   7.211   3.614  14.968  0.1179  0.0534  0.0863
  274PAPC   GL1 2934   7.047   3.336  14.588 -0.2504 -0.2223 -0.0241
  274PAPC   GL2 2935   7.284   3.264  14.331 -0.1930 -0.5015  0.0954
  274PAPC   D1A 2936   6.833   3.054  14.362  0.0412 -0.0890  0.0543
  274PAPC   D2A 2937   6.554   3.089  14.526  0.1468  0.0735 -0.0061
  274PAPC   D3A 2938   6.571   3.576  14.461 -0.1478 -0.3655 -0.0685
  274PAPC   D4A 2939   6.449   3.702  14.046 -0.3377 -0.0693 -0.0413
  274PAPC   C5A 2940   6.525   3.544  13.621 -0.0175  0.0333  0.0522
  274PAPC   C1B 2941   7.314   3.552  14.014  0.0676 -0.0503  0.0630
  274PAPC   C2B 2942   7.191   3.599  13.517  0.0261  0.2876  0.1618
  274PAPC   C3B 2943   7.028   3.771  13.100  0.0616  0.2403  0.1440
  274PAPC   C4B 2944   6.737   3.812  12.752 -0.5500  0.1882 -0.0230
  275PAPC   NC3 2945   6.015   6.982  14.717  0.0680 -0.1464  0.1390
  275PAPC   PO4 2946   5.566   6.909  14.915  0.1411 -0.1680 -0.0731
  275PAPC   GL1 2947   5.544   7.065  14.504  0.2361  0.3491 -0.0460
  275PAPC   GL2 2948   5.234   7.337  14.542  0.0066 -0.1047  0.1237
  275PAPC   D1A 2949   5.664   7.114  13.996 -0.0103  0.1911 -0.2055
  275PAPC   D2A 2950   5.603   7.044  13.572 -0.3134  0.0985 -0.1179
  275PAPC   D3A 2951   5.153   7.147  13.563 -0.1040 -0.0109 -0.0877
  275PAPC   D4A 2952   5.427   7.486  13.765 -0.0821  0.0657  0.0964
  275PAPC   C5A 2953   5.833   7.452  13.519  0.1115  0.1256  0.2129
  275PAPC   C1B 2954   4.986   7.282  14.121  0.2025 -0.1486  0.1481
  275PAPC   C2B 2955   4.772   6.964  13.779  0.2527  0.0712  0.2685
  275PAPC   C3B 2956   4.816   6.835  13.336  0.2212  0.2335 -0.2403
  275PAPC   C4B 2957   4.785   7.088  12.798  0.1733  0.0077 -0.1288
  276PAPC   NC3 2958   3.834   5.513  14.960 -0.1408 -0.2112  0.0332
  276PAPC   PO4 2959   3.483   5.828  14.835 -0.1260 -0.2926  0.3415
  276PAPC   GL1 2960   3.308   5.847  14.518 -0.1215  0.0890  0.0441
  276PAPC   GL2 2961   3.526   6.062  14.309 -0.0466 -0.1913  0.1622
  276PAPC   D1A 2962   3.054   5.656  14.269 -0.1649 -0.1899  0.1908
  276PAPC   D2A 2963   2.883   5.307  14.376 -0.1266 -0.3608 -0.2533
  276PAPC   D3A 2964   2.465   5.290  14.167  0.1189 -0.1208 -0.1038
  276PAPC   D4A 2965   2.457   5.754  14.184 -0.2233  0.1997  0.3485
  276PAPC   C5A 2966   2.121   5.854  13.977 -0.1966  0.0250 -0.1196
  276PAPC   C1B 2967   3.593   5.897  13.863 -0.0073  0.0195  0.1070
  276PAPC   C2B 2968   3.767   5.568  13.636 -0.0619 -0.1448  0.1815
  276PAPC   C3B 2969   3.769   5.359  13.363  0.2109 -0.0682 -0.0403
  276PAPC   C4B 2970   3.676   5.447  12.902 -0.1278 -0.2683  0.0181
  277PAPC   NC3 2971   6.328   2.371  15.117  0.0064 -0.0968  0.3243
  277PAPC   PO4 2972   6.411   1.911  14.938 -0.5441 -0.2378  0.5171
  277PAPC   GL1 2973   6.393   1.471  14.740 -0.0639  0.1076 -0.2039
  277PAPC   GL2 2974   6.173   1.355  14.479  0.0270  0.0663 -0.3126
  277PAPC   D1A 2975   6.827   1.293  14.679  0.0981 -0.0157  0.0905
  277PAPC   D2A 2976   6.786   1.592  14.350  0.1086  0.0304 -0.2708
  277PAPC   D3A 2977   7.121   1.300  14.181 -0.1239  0.0501  0.2787
  277PAPC   D4A 2978   6.988   1.465  13.896  0.1619 -0.0914  0.0781
  277PAPC   C5A 2979   6.685   1.739  13.898 -0.1296 -0.2760  0.2864
  277PAPC   C1B 2980   6.197   1.609  14.053 -0.0403 -0.0993 -0.2176
  277PAPC   C2B 2981   6.252   1.791  13.661  0.0426  0.0065  0.1238
  277PAPC   C3B 2982   6.223   1.942  13.258 -0.2776  0.0782  0.0899
  277PAPC   C4B 2983   6.227   2.182  12.943 -0.0293  0.0171 -0.2471
  278PAPC   NC3 2984   1.271   5.408  15.136 -0.0789 -0.1233  0.0279
  278PAPC   PO4 2985   1.094   5.785  14.943 -0.1602 -0.1586  0.2175
  278PAPC   GL1 2986   1.243   5.489  14.660  0.1087 -0.2552 -0.0862
  278PAPC   GL2 2987   1.132   5.200  14.721  0.0011 -0.0808 -0.2096
  278PAPC   D1A 2988   1.509   5.476  14.342  0.0149 -0.2324 -0.2023
  278PAPC   D2A 2989   1.893   5.229  14.094 -0.1124  0.2405  0.0291
  278PAPC   D3A 2990   2.046   5.340  13.800  0.1511 -0.0001 -0.0918
  278PAPC   D4A 2991   1.973   5.246  13.371  0.3519 -0.2315  0.0059
  278PAPC   C5A 2992   2.379   5.136  13.073  0.2856  0.0566  0.1720
  278PAPC   C1B 2993   0.976   5.366  14.225 -0.0228  0.0984 -0.2693
  278PAPC   C2B 2994   0.984   5.380  13.720  0.2163  0.1519 -0.1998
  278PAPC   C3B 2995   0.985   5.481  13.246  0.0632  0.2603 -0.2600
  278PAPC   C4B 2996   1.015   5.461  12.714  0.2002  0.0833 -0.3567
  279PAPC   NC3 2997   0.946   4.450  15.222 -0.2711 -0.2282 -0.1562
  279PAPC   PO4 2998   1.241   4.209  15.130  0.2488 -0.1260 -0.3306
  279PAPC   GL1 2999   1.062   4.283  14.703 -0.1205  0.0271 -0.1370
  279PAPC   GL2 3000   0.960   4.108  14.498  0.0482 -0.3205 -0.0577
  279PAPC   D1A 3001   1.074   4.543  14.265 -0.3338  0.0663 -0.0741
  279PAPC   D2A 3002   1.434   4.467  14.266  0.0139 -0.1222  0.1476
  279PAPC   D3A 3003   1.309   4.159  14.039  0.1303 -0.2597 -0.1416
  279PAPC   D4A 3004   1.648   4.261  13.839 -0.0003  0.3672  0.0353
  279PAPC   C5A 3005   1.623   4.420  13.504 -0.2848 -0.3556 -0.0557
  279PAPC   C1B 3006   0.739   4.171  14.148  0.3242 -0.1071 -0.1294
  279PAPC   C2B 3007   0.523   4.148  13.770  0.1092  0.0104 -0.2102
  279PAPC   C3B 3008   0.499   4.072  13.340 -0.0417  0.0117 -0.1577
  279PAPC   C4B 3009   0.589   3.940  12.998 -0.0456 -0.1926 -0.1318
  280PAPC   NC3 3010   5.743   0.260  10.715 -0.2672 -0.4604  0.0092
  280PAPC   PO4 3011   5.501   0.433  11.057 -0.0460  0.3291  0.0192
  280PAPC   GL1 3012   5.499   0.177  11.395 -0.1236  0.1276  0.0338
  280PAPC   GL2 3013   5.834   0.171  11.567 -0.3383 -0.3220  0.1176
  280PAPC   D1A 3014   5.372   0.310  11.803 -0.0613 -0.0430 -0.0976
  280PAPC   D2A 3015   5.173   0.504  12.128  0.0255 -0.0177 -0.0992
  280PAPC   D3A 3016   5.635   0.576  12.281  0.1566 -0.1444  0.0656
  280PAPC   D4A 3017   5.242   0.460  12.648 -0.3101 -0.2605  0.3112
  280PAPC   C5A 3018   5.251   0.482  13.077 -0.0508 -0.2911 -0.1426
  280PAPC   C1B 3019   5.955   0.297  11.894 -0.0299 -0.0361 -0.0218
  280PAPC   C2B 3020   5.997   0.813  12.001  0.0029 -0.2047  0.0453
  280PAPC   C3B 3021   6.136   1.242  11.991 -0.0176  0.1842 -0.2454
  280PAPC   C4B 3022   6.430   1.252  11.580  0.3263  0.4386  0.1049
  281PAPC   NC3 3023   2.326   0.391   8.954  0.2939  0.2917  0.0728
  281PAPC   PO4 3024   2.370   0.658   8.576  0.2262  0.0199 -0.0782
  281PAPC   GL1 3025   2.669   0.944   8.383 -0.2662  0.0578 -0.1491
  281PAPC   GL2 3026   2.553   1.182   8.102  0.0585 -0.1791  0.0671
  281PAPC   D1A 3027   2.763   1.427   8.583 -0.0398 -0.4049 -0.0597
  281PAPC   D2A 3028   3.209   1.481   8.653 -0.2525 -0.0589  0.1109
  281PAPC   D3A 3029   3.380   1.605   9.079 -0.2642 -0.1547  0.2105
  281PAPC   D4A 3030   3.768   1.708   8.913 -0.2017 -0.7569 -0.1081
  281PAPC   C5A 3031   4.170   1.567   8.981 -0.1738  0.1439  0.1480
  281PAPC   C1B 3032   2.658   1.578   8.160  0.2588  0.1595 -0.0633
  281PAPC   C2B 3033   2.978   1.777   8.258 -0.1082  0.0599  0.1836
  281PAPC   C3B 3034   3.350   1.981   8.043 -0.1539  0.0253  0.0664
  281PAPC   C4B 3035   3.638   1.781   7.803 -0.2089 -0.1782  0.2762
  282PAPC   NC3 3036   1.081   7.067  10.372  0.1286  0.0577 -0.0243
  282PAPC   PO4 3037   0.723   7.216  10.564 -0.1849  0.2318  0.0038
  282PAPC   GL1 3038   0.893   7.248  11.021  0.1718 -0.0011 -0.3339
  282PAPC   GL2 3039   1.141   6.985  10.920 -0.0775  0.4266  0.2630
  282PAPC   D1A 3040   1.324   7.377  11.226  0.0782 -0.0364  0.0216
  282PAPC   D2A 3041   1.562   7.650  11.396  0.3395 -0.0487  0.1259
  282PAPC   D3A 3042   1.440   7.862  11.090 -0.3499  0.0226  0.0510
  282PAPC   D4A 3043   1.561   8.291  10.970  0.2178 -0.2471  0.0450
  282PAPC   C5A 3044   1.310   8.592  11.205 -0.0209  0.0485  0.0485
  282PAPC   C1B 3045   1.520   6.916  10.978  0.0236 -0.1696  0.2195
  282PAPC   C2B 3046   1.651   7.033  11.375 -0.1386  0.0935 -0.0351
  282PAPC   C3B 3047   1.980   7.140  11.750  0.1191 -0.0303  0.0511
  282PAPC   C4B 3048   2.144   7.044  12.163 -0.0837 -0.2857  0.5930
  283PAPC   NC3 3049   2.392   3.346   9.581 -0.1340 -0.1167  0.0890
  283PAPC   PO4 3050   2.437   2.947   9.456 -0.2139 -0.0904  0.3763
  283PAPC   GL1 3051   2.616   2.941   8.962  0.0234  0.0538 -0.0813
  283PAPC   GL2 3052   2.368   2.905   8.638 -0.2791  0.0672 -0.0236
  283PAPC   D1A 3053   3.037   2.742   8.684 -0.0654 -0.3636 -0.0727
  283PAPC   D2A 3054   3.073   2.600   9.068 -0.1089 -0.2204  0.2638
  283PAPC   D3A 3055   3.569   2.565   9.117  0.0479  0.1195 -0.2008
  283PAPC   D4A 3056   3.479   2.120   9.173 -0.2760  0.2801  0.3800
  283PAPC   C5A 3057   3.180   2.202   9.486  0.3043 -0.0946  0.0706
  283PAPC   C1B 3058   2.574   2.764   8.335 -0.2251  0.1814  0.0463
  283PAPC   C2B 3059   2.950   2.579   8.176 -0.2019 -0.0375  0.3748
  283PAPC   C3B 3060   3.375   2.517   8.006  0.4558 -0.3242  0.1357
  283PAPC   C4B 3061   3.562   2.290   7.712 -0.3719  0.0603 -0.1228
  284PAPC   NC3 3062   6.498   1.077  10.584 -0.0525  0.6089  0.1514
  284PAPC   PO4 3063   6.079   0.782  10.689 -0.1040 -0.1616  0.0326
  284PAPC   GL1 3064   6.171   1.070  10.987 -0.3731 -0.1107 -0.0577
  284PAPC   GL2 3065   6.400   0.979  11.133 -0.2007  0.2738  0.1526
  284PAPC   D1A 3066   6.026   0.921  11.458  0.1326 -0.2475 -0.0734
  284PAPC   D2A 3067   5.646   0.651  11.550  0.0535 -0.3447  0.3352
  284PAPC   D3A 3068   5.284   0.841  11.748 -0.2079 -0.0127 -0.1129
  284PAPC   D4A 3069   5.133   0.732  11.304 -0.1826 -0.0099 -0.0634
  284PAPC   C5A 3070   4.714   0.643  11.240  0.0057  0.2166  0.1520
  284PAPC   C1B 3071   6.447   0.584  11.346  0.0417 -0.0959  0.1368
  284PAPC   C2B 3072   6.429   0.470  11.718 -0.0292  0.0793  0.1082
  284PAPC   C3B 3073   6.382   0.390  12.105 -0.1908  0.2922 -0.1850
  284PAPC   C4B 3074   6.171   0.467  12.435 -0.0855 -0.1788 -0.3245
  285PAPC   NC3 3075   1.049   6.431  10.953  0.0530 -0.0063 -0.3480
  285PAPC   PO4 3076   1.207   5.996  11.078 -0.0004 -0.0073 -0.1775
  285PAPC   GL1 3077   1.437   5.865  11.498 -0.1288  0.2477  0.1942
  285PAPC   GL2 3078   1.707   5.893  11.428  0.1161  0.1659 -0.2692
  285PAPC   D1A 3079   1.525   5.857  11.984  0.0731  0.1575  0.2379
  285PAPC   D2A 3080   1.298   5.670  12.332 -0.1062  0.1248 -0.4665
  285PAPC   D3A 3081   0.970   5.991  12.503 -0.1677  0.0646 -0.0388
  285PAPC   D4A 3082   1.314   6.220  12.496 -0.2541  0.0474  0.2248
  285PAPC   C5A 3083   1.346   6.399  13.010 -0.0469  0.0595  0.0622
  285PAPC   C1B 3084   1.810   5.566  11.704  0.0364  0.2132  0.0761
  285PAPC   C2B 3085   1.729   5.416  12.215 -0.3871 -0.1454 -0.1699
  285PAPC   C3B 3086   1.586   5.349  12.689  0.1033  0.0989 -0.3080
  285PAPC   C4B 3087   1.382   5.121  12.986 -0.0326  0.3459  0.0760
  286PAPC   NC3 3088   5.762   2.983  10.362  0.0380  0.0302 -0.2955
  286PAPC   PO4 3089   5.593   3.317  10.498  0.0560 -0.2327 -0.1620
  286PAPC   GL1 3090   5.558   3.036  10.820 -0.1098  0.0022  0.1584
  286PAPC   GL2 3091   5.574   3.092  11.144  0.2372 -0.1888 -0.0961
  286PAPC   D1A 3092   5.483   2.620  10.822 -0.3115  0.0482 -0.0525
  286PAPC   D2A 3093   5.637   2.299  11.043 -0.1003  0.0878 -0.1559
  286PAPC   D3A 3094   5.911   2.430  10.936  0.0798  0.2215 -0.0802
  286PAPC   D4A 3095   6.079   2.600  11.286 -0.0744  0.0057 -0.2567
  286PAPC   C5A 3096   5.804   2.736  11.562  0.1633 -0.2806  0.0247
  286PAPC   C1B 3097   5.382   2.782  11.289  0.0612  0.0207  0.1938
  286PAPC   C2B 3098   5.257   2.320  11.406  0.1360 -0.0392  0.3586
  286PAPC   C3B 3099   4.989   2.127  11.702 -0.0882  0.4185 -0.1595
  286PAPC   C4B 3100   4.561   2.014  11.806 -0.2455  0.1272 -0.2849
  287POPC   NC3 3101   7.322   5.368  14.878  0.0378  0.1999  0.0096
  287POPC   PO4 3102   7.749   5.108  14.888  0.1463 -0.0530  0.2443
  287POPC   GL1 3103   7.592   4.991  14.534 -0.2390 -0.1841  0.1106
  287POPC   GL2 3104   7.530   5.313  14.454  0.0419 -0.1175 -0.3865
  287POPC   C1A 3105   7.381   4.870  14.180 -0.0333 -0.4330 -0.0686
  287POPC   D2A 3106   7.304   4.919  13.771 -0.0883  0.0912 -0.3391
  287POPC   C3A 3107   7.460   4.682  13.549  0.3104  0.0945 -0.4138
  287POPC   C4A 3108   7.468   4.259  13.446  0.1762  0.2025  0.3762
  287POPC   C1B 3109   7.380   5.361  14.092  0.2366 -0.1791  0.0956
  287POPC   C2B 3110   7.075   5.351  13.854 -0.2603 -0.1551  0.0382
  287POPC   C3B 3111   6.957   5.116  13.493  0.0081 -0.0935 -0.3046
  287POPC   C4B 3112   6.574   5.069  13.265 -0.0526 -0.1177 -0.1340
  288POPC   NC3 3113   5.135   6.062  15.220  0.1534  0.3581 -0.1077
  288POPC   PO4 3114   5.603   5.985  15.210 -0.0470  0.0950  0.0409
  288POPC   GL1 3115   5.392   6.037  14.777 -0.0846 -0.0203 -0.0974
  288POPC   GL2 3116   5.057   6.113  14.701  0.1180 -0.0273 -0.3769
  288POPC   C1A 3117   5.307   5.765  14.481  0.0610 -0.0791  0.1589
  288POPC   D2A 3118   5.389   5.656  14.085 -0.2232  0.1344 -0.1575
  288POPC   C3A 3119   5.346   5.809  13.705  0.2344  0.2137  0.0623
  288POPC   C4A 3120   5.505   5.969  13.278  0.2798  0.0677  0.0782
  288POPC   C1B 3121   5.397   6.449  14.530 -0.0350  0.1464 -0.1379
  288POPC   C2B 3122   5.633   6.605  14.222  0.2305  0.0374  0.0628
  288POPC   C3B 3123   5.744   6.629  13.799 -0.3647  0.2633  0.0523
  288POPC   C4B 3124   5.630   6.653  13.355 -0.0530  0.3070  0.0569
  289POPC   NC3 3125   4.062   0.496  14.379 -0.1498 -0.0060  0.2217
  289POPC   PO4 3126   4.373   0.777  14.522  0.1137  0.1096  0.1276
  289POPC   GL1 3127   4.341   0.860  14.011 -0.3635  0.2143 -0.1720
  289POPC   GL2 3128   4.555   0.933  13.876  0.2507 -0.0055  0.0714
  289POPC   C1A 3129   3.988   0.824  13.779  0.1365 -0.0525  0.1212
  289POPC   D2A 3130   3.905   1.032  13.417 -0.1117 -0.3276  0.1014
  289POPC   C3A 3131   4.075   0.975  13.055  0.0560  0.0444 -0.0260
  289POPC   C4A 3132   4.362   0.726  12.755  0.1840  0.1724 -0.2561
  289POPC   C1B 3133   4.396   0.925  13.467  0.1287 -0.2537 -0.0139
  289POPC   C2B 3134   4.574   1.025  13.168 -0.1244  0.0435  0.0285
  289POPC   C3B 3135   4.874   0.784  12.927  0.3304 -0.2378  0.0649
  289POPC   C4B 3136   4.888   0.748  12.494  0.3902 -0.0974  0.1346
  290POPC   NC3 3137   0.359   6.249  14.719  0.0022 -0.0511 -0.3400
  290POPC   PO4 3138   0.597   6.653  14.707  0.1201  0.1226  0.0173
  290POPC   GL1 3139   0.605   6.800  14.311  0.2068  0.2962 -0.0911
  290POPC   GL2 3140   0.641   7.120  14.255  0.2591 -0.1185  0.2763
  290POPC   C1A 3141   0.593   6.561  14.047  0.0732 -0.3275 -0.1298
  290POPC   D2A 3142   0.449   6.619  13.648 -0.0718  0.2268  0.0433
  290POPC   C3A 3143   0.603   6.527  13.239 -0.2548  0.2655 -0.3945
  290POPC   C4A 3144   0.778   6.180  13.015 -0.2274 -0.0607 -0.1412
  290POPC   C1B 3145   0.620   7.127  13.761 -0.1032 -0.0280  0.0843
  290POPC   C2B 3146   0.899   7.182  13.370  0.1957  0.0597 -0.0457
  290POPC   C3B 3147   0.957   7.378  13.022 -0.2412 -0.1444  0.0508
  290POPC   C4B 3148   1.199   7.405  12.629 -0.4063 -0.0375 -0.0612
  291POPC   NC3 3149   0.818   1.829  14.854  0.0001 -0.2090 -0.2124
  291POPC   PO4 3150   0.871   2.263  14.743  0.0658  0.0908 -0.3738
  291POPC   GL1 3151   0.746   2.357  14.377  0.1921 -0.0803  0.1079
  291POPC   GL2 3152   0.936   2.284  14.066  0.2848 -0.1408  0.1966
  291POPC   C1A 3153   0.444   2.496  14.011 -0.0714 -0.0751  0.0405
  291POPC   D2A 3154   0.388   2.691  13.617  0.1367  0.2015  0.2980
  291POPC   C3A 3155  -0.024   2.584  13.355 -0.1082 -0.1858  0.1597
  291POPC   C4A 3156  -0.433   2.535  13.482  0.2006  0.0450  0.0024
  291POPC   C1B 3157   0.876   2.572  13.830 -0.1410  0.2855 -0.1665
  291POPC   C2B 3158   0.867   2.657  13.426  0.0131 -0.0739 -0.2433
  291POPC   C3B 3159   0.836   2.620  13.046  0.0048  0.3526  0.1700
  291POPC   C4B 3160   1.004   2.502  12.645  0.1431  0.2490  0.2582
  292POPC   NC3 3161   0.563   3.512  14.985  0.3748 -0.0046 -0.4695
  292POPC   PO4 3162   0.881   3.192  14.856 -0.1389 -0.4550 -0.1788
  292POPC   GL1 3163   0.880   3.398  14.504 -0.0090  0.3215 -0.0734
  292POPC   GL2 3164   0.678   3.588  14.506  0.1822 -0.2092 -0.0094
  292POPC   C1A 3165   0.834   3.299  14.085 -0.3223 -0.2894  0.1249
  292POPC   D2A 3166   0.712   3.029  13.770 -0.1200  0.1754 -0.1262
  292POPC   C3A 3167   0.618   3.184  13.371  0.1540  0.0643 -0.2939
  292POPC   C4A 3168   0.482   2.969  12.984  0.3561  0.0541 -0.0810
  292POPC   C1B 3169   0.410   3.744  14.140  0.1515 -0.2098 -0.1382
  292POPC   C2B 3170   0.484   3.563  13.739  0.1012  0.2823  0.3173
  292POPC   C3B 3171   0.272   3.613  13.388  0.2129  0.0549  0.4299
  292POPC   C4B 3172   0.336   3.434  12.995 -0.2117  0.0618  0.0035
  293POPC   NC3 3173   1.469   3.914  10.093 -0.0064 -0.5997  0.1080
  293POPC   PO4 3174   1.242   3.900  10.476  0.2685  0.1428 -0.1692
  293POPC   GL1 3175   1.463   3.818  10.882  0.4836 -0.0216  0.2108
  293POPC   GL2 3176   1.481   3.527  10.941 -0.1142  0.3300  0.2434
  293POPC   C1A 3177   1.540   3.898  11.237  0.4647  0.1490 -0.2663
  293POPC   D2A 3178   1.474   4.284  11.648 -0.0646  0.4519 -0.3170
  293POPC   C3A 3179   1.788   4.246  11.967 -0.1173 -0.3838 -0.4125
  293POPC   C4A 3180   1.784   4.473  12.428  0.0586 -0.0922  0.2895
  293POPC   C1B 3181   1.945   3.621  10.927 -0.1352  0.1412  0.2188
  293POPC   C2B 3182   2.418   3.600  11.015 -0.0616 -0.0306  0.0492
  293POPC   C3B 3183   2.763   3.480  11.323  0.3264 -0.1621 -0.3178
  293POPC   C4B 3184   2.926   3.503  11.745  0.0175 -0.0008  0.0069
  294POPC   NC3 3185   6.013   5.516  11.136 -0.0733  0.0360  0.1228
  294POPC   PO4 3186   5.479   5.654  11.125 -0.0961 -0.0210  0.1301
  294POPC   GL1 3187   5.360   5.458  11.509 -0.1188 -0.5119 -0.1263
  294POPC   GL2 3188   5.413   5.715  11.623 -0.1259 -0.0124  0.1041
  294POPC   C1A 3189   5.225   5.134  11.795 -0.3018 -0.1914 -0.1841
  294POPC   D2A 3190   5.164   5.031  12.134  0.1917  0.2909  0.1946
  294POPC   C3A 3191   5.329   4.782  12.366 -0.2746  0.2574  0.2276
  294POPC   C4A 3192   5.684   4.589  12.620 -0.2556 -0.2588  0.1586
  294POPC   C1B 3193   5.248   5.618  12.003 -0.0493 -0.2927 -0.1071
  294POPC   C2B 3194   4.868   5.492  12.116 -0.2871  0.1143 -0.0039
  294POPC   C3B 3195   4.958   5.684  12.539  0.1454 -0.0967  0.1634
  294POPC   C4B 3196   5.131   5.842  12.882  0.3427  0.3760 -0.1963
  295POPC   NC3 3197   5.524   2.061   9.954 -0.1276  0.0878  0.3040
  295POPC   PO4 3198   5.618   1.682  10.136  0.0436 -0.0698 -0.2216
  295POPC   GL1 3199   5.645   1.577  10.526 -0.2296 -0.1885  0.1661
  295POPC   GL2 3200   5.787   1.810  10.754  0.0140 -0.0494 -0.1966
  295POPC   C1A 3201   5.609   1.406  11.012  0.0152 -0.0096  0.1628
  295POPC   D2A 3202   5.552   1.142  11.335 -0.3790  0.0887 -0.0217
  295POPC   C3A 3203   5.682   1.155  11.791 -0.1337  0.0424 -0.3779
  295POPC   C4A 3204   5.705   1.194  12.215 -0.3200  0.1056 -0.2370
  295POPC   C1B 3205   5.854   1.877  11.135  0.0539  0.0151  0.1918
  295POPC   C2B 3206   5.749   2.215  11.456 -0.0200 -0.0873 -0.0900
  295POPC   C3B 3207   5.557   2.197  11.840 -0.0314  0.1415  0.2211
  295POPC   C4B 3208   5.507   2.281  12.276 -0.0017 -0.3447 -0.1663
  296POPC   NC3 3209   3.968   4.708  10.155  0.4059 -0.0952  0.0046
  296POPC   PO4 3210   4.155   4.308  10.216  0.2439  0.2072 -0.0249
  296POPC   GL1 3211   4.034   4.113  10.603 -0.1007  0.0034 -0.0093
  296POPC   GL2 3212   4.140   3.854  10.538 -0.1195 -0.0095 -0.1097
  296POPC   C1A 3213   3.777   4.132  10.902  0.0884  0.2138 -0.1145
  296POPC   D2A 3214   3.772   3.996  11.199  0.1023 -0.1877 -0.1935
  296POPC   C3A 3215   4.040   3.716  11.442  0.2172  0.4337 -0.1118
  296POPC   C4A 3216   4.072   3.386  11.658 -0.1710 -0.0235 -0.1323
  296POPC   C1B 3217   4.184   3.747  10.985 -0.0892  0.0764 -0.0188
  296POPC   C2B 3218   4.190   3.240  11.163 -0.0117  0.0008 -0.1430
  296POPC   C3B 3219   4.288   2.946  11.396  0.1779  0.0514 -0.0717
  296POPC   C4B 3220   4.283   2.578  11.528 -0.0955 -0.0023  0.1431
  297POPC   NC3 3221   7.156   5.208  11.377 -0.2061  0.2903 -0.0231
  297POPC   PO4 3222   6.777   5.216  11.199  0.2108 -0.0765  0.0419
  297POPC   GL1 3223   6.683   4.859  11.400 -0.0818 -0.2595  0.1731
  297POPC   GL2 3224   6.761   4.483  11.432  0.3532 -0.2709 -0.2830
  297POPC   C1A 3225   6.532   4.984  11.770  0.0952  0.2541 -0.0728
  297POPC   D2A 3226   6.305   5.200  12.120  0.1508  0.1833 -0.0331
  297POPC   C3A 3227   6.470   5.374  12.478  0.0031 -0.1829  0.1949
  297POPC   C4A 3228   6.479   5.166  12.792 -0.1372  0.3535 -0.3437
  297POPC   C1B 3229   6.699   4.540  11.882  0.1641  0.0159  0.1561
  297POPC   C2B 3230   6.607   4.358  12.248 -0.1122 -0.0483 -0.1982
  297POPC   C3B 3231   6.712   4.373  12.615 -0.2058 -0.3311  0.1266
  297POPC   C4B 3232   7.018   4.291  12.901 -0.1356  0.0356 -0.0019
  298POPC   NC3 3233   7.178   0.678  10.459  0.3888 -0.0268 -0.0826
  298POPC   PO4 3234   6.946   0.943  10.686 -0.2663  0.2799 -0.0989
  298POPC   GL1 3235   6.933   1.090  11.016 -0.0427  0.1081 -0.1171
  298POPC   GL2 3236   7.234   1.106  11.282  0.1034 -0.2058 -0.1627
  298POPC   C1A 3237   6.846   0.959  11.431  0.3142  0.0680 -0.2545
  298POPC   D2A 3238   6.803   0.986  11.905  0.1615  0.0715  0.2369
  298POPC   C3A 3239   6.499   0.929  12.115 -0.1682 -0.2666 -0.1934
  298POPC   C4A 3240   6.150   0.992  12.475 -0.3215  0.1870  0.0400
  298POPC   C1B 3241   7.251   1.112  11.774 -0.1626 -0.1334 -0.1119
  298POPC   C2B 3242   7.173   1.227  12.143  0.1269 -0.1611 -0.3234
  298POPC   C3B 3243   6.992   1.512  12.417 -0.2453 -0.0076 -0.1640
  298POPC   C4B 3244   7.217   1.820  12.660 -0.1513  0.0663 -0.0078
  299DPSM   NC3 3245   1.905   6.471  14.701 -0.0640 -0.1031  0.2542
  299DPSM   PO4 3246   1.951   6.065  14.636  0.1148 -0.1456 -0.3485
  299DPSM   AM1 3247   1.592   6.156  14.394  0.3052 -0.2133 -0.4305
  299DPSM   AM2 3248   1.319   5.975  14.500 -0.1588  0.0547 -0.4062
  299DPSM   T1A 3249   1.414   6.427  14.160  0.2654  0.2851 -0.0749
  299DPSM   C2A 3250   1.374   6.560  13.764 -0.1932 -0.0325 -0.4485
  299DPSM   C3A 3251   1.493   6.666  13.380  0.1490  0.1136  0.0132
  299DPSM   C1B 3252   1.341   5.868  14.117 -0.3152 -0.0045  0.0671
  299DPSM   C2B 3253   1.583   5.950  13.840  0.2589  0.2982  0.1466
  299DPSM   C3B 3254   1.530   6.183  13.447 -0.3807 -0.1308  0.0541
  299DPSM   C4B 3255   1.731   6.093  13.095 -0.0491 -0.3277 -0.2514
  300DPSM   NC3 3256   6.010   6.221  15.100  0.0547 -0.0225 -0.0553
  300DPSM   PO4 3257   6.050   6.667  15.145  0.0164 -0.2516  0.1078
  300DPSM   AM1 3258   5.855   6.496  14.747 -0.0668  0.0465 -0.0949
  300DPSM   AM2 3259   6.150   6.395  14.579 -0.1123 -0.2027 -0.3036
  300DPSM   T1A 3260   5.773   6.110  14.467 -0.0044  0.0536 -0.1379
  300DPSM   C2A 3261   5.582   6.146  14.097  0.0442 -0.1838 -0.2073
  300DPSM   C3A 3262   5.655   6.198  13.635  0.0371  0.1590 -0.0381
  300DPSM   C1B 3263   6.106   6.326  14.190 -0.0803 -0.2631 -0.0455
  300DPSM   C2B 3264   6.118   6.148  13.732 -0.1053  0.2853  0.0354
  300DPSM   C3B 3265   6.065   6.166  13.309 -0.1976 -0.0128 -0.2807
  300DPSM   C4B 3266   6.270   6.132  12.949 -0.1860  0.0955 -0.1168
  301DPSM   NC3 3267   1.253  -0.386  14.825  0.1094 -0.3154  0.1237
  301DPSM   PO4 3268   1.426  -0.048  14.917 -0.0681  0.3234 -0.1140
  301DPSM   AM1 3269   1.569   0.217  14.546  0.2503  0.0015 -0.1870
  301DPSM   AM2 3270   1.311   0.526  14.530 -0.1252 -0.3845 -0.1062
  301DPSM   T1A 3271   1.516   0.335  14.069 -0.2274  0.1698  0.0928
  301DPSM   C2A 3272   1.670   0.062  13.721  0.0164  0.1634  0.2002
  301DPSM   C3A 3273   1.804  -0.086  13.407 -0.0596  0.2685  0.4069
  301DPSM   C1B 3274   1.142   0.714  14.111  0.1291  0.2227 -0.1334
  301DPSM   C2B 3275   0.877   0.917  13.829  0.2512  0.0720  0.2073
  301DPSM   C3B 3276   0.824   0.651  13.403 -0.0632 -0.2774  0.0292
  301DPSM   C4B 3277   0.738   0.439  13.049 -0.1154 -0.3257  0.0268
  302DPSM   NC3 3278   4.142   1.268  14.481 -0.1134  0.1391  0.2764
  302DPSM   PO4 3279   4.125   1.758  14.212 -0.2459  0.2651  0.3711
  302DPSM   AM1 3280   4.416   1.592  13.805  0.2904 -0.2173 -0.0363
  302DPSM   AM2 3281   4.578   1.863  13.876 -0.1482 -0.1403  0.2479
  302DPSM   T1A 3282   4.344   1.419  13.393 -0.1614 -0.0079  0.0398
  302DPSM   C2A 3283   4.333   1.468  12.973  0.2863 -0.1528 -0.0972
  302DPSM   C3A 3284   4.357   1.282  12.598 -0.0739 -0.2065  0.1346
  302DPSM   C1B 3285   4.690   1.839  13.483  0.2093 -0.1678  0.2429
  302DPSM   C2B 3286   4.638   1.821  13.037  0.0025  0.1646 -0.2314
  302DPSM   C3B 3287   4.905   1.976  12.685  0.3311  0.0410  0.0295
  302DPSM   C4B 3288   4.960   2.060  12.200 -0.0977 -0.0432 -0.0552
  303DPSM   NC3 3289   5.592   0.223  14.488 -0.1781 -0.2647 -0.0964
  303DPSM   PO4 3290   5.958   0.108  14.645 -0.0523 -0.0577 -0.0779
  303DPSM   AM1 3291   6.067  -0.087  14.288 -0.2707 -0.0458 -0.1245
  303DPSM   AM2 3292   6.409  -0.091  14.309  0.3173 -0.2693  0.2512
  303DPSM   T1A 3293   6.150  -0.137  13.824 -0.1766  0.0575 -0.1743
  303DPSM   C2A 3294   6.247  -0.159  13.366  0.2546  0.0516  0.0384
  303DPSM   C3A 3295   5.930  -0.414  13.176 -0.0832 -0.1437  0.1264
  303DPSM   C1B 3296   6.602   0.151  14.025  0.3269 -0.4050 -0.1677
  303DPSM   C2B 3297   6.863   0.272  13.690  0.0260  0.2124 -0.3849
  303DPSM   C3B 3298   7.227   0.553  13.487 -0.0237 -0.1425 -0.2179
  303DPSM   C4B 3299   7.660   0.519  13.434  0.0297  0.3088  0.2200
  304DPSM   NC3 3300   1.408   0.365  15.227 -0.0373  0.1259  0.0285
  304DPSM   PO4 3301   1.473   0.817  14.926  0.0129  0.3949 -0.1006
  304DPSM   AM1 3302   1.504   1.061  14.571 -0.1800 -0.0818  0.6046
  304DPSM   AM2 3303   1.725   1.201  14.508 -0.2753  0.1014 -0.0517
  304DPSM   T1A 3304   1.275   1.158  14.167  0.3096 -0.2427 -0.1747
  304DPSM   C2A 3305   1.291   1.167  13.834 -0.0037  0.1083  0.1010
  304DPSM   C3A 3306   1.259   0.938  13.561  0.1108  0.0539  0.3050
  304DPSM   C1B 3307   1.783   1.268  14.046  0.3125 -0.0511 -0.1527
  304DPSM   C2B 3308   1.786   1.273  13.642  0.0058  0.4478 -0.0585
  304DPSM   C3B 3309   1.585   1.155  13.270  0.1267 -0.4289  0.0071
  304DPSM   C4B 3310   1.491   0.804  12.940 -0.1534 -0.0664 -0.0977
  305DPSM   NC3 3311   1.394   1.737  15.211  0.0027 -0.1904  0.1508
  305DPSM   PO4 3312   1.664   1.606  14.855  0.0653  0.0508 -0.0493
  305DPSM   AM1 3313   1.570   1.693  14.390  0.1358  0.3110  0.1067
  305DPSM   AM2 3314   1.834   1.838  14.139 -0.0274  0.0102  0.0012
  305DPSM   T1A 3315   1.399   1.638  13.990  0.2187 -0.1572  0.0768
  305DPSM   C2A 3316   1.362   1.510  13.563 -0.0970  0.0468 -0.1936
  305DPSM   C3A 3317   1.324   1.563  13.151  0.0790  0.0313 -0.1335
  305DPSM   C1B 3318   1.725   1.798  13.651  0.3012  0.1570  0.0311
  305DPSM   C2B 3319   1.789   1.641  13.270  0.0845 -0.1855 -0.2760
  305DPSM   C3B 3320   1.874   1.523  12.951 -0.3607  0.0148  0.2114
  305DPSM   C4B 3321   1.669   1.243  12.674  0.1768 -0.1320 -0.2075
  306DPSM   NC3 3322   3.445   3.376  14.394  0.0262  0.0470 -0.0563
  306DPSM   PO4 3323   3.119   3.653  14.453 -0.0446  0.0278 -0.4146
  306DPSM   AM1 3324   3.175   3.573  14.002 -0.1609  0.3049  0.1691
  306DPSM   AM2 3325   3.006   3.392  13.886 -0.3416  0.1884 -0.0673
  306DPSM   T1A 3326   2.957   3.775  13.585  0.1571 -0.1460  0.0835
  306DPSM   C2A 3327   3.098   3.934  13.256 -0.0606 -0.2034 -0.5711
  306DPSM   C3A 3328   3.312   4.058  12.927 -0.0220  0.0053  0.0119
  306DPSM   C1B 3329   2.935   3.314  13.452 -0.1075 -0.3153  0.1354
  306DPSM   C2B 3330   3.011   3.432  13.058 -0.1658 -0.3224  0.1099
  306DPSM   C3B 3331   2.950   3.850  12.770 -0.0991  0.2119  0.1211
  306DPSM   C4B 3332   2.657   3.962  12.546  0.1338  0.1552  0.2908
  307DPSM   NC3 3333   2.099   7.485  14.638 -0.0579  0.4231  0.2290
  307DPSM   PO4 3334   1.828   7.127  14.886 -0.1185  0.0140  0.0116
  307DPSM   AM1 3335   1.702   7.160  14.569  0.1132 -0.0191 -0.0621
  307DPSM   AM2 3336   1.611   6.848  14.488 -0.1008  0.0419  0.0803
  307DPSM   T1A 3337   1.905   7.314  14.177 -0.0364  0.2423 -0.0316
  307DPSM   C2A 3338   2.187   7.265  13.767  0.3023  0.3126 -0.2074
  307DPSM   C3A 3339   2.491   7.146  13.540 -0.2008  0.2132 -0.2286
  307DPSM   C1B 3340   1.662   6.888  14.085 -0.0492 -0.0124  0.3743
  307DPSM   C2B 3341   1.861   6.881  13.704  0.0612 -0.0629 -0.0986
  307DPSM   C3B 3342   2.031   6.871  13.321 -0.3493  0.1216  0.1571
  307DPSM   C4B 3343   2.316   6.831  12.975  0.2306  0.1166  0.0623
  308DPSM   NC3 3344   5.797   4.625  14.800 -0.3976  0.0897  0.0490
  308DPSM   PO4 3345   5.417   4.874  14.714 -0.0487  0.1676  0.0522
  308DPSM   AM1 3346   5.651   4.884  14.340 -0.3612  0.0791  0.3494
  308DPSM   AM2 3347   5.950   4.812  14.326  0.0913  0.0474 -0.5167
  308DPSM   T1A 3348   5.670   5.027  13.887 -0.1323  0.3841 -0.1507
  308DPSM   C2A 3349   5.637   4.981  13.318 -0.2067  0.2964  0.1206
  308DPSM   C3A 3350   5.459   4.959  12.929  0.1157 -0.2628 -0.0915
  308DPSM   C1B 3351   6.183   5.083  14.116  0.2501 -0.1317  0.1118
  308DPSM   C2B 3352   6.358   5.385  13.974 -0.1298  0.1474 -0.2633
  308DPSM   C3B 3353   6.651   5.463  13.735  0.2042 -0.1168 -0.2526
  308DPSM   C4B 3354   6.819   5.658  13.443  0.0437  0.1145  0.4069
  309DPSM   NC3 3355   4.049   3.227  15.095  0.2023  0.1053  0.0390
  309DPSM   PO4 3356   3.824   3.235  14.722 -0.1822 -0.0609  0.2279
  309DPSM   AM1 3357   4.053   3.314  14.346  0.2542 -0.4050  0.4671
  309DPSM   AM2 3358   4.420   3.257  14.252 -0.0770 -0.1707 -0.3106
  309DPSM   T1A 3359   4.098   3.729  14.224  0.0281 -0.2408  0.0418
  309DPSM   C2A 3360   4.141   3.926  13.808  0.3712  0.1202 -0.0718
  309DPSM   C3A 3361   4.268   4.009  13.372 -0.0503  0.3411 -0.1038
  309DPSM   C1B 3362   4.376   3.408  13.885 -0.0143 -0.2154 -0.2646
  309DPSM   C2B 3363   4.368   3.493  13.492 -0.2387  0.0285  0.1031
  309DPSM   C3B 3364   4.562   3.314  13.159 -0.0737 -0.1338  0.1055
  309DPSM   C4B 3365   4.909   3.246  12.861  0.0461  0.1886 -0.1767
  310DPSM   NC3 3366   6.146   1.021  14.852  0.0012 -0.1906 -0.1871
  310DPSM   PO4 3367   6.541   1.037  15.107  0.1782 -0.1937 -0.1010
  310DPSM   AM1 3368   6.636   0.828  14.824  0.0873  0.0615  0.1266
  310DPSM   AM2 3369   6.520   0.980  14.540  0.0579  0.0937 -0.0048
  310DPSM   T1A 3370   6.984   0.837  14.475  0.1905 -0.0858  0.1786
  310DPSM   C2A 3371   7.375   0.848  14.301  0.0525  0.1005 -0.0035
  310DPSM   C3A 3372   7.466   0.575  13.935 -0.2131 -0.1235  0.2303
  310DPSM   C1B 3373   6.602   1.181  14.207  0.2544  0.1471  0.0118
  310DPSM   C2B 3374   6.510   1.318  13.728 -0.4172  0.0699  0.0180
  310DPSM   C3B 3375   6.497   1.540  13.253  0.2341 -0.1934  0.0988
  310DPSM   C4B 3376   6.329   1.658  12.847 -0.1312  0.0018 -0.0084
  311DPSM   NC3 3377   1.203   2.827  14.693  0.1623 -0.0460 -0.1644
  311DPSM   PO4 3378   1.585   2.888  14.563 -0.0032 -0.3250 -0.1741
  311DPSM   AM1 3379   1.314   2.828  14.149  0.2021 -0.0876  0.2122
  311DPSM   AM2 3380   1.099   2.758  14.231 -0.0124  0.2316 -0.2055
  311DPSM   T1A 3381   1.368   2.719  13.779  0.1785  0.2271  0.0074
  311DPSM   C2A 3382   1.349   2.587  13.395 -0.0390  0.0247  0.1454
  311DPSM   C3A 3383   1.400   2.542  13.039  0.0863 -0.0606  0.1580
  311DPSM   C1B 3384   0.678   2.867  14.267  0.0474 -0.0043 -0.3250
  311DPSM   C2B 3385   0.322   3.144  14.094  0.1093 -0.2050 -0.0276
  311DPSM   C3B 3386   0.181   3.187  13.716  0.2227  0.0756 -0.0539
  311DPSM   C4B 3387   0.049   3.182  13.318 -0.1921  0.2782  0.0428
  312DPSM   NC3 3388   0.507   1.120  10.733  0.0243 -0.0465 -0.0484
  312DPSM   PO4 3389   0.606   1.520  10.538 -0.0555 -0.1904 -0.2105
  312DPSM   AM1 3390   0.808   1.920  10.781 -0.1157  0.2357 -0.1322
  312DPSM   AM2 3391   1.141   1.824  10.822  0.1423  0.0036 -0.1767
  312DPSM   T1A 3392   0.972   2.105  11.232  0.3274 -0.0240  0.1126
  312DPSM   C2A 3393   0.987   2.036  11.589 -0.3071 -0.0810  0.0237
  312DPSM   C3A 3394   1.076   2.128  11.994  0.1851 -0.0074 -0.0612
  312DPSM   C1B 3395   1.223   1.670  11.250 -0.4158  0.1344  0.1617
  312DPSM   C2B 3396   1.087   1.548  11.682  0.1137 -0.0626 -0.1911
  312DPSM   C3B 3397   1.068   1.575  12.121  0.0575 -0.0206  0.0258
  312DPSM   C4B 3398   1.177   1.394  12.616 -0.4132  0.1006  0.1012
  313DPSM   NC3 3399  -0.520   5.660  10.845  0.0035  0.2468 -0.0529
  313DPSM   PO4 3400  -0.115   5.586  11.093 -0.0931 -0.1871  0.1500
  313DPSM   AM1 3401   0.083   5.610  11.433  0.0898  0.0534  0.1009
  313DPSM   AM2 3402   0.238   5.914  11.375 -0.1386  0.0236  0.1228
  313DPSM   T1A 3403   0.283   5.600  11.868  0.2741  0.2610  0.2498
  313DPSM   C2A 3404   0.328   5.703  12.240 -0.1181  0.3713 -0.0978
  313DPSM   C3A 3405   0.110   5.722  12.629 -0.0234  0.1567 -0.0780
  313DPSM   C1B 3406   0.139   6.083  11.808  0.0794 -0.0404  0.1198
  313DPSM   C2B 3407  -0.061   6.271  12.088 -0.1571  0.0665 -0.0524
  313DPSM   C3B 3408  -0.133   6.196  12.513 -0.1562  0.0748 -0.1060
  313DPSM   C4B 3409  -0.213   6.198  12.971  0.1017 -0.2022 -0.1838
  314DPSM   NC3 3410   4.279   0.447  10.484  0.1050 -0.1894 -0.0762
  314DPSM   PO4 3411   4.322   0.631  10.134 -0.0233  0.1116 -0.1196
  314DPSM   AM1 3412   4.342   1.134  10.358  0.0492 -0.0334  0.2606
  314DPSM   AM2 3413   4.515   0.906  10.525  0.0257  0.1857 -0.2676
  314DPSM   T1A 3414   4.269   1.532  10.653  0.3196  0.2088 -0.2067
  314DPSM   C2A 3415   4.005   1.916  10.836 -0.0888  0.1344  0.2455
  314DPSM   C3A 3416   3.850   2.332  10.825  0.1581  0.0279  0.1092
  314DPSM   C1B 3417   4.321   1.046  10.981 -0.2312 -0.0163 -0.0517
  314DPSM   C2B 3418   3.992   1.326  11.056 -0.4980 -0.0846  0.1235
  314DPSM   C3B 3419   3.785   1.323  11.492 -0.0070 -0.0945  0.4638
  314DPSM   C4B 3420   3.634   1.438  11.878  0.0349  0.0871  0.3408
  315DPSM   NC3 3421   0.464   0.269  10.456  0.0183 -0.0955 -0.1764
  315DPSM   PO4 3422   0.108   0.281  10.658 -0.1730  0.0434 -0.3854
  315DPSM   AM1 3423   0.053   0.294  11.080  0.3907 -0.2671  0.0446
  315DPSM   AM2 3424   0.144   0.105  11.298  0.0302 -0.0261 -0.0759
  315DPSM   T1A 3425   0.081   0.676  11.382 -0.0645  0.0015  0.1295
  315DPSM   C2A 3426   0.136   0.713  11.822 -0.2368  0.0033 -0.0420
  315DPSM   C3A 3427   0.380   0.826  12.213 -0.1564 -0.3497  0.0069
  315DPSM   C1B 3428   0.128   0.111  11.761  0.1428  0.1490  0.1203
  315DPSM   C2B 3429  -0.204  -0.075  12.121  0.3253  0.0307  0.3778
  315DPSM   C3B 3430  -0.370  -0.323  12.348  0.0103 -0.0788  0.1194
  315DPSM   C4B 3431  -0.072  -0.716  12.458  0.0711 -0.1479  0.0828
  316DPSM   NC3 3432   4.482   4.460  10.571  0.0306 -0.3757  0.3519
  316DPSM   PO4 3433   4.840   4.801  10.591 -0.0717  0.1837  0.3635
  316DPSM   AM1 3434   5.000   4.375  10.802  0.0115 -0.1724 -0.1536
  316DPSM   AM2 3435   5.315   4.376  11.016  0.2877 -0.0129  0.3263
  316DPSM   T1A 3436   4.902   4.143  11.187 -0.3508 -0.1128 -0.1263
  316DPSM   C2A 3437   4.798   4.073  11.701  0.0620  0.2400 -0.3425
  316DPSM   C3A 3438   4.719   3.973  11.991  0.0147 -0.0262 -0.0302
  316DPSM   C1B 3439   5.352   3.923  11.232 -0.1597 -0.0652 -0.1694
  316DPSM   C2B 3440   5.110   3.691  11.497 -0.1769 -0.0445  0.0047
  316DPSM   C3B 3441   4.999   3.512  11.972 -0.0402 -0.2857 -0.2957
  316DPSM   C4B 3442   5.304   3.289  12.328 -0.1185 -0.1496 -0.3914
  317DPSM   NC3 3443   4.831   3.164  10.020  0.1528 -0.1309 -0.0369
  317DPSM   PO4 3444   5.193   2.897   9.874  0.0098  0.4681 -0.0859
  317DPSM   AM1 3445   5.008   2.607  10.140 -0.0197 -0.2371  0.1546
  317DPSM   AM2 3446   4.990   2.328   9.955  0.0643 -0.0245 -0.0478
  317DPSM   T1A 3447   5.159   2.417  10.453 -0.0251 -0.1359  0.1769
  317DPSM   C2A 3448   5.081   2.291  10.862  0.1138 -0.0976 -0.3873
  317DPSM   C3A 3449   4.836   2.095  11.229  0.2602 -0.0187  0.1586
  317DPSM   C1B 3450   4.827   2.114  10.273  0.1972 -0.1174 -0.3177
  317DPSM   C2B 3451   4.645   1.996  10.711 -0.0139 -0.1490  0.0463
  317DPSM   C3B 3452   4.384   2.328  10.970 -0.2463 -0.0431  0.0667
  317DPSM   C4B 3453   4.132   2.691  11.026  0.2094  0.3504  0.1892
  318DPSM   NC3 3454   5.113   3.566  10.450 -0.0071 -0.1077  0.2198
  318DPSM   PO4 3455   4.868   3.963  10.301  0.1025 -0.0042 -0.1420
  318DPSM   AM1 3456   4.739   3.825  10.692  0.2200 -0.1052  0.3844
  318DPSM   AM2 3457   4.510   4.045  10.837 -0.1344 -0.2289  0.0640
  318DPSM   T1A 3458   4.579   3.447  10.891 -0.2957  0.2085  0.1516
  318DPSM   C2A 3459   4.569   2.995  10.998 -0.0627  0.2073  0.0955
  318DPSM   C3A 3460   4.735   2.612  11.255 -0.3249 -0.1176  0.0969
  318DPSM   C1B 3461   4.534   3.849  11.277  0.1652 -0.1296  0.0600
  318DPSM   C2B 3462   4.556   3.573  11.658 -0.1712  0.0571 -0.0404
  318DPSM   C3B 3463   4.568   3.377  12.099 -0.0567 -0.0538  0.0981
  318DPSM   C4B 3464   4.834   3.548  12.458  0.0959 -0.2194  0.1421
  319DPSM   NC3 3465   5.584   6.494  10.789 -0.0058  0.3542  0.0679
  319DPSM   PO4 3466   5.975   6.476  10.933  0.2568 -0.2476 -0.0360
  319DPSM   AM1 3467   5.818   6.434  11.367 -0.0300 -0.1729  0.0793
  319DPSM   AM2 3468   5.526   6.254  11.221 -0.2914 -0.0140 -0.2009
  319DPSM   T1A 3469   5.750   6.515  11.742 -0.0132 -0.0527  0.2214
  319DPSM   C2A 3470   5.702   6.519  12.222  0.0064 -0.1160  0.1589
  319DPSM   C3A 3471   5.505   6.626  12.516  0.1443 -0.0000  0.1792
  319DPSM   C1B 3472   5.383   6.204  11.576 -0.1469  0.0396  0.0260
  319DPSM   C2B 3473   5.286   6.144  12.064  0.1545  0.0140 -0.1786
  319DPSM   C3B 3474   5.333   6.132  12.535  0.1073 -0.0830  0.2988
  319DPSM   C4B 3475   5.343   6.350  12.960  0.1916 -0.1916  0.0055
  320DPSM   NC3 3476   0.218   1.998  10.780 -0.0203  0.2208  0.1993
  320DPSM   PO4 3477   0.238   1.666  10.857 -0.0533 -0.0819  0.3052
  320DPSM   AM1 3478   0.219   1.479  11.242  0.2032  0.1743 -0.0594
  320DPSM   AM2 3479   0.386   1.090  11.242  0.3026 -0.1393  0.0317
  320DPSM   T1A 3480   0.019   1.568  11.582 -0.2662 -0.1294  0.0217
  320DPSM   C2A 3481  -0.194   1.700  11.991 -0.0673  0.0624 -0.2096
  320DPSM   C3A 3482   0.093   1.905  12.229 -0.3019  0.4881 -0.1868
  320DPSM   C1B 3483   0.328   1.171  11.743  0.2907 -0.1599 -0.1839
  320DPSM   C2B 3484   0.238   1.306  12.149  0.8105 -0.1571 -0.0333
  320DPSM   C3B 3485   0.078   1.430  12.474 -0.1840 -0.0772 -0.1811
  320DPSM   C4B 3486   0.131   1.384  12.939  0.0551  0.2885 -0.0303
  321DPSM   NC3 3487   2.474   1.006  10.008 -0.1138  0.1696  0.4187
  321DPSM   PO4 3488   2.246   1.411   9.785  0.0765 -0.0183  0.2824
  321DPSM   AM1 3489   2.520   1.479   9.894  0.1172  0.1958 -0.1173
  321DPSM   AM2 3490   2.422   1.580  10.294 -0.1937 -0.1349 -0.0549
  321DPSM   T1A 3491   2.887   1.685  10.042 -0.3522 -0.1653 -0.1902
  321DPSM   C2A 3492   3.369   1.850  10.101  0.1425  0.0082  0.0645
  321DPSM   C3A 3493   3.671   1.871  10.413  0.2352  0.1365 -0.1624
  321DPSM   C1B 3494   2.912   1.784  10.543  0.1738  0.4920  0.2302
  321DPSM   C2B 3495   2.981   1.695  10.981  0.1011 -0.2925  0.1098
  321DPSM   C3B 3496   2.793   1.500  11.195 -0.0593  0.1324 -0.3065
  321DPSM   C4B 3497   2.465   1.256  11.182  0.1378  0.0806 -0.1213
  322DPSM   NC3 3498   2.849   6.533  10.605  0.1434  0.4150 -0.0127
  322DPSM   PO4 3499   3.146   6.749  10.709 -0.1188 -0.2047  0.0858
  322DPSM   AM1 3500   2.831   7.087  10.940  0.0066  0.2069  0.1375
  322DPSM   AM2 3501   2.878   7.337  10.873 -0.0370 -0.0287 -0.2153
  322DPSM   T1A 3502   2.790   7.310  11.378 -0.1655  0.0437 -0.0319
  322DPSM   C2A 3503   2.853   7.456  11.740 -0.3686  0.2728  0.2287
  322DPSM   C3A 3504   2.889   7.472  12.087 -0.2671  0.2088 -0.0641
  322DPSM   C1B 3505   3.255   7.283  11.204 -0.1935 -0.0166 -0.2468
  322DPSM   C2B 3506   3.315   7.550  11.688 -0.2381  0.0531  0.0339
  322DPSM   C3B 3507   3.028   7.921  11.884  0.1849 -0.1535  0.1973
  322DPSM   C4B 3508   3.019   8.207  12.168 -0.4361 -0.1077 -0.1470
  323DPSM   NC3 3509   6.464   6.360  10.552 -0.2925 -0.1904 -0.4665
  323DPSM   PO4 3510   6.648   6.149  10.936  0.0555 -0.0194  0.0471
  323DPSM   AM1 3511   6.777   6.265  11.307 -0.1938  0.2460 -0.0594
  323DPSM   AM2 3512   6.861   6.569  11.312 -0.1518 -0.1956 -0.2473
  323DPSM   T1A 3513   6.788   6.072  11.780  0.0479 -0.0698 -0.0958
  323DPSM   C2A 3514   6.687   6.007  12.171  0.2118 -0.1017  0.1925
  323DPSM   C3A 3515   6.501   5.832  12.604  0.2170 -0.1578  0.0740
  323DPSM   C1B 3516   6.897   6.631  11.761 -0.1441  0.0548  0.1322
  323DPSM   C2B 3517   6.962   6.470  12.219 -0.0315 -0.0134 -0.0645
  323DPSM   C3B 3518   6.827   6.247  12.584  0.0624  0.0045  0.1412
  323DPSM   C4B 3519   6.830   5.938  12.918  0.0126  0.1553 -0.0330
  324DPSM   NC3 3520   4.052   6.763  10.471  0.1818 -0.2879  0.0049
  324DPSM   PO4 3521   4.222   6.966  10.883  0.3071 -0.0202  0.1565
  324DPSM   AM1 3522   4.079   7.019  11.247  0.0394  0.0439 -0.1867
  324DPSM   AM2 3523   3.841   7.327  11.174  0.2118  0.0815 -0.2237
  324DPSM   T1A 3524   4.085   7.116  11.601  0.0735 -0.0478 -0.2831
  324DPSM   C2A 3525   4.201   7.364  11.904 -0.3125  0.0791  0.1242
  324DPSM   C3A 3526   4.370   7.631  11.904  0.0252 -0.1148 -0.1326
  324DPSM   C1B 3527   3.634   7.133  11.490 -0.4110 -0.0960  0.1083
  324DPSM   C2B 3528   3.617   7.267  11.979  0.0345  0.0389 -0.1999
  324DPSM   C3B 3529   3.383   7.449  12.194  0.5475  0.0887  0.1268
  324DPSM   C4B 3530   3.180   7.793  12.357 -0.3547  0.0913 -0.0294
  325PNSM   NC3 3531   4.742   2.827  14.319  0.0454  0.1357  0.0547
  325PNSM   PO4 3532   4.874   2.453  14.459  0.1707  0.2114  0.0427
  325PNSM   AM1 3533   4.854   2.423  14.063 -0.2324  0.0081 -0.4009
  325PNSM   AM2 3534   4.610   2.367  13.889 -0.3082  0.1338 -0.0765
  325PNSM   T1A 3535   5.016   2.325  13.673  0.0055 -0.1248 -0.2120
  325PNSM   C2A 3536   5.019   2.127  13.171 -0.0130  0.1726  0.4174
  325PNSM   C3A 3537   5.170   1.762  13.017 -0.3384  0.1255 -0.0135
  325PNSM   C1B 3538   4.591   2.334  13.437 -0.2101  0.1723 -0.2365
  325PNSM   C2B 3539   4.659   2.329  12.943 -0.3454 -0.1248 -0.4116
  325PNSM   C3B 3540   4.646   2.324  12.455  0.1959  0.1903  0.1308
  325PNSM   D4B 3541   4.293   2.234  12.229  0.0696 -0.0164  0.4886
  325PNSM   C5B 3542   4.238   2.609  12.076 -0.1243 -0.3565 -0.2537
  325PNSM   C6B 3543   4.246   2.977  11.974  0.1286 -0.1892  0.1622
  326PNSM   NC3 3544   6.861   6.638  15.301 -0.0096 -0.1282 -0.1880
  326PNSM   PO4 3545   6.484   6.472  15.071 -0.1279  0.2269  0.0994
  326PNSM   AM1 3546   6.687   6.585  14.623  0.2244 -0.1136  0.3019
  326PNSM   AM2 3547   6.730   7.027  14.591  0.1440  0.0917  0.0726
  326PNSM   T1A 3548   6.569   6.484  14.201  0.1862  0.1001  0.1266
  326PNSM   C2A 3549   6.581   6.288  13.892 -0.2911 -0.0273  0.3081
  326PNSM   C3A 3550   6.529   6.107  13.455  0.1740 -0.0113  0.1431
  326PNSM   C1B 3551   6.806   7.106  14.118 -0.3231  0.2508  0.0900
  326PNSM   C2B 3552   6.668   7.237  13.666 -0.0768 -0.0652  0.0254
  326PNSM   C3B 3553   6.739   7.466  13.269 -0.2066  0.3064  0.1579
  326PNSM   D4B 3554   7.031   7.724  13.050 -0.2252 -0.1951  0.0727
  326PNSM   C5B 3555   7.142   7.623  12.634 -0.1432  0.2557 -0.1983
  326PNSM   C6B 3556   7.482   7.810  12.296 -0.2115 -0.1142 -0.1100
  327PNSM   NC3 3557   6.255   4.119  15.352  0.0161 -0.0680 -0.1821
  327PNSM   PO4 3558   6.010   4.101  14.962 -0.3432  0.0521  0.1655
  327PNSM   AM1 3559   6.200   4.152  14.561  0.0958 -0.1779  0.0006
  327PNSM   AM2 3560   6.017   4.276  14.411 -0.0668  0.3313  0.3567
  327PNSM   T1A 3561   6.507   4.116  14.365  0.1972  0.0776 -0.2574
  327PNSM   C2A 3562   6.657   4.178  13.936 -0.1941  0.1016 -0.0372
  327PNSM   C3A 3563   6.897   3.909  13.772  0.0447 -0.2072  0.0211
  327PNSM   C1B 3564   6.139   4.045  14.069  0.0956  0.2577 -0.0439
  327PNSM   C2B 3565   6.264   4.032  13.693 -0.1152 -0.1210  0.1005
  327PNSM   C3B 3566   6.229   4.325  13.325  0.1403 -0.1467  0.4527
  327PNSM   D4B 3567   6.046   4.763  13.031 -0.2278  0.0889 -0.0925
  327PNSM   C5B 3568   5.923   5.230  12.964  0.0380 -0.0741 -0.2506
  327PNSM   C6B 3569   6.059   5.686  12.922  0.1519  0.2162  0.1864
  328PNSM   NC3 3570   0.855   6.212  14.808  0.2172 -0.0788 -0.0351
  328PNSM   PO4 3571   1.260   6.529  14.600 -0.4379 -0.0536 -0.1033
  328PNSM   AM1 3572   1.106   6.872  14.278  0.0782  0.1960 -0.3011
  328PNSM   AM2 3573   1.194   7.292  14.390  0.3576  0.0025  0.0842
  328PNSM   T1A 3574   1.010   6.840  13.806 -0.1559 -0.0957 -0.2626
  328PNSM   C2A 3575   1.020   6.672  13.443 -0.1859  0.1773 -0.5179
  328PNSM   C3A 3576   0.981   6.730  12.989 -0.0048 -0.0323  0.0628
  328PNSM   C1B 3577   1.392   7.248  14.071  0.3096 -0.0403  0.1337
  328PNSM   C2B 3578   1.442   7.068  13.649  0.2246  0.2203 -0.3024
  328PNSM   C3B 3579   1.367   7.131  13.232  0.0816  0.1247 -0.0412
  328PNSM   D4B 3580   1.475   7.037  12.847 -0.0503 -0.2903  0.1165
  328PNSM   C5B 3581   1.750   6.704  12.893  0.0223 -0.2322  0.1511
  328PNSM   C6B 3582   1.964   6.372  12.686  0.1355  0.0656 -0.1135
  329PNSM   NC3 3583   3.330   6.365  15.064 -0.0810  0.0465 -0.0186
  329PNSM   PO4 3584   3.641   6.370  14.728  0.4244  0.1122  0.1901
  329PNSM   AM1 3585   3.998   6.573  14.399  0.0121  0.0241  0.0641
  329PNSM   AM2 3586   3.974   6.923  14.387 -0.0797  0.0479  0.1007
  329PNSM   T1A 3587   3.892   6.289  13.978  0.3283  0.1809 -0.1184
  329PNSM   C2A 3588   3.760   6.310  13.511 -0.0019 -0.3579 -0.0122
  329PNSM   C3A 3589   3.821   6.364  13.059 -0.1390  0.1845  0.0091
  329PNSM   C1B 3590   3.808   6.947  14.002 -0.2697 -0.0694 -0.2803
  329PNSM   C2B 3591   3.848   6.849  13.584 -0.0012  0.1587  0.0054
  329PNSM   C3B 3592   3.848   6.990  13.119 -0.0944 -0.0690 -0.1808
  329PNSM   D4B 3593   3.611   7.262  12.908  0.0826  0.1585  0.0772
  329PNSM   C5B 3594   3.190   7.175  12.876  0.0527  0.1509 -0.0333
  329PNSM   C6B 3595   2.916   7.216  12.590 -0.0779  0.0568  0.4431
  330PNSM   NC3 3596   5.153   5.268  15.512  0.0172 -0.1539 -0.2556
  330PNSM   PO4 3597   5.117   5.108  15.097 -0.1560 -0.0858 -0.2533
  330PNSM   AM1 3598   4.929   5.247  14.659  0.0573  0.0902  0.1905
  330PNSM   AM2 3599   5.051   5.025  14.482 -0.1580 -0.1305  0.1445
  330PNSM   T1A 3600   4.879   5.563  14.289 -0.0177 -0.0890  0.0807
  330PNSM   C2A 3601   4.950   5.565  13.852 -0.0681  0.0223  0.1947
  330PNSM   C3A 3602   5.006   5.712  13.364 -0.0321 -0.1813 -0.1179
  330PNSM   C1B 3603   5.257   5.164  14.129  0.0297  0.1488 -0.0654
  330PNSM   C2B 3604   5.288   5.271  13.621 -0.0283  0.2466  0.1809
  330PNSM   C3B 3605   5.242   5.286  13.232  0.2648  0.0315 -0.2068
  330PNSM   D4B 3606   5.013   5.302  12.825  0.1414  0.3496  0.0926
  330PNSM   C5B 3607   4.987   4.956  12.671  0.1200  0.1459 -0.2558
  330PNSM   C6B 3608   4.706   4.601  12.559 -0.0926  0.0949 -0.1759
  331PNSM   NC3 3609   5.716   1.547  14.476  0.1621 -0.0520  0.2948
  331PNSM   PO4 3610   5.605   1.145  14.697 -0.1037  0.0931 -0.1450
  331PNSM   AM1 3611   5.531   1.085  14.185 -0.3198 -0.1023 -0.0455
  331PNSM   AM2 3612   5.469   1.301  14.032  0.2013  0.1229 -0.2429
  331PNSM   T1A 3613   5.659   1.004  13.625  0.1539 -0.1016  0.0188
  331PNSM   C2A 3614   5.880   0.851  13.257 -0.0018 -0.1989 -0.1358
  331PNSM   C3A 3615   6.028   0.704  12.955 -0.1900  0.3167  0.3739
  331PNSM   C1B 3616   5.762   1.524  13.691  0.0035  0.0411  0.0631
  331PNSM   C2B 3617   6.076   1.315  13.445  0.0866 -0.1215  0.1921
  331PNSM   C3B 3618   6.350   1.054  13.218 -0.0868 -0.1510  0.1101
  331PNSM   D4B 3619   6.495   0.992  12.839  0.1353 -0.1548  0.1170
  331PNSM   C5B 3620   6.607   0.565  12.729 -0.0700  0.3041  0.2046
  331PNSM   C6B 3621   6.385   0.201  12.959  0.0552 -0.2280  0.0734
  332PNSM   NC3 3622   4.788   3.917  15.103  0.2629  0.2202  0.0276
  332PNSM   PO4 3623   5.128   4.081  14.958  0.0006  0.1840 -0.1829
  332PNSM   AM1 3624   5.114   3.926  14.522  0.0519 -0.2327  0.0307
  332PNSM   AM2 3625   5.395   3.766  14.445  0.1598  0.2601  0.0250
  332PNSM   T1A 3626   5.190   4.169  14.058 -0.2065  0.0581  0.1639
  332PNSM   C2A 3627   5.172   4.206  13.635 -0.0545 -0.0917 -0.0546
  332PNSM   C3A 3628   5.086   4.143  13.190  0.5601 -0.0950  0.2006
  332PNSM   C1B 3629   5.588   3.852  14.022 -0.0390 -0.3074  0.2079
  332PNSM   C2B 3630   5.785   3.821  13.633 -0.1026  0.1280  0.1385
  332PNSM   C3B 3631   6.028   3.721  13.308 -0.0810 -0.1652 -0.1436
  332PNSM   D4B 3632   6.223   3.452  13.180 -0.0033 -0.2612 -0.0030
  332PNSM   C5B 3633   6.175   3.224  12.852  0.0151  0.3137 -0.3030
  332PNSM   C6B 3634   5.986   2.978  12.515 -0.1320 -0.1934 -0.1038
  333PNSM   NC3 3635   0.044   4.339  15.649 -0.3344 -0.2797  0.2542
  333PNSM   PO4 3636  -0.126   4.587  15.321 -0.1558  0.0375  0.2884
  333PNSM   AM1 3637   0.103   4.483  14.881  0.3600 -0.0280 -0.3025
  333PNSM   AM2 3638   0.380   4.477  14.833 -0.0585  0.0447 -0.0331
  333PNSM   T1A 3639   0.088   4.443  14.399 -0.1822  0.0884 -0.1215
  333PNSM   C2A 3640   0.115   4.402  14.043 -0.2724  0.0940  0.2900
  333PNSM   C3A 3641   0.117   3.907  13.770  0.0870  0.2709  0.0557
  333PNSM   C1B 3642   0.575   4.568  14.403  0.0004  0.0452  0.3819
  333PNSM   C2B 3643   0.553   4.611  13.948 -0.0394  0.2374  0.0028
  333PNSM   C3B 3644   0.470   4.592  13.502 -0.0428  0.3656  0.1798
  333PNSM   D4B 3645   0.622   4.599  13.172  0.2700  0.2463  0.0258
  333PNSM   C5B 3646   1.065   4.697  13.024  0.0912  0.0686  0.1205
  333PNSM   C6B 3647   1.481   4.609  13.010 -0.3043 -0.0177  0.2164
  334PNSM   NC3 3648   6.292   3.057  10.423  0.0687 -0.0147  0.0221
  334PNSM   PO4 3649   6.096   3.428  10.636  0.3621  0.1808  0.1713
  334PNSM   AM1 3650   6.132   3.371  11.094 -0.0130 -0.0325 -0.2475
  334PNSM   AM2 3651   6.057   3.704  11.074  0.2269 -0.0993 -0.0191
  334PNSM   T1A 3652   5.980   3.236  11.524 -0.0715  0.3019  0.2263
  334PNSM   C2A 3653   5.838   3.166  11.825 -0.1110 -0.1126  0.0572
  334PNSM   C3A 3654   5.784   3.309  12.184 -0.2208  0.1147 -0.0347
  334PNSM   C1B 3655   5.647   3.552  11.375  0.2667 -0.3352 -0.0409
  334PNSM   C2B 3656   5.413   3.292  11.601 -0.0849 -0.1028  0.0524
  334PNSM   C3B 3657   5.333   2.806  11.740  0.1113 -0.1646  0.0529
  334PNSM   D4B 3658   5.231   2.501  11.993 -0.1591  0.0111  0.0893
  334PNSM   C5B 3659   5.099   2.520  12.353  0.1851 -0.4067  0.1041
  334PNSM   C6B 3660   5.110   2.480  12.723  0.0128 -0.1920 -0.0460
  335PNSM   NC3 3661   1.075   2.684  10.469 -0.5366  0.2729  0.0355
  335PNSM   PO4 3662   1.336   2.919  10.160  0.0513  0.6929 -0.1555
  335PNSM   AM1 3663   1.527   2.826  10.616  0.3278  0.3001 -0.0138
  335PNSM   AM2 3664   1.674   3.108  10.665  0.1195 -0.2628 -0.1982
  335PNSM   T1A 3665   1.787   2.544  10.998  0.3077 -0.1266  0.1477
  335PNSM   C2A 3666   1.666   2.222  11.275 -0.1806 -0.2558 -0.1825
  335PNSM   C3A 3667   1.941   2.056  11.594  0.0204  0.0111  0.1047
  335PNSM   C1B 3668   1.988   3.016  11.000 -0.0275  0.1181  0.2061
  335PNSM   C2B 3669   1.987   2.863  11.306  0.1002 -0.0443 -0.0958
  335PNSM   C3B 3670   1.940   2.529  11.629  0.0227 -0.2937 -0.1237
  335PNSM   D4B 3671   2.127   2.329  12.027 -0.0685 -0.1779  0.1827
  335PNSM   C5B 3672   1.864   2.018  12.128  0.1110 -0.3644 -0.2409
  335PNSM   C6B 3673   1.536   1.860  12.357 -0.0864  0.2188 -0.3143
  336PNSM   NC3 3674   2.538   4.135  10.074  0.1216  0.2548 -0.0662
  336PNSM   PO4 3675   2.378   3.822   9.795 -0.0283 -0.1779  0.0971
  336PNSM   AM1 3676   2.455   3.562  10.090 -0.0753  0.1118  0.1725
  336PNSM   AM2 3677   2.171   3.410  10.298  0.0515 -0.0094 -0.0347
  336PNSM   T1A 3678   2.784   3.368  10.283 -0.1802 -0.0559 -0.2789
  336PNSM   C2A 3679   3.098   3.030  10.154  0.1417 -0.0641 -0.1702
  336PNSM   C3A 3680   3.223   2.646  10.289 -0.1660 -0.0422 -0.0265
  336PNSM   C1B 3681   2.376   3.231  10.702  0.3339  0.1215  0.1849
  336PNSM   C2B 3682   2.819   3.295  10.863 -0.1230  0.1687 -0.1078
  336PNSM   C3B 3683   3.079   3.174  11.069 -0.1376  0.1002 -0.0992
  336PNSM   D4B 3684   3.166   2.735  11.257  0.0609  0.1575 -0.1613
  336PNSM   C5B 3685   3.417   2.574  11.612 -0.0034 -0.2398 -0.0461
  336PNSM   C6B 3686   3.344   2.681  12.044  0.1485 -0.0047 -0.3033
  337PNSM   NC3 3687   0.376   4.666  11.003  0.1370  0.0567  0.1174
  337PNSM   PO4 3688   0.121   5.018  11.145  0.0418  0.0514 -0.0570
  337PNSM   AM1 3689   0.139   5.037  11.599 -0.0336 -0.0067 -0.1297
  337PNSM   AM2 3690   0.315   4.663  11.551 -0.0334 -0.2108  0.1578
  337PNSM   T1A 3691   0.027   5.171  11.991 -0.1917 -0.0089 -0.1452
  337PNSM   C2A 3692  -0.012   5.219  12.324 -0.0498 -0.0005  0.3982
  337PNSM   C3A 3693  -0.010   5.275  12.761  0.1183  0.0645  0.0041
  337PNSM   C1B 3694   0.214   4.642  11.927 -0.1244 -0.1198 -0.3862
  337PNSM   C2B 3695   0.342   4.525  12.358 -0.0003  0.1881  0.1234
  337PNSM   C3B 3696   0.378   4.895  12.652 -0.0756  0.2157  0.0004
  337PNSM   D4B 3697   0.505   5.253  12.599  0.1951  0.2616 -0.1639
  337PNSM   C5B 3698   0.704   5.385  12.253 -0.1591 -0.4829 -0.1227
  337PNSM   C6B 3699   0.902   5.661  12.027 -0.2138 -0.4207 -0.2687
  338PNSM   NC3 3700   4.598   5.386  10.586  0.2280  0.0720 -0.0240
  338PNSM   PO4 3701   4.924   5.664  10.681  0.1428 -0.1079 -0.1086
  338PNSM   AM1 3702   4.774   5.581  11.099 -0.0012  0.0564 -0.1024
  338PNSM   AM2 3703   4.483   5.473  11.096  0.0544 -0.0862  0.2727
  338PNSM   T1A 3704   4.894   5.438  11.521 -0.1320  0.3214  0.1243
  338PNSM   C2A 3705   4.739   5.140  11.784 -0.2708  0.0240  0.0996
  338PNSM   C3A 3706   4.611   4.995  12.157  0.0084 -0.0334  0.1858
  338PNSM   C1B 3707   4.480   5.178  11.401 -0.0951 -0.2563  0.0651
  338PNSM   C2B 3708   4.524   4.680  11.487  0.1725  0.0591  0.1299
  338PNSM   C3B 3709   4.522   4.510  11.792 -0.1394  0.1481  0.1007
  338PNSM   D4B 3710   4.419   4.524  12.156 -0.1507 -0.0641 -0.1342
  338PNSM   C5B 3711   4.212   4.769  12.408  0.4062  0.1125 -0.1563
  338PNSM   C6B 3712   4.039   5.166  12.598 -0.1233 -0.2060  0.0252
  339PNSM   NC3 3713   6.906   1.628   9.833 -0.0446  0.1256  0.1593
  339PNSM   PO4 3714   7.109   1.755  10.223  0.1084  0.3376  0.0571
  339PNSM   AM1 3715   7.201   1.765  10.717 -0.2069 -0.0361  0.2487
  339PNSM   AM2 3716   7.226   1.469  10.863  0.1058 -0.0264 -0.0948
  339PNSM   T1A 3717   7.356   1.957  11.185  0.0637  0.0697  0.1895
  339PNSM   C2A 3718   7.465   2.183  11.419  0.1665 -0.0914 -0.3882
  339PNSM   C3A 3719   7.488   2.102  11.756  0.0353 -0.0450  0.3674
  339PNSM   C1B 3720   7.049   1.540  11.254  0.0963 -0.0381 -0.0800
  339PNSM   C2B 3721   6.927   1.490  11.702 -0.0842 -0.2631  0.0350
  339PNSM   C3B 3722   6.589   1.467  12.046 -0.2142  0.2124  0.0494
  339PNSM   D4B 3723   6.501   1.357  12.436 -0.0939 -0.2331 -0.1591
  339PNSM   C5B 3724   6.768   1.380  12.851 -0.0846  0.1734 -0.0831
  339PNSM   C6B 3725   7.132   1.219  12.835  0.0074  0.1424  0.0860
  340PNSM   NC3 3726   2.114   2.443  10.089  0.2728  0.0898 -0.0265
  340PNSM   PO4 3727   2.043   2.568  10.584  0.1487  0.2275 -0.1575
  340PNSM   AM1 3728   2.424   2.340  10.526 -0.0002  0.0991 -0.2748
  340PNSM   AM2 3729   2.423   1.996  10.608 -0.2767 -0.1589 -0.1557
  340PNSM   T1A 3730   2.745   2.520  10.603  0.1944  0.1396  0.2861
  340PNSM   C2A 3731   2.993   2.803  10.776 -0.4577 -0.0442 -0.2354
  340PNSM   C3A 3732   3.294   3.068  10.604  0.3616  0.0792 -0.1663
  340PNSM   C1B 3733   2.756   2.132  10.818  0.1221  0.3613 -0.1308
  340PNSM   C2B 3734   2.835   2.181  11.128 -0.1511  0.1661  0.2455
  340PNSM   C3B 3735   2.892   2.327  11.567  0.0391 -0.1411 -0.0166
  340PNSM   D4B 3736   2.687   2.191  11.995 -0.6092  0.1093 -0.0062
  340PNSM   C5B 3737   2.809   1.843  12.248 -0.1175  0.3481 -0.0223
  340PNSM   C6B 3738   2.941   1.611  12.490 -0.1328 -0.1605 -0.0264
  341PNSM   NC3 3739   2.214   7.009  10.123  0.1163 -0.1479 -0.2781
  341PNSM   PO4 3740   2.146   7.072  10.503 -0.2909  0.2251 -0.5540
  341PNSM   AM1 3741   2.198   7.205  10.856  0.2278 -0.3497 -0.1871
  341PNSM   AM2 3742   2.391   7.332  10.848  0.3998 -0.3710 -0.0364
  341PNSM   T1A 3743   2.175   6.998  11.196  0.0775  0.0722  0.2957
  341PNSM   C2A 3744   2.079   6.694  11.455 -0.0289  0.2085 -0.0239
  341PNSM   C3A 3745   2.031   6.633  11.855  0.1219  0.1020 -0.1058
  341PNSM   C1B 3746   2.479   7.684  11.175 -0.0032 -0.0115 -0.1117
  341PNSM   C2B 3747   2.441   8.124  11.231 -0.4073 -0.1306  0.0262
  341PNSM   C3B 3748   2.285   8.277  11.654 -0.0054  0.2927 -0.1139
  341PNSM   D4B 3749   1.964   8.022  12.000 -0.0827 -0.1190  0.1321
  341PNSM   C5B 3750   2.032   7.766  12.335  0.1267  0.0103  0.0563
  341PNSM   C6B 3751   2.012   7.674  12.827  0.1341  0.0794  0.1313
  342PNSM   NC3 3752   6.351   7.192  10.885 -0.1889  0.2423 -0.2186
  342PNSM   PO4 3753   5.985   7.404  11.024  0.3625  0.2098 -0.0151
  342PNSM   AM1 3754   5.815   7.111  11.391  0.1486 -0.1530  0.0043
  342PNSM   AM2 3755   6.114   6.894  11.297  0.2036 -0.1645  0.2295
  342PNSM   T1A 3756   5.642   7.082  11.751 -0.3259 -0.1707  0.0408
  342PNSM   C2A 3757   5.648   6.985  12.204  0.3831  0.1351  0.1768
  342PNSM   C3A 3758   5.689   7.043  12.720  0.0328  0.3424  0.1536
  342PNSM   C1B 3759   6.535   6.879  11.536 -0.1263  0.4273  0.1212
  342PNSM   C2B 3760   6.722   7.112  11.870  0.2022 -0.2660 -0.0021
  342PNSM   C3B 3761   6.733   7.507  12.022  0.1423 -0.0808  0.1028
  342PNSM   D4B 3762   6.683   7.598  12.408  0.0566  0.1245 -0.0296
  342PNSM   C5B 3763   6.779   7.322  12.721  0.0566 -0.1652  0.1948
  342PNSM   C6B 3764   6.556   7.056  13.080  0.1023 -0.1619 -0.0819
  343PLSM   NC3 3765   2.515   0.828  15.351 -0.2939 -0.0141  0.0353
  343PLSM   PO4 3766   2.501   1.131  15.052  0.1592 -0.0288 -0.5358
  343PLSM   AM1 3767   2.429   1.190  14.633 -0.0482 -0.0022  0.0403
  343PLSM   AM2 3768   2.655   1.201  14.463  0.2625 -0.1025 -0.0808
  343PLSM   T1A 3769   2.149   1.079  14.350  0.0768 -0.3644 -0.2752
  343PLSM   C2A 3770   2.148   0.970  13.934 -0.3168  0.0176 -0.0413
  343PLSM   C3A 3771   2.260   0.836  13.602 -0.1220  0.0178  0.2483
  343PLSM   C1B 3772   2.620   1.132  14.028  0.4278 -0.0149 -0.0277
  343PLSM   C2B 3773   2.625   1.132  13.588  0.0427 -0.0555  0.2067
  343PLSM   C3B 3774   2.553   1.065  13.150  0.1851  0.1443  0.0444
  343PLSM   C4B 3775   2.430   1.146  12.889 -0.0334  0.1071  0.1751
  343PLSM   C5B 3776   2.176   1.168  12.550  0.2098 -0.1133  0.1767
  343PLSM   C6B 3777   1.941   1.103  12.131  0.2231 -0.0583 -0.0851
  344PLSM   NC3 3778   6.746   5.899  14.842 -0.2047  0.2524  0.4173
  344PLSM   PO4 3779   6.370   5.996  14.844 -0.0620 -0.0095 -0.0997
  344PLSM   AM1 3780   6.296   5.942  14.501 -0.0544  0.1911 -0.3166
  344PLSM   AM2 3781   6.470   5.628  14.521  0.0506 -0.1132  0.2665
  344PLSM   T1A 3782   6.372   5.878  14.049  0.0754  0.3368  0.1732
  344PLSM   C2A 3783   6.270   5.712  13.589  0.3054  0.2167  0.1310
  344PLSM   C3A 3784   6.468   5.512  13.143  0.1130 -0.0551 -0.0243
  344PLSM   C1B 3785   6.758   5.537  14.211  0.1149 -0.1643 -0.0915
  344PLSM   C2B 3786   6.951   5.844  13.875 -0.0597  0.1899  0.1599
  344PLSM   C3B 3787   7.171   6.083  13.504  0.0108 -0.2507 -0.0288
  344PLSM   C4B 3788   6.925   6.370  13.360 -0.0621 -0.4141 -0.1129
  344PLSM   C5B 3789   6.671   6.472  13.067  0.0965  0.0541 -0.3182
  344PLSM   C6B 3790   6.464   6.651  12.722 -0.2357  0.1937 -0.1149
  345PLSM   NC3 3791   0.439   0.090  15.104 -0.0760  0.1144  0.2274
  345PLSM   PO4 3792   0.488   0.496  15.020 -0.0889 -0.1594  0.4303
  345PLSM   AM1 3793   0.173   0.411  14.662 -0.0132 -0.2019  0.1102
  345PLSM   AM2 3794   0.370   0.100  14.589 -0.2495 -0.2745 -0.3054
  345PLSM   T1A 3795  -0.074   0.235  14.352  0.1332 -0.0819  0.1690
  345PLSM   C2A 3796  -0.171   0.139  14.001  0.1613  0.0909 -0.0124
  345PLSM   C3A 3797  -0.277  -0.172  13.623 -0.1167 -0.0216 -0.2589
  345PLSM   C1B 3798   0.317   0.032  14.087  0.0806 -0.1744 -0.1718
  345PLSM   C2B 3799   0.168   0.090  13.619  0.3404 -0.1586  0.0775
  345PLSM   C3B 3800   0.126   0.037  13.235  0.0279 -0.2517  0.2522
  345PLSM   C4B 3801   0.070   0.411  12.945  0.2321 -0.0753 -0.2038
  345PLSM   C5B 3802  -0.269   0.652  12.686  0.2990 -0.3155 -0.1196
  345PLSM   C6B 3803  -0.598   0.965  12.471 -0.0074  0.0756 -0.0691
  346PLSM   NC3 3804   3.965   2.353  14.241  0.0577  0.2300  0.0919
  346PLSM   PO4 3805   4.267   2.660  14.179  0.2549 -0.1097 -0.1919
  346PLSM   AM1 3806   4.152   2.476  13.771  0.1558 -0.1131 -0.1121
  346PLSM   AM2 3807   4.150   2.085  13.798 -0.0690 -0.1711  0.2489
  346PLSM   T1A 3808   4.111   2.496  13.377  0.0539 -0.1387  0.0733
  346PLSM   C2A 3809   4.124   2.517  12.984  0.4704  0.3341 -0.1146
  346PLSM   C3A 3810   4.163   2.471  12.654  0.0491 -0.1351  0.1400
  346PLSM   C1B 3811   4.213   1.987  13.310  0.0072 -0.4172  0.1289
  346PLSM   C2B 3812   4.171   1.928  12.944  0.0647  0.0734 -0.3561
  346PLSM   C3B 3813   4.363   1.881  12.514  0.0115  0.2074 -0.2289
  346PLSM   C4B 3814   4.511   1.615  12.218 -0.2074  0.1174 -0.1157
  346PLSM   C5B 3815   4.776   1.468  11.940 -0.0124  0.1342  0.0548
  346PLSM   C6B 3816   5.162   1.224  12.040  0.1476  0.1244  0.3758
  347PLSM   NC3 3817   3.166   1.623  14.191 -0.1193 -0.0614  0.1432
  347PLSM   PO4 3818   3.133   2.094  14.262 -0.0264 -0.1322  0.0809
  347PLSM   AM1 3819   3.330   1.952  13.849 -0.3267 -0.2031 -0.0826
  347PLSM   AM2 3820   3.633   2.156  13.736  0.0268 -0.2696  0.3085
  347PLSM   T1A 3821   3.295   1.883  13.434 -0.0254 -0.1687 -0.1544
  347PLSM   C2A 3822   3.182   1.818  12.994  0.2731 -0.2328  0.1349
  347PLSM   C3A 3823   3.398   1.733  12.609  0.2587  0.1022  0.0773
  347PLSM   C1B 3824   3.717   2.062  13.191 -0.0130 -0.6245  0.2731
  347PLSM   C2B 3825   3.714   2.085  12.766  0.1814  0.1958 -0.2956
  347PLSM   C3B 3826   3.838   2.006  12.448  0.1370 -0.0551  0.0661
  347PLSM   C4B 3827   3.652   1.804  12.192 -0.4224 -0.0158  0.0966
  347PLSM   C5B 3828   3.228   1.591  12.051  0.1529 -0.0926 -0.3140
  347PLSM   C6B 3829   2.933   1.489  11.853  0.1644 -0.0958  0.4298
  348PLSM   NC3 3830   5.039   3.555  14.863  0.1006 -0.1511 -0.0215
  348PLSM   PO4 3831   5.226   3.149  14.823 -0.1098 -0.6199 -0.1576
  348PLSM   AM1 3832   5.505   3.286  14.535 -0.0645  0.1727 -0.3463
  348PLSM   AM2 3833   5.734   3.097  14.424 -0.2428 -0.2392 -0.0053
  348PLSM   T1A 3834   5.488   3.352  14.121  0.3257  0.0211 -0.2241
  348PLSM   C2A 3835   5.520   3.210  13.754  0.1597 -0.1066 -0.0223
  348PLSM   C3A 3836   5.465   2.914  13.508  0.0955  0.2214  0.1258
  348PLSM   C1B 3837   5.735   2.828  14.073 -0.3291  0.0920 -0.1547
  348PLSM   C2B 3838   5.945   2.775  13.698 -0.0419  0.0651  0.1235
  348PLSM   C3B 3839   6.261   2.942  13.518 -0.1610 -0.2461  0.0164
  348PLSM   C4B 3840   6.447   2.953  13.237  0.0007 -0.4857 -0.3758
  348PLSM   C5B 3841   6.824   2.855  13.048 -0.0844 -0.0025  0.1351
  348PLSM   C6B 3842   6.967   2.514  13.017  0.3434  0.0357  0.0926
  349PLSM   NC3 3843   2.279   2.206  14.238 -0.1891  0.2438 -0.2267
  349PLSM   PO4 3844   2.240   2.589  14.152  0.0440 -0.2751  0.2333
  349PLSM   AM1 3845   1.956   2.414  13.887 -0.2824  0.4165  0.0455
  349PLSM   AM2 3846   1.832   2.609  13.785  0.2078 -0.1912  0.4521
  349PLSM   T1A 3847   1.717   2.260  13.461  0.0022  0.0442 -0.3306
  349PLSM   C2A 3848   1.516   2.043  13.126  0.1539  0.0436  0.5049
  349PLSM   C3A 3849   1.189   1.988  12.767 -0.0782 -0.1292 -0.0985
  349PLSM   C1B 3850   1.822   2.853  13.430 -0.0473 -0.2691 -0.0792
  349PLSM   C2B 3851   1.711   2.961  12.958 -0.0966 -0.1690  0.2148
  349PLSM   C3B 3852   1.931   2.978  12.494 -0.2546 -0.2365  0.2824
  349PLSM   C4B 3853   2.006   2.863  12.134 -0.1827 -0.0734  0.2058
  349PLSM   C5B 3854   2.163   3.038  11.727 -0.1337 -0.2007  0.0438
  349PLSM   C6B 3855   2.126   3.323  11.361 -0.2718 -0.3614 -0.0675
  350PLSM   NC3 3856   3.996   4.632  14.778  0.2155  0.0856 -0.0063
  350PLSM   PO4 3857   4.407   4.640  14.743 -0.1295 -0.1574  0.2411
  350PLSM   AM1 3858   4.548   4.771  14.313  0.2739 -0.0764 -0.0959
  350PLSM   AM2 3859   4.862   4.592  14.269 -0.2534 -0.1514  0.2792
  350PLSM   T1A 3860   4.739   4.953  13.935  0.1550 -0.2447  0.2674
  350PLSM   C2A 3861   4.823   5.207  13.533 -0.1330 -0.1684  0.0170
  350PLSM   C3A 3862   4.688   5.172  13.230 -0.0940 -0.1156 -0.0413
  350PLSM   C1B 3863   4.770   4.484  13.874 -0.2638  0.0918 -0.3528
  350PLSM   C2B 3864   4.669   4.327  13.463  0.0557 -0.3221  0.1406
  350PLSM   C3B 3865   4.577   4.174  13.011 -0.0598  0.3382  0.2953
  350PLSM   C4B 3866   4.427   3.772  12.856  0.2473  0.0988  0.0973
  350PLSM   C5B 3867   4.427   3.319  12.678  0.3083  0.3209 -0.1778
  350PLSM   C6B 3868   4.253   2.960  12.526  0.1036  0.2963  0.0675
  351PLSM   NC3 3869   8.001   3.370  10.669 -0.2940 -0.0763  0.3000
  351PLSM   PO4 3870   7.688   3.631  10.753  0.1231 -0.2316  0.4160
  351PLSM   AM1 3871   7.680   3.371  11.041  0.0078 -0.2506 -0.2707
  351PLSM   AM2 3872   7.348   3.376  11.158 -0.2183  0.0956 -0.0294
  351PLSM   T1A 3873   7.654   2.974  11.359  0.1407 -0.1655  0.0752
  351PLSM   C2A 3874   7.416   2.650  11.657  0.2690  0.0127  0.2588
  351PLSM   C3A 3875   7.495   2.490  12.094  0.0694  0.1640 -0.2136
  351PLSM   C1B 3876   7.113   3.055  11.401  0.0455 -0.0102  0.0279
  351PLSM   C2B 3877   6.904   2.866  11.712  0.0463 -0.2076  0.0944
  351PLSM   C3B 3878   7.002   2.535  12.024  0.1093  0.2333 -0.0978
  351PLSM   C4B 3879   6.837   2.499  12.431 -0.0366 -0.2048  0.1163
  351PLSM   C5B 3880   6.549   2.497  12.694 -0.2258 -0.1336 -0.2278
  351PLSM   C6B 3881   6.203   2.693  12.907 -0.0124 -0.1124  0.1255
  352PLSM   NC3 3882   3.359   3.910   9.960 -0.0306  0.2523  0.2108
  352PLSM   PO4 3883   3.792   3.775   9.614  0.0756  0.0535 -0.2067
  352PLSM   AM1 3884   3.560   3.497   9.856 -0.0364  0.1730 -0.2393
  352PLSM   AM2 3885   3.378   3.246   9.773  0.1222  0.0385 -0.0399
  352PLSM   T1A 3886   3.359   3.457  10.204 -0.0543  0.5379  0.0270
  352PLSM   C2A 3887   3.142   3.617  10.601  0.0287  0.1639  0.2879
  352PLSM   C3A 3888   2.815   3.785  10.857 -0.0224  0.0626 -0.1259
  352PLSM   C1B 3889   3.627   3.017  10.195 -0.0561 -0.1985  0.1340
  352PLSM   C2B 3890   3.816   3.000  10.666  0.1758  0.0842 -0.1343
  352PLSM   C3B 3891   3.587   2.739  10.950  0.1039  0.1865 -0.0443
  352PLSM   C4B 3892   3.759   2.494  11.302 -0.0362  0.3321  0.0313
  352PLSM   C5B 3893   3.824   2.233  11.658  0.2853 -0.1246 -0.0393
  352PLSM   C6B 3894   3.718   2.283  12.056  0.2929 -0.0179 -0.0184
  353PLSM   NC3 3895   1.533   0.015   9.736 -0.1422  0.0950 -0.0959
  353PLSM   PO4 3896   1.413   0.112  10.185 -0.0361  0.1417 -0.1038
  353PLSM   AM1 3897   1.684   0.195  10.454  0.1769 -0.1425 -0.0096
  353PLSM   AM2 3898   1.975   0.085  10.552 -0.1249 -0.3553  0.0428
  353PLSM   T1A 3899   1.769   0.635  10.598 -0.0095 -0.2470  0.0576
  353PLSM   C2A 3900   2.075   0.922  10.821  0.0607  0.0802 -0.1741
  353PLSM   C3A 3901   2.370   1.231  10.610  0.4611  0.6318 -0.0649
  353PLSM   C1B 3902   1.724   0.034  10.925  0.0870 -0.2982  0.1782
  353PLSM   C2B 3903   1.988  -0.012  11.327  0.1645  0.1957 -0.1525
  353PLSM   C3B 3904   2.352  -0.109  11.504  0.0042  0.2266 -0.0187
  353PLSM   C4B 3905   2.384  -0.009  11.956 -0.3648  0.2571  0.2675
  353PLSM   C5B 3906   2.452  -0.042  12.435 -0.0682 -0.1579 -0.0223
  353PLSM   C6B 3907   2.463  -0.077  12.748 -0.2241  0.1735 -0.2108
  354PLSM   NC3 3908   1.807   1.701   9.659  0.3461 -0.5362  0.0699
  354PLSM   PO4 3909   1.604   1.933  10.031 -0.2782  0.0870  0.0538
  354PLSM   AM1 3910   1.592   1.878  10.535  0.2842  0.0581  0.3648
  354PLSM   AM2 3911   1.489   1.551  10.537  0.0952  0.0472 -0.0644
  354PLSM   T1A 3912   1.653   1.764  10.971 -0.1351 -0.1589  0.1899
  354PLSM   C2A 3913   1.708   1.707  11.378 -0.0078 -0.2624  0.1659
  354PLSM   C3A 3914   1.964   1.640  11.803 -0.3248 -0.0858  0.0522
  354PLSM   C1B 3915   1.683   1.263  10.771 -0.2382 -0.0589  0.2253
  354PLSM   C2B 3916   1.868   1.274  11.155 -0.3745  0.0290 -0.1210
  354PLSM   C3B 3917   2.088   1.316  11.448 -0.0113 -0.2104  0.0147
  354PLSM   C4B 3918   2.391   1.349  11.791  0.0558 -0.4461  0.2068
  354PLSM   C5B 3919   2.508   1.376  12.203 -0.1248  0.1097  0.1486
  354PLSM   C6B 3920   2.850   1.121  12.484 -0.3548  0.2893  0.0047
  355PLSM   NC3 3921   6.118   1.577  10.165  0.1166  0.0827 -0.0708
  355PLSM   PO4 3922   6.467   1.580  10.443  0.1949  0.1094  0.1058
  355PLSM   AM1 3923   6.379   1.623  10.852  0.1278  0.0297 -0.0972
  355PLSM   AM2 3924   6.656   1.477  10.913  0.3938 -0.2265 -0.0770
  355PLSM   T1A 3925   6.365   1.984  11.056  0.1118 -0.3097 -0.1198
  355PLSM   C2A 3926   6.259   2.141  11.429 -0.0251  0.2134  0.0388
  355PLSM   C3A 3927   6.049   2.236  11.871  0.0952  0.1364 -0.2736
  355PLSM   C1B 3928   6.609   1.635  11.313  0.0291 -0.1009 -0.1947
  355PLSM   C2B 3929   6.540   1.864  11.751  0.1991  0.1286  0.0660
  355PLSM   C3B 3930   6.315   1.911  12.158 -0.0581  0.1162  0.2343
  355PLSM   C4B 3931   6.068   1.939  12.438 -0.1947  0.1184 -0.1281
  355PLSM   C5B 3932   5.821   2.018  12.701  0.2018  0.0261  0.0143
  355PLSM   C6B 3933   5.386   1.977  12.656 -0.0827 -0.1146 -0.4183
  356PLSM   NC3 3934   7.343   3.872  11.050  0.0217 -0.4139 -0.0233
  356PLSM   PO4 3935   7.098   4.271  11.048  0.1322 -0.1021 -0.1492
  356PLSM   AM1 3936   6.912   3.947  11.326 -0.1863 -0.3445  0.4546
  356PLSM   AM2 3937   6.924   3.641  11.218  0.1519  0.0571 -0.1302
  356PLSM   T1A 3938   6.803   3.995  11.741  0.1788  0.1696  0.1427
  356PLSM   C2A 3939   6.766   3.805  12.211 -0.0737  0.2470 -0.1441
  356PLSM   C3A 3940   6.909   3.378  12.476  0.1351  0.5414 -0.2339
  356PLSM   C1B 3941   6.964   3.550  11.596 -0.0521 -0.4397 -0.1199
  356PLSM   C2B 3942   6.907   3.353  11.993  0.0208 -0.1648  0.1211
  356PLSM   C3B 3943   6.721   2.967  12.170  0.0868  0.0165  0.0496
  356PLSM   C4B 3944   6.333   2.789  12.122 -0.0017  0.1819  0.1469
  356PLSM   C5B 3945   5.862   2.664  12.058  0.1890  0.0487 -0.1126
  356PLSM   C6B 3946   5.514   2.868  12.222  0.1711 -0.1008 -0.1353
  357PLSM   NC3 3947   0.944   0.208  10.344  0.1258  0.0692  0.3141
  357PLSM   PO4 3948   0.792   0.702  10.535 -0.2359 -0.2382 -0.1615
  357PLSM   AM1 3949   1.035   0.775  10.991 -0.2310 -0.2104  0.1810
  357PLSM   AM2 3950   0.851   0.954  11.150  0.1795  0.0410  0.0825
  357PLSM   T1A 3951   1.214   0.762  11.427  0.0455  0.0828 -0.0814
  357PLSM   C2A 3952   1.466   0.545  11.770 -0.2530  0.2654  0.0903
  357PLSM   C3A 3953   1.843   0.200  11.758 -0.3250  0.3195  0.0695
  357PLSM   C1B 3954   0.873   1.131  11.496 -0.0102 -0.0712 -0.1754
  357PLSM   C2B 3955   1.205   1.007  11.858  0.1843 -0.0596  0.4598
  357PLSM   C3B 3956   1.462   0.772  12.216 -0.3505 -0.3352  0.0911
  357PLSM   C4B 3957   1.823   0.739  12.504  0.1436 -0.1642  0.0592
  357PLSM   C5B 3958   2.052   0.785  12.835  0.1617 -0.0916 -0.3002
  357PLSM   C6B 3959   2.035   1.048  13.205 -0.0545  0.1843 -0.3043
  358PLSM   NC3 3960   3.767   5.934  10.555  0.0159 -0.3815 -0.0553
  358PLSM   PO4 3961   4.072   6.210  10.386  0.0356  0.1228  0.0570
  358PLSM   AM1 3962   4.350   6.388  10.778 -0.2025 -0.0721 -0.1307
  358PLSM   AM2 3963   4.169   6.462  11.118  0.0599  0.0488 -0.1946
  358PLSM   T1A 3964   4.573   6.681  11.075  0.0429  0.1483 -0.0417
  358PLSM   C2A 3965   4.647   6.820  11.462  0.1271 -0.1673  0.1111
  358PLSM   C3A 3966   4.747   7.153  11.642 -0.0794  0.1852 -0.3527
  358PLSM   C1B 3967   4.250   6.481  11.594  0.5075  0.0616 -0.0352
  358PLSM   C2B 3968   4.127   6.651  12.000  0.0811 -0.1181 -0.1170
  358PLSM   C3B 3969   3.966   7.009  12.198 -0.0951  0.1741  0.0292
  358PLSM   C4B 3970   3.965   7.357  12.359 -0.0821  0.2777 -0.0631
  358PLSM   C5B 3971   3.642   7.632  12.565  0.2683 -0.1089  0.1704
  358PLSM   C6B 3972   3.507   7.872  12.903  0.5745  0.0251 -0.0614
  359PAPI    C1 3973   4.174   5.069  14.639  0.1383 -0.1959  0.1500
  359PAPI    C2 3974   4.135   5.085  15.037 -0.0642 -0.1669  0.1301
  359PAPI    C3 3975   4.497   5.121  14.870 -0.0015  0.0184  0.3014
  359PAPI   PO4 3976   3.941   5.091  14.599 -0.0584  0.0768 -0.2145
  359PAPI   GL1 3977   3.826   5.154  14.186 -0.0982  0.0405 -0.1845
  359PAPI   GL2 3978   3.596   5.463  14.092 -0.1731  0.0806 -0.4324
  359PAPI   D1A 3979   3.849   5.102  13.762 -0.2092 -0.0419 -0.2525
  359PAPI   D2A 3980   4.270   4.900  13.868  0.0909 -0.1633  0.1779
  359PAPI   D3A 3981   4.541   4.782  13.495  0.1272 -0.1625 -0.0933
  359PAPI   D4A 3982   4.187   4.974  13.368  0.0907  0.0846 -0.1728
  359PAPI   C5A 3983   3.929   4.937  13.041 -0.0968 -0.2895 -0.0329
  359PAPI   C1B 3984   3.271   5.530  13.798 -0.2601  0.0921 -0.2395
  359PAPI   C2B 3985   3.205   5.468  13.396  0.0371 -0.0282 -0.1488
  359PAPI   C3B 3986   3.200   5.569  12.983 -0.5098  0.0372 -0.0539
  359PAPI   C4B 3987   3.255   5.450  12.606 -0.1263  0.4095 -0.5898
  360PAPI    C1 3988   2.245   0.153  15.247 -0.0219 -0.1304 -0.1095
  360PAPI    C2 3989   2.430  -0.047  15.540 -0.0869 -0.1248 -0.0647
  360PAPI    C3 3990   2.366  -0.224  15.188  0.1255 -0.0813 -0.1266
  360PAPI   PO4 3991   2.350   0.410  15.167 -0.2283  0.1502 -0.0221
  360PAPI   GL1 3992   2.332   0.550  14.806  0.0477 -0.2684 -0.1622
  360PAPI   GL2 3993   2.467   0.720  14.527  0.0271  0.0715 -0.1473
  360PAPI   D1A 3994   2.402   0.265  14.397 -0.0043  0.0561  0.2590
  360PAPI   D2A 3995   2.405  -0.142  14.229  0.2772  0.1328 -0.2779
  360PAPI   D3A 3996   2.606  -0.477  14.069 -0.1243  0.0331  0.0614
  360PAPI   D4A 3997   2.341  -0.683  13.926 -0.1709  0.2670  0.2398
  360PAPI   C5A 3998   2.443  -0.800  13.475 -0.1325  0.3054 -0.0296
  360PAPI   C1B 3999   2.684   0.683  14.222 -0.0210 -0.0292  0.0584
  360PAPI   C2B 4000   2.860   0.681  13.788  0.0296 -0.1275 -0.1400
  360PAPI   C3B 4001   3.099   0.464  13.530 -0.1782 -0.3538 -0.3548
  360PAPI   C4B 4002   3.256   0.167  13.287  0.1165 -0.2174 -0.2138
  361PAPI    C1 4003   0.281   6.355  11.101  0.0856  0.0648  0.0228
  361PAPI    C2 4004   0.048   6.376  10.776  0.0097  0.2108  0.0857
  361PAPI    C3 4005   0.260   6.044  10.850  0.0907  0.2072 -0.1554
  361PAPI   PO4 4006   0.514   6.584  11.062  0.1489 -0.0625  0.0367
  361PAPI   GL1 4007   0.790   6.727  11.225  0.1942 -0.5030 -0.1026
  361PAPI   GL2 4008   0.817   7.023  11.450 -0.0011 -0.3715  0.0416
  361PAPI   D1A 4009   0.643   6.333  11.457  0.0009  0.0294 -0.1542
  361PAPI   D2A 4010   1.073   6.324  11.485  0.4314  0.1173  0.1576
  361PAPI   D3A 4011   1.097   6.095  11.838  0.2614  0.1334  0.0225
  361PAPI   D4A 4012   0.998   6.465  12.089 -0.0840 -0.0845 -0.1053
  361PAPI   C5A 4013   0.833   6.477  12.579 -0.0473  0.0531 -0.1677
  361PAPI   C1B 4014   0.882   6.930  11.894  0.1613 -0.2917 -0.1720
  361PAPI   C2B 4015   0.859   7.121  12.305 -0.0854  0.2702 -0.2988
  361PAPI   C3B 4016   0.683   7.494  12.553  0.0463 -0.1224  0.0808
  361PAPI   C4B 4017   0.444   7.495  12.877 -0.1105 -0.2637  0.2548
  362PAPI    C1 4018   6.446   5.771  10.652 -0.1237  0.0292 -0.0018
  362PAPI    C2 4019   6.419   5.640  10.275  0.0066 -0.4485  0.1473
  362PAPI    C3 4020   6.717   5.886  10.380 -0.4614  0.3172 -0.2253
  362PAPI   PO4 4021   6.226   5.929  10.780  0.2715 -0.1391  0.0360
  362PAPI   GL1 4022   6.216   6.015  11.188  0.2595  0.2476  0.2228
  362PAPI   GL2 4023   5.892   5.979  11.393  0.1434 -0.2636  0.2937
  362PAPI   D1A 4024   6.313   5.801  11.590 -0.1531  0.3614 -0.1275
  362PAPI   D2A 4025   6.348   5.448  11.651 -0.2991  0.0629 -0.0722
  362PAPI   D3A 4026   6.585   5.587  11.954  0.3609 -0.0654  0.0485
  362PAPI   D4A 4027   6.145   5.759  12.076 -0.2373 -0.2431  0.1990
  362PAPI   C5A 4028   6.062   5.729  12.453  0.4510  0.3588 -0.0800
  362PAPI   C1B 4029   5.844   6.049  11.752  0.0552 -0.2094 -0.0965
  362PAPI   C2B 4030   5.713   5.955  12.105 -0.0292 -0.0125 -0.0864
  362PAPI   C3B 4031   5.545   5.647  12.456 -0.2206 -0.2545  0.0137
  362PAPI   C4B 4032   5.323   5.304  12.495  0.0355  0.0029  0.0939
  363PAPS   CNO 4033   4.592   1.598  14.313  0.6393  0.1896  0.1689
  363PAPS   PO4 4034   4.586   1.258  14.261  0.0952  0.1627  0.0737
  363PAPS   GL1 4035   4.890   1.254  14.046  0.0969  0.1973  0.0648
  363PAPS   GL2 4036   4.995   1.485  13.933  0.0498  0.2106  0.0475
  363PAPS   D1A 4037   5.129   0.880  13.849  0.0235 -0.0079  0.3879
  363PAPS   D2A 4038   4.944   0.813  13.395 -0.1632  0.0851  0.0897
  363PAPS   D3A 4039   5.281   0.906  13.294 -0.2481  0.1253 -0.0155
  363PAPS   D4A 4040   5.481   1.002  12.906  0.3458  0.3157  0.1139
  363PAPS   C5A 4041   5.351   1.014  12.503 -0.3764  0.0951 -0.1944
  363PAPS   C1B 4042   5.290   1.353  13.643  0.2319  0.2804  0.3725
  363PAPS   C2B 4043   5.499   1.354  13.268 -0.0618  0.0628  0.5237
  363PAPS   C3B 4044   5.540   1.467  12.722 -0.0243  0.0163  0.2018
  363PAPS   C4B 4045   6.010   1.466  12.499 -0.0695  0.1408 -0.2343
  364PAPS   CNO 4046  -0.133   6.121  14.671 -0.0852 -0.1408  0.0504
  364PAPS   PO4 4047   0.110   5.780  14.744  0.1657  0.0337  0.0887
  364PAPS   GL1 4048   0.276   5.848  14.352  0.0075  0.0493  0.5265
  364PAPS   GL2 4049   0.475   5.553  14.283  0.1598  0.1126 -0.0645
  364PAPS   D1A 4050   0.458   6.113  14.138  0.3535 -0.1456 -0.0552
  364PAPS   D2A 4051   0.421   6.082  13.690 -0.0932 -0.3764 -0.4477
  364PAPS   D3A 4052   0.224   6.112  13.392  0.1427 -0.2057  0.0738
  364PAPS   D4A 4053   0.170   5.891  13.086 -0.0758  0.4576 -0.0141
  364PAPS   C5A 4054  -0.153   5.675  13.075 -0.0446  0.1013  0.0101
  364PAPS   C1B 4055   0.659   5.691  13.928 -0.1805 -0.0003 -0.0942
  364PAPS   C2B 4056   0.610   5.645  13.571 -0.0946 -0.0867  0.0268
  364PAPS   C3B 4057   0.629   5.798  13.210 -0.3244 -0.1297  0.3704
  364PAPS   C4B 4058   0.616   5.732  12.671 -0.3072  0.1344 -0.0715
  365PAPS   CNO 4059   3.302   0.452  14.886 -0.1119 -0.1212 -0.0440
  365PAPS   PO4 4060   3.536   0.619  14.483  0.0233 -0.2429  0.5412
  365PAPS   GL1 4061   3.326   0.314  14.297 -0.2754  0.2282  0.1102
  365PAPS   GL2 4062   2.911   0.270  14.398 -0.1047 -0.3392  0.0185
  365PAPS   D1A 4063   3.261   0.136  13.983 -0.0946 -0.0718 -0.0565
  365PAPS   D2A 4064   3.518  -0.109  13.922 -0.1619 -0.0124  0.3360
  365PAPS   D3A 4065   3.595  -0.145  13.481 -0.2529  0.2348  0.0444
  365PAPS   D4A 4066   3.915   0.118  13.307 -0.3371 -0.0801  0.0931
  365PAPS   C5A 4067   3.876   0.564  13.249  0.0137 -0.1801  0.0780
  365PAPS   C1B 4068   2.730   0.204  13.962  0.1184  0.3300  0.0008
  365PAPS   C2B 4069   2.613   0.197  13.608 -0.3913  0.0119  0.0173
  365PAPS   C3B 4070   2.742   0.197  13.213 -0.0118 -0.2797  0.1679
  365PAPS   C4B 4071   2.956   0.149  12.895 -0.0790  0.0586 -0.1650
  366PAPS   CNO 4072   6.527   2.891  14.964 -0.0083 -0.0434 -0.2216
  366PAPS   PO4 4073   6.177   2.779  14.788  0.2663  0.0617 -0.1744
  366PAPS   GL1 4074   6.355   2.664  14.302 -0.2002  0.0584 -0.2014
  366PAPS   GL2 4075   6.279   2.826  14.066  0.0824  0.0879 -0.0939
  366PAPS   D1A 4076   6.782   2.612  14.006  0.1265  0.3148  0.3766
  366PAPS   D2A 4077   6.511   2.601  13.688  0.5500 -0.1467  0.0476
  366PAPS   D3A 4078   6.485   2.247  13.609  0.0456  0.0070  0.1142
  366PAPS   D4A 4079   6.450   2.197  13.997  0.1044  0.0725  0.1868
  366PAPS   C5A 4080   6.726   2.094  14.302  0.1465 -0.1616 -0.0035
  366PAPS   C1B 4081   6.515   3.150  13.953 -0.4083 -0.3218 -0.2055
  366PAPS   C2B 4082   6.864   3.442  14.009  0.0926 -0.0783 -0.0231
  366PAPS   C3B 4083   6.938   3.835  14.244  0.1259  0.1968  0.2753
  366PAPS   C4B 4084   7.307   4.017  14.226 -0.2894  0.0554 -0.1349
  367PAPS   CNO 4085   6.848   3.242  10.357  0.1192  0.1941 -0.3110
  367PAPS   PO4 4086   7.188   3.400  10.653  0.1758 -0.1599  0.5509
  367PAPS   GL1 4087   6.874   3.086  10.893  0.1411 -0.0494 -0.1424
  367PAPS   GL2 4088   6.548   3.077  10.831 -0.0243 -0.0996 -0.0585
  367PAPS   D1A 4089   6.778   2.704  11.108 -0.0804  0.3003  0.5380
  367PAPS   D2A 4090   6.447   2.477  10.889 -0.0405  0.0660 -0.0290
  367PAPS   D3A 4091   6.904   2.414  10.673  0.0359  0.0121 -0.2377
  367PAPS   D4A 4092   7.263   2.341  10.846  0.2894 -0.1643 -0.2198
  367PAPS   C5A 4093   7.256   2.604  11.195  0.0326  0.3959 -0.3008
  367PAPS   C1B 4094   6.566   3.309  11.251 -0.2243 -0.0701 -0.4575
  367PAPS   C2B 4095   6.448   2.955  11.456 -0.0681 -0.2560 -0.2804
  367PAPS   C3B 4096   6.547   2.506  11.499 -0.1184 -0.0174 -0.1508
  367PAPS   C4B 4097   6.502   2.323  11.988  0.2008 -0.0512  0.1573
  368PAPS   CNO 4098   2.678   0.292   9.896 -0.2892  0.1536  0.3946
  368PAPS   PO4 4099   2.825   0.454  10.189  0.0164  0.0384 -0.2261
  368PAPS   GL1 4100   2.861   0.842  10.568 -0.0830  0.2133 -0.0962
  368PAPS   GL2 4101   2.593   0.828  10.724  0.1968  0.3231 -0.0929
  368PAPS   D1A 4102   2.920   1.305  10.663 -0.0596  0.3897 -0.0497
  368PAPS   D2A 4103   3.257   1.151  10.466 -0.1458 -0.1241  0.0250
  368PAPS   D3A 4104   3.255   1.358  10.074 -0.1349 -0.1796 -0.0324
  368PAPS   D4A 4105   3.649   1.476   9.872  0.0594  0.0873  0.2037
  368PAPS   C5A 4106   3.948   1.439  10.163 -0.0662  0.2714 -0.0890
  368PAPS   C1B 4107   2.866   1.017  11.058  0.0792 -0.1830 -0.0746
  368PAPS   C2B 4108   2.841   1.037  11.497  0.0255 -0.3751 -0.1715
  368PAPS   C3B 4109   2.757   0.950  11.808  0.1262 -0.0954 -0.1861
  368PAPS   C4B 4110   2.386   0.904  12.125 -0.1299  0.1353  0.1483
  369PAPS   CNO 4111   2.941   4.060   9.250  0.0973 -0.0827 -0.1358
  369PAPS   PO4 4112   3.370   3.805   9.014  0.3004  0.1556  0.0440
  369PAPS   GL1 4113   3.577   3.480   8.882  0.0324 -0.0444 -0.0644
  369PAPS   GL2 4114   3.701   3.333   9.270 -0.1502  0.2804  0.1133
  369PAPS   D1A 4115   3.974   3.459   8.707 -0.1342  0.0838  0.3317
  369PAPS   D2A 4116   4.063   3.028   8.527  0.1534 -0.2574  0.1387
  369PAPS   D3A 4117   4.226   2.794   8.197  0.5043  0.0143  0.0059
  369PAPS   D4A 4118   3.916   2.424   8.104  0.0732 -0.1848  0.3534
  369PAPS   C5A 4119   4.149   2.163   7.861  0.3017 -0.1083 -0.2501
  369PAPS   C1B 4120   3.862   3.008   8.982  0.0315 -0.1913 -0.1034
  369PAPS   C2B 4121   4.175   2.749   8.909 -0.0414  0.1549 -0.1164
  369PAPS   C3B 4122   4.417   2.468   8.669 -0.0206  0.1186 -0.1445
  369PAPS   C4B 4123   4.347   2.319   8.314 -0.3184  0.0345  0.0381
  370PAPS   CNO 4124   0.462   2.936  10.906  0.3863 -0.2772  0.0027
  370PAPS   PO4 4125   0.921   2.989  10.815 -0.0849  0.4047 -0.0947
  370PAPS   GL1 4126   0.818   2.787  11.188 -0.0120  0.0644 -0.2830
  370PAPS   GL2 4127   0.693   2.980  11.350  0.0829 -0.1351  0.1692
  370PAPS   D1A 4128   0.983   2.563  11.517  0.0873  0.0777  0.0690
  370PAPS   D2A 4129   1.439   2.613  11.483  0.1807  0.2357  0.2575
  370PAPS   D3A 4130   1.431   2.353  11.717  0.2274  0.2121 -0.0121
  370PAPS   D4A 4131   1.525   1.940  11.771  0.2196  0.0204 -0.0193
  370PAPS   C5A 4132   1.602   1.481  12.064  0.1468 -0.1165 -0.0322
  370PAPS   C1B 4133   0.536   3.040  11.795  0.0332 -0.0775 -0.1772
  370PAPS   C2B 4134   0.437   2.861  12.157 -0.0494  0.1885  0.0268
  370PAPS   C3B 4135   0.400   2.734  12.569  0.2846 -0.1234  0.0282
  370PAPS   C4B 4136   0.032   2.761  12.854  0.0419 -0.0949  0.3842
  371PAPE   NH3 4137   2.954   1.203  14.868 -0.1672  0.1016 -0.1490
  371PAPE   PO4 4138   3.299   1.342  14.557  0.4526 -0.2593  0.2696
  371PAPE   GL1 4139   3.369   1.047  14.232  0.1086  0.2791  0.2343
  371PAPE   GL2 4140   3.088   1.160  14.122 -0.4376  0.1699  0.3302
  371PAPE   D1A 4141   3.308   0.689  14.004 -0.1120  0.1458 -0.0797
  371PAPE   D2A 4142   3.721   0.482  13.985  0.1885 -0.1925 -0.2884
  371PAPE   D3A 4143   3.554   0.331  13.621 -0.2255 -0.2508 -0.0810
  371PAPE   D4A 4144   3.532   0.722  13.556 -0.1117  0.3361 -0.0501
  371PAPE   C5A 4145   3.517   0.956  13.156 -0.3726  0.0192  0.0356
  371PAPE   C1B 4146   3.180   1.234  13.740  0.1473 -0.0218  0.1273
  371PAPE   C2B 4147   3.061   0.938  13.368 -0.2568 -0.3362 -0.3148
  371PAPE   C3B 4148   2.970   0.756  13.046  0.0928 -0.2060  0.0823
  371PAPE   C4B 4149   3.205   0.782  12.683  0.0935 -0.1612  0.0674
  372PAPE   NH3 4150   2.798   4.316  14.370  0.3114  0.0272 -0.2383
  372PAPE   PO4 4151   3.120   4.625  14.522 -0.0734  0.1561  0.1830
  372PAPE   GL1 4152   2.846   4.791  14.180  0.0789 -0.2920  0.4048
  372PAPE   GL2 4153   2.957   4.613  14.048 -0.0284  0.0850 -0.2525
  372PAPE   D1A 4154   2.945   5.191  13.889 -0.0851 -0.0951  0.3612
  372PAPE   D2A 4155   2.767   5.573  13.789 -0.2424 -0.0982  0.2865
  372PAPE   D3A 4156   2.707   5.564  13.347 -0.0504  0.0982 -0.3093
  372PAPE   D4A 4157   2.297   5.703  13.386 -0.0934  0.0899  0.3490
  372PAPE   C5A 4158   1.906   5.739  13.545 -0.0794 -0.0339 -0.0643
  372PAPE   C1B 4159   2.759   4.760  13.685  0.4138  0.0954  0.1252
  372PAPE   C2B 4160   2.580   4.580  13.298 -0.4359  0.5315 -0.0816
  372PAPE   C3B 4161   2.483   4.621  12.883 -0.2004  0.1118  0.0051
  372PAPE   C4B 4162   2.298   4.401  12.528  0.1247  0.0942  0.0647
  373PAPE   NH3 4163   3.308   6.232  10.717 -0.4398 -0.3598  0.1645
  373PAPE   PO4 4164   3.431   5.878  10.877 -0.1997 -0.2048  0.0132
  373PAPE   GL1 4165   2.999   5.845  11.098  0.1280  0.0163 -0.1086
  373PAPE   GL2 4166   3.061   5.624  11.402  0.1008 -0.1313  0.1824
  373PAPE   D1A 4167   2.769   6.053  11.410  0.1102  0.2828  0.0136
  373PAPE   D2A 4168   2.954   6.376  11.647  0.2815 -0.1322 -0.2990
  373PAPE   D3A 4169   3.061   6.331  11.948  0.0835  0.1551 -0.0202
  373PAPE   D4A 4170   2.895   6.594  12.157 -0.2125 -0.3736  0.0239
  373PAPE   C5A 4171   2.982   6.697  12.585  0.1592  0.0151  0.1555
  373PAPE   C1B 4172   3.042   5.840  11.753 -0.0241 -0.1722  0.1256
  373PAPE   C2B 4173   2.646   6.056  11.891 -0.1157  0.0050 -0.1059
  373PAPE   C3B 4174   2.383   6.288  12.047 -0.3132 -0.0048  0.2740
  373PAPE   C4B 4175   2.303   6.527  12.336 -0.0249 -0.1045 -0.2322
  374PAPE   NH3 4176   0.948   3.721  10.869 -0.1441  0.1503 -0.0899
  374PAPE   PO4 4177   0.734   3.413  11.099  0.0842  0.2545 -0.3810
  374PAPE   GL1 4178   0.975   3.405  11.251 -0.0540 -0.1687 -0.0381
  374PAPE   GL2 4179   1.026   3.733  11.355 -0.5457  0.0389 -0.0588
  374PAPE   D1A 4180   0.950   3.412  11.738 -0.0075  0.0353 -0.0667
  374PAPE   D2A 4181   1.164   3.025  11.748  0.0387 -0.1773 -0.1221
  374PAPE   D3A 4182   1.639   2.961  11.764 -0.1825  0.1158  0.2486
  374PAPE   D4A 4183   1.408   2.703  12.051 -0.1387  0.1332 -0.3022
  374PAPE   C5A 4184   1.412   2.366  12.393  0.1478 -0.1897  0.0914
  374PAPE   C1B 4185   1.068   3.962  11.713  0.0154  0.0023 -0.1332
  374PAPE   C2B 4186   1.249   4.163  12.096  0.0307 -0.2653 -0.0590
  374PAPE   C3B 4187   1.306   4.506  12.388  0.0480 -0.1244  0.1623
  374PAPE   C4B 4188   1.498   4.854  12.601  0.1116 -0.4673 -0.0723
  375CHOL   ROH 4189   2.337   6.254  14.227  0.0409 -0.0095 -0.0558
  375CHOL    R1 4190   2.480   6.274  13.983  0.0440 -0.0220 -0.0543
  375CHOL    R2 4191   2.639   6.069  13.887  0.0578 -0.0195 -0.0318
  375CHOL    R3 4192   2.486   6.098  13.665  0.0615 -0.0492 -0.0392
  375CHOL    R4 4193   2.747   6.009  13.564  0.0181 -0.2096 -0.0113
  375CHOL    R5 4194   2.636   6.185  13.500  0.0941 -0.1879 -0.0847
  375CHOL    C1 4195   2.665   6.000  13.167 -0.0015 -0.3482 -0.0062
  375CHOL    C2 4196   2.763   5.917  12.850  0.1195  0.2743  0.1304
  376CHOL   ROH 4197   5.618   4.376  14.182 -0.0230 -0.1593  0.0095
  376CHOL    R1 4198   5.748   4.452  13.942  0.0275 -0.0362  0.0753
  376CHOL    R2 4199   5.785   4.278  13.730  0.1277  0.0543  0.0181
  376CHOL    R3 4200   5.659   4.473  13.589  0.1228  0.0799  0.0576
  376CHOL    R4 4201   5.707   4.261  13.394 -0.0073  0.0578  0.0485
  376CHOL    R5 4202   5.765   4.469  13.375  0.0390  0.0425  0.0163
  376CHOL    C1 4203   5.544   4.434  13.066 -0.0905  0.0839  0.1034
  376CHOL    C2 4204   5.214   4.491  12.775 -0.2662  0.2721 -0.2440
  377CHOL   ROH 4205   3.723   1.642  13.765 -0.0027 -0.1130  0.0572
  377CHOL    R1 4206   3.771   1.482  13.536 -0.0441 -0.0536  0.0058
  377CHOL    R2 4207   3.622   1.505  13.304 -0.1096 -0.0157  0.0466
  377CHOL    R3 4208   3.866   1.539  13.189 -0.1425  0.0426 -0.0047
  377CHOL    R4 4209   3.678   1.535  12.964 -0.1926  0.1285  0.0453
  377CHOL    R5 4210   3.855   1.410  12.988 -0.1847  0.1293 -0.0542
  377CHOL    C1 4211   3.939   1.584  12.658 -0.2719  0.2673 -0.0035
  377CHOL    C2 4212   4.034   1.505  12.294 -0.0900 -0.1698 -0.1933
  378CHOL   ROH 4213   2.251   1.568  14.043  0.0120 -0.2417  0.0193
  378CHOL    R1 4214   2.366   1.525  13.788 -0.0129 -0.1090 -0.0144
  378CHOL    R2 4215   2.218   1.442  13.570 -0.0584  0.1429 -0.0770
  378CHOL    R3 4216   2.326   1.662  13.454  0.0650  0.1719  0.0871
  378CHOL    R4 4217   2.289   1.472  13.233 -0.1027  0.3649 -0.0680
  378CHOL    R5 4218   2.473   1.575  13.286 -0.0202  0.2040 -0.0125
  378CHOL    C1 4219   2.431   1.697  12.928 -0.0127  0.5215  0.0913
  378CHOL    C2 4220   2.441   1.713  12.593  0.3618  0.0684  0.1750
  379CHOL   ROH 4221   1.436   3.296  14.253 -0.1300  0.2183 -0.0715
  379CHOL    R1 4222   1.384   3.355  13.981 -0.5406  0.1929 -0.0031
  379CHOL    R2 4223   1.484   3.204  13.774 -0.2023  0.6080 -0.1516
  379CHOL    R3 4224   1.222   3.189  13.700 -0.2413 -0.1994  0.0463
  379CHOL    R4 4225   1.372   3.123  13.457 -0.1738  0.5037 -0.1361
  379CHOL    R5 4226   1.218   3.277  13.477 -0.6942 -0.0027  0.1156
  379CHOL    C1 4227   1.061   3.063  13.203 -0.1937 -0.3149  0.0586
  379CHOL    C2 4228   0.984   3.059  12.767 -0.0687  0.0622  0.1822
  380CHOL   ROH 4229   3.209   2.357  13.584 -0.1299 -0.3252 -0.0099
  380CHOL    R1 4230   3.359   2.379  13.345 -0.1429 -0.4965 -0.0341
  380CHOL    R2 4231   3.256   2.311  13.097 -0.4116  0.0033 -0.0669
  380CHOL    R3 4232   3.333   2.564  13.032  0.2391 -0.1208  0.1446
  380CHOL    R4 4233   3.366   2.411  12.785 -0.3331  0.0141 -0.0369
  380CHOL    R5 4234   3.517   2.533  12.882  0.0772 -0.4819  0.0030
  380CHOL    C1 4235   3.502   2.705  12.542  0.3232 -0.0961  0.1792
  380CHOL    C2 4236   3.712   2.695  12.373 -0.2902 -0.0104 -0.1966
  381CHOL   ROH 4237   2.119   4.002  13.927  0.0022 -0.1162  0.0426
  381CHOL    R1 4238   2.112   3.915  13.658 -0.0967  0.0074  0.0051
  381CHOL    R2 4239   1.925   4.006  13.476  0.0910  0.4046  0.0103
  381CHOL    R3 4240   2.146   4.068  13.329  0.2266  0.0926  0.0723
  381CHOL    R4 4241   1.967   3.931  13.141 -0.0430  0.5612 -0.0440
  381CHOL    R5 4242   2.175   3.880  13.184 -0.1297  0.1284 -0.0628
  381CHOL    C1 4243   2.198   3.945  12.808  0.0062  0.3596 -0.0175
  381CHOL    C2 4244   2.187   3.896  12.315 -0.0372  0.2617 -0.0541
  382CHOL   ROH 4245   0.393   7.083  11.708  0.0587 -0.1958  0.1115
  382CHOL    R1 4246   0.441   7.089  11.987 -0.0314 -0.4063  0.1333
  382CHOL    R2 4247   0.369   7.304  12.146  0.3261 -0.3243  0.1928
  382CHOL    R3 4248   0.239   7.113  12.290 -0.1061 -0.1395  0.0659
  382CHOL    R4 4249   0.218   7.355  12.453  0.4147 -0.1785  0.2125
  382CHOL    R5 4250   0.295   7.162  12.517 -0.0082 -0.3963  0.1017
  382CHOL    C1 4251   0.009   7.206  12.766  0.0605  0.0800  0.1050
  382CHOL    C2 4252  -0.354   7.225  13.029  0.1644 -0.1171 -0.0011
  383CHOL   ROH 4253   1.754   6.383  11.162  0.0648  0.0172  0.0818
  383CHOL    R1 4254   1.573   6.447  11.370  0.0292  0.1149  0.0226
  383CHOL    R2 4255   1.620   6.379  11.634 -0.1524 -0.0238  0.0235
  383CHOL    R3 4256   1.580   6.644  11.676  0.0812  0.0018  0.0946
  383CHOL    R4 4257   1.445   6.512  11.901 -0.3016  0.0415 -0.1058
  383CHOL    R5 4258   1.357   6.658  11.764 -0.0029  0.1957 -0.1395
  383CHOL    C1 4259   1.306   6.839  12.096 -0.1692  0.1036 -0.1144
  383CHOL    C2 4260   1.316   6.763  12.488 -0.3052 -0.2775 -0.0898
  384CHOL   ROH 4261   6.013   5.433  14.412  0.0770 -0.0060 -0.0708
  384CHOL    R1 4262   5.846   5.462  14.185  0.0657 -0.1008 -0.0772
  384CHOL    R2 4263   5.860   5.681  14.016 -0.0854 -0.0636 -0.0567
  384CHOL    R3 4264   5.891   5.491  13.825  0.0693 -0.0246 -0.0684
  384CHOL    R4 4265   5.820   5.733  13.677 -0.4577 -0.1616 -0.0307
  384CHOL    R5 4266   5.721   5.539  13.664 -0.1459 -0.3232  0.0688
  384CHOL    C1 4267   5.826   5.585  13.300 -0.5294 -0.1821 -0.0265
  384CHOL    C2 4268   5.536   5.610  12.964  0.2158 -0.1288 -0.0577
  385CHOL   ROH 4269   0.954   6.333  14.271 -0.0905  0.2467 -0.1080
  385CHOL    R1 4270   0.943   6.156  14.050 -0.0506  0.1880 -0.0632
  385CHOL    R2 4271   0.870   6.239  13.797  0.0105  0.1237 -0.1008
  385CHOL    R3 4272   1.107   6.127  13.726  0.0199  0.0913 -0.0195
  385CHOL    R4 4273   0.937   6.097  13.489  0.1059  0.1477 -0.0916
  385CHOL    R5 4274   1.046   5.938  13.592  0.0389  0.1163 -0.0655
  385CHOL    C1 4275   1.199   5.909  13.244  0.1702  0.1310 -0.0099
  385CHOL    C2 4276   1.280   5.931  12.887 -0.0516 -0.0232 -0.0412
  386CHOL   ROH 4277   0.316   2.427  11.091  0.0626 -0.0325  0.0091
  386CHOL    R1 4278   0.502   2.403  11.302  0.1391 -0.1750 -0.0735
  386CHOL    R2 4279   0.462   2.519  11.550  0.4394  0.0484 -0.1269
  386CHOL    R3 4280   0.503   2.266  11.639  0.1066  0.0387  0.0167
  386CHOL    R4 4281   0.498   2.430  11.882  0.5656  0.2363 -0.0880
  386CHOL    R5 4282   0.655   2.291  11.823  0.3032 -0.0641 -0.1241
  386CHOL    C1 4283   0.558   2.140  12.159  0.3266  0.3366  0.0695
  386CHOL    C2 4284   0.498   2.215  12.495 -0.1264  0.2783  0.0815
  387CHOL   ROH 4285   5.900   0.476  14.159 -0.2435 -0.1117  0.0331
  387CHOL    R1 4286   6.014   0.313  13.957 -0.2538  0.0867 -0.1348
  387CHOL    R2 4287   5.999   0.377  13.689 -0.0290  0.4983 -0.0556
  387CHOL    R3 4288   6.269   0.351  13.700 -0.0547  0.2516  0.0811
  387CHOL    R4 4289   6.216   0.472  13.437  0.1835  0.3502  0.0683
  387CHOL    R5 4290   6.332   0.291  13.476  0.0031  0.2335  0.0988
  387CHOL    C1 4291   6.596   0.504  13.301  0.2831  0.0324  0.2687
  387CHOL    C2 4292   6.816   0.750  13.202 -0.1841  0.1442 -0.0390
  388CHOL   ROH 4293   4.449   0.391  13.947  0.1435 -0.0083 -0.0192
  388CHOL    R1 4294   4.423   0.468  13.676  0.1570  0.0714  0.0023
  388CHOL    R2 4295   4.636   0.469  13.501  0.1219 -0.0846 -0.0376
  388CHOL    R3 4296   4.473   0.311  13.351 -0.0500  0.0933 -0.0425
  388CHOL    R4 4297   4.673   0.411  13.162 -0.0022 -0.0238 -0.0625
  388CHOL    R5 4298   4.456   0.424  13.141 -0.0005  0.1678 -0.0095
  388CHOL    C1 4299   4.540   0.229  12.825 -0.2359  0.1785 -0.0815
  388CHOL    C2 4300   4.432  -0.060  12.537  0.1228 -0.1889 -0.0748
  389CHOL   ROH 4301   1.820   0.650  14.597  0.1572 -0.3039  0.0660
  389CHOL    R1 4302   1.992   0.582  14.383  0.2337 -0.2256  0.1014
  389CHOL    R2 4303   1.967   0.347  14.240  0.2516 -0.1526 -0.0288
  389CHOL    R3 4304   1.957   0.515  14.027  0.3659 -0.0414  0.0532
  389CHOL    R4 4305   2.056   0.262  13.918  0.0265 -0.1087 -0.1040
  389CHOL    R5 4306   2.150   0.458  13.897  0.2486 -0.2085 -0.0477
  389CHOL    C1 4307   2.100   0.370  13.529  0.0027  0.0211 -0.0710
  389CHOL    C2 4308   2.242   0.106  13.242 -0.2798 -0.0638  0.2136
  390CHOL   ROH 4309   1.460   4.947  14.093 -0.0159  0.1327  0.0954
  390CHOL    R1 4310   1.386   5.104  13.870 -0.0565  0.1619  0.1291
  390CHOL    R2 4311   1.453   5.372  13.848  0.1965  0.0930  0.0167
  390CHOL    R3 4312   1.558   5.292  13.610 -0.0941 -0.0656 -0.0640
  390CHOL    R4 4313   1.448   5.558  13.557 -0.0298 -0.0380 -0.0661
  390CHOL    R5 4314   1.406   5.376  13.446 -0.2344 -0.0711  0.0609
  390CHOL    C1 4315   1.545   5.592  13.165 -0.4344 -0.2632 -0.1901
  390CHOL    C2 4316   1.891   5.651  13.000  0.1079 -0.0416  0.2751
  391CHOL   ROH 4317   6.936   5.243  11.817  0.1381  0.0475 -0.1351
  391CHOL    R1 4318   6.872   5.247  12.093  0.0243  0.0964 -0.1612
  391CHOL    R2 4319   6.766   5.028  12.224  0.0413  0.0957 -0.1482
  391CHOL    R3 4320   6.977   5.067  12.391 -0.0398  0.2050 -0.0718
  391CHOL    R4 4321   6.803   4.881  12.535 -0.1458  0.3433 -0.0062
  391CHOL    R5 4322   6.880   5.070  12.610 -0.1584  0.3987 -0.1219
  391CHOL    C1 4323   7.022   4.832  12.872 -0.3309  0.5901  0.1482
  391CHOL    C2 4324   7.062   4.754  13.228  0.3239 -0.1104 -0.3572
  392CHOL   ROH 4325   5.297   4.704  14.043 -0.0251 -0.0737  0.1259
  392CHOL    R1 4326   5.207   4.821  13.802 -0.0114 -0.0994  0.1085
  392CHOL    R2 4327   5.284   4.728  13.553 -0.0704 -0.1839  0.1222
  392CHOL    R3 4328   5.016   4.715  13.511 -0.0800 -0.1019  0.1541
  392CHOL    R4 4329   5.135   4.658  13.250 -0.1300 -0.0010  0.1082
  392CHOL    R5 4330   4.985   4.810  13.294 -0.0896  0.0125  0.2043
  392CHOL    C1 4331   4.796   4.605  13.033 -0.1736  0.1824  0.1298
  392CHOL    C2 4332   4.395   4.827  12.886 -0.1176  0.3012 -0.4102
  393CHOL   ROH 4333   1.015   1.920  14.341 -0.2427  0.1889  0.0950
  393CHOL    R1 4334   0.866   1.803  14.131 -0.1421  0.2282 -0.0010
  393CHOL    R2 4335   0.930   1.838  13.864  0.0795  0.1539  0.0341
  393CHOL    R3 4336   0.929   1.566  13.862 -0.0483  0.1548  0.0872
  393CHOL    R4 4337   0.859   1.643  13.588 -0.1025  0.1213  0.1035
  393CHOL    R5 4338   0.747   1.509  13.717 -0.1181  0.2036  0.1635
  393CHOL    C1 4339   0.817   1.274  13.425 -0.3286  0.1032  0.1938
  393CHOL    C2 4340   1.062   1.019  13.150  0.3709 -0.0564  0.0952
  394CHOL   ROH 4341   4.584   2.967  13.850  0.0660  0.1173  0.0847
  394CHOL    R1 4342   4.714   2.786  13.676  0.2958  0.0317  0.3415
  394CHOL    R2 4343   4.712   2.815  13.401  0.0966 -0.4534  0.2893
  394CHOL    R3 4344   4.982   2.801  13.430  0.1494  0.0689  0.1783
  394CHOL    R4 4345   4.940   2.833  13.142 -0.0469  0.0178  0.1845
  394CHOL    R5 4346   5.056   2.677  13.240  0.3080  0.2208  0.1292
  394CHOL    C1 4347   5.326   2.830  13.019 -0.0809  0.7825  0.0193
  394CHOL    C2 4348   5.545   2.932  12.783  0.1195 -0.0998 -0.1298
  395CHOL   ROH 4349   2.202   0.411  10.843 -0.0117  0.0608 -0.0724
  395CHOL    R1 4350   1.980   0.462  11.010  0.0347 -0.1170  0.0494
  395CHOL    R2 4351   1.999   0.469  11.286  0.2235  0.0932  0.0401
  395CHOL    R3 4352   1.887   0.714  11.255 -0.1149 -0.0686 -0.0574
  395CHOL    R4 4353   1.869   0.660  11.542  0.3390  0.1937  0.0226
  395CHOL    R5 4354   1.705   0.717  11.411  0.0904 -0.1342  0.1845
  395CHOL    C1 4355   1.688   1.003  11.663  0.0886  0.1003 -0.0791
  395CHOL    C2 4356   1.552   1.312  11.600 -0.2200  0.1762  0.0601
  396CHOL   ROH 4357   7.101   4.763  11.711 -0.0730  0.3623 -0.0508
  396CHOL    R1 4358   7.137   4.834  11.982 -0.0746  0.1418  0.0105
  396CHOL    R2 4359   7.046   4.677  12.191 -0.0561 -0.0416 -0.1133
  396CHOL    R3 4360   7.305   4.694  12.273 -0.0561 -0.0849 -0.1083
  396CHOL    R4 4361   7.160   4.592  12.506 -0.0930  0.0425 -0.0781
  396CHOL    R5 4362   7.290   4.766  12.501 -0.0446  0.0019 -0.1365
  396CHOL    C1 4363   7.468   4.559  12.767 -0.1145  0.0508 -0.0528
  396CHOL    C2 4364   7.649   4.388  12.934 -0.1156  0.2453  0.1153
  397CHOL   ROH 4365   0.259   1.753  14.359 -0.1908  0.1253 -0.0032
  397CHOL    R1 4366   0.444   1.865  14.176 -0.1227  0.0202 -0.0013
  397CHOL    R2 4367   0.458   1.785  13.912 -0.1466 -0.0075  0.0004
  397CHOL    R3 4368   0.426   2.050  13.863 -0.0149  0.0052 -0.0152
  397CHOL    R4 4369   0.506   1.937  13.605  0.0136 -0.0260  0.0162
  397CHOL    R5 4370   0.600   2.104  13.708  0.0527 -0.0693  0.0400
  397CHOL    C1 4371   0.503   2.274  13.381  0.2305 -0.0249  0.0107
  397CHOL    C2 4372   0.375   2.453  13.090  0.0235 -0.1103  0.1828
  398CHOL   ROH 4373   7.295   6.040  14.152  0.0035  0.2932 -0.1321
  398CHOL    R1 4374   7.418   5.965  13.908 -0.0703  0.1445 -0.1245
  398CHOL    R2 4375   7.574   5.737  13.884 -0.1129  0.1085 -0.0428
  398CHOL    R3 4376   7.402   5.682  13.680 -0.1720  0.0250  0.0282
  398CHOL    R4 4377   7.598   5.465  13.673 -0.0218  0.1611 -0.1019
  398CHOL    R5 4378   7.542   5.593  13.507 -0.1907  0.1524 -0.0541
  398CHOL    C1 4379   7.452   5.254  13.359 -0.0242  0.1133 -0.0696
  398CHOL    C2 4380   7.538   4.905  13.093 -0.1131  0.0216  0.1462
  399CHOL   ROH 4381   1.438   2.185  13.971  0.1278  0.0508 -0.1798
  399CHOL    R1 4382   1.356   2.187  13.700  0.1601 -0.1693 -0.1917
  399CHOL    R2 4383   1.236   1.969  13.580 -0.3023 -0.0962  0.1246
  399CHOL    R3 4384   1.043   2.150  13.518  0.0874  0.2447 -0.1631
  399CHOL    R4 4385   1.040   1.957  13.296 -0.4703 -0.2720  0.2446
  399CHOL    R5 4386   1.059   2.174  13.280  0.0421 -0.3226 -0.2435
  399CHOL    C1 4387   0.743   2.120  13.073 -0.2023 -0.0543  0.0445
  399CHOL    C2 4388   0.408   1.955  12.987  0.2521 -0.0266  0.1852
  400CHOL   ROH 4389   3.264   0.253  10.612  0.0209  0.0808 -0.0804
  400CHOL    R1 4390   3.249   0.298  10.891  0.0826  0.1180 -0.0824
  400CHOL    R2 4391   3.125   0.520  11.000 -0.0719  0.0323 -0.0764
  400CHOL    R3 4392   2.986   0.334  11.140  0.1398 -0.0655  0.0056
  400CHOL    R4 4393   2.930   0.586  11.278  0.1539 -0.1243  0.1218
  400CHOL    R5 4394   3.006   0.403  11.368  0.3196 -0.1149  0.0060
  400CHOL    C1 4395   2.686   0.448  11.571  0.4842 -0.3073  0.3142
  400CHOL    C2 4396   2.316   0.368  11.621  0.2198  0.0824  0.2556
  401CHOL   ROH 4397   3.980   4.120   7.898 -0.1304  0.0064  0.0920
  401CHOL    R1 4398   4.054   4.033   7.639 -0.0621  0.0021  0.1130
  401CHOL    R2 4399   4.100   3.767   7.578 -0.1217 -0.0085  0.1112
  401CHOL    R3 4400   3.916   3.813   7.383 -0.0370  0.0630  0.0471
  401CHOL    R4 4401   4.045   3.563   7.305 -0.2401 -0.0885  0.1936
  401CHOL    R5 4402   4.023   3.741   7.182 -0.0546 -0.1256  0.1045
  401CHOL    C1 4403   3.841   3.488   6.963 -0.2295 -0.0681  0.1814
  401CHOL    C2 4404   3.886   3.671   6.645  0.1208  0.0601 -0.0841
  402CHOL   ROH 4405   4.059   0.210  11.472  0.1289  0.0241 -0.0719
  402CHOL    R1 4406   3.829   0.246  11.632  0.1996 -0.0943  0.0592
  402CHOL    R2 4407   3.842   0.279  11.905  0.3462  0.0081  0.0424
  402CHOL    R3 4408   3.698   0.504  11.854  0.1454 -0.1155  0.0518
  402CHOL    R4 4409   3.699   0.481  12.147  0.1403 -0.1419  0.0492
  402CHOL    R5 4410   3.524   0.502  12.018  0.1317 -0.2889  0.0365
  402CHOL    C1 4411   3.482   0.811  12.239 -0.1680 -0.3453  0.0621
  402CHOL    C2 4412   3.557   1.267  12.308  0.0856 -0.1574 -0.1532
  403CHOL   ROH 4413   0.521   5.324  11.472 -0.2777  0.0464 -0.1127
  403CHOL    R1 4414   0.628   5.236  11.719 -0.1006  0.1103 -0.1650
  403CHOL    R2 4415   0.481   5.091  11.902  0.0005  0.2337  0.0204
  403CHOL    R3 4416   0.688   4.916  11.883 -0.0749  0.1557 -0.0864
  403CHOL    R4 4417   0.582   4.877  12.154 -0.0909  0.0296 -0.1143
  403CHOL    R5 4418   0.789   4.920  12.100 -0.0738 -0.0263 -0.0842
  403CHOL    C1 4419   0.835   4.588  12.282 -0.2149 -0.1623 -0.2930
  403CHOL    C2 4420   0.710   4.396  12.643  0.0509  0.2266  0.0972
  404CHOL   ROH 4421   3.231   4.107  10.663 -0.0724  0.0396 -0.0408
  404CHOL    R1 4422   3.327   3.964  10.888  0.1295 -0.2468 -0.2978
  404CHOL    R2 4423   3.193   3.961  11.131  0.7437  0.1406  0.0829
  404CHOL    R3 4424   3.207   3.692  11.098 -0.1208  0.0808 -0.0093
  404CHOL    R4 4425   3.249   3.734  11.385  0.5455 -0.0955 -0.0819
  404CHOL    R5 4426   3.378   3.622  11.250 -0.0318 -0.4697 -0.3472
  404CHOL    C1 4427   3.294   3.349  11.503 -0.3815 -0.2891 -0.2645
  404CHOL    C2 4428   3.406   3.062  11.735  0.0469  0.0264 -0.1299
  405CHOL   ROH 4429   7.082   0.580  11.042  0.1102  0.2405 -0.1289
  405CHOL    R1 4430   6.978   0.496  11.292  0.0302  0.3118 -0.1395
  405CHOL    R2 4431   7.132   0.365  11.480 -0.0787  0.2162 -0.1296
  405CHOL    R3 4432   7.046   0.565  11.643  0.0359  0.2684 -0.1292
  405CHOL    R4 4433   7.105   0.343  11.824  0.0116  0.2496 -0.1187
  405CHOL    R5 4434   6.918   0.454  11.812  0.0388  0.3203 -0.0822
  405CHOL    C1 4435   7.008   0.518  12.177  0.1718  0.3181 -0.1122
  405CHOL    C2 4436   7.209   0.758  12.166  0.2250 -0.1329  0.2401
  406CHOL   ROH 4437   1.309   3.041  11.058  0.2487  0.3167 -0.1856
  406CHOL    R1 4438   1.371   3.124  11.321  0.0825  0.1926 -0.1056
  406CHOL    R2 4439   1.585   3.289  11.378  0.0878  0.1074  0.1157
  406CHOL    R3 4440   1.394   3.441  11.499  0.0454  0.1141  0.0423
  406CHOL    R4 4441   1.646   3.518  11.630  0.0137  0.1462  0.0991
  406CHOL    R5 4442   1.463   3.450  11.728 -0.0125  0.1486  0.0615
  406CHOL    C1 4443   1.502   3.794  11.890 -0.0693  0.1750  0.0206
  406CHOL    C2 4444   1.672   3.864  12.244  0.1082  0.0502  0.0455
  407CHOL   ROH 4445   2.028   1.628  10.717 -0.0763 -0.1344  0.0338
  407CHOL    R1 4446   2.191   1.579  10.943  0.0651  0.0193 -0.0309
  407CHOL    R2 4447   2.377   1.762  11.035 -0.0609  0.1986 -0.1084
  407CHOL    R3 4448   2.242   1.731  11.270  0.0558  0.0753 -0.0574
  407CHOL    R4 4449   2.488   1.873  11.343 -0.0887  0.3692 -0.1603
  407CHOL    R5 4450   2.413   1.689  11.432  0.1576  0.2975 -0.1088
  407CHOL    C1 4451   2.426   1.910  11.742  0.0047  0.3528 -0.1425
  407CHOL    C2 4452   2.305   1.784  12.116 -0.1318  0.1504 -0.5522
  408CHOL   ROH 4453   6.959   2.140  13.856 -0.2205 -0.0339 -0.0412
  408CHOL    R1 4454   7.014   2.023  13.604  0.1077  0.1806 -0.0753
  408CHOL    R2 4455   6.814   1.936  13.434  0.3329 -0.2896 -0.1162
  408CHOL    R3 4456   6.941   2.099  13.256 -0.0657  0.1060 -0.0557
  408CHOL    R4 4457   6.763   1.932  13.092  0.2724 -0.2105 -0.1086
  408CHOL    R5 4458   6.978   1.960  13.065  0.2144  0.2933 -0.1423
  408CHOL    C1 4459   6.852   2.083  12.726 -0.1371  0.2070 -0.0475
  408CHOL    C2 4460   6.569   1.989  12.587 -0.1376 -0.0207 -0.0766
  409CHOL   ROH 4461   0.793   0.180  14.262 -0.2975  0.0558 -0.1096
  409CHOL    R1 4462   1.005   0.191  14.075 -0.1982  0.0459 -0.0030
  409CHOL    R2 4463   0.996   0.058  13.832 -0.0568 -0.0029 -0.0003
  409CHOL    R3 4464   1.050   0.305  13.733 -0.0436 -0.0075  0.0038
  409CHOL    R4 4465   1.096   0.124  13.508  0.0119  0.0224  0.0283
  409CHOL    R5 4466   1.236   0.272  13.586 -0.0220  0.0167  0.0473
  409CHOL    C1 4467   1.205   0.394  13.226  0.0643  0.0326  0.0487
  409CHOL    C2 4468   1.182   0.426  12.882  0.0029  0.4417  0.4661
  410CHOL   ROH 4469   6.450   3.830  11.406  0.2243  0.0259  0.1914
  410CHOL    R1 4470   6.329   3.690  11.620  0.0849 -0.0042  0.0950
  410CHOL    R2 4471   6.418   3.443  11.707 -0.0075 -0.0443  0.0815
  410CHOL    R3 4472   6.432   3.568  11.948 -0.1079 -0.1048  0.1188
  410CHOL    R4 4473   6.370   3.289  12.012  0.0009 -0.1465  0.0313
  410CHOL    R5 4474   6.259   3.464  12.078 -0.0871 -0.2137  0.0584
  410CHOL    C1 4475   6.354   3.316  12.416 -0.0885 -0.2629  0.0370
  410CHOL    C2 4476   6.484   2.951  12.590  0.0306 -0.1529 -0.1023
  411CHOL   ROH 4477   5.524   2.402  13.812  0.0271  0.0021 -0.0063
  411CHOL    R1 4478   5.588   2.320  13.549 -0.1049 -0.0440 -0.0251
  411CHOL    R2 4479   5.424   2.372  13.333 -0.0859  0.1573  0.0044
  411CHOL    R3 4480   5.650   2.482  13.229  0.0209 -0.0786 -0.0180
  411CHOL    R4 4481   5.495   2.397  12.996 -0.2517  0.3929 -0.0148
  411CHOL    R5 4482   5.702   2.345  13.040 -0.3007  0.0326 -0.1910
  411CHOL    C1 4483   5.748   2.515  12.702 -0.2481  0.3087 -0.0469
  411CHOL    C2 4484   6.073   2.446  12.443 -0.0499 -0.0514 -0.1768
  412CHOL   ROH 4485   3.553   3.826  14.130  0.1587 -0.3184  0.0749
  412CHOL    R1 4486   3.505   3.900  13.861  0.0742 -0.1927  0.1247
  412CHOL    R2 4487   3.647   4.100  13.734 -0.0565 -0.0467  0.2150
  412CHOL    R3 4488   3.694   3.905  13.550  0.0182  0.0848  0.0914
  412CHOL    R4 4489   3.750   4.156  13.409  0.0517  0.1990  0.2887
  412CHOL    R5 4490   3.615   3.998  13.344  0.0803  0.2321  0.1282
  412CHOL    C1 4491   3.854   4.006  13.047  0.1849  0.4655  0.2157
  412CHOL    C2 4492   3.778   4.070  12.689 -0.0419 -0.6465 -0.0990
  413CHOL   ROH 4493   4.777   1.275  13.525 -0.0610  0.1595 -0.0827
  413CHOL    R1 4494   4.861   1.408  13.289  0.1367  0.0421 -0.0815
  413CHOL    R2 4495   5.021   1.286  13.099  0.0606 -0.1534 -0.0301
  413CHOL    R3 4496   4.821   1.360  12.930  0.1732  0.0331 -0.0829
  413CHOL    R4 4497   5.013   1.219  12.760 -0.0183 -0.3324  0.0066
  413CHOL    R5 4498   4.933   1.419  12.727  0.2651 -0.2387 -0.1105
  413CHOL    C1 4499   4.822   1.250  12.404  0.0414 -0.2616 -0.0217
  413CHOL    C2 4500   4.548   0.943  12.198 -0.0772  0.2208  0.6135
  414CHOL   ROH 4501   3.273   5.797   7.424 -0.3980  0.2300 -0.2392
  414CHOL    R1 4502   3.381   5.604   7.248 -0.2659  0.1920 -0.1194
  414CHOL    R2 4503   3.265   5.544   7.005 -0.1232  0.0922 -0.1657
  414CHOL    R3 4504   3.513   5.600   6.909 -0.0807  0.1074 -0.0472
  414CHOL    R4 4505   3.383   5.449   6.694  0.0063  0.1647 -0.1392
  414CHOL    R5 4506   3.576   5.404   6.786 -0.0349  0.1363 -0.0689
  414CHOL    C1 4507   3.684   5.446   6.423  0.1216  0.2212 -0.0126
  414CHOL    C2 4508   3.736   5.187   6.055  0.2886 -0.0480  0.1020
  415CHOL   ROH 4509   2.867   6.175  14.252  0.0238  0.2118 -0.0034
  415CHOL    R1 4510   3.085   6.193  14.073  0.0208  0.1033 -0.0181
  415CHOL    R2 4511   3.130   6.007  13.874  0.0486 -0.0475  0.1298
  415CHOL    R3 4512   3.129   6.227  13.713  0.0174 -0.1737 -0.0469
  415CHOL    R4 4513   3.189   6.003  13.533 -0.1877 -0.3429  0.0873
  415CHOL    R5 4514   3.306   6.186  13.556 -0.1034 -0.3627 -0.1394
  415CHOL    C1 4515   3.224   6.206  13.184 -0.3546 -0.6333 -0.1034
  415CHOL    C2 4516   3.120   6.252  12.798 -0.1690 -0.0330 -0.0461
  416CHOL   ROH 4517   0.692   4.510  11.836 -0.0446 -0.0229  0.0079
  416CHOL    R1 4518   0.975   4.512  11.826 -0.0343 -0.1816  0.2028
  416CHOL    R2 4519   1.120   4.734  11.746  0.1322 -0.3695 -0.0325
  416CHOL    R3 4520   1.243   4.699  11.985 -0.0554 -0.0741  0.1137
  416CHOL    R4 4521   1.438   4.845  11.823  0.1442 -0.4365  0.0151
  416CHOL    R5 4522   1.472   4.658  11.929 -0.0375 -0.2981  0.3315
  416CHOL    C1 4523   1.739   4.876  12.093 -0.0250 -0.1982  0.1800
  416CHOL    C2 4524   2.113   4.608  12.055 -0.1196  0.2408 -0.0862
  417CHOL   ROH 4525  -0.208   7.182  14.582 -0.0908 -0.0485  0.1456
  417CHOL    R1 4526  -0.055   7.050  14.384 -0.0947  0.0063  0.1055
  417CHOL    R2 4527  -0.168   6.938  14.158 -0.1056  0.0229  0.1027
  417CHOL    R3 4528   0.014   7.094  14.029 -0.1470  0.0719  0.1033
  417CHOL    R4 4529  -0.071   6.897  13.829  0.0979 -0.1162  0.1783
  417CHOL    R5 4530   0.134   6.941  13.889  0.0365  0.0666  0.2618
  417CHOL    C1 4531   0.157   7.020  13.516  0.1776 -0.1513  0.2229
  417CHOL    C2 4532   0.276   6.918  13.182  0.1480  0.2249  0.0305
  418CHOL   ROH 4533   4.499   6.023  11.188 -0.1248 -0.1954 -0.0955
  418CHOL    R1 4534   4.558   5.883  11.427 -0.1236 -0.2163 -0.1070
  418CHOL    R2 4535   4.427   5.935  11.665  0.0281 -0.0844 -0.0475
  418CHOL    R3 4536   4.378   5.667  11.658 -0.1904 -0.0457  0.0019
  418CHOL    R4 4537   4.415   5.730  11.943  0.1184 -0.0632 -0.0292
  418CHOL    R5 4538   4.520   5.577  11.828 -0.1057 -0.1518 -0.1235
  418CHOL    C1 4539   4.362   5.360  12.099 -0.0342 -0.0143  0.0280
  418CHOL    C2 4540   4.541   5.343  12.469  0.0357  0.0213 -0.1015
  419CHOL   ROH 4541   3.454   0.769  10.760 -0.1514  0.2429 -0.3222
  419CHOL    R1 4542   3.328   0.971  10.913 -0.1458  0.2795 -0.3648
  419CHOL    R2 4543   3.339   0.978  11.188 -0.4958  0.1025 -0.3381
  419CHOL    R3 4544   3.433   1.229  11.147 -0.1811  0.0338 -0.0737
  419CHOL    R4 4545   3.281   1.247  11.397 -0.5682  0.0648 -0.3101
  419CHOL    R5 4546   3.255   1.373  11.220 -0.1617  0.1727 -0.2974
  419CHOL    C1 4547   3.336   1.640  11.480 -0.3151 -0.0216 -0.0456
  419CHOL    C2 4548   2.971   1.803  11.515 -0.0248 -0.2029 -0.1899
  420CHOL   ROH 4549   1.397   2.777  12.587 -0.2408 -0.0636 -0.0698
  420CHOL    R1 4550   1.437   3.054  12.544 -0.0138 -0.1133 -0.1978
  420CHOL    R2 4551   1.424   3.170  12.294 -0.1528 -0.1797 -0.2271
  420CHOL    R3 4552   1.243   3.333  12.414  0.1215  0.0304 -0.0910
  420CHOL    R4 4553   1.263   3.434  12.140 -0.1649 -0.1578 -0.1758
  420CHOL    R5 4554   1.289   3.550  12.323  0.1585 -0.0607 -0.2822
  420CHOL    C1 4555   1.000   3.742  12.163  0.0856  0.0522 -0.0183
  420CHOL    C2 4556   0.793   4.023  12.340 -0.3255  0.4237  0.0341
  421CHOL   ROH 4557   6.062   1.473  11.289 -0.1369 -0.0245  0.0851
  421CHOL    R1 4558   5.980   1.520  11.556 -0.0573  0.0990  0.0888
  421CHOL    R2 4559   6.024   1.760  11.685 -0.2238  0.2424 -0.1117
  421CHOL    R3 4560   5.756   1.750  11.727 -0.1964  0.0174  0.0164
  421CHOL    R4 4561   5.873   1.769  11.996 -0.0855  0.0464 -0.0371
  421CHOL    R5 4562   5.732   1.618  11.926  0.0027 -0.0486 -0.0035
  421CHOL    C1 4563   5.532   1.764  12.216  0.0207 -0.2790  0.1267
  421CHOL    C2 4564   5.219   1.640  12.364  0.1102 -0.0125  0.3269
  422CHOL   ROH 4565   0.770   1.184  12.060  0.3406  0.1377  0.0557
  422CHOL    R1 4566   0.831   1.135  12.332  0.1830  0.0607  0.0790
  422CHOL    R2 4567   0.719   1.282  12.539  0.2627  0.1822  0.0460
  422CHOL    R3 4568   0.646   1.036  12.630 -0.0457  0.2548  0.0015
  422CHOL    R4 4569   0.621   1.211  12.863  0.3184  0.2044  0.0671
  422CHOL    R5 4570   0.734   1.026  12.852  0.0450  0.0489 -0.0485
  422CHOL    C1 4571   0.495   0.940  13.136  0.0614  0.2855  0.0376
  422CHOL    C2 4572   0.393   0.981  13.421  0.0379  0.0632 -0.0335
  423CHOL   ROH 4573   5.885   5.529  11.689 -0.0249  0.1968 -0.0475
  423CHOL    R1 4574   5.757   5.470  11.934 -0.0535 -0.1054 -0.1318
  423CHOL    R2 4575   5.710   5.211  12.019  0.3313 -0.2186 -0.2474
  423CHOL    R3 4576   5.841   5.295  12.242  0.0822 -0.0771 -0.1534
  423CHOL    R4 4577   5.858   5.002  12.251  0.5507 -0.0597 -0.2411
  423CHOL    R5 4578   5.784   5.133  12.409  0.2554 -0.2274 -0.2372
  423CHOL    C1 4579   6.067   4.959  12.596  0.4447  0.1657 -0.1491
  423CHOL    C2 4580   6.335   4.711  12.662 -0.1162 -0.3209  0.1912
  424CHOL   ROH 4581   2.566   0.500  12.009  0.0188 -0.4929  0.1077
  424CHOL    R1 4582   2.530   0.393  12.269  0.0188 -0.2118  0.2265
  424CHOL    R2 4583   2.687   0.468  12.483 -0.0004  0.0462  0.1577
  424CHOL    R3 4584   2.448   0.524  12.598 -0.0146  0.1455  0.0807
  424CHOL    R4 4585   2.639   0.522  12.821 -0.0907  0.0843  0.1387
  424CHOL    R5 4586   2.454   0.407  12.808 -0.1286  0.1571  0.0883
  424CHOL    C1 4587   2.385   0.606  13.126 -0.1566  0.1997  0.0554
  424CHOL    C2 4588   2.638   0.641  13.369 -0.1268  0.2211 -0.2025
  425CHOL   ROH 4589   4.709   1.833   9.306  0.2302  0.0701 -0.0460
  425CHOL    R1 4590   4.428   1.873   9.300  0.2123 -0.0512 -0.0604
  425CHOL    R2 4591   4.314   2.125   9.303  0.0974 -0.1001  0.1505
  425CHOL    R3 4592   4.189   2.034   9.079  0.1842  0.0458  0.0419
  425CHOL    R4 4593   4.088   2.307   9.116  0.2907  0.0720  0.0810
  425CHOL    R5 4594   3.968   2.126   9.093  0.2201  0.1405 -0.0579
  425CHOL    C1 4595   3.839   2.329   8.797  0.4848  0.3091 -0.0616
  425CHOL    C2 4596   3.632   2.596   8.640 -0.0990 -0.0009  0.0713
  426CHOL   ROH 4597   1.907   6.448  14.232  0.0716  0.2120 -0.1003
  426CHOL    R1 4598   1.937   6.303  13.991  0.1176  0.0651 -0.0102
  426CHOL    R2 4599   1.866   6.407  13.745  0.0446 -0.1258 -0.0851
  426CHOL    R3 4600   2.122   6.342  13.680  0.0722 -0.0454 -0.0477
  426CHOL    R4 4601   1.980   6.349  13.423  0.0573 -0.3949 -0.0329
  426CHOL    R5 4602   2.100   6.185  13.501  0.1551 -0.2389  0.1203
  426CHOL    C1 4603   2.287   6.255  13.176  0.0906 -0.4761  0.0326
  426CHOL    C2 4604   2.207   6.001  12.935  0.0676 -0.1045 -0.1841
  427CHOL   ROH 4605   7.225   5.692  11.796  0.0510 -0.2578  0.1509
  427CHOL    R1 4606   7.205   5.620  12.070  0.0185 -0.1420  0.1796
  427CHOL    R2 4607   7.142   5.802  12.267 -0.0375 -0.0656  0.0902
  427CHOL    R3 4608   6.947   5.622  12.326 -0.0213 -0.0668  0.1400
  427CHOL    R4 4609   7.056   5.701  12.586  0.1142 -0.1336  0.1101
  427CHOL    R5 4610   7.035   5.498  12.511  0.0641 -0.1166  0.0695
  427CHOL    C1 4611   6.823   5.474  12.827  0.2176 -0.1742  0.1684
  427CHOL    C2 4612   6.996   5.254  13.040 -0.1795  0.0642 -0.1067
  428CHOL   ROH 4613   1.089   3.750  14.159  0.0734 -0.1981 -0.0540
  428CHOL    R1 4614   0.923   3.762  13.930 -0.0550 -0.2486  0.0343
  428CHOL    R2 4615   1.002   3.885  13.695 -0.3517  0.0937  0.0985
  428CHOL    R3 4616   0.938   3.644  13.586 -0.0233  0.0829 -0.0803
  428CHOL    R4 4617   1.005   3.812  13.357 -0.0034  0.2574  0.0626
  428CHOL    R5 4618   0.822   3.697  13.384  0.0901  0.0619 -0.1463
  428CHOL    C1 4619   0.947   3.543  13.059  0.5078  0.3424 -0.1261
  428CHOL    C2 4620   1.000   3.671  12.707  0.0036  0.2780  0.1565
  429CHOL   ROH 4621   2.359   2.723  10.904 -0.1411 -0.2068  0.1361
  429CHOL    R1 4622   2.549   2.867  11.057 -0.0446 -0.1793 -0.0069
  429CHOL    R2 4623   2.485   2.986  11.298  0.0722 -0.0234 -0.0501
  429CHOL    R3 4624   2.696   2.840  11.389  0.0559 -0.0402 -0.0398
  429CHOL    R4 4625   2.629   3.019  11.611  0.0025 -0.1040 -0.0092
  429CHOL    R5 4626   2.825   2.995  11.518  0.0226 -0.0731  0.0304
  429CHOL    C1 4627   2.910   2.901  11.878 -0.0533 -0.1668  0.0243
  429CHOL    C2 4628   2.716   3.088  12.175  0.1535 -0.2718  0.1314
  430CHOL   ROH 4629   0.526   0.568  11.399 -0.3342  0.1109 -0.0100
  430CHOL    R1 4630   0.748   0.611  11.569 -0.2905  0.1001 -0.0638
  430CHOL    R2 4631   0.731   0.761  11.801 -0.2538  0.0131 -0.0026
  430CHOL    R3 4632   0.833   0.536  11.915 -0.1665 -0.0068 -0.1170
  430CHOL    R4 4633   0.864   0.744  12.119 -0.2970 -0.1163  0.0094
  430CHOL    R5 4634   1.021   0.614  12.042 -0.2244  0.0041 -0.0410
  430CHOL    C1 4635   1.038   0.524  12.412 -0.2401 -0.2102 -0.0909
  430CHOL    C2 4636   1.140   0.861  12.639  0.0252  0.1728 -0.0740
  431CHOL   ROH 4637   1.667   5.846  12.592 -0.0559  0.1430 -0.0837
  431CHOL    R1 4638   1.948   5.832  12.559 -0.0157  0.1582  0.2125
  431CHOL    R2 4639   2.068   5.838  12.311  0.2157 -0.3867  0.2919
  431CHOL    R3 4640   2.209   6.044  12.420  0.0316 -0.0696 -0.0505
  431CHOL    R4 4641   2.412   5.874  12.293  0.2069 -0.2282  0.4376
  431CHOL    R5 4642   2.410   5.943  12.500  0.0405  0.2136  0.2972
  431CHOL    C1 4643   2.743   6.089  12.385  0.0290  0.1617  0.2010
  431CHOL    C2 4644   3.094   5.853  12.308 -0.2659  0.0494 -0.1372
  432CHOL   ROH 4645   2.938   7.134  14.421 -0.2239  0.1191  0.0834
  432CHOL    R1 4646   3.023   7.224  14.167 -0.2744  0.1183  0.0666
  432CHOL    R2 4647   3.119   7.052  13.972 -0.1293  0.1409  0.1191
  432CHOL    R3 4648   2.925   7.168  13.820 -0.2071 -0.0456  0.0726
  432CHOL    R4 4649   3.129   7.083  13.628  0.0427  0.3600  0.1412
  432CHOL    R5 4650   3.045   7.283  13.648 -0.2601  0.2334  0.2140
  432CHOL    C1 4651   2.953   7.210  13.285  0.0700  0.3125  0.1103
  432CHOL    C2 4652   2.711   7.044  13.056 -0.1160 -0.0414 -0.0616
  433CHOL   ROH 4653   4.617   3.734  14.550 -0.0085  0.0151  0.0696
  433CHOL    R1 4654   4.561   3.819  14.286  0.0037  0.1172  0.0990
  433CHOL    R2 4655   4.743   3.962  14.134  0.0788  0.0297  0.0999
  433CHOL    R3 4656   4.701   3.762  13.955 -0.0918  0.0979  0.0626
  433CHOL    R4 4657   4.775   3.994  13.792  0.1727  0.0441  0.1101
  433CHOL    R5 4658   4.597   3.870  13.769  0.0522  0.2286  0.0590
  433CHOL    C1 4659   4.754   3.824  13.424  0.0673  0.1164  0.0810
  433CHOL    C2 4660   4.889   3.700  13.042  0.0425 -0.1070 -0.0305
  434CHOL   ROH 4661   3.091   4.095  14.040 -0.0097 -0.0268  0.1067
  434CHOL    R1 4662   3.147   4.139  13.766 -0.1482  0.0574  0.0922
  434CHOL    R2 4663   3.014   4.331  13.617 -0.0455  0.2796  0.2857
  434CHOL    R3 4664   3.267   4.416  13.563  0.0128  0.0374  0.1569
  434CHOL    R4 4665   3.122   4.455  13.313 -0.0971  0.2151  0.2400
  434CHOL    R5 4666   3.308   4.346  13.339 -0.1855  0.0242  0.1201
  434CHOL    C1 4667   3.422   4.607  13.086 -0.0724 -0.0499  0.0925
  434CHOL    C2 4668   3.710   4.523  12.890  0.0551 -0.1045 -0.0955
  435CHOL   ROH 4669   1.644   0.797  14.143 -0.2279 -0.1031  0.0783
  435CHOL    R1 4670   1.592   0.798  13.865 -0.0414 -0.0687  0.0428
  435CHOL    R2 4671   1.793   0.770  13.676  0.0723 -0.1586  0.1756
  435CHOL    R3 4672   1.635   0.567  13.587  0.0329 -0.0801  0.0634
  435CHOL    R4 4673   1.795   0.644  13.354  0.1087 -0.0409  0.1288
  435CHOL    R5 4674   1.578   0.630  13.363  0.1025  0.0192  0.0730
  435CHOL    C1 4675   1.648   0.380  13.084  0.0930  0.1013 -0.0035
  435CHOL    C2 4676   1.577   0.031  13.004 -0.3404 -0.2605  0.1689
  436CHOL   ROH 4677   5.915   3.644  14.583 -0.1372 -0.0749  0.0139
  436CHOL    R1 4678   6.045   3.631  14.332 -0.0640 -0.0314  0.0490
  436CHOL    R2 4679   6.092   3.393  14.201  0.0126 -0.0125  0.0404
  436CHOL    R3 4680   5.962   3.517  13.997  0.0494 -0.0161  0.0150
  436CHOL    R4 4681   6.054   3.263  13.883  0.1461  0.0196  0.0113
  436CHOL    R5 4682   6.091   3.463  13.802  0.1255  0.0391  0.0494
  436CHOL    C1 4683   5.911   3.304  13.506  0.2585  0.0349 -0.0294
  436CHOL    C2 4684   5.808   3.085  13.150 -0.1461  0.1254  0.0870
  437CHOL   ROH 4685   7.207   4.274  11.599 -0.2066 -0.2931 -0.1283
  437CHOL    R1 4686   7.270   4.326  11.871 -0.0408 -0.2488 -0.1737
  437CHOL    R2 4687   7.089   4.286  12.075  0.0142 -0.0245 -0.0758
  437CHOL    R3 4688   7.290   4.134  12.179 -0.0653 -0.1579 -0.1154
  437CHOL    R4 4689   7.097   4.162  12.398  0.0629  0.0911 -0.0323
  437CHOL    R5 4690   7.310   4.209  12.406  0.1079 -0.0883 -0.1528
  437CHOL    C1 4691   7.290   3.948  12.683  0.0168  0.0331 -0.0442
  437CHOL    C2 4692   7.520   3.903  13.065  0.0763  0.0633  0.0489
  438CHOL   ROH 4693   3.296   5.039  14.222 -0.3025  0.0410 -0.0761
  438CHOL    R1 4694   3.429   4.987  13.978 -0.1215  0.0151  0.0257
  438CHOL    R2 4695   3.314   4.841  13.773  0.0966 -0.1609  0.0207
  438CHOL    R3 4696   3.374   5.061  13.626  0.0345 -0.1864 -0.0420
  438CHOL    R4 4697   3.267   4.869  13.432 -0.0266 -0.2180  0.0328
  438CHOL    R5 4698   3.458   4.974  13.419 -0.0387 -0.2153 -0.0561
  438CHOL    C1 4699   3.296   5.092  13.095 -0.1567 -0.2752 -0.0189
  438CHOL    C2 4700   3.424   4.982  12.749  0.0642 -0.1268  0.0352
  439CHOL   ROH 4701   0.206   6.663  11.491 -0.1349 -0.2185 -0.0022
  439CHOL    R1 4702   0.274   6.546  11.740 -0.1534 -0.1679  0.0274
  439CHOL    R2 4703   0.490   6.629  11.890  0.0104 -0.3256 -0.1135
  439CHOL    R3 4704   0.303   6.656  12.085  0.1211 -0.0191 -0.0392
  439CHOL    R4 4705   0.558   6.703  12.221  0.2536 -0.3789 -0.1500
  439CHOL    R5 4706   0.404   6.560  12.279  0.0587 -0.1471 -0.0679
  439CHOL    C1 4707   0.421   6.771  12.597  0.4992 -0.1222 -0.1014
  439CHOL    C2 4708   0.581   7.027  12.857 -0.1906 -0.1213 -0.0717
  440CHOL   ROH 4709   7.441   2.767  14.034  0.0072 -0.1624 -0.0881
  440CHOL    R1 4710   7.250   2.848  13.842  0.0095 -0.0874 -0.0589
  440CHOL    R2 4711   7.034   3.009  13.905 -0.0189 -0.1540  0.0119
  440CHOL    R3 4712   7.131   3.163  13.703 -0.0279 -0.0296  0.1014
  440CHOL    R4 4713   6.851   3.111  13.630  0.0304 -0.1762 -0.0296
  440CHOL    R5 4714   7.027   3.075  13.506  0.1052 -0.0302  0.0294
  440CHOL    C1 4715   6.835   3.316  13.281  0.0506 -0.0725  0.0303
  440CHOL    C2 4716   6.690   3.370  12.905 -0.2924 -0.0859 -0.0966
  441CHOL   ROH 4717   5.377   7.537  12.279  0.0749 -0.0900  0.0849
  441CHOL    R1 4718   5.652   7.511  12.219  0.0938  0.0131  0.1204
  441CHOL    R2 4719   5.850   7.548  12.408  0.0499 -0.1163  0.1998
  441CHOL    R3 4720   5.928   7.300  12.328  0.1049 -0.0347 -0.0030
  441CHOL    R4 4721   6.178   7.440  12.388  0.0618 -0.1011  0.3138
  441CHOL    R5 4722   6.127   7.338  12.202  0.1914  0.0912  0.1747
  441CHOL    C1 4723   6.441   7.145  12.300  0.1204 -0.0156  0.1897
  441CHOL    C2 4724   6.649   6.815  12.286  0.0281 -0.0348  0.2146
  442CHOL   ROH 4725   4.315   6.722  14.060 -0.2931 -0.2783  0.1689
  442CHOL    R1 4726   4.248   6.630  13.801  0.0162 -0.0362 -0.0051
  442CHOL    R2 4727   4.437   6.593  13.603  0.3131 -0.1778  0.2914
  442CHOL    R3 4728   4.331   6.343  13.593 -0.0222 -0.0330 -0.0241
  442CHOL    R4 4729   4.484   6.369  13.344  0.3896 -0.0767  0.2174
  442CHOL    R5 4730   4.274   6.312  13.362  0.2753  0.1953 -0.1338
  442CHOL    C1 4731   4.412   6.004  13.184  0.1194  0.1181 -0.1220
  442CHOL    C2 4732   4.342   6.234  12.871  0.2492  0.1836 -0.0913
  443CHOL   ROH 4733   3.255   6.559  11.151  0.1115  0.1023  0.0335
  443CHOL    R1 4734   3.305   6.754  11.350  0.1832  0.0675  0.0503
  443CHOL    R2 4735   3.101   6.885  11.484  0.2288  0.2585 -0.0648
  443CHOL    R3 4736   3.232   6.795  11.704  0.0306  0.1490  0.0107
  443CHOL    R4 4737   3.058   7.009  11.804  0.0422  0.1965 -0.0643
  443CHOL    R5 4738   3.273   6.992  11.834  0.0158  0.1014  0.0904
  443CHOL    C1 4739   3.156   6.997  12.197 -0.2525  0.0576  0.0067
  443CHOL    C2 4740   3.432   6.959  12.413  0.0862 -0.1872  0.0152
  444CHOL   ROH 4741   4.984   4.815   7.517 -0.2773  0.0719  0.1454
  444CHOL    R1 4742   4.801   4.800   7.302 -0.1561  0.0273  0.0437
  444CHOL    R2 4743   4.880   4.815   7.038 -0.0143  0.0545  0.0854
  444CHOL    R3 4744   4.744   4.581   7.018  0.0599  0.0177  0.0069
  444CHOL    R4 4745   4.857   4.625   6.750 -0.2288  0.3074 -0.0697
  444CHOL    R5 4746   4.648   4.587   6.798 -0.1652  0.1810  0.1082
  444CHOL    C1 4747   4.716   4.293   6.564 -0.2841  0.4202 -0.2337
  444CHOL    C2 4748   4.556   4.436   6.298  0.1132 -0.1065  0.0473
  445CHOL   ROH 4749   4.364   5.306  14.208 -0.0923  0.1818  0.1617
  445CHOL    R1 4750   4.284   5.414  13.960 -0.0326  0.0737  0.0955
  445CHOL    R2 4751   4.464   5.519  13.778  0.0129 -0.0441  0.0780
  445CHOL    R3 4752   4.345   5.343  13.608  0.0146 -0.1051  0.1380
  445CHOL    R4 4753   4.441   5.560  13.435  0.0783 -0.1915  0.0546
  445CHOL    R5 4754   4.238   5.481  13.445  0.0616 -0.1586  0.0571
  445CHOL    C1 4755   4.316   5.418  13.077  0.1181 -0.3347  0.0972
  445CHOL    C2 4756   4.578   5.645  12.870 -0.2438 -0.1493  0.1284
  446CHOL   ROH 4757   3.416   5.459  11.844  0.0535 -0.0933 -0.1439
  446CHOL    R1 4758   3.251   5.373  12.058  0.2151 -0.0027  0.0202
  446CHOL    R2 4759   3.090   5.149  12.041  0.0174  0.1265  0.1488
  446CHOL    R3 4760   3.222   5.077  12.267  0.2090 -0.0208 -0.0060
  446CHOL    R4 4761   3.066   4.841  12.195 -0.0342  0.1045  0.0966
  446CHOL    R5 4762   3.065   4.942  12.387  0.2395  0.0584  0.1254
  446CHOL    C1 4763   3.175   4.594  12.497  0.1156 -0.0467 -0.0792
  446CHOL    C2 4764   3.416   4.387  12.429 -0.3066 -0.0695  0.0743
  447CHOL   ROH 4765   2.917   4.331  11.023  0.0313 -0.0033 -0.0409
  447CHOL    R1 4766   2.789   4.240  11.258  0.0137  0.1060 -0.0062
  447CHOL    R2 4767   2.702   3.980  11.290 -0.1201  0.1507  0.0544
  447CHOL    R3 4768   2.853   3.991  11.515 -0.0802  0.1182  0.0275
  447CHOL    R4 4769   2.598   3.877  11.603 -0.1536  0.3661  0.1145
  447CHOL    R5 4770   2.699   4.050  11.688 -0.0009  0.3147  0.0270
  447CHOL    C1 4771   2.680   3.827  11.997 -0.1356  0.4610  0.1242
  447CHOL    C2 4772   2.849   3.567  12.272  0.4367  0.1788  0.1357
  448CHOL   ROH 4773   5.195   1.808  10.358  0.1393 -0.0192 -0.0887
  448CHOL    R1 4774   5.217   1.903  10.624  0.1610  0.0510 -0.1146
  448CHOL    R2 4775   5.087   1.782  10.836 -0.0604  0.2804 -0.1124
  448CHOL    R3 4776   5.337   1.773  10.942 -0.1044  0.0164 -0.0267
  448CHOL    R4 4777   5.157   1.764  11.174 -0.1960  0.5257 -0.0690
  448CHOL    R5 4778   5.321   1.904  11.142  0.0254  0.2506 -0.1666
  448CHOL    C1 4779   5.432   1.744  11.470 -0.3164  0.4206  0.0368
  448CHOL    C2 4780   5.289   1.752  11.794  0.0414  0.1543 -0.3530
  449CHOL   ROH 4781   0.644   5.069  14.476 -0.0692  0.3154 -0.0660
  449CHOL    R1 4782   0.596   5.020  14.201  0.0467  0.2222 -0.0699
  449CHOL    R2 4783   0.364   5.097  14.074  0.0425  0.0579 -0.1625
  449CHOL    R3 4784   0.536   5.220  13.903  0.0263  0.1160 -0.1378
  449CHOL    R4 4785   0.336   5.090  13.730  0.1241 -0.0005 -0.1682
  449CHOL    R5 4786   0.553   5.068  13.718  0.1392  0.0985 -0.1146
  449CHOL    C1 4787   0.482   5.201  13.368  0.1563  0.0201 -0.1483
  449CHOL    C2 4788   0.359   5.432  13.071  0.0108 -0.3127  0.1549
  450CHOL   ROH 4789   1.927   2.114  10.821  0.0991 -0.1335 -0.1571
  450CHOL    R1 4790   2.121   2.089  11.025 -0.0275 -0.1648 -0.0385
  450CHOL    R2 4791   2.333   2.264  11.051  0.0782 -0.2940 -0.0114
  450CHOL    R3 4792   2.239   2.290  11.304 -0.0439 -0.1052 -0.0746
  450CHOL    R4 4793   2.471   2.468  11.293  0.0739 -0.2563 -0.0409
  450CHOL    R5 4794   2.435   2.311  11.439 -0.1042 -0.1598  0.0212
  450CHOL    C1 4795   2.462   2.611  11.673 -0.0433 -0.0570 -0.1174
  450CHOL    C2 4796   2.457   2.696  11.987  0.5320  0.1774 -0.2794
  451CHOL   ROH 4797   3.752   6.663  11.306  0.2322 -0.1901  0.0647
  451CHOL    R1 4798   3.788   6.597  11.579  0.1550 -0.1512  0.0850
  451CHOL    R2 4799   3.670   6.741  11.784  0.1732 -0.0620  0.0369
  451CHOL    R3 4800   3.576   6.496  11.857  0.0612 -0.0108  0.0644
  451CHOL    R4 4801   3.543   6.662  12.096  0.4527 -0.0604  0.1529
  451CHOL    R5 4802   3.646   6.471  12.084  0.2905 -0.1367 -0.0199
  451CHOL    C1 4803   3.382   6.387  12.346  0.5103 -0.0115  0.2460
  451CHOL    C2 4804   3.663   6.512  12.567  0.0723 -0.0369 -0.2376
  452CHOL   ROH 4805   6.361   6.454  11.441  0.1794 -0.1280  0.0562
  452CHOL    R1 4806   6.377   6.344  11.701  0.1868  0.0232  0.1195
  452CHOL    R2 4807   6.376   6.501  11.929 -0.0563  0.1432  0.0362
  452CHOL    R3 4808   6.169   6.340  12.000  0.0728 -0.0269  0.0406
  452CHOL    R4 4809   6.277   6.437  12.254 -0.1979  0.3281  0.0320
  452CHOL    R5 4810   6.243   6.229  12.198  0.0707  0.2337  0.1943
  452CHOL    C1 4811   6.024   6.249  12.509 -0.1592  0.2761  0.0337
  452CHOL    C2 4812   5.766   6.056  12.816  0.1573 -0.0611  0.0925
  453CHOL   ROH 4813   0.513   1.931  11.197  0.2165 -0.1961 -0.0563
  453CHOL    R1 4814   0.432   1.836  11.452  0.1077  0.0893  0.0190
  453CHOL    R2 4815   0.562   1.630  11.582 -0.2058 -0.0517  0.1167
  453CHOL    R3 4816   0.581   1.811  11.783  0.1343  0.0459  0.0040
  453CHOL    R4 4817   0.592   1.551  11.917 -0.0955  0.1056  0.1452
  453CHOL    R5 4818   0.455   1.715  11.963  0.1253  0.2972  0.1378
  453CHOL    C1 4819   0.626   1.676  12.301  0.2880  0.2888  0.0558
  453CHOL    C2 4820   0.742   1.792  12.569 -0.0068  0.4086 -0.0878
  454CHOL   ROH 4821   0.322   3.439  11.523  0.1964 -0.1080  0.0818
  454CHOL    R1 4822   0.144   3.412  11.742  0.1949  0.1628  0.1173
  454CHOL    R2 4823  -0.045   3.210  11.756 -0.1486  0.4747  0.1303
  454CHOL    R3 4824   0.074   3.160  11.995 -0.1741  0.2407  0.0968
  454CHOL    R4 4825  -0.173   3.003  12.001 -0.0698  0.0707 -0.1602
  454CHOL    R5 4826  -0.108   3.147  12.150 -0.2001 -0.0796  0.0426
  454CHOL    C1 4827  -0.136   2.835  12.368 -0.0480 -0.3842 -0.3609
  454CHOL    C2 4828  -0.396   2.882  12.561 -0.4684 -0.0791 -0.3382
  455CHOL   ROH 4829   5.580   4.450  11.425 -0.0109 -0.3193 -0.3087
  455CHOL    R1 4830   5.409   4.289  11.583 -0.0140 -0.2224 -0.2106
  455CHOL    R2 4831   5.484   4.040  11.676 -0.0449 -0.2038 -0.1206
  455CHOL    R3 4832   5.416   4.145  11.917  0.0227 -0.0860 -0.1535
  455CHOL    R4 4833   5.356   3.859  11.942 -0.2601 -0.0169 -0.0947
  455CHOL    R5 4834   5.219   4.024  11.982 -0.1030  0.1224 -0.1504
  455CHOL    C1 4835   5.218   3.853  12.323 -0.3219  0.2024 -0.1106
  455CHOL    C2 4836   5.212   3.831  12.659 -0.3398 -0.1275 -0.1843
  456CHOL   ROH 4837   4.736   1.441  10.676 -0.0690 -0.2091 -0.1055
  456CHOL    R1 4838   4.645   1.441  10.944 -0.2119 -0.2198 -0.1539
  456CHOL    R2 4839   4.687   1.654  11.116  0.1227 -0.4160  0.0133
  456CHOL    R3 4840   4.417   1.640  11.147  0.0674  0.0949 -0.1391
  456CHOL    R4 4841   4.522   1.679  11.418  0.0096 -0.2548 -0.0596
  456CHOL    R5 4842   4.387   1.521  11.352 -0.2742  0.0363 -0.2156
  456CHOL    C1 4843   4.172   1.682  11.623 -0.1080  0.3187 -0.2451
  456CHOL    C2 4844   4.005   1.850  11.934 -0.0260  0.0127 -0.1103
  457CHOL   ROH 4845   5.150   3.318  10.865 -0.0096  0.1410  0.0157
  457CHOL    R1 4846   5.124   3.311  11.147  0.1228 -0.0719  0.0246
  457CHOL    R2 4847   4.879   3.301  11.274  0.1736  0.0622  0.1338
  457CHOL    R3 4848   4.987   3.082  11.395  0.0204 -0.1492 -0.1018
  457CHOL    R4 4849   4.719   3.106  11.510  0.1632  0.1392  0.1906
  457CHOL    R5 4850   4.907   3.093  11.620  0.2671 -0.1665 -0.0091
  457CHOL    C1 4851   4.727   2.787  11.761  0.0133 -0.0144  0.0027
  457CHOL    C2 4852   4.701   2.460  11.954  0.1671 -0.3366 -0.1106
  458CHOL   ROH 4853   0.968   4.907  13.988  0.0597 -0.0691  0.1353
  458CHOL    R1 4854   1.103   4.722  13.819  0.0908 -0.1466  0.2440
  458CHOL    R2 4855   0.998   4.474  13.758  0.0031 -0.0931  0.1728
  458CHOL    R3 4856   1.036   4.557  13.502  0.2448 -0.1200  0.1971
  458CHOL    R4 4857   0.950   4.279  13.477  0.1693 -0.0911  0.1416
  458CHOL    R5 4858   1.129   4.367  13.390  0.2730 -0.1580  0.2845
  458CHOL    C1 4859   0.957   4.244  13.073  0.4929 -0.1153  0.1464
  458CHOL    C2 4860   1.221   4.228  12.811 -0.0159 -0.0512 -0.1594
  459CHOL   ROH 4861   5.044   4.688  11.320 -0.1380 -0.1550 -0.0581
  459CHOL    R1 4862   5.126   4.646  11.588 -0.0923 -0.2124 -0.0810
  459CHOL    R2 4863   4.966   4.707  11.805  0.0642  0.0401 -0.0308
  459CHOL    R3 4864   5.013   4.447  11.871 -0.2490 -0.0140 -0.0025
  459CHOL    R4 4865   4.953   4.578  12.126  0.0457  0.1193  0.0004
  459CHOL    R5 4866   5.129   4.459  12.080 -0.1324 -0.1259 -0.0606
  459CHOL    C1 4867   4.989   4.260  12.374 -0.2592  0.1147  0.0452
  459CHOL    C2 4868   4.806   4.115  12.595 -0.1690 -0.2605  0.1902
  460CHOL   ROH 4869   2.452   3.528  13.740 -0.1915 -0.2211 -0.1559
  460CHOL    R1 4870   2.393   3.577  13.467 -0.1243 -0.2036 -0.1671
  460CHOL    R2 4871   2.576   3.688  13.292 -0.1194 -0.0879 -0.0867
  460CHOL    R3 4872   2.521   3.466  13.145  0.0340 -0.0892 -0.1448
  460CHOL    R4 4873   2.542   3.682  12.948 -0.2424  0.0033 -0.0774
  460CHOL    R5 4874   2.375   3.544  12.972 -0.1057 -0.1631 -0.0629
  460CHOL    C1 4875   2.471   3.470  12.610 -0.1701  0.0552 -0.1266
  460CHOL    C2 4876   2.353   3.382  12.260  0.0493  0.0861 -0.2183
  461CHOL   ROH 4877   6.253   6.863  14.331  0.1371 -0.1264  0.0093
  461CHOL    R1 4878   6.211   6.889  14.052 -0.0202 -0.1076  0.0335
  461CHOL    R2 4879   6.417   6.869  13.869 -0.0891  0.1026 -0.0701
  461CHOL    R3 4880   6.255   6.681  13.757  0.0161 -0.0148 -0.0274
  461CHOL    R4 4881   6.384   6.814  13.529 -0.1418  0.0840 -0.0621
  461CHOL    R5 4882   6.170   6.786  13.559 -0.1154 -0.0730 -0.0033
  461CHOL    C1 4883   6.214   6.606  13.226 -0.0738 -0.0370 -0.0175
  461CHOL    C2 4884   5.905   6.537  12.950 -0.1566  0.0483 -0.0256
  462CHOL   ROH 4885   4.226   4.326  11.139 -0.0806  0.0995  0.3261
  462CHOL    R1 4886   4.250   4.327  11.421 -0.0200 -0.0164  0.3213
  462CHOL    R2 4887   4.070   4.198  11.586  0.0437 -0.1229  0.3038
  462CHOL    R3 4888   4.294   4.078  11.683  0.0881 -0.1194  0.2082
  462CHOL    R4 4889   4.079   3.991  11.863  0.1531 -0.1449  0.2848
  462CHOL    R5 4890   4.266   4.086  11.921  0.1740 -0.1382  0.2220
  462CHOL    C1 4891   4.294   3.759  12.116  0.2584 -0.1543  0.1840
  462CHOL    C2 4892   4.184   3.528  12.320 -0.0580  0.0167  0.0927
  463CHOL   ROH 4893   3.692   3.468  13.897  0.1005 -0.0821 -0.0556
  463CHOL    R1 4894   3.873   3.496  13.681  0.0233  0.0077 -0.1090
  463CHOL    R2 4895   3.894   3.309  13.479  0.0900 -0.0074 -0.0890
  463CHOL    R3 4896   3.850   3.525  13.319 -0.0960 -0.0559 -0.1066
  463CHOL    R4 4897   3.956   3.319  13.139  0.1781  0.0543 -0.0717
  463CHOL    R5 4898   4.033   3.522  13.164 -0.0466  0.1382 -0.0538
  463CHOL    C1 4899   3.952   3.527  12.792  0.0548  0.0447 -0.0781
  463CHOL    C2 4900   3.758   3.355  12.482  0.1175 -0.1293  0.1301
  464CHOL   ROH 4901   5.397   6.748  11.267  0.1349  0.1355 -0.1476
  464CHOL    R1 4902   5.353   6.777  11.545 -0.0723  0.2937 -0.1951
  464CHOL    R2 4903   5.100   6.787  11.655 -0.1619 -0.1708 -0.3397
  464CHOL    R3 4904   5.194   6.584  11.809  0.2218  0.1704 -0.1046
  464CHOL    R4 4905   5.012   6.733  11.985 -0.4756 -0.2475 -0.4318
  464CHOL    R5 4906   5.220   6.682  12.026 -0.3646  0.3736 -0.1086
  464CHOL    C1 4907   5.050   6.511  12.322 -0.2981  0.0282 -0.2647
  464CHOL    C2 4908   5.008   6.630  12.777 -0.0544 -0.1671 -0.1108
  465CHOL   ROH 4909   7.056   5.156  14.470 -0.0178  0.2788  0.0183
  465CHOL    R1 4910   6.890   4.994  14.308  0.0375  0.2263  0.0139
  465CHOL    R2 4911   6.736   5.097  14.103  0.0519  0.1689 -0.0221
  465CHOL    R3 4912   6.866   4.909  13.955  0.1058  0.1724  0.0204
  465CHOL    R4 4913   6.600   4.930  13.833 -0.0181 -0.1420  0.2002
  465CHOL    R5 4914   6.697   4.747  13.903  0.1959 -0.0135  0.2667
  465CHOL    C1 4915   6.642   4.657  13.536 -0.0081 -0.3197  0.3696
  465CHOL    C2 4916   6.578   4.631  13.076  0.1210  0.0542  0.5399
  466CHOL   ROH 4917   3.650   3.718  10.588  0.1661  0.1365  0.1673
  466CHOL    R1 4918   3.645   3.619  10.854 -0.0170 -0.0968  0.0807
  466CHOL    R2 4919   3.513   3.387  10.923  0.1203 -0.2870 -0.2533
  466CHOL    R3 4920   3.755   3.318  11.026  0.0837 -0.1460 -0.0712
  466CHOL    R4 4921   3.560   3.173  11.190  0.0547 -0.1957 -0.1686
  466CHOL    R5 4922   3.717   3.306  11.262 -0.0618 -0.1065 -0.0964
  466CHOL    C1 4923   3.815   2.985  11.443 -0.0178 -0.0102  0.0518
  466CHOL    C2 4924   3.892   2.780  11.716  0.3418 -0.3611 -0.0781
  467CHOL   ROH 4925   3.076   2.206  10.307 -0.1440 -0.0157  0.1333
  467CHOL    R1 4926   3.284   2.189  10.498 -0.0486  0.2214  0.0551
  467CHOL    R2 4927   3.300   2.358  10.716 -0.1362  0.2674  0.0323
  467CHOL    R3 4928   3.311   2.124  10.855  0.1551  0.2901  0.0522
  467CHOL    R4 4929   3.342   2.332  11.058 -0.4128  0.3573  0.0744
  467CHOL    R5 4930   3.475   2.163  11.025 -0.0731  0.5933  0.2069
  467CHOL    C1 4931   3.376   2.099  11.388 -0.3002  0.4309  0.1178
  467CHOL    C2 4932   3.307   2.054  11.783  0.2220  0.0226 -0.2357
  468CHOL   ROH 4933   2.738   6.538  11.076 -0.0443  0.0849  0.2116
  468CHOL    R1 4934   2.600   6.684  11.275 -0.0494  0.1027  0.1943
  468CHOL    R2 4935   2.553   6.583  11.528 -0.0076  0.1486  0.2159
  468CHOL    R3 4936   2.674   6.814  11.606 -0.0421  0.1859  0.1619
  468CHOL    R4 4937   2.521   6.726  11.841 -0.0517  0.2186  0.1800
  468CHOL    R5 4938   2.511   6.922  11.745 -0.0721  0.1976  0.1250
  468CHOL    C1 4939   2.616   7.026  12.097 -0.1098  0.2944  0.1084
  468CHOL    C2 4940   2.516   6.888  12.561  0.2355  0.0433 -0.1714
  469CHOL   ROH 4941   7.382   3.762  11.495  0.3013  0.0912  0.1376
  469CHOL    R1 4942   7.423   3.819  11.768  0.0625  0.1530  0.1627
  469CHOL    R2 4943   7.227   3.785  11.959 -0.0086 -0.1041  0.0450
  469CHOL    R3 4944   7.417   3.634  12.082  0.1220  0.1484  0.1616
  469CHOL    R4 4945   7.222   3.693  12.293 -0.2733 -0.3855 -0.0305
  469CHOL    R5 4946   7.437   3.730  12.300 -0.3394  0.0137  0.2741
  469CHOL    C1 4947   7.399   3.499  12.602 -0.3048 -0.3123  0.0349
  469CHOL    C2 4948   7.186   3.383  12.937  0.1887 -0.4805 -0.2427
  470CHOL   ROH 4949   6.715   1.967  10.789 -0.2052 -0.0577  0.1254
  470CHOL    R1 4950   6.874   1.986  11.023 -0.1270 -0.2506  0.0901
  470CHOL    R2 4951   6.885   2.216  11.177  0.3158 -0.2021 -0.0031
  470CHOL    R3 4952   6.815   2.045  11.377  0.0377 -0.0005  0.0783
  470CHOL    R4 4953   6.998   2.236  11.503  0.1670 -0.0954  0.0433
  470CHOL    R5 4954   7.015   2.019  11.505 -0.0519 -0.1160  0.1998
  470CHOL    C1 4955   6.999   2.088  11.880 -0.1808  0.1560  0.1467
  470CHOL    C2 4956   6.898   2.045  12.207  0.0916  0.3155 -0.0654
  471CHOL   ROH 4957   2.436   2.530  13.692 -0.0572  0.3785  0.0137
  471CHOL    R1 4958   2.300   2.641  13.470  0.0021  0.2715 -0.0769
  471CHOL    R2 4959   2.379   2.595  13.209  0.0459  0.1109 -0.0349
  471CHOL    R3 4960   2.121   2.516  13.179  0.0400  0.1322 -0.0413
  471CHOL    R4 4961   2.223   2.535  12.906  0.0830  0.0195 -0.0366
  471CHOL    R5 4962   2.045   2.631  12.984  0.0827  0.0715 -0.0958
  471CHOL    C1 4963   1.890   2.426  12.702  0.0991 -0.0137 -0.0433
  471CHOL    C2 4964   1.855   2.512  12.411 -0.0949 -0.0099 -0.2831
  472CHOL   ROH 4965   5.212   6.818  14.040 -0.0291  0.2892 -0.0503
  472CHOL    R1 4966   5.207   6.690  13.788 -0.0090  0.2592 -0.0355
  472CHOL    R2 4967   5.201   6.414  13.761  0.0485  0.2545 -0.0038
  472CHOL    R3 4968   4.982   6.466  13.609  0.0332  0.1910 -0.0032
  472CHOL    R4 4969   5.122   6.252  13.467  0.0869  0.2223  0.0037
  472CHOL    R5 4970   5.059   6.443  13.384  0.0359  0.2021 -0.0031
  472CHOL    C1 4971   4.870   6.205  13.152  0.0948  0.1438  0.0086
  472CHOL    C2 4972   4.850   6.149  12.740 -0.1203 -0.2133 -0.1719
  473WN      WN 4973   6.902   2.476  10.121 -0.1664 -0.0569 -0.4741
  474WN      WN 4974   6.407   4.187   8.024 -0.3620 -0.0411 -0.2177
  475WN      WN 4975   6.318   4.797   8.252  0.0458  0.0832  0.0326
  476WN      WN 4976   0.944   6.400  10.131  0.1053  0.1180  0.1094
  477WN      WN 4977   3.735   6.228  10.035  0.1426 -0.4131 -0.1070
  478WN      WN 4978   3.850   5.926   7.924  0.0956 -0.1056  0.0367
  479WN      WN 4979   1.832   2.884  10.248  0.0654  0.2551 -0.1134
  480WN      WN 4980   0.423   3.818  11.186  0.0956  0.1180 -0.0133
  481WN      WN 4981   0.680   6.731   8.720 -0.4077  0.0440 -0.2538
  482WN      WN 4982   3.772   5.071   9.189  0.0487  0.0669  0.1164
  483WN      WN 4983   4.979   5.490   7.889  0.3249 -0.1067  0.1833
  484WN      WN 4984   0.295   4.752   8.329 -0.2841  0.1129  0.0620
  485WN      WN 4985   6.315   2.542   8.373 -0.2423 -0.1669 -0.2382
  486WN      WN 4986   0.760   1.471   8.070  0.1084  0.3081  0.1153
  487WN      WN 4987   5.205   7.013   8.372 -0.2167  0.1164 -0.0826
  488WN      WN 4988   1.010   6.506   6.979  0.1036  0.1343  0.0286
  489WN      WN 4989   5.252   6.912  10.757  0.0312 -0.0241 -0.0469
  490WN      WN 4990   7.326   6.673   9.872  0.1943 -0.0739  0.1983
  491WN      WN 4991   6.036   5.226   8.411 -0.4623 -0.0380  0.1273
  492WN      WN 4992   5.146   0.231   9.117  0.0293 -0.0221  0.6358
  493WN      WN 4993   1.924   3.753   7.431 -0.1061 -0.0235 -0.0475
  494WN      WN 4994   5.157   6.456   8.543  0.1285  0.0221  0.0737
  495WN      WN 4995   0.514   6.068   9.026 -0.1355  0.1907 -0.0785
  496WN      WN 4996   4.967   0.052   8.369  0.3352  0.0257 -0.1576
  497WN      WN 4997   0.279   6.597   8.946  0.2611  0.0039 -0.6861
  498WN      WN 4998   4.680   4.948   7.874 -0.1010 -0.2635 -0.2409
  499WN      WN 4999   5.854   3.736   8.455 -0.0056 -0.0405 -0.2759
  500WN      WN 5000   0.053   3.366   9.098 -0.1759  0.0905  0.4606
  501WN      WN 5001   5.228   6.559  10.409  0.0408  0.1116  0.1625
  502WN      WN 5002   2.155   6.514   9.891  0.0942 -0.3349  0.1374
  503WN      WN 5003   1.239   5.024   8.437  0.1230  0.0490 -0.1515
  504WN      WN 5004   6.247   1.038   8.745  0.2071  0.1077 -0.2032
  505WN      WN 5005   3.670   4.340   9.841 -0.0572  0.0096  0.0469
  506WN      WN 5006   0.528   0.011   9.999 -0.1733  0.5085  0.0190
  507WN      WN 5007   6.758   0.256   8.579 -0.0077  0.2847  0.0108
  508WN      WN 5008   1.958   6.507   8.671 -0.0517  0.1858 -0.0490
  509WN      WN 5009   6.470   2.084   7.865  0.1523  0.1913 -0.2107
  510WN      WN 5010   0.991   6.059  10.568 -0.1036 -0.2345 -0.1933
  511WN      WN 5011   3.646   0.256   9.030  0.0750 -0.1106  0.0815
  512WN      WN 5012   6.804   4.879   8.519  0.2560 -0.0929  0.2268
  513WN      WN 5013   0.328   6.850  10.668 -0.2241 -0.1567  0.1268
  514WN      WN 5014   0.045   4.507   9.168  0.2553 -0.3015  0.2653
  515WN      WN 5015   1.044   0.912   9.310 -0.0362 -0.1537 -0.0038
  516WN      WN 5016   7.140   4.626   8.269 -0.2991  0.1112  0.0863
  517WN      WN 5017   7.053   3.895   7.556 -0.1481  0.0214  0.3659
  518WN      WN 5018   1.729   0.552  10.105  0.1786  0.0984  0.1708
  519WN      WN 5019   3.404   6.591   9.772 -0.0248 -0.1350  0.2734
  520WN      WN 5020   4.833   0.045  10.536 -0.0895 -0.1296 -0.2476
  521WN      WN 5021   2.325   4.892   9.485  0.0764 -0.2028  0.0485
  522WN      WN 5022   0.711   1.646   9.198  0.1103  0.3564  0.1071
  523WN      WN 5023   6.806   2.570   9.633  0.1779  0.2215  0.1421
  524WN      WN 5024   1.126   6.412   7.444 -0.2877  0.1278 -0.3289
  525WN      WN 5025   4.153   6.625   8.281 -0.2936 -0.4278  0.0622
  526WN      WN 5026   1.697   0.516   8.273 -0.0020 -0.0609 -0.0977
  527WN      WN 5027   4.537   5.316   8.170 -0.0746 -0.4673 -0.3055
  528WN      WN 5028   1.386   4.625   8.772  0.0336  0.3097 -0.2132
  529WN      WN 5029   3.880   5.109  10.426  0.0361  0.2258 -0.2039
  530WN      WN 5030   0.489   5.056   9.276 -0.0738  0.0033 -0.1357
  531WN      WN 5031   4.418   0.032  10.793  0.1944 -0.2901 -0.1209
  532WN      WN 5032   1.328   5.144   9.004  0.1249  0.0656 -0.0531
  533WN      WN 5033   1.502   5.304  10.149 -0.4272  0.2412 -0.0350
  534WN      WN 5034   6.438   3.933   9.830  0.3312 -0.0164 -0.0407
  535WN      WN 5035   2.238   5.197   9.105  0.0968  0.0137 -0.0365
  536WN      WN 5036   3.258   7.073   8.423  0.2440 -0.0532 -0.1080
  537WN      WN 5037   3.931   3.394  10.183  0.0449 -0.2704  0.0321
  538WN      WN 5038   1.782   4.114  10.559  0.2302 -0.1801  0.4122
  539WN      WN 5039   2.745   4.182  10.575  0.1739 -0.0229 -0.2250
  540WN      WN 5040   1.247   5.903  10.061  0.1379  0.0790 -0.6030
  541WN      WN 5041   6.236   2.983   9.612 -0.0126 -0.0790 -0.0279
  542WN      WN 5042   7.288   3.786   8.408 -0.0069  0.2480  0.0868
  543WN      WN 5043   3.838   7.210   9.314  0.0063 -0.0721  0.2649
  544WN      WN 5044   7.236   2.208  10.385  0.0911 -0.2800 -0.1288
  545WN      WN 5045   4.581   4.499   8.820 -0.2498  0.4072  0.4003
  546WN      WN 5046   3.368   4.029   8.187 -0.0976  0.2893  0.2581
  547WN      WN 5047   2.489   3.766  10.496 -0.2606 -0.1822 -0.0585
  548WN      WN 5048   1.256   6.381   9.617  0.1613  0.5678 -0.1114
  549WN      WN 5049   1.080   5.232   8.025 -0.1071  0.1960 -0.1453
  550WN      WN 5050   5.092   4.248   9.006 -0.2120 -0.1271 -0.6267
  551WN      WN 5051   7.298   0.222   8.785 -0.0942  0.0211  0.2446
  552WN      WN 5052   5.363   6.856   8.838 -0.1867  0.1377  0.4265
  553WN      WN 5053   0.726   3.432   7.900  0.0577 -0.1666 -0.1069
  554WN      WN 5054   5.452   0.956   8.269  0.1096 -0.1194  0.0186
  555WN      WN 5055   4.745   7.110  10.885 -0.0644 -0.0513  0.1857
  556WN      WN 5056   0.679   6.529   9.228  0.1475 -0.0690 -0.0925
  557WN      WN 5057   3.081   6.992   8.986  0.1171 -0.1832 -0.2186
  558WN      WN 5058   6.631   0.491   9.907  0.2821 -0.0733  0.1356
  559WN      WN 5059   4.243   4.806   9.184  0.0939  0.2254 -0.2770
  560WN      WN 5060   3.103   0.440   9.375 -0.1429  0.0852 -0.2739
  561WN      WN 5061   4.482   7.091  10.431 -0.1512 -0.3765  0.1932
  562WN      WN 5062   1.095   4.720   7.794 -0.0334 -0.1356  0.1212
  563WN      WN 5063   0.653   5.106  10.966 -0.2830  0.0464 -0.1374
  564WN      WN 5064   1.238   4.039   8.432 -0.1340 -0.3203 -0.1290
  565WN      WN 5065   5.656   5.083  10.311 -0.0343  0.0854 -0.0126
  566WN      WN 5066   5.172   5.269  10.651  0.2167  0.0341 -0.1694
  567WN      WN 5067   6.238   4.584   7.767  0.0126  0.1339  0.2765
  568WN      WN 5068   6.196   7.029   9.659 -0.4824  0.2599  0.3021
  569WN      WN 5069   7.173   4.886   7.647  0.1619 -0.0357 -0.0375
  570WN      WN 5070   4.916   4.739   9.177 -0.0436  0.0830 -0.3572
  571WN      WN 5071   0.714   6.909  10.132  0.1775  0.0209  0.4674
  572WN      WN 5072   0.256   6.867   8.527  0.0680 -0.1919  0.2942
  573WN      WN 5073   5.510   5.427   9.374 -0.1999  0.0171 -0.0502
  574WN      WN 5074   0.907   6.745   9.581  0.3533 -0.2141  0.0111
  575WN      WN 5075   0.897   0.321   8.670  0.0870  0.1776 -0.2709
  576WN      WN 5076   0.988   4.165  10.027  0.0201  0.0309 -0.3448
  577WN      WN 5077   3.997   3.887   8.308  0.1751  0.2605 -0.1685
  578WN      WN 5078   0.545   1.605   8.625 -0.2546  0.1171  0.1155
  579WN      WN 5079   2.604   5.640  10.256  0.1758 -0.4388 -0.1602
  580WN      WN 5080   0.489   4.988  10.191  0.0639 -0.0210 -0.4659
  581WN      WN 5081   1.910   0.329   9.334  0.3475  0.1778 -0.0598
  582WN      WN 5082   1.854   5.532   9.793  0.0285 -0.1556 -0.1503
  583WN      WN 5083   1.398   1.415  10.064  0.2491 -0.0654  0.2556
  584WN      WN 5084   3.206   5.175   8.606  0.0579  0.0715  0.3312
  585WN      WN 5085   5.441   4.808  10.683 -0.2303  0.0538 -0.2537
  586WN      WN 5086   0.523   2.977   8.134 -0.0382  0.2208  0.1811
  587WN      WN 5087   7.002   4.985   8.990 -0.2367 -0.0793  0.1338
  588WN      WN 5088   7.197   5.991  10.550  0.2892 -0.2491  0.2350
  589WN      WN 5089   0.839   4.249   8.265 -0.0311  0.0478  0.1224
  590WN      WN 5090   1.491   5.501   7.986  0.1126 -0.0307 -0.0115
  591WN      WN 5091   6.849   6.880   9.997 -0.1512  0.0747  0.0780
  592WN      WN 5092   1.318   6.943   7.702 -0.4371  0.1542 -0.2582
  593WN      WN 5093   0.137   5.452   9.423 -0.4126 -0.1390 -0.2759
  594WN      WN 5094   6.297   0.285   8.317 -0.1449  0.0888 -0.0516
  595WN      WN 5095   4.583   4.980   8.576  0.0467  0.0816 -0.1692
  596WN      WN 5096   6.439   5.510   8.821  0.0506  0.0959 -0.1463
  597WN      WN 5097   2.228   6.545  10.417  0.5170  0.1060  0.0311
  598WN      WN 5098   1.820   1.959   7.978  0.0921 -0.0380 -0.0683
  599WN      WN 5099   1.429   1.983   9.395  0.1591 -0.3408  0.2361
  600WN      WN 5100   4.063   4.401   8.858 -0.1168 -0.3084 -0.0884
  601WN      WN 5101   5.670   3.684   9.828  0.0029 -0.0951  0.0368
  602WN      WN 5102   4.364   5.880   8.043  0.0494 -0.0369  0.2275
  603WN      WN 5103   5.560   4.235   9.196 -0.2815  0.1464  0.0638
  604WN      WN 5104   2.793   5.284   8.898  0.1204  0.1869 -0.1128
  605WN      WN 5105   0.682   4.961   7.697  0.1388 -0.1527  0.1286
  606WN      WN 5106   0.705   6.058  11.095 -0.3273 -0.2713 -0.3921
  607WN      WN 5107   0.503   4.148  10.882 -0.1272 -0.1802  0.1938
  608WN      WN 5108   4.622   0.573   9.729 -0.1177  0.0457 -0.3442
  609WN      WN 5109   1.818   6.696  10.236  0.1946 -0.1881 -0.3757
  610WN      WN 5110   6.855   7.012  10.937  0.0038  0.0444  0.1203
  611WN      WN 5111   6.531   3.677  10.345 -0.1624  0.0768 -0.2922
  612WN      WN 5112   0.047   4.710  10.130 -0.1327  0.3942 -0.0209
  613WN      WN 5113   0.856   3.127   7.458  0.3599 -0.1221  0.2584
  614WN      WN 5114   0.895   3.208  10.196  0.0769 -0.1365  0.0238
  615WN      WN 5115   5.720   4.451  10.427 -0.2897  0.0752 -0.0286
  616WN      WN 5116   1.416   0.012   9.241 -0.1123 -0.1621  0.1891
  617WN      WN 5117   2.912   3.687   8.923  0.2876  0.0658  0.2137
  618WN      WN 5118   6.113   1.006  10.171 -0.0065  0.0906 -0.0085
  619WN      WN 5119   5.443   0.996   8.745  0.2654  0.2966 -0.0231
  620WN      WN 5120   6.218   5.599   8.066  0.3666  0.4593 -0.0104
  621WN      WN 5121   6.633   1.235   8.505  0.3157  0.0954 -0.1751
  622WN      WN 5122   5.643   6.966   9.641 -0.0208  0.0619 -0.3790
  623WN      WN 5123   4.382   4.943  10.363  0.0550  0.0500 -0.1032
  624WN      WN 5124   2.560   2.014  10.141  0.1657 -0.0738 -0.0827
  625WN      WN 5125   5.983   7.072  10.075  0.0204 -0.1487 -0.0937
  626WN      WN 5126   2.634   6.332   7.895 -0.3615 -0.4208  0.0869
  627WN      WN 5127   2.096   1.341   8.363  0.1157  0.1470  0.1707
  628WN      WN 5128   6.743   6.802  10.513 -0.2394 -0.0264  0.4437
  629WN      WN 5129   0.909   1.138  10.092  0.2029  0.0608 -0.0653
  630WN      WN 5130   4.587   4.639  10.979  0.1988  0.1409  0.0075
  631WN      WN 5131   5.279   5.983   8.217 -0.2296  0.1624  0.2036
  632WN      WN 5132   3.191   6.120   8.768  0.4120 -0.0534  0.1876
  633WN      WN 5133   7.289   2.441   8.667 -0.1993  0.0548  0.1612
  634WN      WN 5134   5.579   3.862   8.858 -0.1445 -0.0695 -0.0175
  635WN      WN 5135   5.049   4.599   8.573 -0.0403  0.0401 -0.2863
  636WN      WN 5136   7.157   4.045   9.693 -0.2217 -0.2134 -0.1060
  637WN      WN 5137   3.334   5.639   9.697 -0.2303  0.4359 -0.2298
  638WN      WN 5138   2.671   0.347  10.720  0.0085 -0.3138 -0.4979
  639WN      WN 5139   1.199   2.491  10.957  0.1938  0.0800  0.1038
  640WN      WN 5140   6.437   3.219   9.245 -0.0365  0.1138 -0.2604
  641WN      WN 5141   1.123   4.421  11.329  0.1979 -0.3786 -0.2258
  642WN      WN 5142   5.523   0.503   9.347 -0.2053 -0.0492  0.1626
  643WN      WN 5143   7.229   6.866  10.587 -0.2061  0.2270  0.2970
  644WN      WN 5144   6.491   4.199  10.332  0.1314 -0.3950  0.1265
  645WN      WN 5145   0.407   1.145  10.036  0.1696  0.2991  0.1675
  646WN      WN 5146   5.025   2.786   9.358  0.0043 -0.1688  0.0435
  647WN      WN 5147   5.099   0.469   9.598  0.3153  0.0599  0.4849
  648WN      WN 5148   4.353   7.397   8.801  0.0486 -0.2962  0.2081
  649WN      WN 5149   0.133   0.371   7.520  0.1357  0.2529  0.0749
  650WN      WN 5150   0.381   3.978  10.399 -0.0096 -0.0540 -0.2436
  651WN      WN 5151   1.660   3.518   8.162  0.2502  0.3533  0.0834
  652WN      WN 5152   1.863   4.126   7.739  0.2086 -0.1628 -0.1003
  653WN      WN 5153   2.392   3.447   9.090  0.1402 -0.0336  0.0464
  654WN      WN 5154   0.821   0.709   9.711 -0.1352 -0.1512 -0.0154
  655WN      WN 5155   1.999   5.613   8.196  0.0696 -0.1223 -0.0072
  656WN      WN 5156   2.052   6.779   7.584  0.2016  0.2774  0.1023
  657WN      WN 5157   3.615   4.249  10.373  0.0629 -0.0370 -0.2307
  658WN      WN 5158   1.792   5.713   8.776  0.2075  0.3472 -0.1753
  659WN      WN 5159   1.570   0.995  10.365 -0.1783 -0.4773  0.0108
  660WN      WN 5160   7.315   3.774  10.363 -0.2983 -0.1215 -0.0530
  661WN      WN 5161   0.347   7.064  11.197  0.2682  0.0471 -0.0822
  662WN      WN 5162   6.527   7.264  10.406  0.0896 -0.3847 -0.1807
  663WN      WN 5163   3.999   1.026   9.928  0.0628 -0.1183 -0.1065
  664WN      WN 5164   0.239   2.401   9.749 -0.0617 -0.1262  0.0237
  665WN      WN 5165   2.113   6.225  10.812 -0.1162  0.0685  0.2709
  666WN      WN 5166   3.857   3.913   9.134  0.0515  0.1071  0.0247
  667WN      WN 5167   5.279   5.094  11.114  0.1097  0.1198 -0.1523
  668WN      WN 5168   0.647   3.367   9.558 -0.0860 -0.0144  0.1243
  669WN      WN 5169   0.173   0.525   8.476 -0.3968  0.1033 -0.0302
  670WN      WN 5170   6.304   0.217  10.654  0.0708 -0.0731 -0.3867
  671WN      WN 5171   0.592   7.208   8.653 -0.2966  0.2018 -0.1941
  672WN      WN 5172   7.100   2.600   9.208 -0.0143 -0.0223 -0.1249
  673WN      WN 5173   5.190   3.047  10.417 -0.1272 -0.0810  0.2261
  674WN      WN 5174   5.607   4.092   7.448 -0.3625  0.5706 -0.5083
  675WN      WN 5175   0.024   0.228  10.164 -0.0204  0.0321 -0.1918
  676WN      WN 5176   3.024   6.545   9.156 -0.0477 -0.1196  0.0983
  677WN      WN 5177   1.677   3.991   8.227 -0.0206  0.2319  0.1906
  678WN      WN 5178   6.197   2.067  10.603 -0.2357  0.0605  0.1363
  679WN      WN 5179   6.493   5.605  11.104 -0.1486 -0.0658  0.0987
  680WN      WN 5180   5.588   2.171  10.441 -0.0591  0.0155  0.2513
  681WN      WN 5181   6.153   6.273   9.447  0.0702  0.0507 -0.0815
  682WN      WN 5182   1.974   4.272   9.247 -0.2765  0.4110  0.0099
  683WN      WN 5183   5.580   1.229   9.250 -0.1527  0.3235  0.1534
  684WN      WN 5184   7.126   5.953   8.545  0.2381  0.3591 -0.0369
  685WN      WN 5185   6.704   1.272   8.991 -0.0749  0.1693 -0.0278
  686WN      WN 5186   6.610   0.187   9.063  0.1534  0.0754  0.3721
  687WN      WN 5187   1.877   0.188   7.306 -0.1598 -0.0115 -0.0047
  688WN      WN 5188   0.435   0.813   8.152  0.0096 -0.0262  0.1326
  689WN      WN 5189   5.097   5.056   8.812  0.0421  0.2448  0.1218
  690WN      WN 5190   5.530   7.369   8.300 -0.1217 -0.0324 -0.0903
  691WN      WN 5191   5.698   4.330   8.747 -0.1105 -0.0006 -0.2132
  692WN      WN 5192   4.635   0.500  10.810  0.4176  0.0932 -0.4945
  693WN      WN 5193   4.500   3.474  10.293  0.2554 -0.0946 -0.1763
  694WN      WN 5194   6.964   4.494   8.843 -0.0180  0.2117  0.1957
  695WN      WN 5195   0.954   3.086   8.374  0.1023  0.1975 -0.2318
  696WN      WN 5196   7.000   5.616   8.159  0.1040 -0.1723  0.1327
  697WN      WN 5197   5.818   1.707   9.225 -0.2512 -0.3760 -0.1513
  698WN      WN 5198   5.369   2.515   9.618 -0.0859  0.0583  0.0290
  699WN      WN 5199   0.511   2.455  10.192  0.2547  0.0298 -0.0202
  700WN      WN 5200   0.484   6.289  10.493  0.0972 -0.2234 -0.2009
  701WN      WN 5201   6.955   3.577   9.914  0.2153  0.0754 -0.2281
  702WN      WN 5202   0.602   3.372   9.046  0.4278  0.1714 -0.0135
  703WN      WN 5203   2.915   6.264   7.443  0.1082  0.2948  0.2915
  704WN      WN 5204   2.614   2.583  10.068 -0.0400 -0.1304 -0.0891
  705WN      WN 5205   6.649   7.130   9.469 -0.1383 -0.2674  0.1036
  706WN      WN 5206   2.242   1.942   9.768 -0.0786  0.0922  0.1515
  707WN      WN 5207   7.416   4.157  10.643 -0.0337 -0.0583 -0.0223
  708WN      WN 5208   1.435   2.901   7.553 -0.1657  0.3137 -0.1108
  709WN      WN 5209   3.342   0.961   9.745 -0.0431 -0.3716  0.1886
  710WN      WN 5210   4.844   6.206   8.246  0.1063 -0.1716 -0.0993
  711WN      WN 5211   5.150   0.601  10.723 -0.1322  0.1691  0.0126
  712WN      WN 5212   3.232   6.503   8.351  0.0743  0.0810 -0.1739
  713WN      WN 5213   6.298   2.470   9.574  0.0985  0.0343  0.1750
  714WN      WN 5214   2.802   1.347   9.126  0.0033  0.1417 -0.4157
  715WN      WN 5215   5.576   0.405   9.848 -0.0939  0.0357 -0.1120
  716WN      WN 5216   3.704   5.266   8.745  0.2649 -0.0436 -0.0155
  717WN      WN 5217   2.975   3.551   9.871  0.2038  0.0001  0.0793
  718WN      WN 5218   2.182   5.759  10.541 -0.3727 -0.2586  0.1000
  719WN      WN 5219   4.826   0.045   9.543 -0.0835 -0.1291 -0.0424
  720WN      WN 5220   5.834   5.365   7.732  0.1427 -0.1840  0.0715
  721WN      WN 5221   1.705   0.824   9.632  0.1620 -0.0360  0.4992
  722WN      WN 5222   2.826   3.289   9.263  0.2757  0.1592  0.3220
  723WN      WN 5223   1.026   1.222  10.602  0.2307  0.0640 -0.1412
  724WN      WN 5224   4.638   5.778   9.366  0.1802  0.1460 -0.2497
  725WN      WN 5225   5.852   0.153  10.198  0.0637 -0.1216  0.3462
  726WN      WN 5226   5.375   1.491   8.042  0.1469  0.1447 -0.0475
  727WN      WN 5227   2.150   0.581   9.760  0.0100 -0.0757 -0.0924
  728WN      WN 5228   6.162   1.099   7.731 -0.0577 -0.1264 -0.1651
  729WN      WN 5229   5.011   5.166   8.300  0.2266  0.0447 -0.1777
  730WN      WN 5230   3.502   5.439  10.519  0.1574 -0.1217 -0.1516
  731WN      WN 5231   4.746   5.446   9.703  0.0686  0.0462 -0.0246
  732WN      WN 5232   2.359   5.353   9.690 -0.1047 -0.0015  0.2396
  733WN      WN 5233   6.725   2.223   9.263 -0.1894  0.0239 -0.0074
  734WN      WN 5234   2.644   0.215   8.483 -0.1832  0.1295  0.1605
  735WN      WN 5235   3.853   3.913  10.076 -0.1481 -0.1717 -0.4954
  736WN      WN 5236   0.574   2.004  10.336  0.0635  0.0747  0.1191
  737WN      WN 5237   5.987   0.543  11.143 -0.4660  0.0146  0.1273
  738WN      WN 5238   5.598   7.233   9.183  0.0526  0.0196  0.0007
  739WN      WN 5239   6.737   6.453   8.775 -0.3892 -0.0815 -0.1377
  740WN      WN 5240   2.959   6.534   9.663  0.1139  0.2650 -0.0530
  741WN      WN 5241   2.832   5.607   9.334  0.4224  0.0460 -0.2856
  742WN      WN 5242   5.302   7.352   8.741  0.0979  0.1129  0.2544
  743WN      WN 5243   5.498   2.660   9.175 -0.1917  0.0720 -0.0077
  744WN      WN 5244   6.005   2.105  10.129  0.3323 -0.0794 -0.2291
  745WN      WN 5245   1.463   6.312   6.952 -0.1596 -0.0526 -0.1862
  746WN      WN 5246   1.457   2.910   8.093 -0.1499 -0.3416  0.1069
  747WN      WN 5247   5.384   5.208   9.839  0.1096 -0.1727  0.1758
  748WN      WN 5248   0.567   0.167   8.342 -0.3365 -0.1883  0.0213
  749WN      WN 5249   5.549   4.626   9.892  0.1701  0.0428  0.4379
  750WN      WN 5250   7.429   3.781   7.892  0.0256 -0.0272 -0.0778
  751WN      WN 5251   5.805   6.150   9.976 -0.0894  0.1215  0.0291
  752WN      WN 5252   5.821   1.279   9.895 -0.0211 -0.1751 -0.2825
  753WN      WN 5253   4.153   4.750   8.495  0.1485 -0.1617 -0.2928
  754WN      WN 5254   1.670   6.881   8.441 -0.3978 -0.0928  0.0617
  755WN      WN 5255   7.237   4.357   7.509  0.2567  0.1625 -0.0972
  756WN      WN 5256   6.862   5.652  11.450 -0.0910 -0.0444 -0.1554
  757WN      WN 5257   1.165   4.223  10.844 -0.3022  0.2755  0.1812
  758WN      WN 5258   1.848   5.196   9.423  0.0167  0.1488  0.1686
  759WN      WN 5259   0.484   5.840   8.275 -0.0708 -0.3628  0.0629
  760WN      WN 5260   1.550   0.573   9.115  0.0148  0.0423  0.0203
  761WN      WN 5261   7.059   5.408  10.383 -0.0732 -0.1900  0.0656
  762WN      WN 5262   6.890   5.482   8.618  0.1189 -0.0501 -0.1816
  763WN      WN 5263   0.184   1.627  10.281  0.3560  0.0873  0.2221
  764WN      WN 5264   2.345   6.415   8.336 -0.3802 -0.2145 -0.1733
  765WN      WN 5265   7.386   2.770   9.544 -0.0003  0.3577  0.2673
  766WN      WN 5266   6.717   1.738   9.391 -0.0221  0.1748  0.1945
  767WN      WN 5267   0.085   2.831  10.010 -0.0202  0.2633 -0.1253
  768WN      WN 5268   1.221   1.139   8.258  0.3473 -0.0263  0.0613
  769WN      WN 5269   6.034   2.620   9.137 -0.1390  0.1318  0.1296
  770WN      WN 5270   1.933   2.813   9.395 -0.0069  0.1245  0.4333
  771WN      WN 5271   2.861   4.839   8.643 -0.1790  0.0043  0.0138
  772WN      WN 5272   4.424   7.062   8.444  0.1413 -0.3925 -0.2807
  773WN      WN 5273   6.341   6.222   8.882  0.0324 -0.1703  0.0754
  774WN      WN 5274   1.173   5.043  11.097 -0.0231 -0.0894  0.2293
  775WN      WN 5275   1.797   5.234   8.944 -0.1139 -0.1381 -0.0737
  776WN      WN 5276   7.222   6.962   7.389  0.0123 -0.1616  0.0929
  777WN      WN 5277   0.152   0.611   8.986  0.1584  0.2679 -0.1847
  778WN      WN 5278   1.850   4.656   7.741 -0.1327  0.1715 -0.0926
  779WN      WN 5279   1.522   6.401   8.419 -0.1336  0.0438 -0.0986
  780WN      WN 5280   4.080   7.155  10.094  0.1148 -0.1449  0.0077
  781WN      WN 5281   5.948   4.692   9.095  0.1067 -0.0636  0.3138
  782WN      WN 5282   1.445   4.824   9.370 -0.0916  0.0970 -0.0680
  783WN      WN 5283   1.156   3.443   9.341 -0.1747 -0.0355 -0.1099
  784WN      WN 5284   0.929   5.573  10.255 -0.0095  0.0833 -0.2553
  785WN      WN 5285   1.414   0.192   8.778  0.0897 -0.0464 -0.3255
  786WN      WN 5286   2.275   4.545   9.914 -0.0521 -0.2113  0.0632
  787WN      WN 5287   5.252   0.211   7.954  0.2006 -0.0606 -0.1013
  788WN      WN 5288   5.680   6.855  10.458  0.1269  0.0391 -0.1586
  789WN      WN 5289   1.993   1.126   8.925  0.1583 -0.0616  0.5099
  790WN      WN 5290   0.412   4.944   8.791 -0.1501 -0.0944  0.0460
  791WN      WN 5291   3.005   6.349  10.130 -0.0827  0.0082 -0.0064
  792WN      WN 5292   5.834   6.712   9.139  0.0418  0.0335  0.0317
  793WN      WN 5293   6.266   0.027  10.006 -0.1549  0.1432  0.1497
  794WN      WN 5294   2.848   5.363   9.815 -0.0335 -0.1439  0.0341
  795WN      WN 5295   5.568   3.639  10.914  0.2487  0.0690  0.0603
  796WN      WN 5296   7.025   2.644   8.337 -0.0402  0.0113  0.2416
  797WN      WN 5297   3.869   6.720  10.003  0.0222 -0.0565  0.1745
  798WN      WN 5298   0.195   3.748   8.787 -0.0685  0.0377 -0.1025
  799WN      WN 5299   0.244   3.390   8.098  0.0717 -0.1905  0.2280
  800WN      WN 5300   4.495   4.101   9.900  0.2658  0.2167  0.3296
  801WN      WN 5301   3.695   6.076   9.041 -0.0627 -0.2265  0.2768
  802WN      WN 5302   0.006   2.841   8.920 -0.0313  0.1251 -0.0305
  803WN      WN 5303   6.541   7.020   8.837  0.1886  0.1531 -0.0297
  804WN      WN 5304   1.374   5.507   8.573 -0.0464  0.0228 -0.0686
  805WN      WN 5305   6.104   3.528  10.108 -0.0307  0.2075  0.0816
  806WN      WN 5306   7.245   6.685   8.220 -0.1449 -0.0276  0.2597
  807WN      WN 5307   6.977   4.386  10.492  0.0380 -0.1134  0.4103
  808WN      WN 5308   3.586   0.593   9.422  0.2932 -0.1307  0.2611
  809WN      WN 5309   3.681   6.821   8.426 -0.0086  0.1104  0.0595
  810WN      WN 5310   6.604   5.184   9.203  0.1469  0.5157  0.1301
  811WN      WN 5311   5.528   4.907   9.408 -0.0032  0.1566  0.0033
  812WN      WN 5312   6.546   4.691   9.129 -0.2658  0.0664 -0.0962
  813WN      WN 5313   0.189   2.027  10.025  0.4252 -0.4849 -0.3648
  814WN      WN 5314   2.481   4.659   8.282 -0.0547  0.1439  0.1791
  815WN      WN 5315   6.427   0.885   9.716  0.0037 -0.1185 -0.3421
  816WN      WN 5316   6.224   1.307   9.594 -0.3974 -0.0186 -0.0780
  817WN      WN 5317   5.956   6.402  10.410  0.1234 -0.1904  0.3583
  818WN      WN 5318   5.446   5.021   8.452  0.3696  0.1544  0.2926
  819WN      WN 5319   6.598   0.582  10.795  0.0045 -0.0373  0.3295
  820WN      WN 5320   2.297   4.229   8.617 -0.0782  0.1103  0.1878
  821WN      WN 5321   1.704   2.465   7.781  0.1854  0.1694  0.0044
  822WN      WN 5322   0.422   6.570   8.020  0.2093 -0.1694  0.2830
  823WN      WN 5323   3.675   4.730   8.744 -0.1822 -0.0462 -0.0380
  824WN      WN 5324   3.472   4.694  10.162  0.1038  0.0142  0.0792
  825WN      WN 5325   6.715   0.811  10.239 -0.3728 -0.1545  0.1479
  826WN      WN 5326   2.220   5.784   9.981 -0.0618  0.1281  0.1259
  827WN      WN 5327   4.770   5.101  10.959  0.1369 -0.1991 -0.0035
  828WN      WN 5328   7.013   5.952   9.997 -0.1504 -0.0346 -0.1553
  829WN      WN 5329   0.559   5.340  10.544 -0.0069 -0.0496  0.2020
  830WN      WN 5330   7.408   4.672   9.677  0.2562 -0.2250 -0.0283
  831WN      WN 5331   5.528   0.521   8.822  0.2793  0.0491  0.1505
  832WN      WN 5332   1.944   3.282   9.201  0.0641 -0.2125  0.2902
  833WN      WN 5333   6.900   7.259   7.995  0.2311 -0.0404 -0.0927
  834WN      WN 5334   5.203   4.445  10.340  0.1866 -0.0290  0.0021
  835WN      WN 5335   1.331   4.691  10.791  0.3085 -0.0927 -0.1342
  836WN      WN 5336   4.743   4.011   8.823 -0.0696 -0.0427  0.0018
  837WN      WN 5337   6.602   2.924   8.373 -0.2163 -0.1440 -0.0071
  838WN      WN 5338   1.832   4.719   9.051 -0.1976 -0.1106 -0.2711
  839WN      WN 5339   1.133   6.708   9.128  0.0078 -0.1349 -0.0844
  840WN      WN 5340   0.794   1.326   9.649 -0.0490  0.2392  0.1102
  841WN      WN 5341   2.359   4.587   7.791  0.0620 -0.0382  0.1754
  842WN      WN 5342   5.414   0.452   8.346  0.0439  0.0490 -0.1890
  843WN      WN 5343   5.497   4.524   8.201  0.2719  0.1714  0.1674
  844WN      WN 5344   5.663   6.866   8.280  0.3649  0.1572  0.2083
  845WN      WN 5345   3.142   4.095   8.679  0.0305  0.0462 -0.1864
  846WN      WN 5346   5.045   5.151   9.393  0.1595  0.0328  0.0358
  847WN      WN 5347   6.768   1.743   8.218 -0.2870 -0.1549 -0.0262
  848WN      WN 5348   1.585   6.529   9.061 -0.0230  0.1453 -0.0800
  849WN      WN 5349   6.319   2.784   7.565  0.1358  0.0218 -0.3284
  850WN      WN 5350   3.751   0.155   9.647  0.3533 -0.6361  0.0772
  851WN      WN 5351   0.698   2.522   9.518  0.0259 -0.3340  0.2077
  852WN      WN 5352   1.837   4.064   9.700  0.2721 -0.2329  0.0666
  853WN      WN 5353   0.709   4.866  11.370 -0.0403 -0.0868  0.2125
  854WN      WN 5354   1.392   2.578   8.569 -0.0203 -0.0213  0.0333
  855WN      WN 5355   0.964   0.661   8.346  0.0004 -0.4102  0.3530
  856WN      WN 5356   6.253   0.523   8.793  0.0377 -0.0614  0.1792
  857WN      WN 5357   6.277   0.490  10.279  0.0973 -0.4098 -0.1933
  858WN      WN 5358   7.348   3.956   9.173 -0.0881 -0.0404  0.0980
  859WN      WN 5359   0.448   5.562   8.754 -0.1261 -0.0349 -0.0296
  860WN      WN 5360   0.602   4.568   9.171  0.1332  0.0784 -0.4419
  861WN      WN 5361   2.325   7.399   8.741 -0.4428  0.0192  0.5497
  862WN      WN 5362   5.268   5.984  10.793 -0.1669  0.1129 -0.2432
  863WN      WN 5363   1.478   3.113   8.555 -0.1610 -0.1505 -0.4464
  864WN      WN 5364   6.277   7.428   8.767 -0.0628  0.1012 -0.1149
  865WN      WN 5365   1.649   4.350  11.076 -0.0079  0.1537 -0.2688
  866WN      WN 5366   0.896   1.952   8.825  0.0633  0.1639 -0.2147
  867WN      WN 5367   3.118   4.321  10.161  0.2488 -0.1388  0.0152
  868WN      WN 5368   0.616   1.620  10.042 -0.1196 -0.1064  0.1425
  869WN      WN 5369   6.533   2.760   9.244  0.0140 -0.0444  0.1581
  870WN      WN 5370   0.090   0.185   9.239  0.0355  0.1160 -0.0376
  871WN      WN 5371   2.325   0.003   9.727 -0.1183 -0.2997  0.1661
  872WN      WN 5372   6.164   6.823  10.573  0.1651  0.0774 -0.2905
  873WN      WN 5373   5.517   6.613   9.979 -0.0429 -0.0405 -0.1249
  874WN      WN 5374   6.024   5.184   9.258 -0.1214  0.3605  0.3441
  875WN      WN 5375   5.928   1.724   9.721  0.3663  0.1396  0.1937
  876WN      WN 5376   5.164   5.666   9.637  0.1348  0.2326  0.1656
  877WN      WN 5377   0.040   1.962   8.609 -0.1517  0.3268  0.1617
  878WN      WN 5378   1.639   2.068   8.780  0.0031 -0.2379 -0.0097
  879WN      WN 5379   0.975   4.294   8.855 -0.1826 -0.3411  0.0174
  880WN      WN 5380   0.578   2.087   8.483  0.0541  0.2197  0.0195
  881WN      WN 5381   2.852   6.103   8.291 -0.0083 -0.1506  0.1921
  882WN      WN 5382   3.119   6.405   7.908  0.1772 -0.2802  0.0986
  883WN      WN 5383   2.847   6.974   9.457  0.2360 -0.0405 -0.1294
  884WN      WN 5384   4.260   0.124   9.699 -0.0142 -0.1764  0.0768
  885WN      WN 5385   5.871   4.728   8.575  0.3378  0.0893  0.4750
  886WN      WN 5386   4.481   0.124  10.143 -0.0244 -0.1249  0.0850
  887WN      WN 5387   3.497   5.387   8.224 -0.2233 -0.0154 -0.0778
  888WN      WN 5388   7.199   0.154   7.760  0.0305  0.1843  0.0196
  889WN      WN 5389   3.679   4.882   8.277  0.2254 -0.2269  0.0009
  890WN      WN 5390   0.964   6.277   8.902 -0.1211  0.3017 -0.3278
  891WN      WN 5391   2.515   0.517   9.391 -0.1032 -0.1170 -0.4018
  892WN      WN 5392   0.046   5.192  10.263  0.1777 -0.0548 -0.0436
  893WN      WN 5393   3.178   7.243   9.792 -0.1215 -0.4037 -0.1568
  894WN      WN 5394   2.068   3.860   8.831  0.0359  0.3451 -0.2789
  895WN      WN 5395   4.951   1.740   8.750  0.1285 -0.2586  0.4289
  896WN      WN 5396   4.762   0.920   9.444  0.2074 -0.0980 -0.1491
  897WN      WN 5397   0.551   0.582  10.112 -0.0283  0.2420  0.2953
  898WN      WN 5398   6.996   6.407   9.654 -0.0214  0.2661  0.0128
  899WN      WN 5399   2.593   6.250   9.816 -0.1329 -0.0163 -0.2289
  900WN      WN 5400   1.761   6.030   9.791  0.0394 -0.0092 -0.0801
  901WN      WN 5401   6.096   2.549   7.946 -0.0819 -0.0373 -0.0377
  902WN      WN 5402   3.292   5.852   9.299  0.2508  0.2948  0.0665
  903WN      WN 5403   7.155   3.470   9.493  0.2282 -0.0696 -0.0199
  904WN      WN 5404   1.602   7.109  10.528 -0.0125  0.2162  0.5766
  905WN      WN 5405   4.400   4.238   9.164 -0.1578  0.0051 -0.1184
  906WN      WN 5406   5.875   4.988   9.770 -0.2456 -0.4654 -0.0851
  907WN      WN 5407   7.166   0.701   8.709  0.0679 -0.1461  0.2330
  908WN      WN 5408   0.445   5.901   9.583 -0.1828 -0.0571  0.0659
  909WN      WN 5409   0.211   2.500   7.710  0.1379 -0.0622  0.0695
  910WN      WN 5410   1.536   7.029   8.931  0.0455  0.1223 -0.0713
  911WN      WN 5411   6.618   3.607   8.973  0.3143 -0.1516  0.3931
  912WN      WN 5412   2.912   5.857   9.926  0.1130 -0.1637  0.1727
  913WN      WN 5413   0.174   5.123   9.790 -0.2929 -0.0498 -0.1291
  914WN      WN 5414   4.559   7.134   9.786  0.3935  0.0190 -0.3938
  915WN      WN 5415   2.202   5.656   7.665  0.1810  0.2008 -0.1323
  916WN      WN 5416   7.300   5.153   8.446  0.0583 -0.0186  0.0240
  917WN      WN 5417   1.951   0.897   8.504 -0.1177 -0.2883  0.0917
  918WN      WN 5418   2.897   1.163   9.603 -0.2776 -0.1177  0.1277
  919WN      WN 5419   1.556   6.105   9.345  0.5280 -0.2377  0.1141
  920WN      WN 5420   5.394   1.482   8.640 -0.0193 -0.0710 -0.0121
  921WN      WN 5421   1.484   6.228   7.924  0.3249 -0.0671  0.0023
  922WN      WN 5422   4.908   6.769   7.719  0.1697 -0.3103  0.0376
  923WN      WN 5423   1.028   3.340   8.836 -0.1187  0.2248 -0.1133
  924WN      WN 5424   5.591   1.919   7.995 -0.1509  0.0641  0.1039
  925WN      WN 5425   5.368   5.893   9.167  0.3591 -0.0381  0.1419
  926WN      WN 5426   7.003   5.313   9.481  0.2100 -0.2051 -0.2700
  927WN      WN 5427   6.572   2.628  10.447 -0.2190  0.1537  0.2162
  928WN      WN 5428   0.419   4.067   9.074  0.3091  0.1316 -0.2982
  929WN      WN 5429   5.479   3.074   9.530 -0.0884  0.2974 -0.0296
  930WN      WN 5430   6.109   2.983   8.589  0.0363  0.1949 -0.0470
  931WN      WN 5431   1.404   5.260   9.670 -0.0457  0.1043  0.0900
  932WN      WN 5432   0.359   4.553  10.511  0.2201  0.0452 -0.5443
  933WN      WN 5433   1.459   6.037   8.789 -0.2096 -0.2361  0.1015
  934WN      WN 5434   2.736   2.476   9.406  0.0315  0.1393 -0.2127
  935WN      WN 5435   2.714   7.432   7.656 -0.2885 -0.0689  0.1060
  936WN      WN 5436   6.186   6.761   8.643  0.0271 -0.0700 -0.1669
  937WN      WN 5437   4.962   4.225   9.869 -0.2551  0.1694  0.0724
  938WN      WN 5438   6.047   1.330  10.572 -0.0764 -0.0729 -0.3829
  939WN      WN 5439   5.368   5.364   7.575  0.2003 -0.0465  0.0114
  940WN      WN 5440   1.283   0.027  10.696 -0.1097  0.0366  0.0824
  941WN      WN 5441   5.956   5.889  10.343 -0.2402  0.4625  0.1611
  942WN      WN 5442   1.981   3.435   9.814 -0.2575 -0.1343 -0.2978
  943WN      WN 5443   5.864   2.478   8.672  0.1008 -0.1193  0.0755
  944WN      WN 5444   2.097   4.669   7.244 -0.0314 -0.2275 -0.1540
  945WN      WN 5445   1.851   6.659  10.752 -0.5725  0.2604 -0.1179
  946WN      WN 5446   6.584   3.337   8.060 -0.0401  0.0149 -0.3840
  947WN      WN 5447   0.041   5.675   7.262 -0.1389  0.2041  0.0216
  948WN      WN 5448   4.452   0.426   8.828  0.1035 -0.1272 -0.1174
  949WN      WN 5449   3.509   7.226   8.837 -0.3534  0.0748 -0.0168
  950WN      WN 5450   3.865   5.724  10.075  0.0876  0.1588  0.4324
  951WN      WN 5451   2.399   5.812   9.511 -0.2615 -0.2148  0.1898
  952WN      WN 5452   2.611   5.618   8.467  0.2034 -0.1200 -0.0458
  953WN      WN 5453   0.120   7.142   9.329  0.0104  0.3111  0.0669
  954WN      WN 5454   5.060   3.689   9.110 -0.1901 -0.1004 -0.1371
  955WN      WN 5455   3.526   5.603   7.796 -0.2006  0.0984 -0.2140
  956WN      WN 5456   0.052   5.554  10.633  0.0322  0.2793  0.2001
  957WN      WN 5457   0.259   6.996   9.999  0.0967  0.1244 -0.2970
  958WN      WN 5458   6.444   6.662  11.008 -0.4604  0.1017 -0.1221
  959WN      WN 5459   4.542   5.894   8.604  0.1595  0.4196  0.2872
  960WN      WN 5460   2.610   2.480   8.721  0.0006  0.0729  0.1004
  961WN      WN 5461   5.553   6.081  10.428 -0.1815 -0.0040  0.0130
  962WN      WN 5462   7.423   1.148  10.509  0.0721  0.1481  0.0217
  963WN      WN 5463   0.387   2.498   8.643  0.0109  0.2176 -0.1706
  964WN      WN 5464   3.787   4.872   9.663  0.0665  0.1988 -0.1896
  965WN      WN 5465   0.748   2.141   9.848  0.1628  0.0673 -0.1222
  966WN      WN 5466   0.866   5.724   7.975 -0.2183  0.0669 -0.6596
  967WN      WN 5467   5.327   0.060   9.622 -0.0105  0.0107 -0.0521
  968WN      WN 5468   1.032   0.797   8.806 -0.0642  0.1018 -0.2016
  969WN      WN 5469   5.247   1.354  10.069 -0.0020  0.1323 -0.1514
  970WN      WN 5470   5.458   1.593   9.645  0.0742  0.2248  0.0522
  971WN      WN 5471   2.996   2.925   9.539  0.0763  0.2284 -0.5098
  972WN      WN 5472   7.107   6.301   7.788  0.1046 -0.0073  0.1744
  973WN      WN 5473   6.093   3.494   9.627  0.2447 -0.0256 -0.4104
  974WN      WN 5474   6.690   0.748   8.844  0.2487  0.0692  0.0734
  975WN      WN 5475   2.827   5.789   7.178  0.1209  0.1740  0.0464
  976WN      WN 5476   4.156   3.330  10.640  0.3036  0.1389 -0.2076
  977WN      WN 5477   0.162   3.233   8.619  0.1376  0.0814 -0.1511
  978WN      WN 5478   1.025   1.656  10.302 -0.2289 -0.2509 -0.0320
  979WN      WN 5479   1.795   4.227   8.737  0.0882 -0.1094  0.1683
  980WN      WN 5480   5.827   2.698   9.561  0.0596 -0.2545  0.5402
  981WN      WN 5481   3.417   6.648   8.803  0.0604 -0.2497 -0.0712
  982WN      WN 5482   1.365   0.466   9.551  0.1264 -0.0577 -0.2842
  983WN      WN 5483   1.619   6.556   7.579  0.0950  0.1394 -0.3519
  984WN      WN 5484   2.815   6.870   8.163  0.0544 -0.2188  0.1120
  985WN      WN 5485   0.411   6.950   7.610  0.1510  0.2685  0.1508
  986WN      WN 5486   0.979   4.836   9.130 -0.1390 -0.0675 -0.3206
  987WN      WN 5487   5.711   6.371   8.199  0.2326  0.0398  0.1368
  988WN      WN 5488   4.561   7.142   9.181 -0.0572  0.4986  0.0707
  989WN      WN 5489   5.010   0.681   8.199 -0.4316 -0.0530 -0.0500
  990WN      WN 5490   1.616   3.893   9.107 -0.0807  0.2320  0.0819
  991WN      WN 5491   5.110   5.483  10.175 -0.0185 -0.0813  0.0242
  992WN      WN 5492   4.340   3.684   9.313 -0.2757  0.0287  0.0678
  993WN      WN 5493   2.766   5.027   7.817  0.2420 -0.1104  0.1079
  994WN      WN 5494   1.540   5.579   9.167  0.2414  0.2026 -0.0789
  995WN      WN 5495   1.462   6.963   9.474  0.2186  0.3297  0.2101
  996WN      WN 5496   7.379   4.709   8.679 -0.0083 -0.2248  0.0424
  997WN      WN 5497   7.164   0.314   8.298  0.1341  0.0177 -0.0640
  998WN      WN 5498   1.444   4.347   7.807 -0.0205 -0.0611 -0.1476
  999WN      WN 5499   1.482   1.060   9.088  0.0702  0.0647  0.1519
 1000WN      WN 5500   4.186   5.159   9.494 -0.3091  0.1339 -0.1250
 1001WN      WN 5501   6.352   0.974   9.214  0.0351  0.0274 -0.2761
 1002WN      WN 5502   7.154   6.070  11.044 -0.0121 -0.0156 -0.1905
 1003WN      WN 5503   3.639   7.111   9.772  0.1428 -0.2333 -0.0336
 1004WN      WN 5504   6.987   0.119   9.527  0.3187 -0.0869 -0.2257
 1005WN      WN 5505   1.489   4.765  11.332 -0.1477  0.4171  0.0589
 1006WN      WN 5506   1.274   0.264   8.262  0.0689  0.3948 -0.0829
 1007WN      WN 5507   0.612   6.001  10.094  0.2638 -0.0857  0.1762
 1008WN      WN 5508   6.956   4.478   9.848 -0.2745  0.2421 -0.3781
 1009WN      WN 5509   4.796   6.737   8.315 -0.1685  0.0624 -0.2765
 1010WN      WN 5510   6.110   4.271   9.260  0.3056  0.2750  0.1522
 1011WN      WN 5511   2.868   6.119   9.376 -0.0723  0.3602  0.0571
 1012WN      WN 5512   0.634   4.350  11.377  0.1759  0.3357 -0.1146
 1013WN      WN 5513   4.755   5.964   9.839 -0.1678  0.0091  0.0957
 1014WN      WN 5514   4.435   5.888  10.665  0.2846  0.1847  0.3484
 1015WN      WN 5515   7.181   6.231  11.568  0.2954 -0.2399 -0.1477
 1016WN      WN 5516   0.465   4.294  10.064  0.3445  0.0210 -0.0673
 1017WN      WN 5517   5.129   7.015   9.821 -0.1331 -0.0488  0.3894
 1018WN      WN 5518   0.447   3.409  10.095  0.2721  0.3094  0.3153
 1019WN      WN 5519   7.161   5.179  10.832 -0.0621  0.1281  0.0009
 1020WN      WN 5520   0.583   7.134   9.624 -0.0798  0.3142  0.2236
 1021WN      WN 5521   0.202   4.253   9.600  0.0748  0.3787  0.0856
 1022WN      WN 5522   3.389   7.378   9.300 -0.1314 -0.1557 -0.1441
 1023WN      WN 5523   0.928   4.661   8.591  0.0810  0.1648  0.0821
 1024WN      WN 5524   1.945   4.415   8.208  0.0063 -0.0191 -0.0327
 1025WN      WN 5525   2.409   4.518   9.147 -0.1573 -0.0526  0.2830
 1026WN      WN 5526   6.728   0.715   9.359 -0.0120  0.3067  0.1201
 1027WN      WN 5527   0.856   4.602  10.095 -0.2566 -0.0454  0.3509
 1028WN      WN 5528   6.761   7.422   9.982 -0.0615  0.0980  0.1496
 1029WN      WN 5529   5.933   5.594   8.807  0.1082  0.0126  0.1233
 1030WN      WN 5530   3.576   5.287  10.073  0.0666 -0.1846  0.0714
 1031WN      WN 5531   5.067   1.275   8.984 -0.1147  0.1137 -0.2313
 1032WN      WN 5532   7.318   1.725   8.196  0.2444  0.1291  0.3217
 1033WN      WN 5533   2.416   6.790  10.822  0.1431  0.0091 -0.0929
 1034WN      WN 5534   6.115   3.970   8.879  0.3669  0.0760  0.1341
 1035WN      WN 5535   1.914   6.143   9.000 -0.3996  0.0368  0.1273
 1036WN      WN 5536   5.434   4.067  10.051  0.0521  0.0619  0.0381
 1037WN      WN 5537   0.071   5.921   8.864  0.0353 -0.3074 -0.0583
 1038WN      WN 5538   5.689   2.187   9.155 -0.1770  0.2758 -0.1074
 1039WN      WN 5539   2.793   0.488   8.851  0.0151  0.1485  0.0286
 1040WN      WN 5540   2.253   2.460   9.607 -0.2736  0.1889  0.2433
 1041WN      WN 5541   6.162   3.005   8.069  0.0794 -0.0557 -0.3303
 1042WN      WN 5542   5.234   4.454   9.478 -0.3883  0.0835  0.0035
 1043WN      WN 5543   4.262   5.521   9.163  0.0975 -0.0789 -0.2214
 1044WN      WN 5544   6.837   2.084   9.794 -0.2183 -0.0690 -0.0487
 1045WN      WN 5545   0.944   7.196   7.555 -0.1066 -0.1076  0.0445
 1046WN      WN 5546   4.741   3.972   9.382  0.2337  0.0904  0.0550
 1047WN      WN 5547   1.315   0.540  10.636  0.2472 -0.2504 -0.1255
 1048WN      WN 5548   1.206   0.663  10.137 -0.0745 -0.1063 -0.2044
 1049WN      WN 5549   2.825   5.044   9.415 -0.3281  0.1119  0.0986
 1050WN      WN 5550   5.559   6.011   8.672  0.0124 -0.0089  0.2098
 1051WN      WN 5551   6.241   5.367   9.694  0.2967 -0.1510 -0.1920
 1052WN      WN 5552   2.804   7.226   8.548 -0.2401  0.0879  0.0240
 1053WN      WN 5553   0.961   5.909   8.469  0.0130  0.3780 -0.0386
 1054WN      WN 5554   0.201   2.436   9.196 -0.0833 -0.3369 -0.2877
 1055WN      WN 5555   1.714   6.587   9.686  0.0227 -0.1252 -0.1422
 1056WN      WN 5556   5.029   1.094   8.527 -0.3733 -0.2961 -0.3306
 1057WN      WN 5557   0.738   1.126   8.453  0.2225  0.1148  0.1309
 1058WN      WN 5558   4.174   5.160   8.854 -0.0411 -0.1726  0.4361
 1059WN      WN 5559   7.096   0.451   9.953  0.3045 -0.0996  0.2806
 1060WN      WN 5560   5.055   3.743   8.574 -0.1553 -0.4308  0.0689
 1061WN      WN 5561   4.621   4.917   9.563 -0.1021  0.1803  0.0686
 1062WN      WN 5562   1.272   3.311   7.866 -0.2933  0.2654 -0.0110
 1063WN      WN 5563   2.788   0.011   9.018  0.3013 -0.0258 -0.1470
 1064WN      WN 5564   0.342   1.806   8.091 -0.3765 -0.3178  0.2227
 1065WN      WN 5565   1.518   5.901   8.328 -0.1529  0.0481 -0.1037
 1066WN      WN 5566   5.003   3.699   9.880  0.1902  0.0178 -0.3186
 1067WN      WN 5567   2.859   6.642   8.669  0.0577 -0.0286  0.0038
 1068WN      WN 5568   7.284   4.659  10.720 -0.0811  0.1009 -0.1106
 1069WN      WN 5569   1.316   6.749   8.142 -0.3236 -0.1577  0.1678
 1070WN      WN 5570   6.529   3.336   9.989  0.2296 -0.1158  0.0110
 1071WN      WN 5571   4.780   6.615  10.586  0.2208 -0.3664  0.1115
 1072WN      WN 5572   7.043   7.240   9.085  0.1280 -0.2978 -0.1657
 1073WN      WN 5573   6.330   6.691   9.206 -0.1163 -0.2635  0.1401
 1074WN      WN 5574   5.895   2.190   9.652 -0.1045 -0.0500  0.2888
 1075WN      WN 5575   1.991   0.049  10.089  0.2645 -0.0792  0.2070
 1076WN      WN 5576   1.592   3.565   9.532  0.1225 -0.1655  0.2205
 1077WN      WN 5577   6.666   6.297   9.262 -0.2231  0.0930 -0.0943
 1078WN      WN 5578   4.990   5.950   8.808 -0.2907 -0.0640 -0.3178
 1079WN      WN 5579   6.586   2.849  10.008 -0.2360 -0.0078  0.1357
 1080WN      WN 5580   6.571   4.171  10.884  0.0775 -0.2564 -0.0936
 1081WN      WN 5581   4.135   5.303  10.037  0.4423  0.1356  0.0701
 1082WN      WN 5582   1.898   3.357   8.684  0.1038 -0.0231 -0.2010
 1083WN      WN 5583   1.902   1.469  10.174  0.1623 -0.2082 -0.1920
 1084WN      WN 5584   0.064   6.218   8.131  0.1644 -0.4701 -0.0761
 1085WN      WN 5585   6.613   1.860   8.883 -0.1165  0.1302  0.0334
 1086WN      WN 5586   0.061   0.803   9.965  0.4023 -0.0089  0.0444
 1087WN      WN 5587   2.084   6.660   9.323 -0.0243 -0.1109  0.3380
 1088WN      WN 5588   3.927   6.743   7.870 -0.2174 -0.1982  0.0631
 1089WN      WN 5589   2.059   6.970   8.848  0.0770 -0.1539  0.0904
 1090WN      WN 5590   6.762   0.332  10.404  0.2687  0.2681  0.2319
 1091WN      WN 5591   1.484   0.381   7.517  0.4337 -0.1119  0.2253
 1092WN      WN 5592   5.279   4.042  10.571  0.0812  0.1042  0.4160
 1093WN      WN 5593   0.823   4.268   9.563 -0.1592 -0.1264  0.1854
 1094WN      WN 5594   5.453   7.302  10.056 -0.0505 -0.1539 -0.0570
 1095WN      WN 5595   1.152   3.805   8.936 -0.1218 -0.2914 -0.0173
 1096WN      WN 5596   7.400   5.358   8.871 -0.1175 -0.1977  0.2963
 1097WN      WN 5597   4.169   6.019   9.332  0.1724 -0.3145  0.0970
 1098WN      WN 5598   6.901   2.187   8.543 -0.1187 -0.0089 -0.0052
 1099WN      WN 5599   1.601   7.090  10.043  0.2751 -0.4373 -0.2033
 1100WN      WN 5600   2.585   4.676  10.727  0.1577 -0.0533 -0.1289
 1101WN      WN 5601   0.023   1.419   7.811 -0.0750 -0.0868 -0.1121
 1102WN      WN 5602   6.506   6.610   9.645 -0.4193 -0.3192  0.0242
 1103WN      WN 5603   4.933   6.162   9.389  0.0114  0.0591  0.0632
 1104WN      WN 5604   1.533   2.385  10.332  0.1281  0.1335  0.0334
 1105WN      WN 5605   0.852   6.966   8.271 -0.2150  0.3690 -0.2079
 1106WN      WN 5606   3.238   3.582   9.445  0.2263  0.0474 -0.0809
 1107WN      WN 5607   2.937   1.908   8.861  0.1234  0.1219  0.2330
 1108WN      WN 5608   1.927   1.901   9.219 -0.0701 -0.3772 -0.1006
 1109WN      WN 5609   6.748   6.806   8.452  0.0843  0.3664  0.3491
 1110WN      WN 5610   5.738   5.908   7.946 -0.1832 -0.0765 -0.1721
 1111WN      WN 5611   2.384   1.031   9.515  0.2405  0.0352  0.0570
 1112WN      WN 5612   1.711   0.004   8.446  0.3078 -0.0207 -0.0447
 1113WN      WN 5613   0.118   2.763   8.353 -0.0006  0.2161 -0.1491
 1114WN      WN 5614   0.293   1.463   9.659  0.2588 -0.0385  0.1023
 1115WN      WN 5615   6.688   5.224  10.699 -0.2453  0.0197 -0.1181
 1116WN      WN 5616   2.475   5.997   7.449  0.1125  0.2364 -0.1021
 1117WN      WN 5617   2.252   7.412   9.247 -0.1019 -0.0618 -0.0643
 1118WN      WN 5618   6.942   6.319   8.256 -0.1192 -0.1698  0.3069
 1119WN      WN 5619   1.454   0.806   8.593  0.0476 -0.0558  0.1368
 1120WN      WN 5620   1.244   1.993   8.336  0.2609  0.0083  0.0683
 1121WN      WN 5621   6.864   2.667   8.802 -0.0085 -0.0199 -0.0230
 1122WN      WN 5622   1.110   7.223   8.854  0.1788  0.1450 -0.1410
 1123WN      WN 5623   5.792   6.214   7.536 -0.1204  0.1158  0.0365
 1124WN      WN 5624   0.865   6.649  10.539  0.0081 -0.1165  0.1001
 1125WN      WN 5625   0.981   5.947   9.351 -0.1541  0.0502 -0.0395
 1126WN      WN 5626   6.008   7.290  10.534 -0.1536  0.2567 -0.2101
 1127WN      WN 5627   6.948   6.781   7.852 -0.0154 -0.1224  0.1825
 1128WN      WN 5628   1.880   6.643   8.066 -0.0322 -0.0857 -0.0422
 1129WN      WN 5629   2.633   6.676  10.044 -0.1719  0.3803 -0.0450
 1130WN      WN 5630   7.029   4.372   9.316  0.3334  0.2760 -0.1245
 1131WN      WN 5631   2.754   4.626   9.776  0.1931  0.0698 -0.0593
 1132WN      WN 5632   4.743   5.430   8.672 -0.0620 -0.0945  0.1190
 1133WN      WN 5633   3.787   6.755   9.163  0.0982  0.1053  0.0127
 1134WN      WN 5634   4.603   5.187   9.129 -0.1505  0.0460 -0.2368
 1135WN      WN 5635   4.603   3.824   8.397  0.1699  0.2054  0.1140
 1136WN      WN 5636   6.714   4.400   8.347  0.1153  0.1998 -0.0631
 1137WN      WN 5637   7.373   6.781  11.088 -0.1116 -0.2138 -0.1127
 1138WN      WN 5638   4.599   0.426   8.370 -0.1484 -0.1636  0.0933
 1139WN      WN 5639   0.978   6.444   8.327  0.1187 -0.0842  0.2456
 1140WN      WN 5640   4.116   0.256   9.202 -0.2126  0.4327 -0.2026
 1141WN      WN 5641   1.187   2.302   8.953  0.1624  0.0411 -0.0236
 1142WN      WN 5642   6.841   4.621   7.869 -0.0657 -0.1398  0.3365
 1143WN      WN 5643   3.670   1.161   8.846 -0.1948  0.1500  0.2373
 1144WN      WN 5644   6.068   7.286   8.276  0.1206  0.0330 -0.0972
 1145WN      WN 5645   6.920   1.352  10.439 -0.2210 -0.3553  0.0002
 1146WN      WN 5646   0.340   3.099   7.580 -0.0872  0.2704 -0.0407
 1147WN      WN 5647   1.386   4.446  10.356  0.3595  0.1303 -0.1875
 1148WN      WN 5648   0.616   2.941   9.825  0.1835 -0.1741  0.1655
 1149WN      WN 5649   5.852   0.817   8.575  0.0170  0.1047  0.0746
 1150WN      WN 5650   0.801   4.837  10.554  0.3518 -0.1675  0.0561
 1151WN      WN 5651   6.260   3.414   8.457  0.0525 -0.1218 -0.1932
 1152WN      WN 5652   4.790   6.823   9.479  0.6160  0.0364 -0.0919
 1153WN      WN 5653   5.654   1.107  10.301 -0.2831 -0.1668 -0.2297
 1154WN      WN 5654   2.634   4.565  10.247  0.0482  0.0750  0.1661
 1155WN      WN 5655   5.450   4.722   8.940  0.2648  0.1163 -0.2113
 1156WN      WN 5656   1.602   7.153   8.022  0.0530  0.0192  0.4184
 1157WN      WN 5657   0.664   2.457  10.702 -0.1016  0.1904 -0.2144
 1158WN      WN 5658   2.687   7.150   9.983  0.0294 -0.2750 -0.1497
 1159WN      WN 5659   3.395   7.238  10.767 -0.0160  0.2050  0.0588
 1160WN      WN 5660   5.644   0.841  10.907  0.1932 -0.0434  0.2230
 1161WN      WN 5661   1.394   4.820  10.020 -0.2010  0.3665 -0.0895
 1162WN      WN 5662   7.345   4.208   8.769  0.0906  0.1256  0.0564
 1163WN      WN 5663   1.422   4.364   9.725 -0.0296 -0.3588 -0.0026
 1164WN      WN 5664   0.011   6.116   9.790 -0.0763 -0.1015 -0.2755
 1165WN      WN 5665   2.270   1.486   9.203  0.2570 -0.2870 -0.0598
 1166WN      WN 5666   1.060   5.408   9.367  0.0264  0.1729 -0.0186
 1167WN      WN 5667   1.706   1.775   8.416  0.1227  0.0584 -0.2527
 1168WN      WN 5668   6.003   4.040  10.059 -0.0939  0.1373  0.1527
 1169WN      WN 5669   6.936   4.832   9.477  0.1194  0.1848  0.0342
 1170WN      WN 5670   3.448   6.413   9.301 -0.5732 -0.0038  0.0116
 1171WN      WN 5671   0.194   4.783   7.490 -0.2459 -0.2250  0.1065
 1172WN      WN 5672   2.686   5.152   8.325  0.1547  0.3725 -0.2749
 1173WN      WN 5673   0.198   1.598   9.150  0.1122 -0.0147  0.0830
 1174WN      WN 5674   5.268   3.165   9.095  0.4115 -0.0153 -0.1782
 1175WN      WN 5675   6.255   3.320   7.685  0.3880  0.0842  0.0995
 1176WN      WN 5676   2.517   7.310   8.120  0.1587  0.0467  0.1025
 1177WN      WN 5677   5.889   2.196   8.275 -0.0929  0.1706  0.1183
 1178WN      WN 5678   1.353   5.198   7.597  0.1364 -0.0582 -0.2884
 1179WN      WN 5679   0.551   2.937  10.400 -0.0546 -0.0252 -0.0381
 1180WN      WN 5680   2.412   5.919   8.053  0.3148  0.0076 -0.2002
 1181WN      WN 5681   5.711   3.816  10.406  0.3799 -0.1122  0.4120
 1182WN      WN 5682   2.414   2.130   9.142  0.0746  0.0318 -0.5224
 1183WN      WN 5683   0.225   5.019  10.681  0.2090 -0.0474 -0.2079
 1184WN      WN 5684   1.551   3.413   8.992  0.2617  0.0822 -0.0802
 1185WN      WN 5685   0.515   2.936   8.739  0.1460 -0.0406  0.0100
 1186WN      WN 5686   4.649   5.687  10.225 -0.2768  0.2951 -0.1866
 1187WN      WN 5687   1.250   2.210   9.785 -0.2333 -0.1254 -0.2806
 1188WN      WN 5688   0.671   0.392   7.915 -0.3086 -0.3823 -0.2002
 1189WN      WN 5689   7.428   2.258   8.184  0.1117  0.1292  0.1784
 1190WN      WN 5690   6.993   7.266   8.557 -0.2682 -0.1285  0.0265
 1191WN      WN 5691   6.883   0.774   8.331  0.1106  0.1260  0.1796
 1192WN      WN 5692   2.484   0.798   7.660 -0.2558  0.1989 -0.1186
 1193WN      WN 5693   6.937   0.902   9.817 -0.2233 -0.0611  0.0235
 1194WN      WN 5694   6.102   4.677  10.123  0.3244 -0.0240  0.0721
 1195WN      WN 5695   6.429   0.158   9.557  0.1197 -0.1241  0.2567
 1196WN      WN 5696   2.340   6.777   8.045  0.1047 -0.1383  0.0589
 1197WN      WN 5697   5.083   3.786   7.953  0.2524  0.2163  0.2961
 1198WN      WN 5698   7.398   2.949  10.895 -0.0018  0.1698  0.3850
 1199WN      WN 5699   0.092   7.411   9.732  0.1138 -0.0882 -0.3929
 1200WN      WN 5700   1.398   2.992   9.176 -0.0073 -0.0293  0.1344
 1201WN      WN 5701   3.025   7.429  10.276  0.0447 -0.0414 -0.0618
 1202WN      WN 5702   1.844   5.218   7.809  0.0668 -0.0604  0.1607
 1203WN      WN 5703   6.108   3.500   9.032 -0.1169  0.0318  0.0720
 1204WN      WN 5704   0.457   5.511  10.028 -0.2016 -0.0463 -0.3081
 1205WN      WN 5705   1.978   5.686   9.267  0.3082  0.2947 -0.0879
 1206WN      WN 5706   6.503   4.333   9.536 -0.0063  0.0743  0.2608
 1207WN      WN 5707   1.993   0.984  10.054 -0.2363  0.1124 -0.0031
 1208WN      WN 5708   5.051   3.250   8.684  0.0199 -0.0200 -0.1000
 1209WN      WN 5709   0.829   5.266   8.857  0.1920 -0.2217  0.3793
 1210WN      WN 5710   0.099   1.130   9.093 -0.0208  0.0232 -0.0690
 1211WN      WN 5711   2.945   4.568   9.308  0.0353 -0.2362  0.1138
 1212WN      WN 5712   6.575   7.279   8.351  0.2180  0.3058  0.1556
 1213WN      WN 5713   6.010   2.516  10.440  0.1021  0.0660 -0.1776
 1214WN      WN 5714   5.307   6.058   9.909 -0.0738 -0.0330 -0.2662
 1215WN      WN 5715   3.107   4.638  10.568 -0.1418  0.2014  0.1731
 1216WN      WN 5716   5.079   7.072  10.351  0.1404 -0.0550  0.3133
 1217WN      WN 5717   7.105   3.131   9.968  0.1152  0.2889  0.2158
 1218WN      WN 5718   6.033   2.036   8.830 -0.3356  0.0235 -0.2515
 1219WN      WN 5719   0.483   4.668   9.724  0.0348  0.2403  0.0408
 1220WN      WN 5720   5.348   6.364   9.014 -0.0098  0.3292  0.1356
 1221WN      WN 5721   4.767   1.324  10.236 -0.0944  0.1948  0.2345
 1222WN      WN 5722   4.982   2.314   8.594 -0.0351  0.1829  0.2176
 1223WN      WN 5723   7.361   4.245  10.102  0.1334 -0.0322  0.4117
 1224WN      WN 5724   0.955   2.587   9.948 -0.0774 -0.0420  0.1350
 1225WN      WN 5725   4.776   2.848   8.347 -0.0594  0.2952  0.1081
 1226WN      WN 5726   1.706   3.568  10.469  0.1275 -0.0902 -0.0254
 1227WN      WN 5727   2.501   3.597   8.111 -0.0928 -0.0427  0.2041
 1228WN      WN 5728   6.823   3.063   9.516 -0.0617 -0.0217  0.2281
 1229WN      WN 5729   2.463   3.991   9.113  0.0239  0.2135 -0.0487
 1230WN      WN 5730   0.447   0.347   9.618 -0.0456  0.1663 -0.0783
 1231WN      WN 5731   5.868   3.136   9.214  0.0489 -0.0947  0.0660
 1232WN      WN 5732   3.225   4.571   9.711  0.0832  0.4323  0.1383
 1233WN      WN 5733   5.231   6.632   8.064  0.0439  0.5044 -0.3234
 1234WN      WN 5734   5.552   2.583  10.135 -0.0108  0.0633  0.2463
 1235WN      WN 5735   3.108   1.626   9.459  0.1546 -0.0197 -0.0374
 1236WN      WN 5736   1.056   5.709   8.946 -0.0460  0.1123  0.4903
 1237WN      WN 5737   7.165   2.829  10.391  0.1036 -0.0387  0.3250
 1238WN      WN 5738   6.125   5.288  10.146 -0.0976  0.3026 -0.3139
 1239WN      WN 5739   1.512   4.937   8.030 -0.2071  0.2210  0.3712
 1240WN      WN 5740   1.792   5.823  10.895 -0.2141 -0.1895  0.0694
 1241WN      WN 5741   4.773   6.718   8.984  0.5072  0.2681  0.2449
 1242WN      WN 5742   0.121   6.180   9.291  0.1216  0.0362 -0.1377
 1243WN      WN 5743   2.397   2.948  10.352  0.1659  0.0821 -0.1465
 1244WN      WN 5744   4.077   5.979   8.801 -0.1610 -0.2059 -0.0115
 1245WN      WN 5745   6.565   5.831   8.403  0.0598 -0.1519 -0.1636
 1246WN      WN 5746   6.902   4.026  10.136 -0.0102  0.1238 -0.4328
 1247WN      WN 5747   6.275   4.366   8.595 -0.2049 -0.3007 -0.3276
 1248WN      WN 5748   6.606   5.681   9.341 -0.2126 -0.1180  0.0177
 1249WN      WN 5749   6.413   2.067   8.396  0.1694  0.0159  0.4150
 1250WN      WN 5750   2.205   2.902   9.875 -0.3792  0.0425 -0.0952
 1251WN      WN 5751   0.867   5.697   9.771  0.3852  0.0881 -0.1081
 1252WN      WN 5752   2.700   6.973  10.444  0.1959 -0.0794 -0.1260
 1253WN      WN 5753   1.830   2.205   9.665 -0.2341 -0.1380 -0.0224
 1254WN      WN 5754   5.271   2.072   9.542  0.0386  0.0479 -0.0442
 1255WN      WN 5755   6.601   0.878   7.849 -0.1251  0.1023 -0.1727
 1256WN      WN 5756   6.383   3.814   9.344  0.3684 -0.0882 -0.1832
 1257WN      WN 5757   0.248   7.232  10.407 -0.0023  0.1220 -0.2777
 1258WN      WN 5758   7.404   0.888  10.924  0.0022  0.3202  0.2663
 1259WN      WN 5759   2.441   3.760   7.206  0.0231  0.0137 -0.1779
 1260WN      WN 5760   0.410   3.743   7.607 -0.0080  0.1050 -0.2663
 1261WN      WN 5761   7.102   1.186   8.617 -0.2355 -0.0618  0.2003
 1262WN      WN 5762   0.413   1.996   9.005  0.1324 -0.1227 -0.0816
 1263WN      WN 5763   0.655   3.972   8.660 -0.1399  0.1140 -0.2939
 1264WN      WN 5764   3.336   0.639   8.962  0.2944  0.2476 -0.0638
 1265WN      WN 5765   3.043   1.012   8.755 -0.0685 -0.1975 -0.0491
 1266WN      WN 5766   0.553   0.745   8.694  0.3925  0.0313 -0.2185
 1267WN      WN 5767   2.086   3.903  10.202  0.0261  0.0738 -0.0084
 1268WN      WN 5768   0.001   5.756   7.962  0.0380  0.0048  0.2146
 1269WN      WN 5769   0.761   4.984   8.257  0.0206 -0.1566  0.0515
 1270WN      WN 5770   4.065   0.252   8.171 -0.2289 -0.2548 -0.0731
 1271WN      WN 5771   3.401   4.104   9.455  0.2310  0.3610 -0.1010
 1272WN      WN 5772   4.643   2.736   9.749  0.0946 -0.1992 -0.0734
 1273WN      WN 5773   4.888   5.716   8.310 -0.0537 -0.1994  0.2394
 1274WN      WN 5774   1.004   4.748   9.630 -0.2388  0.2137  0.2035
 1275WN      WN 5775   0.627   3.837   9.857 -0.0748 -0.2588 -0.0010
 1276WN      WN 5776   4.258   3.949   8.807 -0.2156  0.0826  0.0588
 1277WN      WN 5777   3.262   5.119   9.635  0.1722  0.0942  0.2704
 1278WN      WN 5778   3.453   6.553  10.314 -0.1030  0.2167 -0.2496
 1279WN      WN 5779   5.780   1.783   8.510 -0.0507  0.1666 -0.1925
 1280WN      WN 5780   6.370   3.894   8.456 -0.2619  0.1811  0.2154
 1281WN      WN 5781   5.843   0.812   9.120 -0.1345 -0.0519 -0.3532
 1282WN      WN 5782   7.120   3.395   8.095  0.0282  0.2149  0.1529
 1283WN      WN 5783   2.955   4.090   9.783  0.3383  0.1353  0.1499
 1284WN      WN 5784   1.926   6.099   8.224 -0.0172  0.4908  0.0356
 1285WN      WN 5785   2.226   5.920   8.580 -0.0969  0.1840  0.1023
 1286WN      WN 5786   1.907   5.354  11.265  0.2118 -0.1557  0.3344
 1287WN      WN 5787   0.111   3.192  10.411 -0.0142  0.3768  0.1801
 1288WN      WN 5788   6.698   1.997  10.270  0.1950  0.0397  0.2941
 1289WN      WN 5789   5.329   7.153   7.883 -0.0380  0.1990 -0.1707
 1290WN      WN 5790   6.812   4.783  10.883  0.0128 -0.0012 -0.5262
 1291WN      WN 5791   7.153   3.588   8.833  0.0571  0.3162  0.0799
 1292WN      WN 5792   0.827   1.983   8.043 -0.2061  0.1919  0.0731
 1293WN      WN 5793   2.729   4.338   8.819  0.1856  0.2949  0.2918
 1294WN      WN 5794   5.950   4.538   9.610  0.4773  0.0057 -0.1779
 1295WN      WN 5795   3.934   6.500   8.750 -0.0774  0.1092  0.2629
[truncated: 268,235 more chars]
