# Supplementary material for: Free energies of membrane stalk formation from a lipidomics perspective
Source: Nat Commun. 2021 Nov 15;12:6594. doi: 10.1038/s41467-021-26924-2 (PMC8593120; doi:10.1038/s41467-021-26924-2)
Supplement: Supplementary file 4 — Source Data [file 41467_2021_26924_MOESM4_ESM.zip › SI_data/Fig_S5/outer-stalk/24water-per-nm2.gro]

Membrane with PIPC PAPC POPC DPSM PNSM PLSM PAPI PAPS PAPE CHOL (36 14 12 26 18 16 4 8 4 98)
 9921
    1PIPC   NC3    1   5.087   2.651   9.676  0.2980  0.0520 -0.1676
    1PIPC   PO4    2   4.948   2.889   9.360 -0.2616  0.0893  0.0078
    1PIPC   GL1    3   5.017   2.813   8.876 -0.0520  0.0388  0.0884
    1PIPC   GL2    4   5.139   3.055   8.712  0.1683 -0.0917  0.1896
    1PIPC   C1A    5   5.110   2.508   8.459 -0.1716  0.1797  0.0720
    1PIPC   D2A    6   5.001   2.238   8.057 -0.2331  0.1198  0.0485
    1PIPC   D3A    7   5.191   2.593   7.913  0.0800  0.1068  0.0366
    1PIPC   C4A    8   5.414   2.716   7.615  0.3334 -0.0431 -0.3449
    1PIPC   C1B    9   4.807   2.891   8.406  0.1278 -0.1799  0.0577
    1PIPC   C2B   10   4.701   2.602   8.036 -0.1147  0.3579 -0.0691
    1PIPC   C3B   11   4.738   2.433   7.674  0.0657  0.1031 -0.2446
    1PIPC   C4B   12   4.670   2.411   7.195  0.1179 -0.1523 -0.0800
    2PIPC   NC3   13   7.698   1.546   7.457  0.1894 -0.0633 -0.1360
    2PIPC   PO4   14   7.833   1.877   7.330  0.1657 -0.1542 -0.0099
    2PIPC   GL1   15   7.589   1.762   7.050 -0.4701 -0.0430 -0.1262
    2PIPC   GL2   16   7.355   1.548   7.028 -0.0678 -0.3866  0.0440
    2PIPC   C1A   17   7.631   1.958   6.648  0.1381 -0.0457 -0.0008
    2PIPC   D2A   18   7.315   2.290   6.581 -0.1052  0.2321 -0.2132
    2PIPC   D3A   19   6.861   2.232   6.373 -0.4301 -0.2976 -0.1858
    2PIPC   C4A   20   6.643   2.039   6.851  0.2053  0.1948 -0.0125
    2PIPC   C1B   21   7.413   1.450   6.702  0.0925 -0.3339 -0.1534
    2PIPC   C2B   22   7.247   1.395   6.377 -0.1527  0.0054 -0.0873
    2PIPC   C3B   23   7.007   1.566   6.071  0.1000  0.3444  0.3337
    2PIPC   C4B   24   6.634   1.478   5.912  0.1016  0.0309 -0.1046
    3PIPC   NC3   25   6.062   0.885   7.806  0.1844 -0.0466  0.1245
    3PIPC   PO4   26   6.479   0.944   7.610 -0.0078 -0.0573 -0.1882
    3PIPC   GL1   27   6.299   1.199   7.323  0.2321  0.0109 -0.2145
    3PIPC   GL2   28   6.030   1.279   7.410  0.1038  0.1030 -0.0532
    3PIPC   C1A   29   6.242   1.195   6.902  0.0932  0.1565 -0.0378
    3PIPC   D2A   30   6.461   0.847   6.670 -0.1408  0.1483 -0.1322
    3PIPC   D3A   31   6.261   1.154   6.393  0.1120  0.2713 -0.0604
    3PIPC   C4A   32   5.893   1.311   6.493  0.2121 -0.0616 -0.0237
    3PIPC   C1B   33   5.672   1.134   7.183  0.0597 -0.0693 -0.0334
    3PIPC   C2B   34   5.501   1.102   6.719  0.0434 -0.1121 -0.1993
    3PIPC   C3B   35   5.188   1.264   6.499  0.0298  0.3444  0.0051
    3PIPC   C4B   36   4.854   1.367   6.197  0.1004  0.2415  0.1248
    4PIPC   NC3   37   0.709   4.288   7.231 -0.1009 -0.0774  0.1950
    4PIPC   PO4   38   0.541   3.882   7.320  0.1650  0.4506 -0.1170
    4PIPC   GL1   39   0.896   3.858   7.107 -0.1399 -0.0022 -0.0086
    4PIPC   GL2   40   0.785   4.078   6.785 -0.0402 -0.0972 -0.0257
    4PIPC   C1A   41   1.242   3.660   6.921 -0.1491  0.2137 -0.1959
    4PIPC   D2A   42   1.317   3.271   6.588  0.1540  0.2488 -0.2789
    4PIPC   D3A   43   1.150   3.033   6.867 -0.3352 -0.0537 -0.2624
    4PIPC   C4A   44   0.875   2.559   6.896  0.0533  0.3781 -0.0045
    4PIPC   C1B   45   0.794   4.210   6.398  0.0051 -0.0639  0.1793
    4PIPC   C2B   46   0.616   4.021   6.038  0.0535  0.1537  0.0067
    4PIPC   C3B   47   0.347   4.080   5.686  0.0552  0.2230  0.1098
    4PIPC   C4B   48  -0.098   4.192   5.730  0.0435 -0.1061 -0.0429
    5PIPC   NC3   49   4.923   6.176  11.227 -0.1367  0.1657  0.0349
    5PIPC   PO4   50   5.364   6.258  11.412 -0.3816 -0.3379 -0.2342
    5PIPC   GL1   51   5.084   6.257  11.729  0.2381 -0.1416  0.2239
    5PIPC   GL2   52   5.210   6.527  11.908  0.1177 -0.0704 -0.3286
    5PIPC   C1A   53   4.833   6.284  12.111 -0.0482 -0.1448  0.1153
    5PIPC   D2A   54   4.721   6.200  12.524 -0.1870 -0.2311 -0.1347
    5PIPC   D3A   55   4.323   5.907  12.572  0.0387 -0.1376 -0.2516
    5PIPC   C4A   56   4.393   5.464  12.756 -0.2761 -0.2020  0.1126
    5PIPC   C1B   57   5.138   6.604  12.393  0.0186  0.1913 -0.0910
    5PIPC   C2B   58   5.043   6.377  12.885 -0.0027 -0.2981 -0.2088
    5PIPC   C3B   59   4.680   6.124  13.008  0.1057 -0.2804 -0.1052
    5PIPC   C4B   60   4.517   5.722  13.118 -0.3119  0.1204  0.0116
    6PIPC   NC3   61   6.212   6.087   7.403  0.1669 -0.1057  0.0335
    6PIPC   PO4   62   6.162   5.644   7.458 -0.2498 -0.2151  0.0863
    6PIPC   GL1   63   5.947   5.670   7.056  0.3217  0.2367  0.3642
    6PIPC   GL2   64   5.972   5.981   6.952 -0.0814 -0.0710 -0.3244
    6PIPC   C1A   65   5.727   5.599   6.652 -0.0435 -0.0059  0.0326
    6PIPC   D2A   66   5.537   5.759   6.252  0.3024 -0.2453  0.3588
    6PIPC   D3A   67   5.518   6.179   6.061  0.0762  0.1852  0.1751
    6PIPC   C4A   68   5.642   6.231   5.674 -0.1615 -0.2358 -0.0191
    6PIPC   C1B   69   5.910   6.148   6.393  0.1305  0.1481 -0.0425
    6PIPC   C2B   70   5.948   6.382   6.010 -0.0695 -0.0200  0.1001
    6PIPC   C3B   71   5.928   6.875   5.964 -0.0763  0.3767  0.5051
    6PIPC   C4B   72   6.054   7.167   5.770 -0.0685  0.0773  0.1154
    7PIPC   NC3   73   5.107   0.323   7.971 -0.2933  0.0198 -0.4333
    7PIPC   PO4   74   4.829   0.039   7.904  0.0060 -0.0871  0.1202
    7PIPC   GL1   75   4.656   0.129   7.515  0.1435  0.0906 -0.0715
    7PIPC   GL2   76   4.378   0.388   7.486 -0.3547  0.2333  0.3499
    7PIPC   C1A   77   4.722  -0.118   7.109  0.0421 -0.0492  0.0490
    7PIPC   D2A   78   4.629  -0.147   6.702  0.1969  0.3901 -0.0927
    7PIPC   D3A   79   4.263  -0.540   6.537  0.1478 -0.1530 -0.2453
    7PIPC   C4A   80   3.834  -0.478   6.580 -0.0578  0.0933  0.0587
    7PIPC   C1B   81   4.635   0.723   7.408 -0.0567  0.0462  0.3712
    7PIPC   C2B   82   4.473   1.114   7.358  0.0804 -0.1263 -0.1170
    7PIPC   C3B   83   4.156   1.324   7.124  0.0827  0.1328  0.1032
    7PIPC   C4B   84   4.046   1.490   6.753 -0.0026  0.1309  0.2344
    8PIPC   NC3   85   6.946   2.583   7.614  0.1332 -0.0520 -0.1928
    8PIPC   PO4   86   7.147   2.292   7.288 -0.0499 -0.0487  0.0357
    8PIPC   GL1   87   7.150   2.026   6.976  0.2884  0.1566  0.2647
    8PIPC   GL2   88   6.928   1.786   7.098  0.1548  0.1280  0.1129
    8PIPC   C1A   89   7.000   1.808   6.590  0.1513 -0.5092  0.1183
    8PIPC   D2A   90   6.561   1.839   6.336 -0.3385 -0.0357 -0.0995
    8PIPC   D3A   91   6.441   2.216   6.143  0.0595 -0.1942 -0.1350
    8PIPC   C4A   92   6.077   2.273   6.205  0.1618  0.1892 -0.0016
    8PIPC   C1B   93   6.558   1.580   7.009  0.2954  0.0993  0.0200
    8PIPC   C2B   94   6.265   1.597   6.666  0.6494  0.0580  0.0903
    8PIPC   C3B   95   6.084   1.813   6.232  0.4676  0.0876  0.3812
    8PIPC   C4B   96   6.269   1.872   5.752 -0.0492 -0.0854 -0.1881
    9PIPC   NC3   97   4.284   5.402   7.633  0.0416  0.3148 -0.0350
    9PIPC   PO4   98   4.421   5.087   7.856 -0.0188 -0.1955  0.0584
    9PIPC   GL1   99   4.553   4.882   7.519 -0.1145  0.0528 -0.2917
    9PIPC   GL2  100   4.976   4.833   7.451  0.0985  0.2000  0.0382
    9PIPC   C1A  101   4.557   4.964   7.125 -0.0916  0.1056  0.0970
    9PIPC   D2A  102   4.216   5.215   6.998 -0.2700  0.1429  0.1216
    9PIPC   D3A  103   4.093   5.598   6.735  0.0147 -0.1309 -0.0682
    9PIPC   C4A  104   4.187   5.907   6.465 -0.0651  0.2128  0.2067
    9PIPC   C1B  105   5.166   4.694   7.049 -0.0998 -0.1064  0.3428
    9PIPC   C2B  106   5.349   4.483   6.676  0.0332  0.1700 -0.0279
    9PIPC   C3B  107   5.434   4.360   6.232  0.2083  0.1117 -0.1156
    9PIPC   C4B  108   5.816   4.344   5.855  0.1313 -0.1082 -0.0770
   10PIPC   NC3  109   4.193   6.500   8.295 -0.1956 -0.0294  0.3137
   10PIPC   PO4  110   3.980   6.298   7.862  0.0178 -0.1984 -0.0591
   10PIPC   GL1  111   3.840   6.223   7.523  0.1477 -0.2630  0.1523
   10PIPC   GL2  112   3.758   5.965   7.287  0.0841 -0.0984 -0.0622
   10PIPC   C1A  113   3.809   6.476   7.184  0.3112  0.3272 -0.0708
   10PIPC   D2A  114   3.778   6.808   7.085 -0.1021  0.0466 -0.1879
   10PIPC   D3A  115   4.238   7.052   7.023  0.1096 -0.0595  0.1807
   10PIPC   C4A  116   4.568   6.799   6.934 -0.1772 -0.0813  0.1059
   10PIPC   C1B  117   3.836   6.012   6.850  0.0787  0.0257 -0.2673
   10PIPC   C2B  118   3.668   6.020   6.488  0.3739  0.0052 -0.2676
   10PIPC   C3B  119   3.543   5.800   6.210 -0.0788  0.0303  0.0444
   10PIPC   C4B  120   3.198   5.538   5.929  0.1797 -0.3735  0.0416
   11PIPC   NC3  121   7.547   3.726   7.988  0.1040  0.1436 -0.2763
   11PIPC   PO4  122   7.631   3.787   7.576 -0.0304 -0.0304 -0.3821
   11PIPC   GL1  123   7.498   3.849   7.135  0.3322  0.1856 -0.1783
   11PIPC   GL2  124   7.787   3.902   6.933 -0.3106 -0.0035  0.3069
   11PIPC   C1A  125   7.250   3.763   6.764 -0.0413 -0.3066  0.0873
   11PIPC   D2A  126   7.232   4.080   6.395 -0.0600  0.1456 -0.1696
   11PIPC   D3A  127   7.074   4.502   6.409 -0.0351  0.0531 -0.2074
   11PIPC   C4A  128   7.248   4.800   6.282  0.0181 -0.1038 -0.0082
   11PIPC   C1B  129   7.711   3.823   6.485  0.2016  0.3605 -0.0377
   11PIPC   C2B  130   7.586   3.864   6.101  0.0128 -0.0128  0.0795
   11PIPC   C3B  131   7.490   3.642   5.736 -0.0658 -0.1182 -0.2457
   11PIPC   C4B  132   7.150   3.575   5.647  0.1375  0.0658 -0.1463
   12PIPC   NC3  133   3.520   4.741   7.345  0.1293  0.2211  0.1064
   12PIPC   PO4  134   3.725   4.558   7.677  0.2440  0.5754  0.1732
   12PIPC   GL1  135   3.636   4.288   7.414  0.0740  0.6683 -0.1378
   12PIPC   GL2  136   3.474   4.070   7.562 -0.3608 -0.0625 -0.1077
   12PIPC   C1A  137   3.853   4.233   6.976 -0.1460  0.0131 -0.0415
   12PIPC   D2A  138   3.947   4.419   6.564 -0.0834  0.1053 -0.0896
   12PIPC   D3A  139   4.277   4.705   6.788  0.5412 -0.0321 -0.1513
   12PIPC   C4A  140   4.539   4.940   6.595  0.1468  0.0683  0.2270
   12PIPC   C1B  141   3.322   4.063   7.128 -0.0276 -0.0161  0.2147
   12PIPC   C2B  142   3.113   3.896   6.754 -0.5061 -0.0515  0.0098
   12PIPC   C3B  143   3.204   3.913   6.321 -0.0626  0.3606 -0.0928
   12PIPC   C4B  144   3.398   3.632   5.992 -0.0775 -0.3293 -0.0486
   13PIPC   NC3  145   7.119   0.222   7.911 -0.1583 -0.0116  0.2729
   13PIPC   PO4  146   6.765   0.182   7.821 -0.1461 -0.2272  0.1101
   13PIPC   GL1  147   6.651   0.322   7.412  0.1478 -0.0278  0.2954
   13PIPC   GL2  148   6.401   0.280   7.143  0.2035  0.0806 -0.0107
   13PIPC   C1A  149   6.704   0.590   6.996  0.1173  0.0474 -0.0343
   13PIPC   D2A  150   6.717   1.081   7.122 -0.3879  0.2699  0.2722
   13PIPC   D3A  151   6.955   1.320   6.837  0.0081  0.1505  0.0683
   13PIPC   C4A  152   6.744   1.357   6.413  0.0385 -0.0031  0.0742
   13PIPC   C1B  153   6.113   0.109   6.811 -0.0687 -0.1189  0.2024
   13PIPC   C2B  154   5.950   0.112   6.447  0.0084  0.1193  0.0673
   13PIPC   C3B  155   5.723  -0.096   6.174 -0.1813 -0.1448  0.0746
   13PIPC   C4B  156   5.407  -0.090   5.885  0.2782  0.1409 -0.2593
   14PIPC   NC3  157   7.250   1.851   7.457 -0.4050  0.1618 -0.3208
   14PIPC   PO4  158   6.846   1.997   7.611 -0.1212  0.0102  0.0155
   14PIPC   GL1  159   6.543   2.239   7.358 -0.1170 -0.1857  0.0525
   14PIPC   GL2  160   6.669   2.462   7.103 -0.0355 -0.0033 -0.4063
   14PIPC   C1A  161   6.192   2.051   7.058 -0.1229 -0.1416  0.0345
   14PIPC   D2A  162   5.802   1.982   6.687  0.1102 -0.1271 -0.0001
   14PIPC   D3A  163   5.437   1.980   7.050 -0.3781  0.0448  0.2130
   14PIPC   C4A  164   5.329   1.621   7.193 -0.3567  0.1879 -0.0860
   14PIPC   C1B  165   6.472   2.596   6.691 -0.0376 -0.3240 -0.1387
   14PIPC   C2B  166   6.556   2.764   6.213  0.0342 -0.4340 -0.0365
   14PIPC   C3B  167   6.839   2.964   5.858  0.0391  0.1758  0.5601
   14PIPC   C4B  168   6.976   2.894   5.441 -0.3625  0.6245 -0.1829
   15PIPC   NC3  169   4.488   4.323   8.022  0.1324 -0.1878  0.0363
   15PIPC   PO4  170   4.711   4.414   7.654  0.1664 -0.1044 -0.1423
   15PIPC   GL1  171   4.962   4.108   7.431 -0.0976  0.0935  0.1158
   15PIPC   GL2  172   4.923   3.792   7.410  0.1321 -0.2387 -0.1875
   15PIPC   C1A  173   5.136   4.117   7.058  0.0653  0.0628 -0.0749
   15PIPC   D2A  174   5.206   4.033   6.706  0.3056 -0.1591  0.1724
   15PIPC   D3A  175   5.240   3.957   6.226 -0.2628 -0.1293  0.2339
   15PIPC   C4A  176   5.129   3.600   6.247  0.1543 -0.1231  0.1682
   15PIPC   C1B  177   4.590   4.016   7.183 -0.3419 -0.0554  0.0833
   15PIPC   C2B  178   4.329   4.015   6.857 -0.1012  0.1078 -0.1708
   15PIPC   C3B  179   4.328   4.204   6.449 -0.1545  0.1856  0.1800
   15PIPC   C4B  180   3.922   4.132   6.108  0.0573 -0.0178  0.2800
   16PIPC   NC3  181   1.903   6.362  10.789  0.2371  0.1259  0.1788
   16PIPC   PO4  182   2.080   6.748  10.897  0.0670 -0.0840 -0.0230
   16PIPC   GL1  183   2.385   6.756  11.192 -0.0006 -0.5609 -0.0230
   16PIPC   GL2  184   2.250   6.526  11.417 -0.2042 -0.2704  0.0765
   16PIPC   C1A  185   2.839   6.906  11.172  0.0439 -0.0543  0.0210
   16PIPC   D2A  186   3.043   7.199  11.455  0.0563 -0.0673  0.1119
   16PIPC   D3A  187   3.057   7.441  11.858 -0.1944 -0.2651 -0.1304
   16PIPC   C4A  188   3.197   7.473  12.195  0.1352 -0.0399 -0.1789
   16PIPC   C1B  189   2.472   6.621  11.731  0.2022 -0.3886 -0.3444
   16PIPC   C2B  190   2.450   6.713  12.071 -0.1029  0.0336  0.0204
   16PIPC   C3B  191   2.332   6.761  12.502 -0.3758 -0.2290 -0.2342
   16PIPC   C4B  192   2.306   6.751  12.911  0.1898  0.0800  0.0177
   17PIPC   NC3  193   1.180   7.664   7.813  0.1453  0.0586 -0.1001
   17PIPC   PO4  194   1.676   7.794   7.863  0.2850 -0.1543  0.2692
   17PIPC   GL1  195   1.624   7.541   7.442  0.1213 -0.0547  0.0108
   17PIPC   GL2  196   1.880   7.536   7.318 -0.3469  0.0296 -0.2430
   17PIPC   C1A  197   1.485   7.286   7.089 -0.0120  0.4490  0.3135
   17PIPC   D2A  198   1.592   6.971   6.764  0.2039  0.0248 -0.2683
   17PIPC   D3A  199   1.440   7.279   6.547  0.0661  0.0023  0.1324
   17PIPC   C4A  200   1.398   7.738   6.339  0.0947  0.0599 -0.4038
   17PIPC   C1B  201   2.145   7.255   6.949 -0.1887  0.0434 -0.0224
   17PIPC   C2B  202   2.482   7.203   6.727  0.0433 -0.0798  0.0869
   17PIPC   C3B  203   2.443   7.328   6.309 -0.0427 -0.0059 -0.2077
   17PIPC   C4B  204   2.312   7.238   5.978 -0.1942 -0.0916 -0.0990
   18PIPC   NC3  205   6.227   1.405   7.843 -0.0611  0.1943 -0.3191
   18PIPC   PO4  206   5.913   1.236   8.164 -0.0829  0.3373 -0.0275
   18PIPC   GL1  207   5.705   1.388   7.842 -0.0297  0.3248  0.1007
   18PIPC   GL2  208   5.383   1.272   7.611 -0.2267  0.2501  0.0012
   18PIPC   C1A  209   5.779   1.678   7.540  0.1593 -0.3091  0.1297
   18PIPC   D2A  210   5.803   1.573   7.033 -0.2026  0.1744  0.1400
   18PIPC   D3A  211   5.496   1.627   6.608  0.2738 -0.0224  0.1065
   18PIPC   C4A  212   5.031   1.602   6.812  0.1408 -0.0466 -0.0277
   18PIPC   C1B  213   5.183   1.669   7.651 -0.0308 -0.1075  0.0824
   18PIPC   C2B  214   4.869   1.902   7.444  0.0777 -0.1056  0.0403
   18PIPC   C3B  215   4.937   2.016   7.078 -0.0310  0.3851 -0.1337
   18PIPC   C4B  216   4.803   2.173   6.606 -0.2428  0.0499  0.2208
   19PIPC   NC3  217   4.467   0.817   4.060 -0.1909  0.2385 -0.0932
   19PIPC   PO4  218   4.546   1.266   3.981 -0.0242  0.2507 -0.1498
   19PIPC   GL1  219   4.752   1.143   4.390  0.1310 -0.0742 -0.0957
   19PIPC   GL2  220   4.483   1.023   4.530  0.2199  0.4349  0.3396
   19PIPC   C1A  221   4.792   1.310   4.825 -0.1265  0.0197  0.0639
   19PIPC   D2A  222   4.864   1.250   5.149 -0.1279 -0.0703 -0.2473
   19PIPC   D3A  223   4.635   1.527   5.435 -0.4336 -0.1396  0.1040
   19PIPC   C4A  224   4.545   1.309   5.833  0.1454 -0.2880  0.0692
   19PIPC   C1B  225   4.427   1.024   4.936 -0.2090  0.0501  0.3487
   19PIPC   C2B  226   4.439   1.028   5.361 -0.2767 -0.2105  0.0012
   19PIPC   C3B  227   4.507   0.804   5.660  0.2497 -0.0078  0.0675
   19PIPC   C4B  228   4.844   0.562   5.798  0.2039  0.0236  0.1701
   20PIPC   NC3  229   5.863   2.554   3.591 -0.1480  0.2430 -0.1150
   20PIPC   PO4  230   5.749   2.075   3.510 -0.3985  0.1618  0.1305
   20PIPC   GL1  231   5.875   2.028   4.063  0.0563 -0.1174  0.2050
   20PIPC   GL2  232   5.649   2.207   4.282 -0.2871  0.2862 -0.1204
   20PIPC   C1A  233   5.693   1.727   4.420  0.1446  0.1752  0.1296
   20PIPC   D2A  234   5.674   1.467   4.729 -0.3847 -0.0406  0.0711
   20PIPC   D3A  235   5.881   1.686   5.060 -0.1578 -0.1346 -0.0688
   20PIPC   C4A  236   6.010   1.615   5.384 -0.0619  0.0756 -0.4163
   20PIPC   C1B  237   5.692   2.113   4.742 -0.0620 -0.2852  0.0976
   20PIPC   C2B  238   5.792   2.264   5.028  0.1497  0.0551  0.2546
   20PIPC   C3B  239   6.102   2.472   5.317  0.0368 -0.2984  0.1890
   20PIPC   C4B  240   6.295   2.354   5.673  0.1981 -0.0791  0.0658
   21PIPC   NC3  241   7.018   5.176   3.790 -0.0897 -0.2524  0.0512
   21PIPC   PO4  242   6.977   4.726   3.692  0.1245  0.0712  0.3545
   21PIPC   GL1  243   6.815   4.536   4.041 -0.1589  0.2344  0.2403
   21PIPC   GL2  244   6.829   4.268   4.184  0.1485  0.1854  0.0866
   21PIPC   C1A  245   6.793   4.733   4.441 -0.3475 -0.2715  0.0176
   21PIPC   D2A  246   6.680   4.734   4.817  0.0285 -0.3115  0.3293
   21PIPC   D3A  247   6.448   4.777   5.143  0.1544 -0.1032  0.1764
   21PIPC   C4A  248   6.438   5.132   5.505  0.2064  0.0782  0.0490
   21PIPC   C1B  249   6.897   4.280   4.644 -0.1100  0.4714  0.1716
   21PIPC   C2B  250   6.850   4.388   5.099 -0.2012  0.2337 -0.3943
   21PIPC   C3B  251   6.636   4.359   5.412  0.3323 -0.0431  0.1278
   21PIPC   C4B  252   6.249   4.380   5.588 -0.3580  0.1004 -0.0969
   22PIPC   NC3  253   4.977   6.001   4.073 -0.0339  0.3841 -0.2121
   22PIPC   PO4  254   5.363   5.879   3.927  0.2721  0.1742  0.0788
   22PIPC   GL1  255   5.426   5.807   4.338  0.0699  0.2693 -0.1182
   22PIPC   GL2  256   5.833   5.671   4.264  0.2872 -0.0176 -0.0258
   22PIPC   C1A  257   5.312   5.828   4.767  0.0745  0.0375 -0.1328
   22PIPC   D2A  258   5.095   5.858   5.074 -0.1089  0.1950  0.0766
   22PIPC   D3A  259   5.072   5.502   5.197  0.1263  0.0097 -0.3225
   22PIPC   C4A  260   5.064   5.473   5.582 -0.0298  0.1826  0.2527
   22PIPC   C1B  261   5.873   5.832   4.606  0.3686  0.3034 -0.1443
   22PIPC   C2B  262   5.813   5.782   4.977  0.0829 -0.1314  0.1742
   22PIPC   C3B  263   5.698   5.826   5.345 -0.0307 -0.1916  0.0144
   22PIPC   C4B  264   5.554   5.697   5.748 -0.2187  0.1148 -0.1798
   23PIPC   NC3  265   2.081   7.299   3.541  0.2746  0.1214  0.1126
   23PIPC   PO4  266   1.711   7.278   3.502 -0.1469  0.2339  0.0593
   23PIPC   GL1  267   1.663   7.026   3.964 -0.1106 -0.0423  0.1399
   23PIPC   GL2  268   1.603   7.204   4.124  0.0258  0.2351 -0.1075
   23PIPC   C1A  269   1.882   6.752   4.176 -0.1439 -0.2474  0.0171
   23PIPC   D2A  270   2.305   6.760   4.504  0.2384 -0.0883  0.0525
   23PIPC   D3A  271   2.035   6.839   4.777 -0.0663 -0.0865 -0.1533
   23PIPC   C4A  272   2.096   6.715   5.276  0.1538 -0.0588  0.0696
   23PIPC   C1B  273   1.499   7.007   4.441 -0.1231 -0.0873 -0.1888
   23PIPC   C2B  274   1.585   6.675   4.794  0.3965 -0.3336 -0.0774
   23PIPC   C3B  275   1.588   6.644   5.296 -0.0182 -0.1719 -0.1059
   23PIPC   C4B  276   1.615   6.825   5.727  0.1889  0.2522  0.1353
   24PIPC   NC3  277   3.747   4.852   3.403  0.0971  0.1629 -0.2021
   24PIPC   PO4  278   3.651   5.202   3.752 -0.0707 -0.0333  0.0850
   24PIPC   GL1  279   3.845   5.189   4.120  0.0819 -0.2113 -0.0490
   24PIPC   GL2  280   4.210   5.118   4.243  0.0931 -0.0493  0.1402
   24PIPC   C1A  281   3.882   5.316   4.513 -0.2088 -0.0978 -0.0532
   24PIPC   D2A  282   4.187   5.425   4.767 -0.6276 -0.1897 -0.0635
   24PIPC   D3A  283   4.110   5.395   5.067 -0.0860  0.3511  0.1024
   24PIPC   C4A  284   3.990   5.641   5.297 -0.2762 -0.0774  0.1441
   24PIPC   C1B  285   4.238   4.915   4.646  0.0003  0.1429 -0.0439
   24PIPC   C2B  286   4.230   4.876   5.123 -0.0520  0.3243  0.1279
   24PIPC   C3B  287   4.220   5.025   5.598  0.0686  0.2700  0.0777
   24PIPC   C4B  288   4.326   5.127   6.065  0.3417 -0.0157 -0.2970
   25PIPC   NC3  289   2.446   0.750   3.813 -0.1203  0.3217  0.0146
   25PIPC   PO4  290   2.286   0.243   3.622 -0.1021 -0.2968 -0.1327
   25PIPC   GL1  291   2.326   0.187   3.948  0.0584  0.1462 -0.0557
   25PIPC   GL2  292   2.167   0.397   4.173 -0.1691  0.0657  0.0814
   25PIPC   C1A  293   2.560  -0.045   4.140  0.1863 -0.1601  0.0294
   25PIPC   D2A  294   2.654  -0.475   4.317  0.1887 -0.1029 -0.1535
   25PIPC   D3A  295   2.399  -0.204   4.599 -0.2046 -0.1533 -0.1848
   25PIPC   C4A  296   2.474  -0.167   4.973 -0.1089 -0.1044 -0.0824
   25PIPC   C1B  297   2.296   0.297   4.678 -0.0463 -0.0310 -0.0969
   25PIPC   C2B  298   2.223   0.293   5.058 -0.1230 -0.1004 -0.0590
   25PIPC   C3B  299   2.117   0.241   5.442 -0.1902  0.0065  0.1200
   25PIPC   C4B  300   1.941   0.253   5.783 -0.1067 -0.0207  0.0572
   26PIPC   NC3  301   1.998   2.800   3.731  0.0696 -0.0468  0.0530
   26PIPC   PO4  302   2.308   2.443   3.803 -0.1555  0.3478  0.2104
   26PIPC   GL1  303   1.972   2.471   4.130 -0.3936  0.0569  0.2983
   26PIPC   GL2  304   2.017   2.214   4.365 -0.1399  0.0618  0.2113
   26PIPC   C1A  305   1.923   2.702   4.524 -0.1143  0.2501 -0.1276
   26PIPC   D2A  306   2.009   2.991   4.619 -0.4946  0.1846  0.3401
   26PIPC   D3A  307   1.849   2.939   4.990  0.1083 -0.1667 -0.0409
   26PIPC   C4A  308   1.777   2.437   4.962 -0.1336 -0.2353 -0.2438
   26PIPC   C1B  309   2.175   2.206   4.859 -0.4314  0.1406  0.0126
   26PIPC   C2B  310   2.343   2.208   5.258 -0.3763 -0.1906 -0.1914
   26PIPC   C3B  311   2.339   1.856   5.636 -0.1961 -0.2720  0.1457
   26PIPC   C4B  312   2.316   1.938   6.040 -0.0866  0.1161  0.2061
   27PIPC   NC3  313   5.681   6.768   4.104 -0.0326  0.1153 -0.2430
   27PIPC   PO4  314   6.078   6.654   3.986 -0.1182  0.0857 -0.1726
   27PIPC   GL1  315   5.982   6.617   4.461 -0.0771 -0.1154  0.1949
   27PIPC   GL2  316   5.710   6.729   4.628  0.0619  0.3198  0.2480
   27PIPC   C1A  317   6.143   6.703   4.867 -0.1885  0.1133 -0.1226
   27PIPC   D2A  318   6.570   6.529   4.981 -0.0276 -0.1946 -0.2426
   27PIPC   D3A  319   6.751   6.660   5.375 -0.1336 -0.0640  0.0293
   27PIPC   C4A  320   6.945   6.387   5.635  0.2150 -0.0596 -0.0155
   27PIPC   C1B  321   5.332   6.673   4.979 -0.1470  0.0443 -0.3626
   27PIPC   C2B  322   5.071   6.823   5.379  0.1503  0.0521  0.0494
   27PIPC   C3B  323   5.018   6.987   5.712 -0.2933  0.1350  0.0827
   27PIPC   C4B  324   4.862   7.041   6.056 -0.0836 -0.0986 -0.0062
   28PIPC   NC3  325   6.551   6.048   3.805 -0.1383  0.2893 -0.2928
   28PIPC   PO4  326   6.555   5.694   3.852 -0.3909  0.0318  0.1806
   28PIPC   GL1  327   6.435   5.516   4.191  0.0059 -0.3650 -0.0052
   28PIPC   GL2  328   6.314   5.719   4.467 -0.0504 -0.2418 -0.0216
   28PIPC   C1A  329   6.531   5.232   4.487 -0.1124 -0.0135  0.3328
   28PIPC   D2A  330   6.930   5.271   4.738 -0.0580 -0.2854  0.0154
   28PIPC   D3A  331   6.735   5.202   5.120 -0.0379  0.1759 -0.2783
   28PIPC   C4A  332   6.858   4.819   5.442  0.1331  0.3071  0.1327
   28PIPC   C1B  333   6.644   5.726   4.793  0.1468  0.0850 -0.2187
   28PIPC   C2B  334   7.063   5.695   5.126 -0.1258 -0.2798 -0.1062
   28PIPC   C3B  335   7.533   5.680   5.359  0.1540  0.1596 -0.2547
   28PIPC   C4B  336   7.883   5.864   5.424 -0.0346  0.1017 -0.2000
   29PIPC   NC3  337   1.171   3.807   3.370 -0.1386  0.1330  0.0002
   29PIPC   PO4  338   0.706   3.758   3.563  0.2015 -0.0069 -0.0582
   29PIPC   GL1  339   0.283   3.659   3.895 -0.0160 -0.2601 -0.1209
   29PIPC   GL2  340   0.416   3.570   4.198 -0.1686 -0.0526 -0.0786
   29PIPC   C1A  341   0.203   3.184   3.927 -0.4417 -0.0976  0.0473
   29PIPC   D2A  342   0.183   3.009   4.295  0.2268  0.1670  0.0404
   29PIPC   D3A  343  -0.035   3.064   4.724 -0.0003 -0.3333 -0.0678
   29PIPC   C4A  344  -0.332   2.798   4.668 -0.1233  0.0725  0.0260
   29PIPC   C1B  345   0.269   3.550   4.501 -0.0195 -0.0313  0.1409
   29PIPC   C2B  346   0.264   3.446   4.909 -0.0181  0.2333 -0.3523
   29PIPC   C3B  347  -0.053   3.668   5.190  0.1180  0.1986  0.1130
   29PIPC   C4B  348  -0.400   3.986   5.332  0.2204 -0.1318 -0.2265
   30PIPC   NC3  349   7.645   4.184   3.753 -0.1167 -0.1580  0.2600
   30PIPC   PO4  350   7.388   3.840   3.559 -0.1135 -0.0949 -0.2776
   30PIPC   GL1  351   7.264   3.870   3.968 -0.3092  0.1075 -0.0089
   30PIPC   GL2  352   6.962   3.808   4.044  0.0912  0.1003  0.2110
   30PIPC   C1A  353   7.217   3.921   4.449 -0.3219  0.2616 -0.0039
   30PIPC   D2A  354   7.287   4.116   4.865 -0.0260 -0.0849 -0.0342
   30PIPC   D3A  355   7.481   4.305   5.226 -0.1778 -0.0928 -0.1292
   30PIPC   C4A  356   7.791   4.650   5.214  0.1571  0.1627  0.0690
   30PIPC   C1B  357   6.753   3.814   4.487 -0.0974 -0.2354  0.0185
   30PIPC   C2B  358   6.875   3.828   4.873  0.0511 -0.1907  0.1344
   30PIPC   C3B  359   6.688   3.514   5.193 -0.1412 -0.0156  0.0905
   30PIPC   C4B  360   6.656   3.406   5.618 -0.0409  0.1584  0.1011
   31PIPC   NC3  361   4.006   7.450   3.874  0.1650  0.5537  0.1742
   31PIPC   PO4  362   3.579   7.426   3.764  0.0116  0.1258  0.0042
   31PIPC   GL1  363   3.404   7.354   4.233 -0.0299 -0.1842 -0.2984
   31PIPC   GL2  364   3.061   7.281   4.270 -0.1750 -0.2765  0.1758
   31PIPC   C1A  365   3.339   7.644   4.571 -0.0851  0.1781 -0.0427
   31PIPC   D2A  366   3.502   7.602   4.926  0.3835 -0.2129 -0.0662
   31PIPC   D3A  367   3.273   7.585   5.245  0.0184  0.1324  0.0349
   31PIPC   C4A  368   3.541   7.624   5.607 -0.0650 -0.0576 -0.4377
   31PIPC   C1B  369   2.933   7.303   4.683  0.4223  0.2200  0.0377
   31PIPC   C2B  370   2.962   7.266   5.173  0.1701 -0.0882  0.0417
   31PIPC   C3B  371   3.031   7.336   5.557 -0.1834  0.0204  0.0069
   31PIPC   C4B  372   3.273   7.155   5.807 -0.1111 -0.0158 -0.1963
   32PIPC   NC3  373   2.819   2.780   3.903 -0.1241 -0.0536 -0.0639
   32PIPC   PO4  374   2.459   2.946   3.741 -0.1642  0.2153 -0.0512
   32PIPC   GL1  375   2.467   2.728   4.241  0.0191  0.4018  0.0737
   32PIPC   GL2  376   2.522   2.936   4.543 -0.2014  0.1853  0.2179
   32PIPC   C1A  377   2.517   2.382   4.517 -0.1601 -0.2989 -0.2645
   32PIPC   D2A  378   2.523   1.870   4.414  0.0468  0.1422 -0.0482
   32PIPC   D3A  379   2.167   1.760   4.518  0.1594  0.1762  0.2713
   32PIPC   C4A  380   2.138   1.689   4.957  0.0200 -0.0900  0.0630
   32PIPC   C1B  381   2.301   2.744   4.902 -0.2561 -0.2294 -0.0927
   32PIPC   C2B  382   2.152   2.644   5.292  0.1078 -0.2623 -0.0576
   32PIPC   C3B  383   1.844   2.863   5.568 -0.1335  0.1587  0.1070
   32PIPC   C4B  384   1.550   3.179   5.649  0.2509 -0.0039  0.0602
   33PIPC   NC3  385   6.832   2.899   3.635  0.0729 -0.1086  0.1837
   33PIPC   PO4  386   6.586   2.651   3.582  0.0196 -0.0703  0.1852
   33PIPC   GL1  387   6.422   2.726   4.004 -0.0240 -0.3608 -0.4619
   33PIPC   GL2  388   6.242   2.966   4.188  0.0733  0.1776  0.1625
   33PIPC   C1A  389   6.186   2.455   4.371 -0.0124 -0.2300 -0.1610
   33PIPC   D2A  390   6.137   2.069   4.474 -0.1035 -0.0239  0.1624
   33PIPC   D3A  391   6.413   2.081   4.815 -0.1288  0.0881  0.0121
   33PIPC   C4A  392   6.193   2.001   5.265 -0.0275  0.0828 -0.2249
   33PIPC   C1B  393   6.223   2.960   4.667  0.1172  0.2881  0.0864
   33PIPC   C2B  394   6.434   2.912   5.099 -0.0332 -0.2128 -0.1467
   33PIPC   C3B  395   6.459   2.790   5.492  0.2928  0.2689  0.1510
   33PIPC   C4B  396   6.740   2.483   5.785  0.0842 -0.4103 -0.0663
   34PIPC   NC3  397   6.168   1.882   3.487 -0.1228 -0.2068  0.1861
   34PIPC   PO4  398   6.356   1.652   3.763 -0.2818  0.0005 -0.1043
   34PIPC   GL1  399   6.513   1.961   4.063  0.2583 -0.0167  0.1781
   34PIPC   GL2  400   6.517   1.816   4.211 -0.0896  0.1682 -0.1514
   34PIPC   C1A  401   6.650   2.323   4.259  0.0455 -0.0933 -0.1884
   34PIPC   D2A  402   6.757   2.801   4.353 -0.2481  0.0652  0.1733
   34PIPC   D3A  403   6.576   2.647   4.691  0.0816  0.0211  0.2625
   34PIPC   C4A  404   6.187   2.517   4.873  0.2593 -0.1690  0.2837
   34PIPC   C1B  405   6.675   1.805   4.552  0.0337  0.3760 -0.0040
   34PIPC   C2B  406   6.753   1.815   5.012 -0.1764 -0.2971 -0.2897
   34PIPC   C3B  407   6.641   1.952   5.422 -0.0217  0.0052 -0.3105
   34PIPC   C4B  408   6.804   1.939   5.867 -0.1354 -0.1045 -0.2690
   35PIPC   NC3  409   6.251   0.642   3.774 -0.0854  0.0134  0.0095
   35PIPC   PO4  410   6.191   1.166   3.667 -0.0575  0.3646  0.1128
   35PIPC   GL1  411   6.382   1.097   4.119 -0.1008 -0.2198  0.3302
   35PIPC   GL2  412   6.612   1.320   4.207  0.0214  0.1206 -0.0012
   35PIPC   C1A  413   6.070   1.015   4.470 -0.0264 -0.3827  0.2145
   35PIPC   D2A  414   5.736   0.988   4.774  0.0846  0.0432 -0.0097
   35PIPC   D3A  415   5.966   1.079   5.154 -0.0701 -0.0961 -0.0670
   35PIPC   C4A  416   5.780   1.183   5.550  0.1335 -0.1465  0.0105
   35PIPC   C1B  417   6.701   1.194   4.497 -0.2534 -0.2715 -0.0486
   35PIPC   C2B  418   6.890   1.102   4.922 -0.1829 -0.2010 -0.1684
   35PIPC   C3B  419   7.086   0.992   5.252  0.1431 -0.0721  0.0360
   35PIPC   C4B  420   7.386   0.750   5.603 -0.1242 -0.0848  0.1148
   36PIPC   NC3  421  -0.095   5.751   3.327  0.2852  0.2838  0.1246
   36PIPC   PO4  422   0.123   5.516   3.626  0.0017 -0.1498  0.0264
   36PIPC   GL1  423   0.210   5.750   4.023 -0.0181 -0.1541 -0.2371
   36PIPC   GL2  424   0.565   5.862   4.117  0.1288 -0.0233 -0.3974
   36PIPC   C1A  425   0.074   5.905   4.340 -0.2339  0.2075 -0.1675
   36PIPC   D2A  426  -0.172   6.200   4.447 -0.1389  0.0989  0.0031
   36PIPC   D3A  427   0.016   6.612   4.533  0.0339  0.0360 -0.0510
   36PIPC   C4A  428  -0.086   6.523   4.982 -0.1651  0.0791 -0.0396
   36PIPC   C1B  429   0.949   5.698   4.426  0.1512 -0.3210 -0.0697
   36PIPC   C2B  430   0.977   5.683   4.834  0.1642 -0.2132  0.1406
   36PIPC   C3B  431   0.847   5.678   5.238  0.0700 -0.0508 -0.0570
   36PIPC   C4B  432   1.102   5.747   5.619  0.1193  0.0215  0.0886
   37PAPC   NC3  433   3.426   4.278   8.063 -0.0688  0.3297  0.2220
   37PAPC   PO4  434   3.329   4.737   7.924 -0.0170 -0.0561 -0.3614
   37PAPC   GL1  435   3.090   4.783   7.543  0.1099  0.0114  0.1244
   37PAPC   GL2  436   2.751   4.870   7.430 -0.4463 -0.1948  0.0523
   37PAPC   D1A  437   2.984   4.469   7.255 -0.2705  0.0105 -0.3966
   37PAPC   D2A  438   3.479   4.527   6.937  0.0605 -0.0942  0.0385
   37PAPC   D3A  439   3.413   4.327   6.576  0.0036 -0.1498 -0.0801
   37PAPC   D4A  440   3.045   4.402   6.729 -0.1492 -0.1735  0.0209
   37PAPC   C5A  441   2.612   4.272   6.928 -0.0956  0.1347  0.0743
   37PAPC   C1B  442   2.572   4.827   7.011  0.2807  0.0449 -0.1474
   37PAPC   C2B  443   2.661   4.742   6.651 -0.2073 -0.1720 -0.0042
   37PAPC   C3B  444   2.668   4.314   6.449 -0.0101  0.1505  0.1561
   37PAPC   C4B  445   2.696   3.900   6.143  0.2472 -0.1218 -0.0320
   38PAPC   NC3  446   2.777   0.825  10.939 -0.1188 -0.0641  0.2022
   38PAPC   PO4  447   2.430   1.176  10.835  0.0035  0.0916  0.1341
   38PAPC   GL1  448   2.735   1.481  10.860 -0.3834  0.1161 -0.5485
   38PAPC   GL2  449   2.739   1.458  11.224  0.3254  0.2120 -0.0753
   38PAPC   D1A  450   3.024   1.815  10.922 -0.1791 -0.0498 -0.4572
   38PAPC   D2A  451   3.292   1.511  10.667 -0.1288 -0.3116 -0.0106
   38PAPC   D3A  452   3.656   1.741  10.531  0.0546  0.0206  0.0988
   38PAPC   D4A  453   3.806   1.533  10.892 -0.4747  0.1068  0.0092
   38PAPC   C5A  454   4.189   1.622  11.196 -0.0053 -0.0835  0.4350
   38PAPC   C1B  455   2.988   1.343  11.519 -0.0021  0.2914  0.1426
   38PAPC   C2B  456   3.098   1.500  11.890  0.3970 -0.1442  0.1826
   38PAPC   C3B  457   2.947   1.601  12.246 -0.3584 -0.0380  0.2535
   38PAPC   C4B  458   3.240   1.735  12.554  0.0009  0.1822  0.1530
   39PAPC   NC3  459   5.489   5.827   7.929  0.0489 -0.1595 -0.1683
   39PAPC   PO4  460   5.363   6.160   8.255 -0.0099  0.2241 -0.4520
   39PAPC   GL1  461   5.412   6.377   7.868 -0.0815  0.1532  0.2897
   39PAPC   GL2  462   5.355   6.428   7.487 -0.2209 -0.0308 -0.0854
   39PAPC   D1A  463   5.032   6.720   7.741  0.1539  0.3050  0.2535
   39PAPC   D2A  464   5.405   7.006   7.569  0.0815  0.1509 -0.2293
   39PAPC   D3A  465   5.699   6.800   7.347  0.0892  0.2249  0.2331
   39PAPC   D4A  466   5.446   6.727   7.087  0.1128 -0.0380  0.2014
   39PAPC   C5A  467   5.034   6.820   7.142 -0.3435  0.1993 -0.1338
   39PAPC   C1B  468   5.525   6.115   7.109  0.0423  0.1012 -0.1629
   39PAPC   C2B  469   5.456   6.049   6.694 -0.1220  0.0788  0.1587
   39PAPC   C3B  470   5.169   6.145   6.397 -0.1596 -0.2291  0.4492
   39PAPC   C4B  471   4.686   5.991   6.382  0.2970 -0.1138 -0.0007
   40PAPC   NC3  472   3.612   5.866   7.782  0.0155  0.0185  0.0887
   40PAPC   PO4  473   3.820   5.531   7.708  0.0832 -0.0362 -0.0245
   40PAPC   GL1  474   3.772   5.441   7.379  0.0798  0.0113 -0.4420
   40PAPC   GL2  475   4.104   5.677   7.214 -0.0665  0.0061 -0.0737
   40PAPC   D1A  476   3.658   5.118   7.123 -0.2361  0.0473 -0.2603
   40PAPC   D2A  477   3.785   4.876   6.783 -0.1794 -0.0657 -0.2122
   40PAPC   D3A  478   4.073   5.110   6.549 -0.3124 -0.0257  0.1782
   40PAPC   D4A  479   3.862   4.838   6.241  0.1865 -0.0503  0.3214
   40PAPC   C5A  480   3.577   4.556   6.017  0.1314 -0.2562 -0.0659
   40PAPC   C1B  481   4.281   5.949   7.194 -0.0968 -0.3080  0.1543
   40PAPC   C2B  482   4.528   6.175   6.853  0.0864 -0.0406  0.1619
   40PAPC   C3B  483   4.624   6.426   6.480 -0.4274 -0.0108  0.1045
   40PAPC   C4B  484   4.960   6.611   6.232  0.4020 -0.1485 -0.0399
   41PAPC   NC3  485   2.319   0.624   8.365 -0.0975 -0.1522  0.0302
   41PAPC   PO4  486   2.142   0.696   7.914 -0.0238  0.1549 -0.1650
   41PAPC   GL1  487   2.425   0.757   7.642  0.3006  0.0418 -0.0908
   41PAPC   GL2  488   2.352   0.723   7.328 -0.0874 -0.0064 -0.1522
   41PAPC   D1A  489   2.816   0.794   7.491 -0.2388  0.3211 -0.2000
   41PAPC   D2A  490   2.761   0.971   7.110 -0.0175  0.2125 -0.0132
   41PAPC   D3A  491   2.763   0.495   7.087  0.3636  0.1687  0.1498
   41PAPC   D4A  492   3.071   0.581   6.781  0.1569 -0.1226 -0.5025
   41PAPC   C5A  493   3.125   0.491   6.349 -0.1761  0.1117 -0.1537
   41PAPC   C1B  494   2.396   0.871   6.840  0.0144 -0.1383 -0.2083
   41PAPC   C2B  495   2.741   0.920   6.584 -0.1117  0.3246  0.0542
   41PAPC   C3B  496   3.057   1.027   6.262  0.0361 -0.1245  0.2407
   41PAPC   C4B  497   3.180   1.322   5.895  0.4050  0.0829 -0.0772
   42PAPC   NC3  498   0.472   4.784   7.802 -0.2518  0.4692 -0.0425
   42PAPC   PO4  499   0.812   4.599   7.576 -0.0263  0.4017  0.0995
   42PAPC   GL1  500   0.854   4.660   7.012 -0.0284 -0.1113 -0.0698
   42PAPC   GL2  501   1.210   4.597   6.807 -0.1531 -0.0103 -0.1659
   42PAPC   D1A  502   0.690   4.726   6.560 -0.0007  0.0849  0.1374
   42PAPC   D2A  503   0.458   4.930   6.820  0.1131 -0.1255  0.0345
   42PAPC   D3A  504   0.026   4.775   6.736  0.0244 -0.3756 -0.0153
   42PAPC   D4A  505   0.233   4.986   6.374 -0.1881  0.3144 -0.1732
   42PAPC   C5A  506   0.141   5.021   5.975  0.2575 -0.2829 -0.1050
   42PAPC   C1B  507   1.225   4.590   6.518  0.1447  0.2406 -0.2160
   42PAPC   C2B  508   1.437   4.687   6.087  0.1003  0.1405  0.3094
   42PAPC   C3B  509   1.595   4.728   5.660  0.3946 -0.5238  0.1864
   42PAPC   C4B  510   1.913   4.863   5.528  0.0953  0.3391 -0.0480
   43PAPC   NC3  511   2.349   4.388   8.073 -0.0748  0.0808 -0.0884
   43PAPC   PO4  512   2.326   4.605   7.552 -0.1741  0.2686  0.1827
   43PAPC   GL1  513   2.596   4.285   7.478  0.1214  0.3395 -0.1601
   43PAPC   GL2  514   2.457   3.990   7.401 -0.0265 -0.1189 -0.1594
   43PAPC   D1A  515   2.953   3.987   7.441 -0.0679 -0.0513 -0.0000
   43PAPC   D2A  516   2.852   3.869   7.135 -0.3539  0.1959  0.0645
   43PAPC   D3A  517   3.195   3.573   7.136  0.1686  0.2504 -0.5262
   43PAPC   D4A  518   3.214   3.091   7.045  0.0786 -0.2106 -0.1243
   43PAPC   C5A  519   3.309   2.771   7.365  0.0985  0.0370 -0.0102
   43PAPC   C1B  520   2.368   3.765   6.972  0.0508 -0.1061 -0.2435
   43PAPC   C2B  521   2.378   3.652   6.516  0.2901 -0.0675 -0.0186
   43PAPC   C3B  522   2.560   3.267   6.205  0.2725 -0.2083 -0.1880
   43PAPC   C4B  523   2.690   2.901   6.179 -0.0928  0.0272  0.0956
   44PAPC   NC3  524   2.850   4.231   4.007 -0.1730  0.3649  0.1582
   44PAPC   PO4  525   2.876   4.712   3.938 -0.0757  0.5247 -0.4295
   44PAPC   GL1  526   2.655   4.895   4.173 -0.1401 -0.0286 -0.0145
   44PAPC   GL2  527   2.382   4.693   4.276  0.0095  0.1194  0.3098
   44PAPC   D1A  528   2.892   5.185   4.373 -0.1826  0.0762 -0.6016
   44PAPC   D2A  529   3.150   4.801   4.650 -0.2770 -0.2284  0.0259
   44PAPC   D3A  530   3.031   4.906   5.000  0.1419 -0.4159 -0.0204
   44PAPC   D4A  531   3.171   5.253   5.023 -0.1744  0.1989 -0.1285
   44PAPC   C5A  532   3.378   5.332   4.614  0.0831 -0.0254 -0.1263
   44PAPC   C1B  533   2.579   4.835   4.676  0.1898 -0.0431  0.2097
   44PAPC   C2B  534   2.675   5.181   4.845  0.1178  0.0540  0.0307
   44PAPC   C3B  535   2.682   5.400   5.245 -0.0775  0.1464  0.1439
   44PAPC   C4B  536   2.452   5.724   5.452  0.0005 -0.1871  0.0678
   45PAPC   NC3  537   4.599   4.205   3.619  0.0190  0.0586 -0.0068
   45PAPC   PO4  538   4.396   3.748   3.810  0.1006 -0.3368 -0.2041
   45PAPC   GL1  539   4.260   3.693   4.288 -0.0061 -0.0190  0.3325
   45PAPC   GL2  540   4.080   3.875   4.536 -0.3694 -0.0265  0.1639
   45PAPC   D1A  541   4.445   3.563   4.723  0.4020 -0.0690 -0.0038
   45PAPC   D2A  542   4.431   3.569   5.127 -0.1837  0.2628 -0.0043
   45PAPC   D3A  543   4.297   3.139   5.165 -0.0438  0.0052 -0.0190
   45PAPC   D4A  544   4.625   3.077   5.515 -0.1784  0.2695 -0.0229
   45PAPC   C5A  545   4.964   2.734   5.549  0.2098  0.1658 -0.3901
   45PAPC   C1B  546   4.052   3.822   4.892 -0.2055 -0.0806  0.2753
   45PAPC   C2B  547   3.960   3.734   5.283 -0.1543 -0.3498  0.1299
   45PAPC   C3B  548   3.877   3.744   5.796 -0.2046 -0.1292  0.2674
   45PAPC   C4B  549   3.805   3.660   6.190  0.1635  0.0588  0.1507
   46PAPC   NC3  550   1.767   1.685   4.066  0.0550 -0.3373  0.0501
   46PAPC   PO4  551   1.799   1.994   3.800  0.0390 -0.2466 -0.0906
   46PAPC   GL1  552   1.553   2.184   4.086  0.0284  0.0146  0.1041
   46PAPC   GL2  553   1.361   1.913   4.241 -0.0475 -0.2616  0.2278
   46PAPC   D1A  554   1.515   2.358   4.480  0.0549 -0.1401  0.1897
   46PAPC   D2A  555   1.682   2.028   4.652 -0.1882  0.0690 -0.1439
   46PAPC   D3A  556   1.601   2.038   5.087  0.0068  0.1377  0.1493
   46PAPC   D4A  557   1.926   1.904   5.385 -0.0488 -0.0475 -0.1064
   46PAPC   C5A  558   1.799   2.025   5.877 -0.1708  0.1883 -0.1480
   46PAPC   C1B  559   1.252   1.861   4.631  0.0765 -0.1970 -0.2865
   46PAPC   C2B  560   1.061   1.906   5.113  0.1839 -0.1986  0.1604
   46PAPC   C3B  561   0.730   1.791   5.325 -0.1400 -0.4173 -0.0388
   46PAPC   C4B  562   0.246   1.742   5.248 -0.2891 -0.0747  0.2075
   47PAPC   NC3  563   5.678   5.559   3.705  0.2166 -0.0172 -0.0731
   47PAPC   PO4  564   5.727   5.055   3.811 -0.1315  0.1042 -0.2690
   47PAPC   GL1  565   5.628   4.844   4.187  0.0300  0.1656 -0.1065
   47PAPC   GL2  566   5.492   4.618   4.358 -0.3140 -0.2730  0.1733
   47PAPC   D1A  567   5.717   4.900   4.668  0.0415  0.2253  0.0354
   47PAPC   D2A  568   5.963   4.541   4.910 -0.1618 -0.4546 -0.0554
   47PAPC   D3A  569   5.700   4.747   5.268 -0.1115  0.4312 -0.0893
   47PAPC   D4A  570   5.961   4.925   5.628  0.2928 -0.0536 -0.0129
   47PAPC   C5A  571   5.843   4.870   6.062 -0.1734  0.0849 -0.3306
   47PAPC   C1B  572   5.486   4.492   4.787 -0.0314  0.0898 -0.1180
   47PAPC   C2B  573   5.461   4.063   4.955 -0.0821 -0.4863 -0.1708
   47PAPC   C3B  574   5.446   3.881   5.350  0.1523  0.0839  0.3662
   47PAPC   C4B  575   5.541   3.664   5.825  0.0676  0.3263 -0.0931
   48PAPC   NC3  576   3.707   2.483   4.035  0.0565 -0.0072  0.3416
   48PAPC   PO4  577   4.150   2.692   4.069  0.0371  0.0231 -0.2651
   48PAPC   GL1  578   3.989   2.510   4.439  0.2321  0.0366 -0.0828
   48PAPC   GL2  579   3.703   2.834   4.366 -0.1449  0.0515 -0.2492
   48PAPC   D1A  580   3.958   2.459   4.851 -0.5132 -0.0696 -0.0931
   48PAPC   D2A  581   3.864   2.766   4.861  0.1598 -0.4250 -0.0959
   48PAPC   D3A  582   3.480   2.605   4.726 -0.3733  0.3036 -0.2534
   48PAPC   D4A  583   3.524   2.714   5.191  0.0281 -0.0563 -0.2789
   48PAPC   C5A  584   3.912   2.753   5.381 -0.0177 -0.0970 -0.0902
   48PAPC   C1B  585   3.458   3.088   4.645  0.1341  0.2390 -0.1177
   48PAPC   C2B  586   3.216   3.029   4.973 -0.0189 -0.2309 -0.0049
   48PAPC   C3B  587   3.158   3.090   5.238 -0.0227 -0.0649  0.2075
   48PAPC   C4B  588   3.114   2.964   5.577  0.2304 -0.0840 -0.2928
   49PAPC   NC3  589   2.433   5.983   3.221  0.1585  0.1621  0.1678
   49PAPC   PO4  590   2.216   5.641   3.317 -0.1102 -0.0134 -0.1797
   49PAPC   GL1  591   2.065   5.716   3.749 -0.0049 -0.0099 -0.0857
   49PAPC   GL2  592   1.958   5.420   3.822 -0.0289 -0.1965  0.0085
   49PAPC   D1A  593   1.939   5.960   4.051  0.1195  0.1870  0.2217
   49PAPC   D2A  594   1.683   6.333   4.002 -0.2048  0.0285 -0.2490
   49PAPC   D3A  595   1.430   6.508   4.323  0.0388  0.1131  0.0825
   49PAPC   D4A  596   1.943   6.365   4.521 -0.2916 -0.1432 -0.2127
   49PAPC   C5A  597   2.107   5.960   4.510 -0.0173 -0.0018  0.0447
   49PAPC   C1B  598   1.886   5.504   4.288  0.2941  0.0627 -0.0226
   49PAPC   C2B  599   1.782   5.644   4.688  0.2415 -0.1452  0.0189
   49PAPC   C3B  600   1.512   5.756   4.985 -0.0971  0.0909  0.3491
   49PAPC   C4B  601   1.254   5.455   5.144  0.2518  0.0640  0.0862
   50PAPC   NC3  602   3.748   1.633   3.445 -0.0334 -0.0452 -0.1124
   50PAPC   PO4  603   3.939   1.618   3.864 -0.0241 -0.1708 -0.1100
   50PAPC   GL1  604   3.731   1.509   4.306  0.0378 -0.5491  0.3254
   50PAPC   GL2  605   3.948   1.664   4.629  0.1573  0.1251  0.0143
   50PAPC   D1A  606   3.419   1.276   4.621  0.1505  0.0931  0.1868
   50PAPC   D2A  607   3.413   1.561   4.742 -0.1950 -0.1992 -0.0861
   50PAPC   D3A  608   3.379   1.205   5.079  0.0975  0.2511  0.0236
   50PAPC   D4A  609   3.352   1.282   5.462 -0.1740  0.0347  0.1174
   50PAPC   C5A  610   3.628   1.270   5.831 -0.0356  0.0600 -0.1053
   50PAPC   C1B  611   3.850   1.563   5.109 -0.2563 -0.2030  0.0644
   50PAPC   C2B  612   3.572   1.713   5.426  0.3734  0.1652 -0.1205
   50PAPC   C3B  613   3.432   1.806   5.818  0.1270 -0.1225 -0.1836
   50PAPC   C4B  614   3.636   2.132   6.128 -0.1245  0.1949  0.0739
   51POPC   NC3  615   0.602   6.475   7.694  0.3142 -0.1174 -0.1844
   51POPC   PO4  616   0.599   6.931   7.806  0.1400 -0.2026 -0.0713
   51POPC   GL1  617   0.793   6.756   7.338  0.0498 -0.3330  0.1577
   51POPC   GL2  618   1.132   6.499   7.346  0.1215 -0.1467 -0.0825
   51POPC   C1A  619   0.721   6.676   6.807  0.1879  0.2087 -0.0268
   51POPC   D2A  620   0.426   6.560   6.411  0.3238 -0.1707  0.0259
   51POPC   C3A  621   0.588   6.702   6.051  0.1233 -0.0322  0.1046
   51POPC   C4A  622   0.598   6.824   5.652  0.3823 -0.4739 -0.3374
   51POPC   C1B  623   1.200   6.550   6.891 -0.0176 -0.0558  0.0927
   51POPC   C2B  624   1.298   6.616   6.464 -0.1839  0.0571 -0.1549
   51POPC   C3B  625   1.396   6.954   6.217  0.1134  0.1029  0.0230
   51POPC   C4B  626   1.666   7.309   6.024  0.1864  0.2993  0.2092
   52POPC   NC3  627   3.437  -0.335   7.809  0.1806  0.1474 -0.0315
   52POPC   PO4  628   3.410   0.058   8.104  0.0335 -0.2683 -0.0119
   52POPC   GL1  629   3.580   0.351   7.819  0.0872  0.1948  0.2433
   52POPC   GL2  630   3.940   0.394   7.709  0.2749 -0.0116 -0.2274
   52POPC   C1A  631   3.363   0.530   7.384  0.2101 -0.1835  0.0635
   52POPC   D2A  632   3.354   0.849   7.130 -0.1553  0.0894 -0.1632
   52POPC   C3A  633   3.407   0.990   6.626  0.0994 -0.2789 -0.3397
   52POPC   C4A  634   3.557   0.861   6.199 -0.2508  0.0184 -0.1679
   52POPC   C1B  635   3.817   0.328   7.330 -0.1068  0.1032  0.1038
   52POPC   C2B  636   3.739   0.538   7.012  0.4083  0.2738 -0.0257
   52POPC   C3B  637   3.860   0.827   6.682 -0.1087  0.1005  0.0368
   52POPC   C4B  638   3.837   1.195   6.401  0.1707  0.0299 -0.0524
   53POPC   NC3  639   5.627   1.591   8.386  0.2952  0.1089 -0.0166
   53POPC   PO4  640   6.023   1.724   8.157  0.1191  0.0080 -0.0730
   53POPC   GL1  641   5.935   2.064   7.778  0.0329  0.1444 -0.1468
   53POPC   GL2  642   5.696   2.354   7.807  0.0360 -0.3891 -0.5229
   53POPC   C1A  643   5.861   2.132   7.386 -0.0572  0.1698  0.3149
   53POPC   D2A  644   5.626   2.432   7.266  0.0180  0.2705  0.1042
   53POPC   C3A  645   5.413   2.435   6.846 -0.3840 -0.2027 -0.1232
   53POPC   C4A  646   5.360   2.213   6.511 -0.0234 -0.0994 -0.1096
   53POPC   C1B  647   5.339   2.191   7.701  0.0317  0.4206  0.0455
   53POPC   C2B  648   5.186   2.274   7.417 -0.2419 -0.2545 -0.2333
   53POPC   C3B  649   5.134   2.716   7.202  0.2363  0.0416 -0.0577
   53POPC   C4B  650   5.109   3.098   6.926  0.1982 -0.1287  0.0117
   54POPC   NC3  651   2.402   1.981   8.420 -0.0760  0.1027 -0.4211
   54POPC   PO4  652   2.562   1.592   8.374 -0.1029  0.1776 -0.1997
   54POPC   GL1  653   2.724   1.531   7.944  0.2592  0.2274 -0.1692
   54POPC   GL2  654   3.002   1.228   7.946  0.0949  0.0268 -0.2000
   54POPC   C1A  655   2.561   1.353   7.568  0.0428 -0.0071  0.1452
   54POPC   D2A  656   2.497   1.418   7.126  0.1676 -0.1880  0.1086
   54POPC   C3A  657   2.504   1.380   6.680  0.1781 -0.0124  0.0919
   54POPC   C4A  658   2.236   1.514   6.261  0.0957 -0.0955 -0.1618
   54POPC   C1B  659   3.023   1.291   7.528 -0.0046 -0.3600  0.1886
   54POPC   C2B  660   3.225   1.416   7.081  0.1296  0.1348 -0.1149
   54POPC   C3B  661   3.106   1.431   6.659 -0.0856 -0.1263 -0.2053
   54POPC   C4B  662   3.341   1.495   6.271  0.1381 -0.1147 -0.3882
   55POPC   NC3  663  -0.006   1.011   7.729  0.1490  0.1540 -0.2203
   55POPC   PO4  664   0.392   1.094   7.639  0.2202  0.3742  0.1961
   55POPC   GL1  665   0.689   1.322   7.352 -0.1472 -0.0434  0.0365
   55POPC   GL2  666   0.620   1.560   7.086 -0.2957 -0.1991 -0.0400
   55POPC   C1A  667   0.877   1.108   6.985  0.0753  0.0676  0.0311
   55POPC   D2A  668   1.102   0.754   7.083 -0.1214  0.1351  0.0673
   55POPC   C3A  669   1.269   0.626   6.724  0.1199 -0.2002 -0.0304
   55POPC   C4A  670   1.534   0.649   6.591  0.2491 -0.1834 -0.1709
   55POPC   C1B  671   0.448   1.551   6.622 -0.1626 -0.1039  0.0293
   55POPC   C2B  672   0.197   1.531   6.237 -0.4156  0.0588  0.0700
   55POPC   C3B  673   0.025   1.862   6.116 -0.1119  0.1888  0.2870
   55POPC   C4B  674  -0.203   2.240   5.992  0.1725 -0.1646 -0.2585
   56POPC   NC3  675   2.249   0.277   7.609  0.3569 -0.0746 -0.0637
   56POPC   PO4  676   2.724   0.268   7.483  0.2298  0.0762  0.0217
   56POPC   GL1  677   2.769  -0.003   7.090 -0.0870  0.3495 -0.0898
   56POPC   GL2  678   3.060  -0.014   7.156  0.4298  0.3302  0.0080
   56POPC   C1A  679   2.941   0.059   6.703 -0.1358  0.0884 -0.0651
   56POPC   D2A  680   2.959  -0.058   6.291 -0.0930 -0.1543  0.0793
   56POPC   C3A  681   2.806   0.056   6.015 -0.0366  0.2662  0.3381
   56POPC   C4A  682   3.079   0.438   5.789  0.3442 -0.3552 -0.2514
   56POPC   C1B  683   3.328   0.220   6.952 -0.2193 -0.0510  0.4558
   56POPC   C2B  684   3.565   0.381   6.558 -0.1300 -0.0269 -0.0874
   56POPC   C3B  685   3.903   0.473   6.214 -0.1820 -0.1889  0.1480
   56POPC   C4B  686   4.286   0.457   6.012 -0.0414 -0.1576  0.0706
   57POPC   NC3  687   2.476   6.685   3.013  0.3216  0.0783  0.1408
   57POPC   PO4  688   2.625   6.422   3.348  0.0242 -0.1218 -0.2899
   57POPC   GL1  689   2.375   6.196   3.682 -0.1092  0.1617  0.0169
   57POPC   GL2  690   2.267   6.453   3.921  0.1992 -0.1784 -0.1680
   57POPC   C1A  691   2.489   5.856   4.104 -0.1958  0.2796 -0.0485
   57POPC   D2A  692   2.904   5.741   4.141 -0.0540  0.2720 -0.2458
   57POPC   C3A  693   2.921   5.593   4.631  0.1042 -0.0727  0.3284
   57POPC   C4A  694   2.901   5.685   4.988  0.0692 -0.0241  0.0516
   57POPC   C1B  695   2.521   6.355   4.287 -0.0679  0.0557 -0.3074
   57POPC   C2B  696   2.799   6.562   4.573  0.0240  0.1266 -0.0775
   57POPC   C3B  697   3.035   6.834   4.887  0.0651  0.1122  0.3765
   57POPC   C4B  698   3.122   6.836   5.377 -0.0913  0.0420 -0.3043
   58POPC   NC3  699   5.181   6.817   3.657  0.0044  0.0665  0.2160
   58POPC   PO4  700   5.210   6.882   4.179  0.1161  0.1608 -0.1705
   58POPC   GL1  701   5.061   6.592   4.542 -0.0329 -0.1994 -0.0457
   58POPC   GL2  702   4.750   6.343   4.502  0.0043 -0.2535 -0.3832
   58POPC   C1A  703   5.121   6.266   4.855 -0.2806 -0.1370  0.2189
   58POPC   D2A  704   5.336   6.258   5.290 -0.2157  0.0412  0.0278
   58POPC   C3A  705   5.126   6.018   5.578  0.1890  0.1616 -0.0895
   58POPC   C4A  706   5.024   5.807   5.971 -0.0286  0.1854  0.0626
   58POPC   C1B  707   4.661   6.432   4.887  0.0537 -0.0775 -0.3302
   58POPC   C2B  708   4.702   6.505   5.352 -0.0198 -0.3300  0.2011
   58POPC   C3B  709   4.478   6.754   5.553 -0.0469 -0.0443 -0.2460
   58POPC   C4B  710   4.452   6.732   6.125 -0.4572 -0.1535  0.3339
   59POPC   NC3  711   1.885   1.266   3.388 -0.0584  0.3149 -0.0243
   59POPC   PO4  712   1.578   1.539   3.595  0.1095  0.3827 -0.0278
   59POPC   GL1  713   1.365   1.385   4.062  0.2517 -0.0799 -0.2202
   59POPC   GL2  714   0.990   1.442   4.062 -0.1753 -0.0119 -0.0847
   59POPC   C1A  715   1.245   1.399   4.485  0.1015  0.0389  0.1752
   59POPC   D2A  716   0.850   1.591   4.766  0.1108 -0.0972  0.0357
   59POPC   C3A  717   0.903   1.360   5.034 -0.1558  0.0675 -0.0576
   59POPC   C4A  718   0.939   0.952   5.113  0.0720 -0.0902  0.2222
   59POPC   C1B  719   0.641   1.614   4.265 -0.2712  0.0865  0.2359
   59POPC   C2B  720   0.349   1.622   4.717 -0.2346 -0.1971  0.0386
   59POPC   C3B  721   0.342   1.227   5.052 -0.0519 -0.2002 -0.0790
   59POPC   C4B  722   0.066   1.210   5.453  0.2069  0.2095 -0.1108
   60POPC   NC3  723   1.833   0.248   3.819  0.0939  0.1362 -0.2952
   60POPC   PO4  724   1.402   0.134   3.904 -0.1007  0.2573 -0.0516
   60POPC   GL1  725   1.242   0.201   4.157  0.0057  0.0719 -0.0808
   60POPC   GL2  726   1.171   0.456   4.235  0.0964 -0.0206 -0.0521
   60POPC   C1A  727   1.072  -0.034   4.554 -0.1926 -0.0106 -0.2541
   60POPC   D2A  728   1.321  -0.107   4.841 -0.1694  0.1349 -0.0800
   60POPC   C3A  729   1.150  -0.075   5.144 -0.2016 -0.1770  0.1540
   60POPC   C4A  730   0.786  -0.201   5.390  0.1339  0.2745 -0.2535
   60POPC   C1B  731   1.119   0.514   4.699  0.0158  0.1967  0.0027
   60POPC   C2B  732   0.976   0.429   5.157  0.1249 -0.1609 -0.3580
   60POPC   C3B  733   0.974   0.643   5.531 -0.1622  0.1788  0.0173
   60POPC   C4B  734   0.875   0.929   5.839  0.0288 -0.0855 -0.1053
   61POPC   NC3  735   4.019   6.710   3.280 -0.0450  0.0079 -0.2943
   61POPC   PO4  736   3.863   6.517   3.637  0.0490  0.1144 -0.0616
   61POPC   GL1  737   3.980   6.502   4.055  0.0340 -0.2751 -0.0030
   61POPC   GL2  738   3.787   6.520   4.296  0.1669  0.1606 -0.1648
   61POPC   C1A  739   4.313   6.632   4.303  0.0191  0.2856 -0.2423
   61POPC   D2A  740   4.446   6.805   4.633 -0.0327  0.1502  0.2635
   61POPC   C3A  741   4.483   7.212   4.780 -0.0990  0.2016  0.1507
   61POPC   C4A  742   4.410   7.583   5.034  0.1894  0.1190  0.0726
   61POPC   C1B  743   3.871   6.682   4.689  0.0201  0.3454 -0.0934
   61POPC   C2B  744   3.990   7.093   4.685 -0.4121  0.0593 -0.3198
   61POPC   C3B  745   3.941   7.384   4.893  0.2904 -0.3150  0.1079
   61POPC   C4B  746   3.888   7.837   5.064 -0.2110 -0.2306  0.0499
   62POPC   NC3  747   0.389   7.064   3.214 -0.1909  0.0083  0.1671
   62POPC   PO4  748   0.666   7.034   3.601  0.0013  0.3801  0.2738
   62POPC   GL1  749   0.871   7.012   4.018  0.0677  0.0877  0.1318
   62POPC   GL2  750   0.731   7.243   4.220 -0.1833  0.0531 -0.0732
   62POPC   C1A  751   1.064   6.841   4.411  0.1177  0.1419 -0.0886
   62POPC   D2A  752   0.925   6.988   4.822  0.1099  0.1514 -0.0475
   62POPC   C3A  753   1.158   6.855   5.070 -0.0271 -0.2073 -0.0249
   62POPC   C4A  754   1.175   6.798   5.532 -0.0010 -0.1353  0.1756
   62POPC   C1B  755   0.595   7.265   4.584  0.0411  0.1666  0.0103
   62POPC   C2B  756   0.672   7.563   4.947 -0.1934 -0.2823 -0.1203
   62POPC   C3B  757   0.504   7.687   5.441 -0.2693  0.2300 -0.0086
   62POPC   C4B  758   0.408   7.507   5.879  0.2253  0.0516  0.1755
   63DPSM   NC3  759   2.915   3.723   8.206 -0.2273 -0.1063  0.3364
   63DPSM   PO4  760   3.179   3.872   7.938 -0.0499 -0.0178  0.0457
   63DPSM   AM1  761   3.305   3.590   7.648 -0.1181  0.1005  0.1621
   63DPSM   AM2  762   3.589   3.522   7.779  0.0876  0.4680  0.3758
   63DPSM   T1A  763   3.021   3.116   7.601 -0.0712 -0.1155  0.0435
   63DPSM   C2A  764   2.728   2.906   7.391 -0.3510  0.3063 -0.0400
   63DPSM   C3A  765   2.895   2.640   7.096  0.1279  0.1909  0.1450
   63DPSM   C1B  766   3.527   3.251   7.425 -0.0405  0.0048  0.0791
   63DPSM   C2B  767   3.704   3.140   7.039  0.2420  0.2871  0.3148
   63DPSM   C3B  768   3.867   3.254   6.557 -0.1409  0.2333 -0.1911
   63DPSM   C4B  769   4.103   3.234   6.216  0.0810 -0.0735 -0.2834
   64DPSM   NC3  770   5.703   3.931   8.804 -0.1234  0.1350 -0.1479
   64DPSM   PO4  771   5.768   3.576   8.433 -0.0373  0.0164 -0.0766
   64DPSM   AM1  772   5.649   3.597   8.069  0.2664 -0.1024 -0.1455
   64DPSM   AM2  773   5.751   3.861   8.002 -0.1826  0.1326  0.2070
   64DPSM   T1A  774   5.589   3.214   7.740  0.0355 -0.0282  0.0727
   64DPSM   C2A  775   5.639   3.124   7.191 -0.1471 -0.0907  0.2638
   64DPSM   C3A  776   5.552   3.027   6.747 -0.1936 -0.0692  0.3025
   64DPSM   C1B  777   5.838   3.778   7.606  0.1132  0.2233 -0.1103
   64DPSM   C2B  778   5.932   3.566   7.169  0.3174  0.3202 -0.2250
   64DPSM   C3B  779   6.041   3.682   6.831  0.0083  0.3215  0.1309
   64DPSM   C4B  780   6.144   3.607   6.437  0.0062  0.1121 -0.1213
   65DPSM   NC3  781   2.543   6.518   7.803 -0.1137 -0.0172  0.1320
   65DPSM   PO4  782   2.597   6.087   7.843  0.1248 -0.3492 -0.1447
   65DPSM   AM1  783   2.454   6.139   7.484 -0.2533 -0.2584 -0.1439
   65DPSM   AM2  784   2.549   5.789   7.426 -0.0221 -0.2373 -0.2317
   65DPSM   T1A  785   2.378   6.305   7.048  0.1564  0.1840  0.2878
   65DPSM   C2A  786   2.226   6.265   6.703  0.0277 -0.3383  0.0163
   65DPSM   C3A  787   2.380   6.248   6.265  0.0897  0.2754  0.0286
   65DPSM   C1B  788   2.649   5.296   7.131  0.1317  0.0430 -0.0626
   65DPSM   C2B  789   2.630   5.249   6.621 -0.3266  0.2566  0.3014
   65DPSM   C3B  790   2.436   5.253   6.273 -0.1635  0.1888 -0.2679
   65DPSM   C4B  791   2.192   5.580   6.115 -0.0949 -0.0669  0.0905
   66DPSM   NC3  792   1.083   1.881   8.466 -0.0858 -0.0319 -0.0888
   66DPSM   PO4  793   1.081   2.058   8.059  0.1275  0.0341 -0.2764
   66DPSM   AM1  794   1.202   1.983   7.694 -0.0539 -0.1093  0.0139
   66DPSM   AM2  795   1.025   1.679   7.488 -0.0048  0.1408 -0.0462
   66DPSM   T1A  796   1.234   2.099   7.198 -0.2683 -0.2159  0.3040
   66DPSM   C2A  797   1.275   1.978   6.769 -0.3717  0.0501  0.0304
   66DPSM   C3A  798   1.411   1.760   6.460  0.2257  0.0025  0.1129
   66DPSM   C1B  799   1.137   1.593   7.044  0.0749  0.1691  0.2170
   66DPSM   C2B  800   0.990   1.562   6.690 -0.2182 -0.0020 -0.1164
   66DPSM   C3B  801   0.798   1.258   6.468 -0.1266 -0.1949 -0.1158
   66DPSM   C4B  802   0.698   1.407   6.061  0.0141  0.0345 -0.3510
   67DPSM   NC3  803   2.639   5.019   7.884  0.2506  0.0512 -0.1490
   67DPSM   PO4  804   2.309   5.268   7.637  0.2282 -0.0815 -0.2347
   67DPSM   AM1  805   2.181   5.028   7.280 -0.0387 -0.1560 -0.0128
   67DPSM   AM2  806   2.011   4.860   7.155  0.0331  0.0269  0.0117
   67DPSM   T1A  807   2.137   5.164   6.806  0.0969 -0.4123  0.2032
   67DPSM   C2A  808   1.972   5.418   6.545  0.3138 -0.2998 -0.0519
   67DPSM   C3A  809   1.712   5.550   6.084 -0.2860  0.0385 -0.0550
   67DPSM   C1B  810   2.144   4.595   6.766 -0.0106 -0.0758  0.0534
   67DPSM   C2B  811   2.287   4.545   6.354 -0.0128 -0.1842 -0.1902
   67DPSM   C3B  812   2.606   4.783   6.183 -0.0994  0.2045 -0.4362
   67DPSM   C4B  813   2.815   5.150   5.941 -0.0246  0.3743  0.3188
   68DPSM   NC3  814   7.385   3.223   7.243 -0.1162  0.1558 -0.2182
   68DPSM   PO4  815   6.950   3.025   7.294  0.0849  0.4122  0.3057
   68DPSM   AM1  816   7.073   2.739   6.998  0.2355  0.0577  0.0183
   68DPSM   AM2  817   7.380   2.700   6.964 -0.0561 -0.0994  0.2508
   68DPSM   T1A  818   6.977   2.736   6.633 -0.0914  0.1007 -0.1747
   68DPSM   C2A  819   7.177   2.683   6.207 -0.0755  0.1270 -0.2274
   68DPSM   C3A  820   7.548   2.696   5.871 -0.1177 -0.0077 -0.0223
   68DPSM   C1B  821   7.497   2.884   6.634  0.1528 -0.0653 -0.0340
   68DPSM   C2B  822   7.675   2.947   6.343 -0.3283  0.0845  0.2645
   68DPSM   C3B  823   8.030   2.888   6.100 -0.0565 -0.0898  0.0919
   68DPSM   C4B  824   8.294   3.224   6.172 -0.1140 -0.0660 -0.2117
   69DPSM   NC3  825   6.363   4.456   8.112  0.2344  0.0968 -0.2453
   69DPSM   PO4  826   6.271   4.636   7.792 -0.2403  0.1280  0.0683
   69DPSM   AM1  827   6.369   4.258   7.547 -0.3397 -0.0526  0.3218
   69DPSM   AM2  828   6.134   4.171   7.424 -0.1874 -0.0237  0.0653
   69DPSM   T1A  829   6.773   4.158   7.265  0.3019 -0.2122  0.2035
   69DPSM   C2A  830   7.128   4.217   7.150  0.0512  0.0981  0.0137
   69DPSM   C3A  831   7.347   4.298   6.810  0.1718 -0.1474 -0.0838
   69DPSM   C1B  832   6.305   4.023   7.089  0.0598  0.0972  0.0053
   69DPSM   C2B  833   6.361   4.089   6.698  0.0827  0.1945 -0.1615
   69DPSM   C3B  834   6.460   3.973   6.406  0.1756  0.0164 -0.2730
   69DPSM   C4B  835   6.504   3.723   6.085 -0.0587  0.0535 -0.0052
   70DPSM   NC3  836   0.523   3.328   7.381  0.2409  0.0257 -0.0322
   70DPSM   PO4  837   0.493   2.911   7.484  0.3803 -0.1421 -0.1974
   70DPSM   AM1  838   0.429   2.920   7.117 -0.2656 -0.0201  0.0355
   70DPSM   AM2  839   0.309   3.102   6.937 -0.2569  0.2695 -0.0631
   70DPSM   T1A  840   0.629   2.938   6.591  0.0382 -0.0728  0.1628
   70DPSM   C2A  841   0.938   2.785   6.424 -0.1187 -0.0260  0.1156
   70DPSM   C3A  842   1.414   2.770   6.458  0.1605  0.0651  0.0174
   70DPSM   C1B  843   0.315   3.368   6.615 -0.3026 -0.2247  0.3557
   70DPSM   C2B  844   0.379   3.429   6.234  0.0494 -0.3244 -0.3181
   70DPSM   C3B  845   0.557   3.502   5.844 -0.2159  0.1521 -0.0034
   70DPSM   C4B  846   0.801   3.746   5.680  0.3446 -0.1946  0.0445
   71DPSM   NC3  847   0.983   5.672   7.653  0.0185  0.0961 -0.0946
   71DPSM   PO4  848   0.834   5.989   7.512 -0.1168  0.0200 -0.1815
   71DPSM   AM1  849   0.621   5.729   7.282  0.3602 -0.2918 -0.0670
   71DPSM   AM2  850   0.362   5.776   7.244 -0.0450 -0.1754  0.0816
   71DPSM   T1A  851   0.579   5.822   6.778  0.1439 -0.2385 -0.0386
   71DPSM   C2A  852   0.805   5.743   6.480 -0.0415 -0.3226 -0.1038
   71DPSM   C3A  853   0.870   5.852   6.140 -0.0384  0.1561  0.0100
   71DPSM   C1B  854   0.061   5.692   6.942  0.3203 -0.0846  0.3614
   71DPSM   C2B  855  -0.106   5.796   6.561 -0.3215 -0.0633 -0.3467
   71DPSM   C3B  856  -0.144   5.827   6.209  0.0151 -0.2925 -0.1616
   71DPSM   C4B  857   0.157   5.950   5.856  0.0993 -0.2664 -0.2685
   72DPSM   NC3  858   0.970  -0.197   8.014  0.0425 -0.2261 -0.2073
   72DPSM   PO4  859   0.704   0.286   7.892  0.1654 -0.0235  0.1986
   72DPSM   AM1  860   0.629   0.297   7.487 -0.1219  0.0933  0.0915
   72DPSM   AM2  861   0.389   0.557   7.455 -0.0822 -0.1852  0.1038
   72DPSM   T1A  862   0.507   0.131   7.120 -0.0525 -0.2363 -0.1378
   72DPSM   C2A  863   0.394   0.232   6.713  0.2796  0.1879 -0.1146
   72DPSM   C3A  864   0.463   0.364   6.361 -0.0720 -0.1282  0.1178
   72DPSM   C1B  865   0.552   0.625   7.046  0.0774 -0.2008  0.0776
   72DPSM   C2B  866   0.762   0.693   6.633  0.0838 -0.0168  0.0718
   72DPSM   C3B  867   0.919   0.648   6.264  0.0130 -0.2975  0.0124
   72DPSM   C4B  868   1.293   0.685   6.022 -0.2117  0.1518  0.0036
   73DPSM   NC3  869   2.965   7.337   7.643  0.2378  0.4879 -0.3496
   73DPSM   PO4  870   2.726   7.001   7.595 -0.2335  0.0230 -0.2384
   73DPSM   AM1  871   2.957   6.960   7.274 -0.1407 -0.0705 -0.1713
   73DPSM   AM2  872   3.333   7.040   7.336  0.2104  0.1389  0.0881
   73DPSM   T1A  873   2.910   6.900   6.930 -0.1932  0.1578  0.2262
   73DPSM   C2A  874   3.028   6.901   6.517  0.0879 -0.1401 -0.1537
   73DPSM   C3A  875   3.080   6.857   6.122 -0.1530  0.1308  0.3001
   73DPSM   C1B  876   3.378   7.147   6.881  0.0658 -0.0794  0.3529
   73DPSM   C2B  877   3.369   7.280   6.466 -0.0065  0.2580 -0.0374
   73DPSM   C3B  878   3.530   7.519   6.217  0.2585 -0.0981  0.2897
   73DPSM   C4B  879   3.897   7.457   6.002  0.3543  0.1020  0.1004
   74DPSM   NC3  880   5.860   4.861   7.891  0.2103 -0.0466  0.5753
   74DPSM   PO4  881   5.605   4.990   7.655  0.2028 -0.0865 -0.2510
   74DPSM   AM1  882   5.593   4.715   7.224 -0.1270 -0.0716 -0.0289
   74DPSM   AM2  883   5.914   4.599   7.439  0.0022 -0.3602 -0.1099
   74DPSM   T1A  884   5.776   4.665   6.843 -0.1554 -0.1142  0.0957
   74DPSM   C2A  885   5.893   4.550   6.436 -0.0473 -0.1743  0.1514
   74DPSM   C3A  886   6.128   4.480   6.190 -0.0191  0.2254  0.0621
   74DPSM   C1B  887   6.216   4.500   7.035 -0.1590  0.1722 -0.2122
   74DPSM   C2B  888   6.421   4.575   6.633  0.3196  0.3039 -0.0448
   74DPSM   C3B  889   6.602   4.409   6.306  0.0660 -0.0456 -0.1016
   74DPSM   C4B  890   6.615   4.257   5.924 -0.1103  0.0588 -0.0942
   75DPSM   NC3  891   5.551   1.009   8.417 -0.1195  0.0186 -0.2056
   75DPSM   PO4  892   5.539   0.827   7.902 -0.1796  0.2765  0.0677
   75DPSM   AM1  893   5.559   0.566   7.660  0.3681  0.0272  0.2266
   75DPSM   AM2  894   5.858   0.387   7.645 -0.2888 -0.1896  0.0505
   75DPSM   T1A  895   5.584   0.590   7.234 -0.0222  0.0757  0.1271
   75DPSM   C2A  896   5.430   0.609   6.866  0.1493  0.2221  0.0920
   75DPSM   C3A  897   5.333   0.674   6.469 -0.2144  0.3958 -0.0593
   75DPSM   C1B  898   5.892   0.193   7.293  0.0890  0.0464 -0.0589
   75DPSM   C2B  899   5.620   0.179   6.843 -0.0387  0.4374 -0.0808
   75DPSM   C3B  900   5.437   0.127   6.487  0.0659  0.2323 -0.3924
   75DPSM   C4B  901   5.167   0.257   6.161  0.1967 -0.1213  0.0560
   76DPSM   NC3  902   0.807   2.459   3.818  0.5497  0.4726  0.1172
   76DPSM   PO4  903   1.225   2.500   3.971  0.0619 -0.2723 -0.2869
   76DPSM   AM1  904   1.291   2.829   4.220 -0.0110  0.3053 -0.0380
   76DPSM   AM2  905   1.214   3.117   4.161 -0.0983  0.1130  0.1621
   76DPSM   T1A  906   1.464   2.848   4.584 -0.0778 -0.1048 -0.2127
   76DPSM   C2A  907   1.348   2.663   4.906  0.1834 -0.2526  0.0646
   76DPSM   C3A  908   1.147   2.310   4.829  0.0559 -0.0354  0.0329
   76DPSM   C1B  909   1.187   3.261   4.607  0.1931 -0.2991  0.0850
   76DPSM   C2B  910   1.025   3.315   5.002  0.0919  0.0756 -0.0007
   76DPSM   C3B  911   1.073   3.436   5.389 -0.0205 -0.0972  0.0910
   76DPSM   C4B  912   1.124   3.419   5.819 -0.0824  0.0252 -0.2227
   77DPSM   NC3  913  -0.209   1.131   3.480 -0.2239 -0.2048 -0.1367
   77DPSM   PO4  914  -0.258   1.605   3.347 -0.1822 -0.0178 -0.2230
   77DPSM   AM1  915   0.027   1.476   3.763  0.0590 -0.1843 -0.1117
   77DPSM   AM2  916   0.214   1.742   4.017 -0.2951  0.1564  0.2872
   77DPSM   T1A  917   0.290   1.276   4.121  0.1652 -0.2005  0.0822
   77DPSM   C2A  918   0.647   1.207   4.449  0.1284 -0.2298  0.0461
   77DPSM   C3A  919   1.003   0.999   4.646 -0.0010  0.1221  0.2920
   77DPSM   C1B  920   0.030   1.617   4.313  0.1267 -0.0298 -0.2433
   77DPSM   C2B  921   0.034   1.262   4.623 -0.0264  0.1948  0.1042
   77DPSM   C3B  922  -0.057   0.863   4.914 -0.0117 -0.1950  0.1568
   77DPSM   C4B  923  -0.159   0.540   5.089 -0.0947 -0.3224  0.0505
   78DPSM   NC3  924   3.941   1.129   4.066 -0.1296 -0.3363  0.0941
   78DPSM   PO4  925   3.991   0.727   3.998  0.4849  0.1178  0.2376
   78DPSM   AM1  926   3.604   0.862   4.319 -0.1672 -0.3194  0.1440
   78DPSM   AM2  927   3.250   0.835   4.306  0.2221  0.1784 -0.1048
   78DPSM   T1A  928   3.407   0.683   4.706 -0.1908  0.1325 -0.1324
   78DPSM   C2A  929   3.383   0.681   5.247 -0.0205  0.2077 -0.1894
   78DPSM   C3A  930   3.359   0.857   5.688 -0.0682  0.2104  0.0634
   78DPSM   C1B  931   2.970   0.942   4.699 -0.3102  0.1427  0.0408
   78DPSM   C2B  932   2.877   1.097   5.105 -0.0925 -0.1819 -0.1216
   78DPSM   C3B  933   2.843   1.310   5.495  0.6364 -0.1306  0.0315
   78DPSM   C4B  934   2.675   1.505   5.790  0.3439  0.0463 -0.1353
   79DPSM   NC3  935   4.159   5.520   3.932  0.0378 -0.1069 -0.4569
   79DPSM   PO4  936   4.372   5.682   4.256 -0.1163 -0.1253  0.2478
   79DPSM   AM1  937   3.947   5.731   4.329  0.0825 -0.1406 -0.0895
   79DPSM   AM2  938   3.898   6.042   4.428 -0.2783 -0.0431 -0.0508
   79DPSM   T1A  939   3.798   5.702   4.831  0.1422  0.0311  0.0751
   79DPSM   C2A  940   3.608   5.448   5.082  0.0686 -0.1292 -0.0275
   79DPSM   C3A  941   3.528   5.368   5.536  0.0733 -0.0996  0.1328
   79DPSM   C1B  942   3.761   6.188   4.876 -0.1744 -0.1503 -0.0379
   79DPSM   C2B  943   3.711   6.049   5.311  0.1496  0.1237  0.2208
   79DPSM   C3B  944   3.724   6.209   5.674  0.2320 -0.2303 -0.2144
   79DPSM   C4B  945   3.931   6.104   6.045 -0.0844 -0.1999 -0.0815
   80DPSM   NC3  946   6.529   4.339   3.701  0.2849 -0.2953 -0.0311
   80DPSM   PO4  947   6.167   4.130   3.747  0.0857 -0.3097  0.2390
   80DPSM   AM1  948   5.985   3.797   4.069 -0.2269  0.2962  0.1216
   80DPSM   AM2  949   6.181   3.477   4.093 -0.1273 -0.0601 -0.0242
   80DPSM   T1A  950   5.813   3.644   4.390  0.0800  0.3849  0.2140
   80DPSM   C2A  951   5.507   3.587   4.739 -0.1003 -0.0283 -0.0975
   80DPSM   C3A  952   5.401   3.392   5.025 -0.0706  0.2912  0.1661
   80DPSM   C1B  953   6.318   3.657   4.463  0.3513  0.1350  0.0382
   80DPSM   C2B  954   6.425   3.575   4.780 -0.1444  0.0057 -0.0804
   80DPSM   C3B  955   6.254   3.428   5.305 -0.0622  0.1226 -0.0888
   80DPSM   C4B  956   5.701   3.420   5.391  0.0050  0.1280 -0.2712
   81DPSM   NC3  957   0.633   3.135   3.437  0.2380 -0.1262  0.0426
   81DPSM   PO4  958   0.902   2.892   3.610  0.0607 -0.1996  0.1429
   81DPSM   AM1  959   0.679   3.120   4.061 -0.2083 -0.1492  0.3743
   81DPSM   AM2  960   0.747   2.780   4.203 -0.1828 -0.0642 -0.2970
   81DPSM   T1A  961   0.661   3.219   4.423 -0.0040  0.1388  0.1122
   81DPSM   C2A  962   0.587   3.128   4.790 -0.0358  0.0616 -0.0168
   81DPSM   C3A  963   0.614   3.081   5.200 -0.0614  0.1447 -0.0532
   81DPSM   C1B  964   0.984   2.799   4.594  0.0817  0.1075 -0.0903
   81DPSM   C2B  965   0.858   2.697   4.969  0.1132  0.1430 -0.0875
   81DPSM   C3B  966   0.868   2.340   5.296  0.0384  0.3551  0.3077
   81DPSM   C4B  967   0.919   2.191   5.593  0.2726  0.0596  0.0819
   82DPSM   NC3  968   6.479   0.074   3.281  0.0776  0.1988 -0.1112
   82DPSM   PO4  969   6.332   0.104   3.744  0.1435 -0.1917 -0.0906
   82DPSM   AM1  970   6.335   0.293   4.158  0.2619  0.0476  0.1798
   82DPSM   AM2  971   6.217   0.540   4.276  0.1022 -0.1221  0.1064
   82DPSM   T1A  972   6.098   0.107   4.482 -0.0956  0.1508  0.0573
   82DPSM   C2A  973   6.072   0.033   4.897 -0.1563  0.0131 -0.1176
   82DPSM   C3A  974   6.130  -0.111   5.291 -0.0115 -0.1337 -0.0087
   82DPSM   C1B  975   6.490   0.737   4.497  0.1887 -0.1084  0.0566
   82DPSM   C2B  976   6.451   0.927   4.845  0.2906 -0.1627  0.0530
   82DPSM   C3B  977   6.582   0.917   5.300  0.2486  0.0508  0.2643
   82DPSM   C4B  978   6.808   1.066   5.641  0.3862 -0.0827 -0.1766
   83DPSM   NC3  979   0.025   7.850   3.173 -0.0111  0.0126  0.0549
   83DPSM   PO4  980  -0.015   7.382   3.191 -0.3530  0.0389 -0.1519
   83DPSM   AM1  981   0.159   7.275   3.610 -0.0721 -0.2404 -0.1511
   83DPSM   AM2  982  -0.010   6.981   3.905 -0.0011  0.0700 -0.0391
   83DPSM   T1A  983   0.357   7.427   4.023 -0.1667 -0.0006  0.0077
   83DPSM   C2A  984   0.158   7.574   4.485  0.0206 -0.1960  0.0950
   83DPSM   C3A  985  -0.001   7.882   4.640 -0.1936 -0.0713  0.0776
   83DPSM   C1B  986   0.004   7.109   4.357 -0.0407 -0.1613  0.1581
   83DPSM   C2B  987   0.167   7.064   4.752  0.1090 -0.2015  0.1224
   83DPSM   C3B  988   0.110   7.338   4.979  0.2670  0.2997 -0.0722
   83DPSM   C4B  989   0.203   7.701   5.058 -0.2131  0.0715  0.0347
   84DPSM   NC3  990   2.005   3.730   3.743  0.0161 -0.1246  0.2570
   84DPSM   PO4  991   1.859   3.288   3.671  0.1171  0.1907  0.0619
   84DPSM   AM1  992   1.632   3.364   3.964 -0.1894  0.1257  0.1953
   84DPSM   AM2  993   1.511   3.738   3.786  0.2550 -0.1008  0.2301
   84DPSM   T1A  994   1.688   3.387   4.393 -0.1056  0.0759  0.1369
   84DPSM   C2A  995   1.618   3.304   4.786  0.1274  0.1938  0.0333
   84DPSM   C3A  996   1.507   3.260   5.156  0.0412 -0.3509 -0.1913
   84DPSM   C1B  997   1.416   3.780   4.197  0.1216  0.1878  0.1438
   84DPSM   C2B  998   1.365   3.749   4.671 -0.1155  0.0327 -0.0195
   84DPSM   C3B  999   1.417   3.730   5.057  0.3663 -0.1786 -0.0735
   84DPSM   C4B 1000   1.324   3.870   5.517  0.0793  0.1717  0.1310
   85DPSM   NC3 1001   3.425   3.898   4.098  0.0014 -0.1367  0.1545
   85DPSM   PO4 1002   3.180   3.631   4.242 -0.0475  0.1931 -0.2894
   85DPSM   AM1 1003   2.851   3.491   4.555 -0.1122 -0.1219  0.2544
   85DPSM   AM2 1004   3.018   3.168   4.546 -0.1560  0.0361  0.1470
   85DPSM   T1A 1005   2.717   3.561   4.972  0.0463 -0.1075  0.0402
   85DPSM   C2A 1006   2.730   3.391   5.340  0.2060  0.0167 -0.1432
   85DPSM   C3A 1007   2.752   3.252   5.705  0.3859 -0.0373  0.3708
   85DPSM   C1B 1008   2.726   3.063   4.934 -0.4955  0.0069  0.2717
   85DPSM   C2B 1009   2.611   2.943   5.328  0.0473 -0.1522 -0.0358
   85DPSM   C3B 1010   2.736   2.683   5.654  0.1001  0.3076  0.0450
   85DPSM   C4B 1011   2.559   2.289   5.787 -0.0443 -0.1291  0.0407
   86DPSM   NC3 1012   7.176   3.495   3.230  0.1524 -0.0139  0.3181
   86DPSM   PO4 1013   7.189   3.092   3.333 -0.3290 -0.3138  0.2033
   86DPSM   AM1 1014   7.305   2.882   3.696 -0.1228 -0.2473 -0.1220
   86DPSM   AM2 1015   7.364   2.607   3.682 -0.0620 -0.4103 -0.2662
   86DPSM   T1A 1016   7.163   3.009   4.139  0.2235  0.0436 -0.0864
   86DPSM   C2A 1017   7.268   3.413   4.332 -0.0249  0.2931 -0.1872
   86DPSM   C3A 1018   7.248   3.537   4.739  0.1053  0.3378 -0.3485
   86DPSM   C1B 1019   7.275   2.544   4.207  0.3268  0.2272  0.0912
   86DPSM   C2B 1020   7.442   2.461   4.637  0.0597 -0.0644 -0.0638
   86DPSM   C3B 1021   7.382   2.416   5.094  0.1608 -0.2911 -0.2070
   86DPSM   C4B 1022   7.129   2.402   5.522 -0.1570  0.1668  0.1987
   87DPSM   NC3 1023   3.267   4.927   4.127  0.0183  0.2055 -0.1622
   87DPSM   PO4 1024   3.300   4.476   4.120  0.2246 -0.0868  0.3343
   87DPSM   AM1 1025   3.519   4.411   4.507 -0.3304 -0.2291 -0.0520
   87DPSM   AM2 1026   3.609   4.085   4.600  0.1085 -0.1753 -0.1901
   87DPSM   T1A 1027   3.418   4.420   4.888  0.2754 -0.0208  0.2552
   87DPSM   C2A 1028   3.248   4.576   5.262  0.0073  0.4450  0.0582
   87DPSM   C3A 1029   3.107   4.666   5.724  0.2062 -0.2754 -0.0338
   87DPSM   C1B 1030   3.613   4.025   5.033 -0.0468  0.2565  0.0435
   87DPSM   C2B 1031   3.614   4.056   5.412  0.1048 -0.3182  0.0300
   87DPSM   C3B 1032   3.510   4.112   5.752 -0.1584 -0.1454  0.0047
   87DPSM   C4B 1033   3.214   4.193   5.922 -0.1522 -0.1766  0.0955
   88DPSM   NC3 1034   2.688   3.182   4.144  0.0824 -0.0564 -0.1784
   88DPSM   PO4 1035   2.645   3.583   4.121  0.6199 -0.2976  0.0249
   88DPSM   AM1 1036   2.525   3.906   4.486 -0.0696  0.0674  0.0076
   88DPSM   AM2 1037   2.412   4.110   4.322  0.1264 -0.0338 -0.3208
   88DPSM   T1A 1038   2.416   3.980   4.932 -0.1054 -0.1158  0.0974
   88DPSM   C2A 1039   2.464   3.887   5.372  0.0548 -0.0670  0.1053
   88DPSM   C3A 1040   2.439   3.600   5.739  0.4422  0.0675  0.3440
   88DPSM   C1B 1041   2.226   4.362   4.697 -0.2421 -0.0784 -0.1833
   88DPSM   C2B 1042   2.136   4.444   5.076 -0.1380  0.1308 -0.0587
   88DPSM   C3B 1043   2.095   4.246   5.435 -0.0356 -0.0740  0.1172
   88DPSM   C4B 1044   2.262   4.124   5.832 -0.1991 -0.1254  0.1677
   89PNSM   NC3 1045   3.957   5.908   8.209 -0.1865  0.4443  0.1543
   89PNSM   PO4 1046   4.390   6.099   8.024  0.0985 -0.1512 -0.1041
   89PNSM   AM1 1047   4.620   6.242   7.736 -0.1694 -0.1218  0.1615
   89PNSM   AM2 1048   4.407   6.284   7.524  0.1073  0.1932 -0.1426
   89PNSM   T1A 1049   4.825   6.225   7.253 -0.3129 -0.1768  0.1583
   89PNSM   C2A 1050   5.040   6.351   6.997 -0.1309 -0.0850 -0.0535
   89PNSM   C3A 1051   5.212   6.541   6.690  0.0732  0.1497 -0.3184
   89PNSM   C1B 1052   4.283   6.468   7.171 -0.4416  0.1071 -0.1193
   89PNSM   C2B 1053   4.095   6.446   6.747  0.3417  0.1093  0.2294
   89PNSM   C3B 1054   4.151   6.405   6.353 -0.2494 -0.0654  0.0356
   89PNSM   D4B 1055   3.893   6.638   6.040  0.2405 -0.1379 -0.0213
   89PNSM   C5B 1056   3.952   6.605   5.558  0.2024  0.0680  0.4305
   89PNSM   C6B 1057   3.704   6.571   5.268  0.0398 -0.2873  0.1489
   90PNSM   NC3 1058   5.333   1.831   9.339 -0.0080 -0.1288 -0.3222
   90PNSM   PO4 1059   5.515   1.582   8.978  0.0697 -0.2820  0.1416
   90PNSM   AM1 1060   5.006   1.676   9.013  0.0984  0.1432  0.1210
   90PNSM   AM2 1061   4.871   1.968   9.176  0.2534  0.2814  0.0783
   90PNSM   T1A 1062   4.717   1.620   8.664 -0.2910 -0.2256 -0.2389
   90PNSM   C2A 1063   4.323   1.873   8.635 -0.1186  0.0124  0.2169
   90PNSM   C3A 1064   4.171   2.075   8.318  0.1032 -0.1751 -0.2725
   90PNSM   C1B 1065   4.841   2.141   8.799 -0.0972 -0.1145  0.1299
   90PNSM   C2B 1066   4.599   2.351   8.459 -0.1195 -0.0042 -0.0261
   90PNSM   C3B 1067   4.254   2.495   7.968  0.0708 -0.1408 -0.1614
   90PNSM   D4B 1068   4.169   2.487   7.559  0.0447 -0.0120 -0.0143
   90PNSM   C5B 1069   4.204   2.526   7.083  0.2224  0.1215 -0.0573
   90PNSM   C6B 1070   4.406   2.513   6.823 -0.1168 -0.4689  0.0921
   91PNSM   NC3 1071   7.114   6.705   7.766  0.2624  0.2104 -0.0560
   91PNSM   PO4 1072   6.732   6.465   7.602  0.2189 -0.0028 -0.3279
   91PNSM   AM1 1073   6.664   6.198   7.262 -0.1888 -0.1423  0.1174
   91PNSM   AM2 1074   6.896   5.999   7.272  0.1355 -0.0885 -0.2502
   91PNSM   T1A 1075   6.568   6.278   6.939 -0.4483 -0.2157 -0.2864
   91PNSM   C2A 1076   6.297   6.362   6.671 -0.0374  0.0962 -0.0676
   91PNSM   C3A 1077   6.110   6.674   6.366  0.1966 -0.0833 -0.1612
   91PNSM   C1B 1078   7.014   5.934   6.882  0.2672 -0.2402  0.1126
   91PNSM   C2B 1079   6.759   6.012   6.480  0.4308  0.1844  0.0783
   91PNSM   C3B 1080   6.982   6.128   6.075  0.2722  0.1541 -0.1698
   91PNSM   D4B 1081   7.101   5.890   5.665 -0.2912  0.1780 -0.1511
   91PNSM   C5B 1082   7.387   6.134   5.411  0.1843  0.2093 -0.1552
   91PNSM   C6B 1083   7.744   6.508   5.514 -0.2268 -0.1199 -0.0889
   92PNSM   NC3 1084   4.297   3.553   8.457  0.0482 -0.2214  0.2299
   92PNSM   PO4 1085   3.877   3.634   8.612 -0.0139  0.2285 -0.2581
   92PNSM   AM1 1086   3.873   3.340   8.334 -0.1296 -0.0656 -0.0839
   92PNSM   AM2 1087   3.970   3.519   8.116  0.0987  0.1520  0.3213
   92PNSM   T1A 1088   3.994   2.973   8.064 -0.0841  0.2702  0.2026
   92PNSM   C2A 1089   3.801   2.825   7.543  0.1296 -0.3758 -0.1640
   92PNSM   C3A 1090   3.713   2.668   7.096 -0.0850 -0.0876 -0.1553
   92PNSM   C1B 1091   4.028   3.339   7.695  0.2528  0.2283  0.4589
   92PNSM   C2B 1092   4.087   3.158   7.325  0.0158  0.1315 -0.0700
   92PNSM   C3B 1093   4.169   2.960   6.842 -0.3253  0.1529  0.0781
   92PNSM   D4B 1094   4.355   2.891   6.454  0.2810 -0.2697  0.2874
   92PNSM   C5B 1095   4.453   2.456   6.300 -0.1768 -0.1520 -0.1877
   92PNSM   C6B 1096   4.607   1.979   6.224 -0.0241  0.0157 -0.2029
   93PNSM   NC3 1097   5.914   6.730   7.768 -0.1647 -0.0619 -0.0493
   93PNSM   PO4 1098   6.238   6.316   7.810  0.0113  0.0973  0.0070
   93PNSM   AM1 1099   6.240   6.567   7.388  0.3083 -0.2343  0.0803
   93PNSM   AM2 1100   6.571   6.717   7.204 -0.3260  0.2470  0.1138
   93PNSM   T1A 1101   6.010   6.547   7.026 -0.3050 -0.0143 -0.0519
   93PNSM   C2A 1102   5.728   6.522   6.714 -0.1663  0.1534 -0.2458
   93PNSM   C3A 1103   5.616   6.559   6.370  0.0326 -0.2324  0.1754
   93PNSM   C1B 1104   6.615   6.755   6.793  0.0630 -0.0609  0.3065
   93PNSM   C2B 1105   6.719   6.566   6.372 -0.1791  0.0715 -0.0734
   93PNSM   C3B 1106   6.960   6.828   6.050  0.1229 -0.0873  0.3442
   93PNSM   D4B 1107   7.177   7.118   5.834 -0.0028 -0.0903 -0.2747
   93PNSM   C5B 1108   6.937   7.426   6.053  0.2128 -0.0909 -0.1400
   93PNSM   C6B 1109   6.701   7.770   6.102  0.2377 -0.2180 -0.1933
   94PNSM   NC3 1110   2.030   1.579   8.101  0.0984 -0.2741  0.1631
   94PNSM   PO4 1111   1.660   1.351   8.014  0.0098 -0.2815  0.2589
   94PNSM   AM1 1112   1.676   1.741   7.702  0.1394  0.0126 -0.1700
   94PNSM   AM2 1113   1.467   1.536   7.594  0.0744  0.0642 -0.1507
   94PNSM   T1A 1114   2.052   1.802   7.359 -0.0917  0.0307 -0.0649
   94PNSM   C2A 1115   2.293   1.829   7.047  0.0969  0.1652  0.2445
   94PNSM   C3A 1116   2.323   1.891   6.599 -0.1055  0.0127 -0.0505
   94PNSM   C1B 1117   1.613   1.702   7.207 -0.0930 -0.0777 -0.2779
   94PNSM   C2B 1118   1.761   1.804   6.829 -0.2058 -0.0235  0.1519
   94PNSM   C3B 1119   1.876   1.881   6.375 -0.1466 -0.3846 -0.0172
   94PNSM   D4B 1120   1.706   1.527   6.091 -0.0700  0.0679  0.1162
   94PNSM   C5B 1121   1.458   1.671   5.770  0.3300 -0.1814  0.0046
   94PNSM   C6B 1122   1.338   1.959   5.491  0.4073  0.2934  0.1535
   95PNSM   NC3 1123   6.477   6.854   7.739 -0.1262  0.1104  0.0486
   95PNSM   PO4 1124   6.880   7.166   7.904  0.0759 -0.3931 -0.2738
   95PNSM   AM1 1125   6.870   7.071   7.413 -0.0174  0.4522 -0.1412
   95PNSM   AM2 1126   6.620   7.290   7.374  0.2685 -0.3637 -0.1911
   95PNSM   T1A 1127   7.036   6.974   6.985  0.0732  0.1053  0.2367
   95PNSM   C2A 1128   7.064   6.972   6.529  0.0868 -0.0977 -0.2142
   95PNSM   C3A 1129   6.699   7.104   6.340  0.1702  0.0364  0.1794
   95PNSM   C1B 1130   6.522   7.223   6.934  0.2458 -0.0184 -0.2861
   95PNSM   C2B 1131   6.286   7.208   6.549  0.1547 -0.1137 -0.0581
   95PNSM   C3B 1132   6.370   7.445   6.233 -0.0843 -0.2603  0.4115
   95PNSM   D4B 1133   6.093   7.670   5.917 -0.1595 -0.1822 -0.1909
   95PNSM   C5B 1134   5.712   7.854   6.058 -0.1107 -0.0537 -0.0491
   95PNSM   C6B 1135   5.371   8.120   5.938  0.1785 -0.1332 -0.1113
   96PNSM   NC3 1136   6.420   2.103   7.909 -0.3560 -0.0669 -0.2915
   96PNSM   PO4 1137   6.494   2.625   7.888  0.2381  0.1164  0.1636
   96PNSM   AM1 1138   6.487   2.839   7.451 -0.3540  0.1009 -0.2297
   96PNSM   AM2 1139   6.506   3.111   7.536  0.0257 -0.2678 -0.1443
   96PNSM   T1A 1140   6.495   2.990   7.005  0.0548  0.0756 -0.0514
   96PNSM   C2A 1141   6.619   3.057   6.636 -0.3750 -0.0000  0.1863
   96PNSM   C3A 1142   6.738   3.253   6.268  0.1345 -0.1026  0.1963
   96PNSM   C1B 1143   6.085   3.074   7.243 -0.3450  0.0130 -0.1781
   96PNSM   C2B 1144   6.060   3.199   6.757 -0.1990 -0.2722 -0.3414
   96PNSM   C3B 1145   6.175   3.078   6.345  0.1754 -0.2333  0.1551
   96PNSM   D4B 1146   6.277   3.167   5.940 -0.1193 -0.1083 -0.0532
   96PNSM   C5B 1147   6.204   3.582   5.728  0.0604  0.1365 -0.2607
   96PNSM   C6B 1148   5.933   3.910   5.631  0.3500 -0.1441 -0.1499
   97PNSM   NC3 1149   0.800   0.713   7.688 -0.0207 -0.0343 -0.1042
   97PNSM   PO4 1150   1.245   0.692   7.703 -0.0249 -0.0571  0.0818
   97PNSM   AM1 1151   1.559   0.617   7.415  0.3091  0.2383  0.1243
   97PNSM   AM2 1152   1.904   0.659   7.464  0.0742  0.2013 -0.0275
   97PNSM   T1A 1153   1.560   0.437   7.073  0.0310  0.0348 -0.1025
   97PNSM   C2A 1154   1.805   0.119   6.768  0.1696 -0.1776  0.1435
   97PNSM   C3A 1155   1.995  -0.273   6.458 -0.2347  0.2078  0.0697
   97PNSM   C1B 1156   1.958   0.631   7.004  0.0470 -0.0070 -0.0428
   97PNSM   C2B 1157   2.011   0.683   6.558  0.0305  0.1755  0.0349
   97PNSM   C3B 1158   2.265   0.969   6.367  0.2301 -0.1211  0.3665
   97PNSM   D4B 1159   2.617   1.181   6.207  0.0172 -0.4762 -0.0937
   97PNSM   C5B 1160   2.798   1.587   6.272 -0.0137  0.1464 -0.6334
   97PNSM   C6B 1161   2.915   1.883   6.006 -0.0738 -0.1193 -0.2004
   98PNSM   NC3 1162   8.245   1.080   3.580  0.1542 -0.2285  0.0445
   98PNSM   PO4 1163   7.813   1.120   3.620 -0.3875 -0.0544  0.2071
   98PNSM   AM1 1164   7.392   1.028   3.941  0.1916  0.2237 -0.0207
   98PNSM   AM2 1165   7.095   1.214   3.942 -0.3123 -0.2577 -0.2824
   98PNSM   T1A 1166   7.226   0.961   4.397  0.1021  0.0145  0.2623
   98PNSM   C2A 1167   7.037   0.704   4.644  0.0446  0.2662  0.1571
   98PNSM   C3A 1168   6.801   0.588   4.900  0.0127  0.1405 -0.2463
   98PNSM   C1B 1169   7.051   1.521   4.284 -0.0546  0.0488  0.1473
   98PNSM   C2B 1170   7.062   1.539   4.722 -0.0611 -0.0823  0.0349
   98PNSM   C3B 1171   7.258   1.436   5.095 -0.0865  0.2218  0.0960
   98PNSM   D4B 1172   7.166   1.602   5.605 -0.0489 -0.1792  0.0135
   98PNSM   C5B 1173   7.370   1.267   5.922 -0.1485 -0.0740  0.2321
   98PNSM   C6B 1174   7.184   1.060   6.017  0.0675 -0.2332  0.1781
   99PNSM   NC3 1175   0.160   4.622   2.874 -0.1297 -0.3462 -0.1796
   99PNSM   PO4 1176  -0.127   4.819   3.268  0.1191  0.2913  0.1220
   99PNSM   AM1 1177  -0.011   4.990   3.652 -0.0031  0.1518 -0.0148
   99PNSM   AM2 1178   0.169   4.693   3.836 -0.0376 -0.2695 -0.2582
   99PNSM   T1A 1179  -0.023   5.285   4.051 -0.1465  0.0775  0.1958
   99PNSM   C2A 1180  -0.098   5.241   4.450 -0.1052 -0.1259 -0.2352
   99PNSM   C3A 1181  -0.021   5.423   4.893  0.0325  0.0975  0.2436
   99PNSM   C1B 1182   0.197   4.813   4.300 -0.1040 -0.3425  0.0058
   99PNSM   C2B 1183   0.266   4.941   4.690  0.0301 -0.0261 -0.3141
   99PNSM   C3B 1184   0.299   5.104   5.075 -0.2625  0.0424 -0.2801
   99PNSM   D4B 1185   0.287   5.070   5.494 -0.1658 -0.0935 -0.1372
   99PNSM   C5B 1186   0.646   4.999   5.848  0.1567  0.0650 -0.0893
   99PNSM   C6B 1187   0.768   4.639   5.933 -0.1610 -0.0202  0.1794
  100PNSM   NC3 1188   0.541   6.410   2.861 -0.1164  0.2989 -0.0275
  100PNSM   PO4 1189   0.573   6.598   3.221  0.1587 -0.0100  0.1618
  100PNSM   AM1 1190   0.380   6.597   3.593  0.3358  0.3325  0.0634
  100PNSM   AM2 1191   0.392   6.300   3.706 -0.0605  0.0169  0.0212
  100PNSM   T1A 1192   0.414   6.804   4.059  0.2464 -0.1308 -0.4191
  100PNSM   C2A 1193   0.513   6.802   4.465 -0.0347 -0.3377  0.0856
  100PNSM   C3A 1194   0.544   6.609   4.815  0.0249  0.1841  0.1489
  100PNSM   C1B 1195   0.300   6.287   4.170  0.0201  0.2112  0.0620
  100PNSM   C2B 1196   0.440   6.176   4.595  0.1445 -0.0682  0.2096
  100PNSM   C3B 1197   0.528   6.092   4.953  0.1457 -0.1180 -0.3227
  100PNSM   D4B 1198   0.760   6.216   5.293  0.1789  0.3267 -0.3408
  100PNSM   C5B 1199   0.772   6.593   5.261 -0.0925 -0.0265 -0.2145
  100PNSM   C6B 1200   0.439   6.939   5.176  0.3800 -0.1082  0.0756
  101PNSM   NC3 1201   1.052   5.759   3.554 -0.0835  0.4344 -0.2174
  101PNSM   PO4 1202   0.959   6.060   3.879 -0.1882 -0.2535 -0.3851
  101PNSM   AM1 1203   1.322   5.984   4.079  0.0483  0.0202 -0.1353
  101PNSM   AM2 1204   1.485   5.715   3.820  0.0243  0.2836 -0.0480
  101PNSM   T1A 1205   1.467   5.948   4.526  0.0868 -0.0444  0.0420
  101PNSM   C2A 1206   1.597   6.193   4.801 -0.0805  0.2329 -0.0743
  101PNSM   C3A 1207   1.862   6.348   5.024 -0.0877 -0.1601 -0.1862
  101PNSM   C1B 1208   1.355   5.513   4.184  0.1196 -0.2144 -0.0057
  101PNSM   C2B 1209   1.423   5.361   4.555  0.2298  0.1536  0.0229
  101PNSM   C3B 1210   1.681   5.259   4.924  0.0367  0.2544  0.1629
  101PNSM   D4B 1211   2.018   5.331   5.193 -0.0556  0.1097  0.3654
  101PNSM   C5B 1212   1.988   5.526   5.607 -0.0521  0.2141 -0.1922
  101PNSM   C6B 1213   2.099   5.931   5.733 -0.0274  0.0121  0.1693
  102PNSM   NC3 1214   7.060   7.250   3.603  0.1339  0.2433  0.1339
  102PNSM   PO4 1215   6.791   7.194   3.934  0.3504 -0.2173 -0.2303
  102PNSM   AM1 1216   6.991   6.992   4.241  0.2914 -0.0960 -0.1804
  102PNSM   AM2 1217   6.945   6.668   4.185 -0.2677 -0.0976 -0.0414
  102PNSM   T1A 1218   7.087   6.939   4.660 -0.0930  0.0247  0.0411
  102PNSM   C2A 1219   7.177   7.043   5.091  0.2623 -0.3099 -0.1199
  102PNSM   C3A 1220   7.293   6.853   5.433 -0.0842 -0.3004 -0.0025
  102PNSM   C1B 1221   6.919   6.510   4.514  0.0358 -0.0811  0.2180
  102PNSM   C2B 1222   6.954   6.186   4.854  0.2666 -0.0048 -0.0680
  102PNSM   C3B 1223   6.835   6.114   5.227 -0.0523 -0.2477  0.1680
  102PNSM   D4B 1224   6.442   6.274   5.477 -0.2278 -0.0492 -0.1133
  102PNSM   C5B 1225   6.381   6.593   5.874  0.0567 -0.1203 -0.0012
  102PNSM   C6B 1226   6.390   6.256   6.221  0.0686  0.1613  0.0895
  103PNSM   NC3 1227   2.553   1.479   3.993  0.1010  0.1377  0.1419
  103PNSM   PO4 1228   2.173   1.418   4.134 -0.5389 -0.2551 -0.0717
  103PNSM   AM1 1229   2.114   1.096   4.326 -0.1110  0.2288 -0.3118
  103PNSM   AM2 1230   2.049   0.858   4.127  0.0719 -0.1647  0.2298
  103PNSM   T1A 1231   2.130   1.168   4.724  0.1852 -0.2327  0.3397
  103PNSM   C2A 1232   1.979   1.269   5.153  0.0550  0.2841 -0.1403
  103PNSM   C3A 1233   1.790   1.303   5.524 -0.1298 -0.1549  0.0346
  103PNSM   C1B 1234   1.999   0.676   4.548 -0.0148  0.2061 -0.2571
  103PNSM   C2B 1235   2.053   0.802   5.049 -0.1665 -0.3098  0.0456
  103PNSM   C3B 1236   1.989   0.848   5.480  0.3623  0.0563 -0.4325
  103PNSM   D4B 1237   1.734   0.843   5.832 -0.2121  0.3600 -0.2205
  103PNSM   C5B 1238   1.780   0.552   6.142 -0.0391 -0.0704  0.0280
  103PNSM   C6B 1239   2.035   0.172   6.251 -0.0384 -0.2648 -0.1797
  104PNSM   NC3 1240   2.081   4.691   3.436  0.2187  0.0394 -0.2709
  104PNSM   PO4 1241   1.966   4.251   3.533  0.6051  0.0123  0.3342
  104PNSM   AM1 1242   1.974   4.157   3.958 -0.2454  0.3059  0.0189
  104PNSM   AM2 1243   1.584   4.182   4.036  0.1063 -0.1897  0.0913
  104PNSM   T1A 1244   1.962   4.486   4.257  0.2527  0.2687  0.0386
  104PNSM   C2A 1245   1.832   4.597   4.673 -0.1004 -0.1726 -0.0728
  104PNSM   C3A 1246   1.776   4.807   5.041 -0.3022 -0.0133  0.0776
  104PNSM   C1B 1247   1.561   4.222   4.517  0.1953  0.0252  0.1677
  104PNSM   C2B 1248   1.428   4.254   4.884  0.2317 -0.0287  0.0789
  104PNSM   C3B 1249   1.559   4.269   5.309  0.0017  0.0552  0.2378
  104PNSM   D4B 1250   1.552   4.249   5.738  0.0051  0.3963  0.1244
  104PNSM   C5B 1251   1.841   4.037   6.082  0.2559 -0.1636  0.3676
  104PNSM   C6B 1252   2.158   4.078   6.318 -0.1392  0.2418  0.1923
  105PNSM   NC3 1253   4.684   4.958   3.926 -0.1406 -0.0238  0.0824
  105PNSM   PO4 1254   4.811   4.530   3.941 -0.3504  0.2455  0.2067
  105PNSM   AM1 1255   4.596   4.645   4.328 -0.0808 -0.0584  0.0561
  105PNSM   AM2 1256   4.355   4.637   4.268  0.0237 -0.0586  0.0586
  105PNSM   T1A 1257   4.570   4.616   4.771  0.0146  0.2409 -0.0665
  105PNSM   C2A 1258   4.640   4.572   5.259 -0.0845  0.1755  0.0470
  105PNSM   C3A 1259   4.588   4.657   5.719  0.2140 -0.0806 -0.0737
  105PNSM   C1B 1260   4.033   4.453   4.545  0.2274 -0.1040  0.1839
  105PNSM   C2B 1261   4.015   4.310   4.900  0.1720 -0.1554  0.1470
  105PNSM   C3B 1262   3.974   4.370   5.264  0.1372  0.0974  0.0728
  105PNSM   D4B 1263   3.897   4.475   5.649  0.2174  0.3545  0.0455
  105PNSM   C5B 1264   4.136   4.571   5.754 -0.0370  0.0033 -0.3873
  105PNSM   C6B 1265   4.329   4.648   6.152 -0.0800 -0.0006  0.1070
  106PNSM   NC3 1266   4.969   1.068   3.946  0.1829  0.0253 -0.4439
  106PNSM   PO4 1267   5.028   1.510   4.221  0.1431 -0.2831  0.4636
  106PNSM   AM1 1268   4.788   1.658   4.432 -0.0039  0.2782  0.0730
  106PNSM   AM2 1269   4.722   1.916   4.609 -0.1353 -0.3068 -0.0115
  106PNSM   T1A 1270   4.390   1.539   4.659  0.2501 -0.1370 -0.1832
  106PNSM   C2A 1271   4.324   1.479   5.074  0.2056 -0.0202  0.0290
  106PNSM   C3A 1272   4.100   1.422   5.514  0.0776  0.1216 -0.1584
  106PNSM   C1B 1273   4.712   1.857   4.969  0.3507 -0.0011 -0.0573
  106PNSM   C2B 1274   4.924   1.898   5.375 -0.0965  0.3220  0.0283
  106PNSM   C3B 1275   5.106   2.128   5.741  0.1854 -0.1011 -0.1799
  106PNSM   D4B 1276   4.950   2.381   6.124  0.4113  0.2669 -0.0234
  106PNSM   C5B 1277   4.822   2.805   6.005 -0.0447 -0.1188 -0.1562
  106PNSM   C6B 1278   4.453   2.971   5.976  0.3252 -0.0765  0.1749
  107PLSM   NC3 1279   0.019   5.939   8.123  0.0555 -0.2495  0.2272
  107PLSM   PO4 1280   0.318   6.064   7.743 -0.4218  0.1313  0.1285
  107PLSM   AM1 1281   0.292   6.301   7.352  0.1545  0.0780 -0.0677
  107PLSM   AM2 1282   0.085   6.205   7.120 -0.3672 -0.2041 -0.0756
  107PLSM   T1A 1283   0.582   6.333   7.087 -0.0456  0.1233 -0.1207
  107PLSM   C2A 1284   0.842   6.259   6.651 -0.2871 -0.3597 -0.0989
  107PLSM   C3A 1285   0.981   6.369   6.199  0.2198 -0.1800  0.2683
  107PLSM   C1B 1286   0.249   6.174   6.680  0.0868  0.0608 -0.3003
  107PLSM   C2B 1287   0.475   6.092   6.258  0.1195 -0.0773 -0.3006
  107PLSM   C3B 1288   0.562   6.247   5.869 -0.1038 -0.1528  0.1050
  107PLSM   C4B 1289   1.047   6.310   5.665  0.0462  0.2302  0.0917
  107PLSM   C5B 1290   1.460   6.373   5.715 -0.1121  0.1569  0.1036
  107PLSM   C6B 1291   1.852   6.355   5.547 -0.2104 -0.1207 -0.0561
  108PLSM   NC3 1292   1.834   6.007   8.130 -0.0673  0.1020 -0.2280
  108PLSM   PO4 1293   1.802   6.196   7.728  0.1405 -0.0135  0.0799
  108PLSM   AM1 1294   1.819   6.035   7.323 -0.3501 -0.2364 -0.2209
  108PLSM   AM2 1295   1.590   5.856   7.102 -0.2630 -0.0840 -0.0351
  108PLSM   T1A 1296   1.696   6.301   6.875  0.0096  0.2226 -0.0878
  108PLSM   C2A 1297   1.799   6.470   6.509 -0.0450 -0.0655  0.2125
  108PLSM   C3A 1298   1.882   6.774   6.220 -0.1086  0.0024 -0.3287
  108PLSM   C1B 1299   1.780   5.815   6.744  0.0100  0.0059 -0.0521
  108PLSM   C2B 1300   1.962   6.032   6.382 -0.2344 -0.0715  0.1558
  108PLSM   C3B 1301   1.918   6.318   6.083 -0.0601 -0.0952  0.1040
  108PLSM   C4B 1302   2.311   6.440   5.735 -0.0596 -0.1500 -0.1132
  108PLSM   C5B 1303   2.554   6.620   5.483 -0.1032  0.1033  0.1593
  108PLSM   C6B 1304   2.597   6.899   5.188 -0.1901  0.2762  0.0457
  109PLSM   NC3 1305   1.449   3.444   8.251 -0.2893 -0.1139  0.1512
  109PLSM   PO4 1306   1.122   3.513   7.964  0.2750  0.0046 -0.2220
  109PLSM   AM1 1307   1.395   3.363   7.728 -0.1954 -0.1450 -0.0204
  109PLSM   AM2 1308   1.742   3.563   7.639  0.2164  0.2556  0.0071
  109PLSM   T1A 1309   1.359   3.327   7.282 -0.1007 -0.1914  0.0639
  109PLSM   C2A 1310   1.625   3.198   6.976  0.3465 -0.1054 -0.4211
  109PLSM   C3A 1311   1.810   3.170   6.576 -0.1092 -0.3303 -0.1159
  109PLSM   C1B 1312   2.064   3.500   7.357 -0.0790 -0.0548  0.0638
  109PLSM   C2B 1313   2.134   3.294   6.943  0.0172 -0.0679  0.1874
  109PLSM   C3B 1314   2.373   3.046   6.645 -0.3700 -0.0042  0.0823
  109PLSM   C4B 1315   2.581   2.790   6.716  0.0699 -0.0845 -0.3987
  109PLSM   C5B 1316   3.026   2.784   6.615  0.3386 -0.1284 -0.0139
  109PLSM   C6B 1317   3.432   2.798   6.710  0.2543  0.0578  0.0427
  110PLSM   NC3 1318   1.172   2.850   7.831 -0.1415 -0.1742  0.1525
  110PLSM   PO4 1319   1.490   2.950   8.045 -0.1597 -0.0739  0.0833
  110PLSM   AM1 1320   1.693   2.733   7.740  0.0843 -0.0368  0.3303
  110PLSM   AM2 1321   1.735   3.014   7.561 -0.0056  0.0325  0.4226
  110PLSM   T1A 1322   2.072   2.463   7.589  0.5061  0.0498  0.0142
  110PLSM   C2A 1323   2.337   2.234   7.327  0.5893 -0.2058  0.1471
  110PLSM   C3A 1324   2.571   2.270   6.937  0.1711 -0.0354  0.1805
  110PLSM   C1B 1325   1.552   2.646   7.241 -0.1845 -0.0210 -0.0541
  110PLSM   C2B 1326   1.366   2.491   6.867  0.4284  0.0689 -0.2807
  110PLSM   C3B 1327   1.131   2.346   6.443 -0.0171  0.1389  0.2848
  110PLSM   C4B 1328   0.956   2.427   6.063  0.1831  0.0417  0.0382
  110PLSM   C5B 1329   1.128   2.840   5.990  0.0199 -0.0941  0.0334
  110PLSM   C6B 1330   1.417   3.170   6.144 -0.0141  0.4070 -0.2941
  111PLSM   NC3 1331   3.897   0.191   8.170 -0.1005 -0.2224  0.0144
  111PLSM   PO4 1332   3.875  -0.159   8.026  0.0149 -0.0782 -0.0940
  111PLSM   AM1 1333   3.846  -0.186   7.597  0.3370  0.2920  0.3462
  111PLSM   AM2 1334   4.167  -0.126   7.456 -0.0580 -0.2804  0.0927
  111PLSM   T1A 1335   3.787  -0.146   7.132  0.0234 -0.0897 -0.0354
  111PLSM   C2A 1336   3.835   0.015   6.743 -0.1028  0.1186 -0.3030
  111PLSM   C3A 1337   4.201  -0.106   6.438  0.0503 -0.0645 -0.0291
  111PLSM   C1B 1338   4.222   0.103   7.030  0.1914 -0.0096 -0.0209
  111PLSM   C2B 1339   4.155   0.391   6.660 -0.0426 -0.1946  0.2095
  111PLSM   C3B 1340   4.332   0.738   6.384  0.0408 -0.0822  0.2232
  111PLSM   C4B 1341   4.597   0.864   6.137 -0.2507  0.1466  0.0644
  111PLSM   C5B 1342   4.983   0.922   6.179 -0.1535 -0.1611 -0.2679
  111PLSM   C6B 1343   5.331   1.142   6.033  0.3616  0.1881 -0.0299
  112PLSM   NC3 1344   5.194   4.959   7.943 -0.1224  0.0121 -0.4320
  112PLSM   PO4 1345   5.289   5.386   7.740 -0.1050 -0.1558  0.2758
  112PLSM   AM1 1346   5.213   5.355   7.296 -0.3274 -0.0887 -0.1863
  112PLSM   AM2 1347   5.527   5.326   7.205  0.1554 -0.1152  0.4319
  112PLSM   T1A 1348   5.059   5.150   7.027 -0.1082 -0.3456 -0.2558
  112PLSM   C2A 1349   5.053   4.947   6.643 -0.0672 -0.2614 -0.3005
  112PLSM   C3A 1350   5.222   4.830   6.273 -0.0358  0.0330 -0.2365
  112PLSM   C1B 1351   5.543   5.098   6.803 -0.1475 -0.1319  0.0031
  112PLSM   C2B 1352   5.660   5.143   6.456  0.0519  0.0258  0.0482
  112PLSM   C3B 1353   5.825   5.335   6.133  0.0777  0.4837  0.2711
  112PLSM   C4B 1354   6.008   5.483   5.661  0.1118 -0.0913 -0.1234
  112PLSM   C5B 1355   6.018   5.291   5.256 -0.2293  0.0854  0.0546
  112PLSM   C6B 1356   6.172   5.455   4.842 -0.0913  0.0211  0.3358
  113PLSM   NC3 1357   1.840   4.620   7.550  0.1324  0.0525 -0.0561
  113PLSM   PO4 1358   1.603   4.255   7.586 -0.2597 -0.0396 -0.4175
  113PLSM   AM1 1359   1.547   4.415   7.207  0.1574  0.0232 -0.0713
  113PLSM   AM2 1360   1.196   4.393   7.263  0.2897 -0.1255  0.1191
  113PLSM   T1A 1361   1.724   4.466   6.847 -0.0534 -0.1562  0.1508
  113PLSM   C2A 1362   1.772   4.408   6.458  0.3104  0.3392  0.1490
  113PLSM   C3A 1363   1.952   4.513   5.991 -0.2420 -0.0524 -0.1504
  113PLSM   C1B 1364   1.284   4.131   6.918 -0.0279 -0.0718  0.0873
  113PLSM   C2B 1365   1.375   4.090   6.505  0.1713 -0.0579  0.0964
  113PLSM   C3B 1366   1.189   4.279   6.057 -0.1680 -0.0517 -0.3379
  113PLSM   C4B 1367   0.983   4.200   5.729  0.2013 -0.0485 -0.0127
  113PLSM   C5B 1368   0.718   4.311   5.482 -0.0199 -0.0456  0.0003
  113PLSM   C6B 1369   0.504   4.119   5.201  0.0375 -0.1323  0.1729
  114PLSM   NC3 1370   2.856   5.919   8.250 -0.0052  0.0392  0.0850
  114PLSM   PO4 1371   3.114   5.758   7.930 -0.0426 -0.1254 -0.1837
  114PLSM   AM1 1372   3.048   6.013   7.582  0.0556 -0.4139  0.1370
  114PLSM   AM2 1373   3.287   6.159   7.449  0.0813 -0.1847 -0.0244
  114PLSM   T1A 1374   2.956   5.917   7.090  0.2883  0.0729 -0.3243
  114PLSM   C2A 1375   2.927   5.590   6.800  0.0730  0.0371 -0.1163
  114PLSM   C3A 1376   2.966   5.497   6.361  0.0910  0.1034  0.2298
  114PLSM   C1B 1377   3.398   6.128   6.978 -0.0021 -0.1804 -0.0871
  114PLSM   C2B 1378   3.235   5.947   6.669 -0.0835 -0.0463  0.2440
  114PLSM   C3B 1379   3.092   5.992   6.204  0.1547  0.2568 -0.0650
  114PLSM   C4B 1380   3.204   6.040   5.777 -0.0469  0.2895 -0.0849
  114PLSM   C5B 1381   3.510   5.815   5.740 -0.4505 -0.1353 -0.1606
  114PLSM   C6B 1382   3.914   5.702   5.758 -0.2844  0.1358  0.2249
  115PLSM   NC3 1383   5.697   0.120   3.545  0.2822  0.1178  0.4446
  115PLSM   PO4 1384   5.808   0.382   3.954 -0.1202 -0.1589 -0.0092
  115PLSM   AM1 1385   5.640   0.082   4.279  0.3518  0.0094  0.2289
  115PLSM   AM2 1386   5.304  -0.088   4.334 -0.0446  0.2436  0.0896
  115PLSM   T1A 1387   5.584   0.096   4.724  0.1232  0.0480  0.2509
  115PLSM   C2A 1388   5.655   0.107   5.146  0.0113  0.1918 -0.1368
  115PLSM   C3A 1389   5.738   0.152   5.565  0.1164 -0.0486 -0.0924
  115PLSM   C1B 1390   5.328  -0.343   4.692 -0.1292  0.3582 -0.0273
  115PLSM   C2B 1391   5.317  -0.302   5.082 -0.2753 -0.0207  0.0947
  115PLSM   C3B 1392   5.259  -0.136   5.437 -0.2141 -0.0165  0.2192
  115PLSM   C4B 1393   4.935   0.067   5.772  0.3222 -0.0984 -0.0689
  115PLSM   C5B 1394   4.569   0.264   5.514  0.0307  0.0893 -0.0945
  115PLSM   C6B 1395   4.291   0.578   5.257 -0.1913 -0.0261  0.2733
  116PLSM   NC3 1396   5.650   4.025   3.699  0.2912 -0.1079  0.2227
  116PLSM   PO4 1397   5.450   3.803   4.002 -0.0943 -0.1712  0.1400
  116PLSM   AM1 1398   5.134   3.703   4.271  0.1153 -0.0397  0.1459
  116PLSM   AM2 1399   4.845   3.868   4.291 -0.4612  0.2604  0.1689
  116PLSM   T1A 1400   5.066   3.366   4.517 -0.0390  0.1029  0.0675
  116PLSM   C2A 1401   4.805   3.210   4.924  0.0366 -0.2225 -0.0234
  116PLSM   C3A 1402   4.797   2.821   5.081  0.0590 -0.1292 -0.0950
  116PLSM   C1B 1403   4.955   3.812   4.770  0.1370  0.1738 -0.2036
  116PLSM   C2B 1404   4.975   3.740   5.176  0.0913  0.0287  0.3448
  116PLSM   C3B 1405   5.020   3.389   5.456  0.0806  0.0490 -0.0496
  116PLSM   C4B 1406   4.903   3.254   5.872  0.1590 -0.2569  0.3746
  116PLSM   C5B 1407   4.678   3.362   6.163 -0.0380  0.1161  0.1660
  116PLSM   C6B 1408   4.682   3.799   6.452 -0.1228  0.2806  0.0337
  117PLSM   NC3 1409   4.813   1.956   4.050 -0.1800  0.1074 -0.2239
  117PLSM   PO4 1410   5.160   2.159   4.349  0.3963  0.4589 -0.1779
  117PLSM   AM1 1411   4.831   2.382   4.520  0.1147  0.3243 -0.1899
  117PLSM   AM2 1412   4.567   2.571   4.369  0.2240  0.1511 -0.2372
  117PLSM   T1A 1413   4.670   2.325   4.871  0.0227  0.1607  0.1627
  117PLSM   C2A 1414   4.728   2.342   5.323  0.0443 -0.0653 -0.2745
  117PLSM   C3A 1415   4.626   2.129   5.728  0.3720 -0.1796 -0.0074
  117PLSM   C1B 1416   4.409   2.788   4.796 -0.0668  0.1119  0.1966
  117PLSM   C2B 1417   4.339   2.656   5.234 -0.0225 -0.4172  0.1821
  117PLSM   C3B 1418   4.409   2.575   5.654  0.0374  0.0666  0.2296
  117PLSM   C4B 1419   4.163   2.337   5.880  0.0648 -0.1320 -0.1130
  117PLSM   C5B 1420   4.142   2.066   6.158 -0.3897  0.2350  0.1792
  117PLSM   C6B 1421   3.898   1.852   6.481 -0.3345 -0.3578 -0.0035
  118PLSM   NC3 1422   6.381   6.968   3.721 -0.0702 -0.2767  0.0085
  118PLSM   PO4 1423   6.560   6.569   3.833  0.1266  0.1363 -0.0125
  118PLSM   AM1 1424   6.568   6.339   4.198 -0.0259  0.0268 -0.0920
  118PLSM   AM2 1425   6.293   6.258   4.167  0.1794 -0.0980  0.1434
  118PLSM   T1A 1426   6.817   5.893   4.313 -0.2431  0.1605 -0.1022
  118PLSM   C2A 1427   7.171   5.732   4.564  0.1722  0.1241 -0.2878
  118PLSM   C3A 1428   7.461   5.973   4.895 -0.1336 -0.1934 -0.0265
  118PLSM   C1B 1429   6.319   6.196   4.651 -0.3603  0.1281  0.2692
  118PLSM   C2B 1430   6.377   6.055   4.997 -0.2641 -0.0893 -0.2501
  118PLSM   C3B 1431   6.543   5.665   5.334 -0.0664  0.0449 -0.0050
  118PLSM   C4B 1432   6.871   5.467   5.603 -0.0080  0.2117 -0.2005
  118PLSM   C5B 1433   6.958   5.146   5.826 -0.2911 -0.1912  0.1606
  118PLSM   C6B 1434   7.047   4.601   5.891 -0.1487  0.0014 -0.0406
  119PLSM   NC3 1435   5.154   2.139   3.682  0.0911 -0.1795 -0.0523
  119PLSM   PO4 1436   5.497   2.431   3.866  0.1301  0.2949 -0.1775
  119PLSM   AM1 1437   5.486   2.715   4.186 -0.1588  0.1105  0.1893
  119PLSM   AM2 1438   5.213   2.893   4.300 -0.0192  0.0483 -0.1138
  119PLSM   T1A 1439   5.767   3.016   4.413 -0.1059 -0.0057 -0.2030
  119PLSM   C2A 1440   5.967   3.374   4.825  0.2210 -0.2220 -0.0410
  119PLSM   C3A 1441   5.967   3.808   4.887  0.1043  0.1968  0.1550
  119PLSM   C1B 1442   5.181   2.902   4.793  0.0188 -0.0462 -0.2306
  119PLSM   C2B 1443   5.284   2.897   5.183 -0.3170  0.0658 -0.0791
  119PLSM   C3B 1444   5.350   3.018   5.574 -0.1448 -0.0215  0.2194
  119PLSM   C4B 1445   5.328   3.013   5.952 -0.1286  0.1683  0.1659
  119PLSM   C5B 1446   5.145   3.084   6.355 -0.3476 -0.1704  0.1229
  119PLSM   C6B 1447   4.727   3.203   6.613 -0.1937  0.1142 -0.2514
  120PLSM   NC3 1448   1.130   5.214   3.024  0.0289 -0.0086 -0.1522
  120PLSM   PO4 1449   1.298   5.448   3.195 -0.0362 -0.1429  0.0902
  120PLSM   AM1 1450   1.251   5.225   3.575 -0.4149 -0.1391  0.0129
  120PLSM   AM2 1451   1.491   5.166   3.656  0.1805 -0.1201  0.0735
  120PLSM   T1A 1452   1.048   5.032   4.036 -0.0140  0.1494 -0.2493
  120PLSM   C2A 1453   0.981   5.102   4.409  0.0814 -0.1621 -0.0783
  120PLSM   C3A 1454   0.872   5.202   4.830 -0.1207 -0.0594  0.1670
  120PLSM   C1B 1455   1.616   5.114   4.038  0.3406  0.2532  0.2008
  120PLSM   C2B 1456   1.850   5.040   4.426  0.0998  0.2116 -0.1117
  120PLSM   C3B 1457   2.136   4.991   4.780 -0.1637 -0.4582  0.1708
  120PLSM   C4B 1458   2.406   4.862   5.137  0.0578  0.1181 -0.0646
  120PLSM   C5B 1459   2.803   4.966   5.406  0.3416  0.3791 -0.0462
  120PLSM   C6B 1460   3.072   5.223   5.550 -0.2787 -0.0893  0.0094
  121PLSM   NC3 1461   0.168   1.929   3.417  0.0223 -0.0158  0.1311
  121PLSM   PO4 1462   0.310   2.306   3.538  0.2386 -0.0443 -0.1271
  121PLSM   AM1 1463   0.356   2.215   3.919 -0.1065  0.0760  0.1411
  121PLSM   AM2 1464   0.309   2.473   4.231  0.0655  0.2016  0.2474
  121PLSM   T1A 1465   0.273   2.037   4.458  0.3498 -0.1342  0.1062
  121PLSM   C2A 1466  -0.001   1.964   4.814 -0.0304 -0.1939 -0.0729
  121PLSM   C3A 1467  -0.334   1.981   5.228 -0.1637  0.1389  0.1566
  121PLSM   C1B 1468   0.436   2.673   4.599 -0.0263  0.1360  0.1670
  121PLSM   C2B 1469   0.342   2.705   5.008 -0.0472  0.0393  0.1615
  121PLSM   C3B 1470   0.461   2.639   5.417 -0.3170 -0.0151  0.1241
  121PLSM   C4B 1471   0.532   2.416   5.800  0.3247  0.1688 -0.1591
  121PLSM   C5B 1472   0.178   2.437   6.253  0.1001 -0.1377  0.2421
  121PLSM   C6B 1473   0.339   2.493   6.677  0.0334 -0.0981  0.0137
  122PLSM   NC3 1474   4.852   0.321   3.664 -0.1234 -0.0894 -0.1022
  122PLSM   PO4 1475   4.905   0.579   3.958  0.0722  0.1491 -0.2354
  122PLSM   AM1 1476   5.132   0.532   4.264 -0.2176  0.0948 -0.1946
  122PLSM   AM2 1477   5.124   0.842   4.429 -0.0508 -0.1734 -0.0377
  122PLSM   T1A 1478   5.281   0.470   4.640  0.2319 -0.0662  0.1339
  122PLSM   C2A 1479   5.436   0.595   5.045  0.0382 -0.1188 -0.0597
  122PLSM   C3A 1480   5.672   0.713   5.470  0.0246  0.1842 -0.2213
  122PLSM   C1B 1481   5.235   1.112   4.788  0.0421  0.3474  0.2225
  122PLSM   C2B 1482   5.430   1.105   5.135 -0.1798 -0.0382  0.1410
  122PLSM   C3B 1483   5.325   1.298   5.527  0.0681  0.0921 -0.0149
  122PLSM   C4B 1484   5.124   1.496   5.607 -0.2768 -0.2318 -0.1533
  122PLSM   C5B 1485   4.855   1.730   5.821  0.1865  0.1834 -0.1894
  122PLSM   C6B 1486   4.341   1.704   5.842  0.3100  0.1548  0.1825
  123PAPI    C1 1487   2.577   3.793   8.783 -0.0447  0.0956 -0.0474
  123PAPI    C2 1488   2.912   3.978   8.902 -0.0891  0.2174 -0.1102
  123PAPI    C3 1489   2.558   4.088   9.053 -0.0997  0.0773 -0.0313
  123PAPI   PO4 1490   2.727   3.528   8.702  0.0840  0.2984  0.0751
  123PAPI   GL1 1491   2.984   3.274   8.547  0.1013 -0.2886 -0.1139
  123PAPI   GL2 1492   2.730   3.022   8.632  0.1032  0.2136 -0.2723
  123PAPI   D1A 1493   3.286   3.073   8.735  0.0909  0.4410 -0.0326
  123PAPI   D2A 1494   3.093   2.667   8.579 -0.3530 -0.0954  0.0833
  123PAPI   D3A 1495   2.992   2.741   9.016  0.0897 -0.2197 -0.2880
  123PAPI   D4A 1496   3.320   2.949   9.288  0.1870  0.2867  0.0292
  123PAPI   C5A 1497   3.657   2.857   9.236 -0.1647 -0.0907  0.1933
  123PAPI   C1B 1498   2.777   2.906   8.184 -0.1004 -0.0175  0.0948
  123PAPI   C2B 1499   3.073   2.758   7.950 -0.0525 -0.1435  0.1462
  123PAPI   C3B 1500   3.339   2.422   7.733  0.0709  0.1702  0.1060
  123PAPI   C4B 1501   3.706   2.319   7.475 -0.1063  0.3427 -0.0707
  124PAPI    C1 1502   0.330   7.288   7.543 -0.0985 -0.3748  0.0620
  124PAPI    C2 1503   0.081   7.546   7.365  0.1749  0.0081  0.2205
  124PAPI    C3 1504   0.164   7.585   7.754  0.2393 -0.3091  0.2413
  124PAPI   PO4 1505   0.464   7.152   7.345 -0.2372  0.1792  0.0160
  124PAPI   GL1 1506   0.301   6.880   7.079 -0.1701  0.0558  0.1108
  124PAPI   GL2 1507   0.028   6.729   6.989 -0.2266 -0.0090  0.1249
  124PAPI   D1A 1508   0.411   7.185   6.842 -0.0178  0.4398 -0.0265
  124PAPI   D2A 1509   0.907   7.130   7.053 -0.2103 -0.0606 -0.1586
  124PAPI   D3A 1510   0.997   6.970   6.629  0.1084  0.2181  0.4368
  124PAPI   D4A 1511   0.636   7.034   6.461  0.0874 -0.2004  0.1274
  124PAPI   C5A 1512   0.494   7.299   6.327 -0.0931 -0.0028  0.0094
  124PAPI   C1B 1513   0.099   6.826   6.596 -0.0159  0.1050 -0.1592
  124PAPI   C2B 1514   0.015   6.834   6.184  0.3223 -0.1355 -0.3167
  124PAPI   C3B 1515   0.169   6.985   5.809 -0.3038 -0.1810  0.1336
  124PAPI   C4B 1516   0.172   7.290   5.454  0.1424 -0.1731  0.1510
  125PAPI    C1 1517   4.945   5.689   3.714  0.2451 -0.1186 -0.0561
  125PAPI    C2 1518   4.866   5.600   3.332 -0.0524 -0.1439  0.0092
  125PAPI    C3 1519   4.794   5.968   3.471 -0.0634 -0.1697  0.0723
  125PAPI   PO4 1520   4.775   5.458   3.884  0.0014 -0.1080  0.0359
  125PAPI   GL1 1521   4.751   5.316   4.245  0.1068 -0.1248 -0.2229
  125PAPI   GL2 1522   4.619   5.171   4.482  0.0777  0.1834  0.0974
  125PAPI   D1A 1523   4.855   5.668   4.479  0.1258  0.0445 -0.0106
  125PAPI   D2A 1524   5.021   5.340   4.654 -0.0975 -0.0375  0.0021
  125PAPI   D3A 1525   5.420   5.265   4.525  0.1334  0.0942  0.4722
  125PAPI   D4A 1526   5.632   5.308   4.958  0.1336  0.3344  0.0431
  125PAPI   C5A 1527   5.544   5.269   5.402 -0.1016  0.0472 -0.0827
  125PAPI   C1B 1528   4.640   5.135   4.985 -0.2014 -0.5215  0.0084
  125PAPI   C2B 1529   4.710   5.109   5.377 -0.3106  0.1410  0.3551
  125PAPI   C3B 1530   4.724   5.170   5.743  0.0468  0.1435  0.0831
  125PAPI   C4B 1531   4.763   4.988   6.128  0.0442  0.2949 -0.4880
  126PAPI    C1 1532   3.179   2.432   4.026 -0.1140 -0.1178  0.1448
  126PAPI    C2 1533   3.245   2.215   3.697 -0.1855  0.2180 -0.0962
  126PAPI    C3 1534   3.208   2.612   3.670 -0.3938  0.2296  0.2919
  126PAPI   PO4 1535   3.321   2.269   4.251 -0.0937  0.0785 -0.0542
  126PAPI   GL1 1536   3.438   1.899   4.427 -0.0012 -0.1085  0.2831
  126PAPI   GL2 1537   3.657   2.076   4.635 -0.1904  0.0410  0.0806
  126PAPI   D1A 1538   2.969   2.173   4.542 -0.1643 -0.0267 -0.0686
  126PAPI   D2A 1539   3.105   2.065   4.899 -0.2327  0.4289 -0.0127
  126PAPI   D3A 1540   2.702   2.055   4.976  0.1521  0.1128 -0.2573
  126PAPI   D4A 1541   2.592   1.743   5.250  0.1308  0.0736 -0.3332
  126PAPI   C5A 1542   2.475   1.331   5.013  0.2935  0.1872 -0.1834
  126PAPI   C1B 1543   3.603   2.201   5.058 -0.0990 -0.1244 -0.0051
  126PAPI   C2B 1544   3.669   2.283   5.571 -0.1722  0.0441 -0.1874
  126PAPI   C3B 1545   3.540   2.593   5.792  0.1496  0.2445  0.0903
  126PAPI   C4B 1546   3.230   2.812   6.013 -0.0056 -0.1692  0.3738
  127PAPS   CNO 1547   2.940   3.562   9.887  0.0179 -0.1758 -0.1990
  127PAPS   PO4 1548   3.042   3.358   9.522  0.0284 -0.2007 -0.1519
  127PAPS   GL1 1549   3.185   3.119   9.899 -0.3757  0.0959 -0.0437
  127PAPS   GL2 1550   3.301   3.363  10.130 -0.1673  0.0239  0.0322
  127PAPS   D1A 1551   3.207   2.828  10.173  0.1316 -0.1556  0.1970
  127PAPS   D2A 1552   3.001   2.408  10.260  0.0415 -0.0490 -0.1064
  127PAPS   D3A 1553   3.385   2.156  10.077 -0.0300 -0.0972 -0.2789
  127PAPS   D4A 1554   3.677   2.448   9.977  0.0260 -0.0095  0.1478
  127PAPS   C5A 1555   3.736   2.812  10.289  0.0696 -0.3149 -0.0402
  127PAPS   C1B 1556   2.942   3.242  10.439 -0.0158 -0.2602  0.3637
  127PAPS   C2B 1557   3.066   2.942  10.863 -0.1213 -0.3033  0.3265
  127PAPS   C3B 1558   3.359   2.646  10.830  0.2032  0.1588 -0.0429
  127PAPS   C4B 1559   3.491   2.413  10.477  0.0244  0.0936  0.2597
  128PAPS   CNO 1560   3.927   4.356   8.145  0.0257 -0.0306 -0.1298
  128PAPS   PO4 1561   4.125   3.946   8.285  0.4218 -0.1862  0.1029
  128PAPS   GL1 1562   4.382   3.757   7.986  0.1035  0.1707  0.2460
  128PAPS   GL2 1563   4.407   3.848   7.788  0.3405 -0.1278 -0.4500
  128PAPS   D1A 1564   4.796   3.433   7.750  0.0904 -0.2004 -0.2323
  128PAPS   D2A 1565   5.003   3.069   7.903  0.0447  0.0732  0.2196
  128PAPS   D3A 1566   5.143   3.100   7.467  0.0321  0.0721 -0.3510
  128PAPS   D4A 1567   4.853   3.317   7.252  0.2329 -0.0548  0.0632
  128PAPS   C5A 1568   4.894   3.665   6.894 -0.1617 -0.1505  0.3515
  128PAPS   C1B 1569   4.353   3.589   7.416 -0.1171 -0.3176 -0.2465
  128PAPS   C2B 1570   4.380   3.442   7.005  0.1543 -0.3966  0.2809
  128PAPS   C3B 1571   4.274   3.515   6.619 -0.0170 -0.2551  0.2619
  128PAPS   C4B 1572   4.270   3.738   6.220 -0.1133  0.0201 -0.1804
  129PAPS   CNO 1573   0.943   5.400   8.090  0.1144 -0.0527 -0.0339
  129PAPS   PO4 1574   0.770   5.211   7.778 -0.4076  0.0183  0.0171
  129PAPS   GL1 1575   0.582   5.230   7.341  0.0540  0.1363  0.0687
  129PAPS   GL2 1576   0.268   5.246   7.183  0.3464 -0.0884 -0.1491
  129PAPS   D1A 1577   0.638   5.398   6.903  0.1685 -0.0379 -0.1400
  129PAPS   D2A 1578   0.942   5.164   6.845 -0.0567 -0.0826 -0.0076
  129PAPS   D3A 1579   0.743   5.221   6.402 -0.2328 -0.0121  0.1132
  129PAPS   D4A 1580   1.057   4.925   6.230 -0.0666 -0.0375  0.0323
  129PAPS   C5A 1581   1.159   4.968   5.750  0.1052 -0.0272  0.1213
  129PAPS   C1B 1582  -0.025   5.147   7.016  0.3351  0.2301  0.1516
  129PAPS   C2B 1583  -0.178   5.208   6.596 -0.1330 -0.0898  0.0535
  129PAPS   C3B 1584  -0.251   5.303   6.271 -0.2254  0.0494  0.2557
  129PAPS   C4B 1585  -0.114   5.488   5.870  0.1256 -0.0284  0.0402
  130PAPS   CNO 1586   6.960   0.786   7.464  0.0213  0.0913  0.2491
  130PAPS   PO4 1587   7.284   0.566   7.584 -0.1613 -0.0025  0.0470
  130PAPS   GL1 1588   7.086   0.408   7.234  0.2987 -0.0517 -0.0143
  130PAPS   GL2 1589   7.401   0.458   7.035  0.0292  0.1016 -0.2735
  130PAPS   D1A 1590   6.887   0.115   7.049 -0.2265  0.0570  0.0710
  130PAPS   D2A 1591   7.045   0.358   6.703 -0.1095 -0.1980 -0.0233
  130PAPS   D3A 1592   6.674   0.035   6.562 -0.1081 -0.2083  0.0999
  130PAPS   D4A 1593   6.429   0.324   6.592  0.3012 -0.2936  0.2149
  130PAPS   C5A 1594   6.239   0.560   6.220  0.0493  0.0472  0.0239
  130PAPS   C1B 1595   7.495   0.492   6.534 -0.0930 -0.1656  0.1622
  130PAPS   C2B 1596   7.310   0.579   6.127  0.2329 -0.2825  0.0880
  130PAPS   C3B 1597   7.060   0.497   5.803 -0.1205 -0.0376 -0.1832
  130PAPS   C4B 1598   6.857   0.522   5.514  0.1677 -0.1406 -0.0762
  131PAPS   CNO 1599   2.687   1.519   3.325 -0.1776 -0.1974 -0.1479
  131PAPS   PO4 1600   3.005   1.377   3.780 -0.3480  0.0587  0.0040
  131PAPS   GL1 1601   2.931   1.282   4.215  0.0231 -0.0954 -0.0602
  131PAPS   GL2 1602   2.667   1.052   4.186  0.0124  0.0174  0.4432
  131PAPS   D1A 1603   2.665   1.375   4.556 -0.0397 -0.1127  0.0541
  131PAPS   D2A 1604   2.937   1.660   4.617 -0.0613 -0.0055  0.1178
  131PAPS   D3A 1605   2.965   1.579   4.977 -0.1860 -0.1572  0.0122
  131PAPS   D4A 1606   3.105   1.741   5.294  0.0721 -0.1108  0.0042
  131PAPS   C5A 1607   2.907   1.943   5.504 -0.2390 -0.0426  0.2404
  131PAPS   C1B 1608   2.530   0.770   4.504 -0.2543  0.0434  0.2986
  131PAPS   C2B 1609   2.536   0.727   5.024  0.3983  0.2055  0.1305
  131PAPS   C3B 1610   2.478   0.972   5.377 -0.0032  0.1776  0.1635
  131PAPS   C4B 1611   2.291   1.307   5.534 -0.0190 -0.0614 -0.4413
  132PAPS   CNO 1612   6.696   0.658   3.425  0.1171  0.2922 -0.0502
  132PAPS   PO4 1613   7.024   0.686   3.328  0.0838  0.1172 -0.3099
  132PAPS   GL1 1614   7.066   0.704   3.764  0.1487 -0.3900  0.0161
  132PAPS   GL2 1615   6.782   0.704   3.931  0.3345  0.2714  0.2009
  132PAPS   D1A 1616   7.197   0.570   4.120  0.0029  0.0601  0.2982
  132PAPS   D2A 1617   7.581   0.417   4.059  0.0736 -0.1911  0.3336
  132PAPS   D3A 1618   7.674   0.827   4.312 -0.0927  0.1587  0.0043
  132PAPS   D4A 1619   8.102   0.777   4.026  0.2144 -0.4108 -0.0583
  132PAPS   C5A 1620   8.587   0.957   4.152 -0.0255 -0.4095  0.0697
  132PAPS   C1B 1621   6.741   0.408   4.326  0.1560 -0.2032 -0.1641
  132PAPS   C2B 1622   6.516   0.285   4.695 -0.2615 -0.1688  0.0160
  132PAPS   C3B 1623   6.551   0.203   5.219  0.1944 -0.2585 -0.1884
  132PAPS   C4B 1624   6.501   0.184   5.668  0.3790  0.0698  0.1989
  133PAPS   CNO 1625   1.110   4.406   2.883 -0.1768 -0.1527 -0.1532
  133PAPS   PO4 1626   0.883   4.318   3.300 -0.2912 -0.1283 -0.3429
  133PAPS   GL1 1627   0.654   4.276   3.634  0.0655 -0.0996  0.1816
  133PAPS   GL2 1628   0.644   4.584   3.816 -0.1895 -0.0016  0.1694
  133PAPS   D1A 1629   0.685   4.062   4.047  0.0722  0.0102 -0.0416
  133PAPS   D2A 1630   0.383   4.308   4.300 -0.2736  0.0421 -0.0133
  133PAPS   D3A 1631   0.242   3.997   4.257  0.0168 -0.1159 -0.1654
  133PAPS   D4A 1632   0.258   4.021   4.688  0.0828 -0.0505  0.0292
  133PAPS   C5A 1633   0.397   4.393   4.771  0.2204 -0.0097 -0.0145
  133PAPS   C1B 1634   0.596   4.669   4.177 -0.0645 -0.1255 -0.0182
  133PAPS   C2B 1635   0.682   4.738   4.652 -0.2400  0.0011  0.2267
  133PAPS   C3B 1636   0.752   4.703   5.020 -0.1424  0.1541 -0.3193
  133PAPS   C4B 1637   1.174   4.575   5.452  0.3962  0.0192  0.0688
  134PAPS   CNO 1638   4.452   6.866   3.345 -0.0250 -0.3366  0.0895
  134PAPS   PO4 1639   4.683   6.937   3.646 -0.2099  0.1547 -0.2307
  134PAPS   GL1 1640   4.663   6.913   4.093  0.2570  0.0995  0.0563
  134PAPS   GL2 1641   4.813   7.077   4.384  0.2100  0.3071 -0.1189
  134PAPS   D1A 1642   4.379   7.232   4.247  0.0167 -0.1147  0.1160
  134PAPS   D2A 1643   4.331   7.605   4.547  0.1838 -0.2238 -0.1407
  134PAPS   D3A 1644   3.903   7.524   4.373 -0.0773  0.0798 -0.1144
  134PAPS   D4A 1645   3.907   8.029   4.528 -0.1348  0.0979  0.0115
  134PAPS   C5A 1646   4.205   8.052   4.736  0.1239 -0.0417 -0.2524
  134PAPS   C1B 1647   4.867   6.946   4.903  0.2277 -0.1048  0.1840
  134PAPS   C2B 1648   4.787   7.230   5.348 -0.4165 -0.0127  0.0247
  134PAPS   C3B 1649   4.502   7.233   5.699 -0.0503 -0.0956 -0.2821
  134PAPS   C4B 1650   4.185   7.039   5.854 -0.1342 -0.0414  0.3402
  135PAPE   NH3 1651   3.431   3.862  10.101  0.0627 -0.1366 -0.3070
  135PAPE   PO4 1652   3.614   3.980  10.520 -0.1145 -0.1000  0.2474
  135PAPE   GL1 1653   3.436   3.594  10.668  0.1175  0.3994  0.1152
  135PAPE   GL2 1654   3.335   3.765  10.947 -0.0542 -0.1230  0.0417
  135PAPE   D1A 1655   3.511   3.181  10.574 -0.1109 -0.2107  0.0187
  135PAPE   D2A 1656   3.548   3.166  10.991  0.2046 -0.2055  0.1336
  135PAPE   D3A 1657   3.343   2.920  11.244  0.2256  0.2744  0.1164
  135PAPE   D4A 1658   3.060   3.005  11.472  0.1064 -0.1605 -0.1325
  135PAPE   C5A 1659   3.123   3.040  11.818 -0.0556 -0.0018 -0.0948
  135PAPE   C1B 1660   3.140   3.412  11.157  0.3848 -0.2569 -0.0487
  135PAPE   C2B 1661   3.009   3.506  11.518 -0.0741  0.2116 -0.0558
  135PAPE   C3B 1662   2.926   3.466  11.914  0.3009  0.0751  0.0694
  135PAPE   C4B 1663   3.189   3.256  12.292  0.1814 -0.0130  0.0209
  136PAPE   NH3 1664   3.393   0.996   8.877 -0.1965  0.1693  0.0909
  136PAPE   PO4 1665   3.493   1.020   9.310  0.0872  0.0182  0.0168
  136PAPE   GL1 1666   3.493   1.416   9.138  0.2945  0.1246 -0.1345
  136PAPE   GL2 1667   3.436   1.649   9.327 -0.0951 -0.1194  0.2689
  136PAPE   D1A 1668   3.249   1.624   8.798 -0.1562 -0.1012 -0.3649
  136PAPE   D2A 1669   3.100   1.563   8.350 -0.0817 -0.3151 -0.1334
  136PAPE   D3A 1670   2.880   1.911   8.618 -0.0643 -0.1873 -0.0425
  136PAPE   D4A 1671   3.242   2.123   8.531  0.3093 -0.0705  0.0179
  136PAPE   C5A 1672   3.305   2.406   8.222 -0.0176 -0.0650  0.1798
  136PAPE   C1B 1673   3.613   1.883   8.901  0.0058 -0.3076 -0.1300
  136PAPE   C2B 1674   3.780   2.060   8.570 -0.2192  0.0179  0.0041
  136PAPE   C3B 1675   3.798   2.453   8.351 -0.2241 -0.1148 -0.1118
  136PAPE   C4B 1676   3.790   2.549   7.954 -0.0659  0.0424  0.1684
  137PAPE   NH3 1677   2.938   5.242   3.889 -0.1053  0.4384  0.2953
  137PAPE   PO4 1678   3.237   5.501   3.655  0.1230  0.1991 -0.1559
  137PAPE   GL1 1679   3.442   5.760   3.907  0.1598  0.1636  0.0029
  137PAPE   GL2 1680   3.426   5.639   4.196 -0.1459  0.0647 -0.2503
  137PAPE   D1A 1681   3.456   6.167   4.167  0.0440 -0.3213  0.0855
  137PAPE   D2A 1682   3.046   6.237   4.313 -0.1792  0.0676  0.0976
  137PAPE   D3A 1683   2.673   5.976   4.523  0.0935  0.0471  0.3536
  137PAPE   D4A 1684   2.433   6.287   4.827 -0.2511 -0.0126  0.0970
  137PAPE   C5A 1685   2.275   6.217   5.294  0.2191  0.0751 -0.0992
  137PAPE   C1B 1686   3.318   5.842   4.565 -0.0030 -0.1866  0.0814
  137PAPE   C2B 1687   3.356   5.875   4.970 -0.1639 -0.2228  0.0611
  137PAPE   C3B 1688   3.260   5.770   5.332 -0.1244 -0.1193 -0.1131
  137PAPE   C4B 1689   2.970   5.713   5.494  0.0277  0.4398  0.1433
  138PAPE   NH3 1690   5.187   4.824   3.948  0.0028  0.0112  0.0861
  138PAPE   PO4 1691   5.304   4.358   3.738 -0.0335  0.3064  0.4703
  138PAPE   GL1 1692   5.233   4.248   4.159  0.2615 -0.1593 -0.1011
  138PAPE   GL2 1693   5.020   4.432   4.417 -0.0002  0.5696 -0.3896
  138PAPE   D1A 1694   5.475   4.074   4.478 -0.0184  0.1333 -0.1155
  138PAPE   D2A 1695   5.885   4.156   4.534  0.1016  0.0062  0.0319
  138PAPE   D3A 1696   5.962   4.557   4.448  0.2472 -0.0891 -0.1397
  138PAPE   D4A 1697   6.303   4.767   4.422  0.3183  0.0320  0.0955
  138PAPE   C5A 1698   6.186   4.970   4.811 -0.1442 -0.2086 -0.1695
  138PAPE   C1B 1699   4.998   4.355   4.840  0.3260 -0.0004  0.0929
  138PAPE   C2B 1700   5.077   4.274   5.169 -0.1908  0.1098  0.0616
  138PAPE   C3B 1701   5.401   4.396   5.410 -0.2765  0.0681 -0.1582
  138PAPE   C4B 1702   5.827   4.251   5.249  0.1318 -0.2003  0.1018
  139CHOL   ROH 1703   5.187   1.683   4.673 -0.2519  0.0959 -0.0090
  139CHOL    R1 1704   5.202   1.757   4.945 -0.0773  0.0560 -0.0074
  139CHOL    R2 1705   5.380   1.642   5.122  0.0798  0.0791 -0.1565
  139CHOL    R3 1706   5.452   1.900   5.168  0.0416  0.0917 -0.1604
  139CHOL    R4 1707   5.522   1.759   5.415  0.1699  0.0763 -0.1976
  139CHOL    R5 1708   5.398   1.937   5.398  0.1214  0.0544 -0.1319
  139CHOL    C1 1709   5.672   2.069   5.628  0.1865  0.0866 -0.2251
  139CHOL    C2 1710   5.778   2.151   5.886  0.2245  0.0540 -0.2447
  140CHOL   ROH 1711   5.069   0.481   7.472  0.0669  0.2368  0.1523
  140CHOL    R1 1712   5.055   0.506   7.190 -0.1271  0.3454  0.1701
  140CHOL    R2 1713   5.070   0.289   7.021  0.2300  0.4498  0.0611
  140CHOL    R3 1714   4.836   0.388   6.925 -0.0296  0.0244  0.2284
  140CHOL    R4 1715   4.943   0.226   6.705  0.2392  0.4075  0.0656
  140CHOL    R5 1716   4.880   0.435   6.695 -0.2149  0.2928  0.2417
  140CHOL    C1 1717   4.649   0.282   6.432  0.0009 -0.0166  0.2253
  140CHOL    C2 1718   4.616   0.023   6.165  0.0443 -0.0581  0.1168
  141CHOL   ROH 1719   3.678   3.482   4.481 -0.2529 -0.4414  0.0060
  141CHOL    R1 1720   3.601   3.602   4.726 -0.0281 -0.2921  0.0065
  141CHOL    R2 1721   3.337   3.617   4.808  0.0186  0.0040  0.1133
  141CHOL    R3 1722   3.434   3.496   5.031 -0.0140 -0.0350  0.1063
  141CHOL    R4 1723   3.182   3.615   5.116  0.0195  0.0378  0.1137
  141CHOL    R5 1724   3.376   3.644   5.210  0.0307 -0.0238  0.1132
  141CHOL    C1 1725   3.182   3.501   5.505 -0.0106  0.0209  0.1074
  141CHOL    C2 1726   2.944   3.681   5.724  0.2037  0.1024 -0.4822
  142CHOL   ROH 1727   2.730   0.415   4.142 -0.0146  0.0081  0.1814
  142CHOL    R1 1728   2.825   0.310   4.387 -0.1716 -0.0471  0.2200
  142CHOL    R2 1729   2.965   0.463   4.570 -0.0350 -0.1623  0.2115
  142CHOL    R3 1730   2.772   0.376   4.741 -0.1608  0.0835  0.1984
  142CHOL    R4 1731   2.995   0.458   4.914 -0.0049 -0.3162  0.2069
  142CHOL    R5 1732   2.894   0.265   4.915 -0.3125 -0.1651  0.1526
  142CHOL    C1 1733   2.832   0.374   5.275 -0.1054 -0.1751  0.1919
  142CHOL    C2 1734   2.939   0.683   5.365  0.1976  0.2087 -0.1203
  143CHOL   ROH 1735   4.814   0.195   4.263 -0.3374  0.0877  0.1650
  143CHOL    R1 1736   4.809   0.084   4.523 -0.0401  0.0319  0.1498
  143CHOL    R2 1737   5.035   0.061   4.680  0.0618  0.4240  0.0626
  143CHOL    R3 1738   4.884   0.197   4.861 -0.1287  0.1176  0.1425
  143CHOL    R4 1739   5.141   0.153   4.996  0.0357  0.6029  0.0209
  143CHOL    R5 1740   4.944   0.101   5.072  0.1619  0.2063  0.1095
  143CHOL    C1 1741   5.061   0.335   5.350 -0.1583  0.4195  0.0716
  143CHOL    C2 1742   5.299   0.337   5.613 -0.0045 -0.1379  0.0635
  144CHOL   ROH 1743   7.523   0.885   7.257  0.1717  0.0129 -0.1144
  144CHOL    R1 1744   7.310   0.936   7.078  0.0591 -0.0152  0.0094
  144CHOL    R2 1745   7.350   0.984   6.809 -0.0826  0.2402  0.0297
  144CHOL    R3 1746   7.173   0.780   6.779  0.0752  0.1145 -0.0659
  144CHOL    R4 1747   7.144   0.938   6.535 -0.0199  0.1836 -0.0082
  144CHOL    R5 1748   6.985   0.880   6.671  0.0101  0.0104 -0.0474
  144CHOL    C1 1749   6.858   0.720   6.348  0.1648  0.0326 -0.1199
  144CHOL    C2 1750   6.740   0.880   6.133 -0.1972  0.0973  0.1757
  145CHOL   ROH 1751   7.331   4.351   4.135 -0.0972  0.1489 -0.1345
  145CHOL    R1 1752   7.249   4.424   4.395  0.1908 -0.0495  0.0156
  145CHOL    R2 1753   7.429   4.499   4.592  0.3797  0.3484 -0.3021
  145CHOL    R3 1754   7.272   4.720   4.606 -0.1121  0.0028 -0.0186
  145CHOL    R4 1755   7.389   4.693   4.875  0.6752  0.3851 -0.2811
  145CHOL    R5 1756   7.176   4.710   4.826  0.4758 -0.1296  0.2554
  145CHOL    C1 1757   7.218   5.014   5.053  0.3855  0.0819 -0.0027
  145CHOL    C2 1758   7.249   5.229   5.328  0.3454 -0.1966 -0.1574
  146CHOL   ROH 1759   0.815   3.029   5.616 -0.0328 -0.0316 -0.0059
  146CHOL    R1 1760   0.952   2.817   5.487  0.0601  0.0777 -0.0909
  146CHOL    R2 1761   1.202   2.848   5.372  0.1440  0.1797  0.1101
  146CHOL    R3 1762   1.266   2.639   5.533  0.0305  0.0443 -0.0184
  146CHOL    R4 1763   1.490   2.659   5.345  0.0493  0.0493  0.0067
  146CHOL    R5 1764   1.371   2.481   5.387 -0.0426  0.0827 -0.1117
  146CHOL    C1 1765   1.718   2.352   5.480 -0.1123 -0.1536 -0.1742
  146CHOL    C2 1766   2.065   2.436   5.745 -0.1007 -0.2820 -0.0163
  147CHOL   ROH 1767   2.545   3.341   7.337 -0.0510  0.2883 -0.2408
  147CHOL    R1 1768   2.745   3.364   7.138 -0.0679  0.2848 -0.2582
  147CHOL    R2 1769   2.754   3.201   6.916 -0.0441  0.2328 -0.2180
  147CHOL    R3 1770   2.757   3.437   6.782 -0.1042  0.2002 -0.2776
  147CHOL    R4 1771   2.890   3.249   6.602  0.1137  0.2232 -0.1519
  147CHOL    R5 1772   2.969   3.440   6.670 -0.0365  0.2901 -0.1540
  147CHOL    C1 1773   2.972   3.499   6.293  0.1491  0.1870 -0.1694
  147CHOL    C2 1774   3.040   3.261   6.112 -0.0174  0.3106 -0.1757
  148CHOL   ROH 1775   0.379   4.429   6.831 -0.1934  0.1856 -0.0175
  148CHOL    R1 1776   0.344   4.317   6.573 -0.0753  0.1036  0.0006
  148CHOL    R2 1777   0.147   4.402   6.399 -0.0748 -0.0344 -0.0729
  148CHOL    R3 1778   0.356   4.437   6.229 -0.0473  0.0245 -0.0257
  148CHOL    R4 1779   0.120   4.513   6.073 -0.0196  0.0726 -0.0407
  148CHOL    R5 1780   0.272   4.367   6.016 -0.0090  0.0946 -0.0625
  148CHOL    C1 1781   0.301   4.610   5.724  0.0384  0.1903  0.0225
  148CHOL    C2 1782  -0.066   4.719   5.484  0.0902 -0.0986 -0.0332
  149CHOL   ROH 1783   5.425   2.523   4.636 -0.0648  0.0875 -0.2419
  149CHOL    R1 1784   5.656   2.659   4.727 -0.0265 -0.0713 -0.0959
  149CHOL    R2 1785   5.643   2.896   4.871  0.0456 -0.0532 -0.1206
  149CHOL    R3 1786   5.795   2.758   5.048 -0.1699 -0.1508 -0.0080
  149CHOL    R4 1787   5.777   3.027   5.160  0.1977 -0.0376 -0.1970
  149CHOL    R5 1788   5.960   2.915   5.121  0.0484 -0.3280 -0.1005
  149CHOL    C1 1789   5.998   2.975   5.496  0.0839 -0.1203 -0.1358
  149CHOL    C2 1790   5.794   3.151   5.767  0.2112  0.1769 -0.1950
  150CHOL   ROH 1791   0.703   2.012   6.892  0.1160  0.3041 -0.2373
  150CHOL    R1 1792   0.676   2.082   6.619  0.0456  0.1053 -0.2839
  150CHOL    R2 1793   0.792   1.936   6.415  0.1311  0.0474 -0.1975
  150CHOL    R3 1794   0.538   1.930   6.319  0.1257 -0.1915 -0.1729
  150CHOL    R4 1795   0.707   1.880   6.085  0.1654  0.2314 -0.2376
  150CHOL    R5 1796   0.553   2.034   6.103 -0.0297  0.0206 -0.0837
  150CHOL    C1 1797   0.419   1.843   5.802  0.1802  0.1144 -0.2379
  150CHOL    C2 1798   0.321   1.557   5.696  0.3646  0.2809 -0.6534
  151CHOL   ROH 1799   4.527   4.472   7.159  0.2877 -0.2973  0.2656
  151CHOL    R1 1800   4.716   4.499   6.950  0.1532 -0.3158  0.1391
  151CHOL    R2 1801   4.762   4.299   6.765 -0.0723 -0.2766  0.0333
  151CHOL    R3 1802   4.710   4.497   6.586 -0.1088 -0.1884  0.1416
  151CHOL    R4 1803   4.867   4.301   6.436 -0.0918 -0.0797  0.0274
  151CHOL    R5 1804   4.910   4.513   6.456 -0.1217 -0.0874  0.1387
  151CHOL    C1 1805   4.880   4.488   6.076 -0.1375  0.1179  0.1257
  151CHOL    C2 1806   4.941   4.302   5.655  0.1657  0.1781  0.0235
  152CHOL   ROH 1807   7.239  -0.002   4.071  0.1751 -0.0760  0.0007
  152CHOL    R1 1808   7.144   0.092   4.320  0.1021 -0.0779 -0.0262
  152CHOL    R2 1809   6.994  -0.064   4.491  0.2068 -0.1404  0.0103
  152CHOL    R3 1810   7.187   0.004   4.670  0.1566  0.0417 -0.0020
  152CHOL    R4 1811   6.939  -0.009   4.828  0.1767 -0.1887  0.0134
  152CHOL    R5 1812   7.079   0.158   4.818  0.0204 -0.0571  0.0036
  152CHOL    C1 1813   7.089   0.086   5.192  0.1119 -0.0458  0.0035
  152CHOL    C2 1814   6.967   0.003   5.577 -0.1967  0.0738  0.0066
  153CHOL   ROH 1815   0.648   3.530   6.911 -0.1859  0.0335 -0.2165
  153CHOL    R1 1816   0.805   3.513   6.676 -0.0606  0.0154 -0.1322
  153CHOL    R2 1817   0.764   3.677   6.458  0.0689  0.0126 -0.1594
  153CHOL    R3 1818   1.028   3.734   6.491  0.0559 -0.0063 -0.0192
  153CHOL    R4 1819   0.988   3.732   6.201  0.2207 -0.0527 -0.0424
  153CHOL    R5 1820   1.137   3.617   6.312  0.1473 -0.0474  0.0620
  153CHOL    C1 1821   1.367   3.816   6.082  0.2970 -0.1085  0.1573
  153CHOL    C2 1822   1.551   3.598   5.913 -0.0234 -0.2726 -0.1913
  154CHOL   ROH 1823   4.307   5.977   4.715  0.0400 -0.0231 -0.0482
  154CHOL    R1 1824   4.234   5.957   4.988 -0.1769  0.1400 -0.0931
  154CHOL    R2 1825   4.418   5.975   5.193 -0.2887 -0.0917  0.0219
  154CHOL    R3 1826   4.251   6.170   5.283 -0.0650  0.1771 -0.1230
  154CHOL    R4 1827   4.439   6.124   5.504 -0.2408 -0.0497  0.0000
  154CHOL    R5 1828   4.220   6.119   5.515 -0.2680  0.2675 -0.1211
  154CHOL    C1 1829   4.294   6.393   5.770 -0.0030  0.2271 -0.1487
  154CHOL    C2 1830   4.540   6.269   5.966  0.1576 -0.0320 -0.3078
  155CHOL   ROH 1831   7.258   2.023   4.052  0.2003  0.0792  0.0669
  155CHOL    R1 1832   7.069   2.061   4.260  0.1407  0.0972  0.0089
  155CHOL    R2 1833   7.133   2.033   4.527  0.0327 -0.0043  0.0238
  155CHOL    R3 1834   7.031   2.285   4.545  0.1274  0.0327  0.0579
  155CHOL    R4 1835   7.038   2.189   4.821  0.0193 -0.0354  0.0366
  155CHOL    R5 1836   6.866   2.270   4.717  0.0777  0.0577  0.0123
  155CHOL    C1 1837   6.887   2.515   5.008  0.1005 -0.0188  0.0761
  155CHOL    C2 1838   6.679   2.388   5.201 -0.1661 -0.1559 -0.0262
  156CHOL   ROH 1839   1.166   4.582   3.857  0.1634 -0.0864 -0.0211
  156CHOL    R1 1840   1.012   4.433   4.042 -0.0616  0.0832 -0.0677
  156CHOL    R2 1841   1.126   4.260   4.226 -0.3129 -0.0992 -0.0796
  156CHOL    R3 1842   0.984   4.409   4.404 -0.1456  0.0588 -0.0750
  156CHOL    R4 1843   1.052   4.164   4.550 -0.2084  0.0834  0.0007
  156CHOL    R5 1844   0.853   4.249   4.525 -0.1760  0.1817  0.0604
  156CHOL    C1 1845   0.877   4.247   4.905  0.0096  0.3381  0.0516
  156CHOL    C2 1846   1.046   4.025   5.151  0.0442  0.1555 -0.1595
  157CHOL   ROH 1847   4.469   0.912   8.470 -0.0522 -0.1050 -0.3940
  157CHOL    R1 1848   4.297   1.136   8.447 -0.0243 -0.0674 -0.2614
  157CHOL    R2 1849   4.390   1.390   8.390  0.0192 -0.0206 -0.0176
  157CHOL    R3 1850   4.209   1.376   8.188  0.0861  0.1589 -0.0901
  157CHOL    R4 1851   4.313   1.650   8.177  0.2071  0.1104  0.0722
  157CHOL    R5 1852   4.103   1.591   8.188  0.1817  0.2013 -0.0328
  157CHOL    C1 1853   4.098   1.789   7.862  0.3793  0.3551  0.0566
  157CHOL    C2 1854   3.904   1.772   7.538 -0.3344  0.1432  0.0580
  158CHOL   ROH 1855   2.036   6.639   6.970  0.0697  0.3449  0.0553
  158CHOL    R1 1856   2.147   6.773   6.747  0.2518  0.2943  0.1136
  158CHOL    R2 1857   2.414   6.753   6.679  0.1859 -0.2311 -0.0322
  158CHOL    R3 1858   2.313   6.679   6.437 -0.1035  0.1825 -0.0483
  158CHOL    R4 1859   2.564   6.816   6.374  0.2105 -0.3642 -0.0483
  158CHOL    R5 1860   2.367   6.861   6.292  0.2703  0.1700  0.0650
  158CHOL    C1 1861   2.556   6.784   5.970 -0.0468 -0.0534 -0.0728
  158CHOL    C2 1862   2.728   6.982   5.823 -0.2105  0.0773 -0.2242
  159CHOL   ROH 1863   2.124   1.138   5.941  0.0148 -0.1638  0.0000
  159CHOL    R1 1864   2.310   0.928   5.900  0.0333 -0.1475 -0.0050
  159CHOL    R2 1865   2.261   0.668   5.981  0.0872 -0.1422  0.0580
  159CHOL    R3 1866   2.316   0.612   5.721  0.0287 -0.1803  0.0544
  159CHOL    R4 1867   2.444   0.395   5.873  0.2557 -0.0336  0.0672
  159CHOL    R5 1868   2.539   0.524   5.725  0.0968 -0.0065 -0.0088
  159CHOL    C1 1869   2.602   0.184   5.566  0.2989 -0.0062  0.0692
  159CHOL    C2 1870   2.438  -0.177   5.489  0.1486  0.1269 -0.2037
  160CHOL   ROH 1871   6.660   3.238   3.957  0.0633 -0.0789 -0.0536
  160CHOL    R1 1872   6.688   3.348   4.216  0.0538  0.0109 -0.0892
  160CHOL    R2 1873   6.588   3.224   4.442 -0.0454  0.1378 -0.0569
  160CHOL    R3 1874   6.844   3.248   4.529 -0.0523  0.0661 -0.0200
  160CHOL    R4 1875   6.692   3.170   4.767 -0.0896  0.0500 -0.0579
  160CHOL    R5 1876   6.824   3.342   4.748 -0.0543  0.0225 -0.0053
  160CHOL    C1 1877   6.994   3.161   5.038 -0.1219 -0.0686 -0.0239
  160CHOL    C2 1878   7.346   3.201   5.225  0.0317 -0.0368 -0.1665
  161CHOL   ROH 1879   6.344   3.602   7.431  0.0763 -0.1133 -0.0906
  161CHOL    R1 1880   6.520   3.523   7.223 -0.1136 -0.1815 -0.2284
  161CHOL    R2 1881   6.438   3.500   6.960 -0.2603  0.1274 -0.2165
  161CHOL    R3 1882   6.647   3.668   6.915 -0.0606 -0.1031 -0.1690
  161CHOL    R4 1883   6.599   3.537   6.657 -0.2304  0.0433 -0.2105
  161CHOL    R5 1884   6.789   3.547   6.765 -0.2109 -0.2190 -0.2178
  161CHOL    C1 1885   6.889   3.716   6.438 -0.0255 -0.2221 -0.1625
  161CHOL    C2 1886   7.060   3.745   6.085  0.0854  0.1495  0.2481
  162CHOL   ROH 1887   6.583   7.380   4.350  0.0311  0.1456  0.0012
  162CHOL    R1 1888   6.487   7.245   4.580  0.0954 -0.0144 -0.0650
  162CHOL    R2 1889   6.652   7.098   4.746  0.2148  0.1964  0.0028
  162CHOL    R3 1890   6.548   7.259   4.938 -0.1125  0.0305 -0.0294
  162CHOL    R4 1891   6.667   7.035   5.085  0.1304  0.1705  0.0021
  162CHOL    R5 1892   6.462   7.107   5.102  0.0133 -0.1161 -0.0939
  162CHOL    C1 1893   6.578   7.149   5.464 -0.2259 -0.0003 -0.0285
  162CHOL    C2 1894   6.585   7.126   5.850 -0.2189 -0.0393 -0.0761
  163CHOL   ROH 1895   5.038   4.914   4.417  0.0229  0.2949  0.0266
  163CHOL    R1 1896   5.108   4.809   4.670 -0.0548  0.1473 -0.0100
  163CHOL    R2 1897   5.231   4.961   4.865  0.0116  0.0006  0.0726
  163CHOL    R3 1898   5.022   4.879   5.017 -0.0506  0.0464  0.0100
  163CHOL    R4 1899   5.241   4.920   5.208 -0.0194 -0.2811  0.0402
  163CHOL    R5 1900   5.122   4.739   5.184 -0.1627 -0.1653 -0.1014
  163CHOL    C1 1901   5.050   4.818   5.551 -0.0957 -0.4021 -0.0374
  163CHOL    C2 1902   5.353   4.719   5.763  0.1564  0.0888  0.3435
  164CHOL   ROH 1903   2.323   2.993   7.662 -0.1486 -0.0060  0.0767
  164CHOL    R1 1904   2.240   2.966   7.393 -0.2238  0.1525  0.0824
  164CHOL    R2 1905   2.298   2.743   7.241  0.0648  0.4009 -0.1861
  164CHOL    R3 1906   2.029   2.737   7.204  0.0504  0.0177 -0.0666
  164CHOL    R4 1907   2.141   2.665   6.943  0.0571  0.4274 -0.1880
  164CHOL    R5 1908   1.998   2.824   6.983 -0.1781  0.1746  0.0223
  164CHOL    C1 1909   1.797   2.615   6.735  0.0391  0.0832 -0.0771
  164CHOL    C2 1910   1.652   2.271   6.541 -0.2412  0.3519  0.2988
  165CHOL   ROH 1911   3.894   3.956   7.798 -0.1215 -0.1527  0.0399
  165CHOL    R1 1912   3.944   3.802   7.566  0.0008 -0.0081 -0.0314
  165CHOL    R2 1913   3.745   3.729   7.390  0.0336 -0.1975  0.0072
  165CHOL    R3 1914   3.908   3.845   7.206 -0.1688  0.0772 -0.0050
  165CHOL    R4 1915   3.702   3.709   7.047  0.1129 -0.3866  0.0067
  165CHOL    R5 1916   3.918   3.687   7.027  0.1695  0.0363  0.0430
  165CHOL    C1 1917   3.830   3.808   6.676 -0.0308 -0.2388 -0.0051
  165CHOL    C2 1918   3.421   3.566   6.547 -0.1553 -0.0400  0.2908
  166CHOL   ROH 1919   2.042   2.348   6.250  0.0072 -0.0182 -0.0577
  166CHOL    R1 1920   2.316   2.400   6.206  0.0239 -0.1533 -0.1236
  166CHOL    R2 1921   2.494   2.447   6.413  0.0224  0.1363 -0.1780
  166CHOL    R3 1922   2.633   2.244   6.296 -0.0224 -0.0915  0.1516
  166CHOL    R4 1923   2.833   2.393   6.450  0.0378  0.2101 -0.2169
  166CHOL    R5 1924   2.843   2.343   6.238 -0.0485 -0.1992 -0.1273
  166CHOL    C1 1925   3.161   2.172   6.361  0.0048  0.0393  0.0698
  166CHOL    C2 1926   3.425   2.348   6.549  0.0918  0.0099 -0.0201
  167CHOL   ROH 1927   1.986   3.719   4.219 -0.0129  0.0164  0.1535
  167CHOL    R1 1928   2.040   3.734   4.496 -0.1164 -0.2673  0.1918
  167CHOL    R2 1929   1.964   3.950   4.651  0.3176 -0.1627  0.2662
  167CHOL    R3 1930   1.845   3.759   4.803 -0.2253  0.0279  0.1030
  167CHOL    R4 1931   1.925   3.967   4.994  0.4017 -0.3509  0.2869
  167CHOL    R5 1932   1.974   3.754   5.004 -0.2032 -0.5223  0.0939
  167CHOL    C1 1933   1.790   3.797   5.336 -0.0590 -0.2816  0.1457
  167CHOL    C2 1934   1.932   3.629   5.628 -0.1723  0.1222  0.2361
  168CHOL   ROH 1935   1.460  -0.249   5.458 -0.1684 -0.1260  0.1792
  168CHOL    R1 1936   1.245  -0.181   5.630 -0.2201 -0.0015  0.0666
  168CHOL    R2 1937   1.259   0.028   5.810 -0.1659 -0.0545  0.1240
  168CHOL    R3 1938   1.032   0.109   5.684 -0.0308  0.1515  0.0064
  168CHOL    R4 1939   1.029   0.251   5.940 -0.2377 -0.1653  0.1878
  168CHOL    R5 1940   0.870   0.126   5.859 -0.1925 -0.0330 -0.1200
  168CHOL    C1 1941   0.682   0.456   5.898 -0.1527 -0.0365  0.1145
  168CHOL    C2 1942   0.264   0.548   5.877  0.4079 -0.1052 -0.1971
  169CHOL   ROH 1943   2.846   2.001   8.146 -0.0973 -0.0524 -0.2670
  169CHOL    R1 1944   3.097   1.968   8.019 -0.0555 -0.1218 -0.1681
  169CHOL    R2 1945   3.156   1.750   7.860 -0.0988 -0.0751 -0.2511
  169CHOL    R3 1946   3.219   1.941   7.677  0.0862 -0.0149 -0.1269
  169CHOL    R4 1947   3.319   1.691   7.562 -0.1306 -0.0356 -0.2758
  169CHOL    R5 1948   3.433   1.874   7.593  0.0331 -0.1558 -0.1519
  169CHOL    C1 1949   3.473   1.835   7.216  0.0245  0.0439 -0.1738
  169CHOL    C2 1950   3.499   1.732   6.776 -0.1197 -0.0364  0.2479
  170CHOL   ROH 1951   1.664   0.333   4.329 -0.0631  0.2061 -0.0391
  170CHOL    R1 1952   1.579   0.284   4.595 -0.1859  0.2054 -0.0764
  170CHOL    R2 1953   1.755   0.271   4.807 -0.2371 -0.1599 -0.0449
  170CHOL    R3 1954   1.591   0.460   4.913  0.0241  0.0414  0.0082
  170CHOL    R4 1955   1.726   0.340   5.145 -0.2072 -0.2813 -0.0179
  170CHOL    R5 1956   1.511   0.361   5.116 -0.1721  0.0608 -0.0590
  170CHOL    C1 1957   1.555   0.558   5.440  0.0555 -0.1632  0.0476
  170CHOL    C2 1958   1.509   0.413   5.672  0.0181 -0.1735  0.0645
  171CHOL   ROH 1959   2.843   4.483   4.422 -0.0340 -0.0728 -0.2285
  171CHOL    R1 1960   2.785   4.365   4.673 -0.0632 -0.0492 -0.2244
  171CHOL    R2 1961   2.915   4.439   4.906 -0.0830 -0.0341 -0.2177
  171CHOL    R3 1962   2.661   4.480   4.995 -0.0907 -0.0166 -0.2466
  171CHOL    R4 1963   2.819   4.443   5.238 -0.1266 -0.0374 -0.2299
  171CHOL    R5 1964   2.639   4.334   5.183 -0.1276 -0.0202 -0.2550
  171CHOL    C1 1965   2.525   4.483   5.515 -0.1591 -0.0230 -0.2642
  171CHOL    C2 1966   2.363   4.629   5.710 -0.0907  0.2664 -0.0164
  172CHOL   ROH 1967   5.356   3.615   7.621 -0.2133  0.2373 -0.0060
  172CHOL    R1 1968   5.428   3.528   7.362 -0.0916  0.1010  0.0725
  172CHOL    R2 1969   5.263   3.559   7.143  0.0360  0.0397 -0.0319
  172CHOL    R3 1970   5.481   3.681   7.036  0.1230 -0.0619  0.0276
  172CHOL    R4 1971   5.348   3.551   6.808  0.0543  0.0939 -0.0287
  172CHOL    R5 1972   5.557   3.529   6.868  0.0385 -0.0583 -0.0172
  172CHOL    C1 1973   5.603   3.661   6.513  0.1467  0.0302  0.0291
  172CHOL    C2 1974   5.709   3.347   6.361  0.4418 -0.0954 -0.0818
  173CHOL   ROH 1975   3.348   5.647   7.377  0.0935  0.1968  0.0420
  173CHOL    R1 1976   3.337   5.639   7.094  0.1154  0.1001  0.0426
  173CHOL    R2 1977   3.564   5.630   6.937  0.1300  0.0185  0.0611
  173CHOL    R3 1978   3.443   5.410   6.832  0.1109 -0.0045  0.1328
  173CHOL    R4 1979   3.613   5.512   6.616 -0.1217  0.0852 -0.0035
  173CHOL    R5 1980   3.399   5.470   6.604 -0.1157  0.0149  0.1817
  173CHOL    C1 1981   3.528   5.237   6.330 -0.2862  0.1025  0.0261
  173CHOL    C2 1982   3.389   5.092   6.073 -0.2446 -0.1178 -0.0988
  174CHOL   ROH 1983   6.479   5.763   7.096 -0.3093 -0.0966  0.2366
  174CHOL    R1 1984   6.477   5.769   6.813 -0.2131  0.0552  0.2385
  174CHOL    R2 1985   6.328   5.593   6.662 -0.0083  0.0091  0.0909
  174CHOL    R3 1986   6.229   5.821   6.551 -0.1648 -0.0146  0.1774
  174CHOL    R4 1987   6.180   5.612   6.350  0.2558  0.0715 -0.0339
  174CHOL    R5 1988   6.284   5.801   6.319  0.0755  0.2205  0.2071
  174CHOL    C1 1989   6.001   5.837   6.065  0.2627  0.0857 -0.0253
  174CHOL    C2 1990   6.113   5.973   5.682  0.0877  0.2241  0.1387
  175CHOL   ROH 1991   3.395   6.936   4.540 -0.0424  0.0329 -0.0005
  175CHOL    R1 1992   3.520   7.083   4.747  0.1534 -0.0021 -0.0932
  175CHOL    R2 1993   3.387   7.158   4.978  0.2924  0.2011 -0.0823
  175CHOL    R3 1994   3.595   7.030   5.099  0.2179  0.0633 -0.0955
  175CHOL    R4 1995   3.470   7.187   5.312  0.2064 -0.0062 -0.0407
  175CHOL    R5 1996   3.680   7.190   5.256  0.2277 -0.0452  0.0166
  175CHOL    C1 1997   3.712   7.084   5.621  0.0864 -0.2563 -0.0289
  175CHOL    C2 1998   3.608   7.026   6.086  0.0629 -0.2799 -0.1390
  176CHOL   ROH 1999   1.053   6.093   7.075  0.1385  0.2187  0.0881
  176CHOL    R1 2000   1.241   6.066   6.866  0.0561  0.3076  0.0030
  176CHOL    R2 2001   1.238   5.853   6.690  0.3101  0.0950  0.2523
  176CHOL    R3 2002   1.232   6.050   6.502 -0.1485 -0.1232  0.0192
  176CHOL    R4 2003   1.349   5.818   6.364  0.5009 -0.0093  0.3256
  176CHOL    R5 2004   1.435   6.018   6.377 -0.0149  0.2478  0.1235
  176CHOL    C1 2005   1.407   5.982   5.998  0.1815 -0.2749  0.1495
  176CHOL    C2 2006   1.599   5.877   5.653 -0.0300  0.0113  0.1739
  177CHOL   ROH 2007   4.608   5.777   7.558  0.0521 -0.1582  0.1062
  177CHOL    R1 2008   4.693   5.745   7.290  0.0953 -0.0422  0.1056
  177CHOL    R2 2009   4.701   5.499   7.164  0.2336 -0.0048  0.0395
  177CHOL    R3 2010   4.548   5.625   6.979  0.1874 -0.0329  0.0584
  177CHOL    R4 2011   4.657   5.392   6.839  0.1707 -0.0433  0.0605
  177CHOL    R5 2012   4.670   5.600   6.774  0.1461 -0.0490  0.0352
  177CHOL    C1 2013   4.488   5.448   6.475  0.0907 -0.0921  0.0905
  177CHOL    C2 2014   4.698   5.482   6.164  0.4278  0.4829  0.4638
  178CHOL   ROH 2015   5.633   4.168   7.296  0.0357  0.0559  0.0718
  178CHOL    R1 2016   5.643   4.225   7.019  0.3208  0.0717  0.0814
  178CHOL    R2 2017   5.871   4.184   6.867  0.3190 -0.4710  0.1902
  178CHOL    R3 2018   5.702   4.037   6.713  0.0227 -0.0446  0.0956
  178CHOL    R4 2019   5.936   4.081   6.543  0.1180 -0.4422  0.1406
  178CHOL    R5 2020   5.729   4.126   6.492  0.2144  0.0109  0.1479
  178CHOL    C1 2021   5.815   3.884   6.210 -0.2773 -0.0252  0.0228
  178CHOL    C2 2022   6.155   4.054   6.006  0.1133 -0.0418  0.0287
  179CHOL   ROH 2023   5.105   1.877   6.249  0.2125  0.1810  0.2152
  179CHOL    R1 2024   5.263   1.682   6.119  0.1145  0.2039  0.0580
  179CHOL    R2 2025   5.464   1.748   5.941  0.1831  0.2492  0.1496
  179CHOL    R3 2026   5.616   1.594   6.105  0.0645  0.0027  0.0334
  179CHOL    R4 2027   5.764   1.602   5.853  0.0976  0.1290  0.0557
  179CHOL    R5 2028   5.704   1.423   5.963 -0.0316  0.0694 -0.1080
  179CHOL    C1 2029   6.082   1.372   5.956 -0.0635 -0.1724 -0.1080
  179CHOL    C2 2030   6.253   1.178   5.706  0.1113  0.1514  0.0232
  180CHOL   ROH 2031   0.365   1.171   6.946 -0.0762 -0.1178 -0.2031
  180CHOL    R1 2032   0.434   1.040   6.705 -0.0881 -0.0983 -0.2181
  180CHOL    R2 2033   0.246   0.965   6.517 -0.0917 -0.0009 -0.2608
  180CHOL    R3 2034   0.403   1.109   6.349 -0.0181 -0.0204 -0.2080
  180CHOL    R4 2035   0.245   0.937   6.172  0.0838 -0.0502 -0.2578
  180CHOL    R5 2036   0.462   0.955   6.175  0.0768 -0.0386 -0.1554
  180CHOL    C1 2037   0.391   1.057   5.814  0.2549 -0.0972 -0.2067
  180CHOL    C2 2038   0.653   1.149   5.495  0.2560  0.3821  0.0771
  181CHOL   ROH 2039   2.805   6.463   7.244  0.2528 -0.2285  0.0654
  181CHOL    R1 2040   2.912   6.415   6.986  0.1357 -0.3929  0.0451
  181CHOL    R2 2041   2.795   6.242   6.805 -0.2919 -0.0550 -0.0184
  181CHOL    R3 2042   2.803   6.459   6.642  0.2216 -0.0006  0.0634
  181CHOL    R4 2043   2.783   6.230   6.460 -0.3810  0.1045 -0.0220
  181CHOL    R5 2044   2.933   6.387   6.454  0.0189 -0.2591  0.0165
  181CHOL    C1 2045   2.784   6.426   6.106  0.0493  0.2485  0.0528
  181CHOL    C2 2046   2.968   6.492   5.741  0.1222  0.0118 -0.0170
  182CHOL   ROH 2047   5.231   0.944   7.265  0.0320 -0.0328 -0.1783
  182CHOL    R1 2048   5.108   1.078   7.049 -0.0241 -0.0926 -0.1842
  182CHOL    R2 2049   4.999   0.944   6.833 -0.0828 -0.1540 -0.1203
  182CHOL    R3 2050   4.777   1.087   6.898 -0.0638 -0.1349 -0.0984
  182CHOL    R4 2051   4.746   1.028   6.613 -0.1214 -0.1656 -0.0804
  182CHOL    R5 2052   4.736   1.224   6.706 -0.0944 -0.1565 -0.1044
  182CHOL    C1 2053   4.391   1.211   6.545 -0.1260 -0.1545 -0.0366
  182CHOL    C2 2054   4.371   1.516   6.347  0.2900  0.0197 -0.0887
  183CHOL   ROH 2055   2.208   2.601   8.027 -0.0255 -0.2133  0.0553
  183CHOL    R1 2056   2.456   2.625   7.893 -0.0512 -0.0447  0.0373
  183CHOL    R2 2057   2.654   2.433   7.911 -0.0014 -0.0050 -0.1401
  183CHOL    R3 2058   2.639   2.439   7.639 -0.0345  0.2002 -0.1364
  183CHOL    R4 2059   2.888   2.294   7.697 -0.1933 -0.1535 -0.2577
  183CHOL    R5 2060   2.866   2.468   7.568  0.0019 -0.0293 -0.1390
  183CHOL    C1 2061   3.010   2.218   7.318 -0.3360 -0.0474 -0.3226
  183CHOL    C2 2062   3.329   2.330   7.122  0.5118  0.1481  0.2397
  184CHOL   ROH 2063   4.612   5.629   4.943 -0.0473  0.0576  0.1241
  184CHOL    R1 2064   4.585   5.553   5.214 -0.2529 -0.0304  0.0806
  184CHOL    R2 2065   4.687   5.704   5.423 -0.0794 -0.2836  0.1856
  184CHOL    R3 2066   4.431   5.691   5.514 -0.1345  0.0722  0.0940
  184CHOL    R4 2067   4.594   5.738   5.753 -0.1371 -0.3227  0.1737
  184CHOL    R5 2068   4.449   5.578   5.724 -0.3856 -0.0771  0.0364
  184CHOL    C1 2069   4.299   5.747   6.032 -0.2223 -0.0114  0.0809
  184CHOL    C2 2070   3.985   5.507   6.227 -0.0731 -0.1856  0.0875
  185CHOL   ROH 2071   2.965   2.654   4.417  0.2032  0.1778 -0.0100
  185CHOL    R1 2072   2.975   2.714   4.694  0.3125  0.0722  0.0098
  185CHOL    R2 2073   2.831   2.572   4.882  0.1302  0.2067 -0.0276
  185CHOL    R3 2074   3.075   2.542   4.999  0.1031 -0.1724 -0.0555
  185CHOL    R4 2075   2.882   2.486   5.213  0.0190  0.4712  0.0619
  185CHOL    R5 2076   3.045   2.630   5.220  0.3310  0.1458 -0.1429
  185CHOL    C1 2077   3.140   2.407   5.515 -0.0713  0.2693  0.0878
  185CHOL    C2 2078   3.187   2.287   5.867  0.2664  0.0297 -0.1202
  186CHOL   ROH 2079   6.112   2.550   7.307  0.3351  0.0723 -0.1153
  186CHOL    R1 2080   6.118   2.562   7.024  0.2648  0.1941 -0.1118
  186CHOL    R2 2081   5.946   2.417   6.865  0.3980  0.0610 -0.1316
  186CHOL    R3 2082   5.890   2.660   6.758  0.0972  0.0434 -0.0274
  186CHOL    R4 2083   5.832   2.469   6.543  0.5426  0.0636 -0.1836
  186CHOL    R5 2084   5.963   2.643   6.530  0.2899  0.2815  0.0094
  186CHOL    C1 2085   5.713   2.728   6.255  0.3443  0.0485 -0.1161
  186CHOL    C2 2086   5.461   2.403   6.062  0.0314 -0.1154 -0.2943
  187CHOL   ROH 2087   4.258   2.099   4.619  0.2300 -0.1793 -0.0108
  187CHOL    R1 2088   4.279   2.006   4.886  0.2600  0.0410  0.0633
  187CHOL    R2 2089   4.263   2.176   5.104 -0.2064  0.1599 -0.0620
  187CHOL    R3 2090   4.069   2.003   5.183  0.0865 -0.1826 -0.0564
  187CHOL    R4 2091   4.173   2.117   5.432 -0.3274  0.2905 -0.0699
  187CHOL    R5 2092   4.154   1.905   5.384  0.1545  0.1861  0.1093
  187CHOL    C1 2093   3.937   1.921   5.698 -0.1227  0.0451 -0.0691
  187CHOL    C2 2094   3.896   1.610   6.026 -0.1562  0.1233 -0.3820
  188CHOL   ROH 2095   3.319   0.803   7.796 -0.0878 -0.1314 -0.2379
  188CHOL    R1 2096   3.532   0.917   7.648 -0.1131 -0.0911 -0.2464
  188CHOL    R2 2097   3.790   0.818   7.656 -0.0572  0.0519 -0.1118
  188CHOL    R3 2098   3.761   0.809   7.386  0.0161 -0.1197 -0.1288
  188CHOL    R4 2099   4.051   0.803   7.430  0.0285  0.3728 -0.0388
  188CHOL    R5 2100   3.941   0.942   7.303 -0.1742  0.1486 -0.1397
  188CHOL    C1 2101   4.175   0.786   7.045  0.1474  0.3987 -0.0123
  188CHOL    C2 2102   4.448   0.684   6.947 -0.0770 -0.0671  0.0450
  189CHOL   ROH 2103   5.705   0.606   4.442  0.2578  0.1809 -0.0733
  189CHOL    R1 2104   5.831   0.503   4.673  0.2129  0.1657 -0.0560
  189CHOL    R2 2105   6.076   0.595   4.763  0.1452  0.2319  0.0552
  189CHOL    R3 2106   5.940   0.633   4.995  0.0505  0.1187  0.0196
  189CHOL    R4 2107   6.200   0.528   5.078  0.1079  0.2954  0.0840
  189CHOL    R5 2108   6.005   0.449   5.133  0.1446  0.1512  0.0229
  189CHOL    C1 2109   6.145   0.525   5.480 -0.0028  0.2262  0.0673
  189CHOL    C2 2110   6.425   0.682   5.763 -0.1053  0.1665  0.0054
  190CHOL   ROH 2111   3.285   6.583   7.163  0.0998 -0.0230  0.0384
  190CHOL    R1 2112   3.337   6.660   6.896  0.0682 -0.0226  0.0327
  190CHOL    R2 2113   3.549   6.558   6.750  0.0814  0.0189  0.0267
  190CHOL    R3 2114   3.354   6.495   6.572  0.0873 -0.0313  0.0374
  190CHOL    R4 2115   3.602   6.487   6.416  0.0945 -0.0459  0.0421
  190CHOL    R5 2116   3.422   6.601   6.369  0.0852 -0.0666  0.0160
  190CHOL    C1 2117   3.450   6.387   6.054  0.1075 -0.1308  0.0612
  190CHOL    C2 2118   3.431   6.653   5.716 -0.2141  0.2073 -0.1470
  191CHOL   ROH 2119   3.012   5.315   7.492  0.1601  0.1595  0.0036
  191CHOL    R1 2120   3.137   5.233   7.251  0.0459 -0.0032  0.0002
  191CHOL    R2 2121   3.074   4.994   7.125 -0.1614  0.0146  0.0841
  191CHOL    R3 2122   3.031   5.157   6.911 -0.0789 -0.0201  0.0392
  191CHOL    R4 2123   3.092   4.896   6.794  0.2215 -0.0048  0.1049
  191CHOL    R5 2124   3.190   5.085   6.748  0.1376  0.0743  0.1904
  191CHOL    C1 2125   3.061   4.992   6.401  0.5219 -0.0486  0.0748
  191CHOL    C2 2126   3.134   4.696   6.278 -0.0750  0.0647 -0.3392
  192CHOL   ROH 2127   1.130   1.925   6.078  0.0625 -0.0280 -0.0209
  192CHOL    R1 2128   1.357   2.093   6.060  0.0476 -0.0195 -0.1641
  192CHOL    R2 2129   1.389   2.279   5.858 -0.1510  0.0840 -0.1141
  192CHOL    R3 2130   1.421   2.452   6.065  0.0459 -0.0226 -0.0553
  192CHOL    R4 2131   1.614   2.542   5.864 -0.0195 -0.0288 -0.1019
  192CHOL    R5 2132   1.656   2.494   6.072  0.0645 -0.1395 -0.1526
  192CHOL    C1 2133   1.774   2.857   6.062  0.2418 -0.1946 -0.0396
  192CHOL    C2 2134   2.104   2.885   6.305 -0.2296 -0.0278 -0.1097
  193CHOL   ROH 2135   5.999   1.433   4.202  0.2138 -0.0583 -0.3010
  193CHOL    R1 2136   6.216   1.476   4.379  0.1074 -0.0509 -0.1677
  193CHOL    R2 2137   6.194   1.629   4.608 -0.0375 -0.0514 -0.1705
  193CHOL    R3 2138   6.290   1.405   4.728 -0.1058 -0.0540 -0.1243
  193CHOL    R4 2139   6.301   1.609   4.936  0.1015  0.0084 -0.2128
  193CHOL    R5 2140   6.465   1.483   4.871 -0.0025 -0.1018 -0.2341
  193CHOL    C1 2141   6.453   1.387   5.239  0.1184  0.0408 -0.1940
  193CHOL    C2 2142   6.820   1.435   5.353 -0.1751 -0.0568  0.1180
  194CHOL   ROH 2143   4.044   3.309   4.785  0.1536 -0.0685  0.0882
  194CHOL    R1 2144   3.876   3.377   5.002  0.0193 -0.1143 -0.0005
  194CHOL    R2 2145   3.727   3.189   5.139  0.0698 -0.1689 -0.0212
  194CHOL    R3 2146   3.854   3.293   5.355 -0.0848 -0.0426  0.0107
  194CHOL    R4 2147   3.619   3.155   5.465  0.0218 -0.2764 -0.0477
  194CHOL    R5 2148   3.676   3.362   5.500 -0.1915 -0.2178 -0.0325
  194CHOL    C1 2149   3.675   3.232   5.859 -0.1513 -0.2205 -0.0332
  194CHOL    C2 2150   3.550   3.147   6.204  0.0048  0.0071  0.2375
  195CHOL   ROH 2151   1.733   1.396   4.461  0.2366 -0.1370  0.2533
  195CHOL    R1 2152   1.679   1.372   4.738  0.1082  0.0632  0.2484
  195CHOL    R2 2153   1.606   1.587   4.895 -0.2231  0.1335  0.0086
  195CHOL    R3 2154   1.395   1.428   4.958 -0.0822 -0.0449  0.0347
  195CHOL    R4 2155   1.465   1.563   5.209 -0.0105 -0.1671  0.0844
  195CHOL    R5 2156   1.445   1.348   5.178  0.1085 -0.1616 -0.0477
  195CHOL    C1 2157   1.184   1.398   5.452  0.2454 -0.5096  0.1531
  195CHOL    C2 2158   0.959   1.504   5.693  0.1550  0.0499 -0.1158
  196CHOL   ROH 2159   0.921   3.626   4.061 -0.3103 -0.1217 -0.1037
  196CHOL    R1 2160   0.971   3.717   4.324 -0.1604  0.0282 -0.1809
  196CHOL    R2 2161   0.776   3.834   4.481 -0.1034  0.0165 -0.0937
  196CHOL    R3 2162   0.848   3.640   4.658  0.1121  0.1309 -0.0546
  196CHOL    R4 2163   0.653   3.804   4.802 -0.0854 -0.0711 -0.0956
  196CHOL    R5 2164   0.853   3.752   4.869 -0.0289  0.1741 -0.0755
  196CHOL    C1 2165   0.649   3.606   5.156  0.1274 -0.0146 -0.0600
  196CHOL    C2 2166   0.391   3.579   5.349 -0.1272  0.0228 -0.3059
  197CHOL   ROH 2167   5.991   5.136   7.366  0.0480 -0.0192  0.0720
  197CHOL    R1 2168   5.953   5.079   7.091  0.0862 -0.0571  0.0750
  197CHOL    R2 2169   6.022   5.257   6.891 -0.0916  0.0080  0.0718
  197CHOL    R3 2170   6.164   5.046   6.797  0.1034  0.1384  0.0641
  197CHOL    R4 2171   6.105   5.208   6.560 -0.0688  0.0766  0.0664
  197CHOL    R5 2172   6.063   4.996   6.585  0.1343  0.0356  0.0737
  197CHOL    C1 2173   6.287   4.981   6.278  0.1275  0.2390  0.0559
  197CHOL    C2 2174   6.378   5.268   6.019 -0.2398  0.0017  0.1239
  198CHOL   ROH 2175   7.335  -0.071   6.945  0.1858  0.3639 -0.0100
  198CHOL    R1 2176   7.436  -0.003   6.689 -0.0295  0.4043 -0.0854
  198CHOL    R2 2177   7.448  -0.184   6.481  0.1750  0.3201  0.0024
  198CHOL    R3 2178   7.308   0.008   6.349 -0.1914  0.0333 -0.0424
  198CHOL    R4 2179   7.477  -0.117   6.143  0.1334  0.3591  0.0061
  198CHOL    R5 2180   7.464   0.096   6.190 -0.3184  0.3489 -0.0045
  198CHOL    C1 2181   7.362   0.102   5.822 -0.2349  0.1127 -0.0339
  198CHOL    C2 2182   7.424   0.276   5.515  0.0254 -0.0504 -0.0991
  199CHOL   ROH 2183   0.263   5.427   6.605  0.1545 -0.2531  0.1029
  199CHOL    R1 2184   0.245   5.462   6.325 -0.0148 -0.3436  0.1006
  199CHOL    R2 2185   0.424   5.618   6.183 -0.2940 -0.1152 -0.0129
  199CHOL    R3 2186   0.454   5.392   6.036 -0.0297 -0.1111  0.0317
  199CHOL    R4 2187   0.531   5.609   5.855 -0.2945 -0.0554 -0.0144
  199CHOL    R5 2188   0.383   5.454   5.816 -0.1121 -0.2406  0.0218
  199CHOL    C1 2189   0.622   5.392   5.525 -0.0466 -0.0168  0.0266
  199CHOL    C2 2190   0.866   5.205   5.456 -0.1318 -0.0035  0.3183
  200CHOL   ROH 2191   5.453   7.564   7.610 -0.0883  0.0063  0.0485
  200CHOL    R1 2192   5.402   7.528   7.334  0.0536  0.1553  0.0020
  200CHOL    R2 2193   5.495   7.309   7.193 -0.0000  0.1606 -0.0301
  200CHOL    R3 2194   5.233   7.281   7.127  0.0206  0.3486 -0.2084
  200CHOL    R4 2195   5.379   7.175   6.897  0.1235 -0.2857  0.1151
  200CHOL    R5 2196   5.225   7.329   6.893  0.3005 -0.0937 -0.3243
  200CHOL    C1 2197   5.066   7.070   6.662  0.2147 -0.3690  0.0323
  200CHOL    C2 2198   5.014   7.295   6.408 -0.1405  0.1931  0.0703
  201CHOL   ROH 2199   6.175   0.702   7.315 -0.1819  0.0341  0.0294
  201CHOL    R1 2200   6.153   0.697   7.033 -0.0908  0.0609  0.0214
  201CHOL    R2 2201   5.957   0.554   6.901  0.1256 -0.1620 -0.0668
  201CHOL    R3 2202   5.904   0.794   6.786 -0.1409 -0.2019 -0.0336
  201CHOL    R4 2203   5.843   0.597   6.577  0.2366 -0.2352 -0.1161
  201CHOL    R5 2204   5.976   0.768   6.559  0.0151 -0.0473 -0.0025
  201CHOL    C1 2205   5.727   0.847   6.281  0.0511 -0.3154 -0.1136
  201CHOL    C2 2206   5.859   0.907   5.905  0.2129 -0.0672 -0.1532
  202CHOL   ROH 2207   1.576   0.988   4.328 -0.0954 -0.1663 -0.0455
  202CHOL    R1 2208   1.499   0.862   4.569 -0.0064 -0.0396  0.0508
  202CHOL    R2 2209   1.652   0.872   4.798  0.0344  0.1578  0.0144
  202CHOL    R3 2210   1.422   0.966   4.909  0.0250  0.1508  0.0016
  202CHOL    R4 2211   1.591   0.891   5.138  0.0159  0.1478  0.0119
  202CHOL    R5 2212   1.386   0.824   5.099  0.0177  0.1436 -0.0030
  202CHOL    C1 2213   1.339   0.990   5.440 -0.0037  0.1354 -0.0016
  202CHOL    C2 2214   1.396   1.146   5.755 -0.3402  0.1226  0.2064
  203CHOL   ROH 2215   2.043   4.362   7.228 -0.0141  0.0678  0.0434
  203CHOL    R1 2216   2.044   4.114   7.091  0.1701  0.1567 -0.1191
  203CHOL    R2 2217   1.817   3.962   7.056  0.3515 -0.1852  0.1471
  203CHOL    R3 2218   1.887   3.975   6.794 -0.0796  0.1019  0.0356
  203CHOL    R4 2219   1.717   3.736   6.814  0.6859 -0.4652  0.2619
  203CHOL    R5 2220   1.918   3.747   6.729  0.5515  0.1924 -0.0464
  203CHOL    C1 2221   1.725   3.617   6.427  0.4758 -0.3588  0.2241
  203CHOL    C2 2222   1.956   3.401   6.171 -0.0172 -0.1520  0.0048
  204CHOL   ROH 2223   4.690   0.540   4.499  0.2328 -0.2333  0.0652
  204CHOL    R1 2224   4.750   0.678   4.739  0.0869 -0.0983  0.0276
  204CHOL    R2 2225   4.690   0.576   4.989  0.0382 -0.0110  0.0598
  204CHOL    R3 2226   4.954   0.619   5.034  0.0031  0.1176  0.1288
  204CHOL    R4 2227   4.822   0.716   5.276 -0.1099  0.1588  0.0441
  204CHOL    R5 2228   4.962   0.827   5.152 -0.1195  0.1646  0.0479
  204CHOL    C1 2229   5.147   0.838   5.485 -0.2291  0.3785  0.0997
  204CHOL    C2 2230   4.961   1.024   5.672  0.0713 -0.2135 -0.0226
  205CHOL   ROH 2231   3.388   6.500   4.573  0.2812  0.3092  0.1377
  205CHOL    R1 2232   3.284   6.329   4.773  0.2101  0.2208  0.0273
  205CHOL    R2 2233   3.328   6.371   5.043  0.0197  0.1688  0.0718
  205CHOL    R3 2234   3.056   6.361   5.055  0.0141  0.0715 -0.1121
  205CHOL    R4 2235   3.146   6.254   5.312 -0.1273  0.1188 -0.0486
  205CHOL    R5 2236   3.009   6.158   5.172  0.0037  0.0638 -0.1353
  205CHOL    C1 2237   2.785   6.176   5.481 -0.2182 -0.0015 -0.2914
  205CHOL    C2 2238   2.614   6.063   5.797  0.1710 -0.2114 -0.0492
  206CHOL   ROH 2239   3.058   4.035   4.500  0.2501  0.0234  0.1286
  206CHOL    R1 2240   3.045   3.911   4.753 -0.2182 -0.0513  0.0739
  206CHOL    R2 2241   3.171   4.014   4.977 -0.0479 -0.4800  0.1712
  206CHOL    R3 2242   2.922   3.999   5.085 -0.1585  0.1456  0.0489
  206CHOL    R4 2243   3.091   4.105   5.300  0.0719 -0.3897  0.1778
  206CHOL    R5 2244   2.960   3.931   5.311 -0.4234 -0.0649  0.0453
  206CHOL    C1 2245   2.810   4.144   5.590  0.0378  0.2500  0.0668
  206CHOL    C2 2246   2.748   4.342   5.943 -0.1555 -0.1921  0.0318
  207CHOL   ROH 2247   7.080   6.571   7.263 -0.0728  0.0700  0.0945
  207CHOL    R1 2248   7.091   6.406   7.033 -0.2180  0.1539  0.0258
  207CHOL    R2 2249   7.037   6.500   6.779  0.0150  0.3487  0.0456
  207CHOL    R3 2250   7.282   6.397   6.723 -0.1048  0.0219  0.0975
  207CHOL    R4 2251   7.169   6.467   6.462  0.0943  0.3128  0.0821
  207CHOL    R5 2252   7.250   6.273   6.521 -0.2050  0.1631  0.0240
  207CHOL    C1 2253   7.477   6.350   6.224  0.0281 -0.0148  0.1520
  207CHOL    C2 2254   7.419   6.460   5.862 -0.3059 -0.1229  0.3433
  208CHOL   ROH 2255   0.761   6.489   4.073  0.1022 -0.1986 -0.1531
  208CHOL    R1 2256   0.776   6.404   4.343  0.0241 -0.0122 -0.0887
  208CHOL    R2 2257   0.977   6.238   4.436 -0.1416 -0.1504  0.0262
  208CHOL    R3 2258   1.012   6.437   4.618  0.0695 -0.0476 -0.1230
  208CHOL    R4 2259   1.120   6.198   4.748 -0.1323 -0.0565  0.0345
  208CHOL    R5 2260   0.969   6.334   4.829  0.0030  0.1438 -0.0395
  208CHOL    C1 2261   1.236   6.362   5.101  0.0714  0.0948 -0.1007
  208CHOL    C2 2262   1.246   6.042   5.259  0.0153 -0.0818  0.1517
  209CHOL   ROH 2263   3.952   1.303   9.345 -0.0661  0.0976  0.1065
  209CHOL    R1 2264   3.970   1.532   9.179 -0.0482  0.0986  0.1105
  209CHOL    R2 2265   3.953   1.790   9.279  0.0996  0.0985  0.1316
  209CHOL    R3 2266   4.190   1.821   9.151  0.0551  0.0136  0.0257
  209CHOL    R4 2267   4.104   2.093   9.215  0.0633  0.0624 -0.1365
  209CHOL    R5 2268   4.161   2.018   9.019 -0.0015 -0.0788 -0.1071
  209CHOL    C1 2269   4.416   2.300   9.057  0.0004 -0.0382 -0.3921
  209CHOL    C2 2270   4.595   2.634   8.871  0.2363  0.2325  0.0142
  210CHOL   ROH 2271   5.153   2.256   4.928  0.2360  0.1795 -0.1296
  210CHOL    R1 2272   5.293   2.429   5.103  0.1765  0.1391 -0.0414
  210CHOL    R2 2273   5.262   2.418   5.378  0.0921  0.0671 -0.0508
  210CHOL    R3 2274   5.532   2.393   5.375  0.0934  0.0752  0.0230
  210CHOL    R4 2275   5.476   2.554   5.613  0.0380  0.1893 -0.0720
  210CHOL    R5 2276   5.613   2.605   5.451  0.0707  0.1135 -0.0644
  210CHOL    C1 2277   5.855   2.609   5.746  0.0078  0.2682 -0.0150
  210CHOL    C2 2278   6.116   2.720   5.957  0.0938  0.0464 -0.0920
  211CHOL   ROH 2279   2.333   0.277   7.131 -0.0679 -0.0029 -0.0413
  211CHOL    R1 2280   2.421   0.209   6.870 -0.2187 -0.0764 -0.0745
  211CHOL    R2 2281   2.313   0.323   6.643 -0.1953  0.0313 -0.0372
  211CHOL    R3 2282   2.572   0.383   6.588 -0.1561 -0.2038 -0.1184
  211CHOL    R4 2283   2.421   0.492   6.362 -0.1253 -0.0310 -0.0476
  211CHOL    R5 2284   2.591   0.355   6.351 -0.2591 -0.1869 -0.1254
  211CHOL    C1 2285   2.728   0.647   6.147 -0.0478 -0.2881 -0.1300
  211CHOL    C2 2286   2.802   0.901   5.810  0.2420 -0.0118 -0.2841
  212CHOL   ROH 2287   5.543   6.240   4.522  0.0834 -0.4329  0.1509
  212CHOL    R1 2288   5.628   6.217   4.791  0.0700 -0.1547  0.1814
  212CHOL    R2 2289   5.891   6.250   4.868  0.0645 -0.0628  0.1636
  212CHOL    R3 2290   5.785   6.434   5.038  0.0455  0.1067 -0.0278
  212CHOL    R4 2291   6.029   6.341   5.172 -0.0010  0.1938  0.1188
  212CHOL    R5 2292   5.828   6.345   5.256 -0.0218  0.2976  0.0654
  212CHOL    C1 2293   6.009   6.566   5.508 -0.0569  0.5024 -0.0871
  212CHOL    C2 2294   6.268   6.788   5.407  0.1346 -0.0538 -0.0405
  213CHOL   ROH 2295   1.780   5.375   7.118  0.0557 -0.2534 -0.0309
  213CHOL    R1 2296   1.598   5.285   6.920  0.1600 -0.2275 -0.1372
  213CHOL    R2 2297   1.403   5.448   6.812 -0.0587 -0.3368  0.1020
  213CHOL    R3 2298   1.517   5.374   6.577  0.0178  0.1268 -0.0192
  213CHOL    R4 2299   1.234   5.418   6.512 -0.1585 -0.5198  0.1738
  213CHOL    R5 2300   1.350   5.239   6.470  0.2827 -0.2169 -0.0277
  213CHOL    C1 2301   1.243   5.331   6.116 -0.1448 -0.1912  0.1019
  213CHOL    C2 2302   0.950   5.403   5.959 -0.2028 -0.1417  0.2717
  214CHOL   ROH 2303   4.206   6.420   4.905 -0.2686  0.1527 -0.0958
  214CHOL    R1 2304   4.217   6.606   5.118 -0.1627  0.0240  0.0137
  214CHOL    R2 2305   4.330   6.857   5.090 -0.0617 -0.0031  0.1468
  214CHOL    R3 2306   4.089   6.941   5.183 -0.0161  0.0397  0.2260
  214CHOL    R4 2307   4.272   7.161   5.245  0.0218  0.0438  0.0860
  214CHOL    R5 2308   4.140   7.058   5.385  0.0754  0.0935  0.1698
  214CHOL    C1 2309   4.012   7.415   5.423  0.1133  0.1113  0.1249
  214CHOL    C2 2310   4.030   7.817   5.605 -0.1567  0.0198 -0.1417
  215CHOL   ROH 2311   1.129   0.316   7.314 -0.1663  0.1954  0.0294
  215CHOL    R1 2312   0.975   0.199   7.107 -0.1779  0.0488  0.1192
  215CHOL    R2 2313   0.949   0.315   6.858 -0.2868 -0.0673  0.0751
  215CHOL    R3 2314   1.036   0.072   6.772 -0.2187 -0.0725  0.1574
  215CHOL    R4 2315   0.914   0.196   6.535 -0.1412 -0.1375  0.0847
  215CHOL    R5 2316   0.867  -0.000   6.618 -0.1467 -0.1270  0.1044
  215CHOL    C1 2317   0.976  -0.101   6.267  0.0075 -0.1832  0.1676
  215CHOL    C2 2318   0.975  -0.451   6.023  0.0093 -0.2244  0.0392
  216CHOL   ROH 2319   2.134   5.582   7.247  0.0853 -0.2785 -0.0302
  216CHOL    R1 2320   2.181   5.727   7.008 -0.0699 -0.2390 -0.0381
  216CHOL    R2 2321   2.434   5.804   6.929 -0.1513  0.0215 -0.0469
  216CHOL    R3 2322   2.368   5.674   6.700 -0.0201 -0.0590 -0.0403
  216CHOL    R4 2323   2.581   5.860   6.621 -0.2658  0.2246 -0.0669
  216CHOL    R5 2324   2.384   5.842   6.530 -0.2621 -0.0273 -0.0373
  216CHOL    C1 2325   2.604   5.769   6.227 -0.2094  0.2672 -0.0724
  216CHOL    C2 2326   2.622   5.635   5.924  0.2859  0.0169  0.4381
  217CHOL   ROH 2327   1.983   1.198   7.654 -0.0744  0.0617  0.1368
  217CHOL    R1 2328   2.087   1.271   7.401 -0.0076  0.0519  0.1611
  217CHOL    R2 2329   2.054   1.114   7.176  0.0763  0.0278  0.1626
  217CHOL    R3 2330   1.954   1.344   7.071  0.0804  0.0081  0.1163
  217CHOL    R4 2331   1.961   1.155   6.846 -0.0594 -0.0765  0.1873
  217CHOL    R5 2332   2.049   1.355   6.851 -0.0147 -0.0955  0.0711
  217CHOL    C1 2333   1.812   1.395   6.555 -0.1345 -0.1557  0.1582
  217CHOL    C2 2334   1.782   1.050   6.373  0.0980  0.0506  0.0966
  218CHOL   ROH 2335   0.652   5.072   3.775  0.1214 -0.1049  0.1451
  218CHOL    R1 2336   0.485   5.183   3.975  0.0243  0.0563 -0.0227
  218CHOL    R2 2337   0.530   5.145   4.245 -0.2822  0.0123  0.0266
  218CHOL    R3 2338   0.523   5.417   4.251 -0.0277  0.0219  0.0140
  218CHOL    R4 2339   0.468   5.335   4.527 -0.3351  0.0741 -0.0267
  218CHOL    R5 2340   0.346   5.468   4.404 -0.1089  0.1910 -0.1313
  218CHOL    C1 2341   0.424   5.700   4.697 -0.1270  0.1191 -0.0695
  218CHOL    C2 2342   0.435   5.579   4.994  0.0596 -0.2667 -0.2736
  219CHOL   ROH 2343   5.824   7.105   4.925  0.3471  0.2054  0.1891
  219CHOL    R1 2344   5.828   6.976   5.177  0.1305  0.2559  0.2192
  219CHOL    R2 2345   5.679   7.066   5.393 -0.1602  0.2197  0.0349
  219CHOL    R3 2346   5.586   6.811   5.393 -0.0285  0.1696 -0.0193
  219CHOL    R4 2347   5.508   6.919   5.654 -0.1603  0.1081 -0.0265
  219CHOL    R5 2348   5.619   6.736   5.618 -0.0524  0.1663 -0.0139
  219CHOL    C1 2349   5.320   6.593   5.807 -0.0368 -0.0040 -0.1131
  219CHOL    C2 2350   4.972   6.434   5.765 -0.0410  0.6625 -0.0684
  220CHOL   ROH 2351   5.173   5.851   7.272  0.1805 -0.2594  0.0266
  220CHOL    R1 2352   5.059   5.710   7.055  0.0319 -0.1565  0.0329
  220CHOL    R2 2353   5.069   5.803   6.795 -0.0222 -0.0955  0.0432
  220CHOL    R3 2354   5.180   5.560   6.746 -0.1472 -0.1350 -0.0458
  220CHOL    R4 2355   5.125   5.672   6.480  0.1237  0.0771 -0.0026
  220CHOL    R5 2356   5.060   5.478   6.555 -0.0574  0.0716 -0.1872
  220CHOL    C1 2357   5.262   5.368   6.250  0.0913  0.1406 -0.1128
  220CHOL    C2 2358   5.263   5.189   5.922  0.0622 -0.0497  0.2999
  221CHOL   ROH 2359   4.135   3.220   5.686 -0.0039  0.0045 -0.0564
  221CHOL    R1 2360   4.285   3.446   5.604  0.0167 -0.0461 -0.1555
  221CHOL    R2 2361   4.397   3.624   5.784 -0.0645  0.0808 -0.2383
  221CHOL    R3 2362   4.625   3.567   5.648 -0.0047  0.0037 -0.1100
  221CHOL    R4 2363   4.698   3.788   5.825  0.0240 -0.1545  0.0975
  221CHOL    R5 2364   4.726   3.781   5.610  0.1753 -0.0342  0.1041
  221CHOL    C1 2365   5.087   3.831   5.722  0.1317 -0.3638  0.4135
  221CHOL    C2 2366   5.388   4.103   5.791 -0.1405 -0.2925 -0.2350
  222CHOL   ROH 2367   4.392   3.168   8.119 -0.1514  0.0525  0.0295
  222CHOL    R1 2368   4.500   3.022   7.902 -0.1321  0.0115  0.0647
  222CHOL    R2 2369   4.344   2.929   7.693 -0.1292 -0.0945  0.1001
  222CHOL    R3 2370   4.524   3.065   7.541 -0.1756 -0.0898  0.0516
  222CHOL    R4 2371   4.444   2.836   7.376 -0.0560 -0.1878  0.1510
  222CHOL    R5 2372   4.648   2.894   7.428 -0.0920 -0.0790  0.1389
  222CHOL    C1 2373   4.671   2.909   7.048 -0.0569 -0.2378  0.1351
  222CHOL    C2 2374   4.856   2.679   6.740 -0.0766 -0.1926  0.0678
  223CHOL   ROH 2375   3.922   2.859   5.927  0.1522 -0.0314  0.0485
  223CHOL    R1 2376   4.015   2.701   6.142  0.1677 -0.0971 -0.0070
  223CHOL    R2 2377   3.924   2.733   6.400  0.2391 -0.1290  0.0174
  223CHOL    R3 2378   3.872   2.467   6.381  0.1739 -0.1146 -0.0179
  223CHOL    R4 2379   3.877   2.522   6.670  0.1132 -0.1284 -0.0031
  223CHOL    R5 2380   3.993   2.370   6.564  0.1051 -0.1553  0.0126
  223CHOL    C1 2381   3.801   2.149   6.809 -0.0212 -0.1144 -0.0482
  223CHOL    C2 2382   3.978   1.853   7.064 -0.2643 -0.0311 -0.0985
  224CHOL   ROH 2383   6.425   5.272   7.141 -0.2977 -0.3411  0.1732
  224CHOL    R1 2384   6.553   5.273   6.888 -0.4490 -0.1037  0.0954
  224CHOL    R2 2385   6.713   5.065   6.802 -0.2294  0.1287 -0.0550
  224CHOL    R3 2386   6.546   5.069   6.587 -0.3620 -0.0304  0.0418
  224CHOL    R4 2387   6.779   4.915   6.497 -0.2021  0.2890 -0.1301
  224CHOL    R5 2388   6.692   5.089   6.398 -0.4878  0.2095 -0.0386
  224CHOL    C1 2389   6.660   4.832   6.119 -0.3107  0.2330 -0.0830
  224CHOL    C2 2390   6.541   4.720   5.821  0.1215 -0.0124  0.1537
  225CHOL   ROH 2391   4.529   4.194   4.600 -0.0106  0.1975 -0.0542
  225CHOL    R1 2392   4.503   4.048   4.841  0.1528  0.0783 -0.1061
  225CHOL    R2 2393   4.625   4.125   5.077  0.0313  0.1583 -0.0640
  225CHOL    R3 2394   4.372   4.110   5.175  0.0353 -0.2006 -0.0989
  225CHOL    R4 2395   4.543   4.112   5.412 -0.0049 -0.0623 -0.0802
  225CHOL    R5 2396   4.390   3.965   5.365  0.1913 -0.2417 -0.1482
  225CHOL    C1 2397   4.258   4.090   5.700 -0.0221 -0.5277 -0.1224
  225CHOL    C2 2398   4.412   4.142   5.986 -0.0291  0.0017 -0.1620
  226CHOL   ROH 2399   1.548   4.654   4.162  0.0501 -0.1428 -0.0370
  226CHOL    R1 2400   1.388   4.788   4.354  0.1300 -0.0239 -0.0537
  226CHOL    R2 2401   1.305   4.669   4.588 -0.0042  0.0286 -0.0764
  226CHOL    R3 2402   1.420   4.886   4.703  0.1559 -0.0714 -0.0421
  226CHOL    R4 2403   1.292   4.745   4.925 -0.0172  0.0270 -0.0758
  226CHOL    R5 2404   1.264   4.954   4.871  0.1724  0.0550 -0.0751
  226CHOL    C1 2405   1.392   4.994   5.229  0.1254 -0.0678 -0.0434
  226CHOL    C2 2406   1.549   5.324   5.513 -0.0711  0.0277 -0.2355
  227CHOL   ROH 2407   2.327   3.360   4.497 -0.0987  0.0218  0.0137
  227CHOL    R1 2408   2.297   3.441   4.767 -0.0151  0.0808  0.0055
  227CHOL    R2 2409   2.094   3.348   4.929  0.0029  0.1581  0.0731
  227CHOL    R3 2410   2.299   3.280   5.093  0.0272  0.1435  0.0365
  227CHOL    R4 2411   2.061   3.264   5.263  0.0695  0.2806  0.1108
  227CHOL    R5 2412   2.242   3.378   5.304  0.1204  0.2336  0.0209
  227CHOL    C1 2413   2.235   3.152   5.611  0.1312  0.3381  0.0985
  227CHOL    C2 2414   2.288   2.928   5.858 -0.2331 -0.0397  0.0798
  228CHOL   ROH 2415   7.130   3.253   6.859  0.0477 -0.1553  0.0754
  228CHOL    R1 2416   7.087   3.309   6.585 -0.0528 -0.1912  0.0838
  228CHOL    R2 2417   7.290   3.393   6.416 -0.1619  0.0141  0.0534
  228CHOL    R3 2418   7.208   3.181   6.267  0.0231 -0.0644  0.0610
  228CHOL    R4 2419   7.368   3.344   6.083 -0.0580  0.0324  0.0746
  228CHOL    R5 2420   7.165   3.274   6.050 -0.0015 -0.1209  0.0410
  228CHOL    C1 2421   7.338   3.117   5.749  0.1762 -0.0306  0.0941
  228CHOL    C2 2422   7.762   3.074   5.661 -0.2745  0.0662 -0.2937
  229CHOL   ROH 2423   0.985   2.278   4.358 -0.0126  0.1337 -0.0593
  229CHOL    R1 2424   0.741   2.255   4.499 -0.0449  0.1725 -0.1072
  229CHOL    R2 2425   0.688   2.047   4.673 -0.1925  0.0677 -0.2670
  229CHOL    R3 2426   0.637   2.249   4.848 -0.0881 -0.0286 -0.1244
  229CHOL    R4 2427   0.521   2.012   4.974  0.0826 -0.1051 -0.1303
  229CHOL    R5 2428   0.419   2.200   4.934  0.0033 -0.1152  0.0499
  229CHOL    C1 2429   0.376   2.182   5.313  0.3408 -0.2961  0.0831
  229CHOL    C2 2430   0.059   2.138   5.594  0.1513  0.2671 -0.0368
  230CHOL   ROH 2431   3.992   1.061   4.573 -0.2664 -0.1263 -0.0441
  230CHOL    R1 2432   3.868   1.099   4.825 -0.2315 -0.3185  0.0044
  230CHOL    R2 2433   3.814   0.890   4.997  0.1448 -0.4106  0.0236
  230CHOL    R3 2434   3.954   1.042   5.174 -0.0105 -0.2010 -0.0303
  230CHOL    R4 2435   3.844   0.823   5.335  0.1898 -0.2342  0.0550
  230CHOL    R5 2436   3.823   1.037   5.374 -0.0157 -0.2386 -0.0378
  230CHOL    C1 2437   3.992   0.927   5.698  0.0704  0.0653  0.0226
  230CHOL    C2 2438   4.135   1.063   6.035  0.0745  0.2270  0.0380
  231CHOL   ROH 2439   1.611   4.910   6.636  0.2655 -0.0166  0.2605
  231CHOL    R1 2440   1.734   4.883   6.382  0.1717 -0.1755  0.2295
  231CHOL    R2 2441   1.749   5.092   6.202  0.0784 -0.2928  0.0759
  231CHOL    R3 2442   2.015   5.034   6.207  0.0863 -0.2579  0.0204
  231CHOL    R4 2443   1.974   5.172   5.952  0.0248 -0.2497  0.0423
  231CHOL    R5 2444   2.068   4.978   5.981  0.0541 -0.2353  0.0107
  231CHOL    C1 2445   2.354   5.164   5.811  0.0010 -0.1918 -0.0295
  231CHOL    C2 2446   2.334   5.106   5.540  0.0225 -0.0880  0.2520
  232CHOL   ROH 2447   3.677   4.866   4.456  0.0269 -0.1092 -0.0813
  232CHOL    R1 2448   3.756   4.808   4.721  0.0202  0.0129 -0.0511
  232CHOL    R2 2449   3.797   5.005   4.911 -0.0338  0.1000 -0.1229
  232CHOL    R3 2450   3.620   4.858   5.055 -0.0160  0.1194 -0.0828
  232CHOL    R4 2451   3.778   5.002   5.256  0.1243 -0.0024 -0.1144
  232CHOL    R5 2452   3.744   4.787   5.247  0.0454  0.0163 -0.1638
  232CHOL    C1 2453   3.600   4.863   5.592  0.2330 -0.0439 -0.0717
  232CHOL    C2 2454   3.782   5.190   5.883 -0.0750  0.0338  0.1655
  233CHOL   ROH 2455   1.659   1.128   7.364  0.0566 -0.0023 -0.1052
  233CHOL    R1 2456   1.476   1.153   7.150 -0.0380 -0.1179 -0.0392
  233CHOL    R2 2457   1.525   1.314   6.930 -0.3146  0.0869  0.0433
  233CHOL    R3 2458   1.477   1.084   6.792 -0.0405  0.1019 -0.0827
  233CHOL    R4 2459   1.406   1.299   6.606 -0.1788  0.1222 -0.0086
  233CHOL    R5 2460   1.280   1.131   6.665 -0.0400 -0.0298 -0.1340
  233CHOL    C1 2461   1.292   1.075   6.288  0.1577  0.1569 -0.1571
  233CHOL    C2 2462   1.201   1.378   6.101  0.2108 -0.0436  0.0431
  234CHOL   ROH 2463   2.352   5.242   4.056 -0.1191 -0.0802  0.0922
  234CHOL    R1 2464   2.347   5.255   4.339 -0.1155 -0.0671  0.0917
  234CHOL    R2 2465   2.487   5.445   4.482 -0.0083 -0.1406  0.0871
  234CHOL    R3 2466   2.243   5.497   4.591  0.0181  0.0016  0.0810
  234CHOL    R4 2467   2.433   5.638   4.764  0.0911 -0.0984  0.0780
  234CHOL    R5 2468   2.281   5.494   4.827  0.0099 -0.0097  0.0808
  234CHOL    C1 2469   2.172   5.799   5.030  0.1736  0.0597  0.0669
  234CHOL    C2 2470   1.884   5.842   5.272 -0.3463  0.0713  0.1028
  235CHOL   ROH 2471   6.155   7.108   7.456 -0.1274  0.0408 -0.1043
  235CHOL    R1 2472   6.084   7.193   7.196 -0.1906  0.1423 -0.0542
  235CHOL    R2 2473   6.075   7.021   6.980  0.0251  0.2778 -0.1750
  235CHOL    R3 2474   5.822   7.117   6.956 -0.0806  0.0174 -0.1359
  235CHOL    R4 2475   5.873   6.977   6.703  0.0674  0.1638 -0.1882
  235CHOL    R5 2476   5.805   7.183   6.726 -0.1533  0.0852 -0.1114
  235CHOL    C1 2477   5.517   7.042   6.519 -0.0072 -0.1471 -0.1591
  235CHOL    C2 2478   5.382   6.970   6.198  0.1125  0.0801  0.1354
  236CHOL   ROH 2479   6.323   4.306   4.208 -0.0083 -0.0296 -0.0139
  236CHOL    R1 2480   6.457   4.251   4.451  0.1154 -0.0058 -0.0759
  236CHOL    R2 2481   6.378   4.361   4.692  0.1503 -0.0953 -0.0244
  236CHOL    R3 2482   6.373   4.101   4.771  0.3203 -0.1137 -0.0707
  236CHOL    R4 2483   6.362   4.255   5.021  0.0525 -0.1560 -0.0484
  236CHOL    R5 2484   6.504   4.097   4.971  0.2134 -0.0333  0.0043
  236CHOL    C1 2485   6.349   3.949   5.286  0.1552 -0.2087 -0.1058
  236CHOL    C2 2486   6.599   3.859   5.579  0.1709  0.0609 -0.1996
  237PIPC   NC3 2487   6.717   2.142  15.499  0.0036 -0.0248 -0.2627
  237PIPC   PO4 2488   6.506   1.782  15.264 -0.0626 -0.0826  0.1212
  237PIPC   GL1 2489   6.406   1.890  14.793  0.0222 -0.1165 -0.3297
  237PIPC   GL2 2490   6.217   1.658  14.735 -0.1669  0.0427 -0.3140
  237PIPC   C1A 2491   6.479   1.648  14.337 -0.1496  0.4277  0.1328
  237PIPC   D2A 2492   6.396   1.621  13.858 -0.0278 -0.0563 -0.2006
  237PIPC   D3A 2493   6.463   1.712  13.444 -0.1605 -0.1260 -0.1101
  237PIPC   C4A 2494   6.511   1.412  13.183 -0.0476  0.0780  0.0492
  237PIPC   C1B 2495   6.112   1.977  14.381  0.0437 -0.1144  0.1992
  237PIPC   C2B 2496   6.083   1.956  13.979  0.3149  0.1546  0.3107
  237PIPC   C3B 2497   6.194   2.151  13.616 -0.1675 -0.0687  0.1704
  237PIPC   C4B 2498   6.569   2.229  13.376 -0.0959 -0.3320 -0.0400
  238PIPC   NC3 2499   4.529   3.105  14.977  0.3367  0.0364  0.0502
  238PIPC   PO4 2500   4.234   2.772  14.877 -0.1162  0.1559  0.0746
  238PIPC   GL1 2501   4.500   2.830  14.517  0.2334 -0.1651  0.0593
  238PIPC   GL2 2502   4.401   2.629  14.353  0.4199 -0.2307  0.0714
  238PIPC   C1A 2503   4.464   3.106  14.104  0.1786 -0.0702 -0.1150
  238PIPC   D2A 2504   4.554   3.108  13.675  0.0030  0.0548  0.3123
  238PIPC   D3A 2505   4.762   3.519  13.474  0.1535 -0.1296  0.2619
  238PIPC   C4A 2506   4.907   4.002  13.463 -0.2582 -0.4020  0.0337
  238PIPC   C1B 2507   4.551   2.495  13.915 -0.0471 -0.1163  0.0632
  238PIPC   C2B 2508   4.503   2.603  13.516 -0.0596  0.2707  0.1681
  238PIPC   C3B 2509   4.334   2.783  13.034  0.1199  0.2157  0.1630
  238PIPC   C4B 2510   4.012   2.898  12.684  0.0733 -0.2330  0.1317
  239PIPC   NC3 2511  -0.212   3.345  15.229  0.1183 -0.2206  0.0700
  239PIPC   PO4 2512  -0.161   2.914  15.134 -0.1648 -0.2918  0.1108
  239PIPC   GL1 2513   0.041   2.896  14.799 -0.2313  0.4338  0.3413
  239PIPC   GL2 2514   0.316   2.556  14.770  0.0732  0.1154  0.0774
  239PIPC   C1A 2515  -0.073   3.017  14.404 -0.0728 -0.1821  0.0930
  239PIPC   D2A 2516   0.040   2.800  14.062 -0.1792  0.1169 -0.0760
  239PIPC   D3A 2517   0.013   2.558  13.663 -0.1409 -0.3536  0.0257
  239PIPC   C4A 2518   0.087   2.456  13.227  0.3318 -0.1490 -0.0670
  239PIPC   C1B 2519   0.424   2.443  14.256 -0.1404  0.0711  0.1381
  239PIPC   C2B 2520   0.408   2.241  13.870 -0.0337 -0.3136  0.2307
  239PIPC   C3B 2521   0.154   2.074  13.575 -0.4542  0.3287  0.1685
  239PIPC   C4B 2522  -0.178   2.047  13.370  0.0492  0.2621  0.0738
  240PIPC   NC3 2523   5.198   1.361  15.285 -0.2339 -0.1627  0.0554
  240PIPC   PO4 2524   5.209   1.170  14.833 -0.1798  0.1677 -0.0145
  240PIPC   GL1 2525   5.076   0.866  14.486  0.0491  0.1635  0.2599
  240PIPC   GL2 2526   4.744   0.887  14.357  0.1567 -0.3431 -0.0401
  240PIPC   C1A 2527   5.075   0.616  14.068  0.0482 -0.0210 -0.0454
  240PIPC   D2A 2528   5.065   0.294  13.872 -0.1134 -0.2674 -0.1284
  240PIPC   D3A 2529   5.076   0.143  14.148  0.0291  0.3841  0.0308
  240PIPC   C4A 2530   4.897   0.205  14.453  0.1050 -0.1312 -0.1478
  240PIPC   C1B 2531   4.419   0.921  13.928  0.2212  0.0181 -0.1007
  240PIPC   C2B 2532   4.128   0.634  13.757 -0.0692 -0.4106  0.3358
  240PIPC   C3B 2533   3.926   0.367  13.418 -0.2097 -0.3045  0.0098
  240PIPC   C4B 2534   3.732   0.007  13.363 -0.3019 -0.1777  0.1442
  241PIPC   NC3 2535   5.064   7.143  15.345 -0.1152  0.0284 -0.1308
  241PIPC   PO4 2536   5.109   7.548  15.168 -0.2469  0.0316  0.1232
  241PIPC   GL1 2537   5.161   7.340  14.842  0.0545 -0.0801  0.0742
  241PIPC   GL2 2538   4.851   7.204  14.686 -0.0410  0.1380  0.0044
  241PIPC   C1A 2539   5.517   7.267  14.535  0.0448 -0.1072 -0.0399
  241PIPC   D2A 2540   5.746   7.231  14.093 -0.0043 -0.0275  0.0701
  241PIPC   D3A 2541   5.356   7.198  13.978  0.0967 -0.1607  0.0899
  241PIPC   C4A 2542   5.342   7.435  13.587  0.0309 -0.2872  0.0395
  241PIPC   C1B 2543   4.879   7.084  14.263  0.0511 -0.0256  0.0933
  241PIPC   C2B 2544   4.828   6.994  13.807  0.0606 -0.2957 -0.2239
  241PIPC   C3B 2545   5.000   6.913  13.447 -0.2059 -0.0424  0.2146
  241PIPC   C4B 2546   4.925   6.811  12.944 -0.2634 -0.2204  0.3772
  242PIPC   NC3 2547   3.460   5.565  15.311 -0.1215 -0.0375 -0.2697
  242PIPC   PO4 2548   3.530   5.855  15.030  0.0834  0.1497 -0.3391
  242PIPC   GL1 2549   3.556   5.830  14.533 -0.1639  0.0982  0.1463
  242PIPC   GL2 2550   3.832   6.100  14.371 -0.2506 -0.0701 -0.0451
  242PIPC   C1A 2551   3.824   5.550  14.282  0.1879 -0.1915  0.0606
  242PIPC   D2A 2552   3.760   5.459  13.929 -0.1212  0.0215  0.0576
  242PIPC   D3A 2553   3.854   5.250  13.599  0.0078 -0.1166  0.7106
  242PIPC   C4A 2554   3.511   5.203  13.251  0.2732 -0.3287  0.2007
  242PIPC   C1B 2555   3.812   5.946  14.021  0.0842 -0.0685  0.2640
  242PIPC   C2B 2556   3.867   5.870  13.657  0.0539  0.2206 -0.2741
  242PIPC   C3B 2557   3.890   5.757  13.281 -0.0058  0.1155  0.1303
  242PIPC   C4B 2558   3.710   5.630  12.887 -0.1750 -0.0148 -0.0460
  243PIPC   NC3 2559   6.144   6.350  15.521 -0.0506  0.0628 -0.1147
  243PIPC   PO4 2560   6.384   5.897  15.611 -0.1080  0.1631  0.2618
  243PIPC   GL1 2561   6.305   5.849  15.226 -0.0437 -0.0194  0.1533
  243PIPC   GL2 2562   6.234   6.112  15.046  0.1562  0.0771 -0.3291
  243PIPC   C1A 2563   6.116   5.574  14.967  0.1028 -0.0632  0.1792
  243PIPC   D2A 2564   6.168   5.116  15.044 -0.0392 -0.0695 -0.2612
  243PIPC   D3A 2565   6.117   5.050  14.651  0.0216  0.4298 -0.2557
  243PIPC   C4A 2566   6.161   5.376  14.430  0.1038 -0.2953 -0.3457
  243PIPC   C1B 2567   6.191   6.003  14.601 -0.1530 -0.0961  0.0697
  243PIPC   C2B 2568   6.125   5.907  14.157 -0.0546  0.2524 -0.1523
  243PIPC   C3B 2569   6.079   6.005  13.760 -0.0444  0.0957 -0.0944
  243PIPC   C4B 2570   6.364   6.162  13.439  0.2339  0.3330 -0.0607
  244PIPC   NC3 2571   4.987   5.926  15.519 -0.0417  0.1419  0.0599
  244PIPC   PO4 2572   5.421   5.965  15.662  0.3054  0.1699  0.0972
  244PIPC   GL1 2573   5.417   6.001  15.268  0.0255 -0.3018  0.2424
  244PIPC   GL2 2574   5.749   6.175  15.238  0.0154 -0.1616 -0.0439
  244PIPC   C1A 2575   5.233   6.048  14.891  0.1255 -0.0361  0.0080
  244PIPC   D2A 2576   4.882   6.054  14.648  0.0923 -0.0817  0.0047
  244PIPC   D3A 2577   4.791   5.967  14.110  0.0579  0.2059  0.0811
  244PIPC   C4A 2578   4.817   5.622  13.673  0.1713 -0.1268  0.0708
  244PIPC   C1B 2579   5.779   5.936  14.864  0.1384  0.0195 -0.1751
  244PIPC   C2B 2580   5.658   5.825  14.436  0.1015  0.0706 -0.2344
  244PIPC   C3B 2581   5.670   5.645  14.006  0.2610 -0.0976  0.2208
  244PIPC   C4B 2582   5.824   5.546  13.520 -0.0420 -0.3139 -0.0824
  245PIPC   NC3 2583   0.841   1.127  15.109 -0.0284 -0.0097  0.0090
  245PIPC   PO4 2584   1.091   1.423  15.220  0.1293 -0.0816 -0.0006
  245PIPC   GL1 2585   1.218   1.548  14.848  0.0426  0.3464  0.0851
  245PIPC   GL2 2586   0.816   1.480  14.659 -0.1974  0.0134 -0.0740
  245PIPC   C1A 2587   1.310   1.610  14.432  0.0956  0.1084  0.2680
  245PIPC   D2A 2588   1.339   1.757  14.085 -0.0300  0.2084 -0.2219
  245PIPC   D3A 2589   1.126   1.468  13.840  0.0802 -0.1821 -0.0556
  245PIPC   C4A 2590   1.381   1.349  13.610  0.0193 -0.0608  0.0692
  245PIPC   C1B 2591   0.803   1.476  14.216 -0.0074 -0.1897 -0.2850
  245PIPC   C2B 2592   0.666   1.308  13.809  0.0572 -0.0531 -0.1054
  245PIPC   C3B 2593   0.558   1.219  13.443  0.0036 -0.0998  0.0363
  245PIPC   C4B 2594   0.528   1.280  13.056 -0.2550 -0.1561 -0.0397
  246PIPC   NC3 2595   4.441   6.025  14.927 -0.0403 -0.0371  0.1020
  246PIPC   PO4 2596   3.941   5.979  14.820  0.0674 -0.0422  0.3432
  246PIPC   GL1 2597   4.208   6.367  14.610  0.0823 -0.4038 -0.3117
  246PIPC   GL2 2598   4.051   6.590  14.513  0.0561 -0.3534 -0.1109
  246PIPC   C1A 2599   4.438   6.309  14.244 -0.2091 -0.0905 -0.1695
  246PIPC   D2A 2600   4.596   6.379  13.888  0.0143 -0.2324  0.0724
  246PIPC   D3A 2601   4.458   6.108  13.455 -0.2204 -0.1643 -0.0800
  246PIPC   C4A 2602   4.184   6.253  13.190  0.1559  0.1328  0.2172
  246PIPC   C1B 2603   4.009   6.504  14.063  0.3406  0.1589  0.0061
  246PIPC   C2B 2604   4.016   6.465  13.709  0.2529 -0.0343 -0.0831
  246PIPC   C3B 2605   3.821   6.682  13.228 -0.2563  0.2386 -0.3434
  246PIPC   C4B 2606   3.413   6.866  13.225  0.1284 -0.0733  0.0183
  247PIPC   NC3 2607   1.553   5.924  15.212  0.1054 -0.0024 -0.0564
  247PIPC   PO4 2608   1.870   5.567  15.341 -0.1447 -0.1236  0.3400
  247PIPC   GL1 2609   1.671   5.467  14.948  0.2885 -0.0438  0.0247
  247PIPC   GL2 2610   1.448   5.644  14.703 -0.0174 -0.0387 -0.0642
  247PIPC   C1A 2611   1.689   5.015  14.727 -0.1288 -0.3183 -0.1737
  247PIPC   D2A 2612   1.751   4.750  14.424 -0.0045  0.3908 -0.2353
  247PIPC   D3A 2613   1.592   4.834  14.124 -0.1520 -0.3762  0.2377
  247PIPC   C4A 2614   1.161   4.771  13.985 -0.1502  0.2491 -0.3133
  247PIPC   C1B 2615   1.514   6.101  14.526  0.1269 -0.0102 -0.1302
  247PIPC   C2B 2616   1.248   6.482  14.226  0.3823  0.0299 -0.2539
  247PIPC   C3B 2617   0.819   6.740  14.154 -0.1509 -0.0392  0.0955
  247PIPC   C4B 2618   0.575   6.562  13.905  0.1654  0.1243 -0.1204
  248PIPC   NC3 2619   1.949   6.759  15.253  0.2164  0.0992  0.0365
  248PIPC   PO4 2620   1.643   6.387  15.248 -0.0541 -0.1073  0.1542
  248PIPC   GL1 2621   1.889   6.183  14.861 -0.0091  0.0470  0.2686
  248PIPC   GL2 2622   1.912   5.921  14.788 -0.0093  0.0082 -0.3859
  248PIPC   C1A 2623   2.214   6.286  14.503  0.0484 -0.0853 -0.0913
  248PIPC   D2A 2624   2.424   6.141  14.058 -0.2462  0.3621 -0.0098
  248PIPC   D3A 2625   2.584   6.045  14.294  0.3463  0.2538  0.2118
  248PIPC   C4A 2626   2.613   6.038  14.669  0.3693 -0.1522  0.0369
  248PIPC   C1B 2627   1.894   5.921  14.330  0.2601 -0.3386  0.1085
  248PIPC   C2B 2628   2.066   5.880  13.872  0.1789  0.1392 -0.1420
  248PIPC   C3B 2629   1.962   5.584  13.499  0.2341 -0.3518  0.0135
  248PIPC   C4B 2630   1.840   5.257  13.151  0.0434  0.1803 -0.1553
  249PIPC   NC3 2631   1.288   2.915  15.364  0.0700  0.1541 -0.2890
  249PIPC   PO4 2632   1.244   3.265  15.140 -0.0130 -0.1056 -0.2694
  249PIPC   GL1 2633   1.021   3.314  14.763 -0.1283 -0.2682  0.1451
  249PIPC   GL2 2634   0.728   3.560  14.797 -0.1100 -0.4091 -0.0826
  249PIPC   C1A 2635   1.056   3.318  14.282 -0.0413  0.3583  0.0694
  249PIPC   D2A 2636   1.153   2.979  14.101  0.1913 -0.2211  0.1273
  249PIPC   D3A 2637   0.963   3.062  13.791 -0.0960 -0.1284  0.1320
  249PIPC   C4A 2638   1.105   2.932  13.406 -0.1204  0.1955  0.1708
  249PIPC   C1B 2639   0.578   3.492  14.395 -0.2019 -0.1891  0.0203
  249PIPC   C2B 2640   0.593   3.472  14.053 -0.0627  0.1574  0.1540
  249PIPC   C3B 2641   0.620   3.597  13.716 -0.0383 -0.0568 -0.0716
  249PIPC   C4B 2642   0.640   3.745  13.305 -0.2316  0.1286  0.1592
  250PIPC   NC3 2643   5.798   4.266  15.921  0.0009 -0.1373  0.0408
  250PIPC   PO4 2644   5.682   3.972  15.690  0.0410 -0.0141  0.1072
  250PIPC   GL1 2645   5.787   3.882  15.235  0.0490  0.1739 -0.3843
  250PIPC   GL2 2646   6.079   3.831  15.040  0.3769  0.1866  0.0495
  250PIPC   C1A 2647   5.499   3.680  14.907  0.0651 -0.0119 -0.0604
  250PIPC   D2A 2648   5.098   3.783  14.746 -0.0492 -0.1618  0.1662
  250PIPC   D3A 2649   5.414   4.186  14.628 -0.3190 -0.2268  0.2289
  250PIPC   C4A 2650   5.530   4.166  14.233 -0.0423  0.0838 -0.0213
  250PIPC   C1B 2651   5.926   3.923  14.737  0.2701 -0.0201 -0.2404
  250PIPC   C2B 2652   5.960   4.200  14.471 -0.1234  0.1071 -0.0793
  250PIPC   C3B 2653   5.979   4.205  14.051 -0.0823  0.1121 -0.0832
  250PIPC   C4B 2654   6.216   4.127  13.725  0.0937  0.0875  0.1422
  251PIPC   NC3 2655   6.018   1.843  15.148  0.0486  0.0139 -0.1205
  251PIPC   PO4 2656   5.605   1.625  15.048 -0.2667  0.2816 -0.0225
  251PIPC   GL1 2657   5.631   1.402  14.743  0.1496  0.1930  0.1593
  251PIPC   GL2 2658   5.393   1.331  14.408  0.0181 -0.0941 -0.0782
  251PIPC   C1A 2659   5.866   1.484  14.401 -0.0354  0.2258 -0.1311
  251PIPC   D2A 2660   5.866   1.249  14.066  0.1766 -0.1529  0.0410
  251PIPC   D3A 2661   6.262   1.017  13.892  0.2351  0.4484  0.1233
  251PIPC   C4A 2662   6.646   1.237  13.684  0.2183 -0.3150  0.1773
  251PIPC   C1B 2663   5.447   1.469  13.921  0.3742  0.2307  0.0221
  251PIPC   C2B 2664   5.785   1.564  13.641 -0.3500  0.3512  0.0702
  251PIPC   C3B 2665   6.048   1.344  13.583  0.0643 -0.1956  0.0616
  251PIPC   C4B 2666   6.046   1.172  13.259  0.0688  0.1123 -0.4475
  252PIPC   NC3 2667   5.137   1.903  15.214  0.3519  0.0582 -0.0947
  252PIPC   PO4 2668   4.757   1.976  15.058  0.2429 -0.0239 -0.4065
  252PIPC   GL1 2669   4.819   1.989  14.570  0.1216  0.0576 -0.0223
  252PIPC   GL2 2670   4.717   2.211  14.292 -0.1999 -0.1836 -0.2177
  252PIPC   C1A 2671   4.957   1.691  14.219 -0.0197 -0.2966 -0.3105
  252PIPC   D2A 2672   4.950   1.784  13.762  0.1181 -0.3054 -0.2059
  252PIPC   D3A 2673   4.926   2.205  13.787 -0.2417 -0.0883  0.0288
  252PIPC   C4A 2674   4.950   2.356  13.453  0.1518  0.1062 -0.1422
  252PIPC   C1B 2675   4.460   1.986  14.007 -0.2078  0.3114 -0.0309
  252PIPC   C2B 2676   4.525   2.088  13.538  0.0868 -0.0827 -0.0311
  252PIPC   C3B 2677   4.497   2.292  13.100 -0.1971  0.1955 -0.1928
  252PIPC   C4B 2678   4.582   2.342  12.748  0.1588  0.0135 -0.0546
  253PIPC   NC3 2679   6.784  -0.191  15.381  0.0843 -0.0138 -0.4631
  253PIPC   PO4 2680   6.990   0.042  15.105  0.2001 -0.1433  0.0332
  253PIPC   GL1 2681   7.018   0.341  14.725  0.1908  0.0755 -0.2545
  253PIPC   GL2 2682   7.382   0.453  14.574  0.0786 -0.1878 -0.2300
  253PIPC   C1A 2683   6.938   0.543  14.294 -0.0579 -0.3254  0.1168
  253PIPC   D2A 2684   6.710   0.684  13.899 -0.0908  0.1421 -0.5281
  253PIPC   D3A 2685   6.648   0.331  13.733  0.0743 -0.1600  0.1092
  253PIPC   C4A 2686   6.771   0.090  14.002 -0.2820 -0.1810 -0.0220
  253PIPC   C1B 2687   7.262   0.165  14.216 -0.0633  0.1853 -0.1067
  253PIPC   C2B 2688   7.396  -0.066  13.773 -0.1213 -0.1196  0.2059
  253PIPC   C3B 2689   7.474   0.212  13.412  0.1616 -0.2219  0.0863
  253PIPC   C4B 2690   7.287   0.497  13.167 -0.1731 -0.0166  0.0785
  254PIPC   NC3 2691   3.689   3.475  15.325 -0.3112  0.1302 -0.0763
  254PIPC   PO4 2692   3.616   3.472  14.849 -0.1399 -0.0441 -0.2076
  254PIPC   GL1 2693   3.711   3.359  14.386  0.0408 -0.1301 -0.0418
  254PIPC   GL2 2694   3.481   3.067  14.168  0.0533 -0.4903 -0.2379
  254PIPC   C1A 2695   3.933   3.428  13.988  0.1984  0.1955  0.1359
  254PIPC   D2A 2696   4.241   3.573  13.643 -0.2557  0.1929  0.2438
  254PIPC   D3A 2697   4.189   3.290  13.273 -0.1476  0.4806  0.0276
  254PIPC   C4A 2698   4.300   3.429  12.958 -0.0369  0.2848 -0.3262
  254PIPC   C1B 2699   3.487   3.289  13.809  0.2450 -0.1050  0.0443
  254PIPC   C2B 2700   3.696   3.368  13.484  0.2139 -0.3718 -0.1531
  254PIPC   C3B 2701   3.749   3.245  12.989 -0.0595  0.1814  0.0255
  254PIPC   C4B 2702   3.601   3.252  12.562  0.1025  0.0282  0.0437
  255PIPC   NC3 2703   0.684   7.350  11.287 -0.2099 -0.1280  0.2930
  255PIPC   PO4 2704   0.871   6.966  11.246 -0.1517 -0.1204 -0.1200
  255PIPC   GL1 2705   1.156   7.048  11.504 -0.2901  0.2517 -0.1805
  255PIPC   GL2 2706   1.461   6.868  11.544 -0.1157 -0.0085 -0.0611
  255PIPC   C1A 2707   1.170   7.369  11.847 -0.2243 -0.0517 -0.3408
  255PIPC   D2A 2708   1.286   7.783  11.875  0.2290 -0.0701 -0.0225
  255PIPC   D3A 2709   1.284   8.055  12.125  0.0996  0.0544 -0.1484
  255PIPC   C4A 2710   1.127   8.237  12.490  0.1903 -0.2900 -0.1039
  255PIPC   C1B 2711   1.519   6.995  11.927  0.0282  0.0494  0.1529
  255PIPC   C2B 2712   1.069   6.960  12.129 -0.1249  0.0586 -0.0482
  255PIPC   C3B 2713   0.953   7.052  12.538  0.0776  0.0527 -0.0802
  255PIPC   C4B 2714   0.847   7.013  12.953 -0.2179  0.0056 -0.0729
  256PIPC   NC3 2715   4.723   4.657  11.433  0.0036  0.2715 -0.1465
  256PIPC   PO4 2716   5.160   4.797  11.426  0.1114  0.1566  0.0335
  256PIPC   GL1 2717   5.042   4.612  11.834 -0.1885 -0.1962 -0.1671
  256PIPC   GL2 2718   5.145   4.326  11.893 -0.1871  0.0817 -0.3114
  256PIPC   C1A 2719   4.871   4.546  12.321  0.2589 -0.1030 -0.2975
  256PIPC   D2A 2720   4.531   4.454  12.427 -0.1854  0.0161 -0.1043
  256PIPC   D3A 2721   4.478   4.010  12.319  0.0978  0.0243 -0.0091
  256PIPC   C4A 2722   4.523   3.640  12.569 -0.0100  0.1639  0.2585
  256PIPC   C1B 2723   5.100   3.993  12.074 -0.2111 -0.1147  0.0839
  256PIPC   C2B 2724   5.029   4.013  12.357  0.0061  0.0995 -0.2452
  256PIPC   C3B 2725   4.898   4.004  12.772  0.2008  0.1448 -0.2769
  256PIPC   C4B 2726   4.598   3.805  13.063  0.1097 -0.1034 -0.3619
  257PIPC   NC3 2727   6.869   5.797  11.038  0.2249 -0.0476  0.1807
  257PIPC   PO4 2728   6.501   5.881  11.129 -0.0371 -0.2443 -0.1201
  257PIPC   GL1 2729   6.544   5.902  11.613  0.0174  0.1471 -0.2508
  257PIPC   GL2 2730   6.828   5.741  11.777  0.1447  0.2047 -0.1216
  257PIPC   C1A 2731   6.295   6.206  11.839 -0.0262 -0.2072 -0.2370
  257PIPC   D2A 2732   6.282   6.273  12.293  0.0769  0.0798 -0.0432
  257PIPC   D3A 2733   6.303   6.599  12.179  0.0554  0.2912 -0.1418
  257PIPC   C4A 2734   5.992   6.898  12.318 -0.2867 -0.3714 -0.0365
  257PIPC   C1B 2735   6.537   5.819  12.098  0.2194 -0.1931 -0.0518
  257PIPC   C2B 2736   6.419   5.763  12.458 -0.0068  0.2017  0.2175
  257PIPC   C3B 2737   6.459   5.760  12.939 -0.0101 -0.0199 -0.0410
  257PIPC   C4B 2738   6.158   5.729  13.201  0.0313 -0.0364  0.2457
  258PIPC   NC3 2739   3.093   0.347  10.999  0.2346  0.0127  0.0493
  258PIPC   PO4 2740   2.920   0.139  11.193 -0.1038  0.0286  0.2818
  258PIPC   GL1 2741   2.872   0.517  11.421  0.4217 -0.0289 -0.3416
  258PIPC   GL2 2742   2.971   0.776  11.406 -0.1580  0.0573  0.2008
  258PIPC   C1A 2743   2.621   0.645  11.778  0.3333 -0.2187 -0.2019
  258PIPC   D2A 2744   2.671   0.788  12.230  0.1899  0.0786 -0.0543
  258PIPC   D3A 2745   3.023   1.139  12.320  0.2111 -0.0199  0.1351
  258PIPC   C4A 2746   3.420   1.017  12.560  0.4758 -0.1611 -0.0218
  258PIPC   C1B 2747   3.042   0.907  11.864  0.3012  0.0956 -0.1623
  258PIPC   C2B 2748   3.325   0.835  12.142  0.2658  0.1179  0.1777
  258PIPC   C3B 2749   3.422   0.419  12.422 -0.1690  0.0402 -0.0539
  258PIPC   C4B 2750   3.216   0.242  12.788  0.2272 -0.4116  0.0288
  259PIPC   NC3 2751   3.137   0.667  10.175 -0.0960 -0.1014  0.1634
  259PIPC   PO4 2752   3.120   0.622  10.607  0.1047 -0.0592  0.0125
  259PIPC   GL1 2753   3.280   0.842  10.875  0.0200 -0.1177  0.2773
  259PIPC   GL2 2754   3.122   1.171  11.039  0.1142 -0.2145  0.0796
  259PIPC   C1A 2755   3.646   1.059  10.987  0.3067  0.2597 -0.2027
  259PIPC   D2A 2756   4.076   1.035  11.201  0.2364  0.1056  0.0483
  259PIPC   D3A 2757   3.942   1.232  11.474 -0.1489 -0.1169 -0.0733
  259PIPC   C4A 2758   3.998   1.481  11.847 -0.0232  0.1597 -0.0145
  259PIPC   C1B 2759   3.347   1.453  11.244  0.1025  0.0237  0.3523
  259PIPC   C2B 2760   3.555   1.599  11.566  0.0602 -0.2560  0.1462
  259PIPC   C3B 2761   3.505   1.797  12.037  0.0241 -0.0655 -0.0985
  259PIPC   C4B 2762   3.838   1.954  12.371 -0.1826  0.0228 -0.2519
  260PIPC   NC3 2763   2.476   4.623  10.615  0.0323  0.0726  0.2378
  260PIPC   PO4 2764   2.544   4.403  10.895 -0.0145 -0.1361  0.3479
  260PIPC   GL1 2765   2.603   4.172  11.322 -0.0437 -0.0140  0.0175
  260PIPC   GL2 2766   2.632   3.778  11.343 -0.1153  0.0943  0.1740
  260PIPC   C1A 2767   2.767   3.994  11.791 -0.0542  0.3697  0.0985
  260PIPC   D2A 2768   2.513   4.005  11.999 -0.3378  0.1238  0.3146
  260PIPC   D3A 2769   2.584   4.431  12.178 -0.2500  0.2377  0.0581
  260PIPC   C4A 2770   2.750   4.333  12.648 -0.0781  0.0932 -0.0134
  260PIPC   C1B 2771   2.507   3.360  11.325  0.2252 -0.0109  0.1990
  260PIPC   C2B 2772   2.624   3.011  11.658 -0.2815 -0.0244  0.0275
  260PIPC   C3B 2773   2.789   2.678  11.728 -0.0528 -0.1567  0.0022
  260PIPC   C4B 2774   2.681   2.298  11.571  0.0495  0.1405  0.2228
  261PIPC   NC3 2775   5.681   6.172  11.034 -0.2972  0.0215 -0.2553
  261PIPC   PO4 2776   5.646   5.887  11.394  0.0286  0.0630 -0.3771
  261PIPC   GL1 2777   5.432   5.852  11.664 -0.1778 -0.3393 -0.0562
  261PIPC   GL2 2778   5.455   5.563  11.823 -0.2321  0.0385 -0.0353
  261PIPC   C1A 2779   5.266   5.978  12.050 -0.0645  0.3170  0.0035
  261PIPC   D2A 2780   5.213   6.082  12.354 -0.1535  0.3242  0.2820
  261PIPC   D3A 2781   5.480   6.031  12.743  0.1191 -0.3821  0.2480
  261PIPC   C4A 2782   5.353   6.114  13.153 -0.0008  0.0678 -0.0948
  261PIPC   C1B 2783   5.103   5.192  11.893 -0.0365  0.1339 -0.0765
  261PIPC   C2B 2784   4.745   5.092  12.060  0.3370 -0.0062  0.2015
  261PIPC   C3B 2785   4.533   5.059  12.403 -0.3795 -0.1632  0.2496
  261PIPC   C4B 2786   4.055   5.237  12.540  0.1265 -0.0223 -0.1454
  262PIPC   NC3 2787   6.889   0.148  10.918 -0.0681 -0.0942 -0.0993
  262PIPC   PO4 2788   6.889   0.492  11.302  0.2324 -0.0858 -0.0123
  262PIPC   GL1 2789   6.896   0.493  11.655 -0.0413  0.1584 -0.2419
  262PIPC   GL2 2790   6.557   0.699  11.705 -0.1125  0.0872 -0.3132
  262PIPC   C1A 2791   7.033   0.744  12.057 -0.1752 -0.1314  0.3249
  262PIPC   D2A 2792   7.090   0.673  12.498 -0.0733  0.0194 -0.0807
  262PIPC   D3A 2793   7.354   0.401  12.350  0.1993 -0.0500  0.3146
  262PIPC   C4A 2794   7.506   0.342  12.698 -0.1288  0.2589  0.0207
  262PIPC   C1B 2795   6.565   0.777  12.198  0.0764  0.0039  0.0794
  262PIPC   C2B 2796   6.534   0.619  12.532  0.1888 -0.0937  0.0581
  262PIPC   C3B 2797   6.441   0.584  12.932  0.2962 -0.1344  0.0893
  262PIPC   C4B 2798   6.780   0.477  13.199 -0.4532  0.2885 -0.0966
  263PIPC   NC3 2799   6.043   5.654  11.252 -0.2566  0.2598 -0.0380
  263PIPC   PO4 2800   6.011   5.197  11.223  0.1314  0.0535 -0.3253
  263PIPC   GL1 2801   5.942   5.359  11.694  0.0945  0.0824 -0.0547
  263PIPC   GL2 2802   6.112   5.613  11.741  0.0123 -0.0226  0.2380
  263PIPC   C1A 2803   5.591   5.185  12.198  0.3411  0.1713 -0.0278
  263PIPC   D2A 2804   5.280   4.780  12.214  0.1030  0.0999  0.0023
  263PIPC   D3A 2805   5.073   5.040  12.456  0.0483 -0.1040  0.3482
  263PIPC   C4A 2806   4.779   4.786  12.738 -0.3340 -0.0163 -0.0370
  263PIPC   C1B 2807   5.855   5.870  11.989 -0.1527 -0.1668  0.2037
  263PIPC   C2B 2808   5.978   5.930  12.340 -0.1819 -0.2370  0.5018
  263PIPC   C3B 2809   6.044   5.934  12.751  0.0251  0.2455 -0.1919
  263PIPC   C4B 2810   6.209   6.209  12.922 -0.2933 -0.0540  0.0194
  264PIPC   NC3 2811   1.387   4.813  10.601  0.2327 -0.1017  0.0239
  264PIPC   PO4 2812   1.550   4.867  11.053 -0.0150  0.2143  0.1070
  264PIPC   GL1 2813   1.839   4.736  11.346 -0.0974  0.0971  0.0429
  264PIPC   GL2 2814   1.994   4.862  11.691 -0.3843  0.1332 -0.2004
  264PIPC   C1A 2815   1.897   4.386  11.601  0.4454  0.1260 -0.0613
  264PIPC   D2A 2816   2.343   4.373  11.737 -0.0352 -0.2955  0.0702
  264PIPC   D3A 2817   2.098   4.221  12.080 -0.0743  0.0665  0.1965
  264PIPC   C4A 2818   2.299   4.143  12.498  0.2255 -0.1701 -0.2284
  264PIPC   C1B 2819   1.874   5.081  11.991  0.0034  0.0734 -0.0853
  264PIPC   C2B 2820   1.876   5.152  12.438  0.0546 -0.1759 -0.0897
  264PIPC   C3B 2821   1.999   5.404  12.698 -0.1115  0.2188  0.2092
  264PIPC   C4B 2822   2.203   5.769  12.502 -0.2879 -0.0228  0.0255
  265PIPC   NC3 2823   3.150   5.751  10.778  0.1003 -0.0692 -0.2376
  265PIPC   PO4 2824   3.414   5.629  11.092 -0.1208 -0.0257 -0.0021
  265PIPC   GL1 2825   3.174   5.586  11.431  0.0819 -0.1860  0.2894
  265PIPC   GL2 2826   3.056   5.659  11.628 -0.2245 -0.1273  0.0809
  265PIPC   C1A 2827   3.166   5.249  11.803 -0.2565 -0.0257 -0.2053
  265PIPC   D2A 2828   3.084   5.286  12.158 -0.0167  0.2741  0.0798
  265PIPC   D3A 2829   2.766   4.943  12.234  0.0956  0.2269  0.0648
  265PIPC   C4A 2830   2.382   4.969  12.076 -0.1044 -0.2066  0.2085
  265PIPC   C1B 2831   3.229   5.754  11.991  0.0218 -0.1753 -0.0851
  265PIPC   C2B 2832   3.246   5.618  12.463 -0.0894 -0.1415  0.1582
  265PIPC   C3B 2833   3.228   5.696  12.901  0.0585  0.1717  0.0266
  265PIPC   C4B 2834   3.338   5.728  13.281 -0.1678 -0.1086 -0.3652
  266PIPC   NC3 2835   1.349   5.683  11.140  0.0109  0.1347  0.1907
  266PIPC   PO4 2836   1.474   6.123  11.059 -0.1168 -0.1082 -0.0653
  266PIPC   GL1 2837   1.534   6.190  11.463  0.0383  0.0392 -0.1929
  266PIPC   GL2 2838   1.268   6.392  11.587 -0.0101  0.0827 -0.0082
  266PIPC   C1A 2839   1.886   6.170  11.639 -0.2349  0.0958 -0.1953
  266PIPC   D2A 2840   2.006   5.897  12.040  0.0478  0.2731  0.0987
  266PIPC   D3A 2841   2.241   5.431  12.131 -0.0391 -0.1868 -0.2609
  266PIPC   C4A 2842   2.449   5.301  12.457  0.1152 -0.0095 -0.4252
  266PIPC   C1B 2843   1.369   6.487  12.032 -0.1968 -0.2164  0.4070
  266PIPC   C2B 2844   1.389   6.673  12.404  0.1780 -0.2420 -0.1091
  266PIPC   C3B 2845   1.473   6.659  12.879  0.1621 -0.0787 -0.1226
  266PIPC   C4B 2846   1.422   6.566  13.306 -0.0788 -0.1684 -0.1212
  267PIPC   NC3 2847   2.498  -0.014  11.037 -0.0568  0.0317 -0.1612
  267PIPC   PO4 2848   2.414   0.477  11.218 -0.1358  0.2800 -0.3913
  267PIPC   GL1 2849   2.192   0.583  11.638 -0.2309  0.0070  0.0536
  267PIPC   GL2 2850   2.011   0.309  11.769 -0.0625 -0.1382  0.1252
  267PIPC   C1A 2851   2.149   0.727  12.065  0.0306  0.0380  0.1143
  267PIPC   D2A 2852   2.286   0.935  12.470  0.1255  0.0981 -0.1993
  267PIPC   D3A 2853   2.643   0.877  12.720 -0.0175 -0.0556  0.0403
  267PIPC   C4A 2854   3.030   0.677  12.612 -0.0147 -0.0070  0.4354
  267PIPC   C1B 2855   1.780   0.364  12.031 -0.1337 -0.0040 -0.2692
  267PIPC   C2B 2856   1.501  -0.003  12.172 -0.0682  0.3317 -0.2318
  267PIPC   C3B 2857   1.405  -0.254  12.507 -0.0407 -0.1473 -0.0605
  267PIPC   C4B 2858   1.308  -0.324  12.923 -0.0131  0.0426 -0.3034
  268PIPC   NC3 2859   0.783   1.141  11.227 -0.2042 -0.1634 -0.2314
  268PIPC   PO4 2860   0.721   0.752  11.104  0.1442  0.1594  0.0053
  268PIPC   GL1 2861   0.631   0.721  11.575 -0.3741 -0.1728  0.1152
  268PIPC   GL2 2862   0.668   0.991  11.776 -0.3485  0.0334  0.2671
  268PIPC   C1A 2863   0.828   0.565  11.945  0.1231 -0.3610  0.1645
  268PIPC   D2A 2864   0.812   0.423  12.371 -0.1978  0.1029  0.0717
  268PIPC   D3A 2865   0.997   0.162  12.310 -0.2393 -0.1775  0.1143
  268PIPC   C4A 2866   1.347   0.265  12.583 -0.1770  0.0267  0.1242
  268PIPC   C1B 2867   0.672   0.954  12.234 -0.0790 -0.2269  0.1361
  268PIPC   C2B 2868   0.746   1.086  12.604 -0.0609 -0.1561 -0.2238
  268PIPC   C3B 2869   0.994   1.128  12.879  0.1188 -0.1032 -0.1449
  268PIPC   C4B 2870   1.019   1.243  13.234 -0.0732  0.2007 -0.0185
  269PIPC   NC3 2871   2.663   1.613   9.315 -0.0390 -0.1605 -0.0693
  269PIPC   PO4 2872   2.775   1.604   8.982 -0.1260 -0.0501  0.0821
  269PIPC   GL1 2873   2.923   1.997   9.117  0.2900  0.1996 -0.0877
  269PIPC   GL2 2874   3.146   2.049   9.032 -0.0237 -0.1146 -0.1811
  269PIPC   C1A 2875   3.079   2.095   9.523 -0.0452 -0.3950  0.0605
  269PIPC   D2A 2876   2.980   2.007   9.922  0.1314  0.1326  0.0170
  269PIPC   D3A 2877   2.887   2.500   9.816  0.1387  0.2767 -0.0636
  269PIPC   C4A 2878   3.252   2.644   9.690  0.2999  0.0252  0.3025
  269PIPC   C1B 2879   3.476   2.294   9.280 -0.4112  0.0016 -0.2171
  269PIPC   C2B 2880   3.714   2.389   8.999  0.1811  0.2561  0.0382
  269PIPC   C3B 2881   4.139   2.463   8.704  0.2032  0.0328  0.0864
  269PIPC   C4B 2882   4.211   2.743   8.462 -0.3362  0.1537 -0.1816
  270PIPC   NC3 2883   5.660   4.007  11.127  0.2711 -0.1314 -0.3263
  270PIPC   PO4 2884   5.663   4.428  11.212 -0.3573 -0.1737  0.2245
  270PIPC   GL1 2885   5.592   4.458  11.507  0.5371 -0.2737 -0.2999
  270PIPC   GL2 2886   5.547   4.141  11.613  0.1323  0.3141 -0.2526
  270PIPC   C1A 2887   5.682   4.516  12.003  0.2123 -0.0091  0.0143
  270PIPC   D2A 2888   5.409   4.336  12.345  0.1884  0.1859  0.1969
  270PIPC   D3A 2889   5.231   4.501  12.700 -0.0762 -0.1030  0.2368
  270PIPC   C4A 2890   5.162   4.898  13.001  0.4326  0.0107  0.1014
  270PIPC   C1B 2891   5.161   3.882  11.595  0.0439  0.0313  0.0133
  270PIPC   C2B 2892   4.752   3.775  11.844 -0.2417 -0.1261  0.0951
  270PIPC   C3B 2893   4.579   3.453  12.052 -0.4391 -0.2160  0.1164
  270PIPC   C4B 2894   4.605   2.994  12.073 -0.1036  0.0152 -0.1915
  271PIPC   NC3 2895   2.398   5.813  10.070  0.0382  0.1391  0.1007
  271PIPC   PO4 2896   2.414   5.985  10.451  0.3014  0.0988 -0.1786
  271PIPC   GL1 2897   2.146   5.964  10.835  0.2625  0.0014 -0.2474
  271PIPC   GL2 2898   2.079   6.043  11.223  0.1773  0.0450  0.0732
  271PIPC   C1A 2899   2.003   5.568  11.129 -0.1058 -0.1520 -0.2916
  271PIPC   D2A 2900   1.986   5.482  11.597 -0.2372 -0.0457  0.0933
  271PIPC   D3A 2901   1.545   5.705  11.642 -0.0079 -0.1474 -0.3512
  271PIPC   C4A 2902   1.182   5.577  11.989 -0.1677 -0.0718  0.1462
  271PIPC   C1B 2903   2.367   6.109  11.578  0.0923  0.1576 -0.0309
  271PIPC   C2B 2904   2.440   6.216  12.041  0.0195 -0.0201 -0.2520
  271PIPC   C3B 2905   2.456   6.277  12.470  0.0829 -0.2158 -0.1540
  271PIPC   C4B 2906   2.285   6.185  12.915 -0.0407 -0.0349  0.0354
  272PIPC   NC3 2907   6.606   5.223   8.526  0.1412 -0.4242  0.2520
  272PIPC   PO4 2908   6.776   5.276   8.105 -0.0470  0.2711 -0.2854
  272PIPC   GL1 2909   6.896   5.341   7.671  0.0879  0.3039 -0.1717
  272PIPC   GL2 2910   6.832   5.540   7.506  0.0042 -0.0661  0.0427
  272PIPC   C1A 2911   6.962   5.024   7.250 -0.0268  0.0210 -0.1329
  272PIPC   D2A 2912   7.102   4.783   6.975 -0.1565  0.0760 -0.0034
  272PIPC   D3A 2913   6.804   4.516   6.884 -0.0394 -0.2410 -0.3935
  272PIPC   C4A 2914   6.868   4.142   6.705  0.1139 -0.1102  0.0090
  272PIPC   C1B 2915   6.966   5.460   7.000 -0.3453  0.0430  0.0595
  272PIPC   C2B 2916   6.896   5.502   6.583  0.0989  0.0534  0.2879
  272PIPC   C3B 2917   6.840   5.613   6.188  0.2247 -0.1950 -0.1969
  272PIPC   C4B 2918   6.599   5.867   5.919 -0.0334 -0.0309 -0.0930
  273PAPC   NC3 2919   5.708   0.721  15.374  0.3400  0.0467  0.0761
  273PAPC   PO4 2920   6.166   0.624  15.279  0.1997  0.0333 -0.0551
  273PAPC   GL1 2921   5.914   0.614  14.931 -0.0215  0.1285 -0.1897
  273PAPC   GL2 2922   5.615   0.772  14.758 -0.1630 -0.2949 -0.1784
  273PAPC   D1A 2923   6.043   0.428  14.597  0.0907 -0.2507  0.1859
  273PAPC   D2A 2924   5.940   0.037  14.721  0.1606  0.0553  0.1392
  273PAPC   D3A 2925   6.137  -0.067  14.341 -0.2298  0.0628 -0.0323
  273PAPC   D4A 2926   6.538  -0.338  14.293  0.2669  0.2057  0.1064
  273PAPC   C5A 2927   6.669  -0.390  13.855  0.3636 -0.0123  0.0245
  273PAPC   C1B 2928   5.580   0.916  14.408  0.3121 -0.1213 -0.1284
  273PAPC   C2B 2929   5.465   0.926  13.980 -0.0416  0.0161  0.3143
  273PAPC   C3B 2930   5.341   0.661  13.655 -0.1428 -0.1597  0.1193
  273PAPC   C4B 2931   5.043   0.433  13.397  0.2555 -0.1799  0.0711
  274PAPC   NC3 2932   2.144   3.746  14.663 -0.1239  0.1791 -0.2318
  274PAPC   PO4 2933   1.898   3.548  14.583  0.1596 -0.0578 -0.0485
  274PAPC   GL1 2934   2.031   3.231  14.295 -0.0961 -0.0887 -0.0981
  274PAPC   GL2 2935   2.341   2.977  14.232  0.1343  0.0197  0.0812
  274PAPC   D1A 2936   1.826   3.334  13.990 -0.2179  0.2460  0.4686
  274PAPC   D2A 2937   1.789   3.327  13.501 -0.0595 -0.0657  0.1040
  274PAPC   D3A 2938   1.606   3.713  13.280 -0.3756  0.1696 -0.1635
  274PAPC   D4A 2939   1.695   3.647  12.910 -0.0528 -0.0489  0.0374
  274PAPC   C5A 2940   1.810   3.241  12.718 -0.1435  0.0955 -0.0206
  274PAPC   C1B 2941   2.010   2.915  13.890  0.0418  0.0639  0.2823
  274PAPC   C2B 2942   1.884   2.870  13.579  0.1958  0.1835  0.0111
  274PAPC   C3B 2943   1.542   3.014  13.157  0.1132  0.4481  0.2125
  274PAPC   C4B 2944   1.480   2.912  12.668  0.0649  0.2827 -0.1425
  275PAPC   NC3 2945   3.021   4.725  14.964 -0.2932 -0.0177  0.2395
  275PAPC   PO4 2946   3.537   4.953  15.048  0.1404 -0.1553  0.2895
  275PAPC   GL1 2947   3.408   5.077  14.667 -0.0896  0.0347  0.0629
  275PAPC   GL2 2948   3.631   5.144  14.509  0.2889 -0.0080 -0.3791
  275PAPC   D1A 2949   3.036   5.058  14.446 -0.1331 -0.0923  0.1388
  275PAPC   D2A 2950   3.165   4.850  14.021  0.1696 -0.0222 -0.0627
  275PAPC   D3A 2951   3.433   5.093  13.791  0.0676  0.0799  0.0156
  275PAPC   D4A 2952   3.297   5.302  14.153 -0.1994  0.0388 -0.2683
  275PAPC   C5A 2953   3.380   5.654  14.155  0.1952 -0.0351  0.2478
  275PAPC   C1B 2954   3.704   4.872  14.181 -0.0773  0.2215 -0.1356
  275PAPC   C2B 2955   3.832   4.788  13.769  0.2398 -0.0136  0.0984
  275PAPC   C3B 2956   3.916   4.776  13.315  0.2277  0.3037 -0.4852
  275PAPC   C4B 2957   3.751   4.943  12.898 -0.1784  0.0098 -0.0446
  276PAPC   NC3 2958   3.794   4.221  15.339  0.1640 -0.1379 -0.2543
  276PAPC   PO4 2959   3.485   4.006  15.063  0.2413  0.0034  0.0503
  276PAPC   GL1 2960   3.507   4.060  14.554 -0.0093 -0.3037 -0.2121
  276PAPC   GL2 2961   3.432   3.846  14.503  0.1293 -0.3812 -0.1416
  276PAPC   D1A 2962   3.896   4.100  14.303  0.1080 -0.0561 -0.0613
  276PAPC   D2A 2963   4.229   4.224  14.433  0.0858 -0.1145  0.0354
  276PAPC   D3A 2964   4.541   4.000  14.322  0.2688 -0.0391 -0.1990
  276PAPC   D4A 2965   4.254   3.994  13.915  0.0395  0.1319  0.0038
  276PAPC   C5A 2966   4.456   4.056  13.467  0.3704  0.0087 -0.1105
  276PAPC   C1B 2967   3.622   3.766  14.053  0.3690 -0.1121 -0.0029
  276PAPC   C2B 2968   3.801   3.798  13.669  0.1349 -0.0548  0.0768
  276PAPC   C3B 2969   4.047   3.902  13.225  0.2136 -0.0053 -0.0326
  276PAPC   C4B 2970   3.943   3.681  12.907 -0.2334 -0.1908  0.1713
  277PAPC   NC3 2971   6.573   4.446  15.537 -0.2855  0.2521  0.2915
  277PAPC   PO4 2972   6.133   4.675  15.658 -0.0252  0.0984  0.1965
  277PAPC   GL1 2973   5.936   4.579  15.309 -0.2346 -0.2749 -0.0739
  277PAPC   GL2 2974   5.734   4.747  15.160 -0.0720  0.0465  0.0547
  277PAPC   D1A 2975   6.066   4.296  15.024  0.2299  0.2502 -0.0946
  277PAPC   D2A 2976   6.265   4.571  14.659  0.0396 -0.0046 -0.1231
  277PAPC   D3A 2977   6.584   4.727  14.866  0.0794  0.1162  0.3599
  277PAPC   D4A 2978   6.642   5.208  14.950  0.3401 -0.1629  0.0947
  277PAPC   C5A 2979   7.021   5.232  14.955 -0.2081  0.0117  0.0832
  277PAPC   C1B 2980   5.749   4.628  14.737  0.2575 -0.0584  0.3155
  277PAPC   C2B 2981   5.730   4.589  14.310 -0.2059  0.0857  0.0206
  277PAPC   C3B 2982   5.682   4.561  13.835 -0.1202 -0.2625 -0.0132
  277PAPC   C4B 2983   6.044   4.604  13.618 -0.3144  0.5016  0.0215
  278PAPC   NC3 2984   3.980   1.995  14.983 -0.2013  0.2043 -0.1614
  278PAPC   PO4 2985   3.611   1.760  14.818 -0.0284 -0.0896  0.0416
  278PAPC   GL1 2986   3.680   1.992  14.479  0.2189  0.0006  0.2897
  278PAPC   GL2 2987   3.854   2.159  14.547  0.1734  0.2104  0.2792
  278PAPC   D1A 2988   3.809   1.946  13.956 -0.0132 -0.0932 -0.0395
  278PAPC   D2A 2989   4.125   1.744  13.719  0.3040 -0.0806  0.0016
  278PAPC   D3A 2990   3.835   1.922  13.413  0.2550 -0.2566  0.1825
  278PAPC   D4A 2991   4.189   1.910  13.169 -0.0379  0.0349  0.1623
  278PAPC   C5A 2992   4.200   1.888  12.720 -0.2072  0.1741 -0.2176
  278PAPC   C1B 2993   4.105   2.287  14.190  0.0881  0.0470  0.1854
  278PAPC   C2B 2994   4.131   2.216  13.689  0.3408 -0.2189 -0.0650
  278PAPC   C3B 2995   4.086   2.394  13.282  0.0164  0.0003 -0.0543
  278PAPC   C4B 2996   4.084   2.341  12.851  0.3909  0.0409  0.2916
  279PAPC   NC3 2997   2.283   5.240  15.396  0.1828 -0.0156  0.0905
  279PAPC   PO4 2998   2.506   5.135  15.109  0.2616  0.0764 -0.0313
  279PAPC   GL1 2999   2.117   5.245  14.884 -0.1016  0.3926 -0.2645
  279PAPC   GL2 3000   2.235   5.130  14.530  0.1031 -0.0958  0.1142
  279PAPC   D1A 3001   1.927   5.497  14.581 -0.0917 -0.1340 -0.0463
  279PAPC   D2A 3002   1.849   5.219  14.272 -0.0606 -0.0030  0.0427
  279PAPC   D3A 3003   1.884   5.434  13.986  0.0185 -0.2113 -0.3336
  279PAPC   D4A 3004   2.255   5.428  13.989  0.1390 -0.2757  0.2976
  279PAPC   C5A 3005   2.321   5.656  14.275 -0.2130  0.2243  0.3364
  279PAPC   C1B 3006   2.572   5.137  14.250 -0.0467  0.1184 -0.0586
  279PAPC   C2B 3007   2.770   5.124  13.888  0.3738  0.1598  0.1160
  279PAPC   C3B 3008   3.018   5.196  13.459 -0.0778 -0.1466 -0.3577
  279PAPC   C4B 3009   3.033   5.253  13.080 -0.4872  0.3661 -0.2098
  280PAPC   NC3 3010   1.083   3.457  10.739  0.0559  0.0510  0.1229
  280PAPC   PO4 3011   0.759   3.282  10.972  0.2381 -0.4449  0.0080
  280PAPC   GL1 3012   0.722   3.022  11.325 -0.2667 -0.0629  0.1657
  280PAPC   GL2 3013   0.926   3.232  11.523 -0.0887  0.1197 -0.3389
  280PAPC   D1A 3014   0.757   2.676  11.523  0.0172 -0.2845 -0.1442
  280PAPC   D2A 3015   0.492   2.818  11.903 -0.0389  0.0938 -0.2648
  280PAPC   D3A 3016   0.307   2.463  12.016  0.1150  0.1721 -0.1111
  280PAPC   D4A 3017   0.548   2.250  11.742  0.0797  0.0071  0.0358
  280PAPC   C5A 3018   0.782   1.835  11.853  0.1740  0.2324 -0.0280
  280PAPC   C1B 3019   0.640   3.359  12.008  0.0888  0.0504  0.1412
  280PAPC   C2B 3020   0.813   3.540  12.318 -0.1763  0.0057 -0.0839
  280PAPC   C3B 3021   0.891   3.857  12.329  0.0303  0.1658  0.1770
  280PAPC   C4B 3022   1.203   4.137  12.442 -0.1208  0.0802  0.0861
  281PAPC   NC3 3023   4.895   1.942  10.103 -0.2290  0.0358 -0.0781
  281PAPC   PO4 3024   5.285   1.827  10.381 -0.0930  0.2232  0.0724
  281PAPC   GL1 3025   5.029   1.983  10.694 -0.1285  0.0056  0.2621
  281PAPC   GL2 3026   4.818   1.782  10.553 -0.3611 -0.1971  0.2155
  281PAPC   D1A 3027   4.871   2.177  11.017  0.0371 -0.0876 -0.0525
  281PAPC   D2A 3028   4.718   2.482  10.860  0.1807 -0.3103  0.1598
  281PAPC   D3A 3029   4.591   2.260  10.439  0.1021  0.3142 -0.1133
  281PAPC   D4A 3030   4.340   2.154  10.927  0.0171 -0.0127  0.0666
  281PAPC   C5A 3031   3.943   2.016  10.852  0.0124 -0.2550  0.2026
  281PAPC   C1B 3032   4.615   1.716  10.907  0.1565  0.3816  0.1241
  281PAPC   C2B 3033   4.551   1.882  11.430 -0.1387  0.3309  0.2435
  281PAPC   C3B 3034   4.368   1.862  11.841  0.0933  0.0857  0.0856
  281PAPC   C4B 3035   4.404   2.107  12.209 -0.3953  0.2347  0.3400
  282PAPC   NC3 3036   0.739   4.032  11.417  0.1817  0.0822  0.1178
  282PAPC   PO4 3037   0.909   3.715  11.123  0.1519 -0.2442 -0.2662
  282PAPC   GL1 3038   1.096   3.758  11.641 -0.3021 -0.1420  0.1944
  282PAPC   GL2 3039   1.024   4.053  11.836 -0.2803 -0.1234 -0.1318
  282PAPC   D1A 3040   1.275   3.661  12.058  0.1303  0.3633 -0.2218
  282PAPC   D2A 3041   1.279   3.337  11.882 -0.3220  0.2086  0.1179
  282PAPC   D3A 3042   0.953   3.033  12.044  0.0488 -0.0258  0.1495
  282PAPC   D4A 3043   1.142   3.161  12.473  0.0355 -0.4258  0.1925
  282PAPC   C5A 3044   1.353   3.647  12.525  0.1555  0.0203 -0.0271
  282PAPC   C1B 3045   1.050   4.385  12.007  0.0292 -0.1741 -0.0785
  282PAPC   C2B 3046   1.147   4.679  12.367 -0.1221  0.5335 -0.1194
  282PAPC   C3B 3047   1.154   4.691  12.799 -0.1134 -0.4511  0.1868
  282PAPC   C4B 3048   1.276   4.948  13.221  0.0856  0.0889  0.3152
  283PAPC   NC3 3049   6.434   3.799  11.626  0.0594  0.2378 -0.0125
  283PAPC   PO4 3050   6.565   3.441  11.555  0.0604  0.0054  0.1013
  283PAPC   GL1 3051   6.446   3.395  11.962  0.3413 -0.1245  0.2181
  283PAPC   GL2 3052   6.674   3.116  12.060 -0.2180  0.2413 -0.1782
  283PAPC   D1A 3053   6.103   3.227  12.053 -0.1051  0.1476 -0.2396
  283PAPC   D2A 3054   6.240   3.252  12.449  0.1359  0.0133  0.0300
  283PAPC   D3A 3055   6.555   3.136  12.580  0.2542  0.1051  0.1276
  283PAPC   D4A 3056   6.378   2.901  12.943  0.0961  0.1615 -0.3233
  283PAPC   C5A 3057   6.018   3.169  13.201  0.0320 -0.0638  0.0871
  283PAPC   C1B 3058   7.026   3.126  12.335 -0.1730 -0.4276  0.2223
  283PAPC   C2B 3059   7.306   3.032  12.733  0.2417 -0.1249  0.0555
  283PAPC   C3B 3060   7.359   2.940  13.098  0.0388 -0.1094  0.1002
  283PAPC   C4B 3061   7.569   2.981  13.465  0.0715 -0.0690  0.4156
  284PAPC   NC3 3062   3.337   7.035  10.887  0.0092  0.0847  0.2561
  284PAPC   PO4 3063   3.501   6.656  10.841 -0.2315  0.2294 -0.2753
  284PAPC   GL1 3064   3.326   6.490  11.356  0.0017  0.1204  0.0481
  284PAPC   GL2 3065   3.154   6.728  11.632 -0.1941 -0.1169  0.2568
  284PAPC   D1A 3066   3.576   6.365  11.681 -0.0258 -0.1986  0.1674
  284PAPC   D2A 3067   3.495   5.949  11.582  0.0057  0.0746 -0.0251
  284PAPC   D3A 3068   3.839   5.983  11.883 -0.0650  0.1886  0.1486
  284PAPC   D4A 3069   3.695   6.313  12.156  0.1203  0.0307 -0.2622
  284PAPC   C5A 3070   3.395   6.198  12.510  0.0364 -0.1303 -0.0459
  284PAPC   C1B 3071   2.849   7.053  11.882 -0.2126  0.0264 -0.2577
  284PAPC   C2B 3072   2.604   7.167  12.261 -0.3491 -0.1530 -0.1000
  284PAPC   C3B 3073   2.438   7.220  12.672 -0.1664  0.3121  0.0997
  284PAPC   C4B 3074   2.156   7.210  13.002  0.2152  0.0021 -0.1478
  285PAPC   NC3 3075   4.800   1.105   9.793 -0.0830 -0.0557 -0.0584
  285PAPC   PO4 3076   4.317   1.211   9.790 -0.0080  0.2568  0.1912
  285PAPC   GL1 3077   4.491   1.462   9.425  0.1337  0.4363 -0.1412
  285PAPC   GL2 3078   4.598   1.545   9.223 -0.1667  0.1287 -0.0166
  285PAPC   D1A 3079   4.579   1.910   9.546  0.0851 -0.0767 -0.1455
  285PAPC   D2A 3080   4.307   2.005   9.644 -0.3193 -0.0026 -0.0830
  285PAPC   D3A 3081   4.105   1.650   9.854  0.1994 -0.1194 -0.2402
  285PAPC   D4A 3082   4.144   1.539  10.232 -0.4347  0.2467  0.1653
  285PAPC   C5A 3083   4.246   1.718  10.564  0.0264  0.1081  0.0261
  285PAPC   C1B 3084   4.303   1.409   8.859 -0.1365  0.0166 -0.1087
  285PAPC   C2B 3085   3.963   1.517   8.705  0.2924 -0.3439  0.1360
  285PAPC   C3B 3086   3.660   1.602   8.377 -0.1201  0.2644 -0.2637
  285PAPC   C4B 3087   3.626   1.980   8.092 -0.2489 -0.1193  0.0572
  286PAPC   NC3 3088   1.855   2.495  10.010  0.0528 -0.0859  0.1118
  286PAPC   PO4 3089   2.019   2.203  10.252 -0.1260  0.0042  0.1620
  286PAPC   GL1 3090   2.242   2.382  10.644  0.0061 -0.2273 -0.1831
  286PAPC   GL2 3091   2.165   2.795  10.807  0.0337  0.2578 -0.1186
  286PAPC   D1A 3092   2.605   2.723  10.644 -0.0805 -0.0341 -0.1067
  286PAPC   D2A 3093   2.602   3.186  10.772  0.1371  0.1493  0.1190
  286PAPC   D3A 3094   2.636   2.921  11.179  0.1311 -0.1393 -0.1151
  286PAPC   D4A 3095   2.119   3.077  11.207  0.0679  0.0686  0.1608
  286PAPC   C5A 3096   2.079   3.217  11.629 -0.0148 -0.3674  0.0573
  286PAPC   C1B 3097   2.391   2.488  11.085  0.3600 -0.0475  0.0665
  286PAPC   C2B 3098   2.228   2.714  11.497 -0.2007 -0.5339 -0.0501
  286PAPC   C3B 3099   2.203   2.840  11.904 -0.3298 -0.0321 -0.1030
  286PAPC   C4B 3100   2.022   2.950  12.405 -0.2952 -0.2520 -0.0912
  287POPC   NC3 3101   0.294   1.673  15.374 -0.1026 -0.1521  0.4746
  287POPC   PO4 3102   0.371   1.335  15.302 -0.2152  0.2460 -0.0312
  287POPC   GL1 3103   0.373   1.149  14.865  0.0433  0.1142  0.3184
  287POPC   GL2 3104   0.102   0.948  14.649 -0.1568  0.2179  0.1134
  287POPC   C1A 3105   0.476   1.135  14.346 -0.0868  0.1594 -0.1869
  287POPC   D2A 3106   0.075   1.096  14.068 -0.4058  0.0596 -0.0548
  287POPC   C3A 3107   0.085   1.061  13.591 -0.0069 -0.3892  0.2781
  287POPC   C4A 3108   0.328   0.840  13.222  0.0082 -0.0965 -0.0324
  287POPC   C1B 3109  -0.263   0.962  14.429 -0.0614  0.0105 -0.0415
  287POPC   C2B 3110  -0.408   1.042  13.920 -0.3158  0.2332  0.2930
  287POPC   C3B 3111  -0.345   1.270  13.529 -0.0367 -0.0257 -0.0747
  287POPC   C4B 3112  -0.470   1.586  13.249  0.0230  0.2848  0.0843
  288POPC   NC3 3113   2.177   1.673  14.997  0.0733  0.1435  0.1602
  288POPC   PO4 3114   1.998   1.722  14.644  0.0596 -0.0030 -0.0628
  288POPC   GL1 3115   1.772   1.933  14.466  0.0311 -0.1324 -0.0229
  288POPC   GL2 3116   1.557   2.107  14.506 -0.0254 -0.0127 -0.1492
  288POPC   C1A 3117   1.770   2.034  14.007  0.1902 -0.0822  0.1596
  288POPC   D2A 3118   1.882   2.149  13.545  0.2633  0.2320 -0.1299
  288POPC   C3A 3119   1.729   2.428  13.347 -0.2365  0.1111 -0.3786
  288POPC   C4A 3120   1.329   2.571  13.105  0.0863  0.0571 -0.1200
  288POPC   C1B 3121   1.327   2.258  14.182  0.2359  0.0617  0.3473
  288POPC   C2B 3122   1.239   2.207  13.790 -0.1168  0.1736  0.1027
  288POPC   C3B 3123   1.445   2.016  13.484  0.0985 -0.0083  0.1884
  288POPC   C4B 3124   1.592   2.028  13.091 -0.0103 -0.0961  0.1280
  289POPC   NC3 3125   0.837   6.374  15.663  0.0062 -0.1580  0.2431
  289POPC   PO4 3126   0.992   6.099  15.328  0.2036 -0.0443 -0.1252
  289POPC   GL1 3127   1.165   6.089  14.876  0.0232  0.0452  0.4069
  289POPC   GL2 3128   1.305   6.462  14.857  0.0883  0.4215  0.2995
  289POPC   C1A 3129   0.998   5.890  14.511  0.0224 -0.1149  0.0443
  289POPC   D2A 3130   0.926   5.754  14.014 -0.0017  0.4284 -0.0642
  289POPC   C3A 3131   0.609   5.740  13.690  0.0261 -0.1823 -0.0977
  289POPC   C4A 3132   0.464   5.689  13.326  0.2750  0.1607  0.2689
  289POPC   C1B 3133   1.236   6.807  14.662 -0.2133  0.2325 -0.1870
  289POPC   C2B 3134   1.210   6.949  14.273 -0.2676  0.3736  0.0699
  289POPC   C3B 3135   1.309   6.771  13.858  0.3344  0.2183 -0.1282
  289POPC   C4B 3136   0.976   6.564  13.528 -0.2854 -0.0400  0.1023
  290POPC   NC3 3137   0.262   7.753  15.343 -0.2564 -0.0530  0.1366
  290POPC   PO4 3138   0.636   7.549  15.106  0.0440  0.2344  0.1527
  290POPC   GL1 3139   0.644   7.284  14.745  0.1552  0.2115  0.4195
  290POPC   GL2 3140   0.771   7.309  14.469  0.0348  0.0929  0.1008
  290POPC   C1A 3141   0.742   6.854  14.616  0.1920  0.2552  0.0582
  290POPC   D2A 3142   0.877   6.402  14.588 -0.2127 -0.1306 -0.0887
  290POPC   C3A 3143   0.851   6.217  14.150  0.1311 -0.1217  0.1040
  290POPC   C4A 3144   0.817   6.159  13.773 -0.2252 -0.0208  0.0703
  290POPC   C1B 3145   0.666   7.213  14.186 -0.1383 -0.1341  0.1807
  290POPC   C2B 3146   0.795   7.022  13.708  0.1610  0.0599  0.1168
  290POPC   C3B 3147   1.187   7.074  13.434  0.2047 -0.1791 -0.0675
  290POPC   C4B 3148   1.556   7.309  13.384 -0.1352  0.1978  0.0958
  291POPC   NC3 3149   5.445   5.356  15.559 -0.0967 -0.1604  0.0441
  291POPC   PO4 3150   5.385   5.189  15.244  0.0170  0.1423 -0.0081
  291POPC   GL1 3151   5.162   5.190  14.964  0.0180 -0.3773 -0.0993
  291POPC   GL2 3152   4.957   5.051  15.073  0.1003 -0.0025  0.1844
  291POPC   C1A 3153   5.105   5.163  14.424 -0.2118  0.0756  0.1202
  291POPC   D2A 3154   5.136   4.950  14.053  0.0016  0.0354  0.2205
  291POPC   C3A 3155   5.125   5.089  13.615  0.0768  0.1119 -0.3572
  291POPC   C4A 3156   5.416   5.217  13.229  0.1209 -0.1513 -0.1358
  291POPC   C1B 3157   5.140   4.758  14.762  0.0511 -0.1936 -0.0424
  291POPC   C2B 3158   5.261   4.648  14.371 -0.0570 -0.1259  0.0123
  291POPC   C3B 3159   5.257   4.439  13.963  0.2411  0.0672 -0.0469
  291POPC   C4B 3160   5.257   4.291  13.637 -0.3893  0.2874 -0.0203
  292POPC   NC3 3161   4.269   6.715  15.326 -0.1381  0.1781  0.1614
  292POPC   PO4 3162   4.386   6.511  15.057 -0.1275 -0.3073  0.0786
  292POPC   GL1 3163   4.629   6.584  14.718  0.1078 -0.4575 -0.2114
  292POPC   GL2 3164   4.949   6.729  14.876  0.0870 -0.2227  0.3926
  292POPC   C1A 3165   4.891   6.593  14.277 -0.1737  0.1799 -0.2587
  292POPC   D2A 3166   5.103   6.591  13.946 -0.0104 -0.2689  0.2543
  292POPC   C3A 3167   5.075   6.210  13.664  0.1280 -0.1038 -0.2013
  292POPC   C4A 3168   4.972   6.047  13.400 -0.1638 -0.1461 -0.2247
  292POPC   C1B 3169   5.234   6.883  14.557 -0.2198 -0.0259  0.0104
  292POPC   C2B 3170   5.604   6.785  14.351 -0.0980  0.0782  0.1566
  292POPC   C3B 3171   5.754   6.722  13.917  0.2643  0.3157 -0.4872
  292POPC   C4B 3172   5.618   6.629  13.594 -0.0827  0.3435  0.0924
  293POPC   NC3 3173  -0.463   3.709  11.437 -0.1108 -0.1660  0.1480
  293POPC   PO4 3174  -0.243   4.045  11.627  0.1763  0.1684 -0.1810
  293POPC   GL1 3175   0.174   4.104  11.942 -0.3078  0.1998 -0.1142
  293POPC   GL2 3176   0.584   3.953  11.927 -0.3369 -0.1511 -0.0027
  293POPC   C1A 3177   0.477   4.316  12.306  0.1453 -0.1703 -0.0754
  293POPC   D2A 3178   0.755   4.270  12.600  0.0603 -0.2614 -0.1315
  293POPC   C3A 3179   0.881   4.066  12.832  0.1491  0.2828 -0.0202
  293POPC   C4A 3180   1.398   4.138  12.915 -0.1511  0.0566  0.1464
  293POPC   C1B 3181   0.359   3.799  12.316  0.1505 -0.2564  0.2220
  293POPC   C2B 3182   0.567   3.712  12.727 -0.1571 -0.0632  0.4262
  293POPC   C3B 3183   0.924   3.548  12.820 -0.1229  0.1421 -0.2959
  293POPC   C4B 3184   1.253   3.406  12.988 -0.1575 -0.1067  0.0223
  294POPC   NC3 3185   5.581   4.901  11.264 -0.1782  0.1062 -0.2447
  294POPC   PO4 3186   6.017   4.830  11.571 -0.0036  0.0271  0.1060
  294POPC   GL1 3187   5.990   4.903  12.021 -0.0229 -0.0427  0.1873
  294POPC   GL2 3188   6.252   4.691  12.031  0.1557 -0.3218 -0.1120
  294POPC   C1A 3189   5.829   4.767  12.386  0.1341 -0.0524  0.1989
  294POPC   D2A 3190   5.636   4.855  12.650 -0.1462 -0.1797  0.1220
  294POPC   C3A 3191   5.416   5.254  12.729  0.0255 -0.2621 -0.0044
  294POPC   C4A 3192   5.399   5.620  12.500 -0.0173  0.1470 -0.0895
  294POPC   C1B 3193   6.319   4.784  12.493  0.2281  0.4157 -0.0844
  294POPC   C2B 3194   6.065   4.832  12.881  0.2258 -0.2724 -0.4131
  294POPC   C3B 3195   5.804   4.748  13.191 -0.0904 -0.0187  0.2970
  294POPC   C4B 3196   5.405   4.728  13.481  0.0024 -0.0982 -0.1323
  295POPC   NC3 3197   4.903   3.763  10.607  0.1674  0.1025  0.0760
  295POPC   PO4 3198   5.374   3.742  10.739 -0.3953 -0.0478 -0.1188
  295POPC   GL1 3199   5.236   3.359  11.028 -0.1665 -0.0002 -0.2151
  295POPC   GL2 3200   4.923   3.271  10.890 -0.1777 -0.1067 -0.1905
  295POPC   C1A 3201   5.269   3.015  11.354 -0.0677  0.0056 -0.0691
  295POPC   D2A 3202   5.415   2.803  11.786 -0.0759  0.0559  0.1913
  295POPC   C3A 3203   5.545   3.017  12.079  0.1511  0.1568 -0.2277
  295POPC   C4A 3204   5.757   3.068  12.355  0.0462 -0.2050 -0.0242
  295POPC   C1B 3205   4.658   2.930  11.081 -0.1357 -0.0566  0.1240
  295POPC   C2B 3206   4.427   2.528  11.211 -0.1658  0.1502 -0.0148
  295POPC   C3B 3207   4.341   2.439  11.638  0.0477  0.0658 -0.4401
  295POPC   C4B 3208   4.046   2.358  11.905  0.0263 -0.3075 -0.1674
  296POPC   NC3 3209   1.866   0.629  11.208  0.0881 -0.0096 -0.2878
  296POPC   PO4 3210   1.660   0.309  11.410 -0.1678  0.1761 -0.1651
  296POPC   GL1 3211   1.679   0.724  11.666 -0.0148 -0.1116  0.3056
  296POPC   GL2 3212   1.976   1.015  11.489 -0.0264  0.1666  0.2093
  296POPC   C1A 3213   1.637   0.890  12.048 -0.2676 -0.0404 -0.1362
  296POPC   D2A 3214   1.771   0.803  12.411 -0.0780 -0.0134 -0.3304
  296POPC   C3A 3215   1.540   0.654  12.769 -0.0446 -0.0326 -0.0143
  296POPC   C4A 3216   1.175   0.713  12.983 -0.1508  0.3580  0.1144
  296POPC   C1B 3217   1.979   1.154  11.886 -0.0496  0.0288  0.4499
  296POPC   C2B 3218   2.011   1.275  12.260 -0.3519  0.0803  0.2999
  296POPC   C3B 3219   1.724   1.227  12.628 -0.1930 -0.1302  0.1127
  296POPC   C4B 3220   1.507   1.208  13.049  0.1816  0.1311  0.2057
  297POPC   NC3 3221   3.944   0.125  10.974  0.3338  0.1865 -0.0147
  297POPC   PO4 3222   4.262  -0.064  11.235 -0.1395  0.5274 -0.1272
  297POPC   GL1 3223   4.444   0.233  11.396  0.2636 -0.2221  0.0337
  297POPC   GL2 3224   4.370   0.194  11.700 -0.0744 -0.1245  0.5324
  297POPC   C1A 3225   4.505   0.602  11.544  0.1339 -0.4822 -0.1948
  297POPC   D2A 3226   4.530   0.762  11.934  0.1256 -0.1697  0.2404
  297POPC   C3A 3227   4.345   0.615  12.271  0.0420  0.0965  0.0460
  297POPC   C4A 3228   4.074   0.337  12.514  0.2053  0.1265 -0.1383
  297POPC   C1B 3229   4.154   0.342  11.916 -0.1916 -0.2338  0.2865
  297POPC   C2B 3230   3.764   0.599  12.101  0.4006  0.2181 -0.1114
  297POPC   C3B 3231   3.845   0.822  12.465 -0.1469 -0.0933 -0.3164
  297POPC   C4B 3232   3.897   1.025  12.868  0.3215  0.2065 -0.0089
  298POPC   NC3 3233   5.489   6.838  11.545 -0.0873  0.1091  0.1072
  298POPC   PO4 3234   5.804   7.109  11.485 -0.3491  0.0678 -0.1851
  298POPC   GL1 3235   5.929   7.296  11.852 -0.0041 -0.0473  0.1891
  298POPC   GL2 3236   5.692   7.084  11.977  0.1653 -0.1420  0.3357
  298POPC   C1A 3237   5.880   7.441  12.284  0.0436  0.1010 -0.1059
  298POPC   D2A 3238   5.801   7.209  12.668 -0.1120 -0.1985  0.2472
  298POPC   C3A 3239   5.849   6.938  12.926 -0.0634 -0.1531 -0.4226
  298POPC   C4A 3240   5.934   6.626  13.251  0.1492 -0.1164  0.0802
  298POPC   C1B 3241   5.455   6.988  12.342 -0.1156 -0.0179 -0.1083
  298POPC   C2B 3242   5.370   7.017  12.767  0.0867 -0.0598  0.2709
  298POPC   C3B 3243   5.439   7.100  13.244 -0.1382 -0.2937  0.0721
  298POPC   C4B 3244   5.720   7.135  13.598 -0.1024  0.4373 -0.3709
  299DPSM   NC3 3245   0.738   4.815  15.150  0.2068 -0.0184  0.2185
  299DPSM   PO4 3246   0.456   4.491  15.064  0.1086 -0.0761  0.0823
  299DPSM   AM1 3247   0.431   4.590  14.703  0.1288 -0.3728 -0.0620
  299DPSM   AM2 3248   0.787   4.646  14.678  0.2344  0.2774 -0.1470
  299DPSM   T1A 3249   0.260   4.499  14.323 -0.2650 -0.0234 -0.0728
  299DPSM   C2A 3250   0.041   4.541  13.928  0.1508 -0.1053  0.2847
  299DPSM   C3A 3251  -0.230   4.295  13.738 -0.0708 -0.2174  0.0458
  299DPSM   C1B 3252   0.737   4.787  14.307 -0.2812 -0.1185 -0.4227
  299DPSM   C2B 3253   0.518   4.853  13.891  0.0161  0.0143 -0.0487
  299DPSM   C3B 3254   0.351   4.650  13.529  0.2881 -0.2262 -0.0785
  299DPSM   C4B 3255  -0.020   4.635  13.382 -0.2028 -0.0300 -0.0407
  300DPSM   NC3 3256   4.440   7.640  15.415 -0.1681 -0.0775 -0.2388
  300DPSM   PO4 3257   4.151   7.254  15.340 -0.1437 -0.0698  0.0214
  300DPSM   AM1 3258   4.060   7.406  14.949  0.0466  0.4223 -0.1120
  300DPSM   AM2 3259   4.277   7.469  14.592 -0.1293  0.0871  0.0602
  300DPSM   T1A 3260   3.884   7.258  14.426 -0.2483  0.0050 -0.5431
  300DPSM   C2A 3261   3.726   6.917  14.169  0.2067  0.0233 -0.0331
  300DPSM   C3A 3262   3.627   6.871  13.684  0.0608  0.0548  0.0538
  300DPSM   C1B 3263   4.309   7.470  14.136  0.1921  0.0060 -0.3091
  300DPSM   C2B 3264   4.629   7.505  13.946 -0.2068  0.2965  0.2144
  300DPSM   C3B 3265   4.737   7.409  13.617  0.1443  0.1385 -0.2269
  300DPSM   C4B 3266   4.569   7.182  13.257  0.1423 -0.1662 -0.1253
  301DPSM   NC3 3267   2.735   3.121  14.651 -0.0468  0.3398  0.0300
  301DPSM   PO4 3268   2.558   3.490  14.560 -0.3325  0.1465 -0.0564
  301DPSM   AM1 3269   2.701   3.754  14.223  0.2502 -0.0895 -0.2210
  301DPSM   AM2 3270   2.937   4.002  14.461 -0.3678  0.0311 -0.1768
  301DPSM   T1A 3271   2.715   3.791  13.771 -0.1160  0.6156  0.2259
  301DPSM   C2A 3272   2.800   3.958  13.446 -0.2228 -0.1768 -0.1614
  301DPSM   C3A 3273   2.668   4.346  13.197  0.1198  0.1758 -0.1800
  301DPSM   C1B 3274   3.143   3.830  14.048 -0.1240 -0.3224  0.0780
  301DPSM   C2B 3275   3.240   3.790  13.697  0.1525 -0.0798 -0.1676
  301DPSM   C3B 3276   3.338   3.929  13.295  0.1263  0.0964 -0.0484
  301DPSM   C4B 3277   3.523   3.927  12.945  0.1044 -0.0042  0.0864
  302DPSM   NC3 3278   1.375   4.154  15.341  0.2649  0.0216 -0.1176
  302DPSM   PO4 3279   1.095   4.395  15.099 -0.1330  0.1181 -0.0804
  302DPSM   AM1 3280   1.054   4.081  14.743 -0.0582 -0.2635  0.1560
  302DPSM   AM2 3281   0.654   4.100  14.799 -0.0506  0.0147  0.1592
  302DPSM   T1A 3282   0.966   3.770  14.415 -0.0160  0.1583 -0.0201
  302DPSM   C2A 3283   0.791   3.913  13.996  0.1304 -0.2981  0.0012
  302DPSM   C3A 3284   0.744   4.029  13.637 -0.0540  0.1849  0.1177
  302DPSM   C1B 3285   0.777   4.288  14.364 -0.2229  0.0081  0.3013
  302DPSM   C2B 3286   0.646   4.387  13.978 -0.1353 -0.2291  0.1067
  302DPSM   C3B 3287   0.882   4.575  13.632  0.3286 -0.1326 -0.0587
  302DPSM   C4B 3288   0.786   4.886  13.400 -0.0982  0.0373 -0.2417
  303DPSM   NC3 3289   6.605   0.871  15.190 -0.0909 -0.1263  0.5362
  303DPSM   PO4 3290   6.997   0.981  15.341 -0.0186 -0.1826 -0.0519
  303DPSM   AM1 3291   6.976   0.927  14.936  0.1764 -0.1770  0.1784
  303DPSM   AM2 3292   7.141   1.186  14.832  0.0324  0.2089  0.1731
  303DPSM   T1A 3293   6.653   0.761  14.747  0.1005 -0.3330 -0.0503
  303DPSM   C2A 3294   6.410   0.753  14.425  0.3796 -0.1367  0.1033
  303DPSM   C3A 3295   5.960   0.789  14.150  0.1382  0.2066 -0.1930
  303DPSM   C1B 3296   6.851   1.522  14.632  0.0953  0.0886 -0.0044
  303DPSM   C2B 3297   6.842   1.839  14.560  0.0078  0.1147 -0.1636
  303DPSM   C3B 3298   7.011   2.256  14.586  0.0176 -0.2820  0.2424
  303DPSM   C4B 3299   7.361   2.470  14.412 -0.2993  0.1931 -0.0128
  304DPSM   NC3 3300   4.723   0.963  14.839 -0.0340 -0.0874 -0.0418
  304DPSM   PO4 3301   4.502   0.611  15.028 -0.1924 -0.1378  0.2522
  304DPSM   AM1 3302   4.519   0.489  14.565 -0.1003  0.0812 -0.0979
  304DPSM   AM2 3303   4.269   0.780  14.561  0.2153  0.0327 -0.1553
  304DPSM   T1A 3304   4.559   0.480  14.138  0.2880  0.2944  0.1344
  304DPSM   C2A 3305   4.587   0.490  13.666 -0.3116 -0.2310 -0.0818
  304DPSM   C3A 3306   4.578   0.303  13.297 -0.0759 -0.2217 -0.0727
  304DPSM   C1B 3307   3.959   0.614  14.204 -0.0104 -0.0274 -0.0880
  304DPSM   C2B 3308   3.805   0.166  14.028  0.0240 -0.0672  0.0588
  304DPSM   C3B 3309   3.909  -0.136  13.832  0.1769  0.1484 -0.1269
  304DPSM   C4B 3310   4.243  -0.016  13.604 -0.1900 -0.2924 -0.2656
  305DPSM   NC3 3311   7.717   3.936  15.160 -0.1243  0.1977  0.0827
  305DPSM   PO4 3312   7.697   3.484  15.168  0.0319  0.0299  0.0328
  305DPSM   AM1 3313   7.527   3.371  14.734 -0.1022 -0.1820  0.3789
  305DPSM   AM2 3314   7.129   3.288  14.739 -0.2096 -0.0823  0.4516
  305DPSM   T1A 3315   7.512   3.508  14.257  0.0818  0.0451 -0.0063
  305DPSM   C2A 3316   7.539   3.489  13.856  0.1650 -0.3244  0.1639
  305DPSM   C3A 3317   7.593   3.540  13.428 -0.0570 -0.0681  0.0716
  305DPSM   C1B 3318   6.706   3.164  14.591  0.0271 -0.3297  0.3451
  305DPSM   C2B 3319   6.468   3.289  14.266  0.2111  0.2454  0.0156
  305DPSM   C3B 3320   6.260   3.468  13.949  0.0776 -0.0037  0.1666
  305DPSM   C4B 3321   5.900   3.731  13.705 -0.3905  0.1236  0.1098
  306DPSM   NC3 3322   3.587   6.348  14.806  0.0228  0.0427 -0.4186
  306DPSM   PO4 3323   3.303   6.483  15.174 -0.2566  0.0449  0.0304
  306DPSM   AM1 3324   3.081   6.162  14.876  0.1254  0.1834 -0.0527
  306DPSM   AM2 3325   3.032   5.791  14.998 -0.0253  0.0891 -0.1889
  306DPSM   T1A 3326   3.087   6.220  14.458  0.1255  0.0444 -0.0956
  306DPSM   C2A 3327   3.104   6.015  13.970  0.3008  0.2534  0.0564
  306DPSM   C3A 3328   3.175   5.649  13.716 -0.1643 -0.0403 -0.0311
  306DPSM   C1B 3329   3.132   5.562  14.559  0.2244  0.2250 -0.0545
  306DPSM   C2B 3330   2.869   5.599  14.196 -0.0221  0.0208  0.0523
  306DPSM   C3B 3331   2.638   5.645  13.811 -0.1720  0.0191  0.1896
  306DPSM   C4B 3332   2.583   5.984  13.675  0.0609  0.4547 -0.1328
  307DPSM   NC3 3333   5.834   6.743  16.100  0.0202  0.1325 -0.0728
  307DPSM   PO4 3334   6.022   6.797  15.689  0.1975 -0.1656  0.0061
  307DPSM   AM1 3335   5.935   6.661  15.216  0.1128 -0.0752  0.2717
  307DPSM   AM2 3336   5.942   6.981  15.172 -0.0049  0.1884  0.0058
  307DPSM   T1A 3337   5.797   6.465  14.831 -0.3632 -0.0650 -0.1993
  307DPSM   C2A 3338   5.926   6.376  14.362 -0.0201 -0.1473  0.1108
  307DPSM   C3A 3339   6.146   6.408  14.059  0.0984 -0.3025  0.2023
  307DPSM   C1B 3340   6.040   6.988  14.696  0.2634 -0.0454  0.3340
  307DPSM   C2B 3341   6.135   6.811  14.302  0.0025 -0.1746  0.0716
  307DPSM   C3B 3342   6.181   7.019  13.850 -0.3334 -0.1133 -0.0217
  307DPSM   C4B 3343   6.161   7.043  13.327 -0.1105  0.2603 -0.2844
  308DPSM   NC3 3344   6.566   5.426  15.915 -0.0964  0.0383  0.1635
  308DPSM   PO4 3345   7.089   5.475  15.903 -0.0595 -0.0061  0.1581
  308DPSM   AM1 3346   7.039   5.711  15.473 -0.0794 -0.3725 -0.1653
  308DPSM   AM2 3347   7.221   5.669  15.196  0.0596 -0.0555 -0.2296
  308DPSM   T1A 3348   6.740   5.607  15.174  0.1865 -0.1738 -0.1251
  308DPSM   C2A 3349   6.541   5.629  14.706  0.3671  0.0781  0.0575
  308DPSM   C3A 3350   6.503   5.609  14.233  0.0321  0.0695  0.0806
  308DPSM   C1B 3351   7.058   5.796  14.833 -0.0533  0.3118 -0.1515
  308DPSM   C2B 3352   7.000   5.562  14.616  0.3469  0.0070 -0.0036
  308DPSM   C3B 3353   7.026   5.416  14.219 -0.0311 -0.0801  0.0430
  308DPSM   C4B 3354   6.947   5.436  13.711  0.0748  0.0356 -0.0404
  309DPSM   NC3 3355   3.723   1.331  14.597  0.0575 -0.0116  0.0947
  309DPSM   PO4 3356   3.979   1.585  14.342 -0.3650 -0.0001 -0.0920
  309DPSM   AM1 3357   3.980   1.095  14.224  0.1332 -0.1738  0.1466
  309DPSM   AM2 3358   3.696   0.892  14.479 -0.0203 -0.2959  0.2538
  309DPSM   T1A 3359   4.052   1.152  13.708 -0.0824 -0.2582 -0.1121
  309DPSM   C2A 3360   4.113   1.326  13.373  0.2083  0.2554 -0.0753
  309DPSM   C3A 3361   4.121   1.461  13.028  0.2681 -0.0804  0.3453
  309DPSM   C1B 3362   3.622   0.963  13.975 -0.1352  0.0868  0.2976
  309DPSM   C2B 3363   3.684   0.807  13.614 -0.0302 -0.0968  0.0796
  309DPSM   C3B 3364   3.807   0.831  13.280  0.0191  0.2469  0.0524
  309DPSM   C4B 3365   4.125   0.633  13.014  0.2269  0.0200 -0.2738
  310DPSM   NC3 3366   5.311   3.136  15.390  0.2320 -0.1551  0.0565
  310DPSM   PO4 3367   4.882   2.962  15.284  0.0137 -0.3137  0.0791
  310DPSM   AM1 3368   5.155   3.064  14.943 -0.2941 -0.1608  0.0884
  310DPSM   AM2 3369   5.006   2.973  14.726  0.1081  0.2205 -0.2704
  310DPSM   T1A 3370   5.296   3.306  14.496 -0.2724 -0.2116 -0.3108
  310DPSM   C2A 3371   5.559   3.406  14.014  0.1294 -0.2589  0.2084
  310DPSM   C3A 3372   5.642   3.342  13.521  0.0093  0.0106 -0.0185
  310DPSM   C1B 3373   4.958   2.719  14.318 -0.1111  0.1537 -0.1509
  310DPSM   C2B 3374   4.961   2.708  13.894  0.1028 -0.0373  0.1419
  310DPSM   C3B 3375   4.952   2.829  13.538 -0.0759 -0.1064 -0.3796
  310DPSM   C4B 3376   4.755   2.960  13.178  0.1361  0.2139  0.1365
  311DPSM   NC3 3377   3.665   7.594  15.433 -0.1656  0.3663  0.1372
  311DPSM   PO4 3378   3.421   7.686  15.033  0.1269 -0.1250  0.1042
  311DPSM   AM1 3379   3.442   7.416  14.619  0.0151  0.2162 -0.0259
  311DPSM   AM2 3380   3.255   7.222  14.724  0.2903  0.0458  0.0241
  311DPSM   T1A 3381   3.443   7.296  14.090  0.1219 -0.0414  0.0272
  311DPSM   C2A 3382   3.342   7.271  13.631 -0.0792  0.1154 -0.0789
  311DPSM   C3A 3383   3.185   7.319  13.276 -0.0960 -0.0827 -0.0586
  311DPSM   C1B 3384   3.152   7.042  14.402 -0.2608 -0.0883 -0.2281
  311DPSM   C2B 3385   3.151   6.924  13.992 -0.1883  0.1281 -0.1937
  311DPSM   C3B 3386   3.062   6.803  13.629 -0.1792  0.1057  0.0197
  311DPSM   C4B 3387   3.018   6.574  13.298 -0.1831  0.0210  0.1591
  312DPSM   NC3 3388   4.351   0.391   8.367  0.2840 -0.1470 -0.0317
  312DPSM   PO4 3389   4.805   0.510   8.391 -0.0462 -0.0069  0.0368
  312DPSM   AM1 3390   4.842   0.893   8.149  0.1442 -0.1545  0.0698
  312DPSM   AM2 3391   5.048   0.868   7.828  0.0988  0.0785  0.2919
  312DPSM   T1A 3392   4.840   1.324   8.258  0.0344  0.1433  0.0924
  312DPSM   C2A 3393   4.914   1.771   8.093 -0.2593 -0.1276  0.2218
  312DPSM   C3A 3394   4.617   2.023   7.857  0.0633 -0.1784 -0.3589
  312DPSM   C1B 3395   4.931   1.221   7.545  0.0843  0.1548 -0.1245
  312DPSM   C2B 3396   4.769   1.450   7.172  0.1448 -0.1182  0.0429
  312DPSM   C3B 3397   4.562   1.686   6.801 -0.0068  0.0072 -0.2611
  312DPSM   C4B 3398   4.318   2.028   6.671 -0.2692  0.3511  0.0154
  313DPSM   NC3 3399   7.746   3.019  11.038  0.3539  0.1153  0.2092
  313DPSM   PO4 3400   7.408   2.853  11.335  0.1655  0.1010  0.5057
  313DPSM   AM1 3401   7.335   2.674  11.754  0.1666 -0.1166 -0.0697
  313DPSM   AM2 3402   7.077   2.475  11.929 -0.2365  0.1463  0.1440
  313DPSM   T1A 3403   7.413   2.633  12.313  0.1019 -0.0607 -0.0349
  313DPSM   C2A 3404   7.176   2.570  12.715 -0.1712  0.0434  0.4556
  313DPSM   C3A 3405   6.927   2.236  12.967  0.1405 -0.1003  0.0375
  313DPSM   C1B 3406   6.859   2.644  12.313  0.0223 -0.0408 -0.1134
  313DPSM   C2B 3407   6.648   2.599  12.693 -0.1203  0.3123  0.2019
  313DPSM   C3B 3408   6.394   2.363  12.953  0.0278 -0.0584  0.1651
  313DPSM   C4B 3409   6.102   2.000  13.091  0.1353 -0.0810  0.1618
  314DPSM   NC3 3410   6.579   4.604  11.145  0.1301  0.0485  0.0455
  314DPSM   PO4 3411   6.754   4.906  11.261  0.0304  0.2343 -0.0215
  314DPSM   AM1 3412   6.872   5.072  11.764  0.0767 -0.0968  0.0991
  314DPSM   AM2 3413   6.823   4.848  11.986  0.1776 -0.4555 -0.1809
  314DPSM   T1A 3414   6.863   5.360  12.106  0.0183 -0.1767  0.2710
  314DPSM   C2A 3415   7.002   5.703  12.393  0.0908  0.1858  0.0877
  314DPSM   C3A 3416   7.038   5.765  12.834 -0.1596  0.0642  0.2783
  314DPSM   C1B 3417   6.760   4.923  12.348  0.2466  0.0628 -0.1596
  314DPSM   C2B 3418   6.553   5.244  12.702 -0.2038 -0.1178 -0.0605
  314DPSM   C3B 3419   6.301   5.282  13.043  0.0948 -0.3601  0.2274
  314DPSM   C4B 3420   6.131   5.205  13.336 -0.0909  0.0203  0.2716
  315DPSM   NC3 3421   1.595   2.639   8.700  0.0824 -0.0182  0.1837
  315DPSM   PO4 3422   1.516   2.239   8.425  0.0477  0.2934 -0.1906
  315DPSM   AM1 3423   1.769   2.228   8.023  0.1088  0.2312  0.0540
  315DPSM   AM2 3424   2.122   2.098   8.035  0.0987  0.0832  0.6191
  315DPSM   T1A 3425   1.625   2.182   7.479 -0.1669 -0.0549 -0.1316
  315DPSM   C2A 3426   1.796   2.232   7.142 -0.1473  0.0620  0.0447
  315DPSM   C3A 3427   2.125   2.271   6.716  0.1312  0.1480  0.1024
  315DPSM   C1B 3428   2.446   1.990   7.728  0.2192 -0.3296 -0.0583
  315DPSM   C2B 3429   2.765   1.740   7.376  0.0996 -0.4058 -0.1715
  315DPSM   C3B 3430   2.957   1.823   7.042 -0.1698 -0.1328 -0.3241
  315DPSM   C4B 3431   2.804   1.909   6.655 -0.2050 -0.0601  0.1304
  316DPSM   NC3 3432   5.847   2.676  10.850  0.0915  0.1502  0.1003
  316DPSM   PO4 3433   6.017   2.354  10.894 -0.0202 -0.0622 -0.0026
  316DPSM   AM1 3434   5.976   2.144  11.303 -0.2967  0.2112 -0.1002
  316DPSM   AM2 3435   5.806   1.981  11.170  0.1122  0.0902  0.0232
  316DPSM   T1A 3436   5.962   2.028  11.791  0.1524  0.0060 -0.2625
  316DPSM   C2A 3437   6.067   2.001  12.259  0.0015 -0.1257  0.3416
  316DPSM   C3A 3438   6.235   2.059  12.579  0.2952 -0.0405  0.0286
  316DPSM   C1B 3439   5.575   2.192  11.589  0.0298  0.1614  0.4824
  316DPSM   C2B 3440   5.190   2.375  11.922 -0.1423 -0.1622  0.2709
  316DPSM   C3B 3441   5.049   2.203  12.273 -0.1588 -0.1490  0.0667
  316DPSM   C4B 3442   5.134   2.182  12.696  0.1727  0.0828 -0.2638
  317DPSM   NC3 3443   6.085   4.357  11.492 -0.0141  0.0950 -0.1604
  317DPSM   PO4 3444   6.016   3.910  11.453  0.2002  0.5387 -0.1465
  317DPSM   AM1 3445   5.918   3.848  11.749 -0.3054 -0.1300 -0.0780
  317DPSM   AM2 3446   6.014   3.718  11.952  0.1735 -0.0424 -0.1953
  317DPSM   T1A 3447   5.584   3.952  12.073 -0.0507  0.0015  0.0256
  317DPSM   C2A 3448   5.407   3.860  12.559  0.1318 -0.0442 -0.3494
  317DPSM   C3A 3449   5.270   3.715  12.916  0.0738  0.1910  0.3318
  317DPSM   C1B 3450   5.833   3.610  12.365 -0.1015 -0.1251  0.1798
  317DPSM   C2B 3451   5.825   3.457  12.663  0.2365 -0.3287  0.3516
  317DPSM   C3B 3452   5.717   3.680  13.127  0.0441  0.0581 -0.0336
  317DPSM   C4B 3453   5.406   3.738  13.387  0.1207 -0.1090  0.1322
  318DPSM   NC3 3454   1.018   1.951  10.872 -0.2886 -0.0986 -0.2245
  318DPSM   PO4 3455   1.376   2.106  10.651 -0.0541 -0.1897 -0.0796
  318DPSM   AM1 3456   1.405   1.994  11.159 -0.1668 -0.2165  0.0277
  318DPSM   AM2 3457   1.474   2.248  11.316  0.2080  0.3499  0.1294
  318DPSM   T1A 3458   1.444   1.893  11.654  0.3456 -0.3840 -0.4634
  318DPSM   C2A 3459   1.240   1.851  12.043  0.0625  0.2278  0.1256
  318DPSM   C3A 3460   1.102   1.970  12.357 -0.0156 -0.2265 -0.0027
  318DPSM   C1B 3461   1.528   2.361  11.786 -0.2369 -0.2851  0.3814
  318DPSM   C2B 3462   1.644   2.085  12.101 -0.0073  0.0322  0.0559
  318DPSM   C3B 3463   1.655   2.211  12.575  0.1037 -0.2969  0.0694
  318DPSM   C4B 3464   1.877   2.510  12.888  0.1408 -0.1113  0.0841
  319DPSM   NC3 3465   0.129   1.925  11.189  0.0186 -0.0811 -0.0358
  319DPSM   PO4 3466   0.572   1.593  11.148 -0.0472  0.2968  0.0140
  319DPSM   AM1 3467   0.533   1.540  11.575  0.0574 -0.1355 -0.2645
  319DPSM   AM2 3468   0.196   1.661  11.563 -0.2439  0.0954 -0.1215
  319DPSM   T1A 3469   0.554   1.434  11.996 -0.2218 -0.3655  0.0780
  319DPSM   C2A 3470   0.396   1.464  12.401 -0.0979 -0.2698  0.0428
  319DPSM   C3A 3471   0.252   1.583  12.735 -0.0375  0.0201 -0.0767
  319DPSM   C1B 3472  -0.068   1.568  11.933 -0.1738 -0.1606  0.1588
  319DPSM   C2B 3473  -0.129   1.580  12.395 -0.2547  0.1269 -0.1475
  319DPSM   C3B 3474  -0.210   1.511  12.822 -0.0330  0.1313 -0.1625
  319DPSM   C4B 3475  -0.115   1.201  13.106  0.4402  0.1468 -0.3022
  320DPSM   NC3 3476   1.222   4.897  11.420 -0.0553  0.1647  0.0317
  320DPSM   PO4 3477   0.832   4.992  11.417  0.1309 -0.0889  0.2281
  320DPSM   AM1 3478   0.807   5.045  11.830  0.1363  0.0254  0.0199
  320DPSM   AM2 3479   1.105   5.002  12.003  0.0318 -0.0497  0.3229
  320DPSM   T1A 3480   0.717   4.727  12.161  0.2384 -0.0083  0.1924
  320DPSM   C2A 3481   0.686   4.770  12.570  0.2186 -0.1679 -0.1970
  320DPSM   C3A 3482   0.606   4.713  12.907 -0.0091  0.1281  0.0275
  320DPSM   C1B 3483   1.438   5.047  12.293  0.1264 -0.0078 -0.2064
  320DPSM   C2B 3484   1.553   4.976  12.754 -0.0496  0.1968  0.0432
  320DPSM   C3B 3485   2.037   4.898  12.806 -0.0738 -0.0049  0.2997
  320DPSM   C4B 3486   2.347   4.777  12.524 -0.2934  0.1287  0.3755
  321DPSM   NC3 3487  -0.565   6.740  11.412 -0.0486 -0.1214  0.0174
  321DPSM   PO4 3488  -0.201   6.456  11.076 -0.3090 -0.0825  0.1907
  321DPSM   AM1 3489  -0.060   6.352  11.587 -0.0760  0.0677  0.1565
  321DPSM   AM2 3490   0.269   6.432  11.684  0.1896  0.0415 -0.0612
  321DPSM   T1A 3491  -0.244   6.128  11.899  0.0318  0.2216 -0.0496
  321DPSM   C2A 3492  -0.126   6.100  12.295  0.0292  0.2226 -0.1414
  321DPSM   C3A 3493  -0.024   6.096  12.718  0.0856  0.3950  0.1062
  321DPSM   C1B 3494   0.226   6.539  12.164 -0.0694  0.1449  0.1954
  321DPSM   C2B 3495   0.250   6.480  12.559 -0.0207  0.1483 -0.1790
  321DPSM   C3B 3496   0.408   6.293  12.970  0.0114 -0.0053  0.3472
  321DPSM   C4B 3497   0.652   6.105  13.286 -0.0434  0.0726 -0.1558
  322DPSM   NC3 3498   2.005   1.446  10.756 -0.2205  0.3665  0.0820
  322DPSM   PO4 3499   1.885   1.096  10.987 -0.2535 -0.0427  0.1770
  322DPSM   AM1 3500   2.122   1.445  11.311  0.2830  0.0087  0.1174
  322DPSM   AM2 3501   2.262   1.592  11.166  0.3163  0.0699  0.0075
  322DPSM   T1A 3502   2.038   1.668  11.646  0.0455  0.3630 -0.1652
  322DPSM   C2A 3503   2.117   1.749  12.010  0.0419  0.1606 -0.1321
  322DPSM   C3A 3504   2.045   1.813  12.291 -0.1724 -0.1470  0.0267
  322DPSM   C1B 3505   2.610   1.978  11.117  0.0263  0.2994  0.0008
  322DPSM   C2B 3506   3.006   1.886  11.467 -0.2030  0.0912  0.0588
  322DPSM   C3B 3507   3.061   1.977  11.825 -0.0908 -0.0299 -0.2061
  322DPSM   C4B 3508   2.952   2.329  12.056 -0.0100 -0.1082  0.0014
  323DPSM   NC3 3509   6.153   0.012  10.678 -0.0206  0.1481  0.2517
  323DPSM   PO4 3510   5.942   0.284  10.954  0.1229  0.1910  0.2553
  323DPSM   AM1 3511   6.019   0.131  11.461 -0.2606  0.1306 -0.0587
  323DPSM   AM2 3512   6.279   0.251  11.712 -0.0215 -0.0634 -0.1577
  323DPSM   T1A 3513   5.823   0.359  11.895 -0.0579 -0.0146 -0.0127
  323DPSM   C2A 3514   5.629   0.508  12.258 -0.1476 -0.3227 -0.0425
  323DPSM   C3A 3515   5.511   0.612  12.627  0.0617  0.0672 -0.1833
  323DPSM   C1B 3516   6.291   0.387  12.117 -0.0421  0.0101 -0.2386
  323DPSM   C2B 3517   6.126   0.363  12.508  0.0914 -0.0979  0.0402
  323DPSM   C3B 3518   5.831   0.283  12.815  0.2747 -0.0739  0.2416
  323DPSM   C4B 3519   5.785  -0.024  13.193 -0.1924  0.1333  0.2928
  324DPSM   NC3 3520   5.204   7.542  10.919  0.1300 -0.1357  0.2562
  324DPSM   PO4 3521   5.187   7.197  11.269 -0.1102 -0.1624  0.1016
  324DPSM   AM1 3522   4.938   7.164  11.528 -0.0037 -0.2407  0.0739
  324DPSM   AM2 3523   4.669   7.068  11.432  0.1190  0.2864  0.1487
  324DPSM   T1A 3524   5.112   7.112  11.944  0.2678  0.1068 -0.0091
  324DPSM   C2A 3525   4.957   7.149  12.397 -0.1415  0.0663  0.0238
  324DPSM   C3A 3526   4.655   7.338  12.701 -0.1651  0.1698 -0.1146
  324DPSM   C1B 3527   4.537   7.219  11.886  0.1592  0.2092  0.0474
  324DPSM   C2B 3528   4.268   7.355  12.197 -0.1310 -0.0925 -0.2489
  324DPSM   C3B 3529   4.171   7.341  12.656  0.1571  0.2206  0.0172
  324DPSM   C4B 3530   4.168   7.590  13.041  0.1553  0.1368 -0.2548
  325PNSM   NC3 3531   6.094   3.587  15.460  0.0571  0.0261  0.0174
  325PNSM   PO4 3532   6.455   3.466  15.261  0.1470 -0.2539  0.1545
  325PNSM   AM1 3533   6.687   3.565  14.944  0.0803  0.2446  0.2328
  325PNSM   AM2 3534   6.825   3.732  15.146  0.2787 -0.1597  0.0941
  325PNSM   T1A 3535   7.023   3.718  14.515 -0.0533  0.1354 -0.2890
  325PNSM   C2A 3536   7.182   3.844  14.067 -0.1495  0.2163  0.1909
  325PNSM   C3A 3537   7.201   3.741  13.620  0.4738 -0.2662 -0.2702
  325PNSM   C1B 3538   7.018   4.117  14.836  0.1180  0.1865  0.0546
  325PNSM   C2B 3539   6.871   4.439  14.550 -0.0950 -0.0692 -0.1299
  325PNSM   C3B 3540   6.552   4.580  14.248  0.0921 -0.3195  0.0180
  325PNSM   D4B 3541   6.274   4.575  14.153 -0.0484 -0.2273  0.1113
  325PNSM   C5B 3542   6.053   4.891  14.043 -0.2297 -0.1240 -0.0271
  325PNSM   C6B 3543   6.063   5.349  13.883 -0.1347 -0.0531 -0.1547
  326PNSM   NC3 3544   3.094   2.331  15.133 -0.1011 -0.1779 -0.1007
  326PNSM   PO4 3545   2.985   2.668  14.852  0.1668  0.0259 -0.0633
  326PNSM   AM1 3546   2.925   2.630  14.347 -0.2348  0.1693 -0.1905
  326PNSM   AM2 3547   3.042   2.856  14.216 -0.0004  0.0012 -0.1765
  326PNSM   T1A 3548   3.019   2.331  13.996  0.3015 -0.0499  0.1126
  326PNSM   C2A 3549   3.190   2.367  13.556 -0.0913  0.0383  0.0316
  326PNSM   C3A 3550   3.338   2.428  13.179  0.1677  0.0760 -0.1905
  326PNSM   C1B 3551   3.224   2.757  13.871 -0.0027 -0.1941  0.1578
  326PNSM   C2B 3552   3.398   2.876  13.485 -0.0398 -0.0005  0.2183
  326PNSM   C3B 3553   3.319   2.986  13.052 -0.0731 -0.0767  0.0959
  326PNSM   D4B 3554   3.280   2.828  12.704 -0.2104 -0.1044  0.0918
  326PNSM   C5B 3555   3.066   2.707  12.335  0.2801  0.2757  0.2337
  326PNSM   C6B 3556   2.772   2.997  12.215  0.0442 -0.0054 -0.3596
  327PNSM   NC3 3557   3.982   4.834  15.866  0.2170 -0.1737 -0.2630
  327PNSM   PO4 3558   4.285   4.841  15.499  0.1047 -0.1582  0.0981
  327PNSM   AM1 3559   4.165   4.794  14.958 -0.3603 -0.0494 -0.4449
  327PNSM   AM2 3560   4.024   5.031  14.891  0.1017  0.1911  0.0747
  327PNSM   T1A 3561   4.047   4.657  14.524  0.6451  0.0630 -0.0177
  327PNSM   C2A 3562   4.103   4.540  14.064  0.3252 -0.0304 -0.1082
  327PNSM   C3A 3563   4.146   4.457  13.599  0.1356  0.2302  0.3071
  327PNSM   C1B 3564   4.137   5.176  14.451  0.0698  0.0174 -0.1936
  327PNSM   C2B 3565   4.156   5.050  14.066  0.1683  0.1733 -0.1535
  327PNSM   C3B 3566   4.281   4.894  13.700 -0.5722 -0.2951 -0.1394
  327PNSM   D4B 3567   4.434   4.879  13.261 -0.2348 -0.0845  0.1620
  327PNSM   C5B 3568   4.356   4.988  12.895 -0.0813  0.0282  0.0169
  327PNSM   C6B 3569   4.216   4.753  12.611  0.0617 -0.0673  0.2147
  328PNSM   NC3 3570   2.019   2.896  14.630  0.1711 -0.0290  0.0289
  328PNSM   PO4 3571   1.950   2.500  14.540  0.0231  0.0627 -0.1264
  328PNSM   AM1 3572   2.229   2.385  14.175 -0.3202 -0.2794 -0.4500
  328PNSM   AM2 3573   2.569   2.264  14.182  0.0616 -0.0885 -0.3064
  328PNSM   T1A 3574   2.253   2.469  13.760  0.2481 -0.0182 -0.1122
  328PNSM   C2A 3575   2.253   2.392  13.340  0.0975  0.1324 -0.1720
  328PNSM   C3A 3576   2.421   2.385  12.958  0.1584  0.1974 -0.0072
  328PNSM   C1B 3577   2.707   2.169  13.667  0.1574  0.2750 -0.0335
  328PNSM   C2B 3578   2.872   2.088  13.257  0.0766 -0.3123  0.2231
  328PNSM   C3B 3579   2.894   1.939  12.857  0.1436 -0.1251  0.2272
  328PNSM   D4B 3580   2.519   1.924  12.550  0.1460 -0.0059  0.0540
  328PNSM   C5B 3581   2.541   2.070  12.034  0.1564  0.1637  0.0062
  328PNSM   C6B 3582   2.548   1.825  11.664 -0.1732 -0.2012 -0.0501
  329PNSM   NC3 3583   2.874   1.440  14.810 -0.2674  0.2293 -0.0260
  329PNSM   PO4 3584   2.552   1.636  14.629  0.1288  0.2376  0.4719
  329PNSM   AM1 3585   2.385   1.577  14.317  0.2371  0.0937 -0.1186
  329PNSM   AM2 3586   2.270   1.877  14.158 -0.1816 -0.1054 -0.0222
  329PNSM   T1A 3587   2.356   1.450  13.929 -0.0619 -0.0049 -0.2985
  329PNSM   C2A 3588   2.433   1.270  13.499  0.0837  0.0061  0.0701
  329PNSM   C3A 3589   2.740   0.953  13.371 -0.2079 -0.2400 -0.0824
  329PNSM   C1B 3590   2.251   1.949  13.816  0.1564  0.1859  0.2032
  329PNSM   C2B 3591   2.322   1.828  13.432 -0.1920  0.0491 -0.2090
  329PNSM   C3B 3592   2.423   1.888  13.087  0.2834  0.3867 -0.0555
  329PNSM   D4B 3593   2.093   2.056  12.823  0.0469  0.0982  0.2326
  329PNSM   C5B 3594   2.173   2.420  12.498  0.3890  0.3349  0.3522
  329PNSM   C6B 3595   2.495   2.553  12.130  0.0731  0.1820 -0.0539
  330PNSM   NC3 3596   7.717   2.539  15.233  0.2840 -0.1764  0.0433
  330PNSM   PO4 3597   7.662   2.121  15.164  0.1547  0.0550  0.1001
  330PNSM   AM1 3598   7.509   1.859  14.912  0.0748  0.2262  0.0406
  330PNSM   AM2 3599   7.657   1.621  14.901 -0.2093  0.1455  0.2269
  330PNSM   T1A 3600   7.308   1.860  14.645 -0.0131  0.0163  0.2403
  330PNSM   C2A 3601   7.203   1.985  14.237 -0.2411  0.1021  0.4075
  330PNSM   C3A 3602   7.268   2.225  13.969 -0.2158  0.2633  0.3811
  330PNSM   C1B 3603   7.598   1.451  14.556  0.0288  0.2944 -0.1851
  330PNSM   C2B 3604   7.309   1.460  14.283 -0.3205 -0.0214 -0.1049
  330PNSM   C3B 3605   6.947   1.523  14.088  0.2372  0.5047  0.2518
  330PNSM   D4B 3606   6.596   1.144  14.188 -0.3011  0.4979  0.3170
  330PNSM   C5B 3607   6.442   1.213  14.614  0.2480  0.1343 -0.1459
  330PNSM   C6B 3608   6.050   1.088  14.667 -0.4149 -0.2145  0.0749
  331PNSM   NC3 3609  -0.075   6.059  15.555 -0.1518 -0.2676  0.4621
  331PNSM   PO4 3610   0.462   6.001  15.558  0.1528 -0.4520 -0.1132
  331PNSM   AM1 3611   0.390   6.234  15.244 -0.0261  0.0917 -0.1721
  331PNSM   AM2 3612   0.180   6.057  15.112 -0.1824  0.0753  0.1624
  331PNSM   T1A 3613   0.418   6.444  14.943 -0.0556 -0.1944 -0.0239
  331PNSM   C2A 3614   0.412   6.469  14.483 -0.0944 -0.0165  0.1231
  331PNSM   C3A 3615   0.278   6.216  14.188  0.0136  0.0676 -0.0304
  331PNSM   C1B 3616   0.083   6.170  14.728 -0.2031  0.0593 -0.0624
  331PNSM   C2B 3617  -0.088   5.953  14.425 -0.0094 -0.1707  0.1911
  331PNSM   C3B 3618  -0.081   5.774  14.123  0.0593  0.0261  0.0574
  331PNSM   D4B 3619   0.099   5.756  13.660 -0.0846 -0.0179 -0.3108
  331PNSM   C5B 3620   0.253   6.197  13.628 -0.3792 -0.1145 -0.0001
  331PNSM   C6B 3621   0.434   6.572  13.430 -0.1960  0.1575  0.0741
  332PNSM   NC3 3622   2.916   7.395  15.040 -0.0523  0.0752 -0.2000
  332PNSM   PO4 3623   2.462   7.404  14.991  0.0551 -0.0065  0.3078
  332PNSM   AM1 3624   2.726   7.253  14.648  0.1102 -0.0526  0.0005
  332PNSM   AM2 3625   2.754   6.956  14.835 -0.1658 -0.0123 -0.3736
  332PNSM   T1A 3626   2.667   7.080  14.325  0.2556 -0.0832  0.3669
  332PNSM   C2A 3627   2.613   6.959  13.821 -0.2617 -0.0859 -0.0756
  332PNSM   C3A 3628   2.501   6.933  13.386  0.2831 -0.3492  0.2179
  332PNSM   C1B 3629   2.661   6.560  14.553  0.1478 -0.0136  0.1397
  332PNSM   C2B 3630   2.755   6.583  14.077  0.0875  0.0925 -0.2842
  332PNSM   C3B 3631   2.874   6.368  13.784 -0.1613  0.2022  0.1966
  332PNSM   D4B 3632   2.995   6.083  13.468  0.0497  0.0928  0.1437
  332PNSM   C5B 3633   2.806   5.777  13.272  0.4077 -0.0082 -0.1601
  332PNSM   C6B 3634   2.396   5.839  13.281 -0.7513  0.0278  0.4190
  333PNSM   NC3 3635   3.097   1.148  15.603 -0.1596  0.2209  0.3728
  333PNSM   PO4 3636   3.038   1.037  15.065 -0.0349 -0.0339 -0.1488
  333PNSM   AM1 3637   2.883   0.905  14.725  0.3585 -0.3093  0.4430
  333PNSM   AM2 3638   3.174   1.034  14.529 -0.0483  0.0412 -0.0801
  333PNSM   T1A 3639   2.766   0.562  14.294  0.0167 -0.5152 -0.0160
  333PNSM   C2A 3640   2.722   0.578  13.868  0.0833 -0.1195 -0.3197
  333PNSM   C3A 3641   2.547   0.402  13.660 -0.1561  0.0199  0.0569
  333PNSM   C1B 3642   3.116   0.802  14.088 -0.0066  0.3478 -0.2506
  333PNSM   C2B 3643   3.165   0.783  13.642 -0.1188  0.0744  0.0281
  333PNSM   C3B 3644   3.275   0.996  13.317 -0.1183  0.3308  0.1829
  333PNSM   D4B 3645   3.396   0.728  12.978  0.0656  0.0324  0.1471
  333PNSM   C5B 3646   3.645   0.520  12.854  0.0236  0.2168  0.1235
  333PNSM   C6B 3647   3.669   0.037  12.871  0.1977 -0.0933  0.1523
  334PNSM   NC3 3648   1.653   3.372  10.773 -0.1176 -0.0265 -0.3718
  334PNSM   PO4 3649   1.664   2.903  10.699  0.1790 -0.2142 -0.1155
  334PNSM   AM1 3650   1.612   2.977  11.151 -0.0352 -0.1194  0.3231
  334PNSM   AM2 3651   1.349   2.804  11.282  0.1972 -0.1953 -0.2151
  334PNSM   T1A 3652   1.746   2.749  11.589  0.1986  0.1753  0.1867
  334PNSM   C2A 3653   1.654   2.943  11.953  0.1097 -0.1240 -0.2874
  334PNSM   C3A 3654   1.558   3.258  12.269  0.1960  0.1215  0.1730
  334PNSM   C1B 3655   1.245   2.778  11.734 -0.0797  0.0107  0.2557
  334PNSM   C2B 3656   1.306   2.716  12.246  0.0665  0.3161 -0.1618
  334PNSM   C3B 3657   1.153   2.498  12.619 -0.0820  0.1359 -0.0927
  334PNSM   D4B 3658   0.796   2.574  13.047 -0.1346  0.2545 -0.1121
  334PNSM   C5B 3659   0.466   2.908  13.023 -0.0333 -0.0791  0.0853
  334PNSM   C6B 3660   0.458   3.339  12.991  0.0991 -0.3357 -0.0621
  335PNSM   NC3 3661   5.552   0.059  11.229  0.1897  0.1635  0.1074
  335PNSM   PO4 3662   5.453   0.498  11.072  0.2195 -0.0523 -0.0579
  335PNSM   AM1 3663   5.536   0.488  11.451  0.1019  0.0032 -0.1337
  335PNSM   AM2 3664   5.895   0.582  11.449  0.0187  0.1131  0.1878
  335PNSM   T1A 3665   5.271   0.561  11.878 -0.1866  0.0234 -0.2502
  335PNSM   C2A 3666   5.077   0.600  12.303 -0.0779 -0.2557 -0.3003
  335PNSM   C3A 3667   4.721   0.867  12.541  0.3028  0.0729  0.0258
  335PNSM   C1B 3668   5.615   0.887  11.780  0.0364  0.2182  0.1066
  335PNSM   C2B 3669   5.552   1.019  12.161  0.1373  0.2302  0.4452
  335PNSM   C3B 3670   5.266   0.999  12.493 -0.1836 -0.1666  0.1951
  335PNSM   D4B 3671   4.948   1.165  12.823  0.2623  0.0427  0.0458
  335PNSM   C5B 3672   5.045   1.466  13.086  0.2305  0.3749  0.0748
  335PNSM   C6B 3673   5.206   1.541  13.391 -0.0768 -0.4750  0.0780
  336PNSM   NC3 3674   0.215   5.828  11.138 -0.0134 -0.2823  0.0509
  336PNSM   PO4 3675   0.497   6.135  11.309 -0.3976 -0.1476 -0.1044
  336PNSM   AM1 3676   0.742   6.089  11.721  0.3330 -0.0004 -0.1600
  336PNSM   AM2 3677   1.061   5.945  11.682  0.1081  0.1049  0.1075
  336PNSM   T1A 3678   0.914   6.005  12.193  0.2123 -0.0446  0.0562
  336PNSM   C2A 3679   0.921   5.976  12.601  0.1251 -0.0081 -0.0294
  336PNSM   C3A 3680   0.860   5.763  12.982 -0.2660  0.0132  0.0067
  336PNSM   C1B 3681   1.491   6.043  11.970  0.0634  0.1094  0.0783
  336PNSM   C2B 3682   1.364   6.155  12.417  0.1122 -0.1875  0.2236
  336PNSM   C3B 3683   1.230   6.228  12.870  0.1909  0.1991  0.0963
  336PNSM   D4B 3684   1.136   6.149  13.281  0.0625 -0.2276  0.1461
  336PNSM   C5B 3685   1.084   5.776  13.508 -0.0540  0.1234 -0.1058
  336PNSM   C6B 3686   0.907   5.411  13.378  0.1137 -0.2043 -0.0898
  337PNSM   NC3 3687   6.856   0.865  10.875 -0.2618  0.2225  0.0088
  337PNSM   PO4 3688   7.277   1.063  10.903  0.0371 -0.1551  0.2084
  337PNSM   AM1 3689   7.285   0.868  11.350 -0.0258  0.0409  0.4300
  337PNSM   AM2 3690   7.217   1.179  11.543  0.1682  0.0841  0.0173
  337PNSM   T1A 3691   7.411   0.602  11.527 -0.0363  0.2109 -0.1211
  337PNSM   C2A 3692   7.335   0.338  11.877  0.0263  0.1218  0.0346
  337PNSM   C3A 3693   7.547  -0.034  12.014 -0.1575  0.0026  0.1117
  337PNSM   C1B 3694   7.034   1.172  11.884  0.0536  0.0341 -0.1795
  337PNSM   C2B 3695   7.005   1.184  12.335  0.3540  0.0492  0.1012
  337PNSM   C3B 3696   6.943   1.070  12.800 -0.0876  0.0930 -0.2703
  337PNSM   D4B 3697   6.855   0.991  13.176  0.0741 -0.0066  0.0355
  337PNSM   C5B 3698   6.441   0.872  13.378  0.0991  0.2346  0.2939
  337PNSM   C6B 3699   6.231   0.606  13.671  0.0491  0.0616  0.0442
  338PNSM   NC3 3700   6.466   1.437  11.178 -0.4385 -0.4444  0.1308
  338PNSM   PO4 3701   6.684   1.778  11.102  0.1335  0.0177  0.1187
  338PNSM   AM1 3702   6.329   1.832  11.494 -0.0028  0.0007 -0.3151
  338PNSM   AM2 3703   6.100   1.619  11.456 -0.2025 -0.0107 -0.1596
  338PNSM   T1A 3704   6.472   2.142  11.744  0.2048  0.2136  0.1775
  338PNSM   C2A 3705   6.485   2.257  12.188 -0.0278  0.1830 -0.0583
  338PNSM   C3A 3706   6.694   2.184  12.535 -0.4126  0.1272 -0.1979
  338PNSM   C1B 3707   6.250   1.626  11.964 -0.0381 -0.3072  0.0961
  338PNSM   C2B 3708   6.201   1.579  12.452  0.1161 -0.0939 -0.0261
  338PNSM   C3B 3709   6.057   1.496  12.820 -0.3207 -0.0927  0.0774
  338PNSM   D4B 3710   5.803   1.625  13.159 -0.0529  0.4032 -0.0918
  338PNSM   C5B 3711   5.451   1.846  13.081  0.1193 -0.0717 -0.3766
  338PNSM   C6B 3712   5.034   1.962  13.130  0.0205  0.1281 -0.2010
  339PNSM   NC3 3713   7.612   4.798  11.045  0.3136 -0.1206 -0.3966
  339PNSM   PO4 3714   7.489   4.449  11.355 -0.0933 -0.4446  0.2696
  339PNSM   AM1 3715   7.440   4.543  11.792 -0.5114 -0.1789 -0.0025
  339PNSM   AM2 3716   7.191   4.470  12.089  0.1178  0.3562  0.0536
  339PNSM   T1A 3717   7.648   4.686  12.217  0.2229 -0.2608  0.4132
  339PNSM   C2A 3718   7.608   4.705  12.644 -0.0446 -0.1580 -0.1707
  339PNSM   C3A 3719   7.586   4.859  12.990 -0.1826  0.3203 -0.3438
  339PNSM   C1B 3720   7.117   4.582  12.448  0.2002 -0.1199  0.0558
  339PNSM   C2B 3721   7.189   4.614  12.905  0.1909 -0.1466 -0.1110
  339PNSM   C3B 3722   6.953   4.498  13.344  0.2860 -0.3099 -0.2031
  339PNSM   D4B 3723   6.792   4.103  13.492  0.1313  0.0596  0.0218
  339PNSM   C5B 3724   6.772   3.710  13.152 -0.0488  0.0867 -0.1851
  339PNSM   C6B 3725   6.452   3.429  12.940 -0.1294  0.1048  0.1211
  340PNSM   NC3 3726   5.931   0.792  11.019  0.2914 -0.1956  0.0938
  340PNSM   PO4 3727   5.576   1.150  10.989 -0.2572  0.2880  0.1528
  340PNSM   AM1 3728   5.413   0.976  11.363  0.1158 -0.0155  0.2647
  340PNSM   AM2 3729   5.094   0.811  11.383  0.2100 -0.2272  0.2136
  340PNSM   T1A 3730   5.333   1.287  11.781  0.1959 -0.1045 -0.0326
  340PNSM   C2A 3731   5.242   1.444  12.184  0.3069  0.1828  0.1436
  340PNSM   C3A 3732   5.180   1.615  12.604 -0.2522  0.0302 -0.0335
  340PNSM   C1B 3733   4.939   0.822  11.675  0.1211  0.0038  0.1439
  340PNSM   C2B 3734   5.016   1.024  12.072 -0.2780  0.3300 -0.2047
  340PNSM   C3B 3735   4.817   1.284  12.373  0.3265  0.1199  0.0454
  340PNSM   D4B 3736   4.515   1.343  12.723  0.1059 -0.1718  0.1612
  340PNSM   C5B 3737   4.460   1.053  12.995  0.0270 -0.2743  0.2825
  340PNSM   C6B 3738   4.354   0.913  13.384  0.1085  0.0902 -0.2458
  341PNSM   NC3 3739   5.812   1.592  10.793 -0.0086  0.1791  0.0015
  341PNSM   PO4 3740   6.036   1.321  11.041 -0.2807  0.3274 -0.0538
  341PNSM   AM1 3741   6.209   1.014  11.356 -0.0411  0.0133 -0.0950
  341PNSM   AM2 3742   5.913   1.107  11.503  0.2242  0.0330 -0.0527
  341PNSM   T1A 3743   6.404   1.150  11.649 -0.1819  0.3675  0.3102
  341PNSM   C2A 3744   6.517   1.268  12.147 -0.2211  0.2914 -0.1042
  341PNSM   C3A 3745   6.479   1.136  12.613  0.0845 -0.2341  0.0561
  341PNSM   C1B 3746   5.855   1.298  11.877 -0.4061 -0.0460 -0.0239
  341PNSM   C2B 3747   5.782   1.430  12.231 -0.1193 -0.1216 -0.0318
  341PNSM   C3B 3748   5.625   1.428  12.590  0.2222  0.0394 -0.0613
  341PNSM   D4B 3749   5.412   1.147  12.936  0.2890 -0.0474  0.0403
  341PNSM   C5B 3750   5.556   1.168  13.390 -0.0586 -0.0519  0.0496
  341PNSM   C6B 3751   5.796   0.898  13.647  0.1388 -0.0089 -0.0221
  342PNSM   NC3 3752   4.541   3.296  10.134  0.2522 -0.0605 -0.1530
  342PNSM   PO4 3753   4.343   3.652  10.340 -0.2596 -0.0695  0.1541
  342PNSM   AM1 3754   4.459   3.387  10.648  0.4510 -0.5082  0.0621
  342PNSM   AM2 3755   4.512   3.631  10.921  0.0025  0.3636 -0.0919
  342PNSM   T1A 3756   4.278   3.251  11.127 -0.1554  0.1705 -0.3080
  342PNSM   C2A 3757   4.045   3.090  11.412  0.0123  0.1387 -0.0162
  342PNSM   C3A 3758   3.961   2.802  11.713  0.1392 -0.3515  0.0011
  342PNSM   C1B 3759   4.651   3.578  11.353  0.3380 -0.1967  0.2402
  342PNSM   C2B 3760   4.971   3.434  11.490 -0.0644 -0.2832 -0.1533
  342PNSM   C3B 3761   4.972   3.174  11.779 -0.2977 -0.0657 -0.0115
  342PNSM   D4B 3762   5.052   2.887  12.081  0.2272 -0.3512  0.0044
  342PNSM   C5B 3763   5.196   3.048  12.434  0.0797 -0.2891 -0.1595
  342PNSM   C6B 3764   5.386   3.261  12.669 -0.0601  0.1062 -0.1497
  343PLSM   NC3 3765   2.028   0.186  14.830 -0.1436  0.0046 -0.4718
  343PLSM   PO4 3766   2.178   0.645  14.887 -0.0622  0.0100 -0.1881
  343PLSM   AM1 3767   2.091   0.835  14.571  0.3372  0.0114 -0.1326
  343PLSM   AM2 3768   2.004   1.191  14.571  0.0083 -0.0615  0.1079
  343PLSM   T1A 3769   2.420   0.989  14.216  0.2570 -0.1097  0.1614
  343PLSM   C2A 3770   2.739   1.098  13.875 -0.2661  0.2676 -0.4427
  343PLSM   C3A 3771   3.187   1.300  13.863  0.1610 -0.3182 -0.0318
  343PLSM   C1B 3772   1.920   0.992  14.187  0.0949  0.2704  0.3717
  343PLSM   C2B 3773   2.221   0.928  13.793 -0.0361  0.1083  0.0661
  343PLSM   C3B 3774   2.274   0.783  13.396  0.5703 -0.0733  0.0983
  343PLSM   C4B 3775   2.490   0.506  13.086  0.1383 -0.1921 -0.1287
  343PLSM   C5B 3776   2.442   0.385  12.749 -0.1416  0.0315 -0.0407
  343PLSM   C6B 3777   2.048   0.528  12.699  0.0395  0.1563  0.1182
  344PLSM   NC3 3778   1.062   0.292  15.323 -0.3374 -0.1180 -0.2712
  344PLSM   PO4 3779   0.788   0.604  15.033 -0.1826 -0.0674  0.1131
  344PLSM   AM1 3780   0.877   0.329  14.709 -0.0615 -0.0309 -0.0402
  344PLSM   AM2 3781   1.149   0.287  14.658 -0.3149 -0.3223 -0.3568
  344PLSM   T1A 3782   0.897   0.393  14.259 -0.1745  0.0964  0.2082
  344PLSM   C2A 3783   0.802   0.447  13.883  0.2978 -0.1792 -0.1199
  344PLSM   C3A 3784   0.557   0.780  13.714  0.0740 -0.1906 -0.3108
  344PLSM   C1B 3785   1.229   0.080  14.283  0.3208  0.2022  0.0085
  344PLSM   C2B 3786   1.175  -0.007  13.804  0.2913  0.0265  0.0233
  344PLSM   C3B 3787   0.937   0.015  13.486  0.1043 -0.1645  0.3064
  344PLSM   C4B 3788   0.556  -0.193  13.334 -0.2400 -0.0989  0.0166
  344PLSM   C5B 3789   0.263  -0.240  13.473 -0.0567  0.2523  0.1395
  344PLSM   C6B 3790  -0.139  -0.386  13.371 -0.2622  0.0150 -0.2454
  345PLSM   NC3 3791   6.026   2.670  14.945 -0.2073 -0.1582 -0.0752
  345PLSM   PO4 3792   5.513   2.699  15.091  0.0751 -0.2623 -0.1083
  345PLSM   AM1 3793   5.261   2.523  14.772  0.2308 -0.2613 -0.2621
  345PLSM   AM2 3794   5.273   2.157  14.713 -0.1060  0.2283 -0.2587
  345PLSM   T1A 3795   5.233   2.316  14.266  0.0017 -0.2535 -0.0751
  345PLSM   C2A 3796   5.447   2.391  13.780  0.1294 -0.2215  0.1073
  345PLSM   C3A 3797   5.757   2.318  13.517 -0.1491 -0.0693  0.0795
  345PLSM   C1B 3798   5.410   1.867  14.358  0.0602  0.0365  0.0893
  345PLSM   C2B 3799   5.636   1.940  13.929  0.0696  0.3584  0.0252
  345PLSM   C3B 3800   5.352   2.021  13.554 -0.1883 -0.0258  0.1846
  345PLSM   C4B 3801   5.395   2.350  13.186 -0.0546 -0.0356 -0.0809
  345PLSM   C5B 3802   5.614   2.729  13.112 -0.1176 -0.2470  0.1493
  345PLSM   C6B 3803   5.700   2.979  12.867 -0.1166  0.2354  0.4651
  346PLSM   NC3 3804   1.291   0.602  15.038  0.0302  0.0309  0.2212
  346PLSM   PO4 3805   1.310   0.973  15.143 -0.2967 -0.1775  0.1743
  346PLSM   AM1 3806   1.211   1.048  14.746  0.2652  0.0745  0.0428
  346PLSM   AM2 3807   0.899   0.909  14.660  0.0466  0.1607  0.0743
  346PLSM   T1A 3808   1.450   1.064  14.445 -0.1211 -0.0431  0.1895
  346PLSM   C2A 3809   1.457   1.169  14.048  0.0751 -0.2140  0.0525
  346PLSM   C3A 3810   1.737   1.041  13.687 -0.1072 -0.0912 -0.0480
  346PLSM   C1B 3811   1.011   0.907  14.247  0.3407 -0.0329 -0.3791
  346PLSM   C2B 3812   1.071   0.984  13.790 -0.0968  0.2034 -0.0822
  346PLSM   C3B 3813   1.355   0.922  13.408  0.0309 -0.4287  0.1358
  346PLSM   C4B 3814   1.795   0.821  13.200  0.2289 -0.2724  0.1836
  346PLSM   C5B 3815   2.148   1.046  12.958 -0.0002 -0.0360 -0.2045
  346PLSM   C6B 3816   2.530   1.289  13.032 -0.1399  0.0455 -0.0440
  347PLSM   NC3 3817   1.470   3.756  14.790 -0.3094 -0.0155 -0.1283
  347PLSM   PO4 3818   1.865   4.053  15.047  0.0693  0.0091 -0.0872
  347PLSM   AM1 3819   1.799   4.276  14.645 -0.3861  0.1469  0.1349
  347PLSM   AM2 3820   1.801   3.999  14.422  0.0819  0.2578 -0.0870
  347PLSM   T1A 3821   1.948   4.401  14.166  0.0137 -0.2899 -0.0783
  347PLSM   C2A 3822   1.861   4.631  13.767 -0.0678 -0.0928  0.0015
  347PLSM   C3A 3823   1.738   5.114  13.676 -0.1121  0.1388  0.2409
  347PLSM   C1B 3824   1.755   3.898  13.955 -0.1243  0.0700 -0.2995
  347PLSM   C2B 3825   1.871   3.854  13.641 -0.1367  0.0237 -0.3008
  347PLSM   C3B 3826   2.308   3.761  13.454 -0.0179  0.2231 -0.1776
  347PLSM   C4B 3827   2.623   3.582  13.215  0.3923  0.3001 -0.3290
  347PLSM   C5B 3828   2.620   3.324  13.050  0.4033  0.2884  0.0023
  347PLSM   C6B 3829   2.915   3.094  12.807  0.1762  0.0871  0.1340
  348PLSM   NC3 3830   3.838   2.520  14.868 -0.1121  0.0648 -0.1198
  348PLSM   PO4 3831   3.574   2.265  15.027  0.2416  0.0204 -0.1119
  348PLSM   AM1 3832   3.333   2.333  14.681  0.2012 -0.2732 -0.0722
  348PLSM   AM2 3833   3.198   2.172  14.450  0.2519  0.1125  0.1717
  348PLSM   T1A 3834   3.521   2.506  14.347 -0.1666  0.0708  0.2918
  348PLSM   C2A 3835   3.628   2.547  13.983 -0.3690 -0.0696 -0.1529
  348PLSM   C3A 3836   3.668   2.439  13.680 -0.1139 -0.0889  0.2815
  348PLSM   C1B 3837   3.298   1.922  14.039 -0.2036  0.0720 -0.1056
  348PLSM   C2B 3838   3.358   1.930  13.661 -0.1250 -0.0363  0.1207
  348PLSM   C3B 3839   3.332   1.921  13.239  0.1383 -0.0676 -0.0501
  348PLSM   C4B 3840   3.465   2.034  12.939  0.0556  0.0521  0.0916
  348PLSM   C5B 3841   3.599   2.416  12.734 -0.2170 -0.1150 -0.0263
  348PLSM   C6B 3842   3.893   2.482  12.384  0.0071 -0.0149 -0.0994
  349PLSM   NC3 3843   4.519   5.222  15.210 -0.3717 -0.3821  0.0220
  349PLSM   PO4 3844   4.513   5.750  15.362 -0.0058 -0.4537  0.2042
  349PLSM   AM1 3845   4.755   5.574  15.010 -0.1891 -0.0026  0.2395
  349PLSM   AM2 3846   5.002   5.657  15.132  0.0251  0.0478  0.0453
  349PLSM   T1A 3847   4.740   5.536  14.551 -0.1688  0.0850  0.0005
  349PLSM   C2A 3848   4.595   5.338  14.268  0.0834  0.3220  0.1211
  349PLSM   C3A 3849   4.692   5.165  13.878 -0.2558  0.0703 -0.1478
  349PLSM   C1B 3850   5.243   5.605  14.671  0.2029  0.3608  0.2217
  349PLSM   C2B 3851   5.200   5.701  14.275  0.0296  0.0137 -0.2203
  349PLSM   C3B 3852   5.226   5.506  13.942 -0.2452  0.1281 -0.1869
  349PLSM   C4B 3853   5.348   5.558  13.584 -0.0449  0.0224  0.1438
  349PLSM   C5B 3854   5.088   5.592  13.257 -0.6176  0.0710  0.0891
  349PLSM   C6B 3855   4.766   5.291  13.095  0.0261  0.1947 -0.0823
  350PLSM   NC3 3856  -0.176   7.602  15.545 -0.1578  0.1680  0.0062
  350PLSM   PO4 3857   0.267   7.298  15.487 -0.0049 -0.0694 -0.0141
  350PLSM   AM1 3858   0.017   7.409  15.034 -0.0397  0.1941  0.2370
  350PLSM   AM2 3859   0.213   7.469  14.845  0.1341  0.1242  0.2692
  350PLSM   T1A 3860  -0.241   7.342  14.654  0.0638 -0.1620 -0.2901
  350PLSM   C2A 3861  -0.450   7.137  14.354 -0.1243 -0.0201  0.0021
  350PLSM   C3A 3862  -0.296   6.902  13.962  0.1247 -0.2851 -0.1153
  350PLSM   C1B 3863   0.250   7.552  14.392  0.0808 -0.3427  0.1554
  350PLSM   C2B 3864   0.330   7.508  14.071  0.2121  0.0384  0.0153
  350PLSM   C3B 3865   0.578   7.469  13.817  0.0478  0.0625  0.3009
  350PLSM   C4B 3866   0.505   7.797  13.480  0.2803  0.0212 -0.1868
  350PLSM   C5B 3867   0.367   7.716  13.078 -0.0214  0.1438 -0.0702
  350PLSM   C6B 3868   0.217   7.389  12.916  0.0255  0.2924 -0.3683
  351PLSM   NC3 3869   0.221   0.711  11.153  0.1507 -0.1261  0.0600
  351PLSM   PO4 3870   0.490   0.360  11.295  0.0316  0.0370 -0.3955
  351PLSM   AM1 3871   0.330   0.358  11.760 -0.0954 -0.1161 -0.0969
  351PLSM   AM2 3872   0.593   0.149  11.857 -0.2750  0.0330 -0.1658
  351PLSM   T1A 3873   0.303   0.555  12.128 -0.1093  0.0284 -0.2400
  351PLSM   C2A 3874   0.359   0.674  12.472  0.1033 -0.1482 -0.0147
  351PLSM   C3A 3875   0.577   0.633  12.868 -0.1255 -0.1782 -0.0789
  351PLSM   C1B 3876   0.715  -0.219  11.918 -0.0339 -0.2171 -0.2726
  351PLSM   C2B 3877   0.485  -0.281  12.257 -0.1730 -0.0808  0.0908
  351PLSM   C3B 3878   0.417  -0.456  12.645 -0.0426 -0.0810  0.0101
  351PLSM   C4B 3879   0.300  -0.557  13.100 -0.0217 -0.1203 -0.2516
  351PLSM   C5B 3880   0.035  -0.758  13.031 -0.0991 -0.0377  0.1491
  351PLSM   C6B 3881  -0.231  -1.150  13.179 -0.2273 -0.2367  0.0350
  352PLSM   NC3 3882   7.028   4.529  11.557  0.0783 -0.0014  0.3868
  352PLSM   PO4 3883   6.752   4.174  11.366  0.1526  0.0368 -0.0302
  352PLSM   AM1 3884   6.719   4.156  11.859 -0.0327 -0.0620  0.2541
  352PLSM   AM2 3885   6.658   4.381  12.057  0.0694  0.0164 -0.2031
  352PLSM   T1A 3886   6.906   3.986  12.268 -0.0278 -0.0322 -0.0461
  352PLSM   C2A 3887   6.961   3.954  12.702 -0.0891  0.0887  0.2994
  352PLSM   C3A 3888   6.782   4.206  12.924 -0.0597 -0.0811  0.0262
  352PLSM   C1B 3889   6.547   4.345  12.471 -0.1532  0.0811 -0.4020
  352PLSM   C2B 3890   6.305   4.411  12.862  0.1069 -0.0099 -0.3177
  352PLSM   C3B 3891   6.415   4.376  13.343 -0.1014  0.0454  0.1028
  352PLSM   C4B 3892   6.634   4.484  13.752 -0.1583 -0.3484  0.1426
  352PLSM   C5B 3893   6.843   4.225  14.074  0.4237 -0.1745 -0.1391
  352PLSM   C6B 3894   7.263   4.266  14.309 -0.0282  0.0093 -0.1169
  353PLSM   NC3 3895   3.700   1.307   9.722 -0.0027 -0.0718 -0.3036
  353PLSM   PO4 3896   3.344   1.108  10.111  0.2954 -0.1897 -0.0006
  353PLSM   AM1 3897   3.423   1.534  10.091 -0.0570  0.0502  0.0448
  353PLSM   AM2 3898   3.038   1.603  10.260  0.0599  0.2615 -0.0720
  353PLSM   T1A 3899   3.635   1.795   9.899 -0.2886 -0.0156 -0.1473
  353PLSM   C2A 3900   3.825   2.085   9.647 -0.2504  0.0037  0.2220
  353PLSM   C3A 3901   3.917   2.503   9.567 -0.1467 -0.4637  0.0740
  353PLSM   C1B 3902   3.144   1.934  10.442  0.0149 -0.1011 -0.3821
  353PLSM   C2B 3903   3.443   2.123  10.852 -0.0697  0.1626 -0.1323
  353PLSM   C3B 3904   3.482   2.050  11.162 -0.1655 -0.0258  0.0548
  353PLSM   C4B 3905   3.536   2.096  11.604 -0.0606  0.2742 -0.2145
  353PLSM   C5B 3906   3.494   2.338  12.066 -0.2194  0.0667 -0.3719
  353PLSM   C6B 3907   3.208   2.260  12.494  0.2834 -0.2809 -0.2134
  354PLSM   NC3 3908   6.950   2.614  11.375 -0.1054  0.1213 -0.1918
  354PLSM   PO4 3909   6.899   3.028  11.620 -0.0570  0.0365 -0.0855
  354PLSM   AM1 3910   7.040   3.471  11.840  0.2618  0.0134  0.2412
  354PLSM   AM2 3911   6.842   3.671  11.882  0.0998  0.1666  0.0371
  354PLSM   T1A 3912   7.358   3.571  12.205  0.0621  0.0341 -0.1096
  354PLSM   C2A 3913   7.543   3.585  12.642 -0.1810  0.1013  0.1981
  354PLSM   C3A 3914   7.331   3.569  13.003 -0.0599 -0.2371 -0.0899
  354PLSM   C1B 3915   6.752   3.523  12.310  0.0748 -0.0054 -0.4172
  354PLSM   C2B 3916   6.982   3.475  12.697  0.2249 -0.1628 -0.1107
  354PLSM   C3B 3917   6.906   3.228  13.010 -0.1643 -0.1866  0.0628
  354PLSM   C4B 3918   7.056   3.295  13.369 -0.0314 -0.2361  0.2625
  354PLSM   C5B 3919   7.159   3.131  13.750 -0.3032 -0.2950 -0.0865
  354PLSM   C6B 3920   7.038   3.376  14.189  0.0089  0.3143 -0.0410
  355PLSM   NC3 3921   5.187   0.835  10.863  0.2838  0.0047 -0.0422
  355PLSM   PO4 3922   4.857   1.168  10.681 -0.0598  0.1470 -0.0879
  355PLSM   AM1 3923   5.063   1.385  10.970 -0.0449 -0.0947 -0.1136
  355PLSM   AM2 3924   5.304   1.578  10.905 -0.0778  0.1389  0.1342
  355PLSM   T1A 3925   4.965   1.390  11.375 -0.0386  0.3265  0.0207
  355PLSM   C2A 3926   4.916   1.643  11.831  0.1158 -0.0062 -0.0087
  355PLSM   C3A 3927   4.799   1.761  12.152  0.1570 -0.0459  0.1868
  355PLSM   C1B 3928   5.276   1.856  11.181 -0.1554  0.2564 -0.1291
  355PLSM   C2B 3929   5.009   2.000  11.453  0.1978 -0.2185 -0.0423
  355PLSM   C3B 3930   4.760   2.138  11.773 -0.0346  0.0125  0.1527
  355PLSM   C4B 3931   4.715   2.516  12.002  0.2026  0.2637  0.0675
  355PLSM   C5B 3932   4.851   2.653  12.456 -0.1084  0.1952 -0.0385
  355PLSM   C6B 3933   4.553   3.071  12.694 -0.2567  0.2830  0.0998
  356PLSM   NC3 3934   2.256   3.933  11.048 -0.0030 -0.2899 -0.0853
  356PLSM   PO4 3935   1.939   3.903  10.798 -0.3322  0.2542  0.1153
  356PLSM   AM1 3936   1.811   4.058  11.257  0.1023  0.3655 -0.0723
  356PLSM   AM2 3937   1.474   3.911  11.317 -0.1672 -0.1034 -0.3128
  356PLSM   T1A 3938   2.119   3.861  11.606 -0.2033  0.2328  0.0589
  356PLSM   C2A 3939   2.458   3.567  11.764  0.3566  0.3499  0.0108
  356PLSM   C3A 3940   2.382   3.259  12.024  0.0891 -0.0284 -0.0427
  356PLSM   C1B 3941   1.537   4.099  11.775  0.1205  0.0422 -0.1414
  356PLSM   C2B 3942   1.620   4.098  12.210  0.1727 -0.0991  0.0381
  356PLSM   C3B 3943   1.804   3.994  12.571 -0.2394  0.1306  0.1726
  356PLSM   C4B 3944   1.949   4.109  12.995  0.0035  0.3093  0.0343
  356PLSM   C5B 3945   1.680   4.269  13.384 -0.0925 -0.1046 -0.0420
  356PLSM   C6B 3946   1.352   4.537  13.479  0.0276  0.2285 -0.0829
  357PLSM   NC3 3947   4.331   0.251  10.529  0.2887  0.0296 -0.1296
  357PLSM   PO4 3948   4.423   0.394  10.922  0.1402 -0.0208 -0.2551
  357PLSM   AM1 3949   4.120   0.538  11.211  0.1233 -0.0429 -0.1239
  357PLSM   AM2 3950   3.977   0.421  11.375  0.4056  0.0665  0.1344
  357PLSM   T1A 3951   4.048   0.769  11.709  0.0516 -0.4486  0.2179
  357PLSM   C2A 3952   4.084   1.021  12.024  0.1231 -0.2507  0.4696
  357PLSM   C3A 3953   4.216   1.091  12.376 -0.0390 -0.4420 -0.1123
  357PLSM   C1B 3954   3.703   0.424  11.659 -0.1751  0.0518 -0.0402
  357PLSM   C2B 3955   3.658   0.136  11.978 -0.0498  0.1060 -0.2182
  357PLSM   C3B 3956   3.670  -0.105  12.355  0.0426 -0.1141 -0.3035
  357PLSM   C4B 3957   3.435  -0.410  12.717 -0.2274  0.0928 -0.0417
  357PLSM   C5B 3958   3.263  -0.878  12.868 -0.3018  0.1940 -0.0262
  357PLSM   C6B 3959   3.235  -1.287  12.959  0.1520  0.0406  0.0435
  358PLSM   NC3 3960   2.988   4.494  11.239  0.3226 -0.3843 -0.1342
  358PLSM   PO4 3961   2.775   4.601  11.610 -0.1707 -0.1998 -0.1507
  358PLSM   AM1 3962   3.222   4.301  11.659  0.3743 -0.1018 -0.0169
  358PLSM   AM2 3963   3.094   3.969  11.416  0.3707 -0.2122 -0.5175
  358PLSM   T1A 3964   3.538   4.274  11.910  0.0353 -0.0064  0.1818
  358PLSM   C2A 3965   3.517   4.228  12.332  0.0311  0.0607  0.0399
  358PLSM   C3A 3966   3.237   4.153  12.564 -0.1293 -0.0164  0.4308
  358PLSM   C1B 3967   3.298   3.714  11.854  0.0163 -0.2580  0.1074
  358PLSM   C2B 3968   3.375   3.673  12.115  0.2540  0.2174 -0.0345
  358PLSM   C3B 3969   3.569   3.767  12.497 -0.0465  0.0605  0.2324
  358PLSM   C4B 3970   3.951   4.007  12.515  0.4726  0.0275 -0.0568
  358PLSM   C5B 3971   4.266   4.086  12.795 -0.0098  0.1053  0.0501
  358PLSM   C6B 3972   4.628   4.351  12.979 -0.0271  0.1224  0.0885
  359PAPI    C1 3973   1.415   2.288  14.984  0.1842 -0.0819 -0.0712
  359PAPI    C2 3974   1.558   2.205  15.348 -0.0973 -0.0456  0.0503
  359PAPI    C3 3975   1.608   1.944  15.049 -0.0056 -0.1486  0.1546
  359PAPI   PO4 3976   1.221   2.485  15.060  0.3633  0.2387 -0.1167
  359PAPI   GL1 3977   1.100   2.769  14.914 -0.2061 -0.0291 -0.0517
  359PAPI   GL2 3978   0.853   2.616  14.745 -0.3292  0.0804  0.0623
  359PAPI   D1A 3979   1.371   2.809  14.586 -0.2245  0.0449  0.0815
  359PAPI   D2A 3980   1.632   2.899  14.244 -0.0850  0.2327 -0.1160
  359PAPI   D3A 3981   1.677   2.522  14.008 -0.4679 -0.1798 -0.2535
  359PAPI   D4A 3982   1.373   2.677  13.772 -0.0822 -0.0040 -0.0740
  359PAPI   C5A 3983   1.442   3.046  13.729 -0.2102  0.0617  0.0815
  359PAPI   C1B 3984   0.932   2.468  14.379 -0.2853 -0.0080 -0.1237
  359PAPI   C2B 3985   0.780   2.556  13.960 -0.3645 -0.3735 -0.3229
  359PAPI   C3B 3986   0.958   2.487  13.535 -0.2231  0.2607 -0.2210
  359PAPI   C4B 3987   1.025   2.167  13.263 -0.0049  0.1590  0.1436
  360PAPI    C1 3988   6.563   2.346  15.077  0.0495 -0.0791  0.2310
  360PAPI    C2 3989   6.560   2.745  15.063  0.0215 -0.0844  0.0514
  360PAPI    C3 3990   6.879   2.552  15.209  0.1129 -0.0010 -0.0366
  360PAPI   PO4 3991   6.325   2.264  15.140  0.4345  0.1284 -0.1819
  360PAPI   GL1 3992   6.002   2.213  14.783  0.0418  0.0382  0.2874
  360PAPI   GL2 3993   5.779   2.000  14.693 -0.1039 -0.6086  0.2985
  360PAPI   D1A 3994   6.042   2.601  14.467 -0.0869  0.1104  0.2859
  360PAPI   D2A 3995   5.698   2.674  14.599 -0.1588 -0.2014  0.0691
  360PAPI   D3A 3996   5.495   2.828  14.314  0.1145 -0.0322  0.0747
  360PAPI   D4A 3997   5.418   2.755  14.046  0.3308 -0.0886 -0.2086
  360PAPI   C5A 3998   5.478   2.817  13.615 -0.1592 -0.2987 -0.1551
  360PAPI   C1B 3999   5.704   2.279  14.344  0.2673  0.1450 -0.0282
  360PAPI   C2B 4000   5.924   2.491  13.970  0.1161 -0.1666  0.1787
  360PAPI   C3B 4001   6.347   2.578  13.769  0.0123  0.1499 -0.1876
  360PAPI   C4B 4002   6.602   2.720  13.398 -0.0860 -0.0021 -0.1884
  361PAPI    C1 4003   3.488   0.276  10.633  0.1003  0.1205 -0.0567
  361PAPI    C2 4004   3.825   0.379  10.443  0.0424 -0.0892 -0.2784
  361PAPI    C3 4005   3.501   0.275  10.233 -0.0971 -0.0928 -0.0643
  361PAPI   PO4 4006   3.484   0.052  10.784 -0.0477  0.1205  0.0748
  361PAPI   GL1 4007   3.513   0.005  11.263 -0.0840 -0.0956  0.0914
  361PAPI   GL2 4008   3.385   0.099  11.499  0.1346 -0.0867 -0.0203
  361PAPI   D1A 4009   3.843  -0.064  11.539 -0.0100 -0.0981 -0.2796
  361PAPI   D2A 4010   3.664  -0.502  11.518 -0.1597  0.2273  0.0951
  361PAPI   D3A 4011   3.455  -0.357  11.805 -0.0301 -0.2911 -0.1591
  361PAPI   D4A 4012   3.356  -0.519  12.238  0.1369 -0.0512  0.0908
  361PAPI   C5A 4013   2.997  -0.272  12.506 -0.3360  0.0394  0.0368
  361PAPI   C1B 4014   3.227   0.422  11.722  0.1548 -0.5083 -0.0484
  361PAPI   C2B 4015   2.960   0.397  12.103  0.2646 -0.2193 -0.0993
  361PAPI   C3B 4016   2.794   0.185  12.442 -0.0200  0.0344  0.0643
  361PAPI   C4B 4017   2.785   0.037  12.900 -0.2566 -0.1300 -0.4537
  362PAPI    C1 4018  -0.180   5.618  10.825 -0.3279 -0.1439  0.1529
  362PAPI    C2 4019  -0.191   6.016  10.867 -0.2177 -0.1503  0.2489
  362PAPI    C3 4020  -0.421   5.837  10.593  0.0571  0.0216 -0.1020
  362PAPI   PO4 4021  -0.135   5.453  11.152 -0.0275  0.2002 -0.2764
  362PAPI   GL1 4022   0.028   5.355  11.606 -0.4797 -0.2094 -0.0573
  362PAPI   GL2 4023  -0.218   5.492  11.752 -0.0628 -0.2427  0.0672
  362PAPI   D1A 4024   0.528   5.424  11.679 -0.0495  0.1305 -0.0327
  362PAPI   D2A 4025   0.698   5.505  12.113  0.0177  0.0782  0.0319
  362PAPI   D3A 4026   0.917   5.527  12.525  0.1147  0.1286  0.0644
  362PAPI   D4A 4027   1.043   5.147  12.541 -0.0317 -0.2150 -0.1883
  362PAPI   C5A 4028   0.941   5.180  12.944  0.1268  0.0619  0.0315
  362PAPI   C1B 4029  -0.055   5.524  12.132 -0.1143 -0.0321  0.2298
  362PAPI   C2B 4030   0.013   5.574  12.698  0.1302 -0.1974  0.0985
  362PAPI   C3B 4031  -0.018   5.476  13.077 -0.2205  0.1936  0.0189
  362PAPI   C4B 4032  -0.046   5.201  13.333 -0.1864  0.1107  0.1919
  363PAPS   CNO 4033   5.841   2.778  15.810 -0.2050 -0.1626 -0.0804
  363PAPS   PO4 4034   5.997   2.954  15.437  0.1354  0.3238 -0.0546
  363PAPS   GL1 4035   6.177   3.125  15.034 -0.2727 -0.2098  0.1471
  363PAPS   GL2 4036   6.271   3.033  14.704  0.0181 -0.1325 -0.0141
  363PAPS   D1A 4037   6.175   3.493  14.630  0.1195 -0.1634  0.1261
  363PAPS   D2A 4038   5.934   3.688  14.224 -0.0888 -0.4170 -0.0598
  363PAPS   D3A 4039   5.623   3.725  14.391  0.1316 -0.1110 -0.1694
  363PAPS   D4A 4040   5.249   3.694  14.189  0.2741 -0.0166  0.2352
  363PAPS   C5A 4041   5.422   3.885  13.862 -0.1264  0.0153 -0.1259
  363PAPS   C1B 4042   6.425   2.804  14.215  0.1308 -0.0378 -0.1880
  363PAPS   C2B 4043   6.590   3.011  13.888 -0.2985 -0.0496 -0.0491
  363PAPS   C3B 4044   6.447   3.209  13.490 -0.0412 -0.3532  0.0323
  363PAPS   C4B 4045   6.369   3.715  13.465  0.2250 -0.0378  0.3232
  364PAPS   CNO 4046   6.989   6.320  15.603  0.1985  0.0978  0.0734
  364PAPS   PO4 4047   6.676   6.248  15.407  0.0385  0.0296  0.0723
  364PAPS   GL1 4048   6.830   6.564  15.096 -0.0402 -0.0462 -0.2264
  364PAPS   GL2 4049   6.980   6.504  14.867  0.1964  0.0704  0.1652
  364PAPS   D1A 4050   6.758   6.942  14.923  0.1231  0.1882  0.0088
  364PAPS   D2A 4051   6.365   7.108  15.007 -0.2164 -0.3108 -0.0986
  364PAPS   D3A 4052   6.563   7.387  14.716  0.0321 -0.0036  0.0344
  364PAPS   D4A 4053   6.527   7.706  14.494  0.1753  0.0453  0.1413
  364PAPS   C5A 4054   6.293   7.756  14.092  0.0469 -0.5604 -0.1071
  364PAPS   C1B 4055   7.258   6.476  14.494  0.0873  0.1349 -0.2531
  364PAPS   C2B 4056   7.266   6.417  14.126 -0.1345  0.0342  0.0002
  364PAPS   C3B 4057   7.133   6.071  13.689  0.1924 -0.1915  0.1507
  364PAPS   C4B 4058   7.115   5.693  13.330 -0.1147  0.0307 -0.0757
  365PAPS   CNO 4059   4.348   3.940  15.611 -0.0492 -0.2311 -0.2423
  365PAPS   PO4 4060   4.104   3.843  15.367 -0.2598 -0.2324  0.1918
  365PAPS   GL1 4061   4.171   3.931  14.931 -0.1181  0.0140  0.0477
  365PAPS   GL2 4062   3.949   4.072  14.808  0.1275  0.0206 -0.3045
  365PAPS   D1A 4063   4.593   3.765  14.756  0.1214 -0.0924 -0.0060
  365PAPS   D2A 4064   4.564   4.242  14.783 -0.3944  0.0880  0.2685
  365PAPS   D3A 4065   4.937   4.276  14.535 -0.4136 -0.2011  0.0665
  365PAPS   D4A 4066   5.127   4.152  15.055  0.2717 -0.0787  0.1823
  365PAPS   C5A 4067   5.542   4.321  15.057  0.0319 -0.0478 -0.0081
  365PAPS   C1B 4068   4.132   3.719  14.473 -0.1016 -0.0209  0.2812
  365PAPS   C2B 4069   4.391   3.596  14.135  0.0485  0.1180  0.2785
  365PAPS   C3B 4070   4.672   3.693  13.880  0.3091 -0.0649  0.1860
  365PAPS   C4B 4071   4.900   4.044  14.001 -0.0383  0.1235  0.0738
  366PAPS   CNO 4072   1.477   7.602  15.547  0.0900 -0.1181 -0.1694
  366PAPS   PO4 4073   1.487   7.521  15.081  0.2579 -0.2119  0.2112
  366PAPS   GL1 4074   1.567   7.420  14.692  0.2398  0.1076 -0.4076
  366PAPS   GL2 4075   1.684   7.114  14.544  0.2865 -0.1081  0.0734
  366PAPS   D1A 4076   1.776   7.576  14.288 -0.3045  0.1168  0.0568
  366PAPS   D2A 4077   2.071   7.840  14.341 -0.1614 -0.2134 -0.0010
  366PAPS   D3A 4078   2.306   7.946  14.078  0.0825  0.2124 -0.0486
  366PAPS   D4A 4079   1.967   7.940  13.714 -0.2146 -0.0047 -0.3325
  366PAPS   C5A 4080   1.642   7.664  13.707  0.0273  0.0176  0.1744
  366PAPS   C1B 4081   1.663   7.136  14.054  0.2566  0.0858 -0.0134
  366PAPS   C2B 4082   1.835   6.989  13.656 -0.0306  0.1770 -0.3634
  366PAPS   C3B 4083   1.932   6.709  13.417 -0.0205 -0.1019  0.2279
  366PAPS   C4B 4084   1.882   6.451  13.119 -0.0775  0.0721  0.1463
  367PAPS   CNO 4085   3.789   1.069   8.553  0.0695 -0.0946 -0.2469
  367PAPS   PO4 4086   3.755   0.598   8.556 -0.1502  0.2186 -0.1580
  367PAPS   GL1 4087   3.796   0.686   8.170 -0.1048 -0.1554 -0.0007
  367PAPS   GL2 4088   4.136   0.696   8.097 -0.0575 -0.2495  0.2279
  367PAPS   D1A 4089   3.685   1.097   8.063 -0.1911  0.3769 -0.1672
  367PAPS   D2A 4090   3.683   1.486   7.859 -0.3092 -0.2411 -0.2772
  367PAPS   D3A 4091   4.015   1.274   7.662  0.0373  0.0220 -0.1711
  367PAPS   D4A 4092   3.647   1.315   7.364  0.2887 -0.0165  0.0259
  367PAPS   C5A 4093   3.676   1.226   6.996  0.0524 -0.1117  0.0479
  367PAPS   C1B 4094   4.366   1.032   7.920  0.0156  0.1960  0.4752
  367PAPS   C2B 4095   4.526   1.451   7.774  0.0907 -0.3732  0.2334
  367PAPS   C3B 4096   4.396   1.630   7.431  0.0894 -0.0746  0.1213
  367PAPS   C4B 4097   4.374   2.019   7.330 -0.0271  0.2391 -0.0910
  368PAPS   CNO 4098   5.434   2.320   9.709 -0.0133 -0.0506 -0.0498
  368PAPS   PO4 4099   4.988   2.126   9.661 -0.0614  0.3066  0.0976
  368PAPS   GL1 4100   4.617   2.422   9.739 -0.0361  0.2204 -0.1901
  368PAPS   GL2 4101   4.474   2.445   9.523 -0.1185 -0.1031  0.1736
  368PAPS   D1A 4102   4.254   2.417  10.051 -0.2229 -0.3279 -0.1628
  368PAPS   D2A 4103   4.374   2.008  10.105 -0.0882  0.2400 -0.4264
  368PAPS   D3A 4104   3.970   2.016  10.277  0.5007 -0.1198  0.3373
  368PAPS   D4A 4105   3.962   2.412  10.501 -0.0774  0.0697  0.3386
  368PAPS   C5A 4106   4.294   2.634  10.626  0.0832 -0.0879 -0.2136
  368PAPS   C1B 4107   4.147   2.688   9.172  0.3121  0.3267  0.3679
  368PAPS   C2B 4108   3.745   2.853   8.777 -0.2434 -0.1431  0.0680
  368PAPS   C3B 4109   3.503   2.895   8.300 -0.1118  0.0077 -0.0512
  368PAPS   C4B 4110   3.458   3.046   7.860 -0.3044 -0.0887  0.1321
  369PAPS   CNO 4111   3.475   4.409  10.756  0.1017 -0.0839  0.1600
  369PAPS   PO4 4112   3.436   4.364  11.171  0.0073 -0.2481 -0.1959
  369PAPS   GL1 4113   3.507   4.730  11.444  0.1153  0.2357 -0.2063
  369PAPS   GL2 4114   3.303   4.793  11.719 -0.1922 -0.0324  0.0687
  369PAPS   D1A 4115   3.488   5.172  11.353  0.1666  0.1043  0.0139
  369PAPS   D2A 4116   4.007   5.185  11.281 -0.1289 -0.2611 -0.0072
  369PAPS   D3A 4117   3.862   4.972  11.662 -0.2056 -0.1069 -0.5392
  369PAPS   D4A 4118   3.969   4.481  11.781  0.1851 -0.1631 -0.0827
  369PAPS   C5A 4119   4.026   4.356  12.207  0.1464  0.1350 -0.1598
  369PAPS   C1B 4120   3.538   4.826  12.001  0.0570  0.0196  0.0242
  369PAPS   C2B 4121   3.708   4.764  12.421 -0.2668 -0.1820  0.0635
  369PAPS   C3B 4122   3.805   4.416  12.702 -0.0071  0.1128 -0.0809
  369PAPS   C4B 4123   4.119   4.491  13.022 -0.0052  0.0274 -0.2061
  370PAPS   CNO 4124   4.996   5.378  10.887 -0.2519  0.1832 -0.0528
  370PAPS   PO4 4125   4.758   5.741  11.096 -0.0254  0.2874  0.1093
  370PAPS   GL1 4126   4.537   5.605  11.403  0.1423  0.0492 -0.0506
  370PAPS   GL2 4127   4.471   5.272  11.310 -0.1589  0.0219  0.1041
  370PAPS   D1A 4128   4.331   5.815  11.742  0.1508  0.0861  0.0502
  370PAPS   D2A 4129   4.612   6.174  11.709  0.0388 -0.0636  0.2151
  370PAPS   D3A 4130   4.154   6.362  11.807  0.0467  0.0836  0.0851
  370PAPS   D4A 4131   4.312   6.260  12.189  0.3260  0.0375  0.1951
  370PAPS   C5A 4132   4.179   6.436  12.520 -0.0050 -0.0268  0.2416
  370PAPS   C1B 4133   4.341   5.241  11.665 -0.0348 -0.1705  0.0268
  370PAPS   C2B 4134   4.241   5.325  12.076  0.1184  0.0867 -0.0747
  370PAPS   C3B 4135   3.971   5.662  12.361  0.0545  0.1917  0.2253
  370PAPS   C4B 4136   3.873   6.046  12.510 -0.0499  0.2858  0.0379
  371PAPE   NH3 4137   2.229   4.622  14.443  0.0241 -0.1279  0.1666
  371PAPE   PO4 4138   2.677   4.411  14.587  0.2176 -0.1923  0.0581
  371PAPE   GL1 4139   2.823   4.526  14.281 -0.0914  0.1303  0.1656
  371PAPE   GL2 4140   2.568   4.648  14.079 -0.0000 -0.2066  0.0639
  371PAPE   D1A 4141   2.895   4.230  13.945 -0.3867  0.1860 -0.1378
  371PAPE   D2A 4142   3.083   4.372  13.490  0.2389 -0.0824 -0.0491
  371PAPE   D3A 4143   3.115   4.277  13.017 -0.3441  0.1323  0.0495
  371PAPE   D4A 4144   2.877   3.931  12.917 -0.1203  0.1463 -0.1351
  371PAPE   C5A 4145   2.444   3.971  12.956  0.0688  0.2725 -0.1239
  371PAPE   C1B 4146   2.675   4.690  13.595 -0.1510  0.0947 -0.2184
  371PAPE   C2B 4147   2.755   4.822  13.174 -0.0458 -0.0863 -0.3871
  371PAPE   C3B 4148   2.754   4.983  12.757 -0.0890 -0.0208 -0.0776
  371PAPE   C4B 4149   2.921   5.255  12.586 -0.2655  0.1832 -0.1988
  372PAPE   NH3 4150   0.596   5.497  15.751 -0.3029  0.0034  0.1014
  372PAPE   PO4 4151   0.921   5.253  15.474  0.2811 -0.3138 -0.0696
  372PAPE   GL1 4152   0.740   5.261  14.989 -0.0269 -0.1405 -0.4234
  372PAPE   GL2 4153   0.846   5.462  14.731 -0.2566  0.1541  0.0015
  372PAPE   D1A 4154   0.511   5.117  14.768 -0.1979 -0.2239 -0.2388
  372PAPE   D2A 4155   0.293   5.408  14.959 -0.2388  0.0041  0.2393
  372PAPE   D3A 4156   0.012   5.487  14.720  0.0564 -0.0746  0.0192
  372PAPE   D4A 4157   0.014   5.255  14.443  0.1369 -0.0195 -0.0684
  372PAPE   C5A 4158   0.258   4.972  14.349 -0.5193 -0.2720 -0.0350
  372PAPE   C1B 4159   0.787   5.275  14.352 -0.0059 -0.0188 -0.1199
  372PAPE   C2B 4160   0.833   5.235  13.916 -0.0698 -0.2726 -0.0129
  372PAPE   C3B 4161   1.206   5.199  13.652  0.1107  0.6810 -0.3595
  372PAPE   C4B 4162   1.406   5.384  13.327  0.4888  0.0287 -0.0352
  373PAPE   NH3 4163   4.093   4.023  10.558  0.1818  0.0430 -0.1346
  373PAPE   PO4 4164   4.534   4.133  10.519  0.0433 -0.0280 -0.1195
  373PAPE   GL1 4165   4.383   4.186  10.971 -0.2639  0.3163  0.1171
  373PAPE   GL2 4166   4.227   3.911  11.240 -0.0862 -0.1171  0.0441
  373PAPE   D1A 4167   4.334   4.303  11.493  0.3098 -0.1178  0.3624
  373PAPE   D2A 4168   4.760   4.192  11.602 -0.1221  0.0949 -0.0579
  373PAPE   D3A 4169   4.626   4.244  11.900 -0.3050  0.2547  0.0841
  373PAPE   D4A 4170   4.453   4.657  11.855 -0.1914  0.0851 -0.0311
  373PAPE   C5A 4171   4.250   4.768  12.130 -0.2052  0.0056  0.0362
  373PAPE   C1B 4172   4.146   3.548  11.536  0.0303  0.1690  0.1239
  373PAPE   C2B 4173   4.099   3.269  11.894  0.1100  0.1212  0.0577
  373PAPE   C3B 4174   4.172   2.800  12.144 -0.2109  0.1261 -0.2498
  373PAPE   C4B 4175   4.362   2.616  12.418 -0.1008 -0.0549  0.1410
  374PAPE   NH3 4176   6.703   7.523  11.510 -0.0782  0.2649 -0.0088
  374PAPE   PO4 4177   6.812   7.205  11.298 -0.1371 -0.1431  0.1366
  374PAPE   GL1 4178   6.967   7.114  11.762 -0.3201 -0.1742  0.0065
  374PAPE   GL2 4179   6.685   6.938  11.837  0.2505  0.0026  0.0178
  374PAPE   D1A 4180   7.072   7.190  12.216  0.0423 -0.0214 -0.3275
  374PAPE   D2A 4181   7.451   7.031  12.290 -0.1917  0.1431  0.2427
  374PAPE   D3A 4182   7.435   7.373  12.525 -0.1893 -0.2044  0.3535
  374PAPE   D4A 4183   7.252   7.087  12.792  0.0053  0.1980 -0.0053
  374PAPE   C5A 4184   6.867   7.109  12.746 -0.0268 -0.1546  0.2956
  374PAPE   C1B 4185   6.630   6.905  12.318  0.0146 -0.0207 -0.0909
  374PAPE   C2B 4186   6.444   6.637  12.664  0.1127 -0.0645 -0.3092
  374PAPE   C3B 4187   6.436   6.786  13.047 -0.1933  0.3846 -0.2068
  374PAPE   C4B 4188   6.486   6.646  13.559  0.2019 -0.2578 -0.3893
  375CHOL   ROH 4189   0.144   3.897  14.564 -0.1071 -0.1770 -0.0410
  375CHOL    R1 4190   0.240   4.016  14.326 -0.0175 -0.1383  0.0151
  375CHOL    R2 4191   0.295   3.869  14.098 -0.1095 -0.0754 -0.0407
  375CHOL    R3 4192   0.125   4.047  13.982  0.0190  0.0916  0.0199
  375CHOL    R4 4193   0.276   3.930  13.759 -0.2264 -0.1373 -0.0468
  375CHOL    R5 4194   0.253   4.143  13.803  0.0358 -0.0918 -0.0762
  375CHOL    C1 4195   0.106   4.133  13.452 -0.1740 -0.0166  0.0063
  375CHOL    C2 4196  -0.183   4.117  13.176  0.1190  0.1588  0.0948
  376CHOL   ROH 4197   5.629   5.486  14.970 -0.1609 -0.0114 -0.1112
  376CHOL    R1 4198   5.706   5.350  14.734 -0.0751 -0.0861 -0.0418
  376CHOL    R2 4199   5.546   5.162  14.610 -0.0568 -0.0854 -0.0740
  376CHOL    R3 4200   5.582   5.321  14.393  0.0803 -0.1428 -0.0933
  376CHOL    R4 4201   5.557   5.050  14.284  0.0470 -0.1517 -0.0477
  376CHOL    R5 4202   5.720   5.191  14.246  0.1014 -0.2099 -0.0100
  376CHOL    C1 4203   5.598   5.134  13.889  0.2361 -0.2442 -0.0506
  376CHOL    C2 4204   5.701   5.077  13.591 -0.1309  0.0421 -0.2283
  377CHOL   ROH 4205   1.878   1.561  14.189  0.0611 -0.1323  0.0627
  377CHOL    R1 4206   1.812   1.475  13.927 -0.0524  0.0110  0.0425
  377CHOL    R2 4207   1.765   1.652  13.720  0.1293  0.1233  0.0920
  377CHOL    R3 4208   1.957   1.506  13.595 -0.0379 -0.0578  0.0432
  377CHOL    R4 4209   1.823   1.653  13.379  0.2772  0.3448  0.1160
  377CHOL    R5 4210   1.855   1.437  13.389 -0.0562  0.2836 -0.0645
  377CHOL    C1 4211   2.036   1.517  13.063  0.2062  0.3038  0.0841
  377CHOL    C2 4212   2.180   1.550  12.725 -0.0919  0.2066 -0.1464
  378CHOL   ROH 4213   5.727   6.318  11.742  0.1076 -0.1032  0.0714
  378CHOL    R1 4214   5.812   6.407  11.997  0.1519 -0.0902  0.0544
  378CHOL    R2 4215   5.650   6.557  12.164  0.2829  0.1857 -0.0453
  378CHOL    R3 4216   5.707   6.359  12.342  0.0009  0.1867  0.0470
  378CHOL    R4 4217   5.664   6.598  12.507  0.4363  0.3429 -0.0709
  378CHOL    R5 4218   5.838   6.468  12.511  0.2201  0.0577 -0.0446
  378CHOL    C1 4219   5.725   6.438  12.874  0.2610  0.4354  0.0009
  378CHOL    C2 4220   5.436   6.612  13.128 -0.1015  0.0321  0.2224
  379CHOL   ROH 4221   3.718   3.744  11.214 -0.1666  0.1190  0.1818
  379CHOL    R1 4222   3.579   3.610  11.422 -0.1044  0.0250  0.1629
  379CHOL    R2 4223   3.600   3.338  11.463 -0.0429  0.0169  0.0717
  379CHOL    R3 4224   3.668   3.415  11.715 -0.0161 -0.0520  0.0861
  379CHOL    R4 4225   3.613   3.127  11.737  0.1335 -0.0913 -0.0176
  379CHOL    R5 4226   3.524   3.286  11.857  0.0838 -0.1837  0.0712
  379CHOL    C1 4227   3.684   3.077  12.133  0.2614 -0.2190 -0.0562
  379CHOL    C2 4228   3.495   2.819  12.229 -0.0000 -0.3646  0.1631
  380CHOL   ROH 4229   0.218   5.868  11.736  0.1196 -0.2172  0.0242
  380CHOL    R1 4230   0.363   5.829  11.976  0.1175  0.1064  0.0819
  380CHOL    R2 4231   0.395   6.029  12.164 -0.3880  0.1926  0.0912
  380CHOL    R3 4232   0.292   5.842  12.332 -0.0514 -0.0327  0.0538
  380CHOL    R4 4233   0.448   6.018  12.505 -0.2469  0.1254  0.0673
  380CHOL    R5 4234   0.466   5.802  12.491  0.0672  0.1554 -0.0280
  380CHOL    C1 4235   0.383   5.836  12.862  0.1511 -0.1252  0.0183
  380CHOL    C2 4236   0.110   5.959  13.177  0.0373  0.2212 -0.1415
  381CHOL   ROH 4237   3.741   4.117  11.494 -0.0886 -0.0932  0.0991
  381CHOL    R1 4238   3.816   3.914  11.676 -0.0525 -0.0419  0.1445
  381CHOL    R2 4239   4.050   3.924  11.822 -0.0096 -0.0071  0.0894
  381CHOL    R3 4240   3.882   3.889  12.033  0.0330  0.0714  0.1347
  381CHOL    R4 4241   4.098   3.696  12.077 -0.1326 -0.1276  0.0041
  381CHOL    R5 4242   3.884   3.653  12.072 -0.1651  0.0623  0.0634
  381CHOL    C1 4243   3.969   3.530  12.423 -0.1643 -0.1242 -0.0029
  381CHOL    C2 4244   4.266   3.268  12.377 -0.1032 -0.1008  0.1710
  382CHOL   ROH 4245   6.079   0.900  12.013 -0.1150  0.0024  0.0025
  382CHOL    R1 4246   6.123   0.866  12.291 -0.0921 -0.1401 -0.0179
  382CHOL    R2 4247   6.032   1.047  12.479  0.0474 -0.1620  0.0714
  382CHOL    R3 4248   5.917   0.826  12.588 -0.0708 -0.1381 -0.0027
  382CHOL    R4 4249   5.896   1.031  12.796  0.0217 -0.1910  0.0591
  382CHOL    R5 4250   5.982   0.832  12.818 -0.0799 -0.2421  0.0031
  382CHOL    C1 4251   5.708   0.814  13.083 -0.1042 -0.1853 -0.0176
  382CHOL    C2 4252   5.505   0.546  13.208 -0.0594 -0.0499 -0.0795
  383CHOL   ROH 4253   3.876   2.821  14.424 -0.1378  0.1126  0.1143
  383CHOL    R1 4254   3.972   2.937  14.184 -0.0168  0.0783  0.1463
  383CHOL    R2 4255   4.077   2.785  13.978 -0.0773  0.0336  0.1507
  383CHOL    R3 4256   3.891   2.916  13.830  0.0368  0.1743  0.1277
  383CHOL    R4 4257   4.062   2.782  13.633 -0.0384  0.0424  0.1483
  383CHOL    R5 4258   4.012   2.994  13.638  0.1202  0.0831  0.1411
  383CHOL    C1 4259   3.879   2.902  13.292  0.0915  0.1794  0.1253
  383CHOL    C2 4260   3.776   2.739  13.093 -0.1002  0.1164  0.0457
  384CHOL   ROH 4261   6.629   5.130  14.475 -0.2841 -0.0422  0.1434
  384CHOL    R1 4262   6.484   5.060  14.243 -0.1470  0.0115  0.0398
  384CHOL    R2 4263   6.503   5.202  14.007  0.0605  0.0161  0.0532
  384CHOL    R3 4264   6.564   4.959  13.902  0.0589 -0.0002  0.0914
  384CHOL    R4 4265   6.481   5.121  13.672  0.1305 -0.0234  0.0583
  384CHOL    R5 4266   6.401   4.926  13.730  0.0991 -0.0052  0.0587
  384CHOL    C1 4267   6.525   4.845  13.378  0.1697 -0.0618  0.0971
  384CHOL    C2 4268   6.708   4.850  13.003  0.3679 -0.2061 -0.2341
  385CHOL   ROH 4269   5.759   3.189  14.644 -0.1809  0.3008 -0.0679
  385CHOL    R1 4270   5.813   3.222  14.368  0.1869  0.2152 -0.0119
  385CHOL    R2 4271   6.038   3.115  14.247  0.0673 -0.3297  0.2014
  385CHOL    R3 4272   5.855   3.004  14.080 -0.0549  0.1460  0.0064
  385CHOL    R4 4273   6.097   3.030  13.917  0.1286 -0.3186  0.2105
  385CHOL    R5 4274   5.898   3.106  13.868  0.3310  0.1422  0.0842
  385CHOL    C1 4275   5.959   2.878  13.568  0.0495  0.1344  0.0327
  385CHOL    C2 4276   6.105   2.657  13.273 -0.0044 -0.4388 -0.0797
  386CHOL   ROH 4277   7.004   2.780  14.700  0.1967  0.3098  0.0083
  386CHOL    R1 4278   6.858   2.720  14.465  0.0967  0.1405  0.1101
  386CHOL    R2 4279   6.924   2.826  14.218 -0.1794  0.1943  0.0531
  386CHOL    R3 4280   6.927   2.565  14.143  0.0436  0.1890  0.0761
  386CHOL    R4 4281   6.955   2.716  13.892 -0.3162  0.1963  0.0393
  386CHOL    R5 4282   6.806   2.562  13.935 -0.1167  0.0388  0.1712
  386CHOL    C1 4283   6.976   2.406  13.632 -0.1865  0.1924  0.0529
  386CHOL    C2 4284   7.079   2.644  13.328 -0.1006 -0.1361  0.1054
  387CHOL   ROH 4285   2.793   1.831  14.088  0.1870 -0.0965  0.1034
  387CHOL    R1 4286   2.838   1.638  13.886 -0.0303 -0.1490  0.1038
  387CHOL    R2 4287   2.716   1.651  13.638 -0.0167 -0.0120  0.1072
  387CHOL    R3 4288   2.972   1.636  13.548 -0.0317 -0.3027  0.1027
  387CHOL    R4 4289   2.807   1.560  13.317 -0.1613  0.3379 -0.0388
  387CHOL    R5 4290   2.972   1.446  13.402 -0.3517 -0.0838 -0.2028
  387CHOL    C1 4291   3.100   1.493  13.046 -0.2596  0.2688 -0.1280
  387CHOL    C2 4292   3.070   1.117  12.885  0.1184 -0.4426 -0.0990
  388CHOL   ROH 4293   6.736   1.557  11.596 -0.0302 -0.2707  0.0357
  388CHOL    R1 4294   6.849   1.666  11.831 -0.0739 -0.1809  0.0159
  388CHOL    R2 4295   6.697   1.783  12.030 -0.1086 -0.0681 -0.0729
  388CHOL    R3 4296   6.827   1.605  12.189 -0.1743 -0.0171  0.0384
  388CHOL    R4 4297   6.634   1.735  12.366  0.0155  0.3090  0.0085
  388CHOL    R5 4298   6.848   1.717  12.399  0.0165  0.1718 -0.0795
  388CHOL    C1 4299   6.719   1.540  12.711  0.0261  0.5765  0.1603
  388CHOL    C2 4300   6.601   1.854  12.958 -0.3819  0.0881 -0.0864
  389CHOL   ROH 4301   1.274   4.524  14.634 -0.0276 -0.2029  0.0643
  389CHOL    R1 4302   1.274   4.463  14.358 -0.0469 -0.1579  0.0555
  389CHOL    R2 4303   1.496   4.364  14.228 -0.0257 -0.0276  0.0031
  389CHOL    R3 4304   1.325   4.167  14.152  0.0589 -0.0998 -0.0054
  389CHOL    R4 4305   1.468   4.242  13.906  0.2111 -0.1968  0.0430
  389CHOL    R5 4306   1.252   4.234  13.934  0.1885 -0.2215 -0.0926
  389CHOL    C1 4307   1.291   3.985  13.647  0.4284 -0.3631  0.0583
  389CHOL    C2 4308   1.143   3.928  13.283 -0.1733 -0.0773 -0.0529
  390CHOL   ROH 4309   2.490   7.150  11.462 -0.1317 -0.1156 -0.0953
  390CHOL    R1 4310   2.403   7.164  11.731 -0.1342  0.1102 -0.1047
  390CHOL    R2 4311   2.161   7.277  11.804 -0.2924 -0.1252 -0.2402
  390CHOL    R3 4312   2.122   7.036  11.924  0.0486 -0.0336  0.0694
  390CHOL    R4 4313   1.963   7.226  12.083 -0.1934 -0.0475 -0.1560
  390CHOL    R5 4314   2.114   7.088  12.158  0.0045  0.2511  0.0070
  390CHOL    C1 4315   1.812   6.971  12.358  0.1843  0.0838  0.1837
  390CHOL    C2 4316   1.826   6.989  12.702 -0.0843  0.2050 -0.2813
  391CHOL   ROH 4317   1.649   3.620  11.702 -0.1028 -0.0693  0.0535
  391CHOL    R1 4318   1.802   3.523  11.919 -0.1024 -0.0667  0.0540
  391CHOL    R2 4319   2.025   3.656  12.015 -0.1233 -0.0482  0.0734
  391CHOL    R3 4320   1.893   3.641  12.252 -0.1315 -0.0801  0.0672
  391CHOL    R4 4321   2.178   3.634  12.324 -0.1312 -0.3437  0.0597
  391CHOL    R5 4322   2.025   3.490  12.383 -0.2445 -0.2604 -0.0202
  391CHOL    C1 4323   2.143   3.608  12.727 -0.1433 -0.5457  0.0460
  391CHOL    C2 4324   2.159   3.501  13.036  0.0860  0.1465  0.1016
  392CHOL   ROH 4325   5.407   0.005  11.768  0.0605 -0.1871 -0.0068
  392CHOL    R1 4326   5.445   0.111  12.027  0.2202 -0.1879 -0.0290
  392CHOL    R2 4327   5.236   0.162  12.200  0.3060  0.0193  0.0198
  392CHOL    R3 4328   5.379   0.004  12.369  0.2116 -0.0886 -0.0002
  392CHOL    R4 4329   5.212   0.170  12.545  0.2550 -0.0753  0.0190
  392CHOL    R5 4330   5.429   0.146  12.555  0.2405 -0.1674  0.0498
  392CHOL    C1 4331   5.333   0.026  12.904  0.1366 -0.2316 -0.0002
  392CHOL    C2 4332   4.997  -0.034  13.097  0.0466 -0.1994  0.1489
  393CHOL   ROH 4333   6.179   4.214  12.020  0.0428 -0.0436  0.1491
  393CHOL    R1 4334   6.118   4.157  12.291  0.1489  0.2474  0.2379
  393CHOL    R2 4335   6.040   4.352  12.470 -0.2554  0.3773 -0.0677
  393CHOL    R3 4336   5.828   4.186  12.508  0.0715 -0.0046  0.1727
  393CHOL    R4 4337   5.828   4.362  12.743 -0.3793  0.4832 -0.1661
  393CHOL    R5 4338   5.827   4.144  12.744  0.0805  0.4637  0.2671
  393CHOL    C1 4339   5.506   4.212  12.938 -0.1447  0.1864  0.0022
  393CHOL    C2 4340   5.224   4.278  13.184  0.2215  0.0528 -0.0824
  394CHOL   ROH 4341  -0.101   4.096  12.375 -0.4060  0.0667  0.1513
  394CHOL    R1 4342  -0.026   4.177  12.636 -0.2034 -0.0064  0.1173
  394CHOL    R2 4343   0.113   4.012  12.808  0.0269 -0.0148 -0.0758
  394CHOL    R3 4344   0.284   4.223  12.819 -0.0535  0.0555 -0.1446
  394CHOL    R4 4345   0.334   4.073  13.067  0.2685 -0.0632 -0.2677
  394CHOL    R5 4346   0.287   4.286  13.051  0.1555 -0.0699 -0.1072
  394CHOL    C1 4347   0.624   4.307  13.227  0.3338 -0.0255 -0.4442
  394CHOL    C2 4348   1.016   4.419  13.189  0.1174 -0.1975  0.0783
  395CHOL   ROH 4349   6.746   0.157  12.011  0.2114 -0.1164 -0.0519
  395CHOL    R1 4350   6.854   0.267  12.248  0.0431 -0.0629  0.0012
  395CHOL    R2 4351   6.746   0.216  12.498 -0.0589 -0.1071 -0.0504
  395CHOL    R3 4352   7.001   0.140  12.556 -0.0527  0.0092  0.0773
  395CHOL    R4 4353   6.865   0.156  12.817 -0.2203 -0.1490  0.0025
  395CHOL    R5 4354   7.051   0.256  12.760 -0.2376 -0.0307  0.1479
  395CHOL    C1 4355   7.173   0.050  13.057 -0.3084 -0.0642  0.1532
  395CHOL    C2 4356   6.991   0.110  13.444  0.0841 -0.0080 -0.0733
  396CHOL   ROH 4357   2.699   2.162  10.622 -0.2813  0.0713 -0.1372
  396CHOL    R1 4358   2.917   2.263  10.771 -0.2342 -0.0361 -0.1318
  396CHOL    R2 4359   2.890   2.472  10.951 -0.1304 -0.0031 -0.1528
  396CHOL    R3 4360   3.003   2.296  11.123 -0.2411 -0.0522 -0.1290
  396CHOL    R4 4361   2.989   2.547  11.273 -0.1374 -0.0416 -0.1414
  396CHOL    R5 4362   3.167   2.425  11.241 -0.1939 -0.1296 -0.1111
  396CHOL    C1 4363   3.154   2.425  11.623 -0.2454 -0.1102 -0.1125
  396CHOL    C2 4364   3.415   2.639  11.670  0.0091  0.2809 -0.1144
  397CHOL   ROH 4365   4.193   6.947  11.494 -0.1384 -0.0548 -0.1657
  397CHOL    R1 4366   4.151   6.902  11.770  0.0328 -0.1418 -0.1524
  397CHOL    R2 4367   3.996   7.069  11.927  0.5023  0.0801  0.1019
  397CHOL    R3 4368   3.867   6.838  11.988  0.0981  0.2898  0.0710
  397CHOL    R4 4369   3.919   6.965  12.247  0.6193  0.0151  0.1092
  397CHOL    R5 4370   3.973   6.762  12.188  0.1559 -0.0612 -0.0874
  397CHOL    C1 4371   3.753   6.687  12.491  0.3080  0.1741  0.0845
  397CHOL    C2 4372   3.895   6.825  12.769  0.0179 -0.2711  0.2290
  398CHOL   ROH 4373   6.354   6.546  14.906  0.1206  0.0497  0.1138
  398CHOL    R1 4374   6.421   6.645  14.649  0.0311  0.0781  0.1011
  398CHOL    R2 4375   6.676   6.625  14.545  0.0560  0.3063  0.1088
  398CHOL    R3 4376   6.547   6.506  14.337  0.1696  0.1504  0.1255
  398CHOL    R4 4377   6.819   6.555  14.238  0.1840  0.1595  0.1996
  398CHOL    R5 4378   6.633   6.617  14.143  0.2096  0.0533  0.0919
  398CHOL    C1 4379   6.782   6.402  13.864  0.3652 -0.0723  0.2682
  398CHOL    C2 4380   7.022   6.495  13.544  0.1245  0.0136  0.1844
  399CHOL   ROH 4381   1.874   6.641  11.823 -0.1728  0.1673 -0.0103
  399CHOL    R1 4382   1.965   6.472  12.030 -0.1272  0.1099 -0.0774
  399CHOL    R2 4383   1.953   6.543  12.296 -0.1154  0.0142 -0.0543
  399CHOL    R3 4384   1.820   6.307  12.320 -0.0729 -0.0170 -0.1199
  399CHOL    R4 4385   1.898   6.378  12.595 -0.1968 -0.0030 -0.0785
  399CHOL    R5 4386   1.940   6.190  12.492 -0.1110  0.0060 -0.0723
  399CHOL    C1 4387   1.742   6.061  12.792 -0.2043 -0.0424 -0.1542
  399CHOL    C2 4388   1.935   5.803  12.998  0.1551 -0.1897  0.0238
  400CHOL   ROH 4389   2.126   3.723  14.174 -0.2730  0.0842  0.0694
  400CHOL    R1 4390   2.266   3.624  13.949 -0.1812  0.1525  0.0983
  400CHOL    R2 4391   2.389   3.377  13.947 -0.0879  0.2056  0.1147
  400CHOL    R3 4392   2.238   3.339  13.724 -0.0146  0.1554  0.0705
  400CHOL    R4 4393   2.457   3.146  13.699 -0.0968  0.0241  0.2761
  400CHOL    R5 4394   2.398   3.295  13.551  0.0412 -0.0260  0.1615
  400CHOL    C1 4395   2.356   2.977  13.345 -0.0330 -0.1289  0.3286
  400CHOL    C2 4396   2.093   2.928  13.108 -0.3652  0.0569 -0.2077
  401CHOL   ROH 4397   4.731   6.714  11.869 -0.0008 -0.1903  0.1599
  401CHOL    R1 4398   4.722   6.790  12.141  0.1353 -0.2591  0.1847
  401CHOL    R2 4399   4.490   6.875  12.265  0.2488 -0.0320  0.2521
  401CHOL    R3 4400   4.552   6.678  12.442  0.0613 -0.1564  0.1813
  401CHOL    R4 4401   4.381   6.863  12.593  0.1852 -0.0818  0.2289
  401CHOL    R5 4402   4.579   6.792  12.651  0.1190 -0.2655  0.2336
  401CHOL    C1 4403   4.375   6.672  12.950 -0.0278 -0.2276  0.1491
  401CHOL    C2 4404   4.419   6.634  13.313 -0.1364 -0.0595 -0.1752
  402CHOL   ROH 4405   7.340   5.045  11.949  0.2359  0.3190  0.0248
  402CHOL    R1 4406   7.248   5.007  12.214  0.1210  0.1159 -0.0429
  402CHOL    R2 4407   7.388   5.097  12.434 -0.0090  0.0088  0.0830
  402CHOL    R3 4408   7.152   5.218  12.494 -0.0720 -0.0983  0.0564
  402CHOL    R4 4409   7.267   5.146  12.754  0.0684  0.2047  0.0844
  402CHOL    R5 4410   7.068   5.094  12.681  0.0760  0.0045  0.1945
  402CHOL    C1 4411   6.975   5.288  12.997  0.0544  0.2182  0.0602
  402CHOL    C2 4412   6.683   5.443  13.275 -0.1577  0.4705  0.2393
  403CHOL   ROH 4413   1.409   1.104  11.388  0.0856  0.0491 -0.0806
  403CHOL    R1 4414   1.515   1.188  11.637  0.0238 -0.0304 -0.0268
  403CHOL    R2 4415   1.629   1.437  11.674  0.1274 -0.0871  0.0492
  403CHOL    R3 4416   1.448   1.454  11.876  0.0507 -0.0269 -0.0236
  403CHOL    R4 4417   1.697   1.555  11.991  0.0091 -0.0087  0.0462
  403CHOL    R5 4418   1.572   1.396  12.072 -0.0280  0.0184  0.0392
  403CHOL    C1 4419   1.568   1.638  12.366 -0.1317  0.0935 -0.0239
  403CHOL    C2 4420   1.745   1.727  12.694 -0.1986 -0.2371 -0.1837
  404CHOL   ROH 4421   2.142   4.938  14.050 -0.0170 -0.2106 -0.0421
  404CHOL    R1 4422   2.298   4.966  13.816 -0.0141 -0.1471 -0.0327
  404CHOL    R2 4423   2.201   4.909  13.564 -0.0409  0.0093 -0.0600
  404CHOL    R3 4424   2.283   5.162  13.510  0.0416  0.0101  0.0639
  404CHOL    R4 4425   2.277   5.028  13.249 -0.0539  0.1560 -0.0086
  404CHOL    R5 4426   2.446   5.135  13.336  0.0005  0.0469  0.0206
  404CHOL    C1 4427   2.399   5.335  13.014  0.0160  0.2422  0.1376
  404CHOL    C2 4428   2.651   5.553  12.825 -0.1631  0.1990 -0.2823
  405CHOL   ROH 4429   5.083   0.276  11.460  0.1744 -0.1427  0.1122
  405CHOL    R1 4430   4.862   0.250  11.635  0.1132 -0.0288  0.0506
  405CHOL    R2 4431   4.863   0.080  11.853 -0.0456 -0.0502  0.0278
  405CHOL    R3 4432   4.797   0.306  11.989  0.0484 -0.0282  0.0408
  405CHOL    R4 4433   4.819   0.099  12.195 -0.3457 -0.1369 -0.0023
  405CHOL    R5 4434   4.649   0.230  12.161 -0.1930  0.0476 -0.1213
  405CHOL    C1 4435   4.731   0.322  12.522 -0.4320 -0.1667 -0.0076
  405CHOL    C2 4436   4.471   0.522  12.745 -0.2939  0.0826 -0.1951
  406CHOL   ROH 4437   3.346   4.611  14.503  0.0160  0.2083 -0.0825
  406CHOL    R1 4438   3.485   4.442  14.325 -0.0820  0.0359  0.0012
  406CHOL    R2 4439   3.361   4.310  14.117 -0.1326  0.1385 -0.0364
  406CHOL    R3 4440   3.551   4.432  13.967  0.0642 -0.0787  0.0310
  406CHOL    R4 4441   3.474   4.195  13.811 -0.3289  0.1389 -0.1111
  406CHOL    R5 4442   3.676   4.251  13.871 -0.2315 -0.2269 -0.0843
  406CHOL    C1 4443   3.720   4.244  13.492 -0.2584 -0.0648 -0.0912
  406CHOL    C2 4444   3.633   4.400  13.140 -0.0745  0.1060 -0.0949
  407CHOL   ROH 4445   6.708   6.096  14.932 -0.0448 -0.0338 -0.0002
  407CHOL    R1 4446   6.655   6.190  14.671  0.0526  0.0533  0.0102
  407CHOL    R2 4447   6.830   6.151  14.460  0.1184  0.0959  0.0526
  407CHOL    R3 4448   6.611   6.043  14.341  0.1427  0.1584 -0.0485
  407CHOL    R4 4449   6.810   6.058  14.127  0.2393  0.1029  0.0434
  407CHOL    R5 4450   6.608   6.139  14.122  0.2668  0.1581 -0.0482
  407CHOL    C1 4451   6.593   5.903  13.822  0.3325  0.1656 -0.0568
  407CHOL    C2 4452   6.458   5.621  13.682 -0.1525 -0.1023 -0.2956
  408CHOL   ROH 4453   1.912   1.959  10.957 -0.0784  0.2857 -0.1950
  408CHOL    R1 4454   1.944   1.979  11.237 -0.0855  0.1171 -0.1814
  408CHOL    R2 4455   2.172   2.082  11.355 -0.1025  0.0777 -0.1154
  408CHOL    R3 4456   1.995   2.246  11.479 -0.1279 -0.0238 -0.0146
  408CHOL    R4 4457   2.191   2.178  11.686 -0.0034  0.0394 -0.1094
  408CHOL    R5 4458   1.975   2.156  11.700  0.0117 -0.0659 -0.0175
  408CHOL    C1 4459   2.036   2.388  11.996  0.0305 -0.0783 -0.0113
  408CHOL    C2 4460   1.743   2.547  12.194 -0.2240 -0.1516 -0.0052
  409CHOL   ROH 4461   4.120   5.631  11.136  0.0842 -0.3116 -0.1511
  409CHOL    R1 4462   4.019   5.666  11.399  0.0968 -0.1700 -0.1645
  409CHOL    R2 4463   3.774   5.568  11.478  0.0359 -0.0016 -0.1394
  409CHOL    R3 4464   3.921   5.451  11.675 -0.0376 -0.0261 -0.0988
  409CHOL    R4 4465   3.644   5.435  11.770 -0.0479  0.2010 -0.0832
  409CHOL    R5 4466   3.813   5.519  11.878  0.0142  0.1275 -0.1215
  409CHOL    C1 4467   3.706   5.249  12.124 -0.1657  0.2958 -0.0124
  409CHOL    C2 4468   3.498   5.196  12.490  0.2755 -0.0427 -0.3242
  410CHOL   ROH 4469   2.459   1.005  11.333  0.3225  0.0709 -0.1318
  410CHOL    R1 4470   2.564   1.116  11.571  0.1359  0.0749 -0.0510
  410CHOL    R2 4471   2.450   1.334  11.696 -0.0986 -0.0695 -0.0163
  410CHOL    R3 4472   2.447   1.169  11.912 -0.0395 -0.1470 -0.0734
  410CHOL    R4 4473   2.499   1.435  12.023 -0.3458 -0.1238  0.0408
  410CHOL    R5 4474   2.618   1.255  12.055 -0.1840 -0.0249  0.0340
  410CHOL    C1 4475   2.526   1.338  12.416 -0.4344 -0.2283  0.0204
  410CHOL    C2 4476   2.770   1.509  12.656  0.0466 -0.5642  0.0899
  411CHOL   ROH 4477   0.297   6.983  15.081 -0.2803  0.4941  0.1091
  411CHOL    R1 4478   0.306   6.897  14.812  0.2437  0.3452  0.1615
  411CHOL    R2 4479   0.082   6.897  14.648  0.3418 -0.5501 -0.0297
  411CHOL    R3 4480   0.242   7.044  14.485 -0.0302 -0.0620  0.0243
  411CHOL    R4 4481   0.092   6.871  14.304  0.2952 -0.2608 -0.0547
  411CHOL    R5 4482   0.308   6.892  14.313  0.2576  0.2135 -0.1152
  411CHOL    C1 4483   0.247   6.994  13.950 -0.0812  0.3658 -0.0187
  411CHOL    C2 4484   0.078   6.668  13.756  0.1595 -0.1452  0.2250
  412CHOL   ROH 4485   0.812   6.550  11.562 -0.0750 -0.0038 -0.0270
  412CHOL    R1 4486   0.869   6.614  11.832 -0.1308  0.0560 -0.0296
  412CHOL    R2 4487   0.672   6.674  12.016 -0.1899 -0.1797 -0.0160
  412CHOL    R3 4488   0.790   6.476  12.159  0.0532 -0.0473 -0.0269
  412CHOL    R4 4489   0.672   6.653  12.361 -0.1424 -0.1826 -0.0157
  412CHOL    R5 4490   0.879   6.587  12.352 -0.0612  0.0578 -0.0315
  412CHOL    C1 4491   0.783   6.455  12.696  0.1134 -0.0600 -0.0257
  412CHOL    C2 4492   0.859   6.543  13.050 -0.0330 -0.2510  0.0492
  413CHOL   ROH 4493   3.058   6.176  11.759  0.1110  0.1952 -0.0148
  413CHOL    R1 4494   3.080   6.311  12.007  0.0092  0.1314  0.0299
  413CHOL    R2 4495   2.962   6.556  12.054 -0.0896  0.0767  0.0769
  413CHOL    R3 4496   2.852   6.426  12.266 -0.0891 -0.0259  0.0146
  413CHOL    R4 4497   2.907   6.696  12.365 -0.0975 -0.0718  0.1431
  413CHOL    R5 4498   2.973   6.509  12.456 -0.0944 -0.1125  0.0557
  413CHOL    C1 4499   2.772   6.656  12.746 -0.1016 -0.2545  0.1232
  413CHOL    C2 4500   2.829   6.970  13.004  0.1256  0.2157  0.1705
  414CHOL   ROH 4501   2.559   5.577  11.527  0.0876 -0.2296  0.0791
  414CHOL    R1 4502   2.541   5.660  11.797 -0.0716  0.0145 -0.0021
  414CHOL    R2 4503   2.707   5.560  11.994 -0.1912  0.1838  0.1902
  414CHOL    R3 4504   2.759   5.823  12.038 -0.2100  0.2235 -0.0165
  414CHOL    R4 4505   2.793   5.696  12.300  0.0458  0.3917  0.0356
  414CHOL    R5 4506   2.665   5.867  12.254 -0.0320  0.3346  0.0399
  414CHOL    C1 4507   2.891   6.022  12.520  0.1662  0.5501 -0.2484
  414CHOL    C2 4508   2.776   6.125  12.893  0.2385  0.1059 -0.0492
  415CHOL   ROH 4509   1.186   4.937  14.511  0.0253  0.0544  0.0177
  415CHOL    R1 4510   1.330   5.158  14.410  0.0377 -0.0067 -0.1004
  415CHOL    R2 4511   1.300   5.250  14.152 -0.0359 -0.0757 -0.1164
  415CHOL    R3 4512   1.251   5.487  14.276  0.0617 -0.0282 -0.1683
  415CHOL    R4 4513   1.360   5.561  14.013  0.3129 -0.1315 -0.0984
  415CHOL    R5 4514   1.433   5.628  14.208  0.2259 -0.1768 -0.0484
  415CHOL    C1 4515   1.349   5.965  14.049  0.6077 -0.1194 -0.1368
  415CHOL    C2 4516   1.390   6.281  13.666 -0.0072 -0.1108 -0.0746
  416CHOL   ROH 4517   6.399   5.175  11.966 -0.0333  0.0539  0.0341
  416CHOL    R1 4518   6.309   5.308  12.199 -0.0784  0.0585  0.0141
  416CHOL    R2 4519   6.045   5.381  12.236 -0.0894  0.0430 -0.0305
  416CHOL    R3 4520   6.072   5.240  12.468 -0.1158  0.0548 -0.0201
  416CHOL    R4 4521   5.892   5.461  12.536 -0.1609  0.0290 -0.0630
  416CHOL    R5 4522   6.076   5.407  12.639 -0.1748  0.0597 -0.0242
  416CHOL    C1 4523   5.828   5.375  12.927 -0.2274  0.0320 -0.0721
  416CHOL    C2 4524   5.597   5.665  13.022 -0.2588  0.1464 -0.1934
  417CHOL   ROH 4525   0.860   1.987  14.153 -0.0176  0.0531  0.0825
  417CHOL    R1 4526   0.847   1.860  13.900  0.1329  0.0894  0.0556
  417CHOL    R2 4527   0.607   1.801  13.776  0.1940 -0.3305  0.1262
  417CHOL    R3 4528   0.716   1.941  13.570 -0.1381 -0.0680  0.1210
  417CHOL    R4 4529   0.590   1.709  13.443  0.0337 -0.1418  0.0803
  417CHOL    R5 4530   0.797   1.774  13.419 -0.0572  0.1198 -0.0505
  417CHOL    C1 4531   0.682   1.788  13.056 -0.3713  0.2145  0.0489
  417CHOL    C2 4532   0.814   1.605  12.841 -0.0223  0.2419  0.0973
  418CHOL   ROH 4533   2.042   7.393   4.311 -0.3160  0.0948 -0.2209
  418CHOL    R1 4534   1.934   7.446   4.568 -0.1271  0.1173 -0.1449
  418CHOL    R2 4535   1.804   7.253   4.716 -0.1949  0.1840 -0.1209
  418CHOL    R3 4536   1.986   7.323   4.906 -0.0293 -0.0080 -0.2039
  418CHOL    R4 4537   1.780   7.171   5.051 -0.2196  0.3499 -0.0809
  418CHOL    R5 4538   1.853   7.371   5.100  0.0950  0.2677 -0.1809
  418CHOL    C1 4539   1.936   7.189   5.425 -0.0786  0.2662 -0.1356
  418CHOL    C2 4540   2.074   6.879   5.774  0.2080  0.0239 -0.0082
  419CHOL   ROH 4541   1.019   2.273  11.678 -0.0960  0.2444 -0.2259
  419CHOL    R1 4542   1.010   2.316  11.958 -0.0445  0.1299 -0.2059
  419CHOL    R2 4543   0.880   2.532  12.072  0.0631  0.1417 -0.0984
  419CHOL    R3 4544   0.753   2.339  12.214 -0.0057  0.1355 -0.1683
  419CHOL    R4 4545   0.653   2.591  12.326  0.1278  0.1273 -0.0372
  419CHOL    R5 4546   0.743   2.426  12.437  0.0670  0.0358 -0.1269
  419CHOL    C1 4547   0.402   2.444  12.607  0.1009  0.1130 -0.0673
  419CHOL    C2 4548   0.199   2.641  12.743  0.1358  0.2554 -0.0484
  420CHOL   ROH 4549   3.602   1.528  14.003 -0.0064  0.1193 -0.0686
  420CHOL    R1 4550   3.666   1.500  13.729 -0.0763 -0.0753 -0.0654
  420CHOL    R2 4551   3.590   1.280  13.579 -0.4008 -0.0270  0.0320
  420CHOL    R3 4552   3.482   1.469  13.416 -0.1579  0.0613 -0.0339
  420CHOL    R4 4553   3.635   1.294  13.237 -0.2088 -0.0888  0.0525
  420CHOL    R5 4554   3.652   1.510  13.253 -0.0299 -0.0951  0.0502
  420CHOL    C1 4555   3.559   1.478  12.884  0.1309 -0.0419  0.0025
  420CHOL    C2 4556   3.737   1.665  12.745 -0.0121 -0.1683 -0.0349
  421CHOL   ROH 4557   3.020   4.560  12.036  0.0129  0.0132 -0.0119
  421CHOL    R1 4558   3.182   4.576  12.268  0.0612 -0.0210 -0.0424
  421CHOL    R2 4559   3.222   4.813  12.405  0.1115 -0.0338 -0.0292
  421CHOL    R3 4560   3.136   4.667  12.617  0.1379 -0.0447 -0.0267
  421CHOL    R4 4561   3.299   4.878  12.736 -0.0997  0.1272 -0.0104
  421CHOL    R5 4562   3.321   4.664  12.768  0.0679  0.1570  0.0623
  421CHOL    C1 4563   3.262   4.778  13.127 -0.1980  0.2108  0.0029
  421CHOL    C2 4564   3.410   4.725  13.440  0.1670  0.0536 -0.2303
  422CHOL   ROH 4565  -0.086   3.120  11.971 -0.2230 -0.0644 -0.0418
  422CHOL    R1 4566   0.163   3.150  12.102 -0.2246  0.0114 -0.0545
  422CHOL    R2 4567   0.186   3.161  12.378 -0.1960 -0.1571 -0.0464
  422CHOL    R3 4568   0.362   2.958  12.338 -0.0699 -0.0179 -0.2089
  422CHOL    R4 4569   0.461   3.096  12.577 -0.3138 -0.3167  0.0667
  422CHOL    R5 4570   0.575   3.052  12.397 -0.1572 -0.0016  0.0854
  422CHOL    C1 4571   0.787   2.868  12.656 -0.2641 -0.2788 -0.0200
  422CHOL    C2 4572   0.942   3.033  12.933  0.0386  0.3272 -0.1163
  423CHOL   ROH 4573   4.706   3.312  14.467  0.0074  0.1440  0.0000
  423CHOL    R1 4574   4.882   3.374  14.254  0.0368  0.0202 -0.0136
  423CHOL    R2 4575   5.053   3.187  14.142 -0.0617 -0.0894  0.0151
  423CHOL    R3 4576   4.931   3.262  13.911 -0.0289 -0.0621  0.0009
  423CHOL    R4 4577   5.197   3.168  13.828  0.0738  0.1514  0.0606
  423CHOL    R5 4578   5.107   3.361  13.781 -0.0407  0.1196  0.1146
  423CHOL    C1 4579   5.167   3.229  13.429  0.1835  0.3173  0.0740
  423CHOL    C2 4580   5.314   3.139  13.167 -0.0321  0.3788 -0.1834
  424CHOL   ROH 4581   4.574   5.036  14.771  0.1462  0.0854 -0.0184
  424CHOL    R1 4582   4.684   4.842  14.596 -0.0968 -0.1053  0.0359
  424CHOL    R2 4583   4.527   4.667  14.452 -0.3386  0.2404 -0.1326
  424CHOL    R3 4584   4.667   4.766  14.241  0.0491  0.0073  0.0037
  424CHOL    R4 4585   4.571   4.504  14.150 -0.5163  0.2542 -0.1674
  424CHOL    R5 4586   4.778   4.575  14.148 -0.3324 -0.2268  0.0054
  424CHOL    C1 4587   4.729   4.503  13.776 -0.2559  0.0433 -0.0599
  424CHOL    C2 4588   4.872   4.670  13.456 -0.2692  0.0037  0.0069
  425CHOL   ROH 4589   1.649   5.514  12.092 -0.3480 -0.2259 -0.0207
  425CHOL    R1 4590   1.514   5.638  12.307 -0.2082  0.0537 -0.0882
  425CHOL    R2 4591   1.433   5.498  12.532 -0.5207  0.2336 -0.0826
  425CHOL    R3 4592   1.574   5.690  12.662 -0.2282  0.0226 -0.0801
  425CHOL    R4 4593   1.398   5.577  12.866 -0.5740  0.4349 -0.1341
  425CHOL    R5 4594   1.417   5.787  12.814 -0.1415  0.3859 -0.2117
  425CHOL    C1 4595   1.511   5.802  13.184 -0.3305  0.3539 -0.1617
  425CHOL    C2 4596   1.555   5.808  13.608  0.1838  0.0731 -0.0888
  426CHOL   ROH 4597   6.572   4.246  15.099  0.1308  0.1894 -0.0261
  426CHOL    R1 4598   6.504   4.051  14.906  0.2450 -0.0137  0.1351
  426CHOL    R2 4599   6.404   4.116  14.657 -0.1443 -0.2866  0.2101
  426CHOL    R3 4600   6.611   3.963  14.569  0.0262  0.0231  0.0544
  426CHOL    R4 4601   6.433   3.987  14.338 -0.0785 -0.0676  0.1256
  426CHOL    R5 4602   6.509   3.802  14.425  0.1846 -0.0252 -0.0047
  426CHOL    C1 4603   6.645   3.768  14.070  0.1199  0.3506 -0.0698
  426CHOL    C2 4604   6.785   3.478  13.787  0.1235  0.0066  0.1821
  427CHOL   ROH 4605   0.023   2.103  11.878  0.2043  0.2427 -0.0077
  427CHOL    R1 4606   0.118   2.002  12.125  0.0596  0.2614  0.0572
  427CHOL    R2 4607   0.374   1.904  12.157 -0.0659 -0.0631  0.1247
  427CHOL    R3 4608   0.383   2.084  12.360  0.1632  0.0513  0.0167
  427CHOL    R4 4609   0.620   1.916  12.400 -0.1399 -0.3474  0.2164
  427CHOL    R5 4610   0.465   1.959  12.547 -0.1326  0.0158  0.1278
  427CHOL    C1 4611   0.770   2.093  12.733  0.0322 -0.4055  0.1683
  427CHOL    C2 4612   1.193   2.017  12.804 -0.0896  0.0291 -0.3608
  428CHOL   ROH 4613   5.327   0.376  14.570  0.2100 -0.0385  0.2274
  428CHOL    R1 4614   5.518   0.425  14.366  0.1416 -0.0387  0.1623
  428CHOL    R2 4615   5.676   0.225  14.260  0.0922 -0.0437  0.0931
  428CHOL    R3 4616   5.574   0.314  14.024  0.0124 -0.0225  0.1359
  428CHOL    R4 4617   5.847   0.231  13.960  0.0131  0.0557  0.0498
  428CHOL    R5 4618   5.757   0.425  13.918 -0.0426  0.0411  0.1098
  428CHOL    C1 4619   5.851   0.318  13.564 -0.1079  0.1337  0.0647
  428CHOL    C2 4620   6.063   0.505  13.214  0.0462  0.2425  0.2645
  429CHOL   ROH 4621   1.764   6.700  14.781 -0.0536 -0.1149 -0.0439
  429CHOL    R1 4622   1.671   6.557  14.555  0.0082 -0.1155 -0.0691
  429CHOL    R2 4623   1.658   6.669  14.303 -0.1614 -0.0345 -0.0261
  429CHOL    R3 4624   1.807   6.453  14.234  0.0112  0.1199 -0.1455
  429CHOL    R4 4625   1.725   6.571  13.978 -0.1899  0.1199 -0.0794
  429CHOL    R5 4626   1.697   6.364  14.040  0.0214  0.0758 -0.1300
  429CHOL    C1 4627   1.904   6.311  13.724 -0.0444  0.3548 -0.2225
  429CHOL    C2 4628   1.978   6.065  13.428  0.1425  0.1100  0.0596
  430CHOL   ROH 4629   3.448   0.526  11.256  0.1708  0.2050 -0.1864
  430CHOL    R1 4630   3.558   0.751  11.387  0.1677  0.1114 -0.0227
  430CHOL    R2 4631   3.404   0.965  11.471  0.1932  0.1352 -0.0465
  430CHOL    R3 4632   3.520   0.913  11.711  0.0094  0.0005  0.0165
  430CHOL    R4 4633   3.404   1.181  11.741  0.3793  0.1814 -0.0812
  430CHOL    R5 4634   3.611   1.124  11.780  0.2852 -0.1146  0.0236
  430CHOL    C1 4635   3.513   1.258  12.124  0.3149  0.0818 -0.0421
  430CHOL    C2 4636   3.797   1.344  12.358  0.0704 -0.2119 -0.2074
  431CHOL   ROH 4637   2.253   7.322  14.470 -0.1997  0.0650  0.1775
  431CHOL    R1 4638   2.275   7.392  14.197 -0.0807 -0.0646  0.1536
  431CHOL    R2 4639   2.252   7.207  13.993 -0.0917 -0.1418  0.2319
  431CHOL    R3 4640   2.062   7.379  13.902  0.0111 -0.1018  0.0860
  431CHOL    R4 4641   2.222   7.313  13.666  0.0184 -0.3651  0.1466
  431CHOL    R5 4642   2.176   7.513  13.740  0.1147 -0.2790  0.0015
  431CHOL    C1 4643   2.026   7.536  13.390  0.1790 -0.4576 -0.0400
  431CHOL    C2 4644   1.998   7.819  13.188 -0.0329 -0.4209 -0.0606
  432CHOL   ROH 4645   3.540   6.527  14.283  0.1894 -0.1730  0.0288
  432CHOL    R1 4646   3.453   6.368  14.066  0.0634 -0.1295  0.0461
  432CHOL    R2 4647   3.384   6.476  13.821 -0.0316 -0.0844  0.0898
  432CHOL    R3 4648   3.567   6.298  13.727 -0.1017 -0.1014 -0.0154
  432CHOL    R4 4649   3.444   6.411  13.487  0.0530  0.2004  0.0478
  432CHOL    R5 4650   3.462   6.200  13.536 -0.0880  0.1425 -0.1494
  432CHOL    C1 4651   3.651   6.207  13.204  0.0364  0.3503 -0.0755
  432CHOL    C2 4652   3.792   6.369  12.890  0.2299 -0.0885  0.3465
  433CHOL   ROH 4653   0.268   1.121  11.528  0.0634 -0.0994  0.1431
  433CHOL    R1 4654   0.141   1.157  11.779  0.0743  0.0281  0.1309
  433CHOL    R2 4655   0.055   0.946  11.934 -0.1903  0.1122  0.1068
  433CHOL    R3 4656   0.208   1.065  12.124 -0.0712 -0.0769  0.1314
  433CHOL    R4 4657  -0.011   0.941  12.273 -0.1325  0.0190  0.1167
  433CHOL    R5 4658   0.051   1.150  12.284  0.0184 -0.0301  0.1940
  433CHOL    C1 4659   0.094   1.051  12.649  0.0129 -0.2128  0.1456
  433CHOL    C2 4660   0.016   0.791  12.815 -0.1769 -0.0505 -0.1048
  434CHOL   ROH 4661   0.684   0.325   4.163 -0.1117 -0.0368  0.0725
  434CHOL    R1 4662   0.719   0.427   4.425 -0.1908 -0.2204  0.1557
  434CHOL    R2 4663   0.611   0.668   4.506  0.1351 -0.0746  0.1590
  434CHOL    R3 4664   0.504   0.516   4.705 -0.3168  0.0074 -0.0089
  434CHOL    R4 4665   0.492   0.791   4.806  0.4093 -0.0291  0.2521
  434CHOL    R5 4666   0.581   0.619   4.906 -0.0636 -0.3854  0.1094
  434CHOL    C1 4667   0.322   0.720   5.168  0.1446  0.0744  0.1488
  434CHOL    C2 4668   0.424   0.711   5.441  0.4093 -0.1207  0.0571
  435CHOL   ROH 4669   2.564   0.140  11.599  0.0603 -0.0262 -0.0754
  435CHOL    R1 4670   2.543   0.087  11.876  0.1350  0.0637 -0.0525
  435CHOL    R2 4671   2.445   0.273  12.056  0.1038  0.0902 -0.1013
  435CHOL    R3 4672   2.275   0.072  12.122  0.1898  0.0514  0.0083
  435CHOL    R4 4673   2.197   0.295  12.296 -0.0344  0.1890 -0.2514
  435CHOL    R5 4674   2.247   0.093  12.359  0.0560  0.2760 -0.0213
  435CHOL    C1 4675   1.892   0.119  12.497 -0.0342  0.2100 -0.2359
  435CHOL    C2 4676   1.745   0.023  12.884  0.1526 -0.0088  0.0566
  436CHOL   ROH 4677   7.507   4.936  14.828 -0.1996  0.0822  0.0914
  436CHOL    R1 4678   7.334   4.780  14.668 -0.2557  0.1497  0.0867
  436CHOL    R2 4679   7.132   4.891  14.515 -0.0627  0.2518 -0.0960
  436CHOL    R3 4680   7.253   4.754  14.314 -0.0755  0.0135  0.0537
  436CHOL    R4 4681   7.018   4.879  14.189  0.2050  0.3150 -0.1953
  436CHOL    R5 4682   7.071   4.667  14.184 -0.0907  0.2319 -0.0781
  436CHOL    C1 4683   7.065   4.743  13.810  0.3489  0.1281 -0.1126
  436CHOL    C2 4684   7.004   4.949  13.536 -0.2066  0.2069 -0.1639
  437CHOL   ROH 4685  -0.389   2.024  12.095  0.0603 -0.1505 -0.0018
  437CHOL    R1 4686  -0.258   2.138  12.318 -0.0167  0.0132 -0.0383
  437CHOL    R2 4687  -0.293   2.042  12.575  0.0783  0.0480 -0.0111
  437CHOL    R3 4688  -0.021   2.027  12.571  0.0926  0.2685 -0.0259
  437CHOL    R4 4689  -0.092   2.019  12.856  0.1162  0.1911 -0.0253
  437CHOL    R5 4690   0.049   2.156  12.760 -0.0001  0.3116 -0.0224
  437CHOL    C1 4691   0.279   1.991  13.015  0.1517  0.4814 -0.0475
  437CHOL    C2 4692   0.513   2.211  13.225 -0.1344  0.1331  0.1260
  438CHOL   ROH 4693   3.077   4.061  12.115  0.0711 -0.0850 -0.1822
  438CHOL    R1 4694   2.975   3.863  12.288  0.1291 -0.0505 -0.1084
  438CHOL    R2 4695   2.738   3.894  12.426  0.1640 -0.0333 -0.0555
  438CHOL    R3 4696   2.674   3.657  12.307  0.1475 -0.0670  0.0186
  438CHOL    R4 4697   2.578   3.631  12.584  0.1228  0.0372  0.0224
  438CHOL    R5 4698   2.712   3.494  12.478  0.1171 -0.0137  0.0781
  438CHOL    C1 4699   2.426   3.256  12.564  0.0834  0.0465  0.1373
  438CHOL    C2 4700   2.423   2.854  12.734  0.1692 -0.3343 -0.1360
  439CHOL   ROH 4701   6.479   2.474  14.615 -0.0369 -0.1883 -0.0014
  439CHOL    R1 4702   6.518   2.257  14.437  0.1031 -0.1719  0.0068
  439CHOL    R2 4703   6.456   2.271  14.168  0.0238 -0.2353  0.0185
  439CHOL    R3 4704   6.714   2.192  14.138  0.0947 -0.0247 -0.0345
  439CHOL    R4 4705   6.582   2.112  13.889  0.1180 -0.0582 -0.0417
  439CHOL    R5 4706   6.699   1.984  14.021  0.2422 -0.0100 -0.0883
  439CHOL    C1 4707   6.898   1.945  13.698  0.2395  0.2426 -0.1267
  439CHOL    C2 4708   7.196   1.732  13.734  0.1187 -0.0387  0.1176
  440CHOL   ROH 4709   0.567   3.030  14.970 -0.1449 -0.2058  0.0864
  440CHOL    R1 4710   0.542   3.084  14.693 -0.0303 -0.0505  0.1043
  440CHOL    R2 4711   0.726   2.997  14.507 -0.0929 -0.1802  0.1006
  440CHOL    R3 4712   0.506   2.889  14.388 -0.1971  0.1250  0.0094
  440CHOL    R4 4713   0.674   2.982  14.165 -0.1321  0.2027  0.0859
  440CHOL    R5 4714   0.465   3.032  14.200 -0.0886  0.3503  0.1513
  440CHOL    C1 4715   0.438   2.872  13.855 -0.2528  0.7122 -0.0082
  440CHOL    C2 4716   0.486   2.640  13.471  0.4394 -0.1776  0.0118
  441CHOL   ROH 4717   4.995   1.232  14.093  0.1178 -0.1213  0.0386
  441CHOL    R1 4718   4.949   1.242  13.814  0.0968 -0.1137  0.0435
  441CHOL    R2 4719   5.109   1.108  13.632 -0.0398 -0.2711  0.0456
  441CHOL    R3 4720   4.872   1.003  13.550 -0.1393 -0.0764  0.0746
  441CHOL    R4 4721   5.059   0.944  13.332 -0.2119 -0.1988  0.0326
  441CHOL    R5 4722   4.867   1.046  13.314 -0.1415 -0.0421  0.0766
  441CHOL    C1 4723   4.807   0.751  13.080 -0.4056  0.0261  0.0523
  441CHOL    C2 4724   5.056   0.635  12.849  0.2562 -0.1632 -0.3212
  442CHOL   ROH 4725   5.629   1.506  11.329 -0.0720 -0.0505 -0.0666
  442CHOL    R1 4726   5.626   1.703  11.533 -0.1112 -0.0240 -0.0937
  442CHOL    R2 4727   5.402   1.756  11.685 -0.0502 -0.2222  0.0648
  442CHOL    R3 4728   5.571   1.711  11.892  0.1508 -0.0260 -0.0513
  442CHOL    R4 4729   5.354   1.871  12.007  0.0056 -0.3260  0.1113
  442CHOL    R5 4730   5.568   1.915  12.018 -0.0392 -0.0423 -0.0242
  442CHOL    C1 4731   5.486   1.895  12.390  0.2268 -0.2023  0.0295
  442CHOL    C2 4732   5.768   1.952  12.611  0.1409  0.0795 -0.0269
  443CHOL   ROH 4733   4.358   1.424  14.080 -0.0106 -0.0989 -0.0479
  443CHOL    R1 4734   4.533   1.499  13.870 -0.0194 -0.0408 -0.0367
  443CHOL    R2 4735   4.546   1.361  13.632  0.0411 -0.0368 -0.0438
  443CHOL    R3 4736   4.500   1.606  13.524 -0.0352 -0.0492 -0.0358
  443CHOL    R4 4737   4.621   1.451  13.307  0.0406  0.0175 -0.0275
  443CHOL    R5 4738   4.688   1.645  13.381 -0.0402  0.0320 -0.0120
  443CHOL    C1 4739   4.620   1.735  13.016 -0.0314  0.0374 -0.0104
  443CHOL    C2 4740   4.657   1.827  12.605  0.0335  0.0487  0.3778
  444CHOL   ROH 4741   0.515   0.607  14.526  0.0050  0.0876 -0.1260
  444CHOL    R1 4742   0.361   0.681  14.300  0.0651 -0.0870 -0.2254
  444CHOL    R2 4743   0.334   0.518  14.079 -0.1784 -0.4265  0.0450
  444CHOL    R3 4744   0.069   0.553  14.126 -0.1315 -0.0050  0.0377
  444CHOL    R4 4745   0.084   0.459  13.848 -0.2928 -0.5124  0.1884
  444CHOL    R5 4746  -0.017   0.639  13.919 -0.0537 -0.2510 -0.1021
  444CHOL    C1 4747  -0.311   0.458  13.757 -0.3153 -0.1669  0.2650
  444CHOL    C2 4748  -0.437   0.734  13.534 -0.2430  0.2142  0.0948
  445CHOL   ROH 4749   6.831   6.501  11.832  0.3696  0.0215  0.2320
  445CHOL    R1 4750   6.721   6.357  12.048  0.1220  0.0465  0.1253
  445CHOL    R2 4751   6.876   6.232  12.239 -0.0906 -0.1882  0.1495
  445CHOL    R3 4752   6.726   6.379  12.412 -0.0221 -0.1031  0.1380
  445CHOL    R4 4753   6.865   6.183  12.581 -0.1869 -0.2230  0.1416
  445CHOL    R5 4754   6.650   6.219  12.574 -0.1631 -0.0723  0.1050
  445CHOL    C1 4755   6.717   6.292  12.942 -0.1787 -0.1634  0.1263
  445CHOL    C2 4756   6.778   5.992  13.210 -0.0231 -0.1287 -0.0672
  446CHOL   ROH 4757   7.221   6.741  11.909 -0.1596 -0.0016 -0.2582
  446CHOL    R1 4758   7.081   6.659  12.141  0.0534 -0.2529 -0.2130
  446CHOL    R2 4759   7.206   6.541  12.357  0.3764  0.1760 -0.1524
  446CHOL    R3 4760   7.085   6.742  12.495 -0.1453 -0.0544 -0.2545
  446CHOL    R4 4761   7.125   6.529  12.693  0.3840  0.1231 -0.1530
  446CHOL    R5 4762   6.937   6.629  12.646  0.1222 -0.3668 -0.2141
  446CHOL    C1 4763   6.963   6.710  13.017 -0.1013 -0.1241 -0.2492
  446CHOL    C2 4764   6.828   7.089  13.225 -0.2134 -0.0511 -0.1053
  447CHOL   ROH 4765   2.798   3.296  14.154  0.2062 -0.0345  0.1252
  447CHOL    R1 4766   2.965   3.306  13.926  0.1223 -0.1777  0.0573
  447CHOL    R2 4767   2.919   3.151  13.702 -0.1984 -0.0218  0.0131
  447CHOL    R3 4768   2.926   3.391  13.574  0.0890  0.0246  0.1074
  447CHOL    R4 4769   3.041   3.202  13.382  0.0047 -0.0168  0.0891
  447CHOL    R5 4770   3.132   3.387  13.451  0.1496 -0.1243  0.2051
  447CHOL    C1 4771   3.118   3.456  13.076  0.3928  0.0295  0.2220
  447CHOL    C2 4772   3.179   3.573  12.719 -0.2363  0.2531  0.0523
  448CHOL   ROH 4773   1.448   3.565  14.283  0.2569  0.0626 -0.0513
  448CHOL    R1 4774   1.340   3.661  14.040  0.2923 -0.0619 -0.1188
  448CHOL    R2 4775   1.393   3.543  13.796  0.1786 -0.3046 -0.0363
  448CHOL    R3 4776   1.122   3.533  13.778  0.1693 -0.1316  0.0186
  448CHOL    R4 4777   1.217   3.409  13.531  0.0282 -0.1090 -0.0354
  448CHOL    R5 4778   1.076   3.574  13.547  0.1375 -0.0317  0.0474
  448CHOL    C1 4779   0.860   3.322  13.360 -0.0680  0.1673  0.0165
  448CHOL    C2 4780   0.535   3.184  13.486  0.4029 -0.0729  0.1297
  449CHOL   ROH 4781   4.372   5.884  14.439 -0.0257 -0.1208  0.0445
  449CHOL    R1 4782   4.258   5.757  14.213 -0.0013 -0.1056  0.0224
  449CHOL    R2 4783   4.292   5.852  13.956 -0.1057  0.0062  0.0434
  449CHOL    R3 4784   4.380   5.599  13.909  0.0287  0.0708 -0.0570
  449CHOL    R4 4785   4.288   5.694  13.648 -0.2428  0.0349  0.0307
  449CHOL    R5 4786   4.226   5.511  13.748 -0.0376 -0.0162  0.0576
  449CHOL    C1 4787   4.368   5.365  13.426 -0.1964  0.1123 -0.0710
  449CHOL    C2 4788   4.035   5.237  13.161 -0.2141  0.1039 -0.4440
  450CHOL   ROH 4789   6.371   2.941  11.740 -0.0456  0.2262  0.2038
  450CHOL    R1 4790   6.331   2.749  11.944 -0.0946  0.1306  0.1055
  450CHOL    R2 4791   6.365   2.807  12.212  0.0990 -0.0635  0.1276
  450CHOL    R3 4792   6.111   2.711  12.232  0.0272  0.1355  0.1995
  450CHOL    R4 4793   6.213   2.708  12.507  0.1645 -0.1089  0.1460
  450CHOL    R5 4794   6.125   2.540  12.399 -0.0299  0.0262  0.0924
  450CHOL    C1 4795   5.887   2.560  12.696  0.1354  0.0515  0.2241
  450CHOL    C2 4796   5.836   2.368  12.767  0.1638  0.1037 -0.2088
  451CHOL   ROH 4797   2.233   6.946  14.724 -0.2934  0.0477 -0.1274
  451CHOL    R1 4798   2.176   6.787  14.497 -0.2726  0.0501 -0.1335
  451CHOL    R2 4799   2.122   6.896  14.249 -0.1240  0.0477 -0.1632
  451CHOL    R3 4800   2.324   6.731  14.170 -0.1663 -0.0510 -0.0702
  451CHOL    R4 4801   2.144   6.743  13.939 -0.1113 -0.0371 -0.1214
  451CHOL    R5 4802   2.215   6.563  14.038 -0.2039 -0.0435 -0.0547
  451CHOL    C1 4803   2.345   6.500  13.685 -0.1436 -0.1791 -0.0097
  451CHOL    C2 4804   2.561   6.381  13.332 -0.3048 -0.1526  0.0938
  452CHOL   ROH 4805   3.351   0.507  14.510 -0.1736 -0.3056  0.0545
  452CHOL    R1 4806   3.415   0.368  14.272 -0.3342 -0.3245  0.0212
  452CHOL    R2 4807   3.229   0.318  14.074 -0.3715  0.0307 -0.0402
  452CHOL    R3 4808   3.413   0.439  13.915 -0.1447 -0.1948  0.0447
  452CHOL    R4 4809   3.227   0.309  13.729 -0.2333  0.0518 -0.0418
  452CHOL    R5 4810   3.444   0.286  13.733 -0.2617 -0.2265  0.0511
  452CHOL    C1 4811   3.399   0.418  13.378  0.0600 -0.1476  0.0369
  452CHOL    C2 4812   2.976   0.356  13.296 -0.1748 -0.1151  0.1100
  453CHOL   ROH 4813   6.414   7.273  12.029  0.2186 -0.1071 -0.0819
  453CHOL    R1 4814   6.332   7.347  12.289  0.0632 -0.0898 -0.1350
  453CHOL    R2 4815   6.309   7.165  12.496 -0.1019 -0.0834 -0.1467
  453CHOL    R3 4816   6.474   7.338  12.624 -0.1539 -0.1108 -0.0418
  453CHOL    R4 4817   6.308   7.221  12.837 -0.1831 -0.2187 -0.1239
  453CHOL    R5 4818   6.337   7.434  12.796 -0.2043 -0.1983 -0.0329
  453CHOL    C1 4819   6.462   7.416  13.156 -0.2793 -0.3233 -0.0120
  453CHOL    C2 4820   6.296   7.435  13.533 -0.0772 -0.0088 -0.0472
  454CHOL   ROH 4821   4.513   0.874  11.022  0.0567 -0.2258 -0.1587
  454CHOL    R1 4822   4.594   1.019  11.251  0.0316 -0.1720 -0.1846
  454CHOL    R2 4823   4.467   1.250  11.333 -0.1375 -0.2941 -0.1093
  454CHOL    R3 4824   4.447   1.117  11.569  0.0905 -0.3301 -0.1065
  454CHOL    R4 4825   4.482   1.398  11.645 -0.1548 -0.2895 -0.1102
  454CHOL    R5 4826   4.601   1.229  11.714  0.0444 -0.1807 -0.1658
  454CHOL    C1 4827   4.470   1.359  12.048  0.0492 -0.3206 -0.1080
  454CHOL    C2 4828   4.339   1.569  12.275 -0.0089 -0.0393  0.0629
  455CHOL   ROH 4829   1.526   4.698  11.824  0.0345 -0.0313  0.1095
  455CHOL    R1 4830   1.572   4.555  12.064 -0.0065 -0.0410  0.1118
  455CHOL    R2 4831   1.796   4.596  12.221 -0.0479 -0.0249  0.1689
  455CHOL    R3 4832   1.611   4.635  12.416 -0.1004 -0.0575  0.1255
  455CHOL    R4 4833   1.850   4.544  12.558 -0.0391  0.2371  0.2097
  455CHOL    R5 4834   1.651   4.458  12.573  0.0336  0.0764  0.2435
  455CHOL    C1 4835   1.708   4.550  12.938 -0.0833  0.3592  0.1927
  455CHOL    C2 4836   1.822   4.784  13.286 -0.1358  0.1538 -0.0759
  456CHOL   ROH 4837   2.335   4.100  14.339  0.0335 -0.0883 -0.0279
  456CHOL    R1 4838   2.387   4.126  14.062  0.0456  0.0880 -0.0102
  456CHOL    R2 4839   2.186   4.128  13.873  0.0727 -0.1418 -0.0417
  456CHOL    R3 4840   2.303   4.362  13.798 -0.2576  0.0628  0.0600
  456CHOL    R4 4841   2.155   4.273  13.560 -0.0789 -0.0835 -0.0010
  456CHOL    R5 4842   2.367   4.326  13.570 -0.1541  0.2307  0.0596
  456CHOL    C1 4843   2.247   4.576  13.308 -0.4773  0.1425  0.1183
  456CHOL    C2 4844   2.278   4.446  12.863  0.1900 -0.3328  0.0430
  457CHOL   ROH 4845   1.081   1.298  11.648  0.2424 -0.2036  0.0979
  457CHOL    R1 4846   0.988   1.313  11.915  0.1603 -0.0832  0.0632
  457CHOL    R2 4847   1.124   1.199  12.127  0.1005  0.0228  0.1577
  457CHOL    R3 4848   1.109   1.450  12.229  0.0565  0.0693  0.0388
  457CHOL    R4 4849   1.236   1.291  12.441 -0.1477  0.1246  0.2179
  457CHOL    R5 4850   1.059   1.417  12.461 -0.1482  0.1687  0.0142
  457CHOL    C1 4851   1.286   1.579  12.720 -0.3335  0.2275  0.1413
  457CHOL    C2 4852   1.222   1.690  13.146  0.2649  0.3716  0.1417
  458CHOL   ROH 4853   0.687   6.017  14.940  0.0368 -0.0701  0.0671
  458CHOL    R1 4854   0.494   5.938  14.748  0.0432 -0.0111  0.0355
  458CHOL    R2 4855   0.543   5.945  14.476  0.0777  0.0045  0.0399
  458CHOL    R3 4856   0.468   5.684  14.489  0.0225  0.0197  0.0081
  458CHOL    R4 4857   0.482   5.742  14.203 -0.2636  0.1334  0.0157
  458CHOL    R5 4858   0.313   5.657  14.309 -0.1745  0.1356  0.1584
  458CHOL    C1 4859   0.376   5.379  14.057 -0.5142  0.2226 -0.0282
  458CHOL    C2 4860  -0.005   5.123  13.948 -0.1723 -0.2073 -0.0006
  459CHOL   ROH 4861   2.994   0.229  14.564  0.2147 -0.0798 -0.1062
  459CHOL    R1 4862   2.925   0.070  14.341  0.1147 -0.0575 -0.0916
  459CHOL    R2 4863   2.695   0.111  14.193  0.1050  0.0272 -0.0514
  459CHOL    R3 4864   2.869   0.123  13.985  0.0719 -0.0431 -0.0832
  459CHOL    R4 4865   2.642  -0.033  13.884  0.0360 -0.0496 -0.0041
  459CHOL    R5 4866   2.852  -0.092  13.881  0.0321 -0.0705 -0.0237
  459CHOL    C1 4867   2.775  -0.106  13.508 -0.0354 -0.1602 -0.0065
  459CHOL    C2 4868   2.544   0.038  13.339  0.2958 -0.0826 -0.0420
  460CHOL   ROH 4869   0.578   2.105  14.668 -0.4654 -0.0421  0.2733
  460CHOL    R1 4870   0.443   1.907  14.518 -0.4351  0.0647  0.1056
  460CHOL    R2 4871   0.274   1.969  14.310 -0.0590  0.1965 -0.1633
  460CHOL    R3 4872   0.434   1.799  14.171 -0.0160  0.0087  0.1049
  460CHOL    R4 4873   0.185   1.814  14.014  0.2473  0.3072 -0.3199
  460CHOL    R5 4874   0.282   1.632  14.087 -0.0818  0.1843 -0.1476
  460CHOL    C1 4875   0.283   1.564  13.711  0.4661  0.1954 -0.1593
  460CHOL    C2 4876   0.067   1.623  13.342 -0.0439  0.2135  0.2841
  461CHOL   ROH 4877   5.603   3.546  11.451 -0.0401  0.1641 -0.0895
  461CHOL    R1 4878   5.473   3.431  11.675 -0.0265  0.0933 -0.1187
  461CHOL    R2 4879   5.539   3.496  11.935 -0.0147  0.0135 -0.1056
  461CHOL    R3 4880   5.273   3.551  11.954 -0.0156  0.0019 -0.0701
  461CHOL    R4 4881   5.356   3.490  12.228  0.0816  0.2437 -0.0375
  461CHOL    R5 4882   5.192   3.397  12.119  0.0540  0.1298  0.0902
  461CHOL    C1 4883   5.000   3.538  12.417  0.1368  0.3669  0.0354
  461CHOL    C2 4884   4.918   3.459  12.749 -0.0589  0.1524 -0.1940
  462CHOL   ROH 4885   6.425   3.855  12.158 -0.1965 -0.0151 -0.0176
  462CHOL    R1 4886   6.332   3.758  12.407  0.0914  0.0245  0.1085
  462CHOL    R2 4887   6.444   3.835  12.647  0.0995  0.3934 -0.0093
  462CHOL    R3 4888   6.188   3.901  12.709  0.0199  0.0272  0.0739
  462CHOL    R4 4889   6.335   3.929  12.961  0.1175  0.4479 -0.0191
  462CHOL    R5 4890   6.154   3.811  12.929  0.2832  0.1292  0.1609
  462CHOL    C1 4891   6.030   4.046  13.202  0.0532  0.1358  0.0533
  462CHOL    C2 4892   5.768   4.149  13.368  0.1951  0.0521 -0.0569
  463CHOL   ROH 4893   4.079   3.124  10.558 -0.0421  0.1245  0.1509
  463CHOL    R1 4894   3.943   3.041  10.792 -0.0829 -0.0837  0.0561
  463CHOL    R2 4895   3.816   2.797  10.812  0.1968 -0.2417 -0.0661
  463CHOL    R3 4896   3.972   2.770  11.034  0.0997 -0.0972  0.0208
  463CHOL    R4 4897   3.809   2.526  11.028  0.3247 -0.2528 -0.0754
  463CHOL    R5 4898   3.829   2.665  11.195  0.1030 -0.2320 -0.0607
  463CHOL    C1 4899   3.951   2.344  11.361  0.3080 -0.1236  0.0009
  463CHOL    C2 4900   3.984   2.041  11.421 -0.0310  0.4067 -0.0544
  464CHOL   ROH 4901   1.670   0.491  14.631 -0.0819  0.0736  0.0321
  464CHOL    R1 4902   1.494   0.558  14.419 -0.1214 -0.0146  0.0316
  464CHOL    R2 4903   1.583   0.674  14.184 -0.2106  0.2965  0.1244
  464CHOL    R3 4904   1.453   0.464  14.070  0.1264  0.1790 -0.0469
  464CHOL    R4 4905   1.404   0.689  13.889 -0.5545  0.3176  0.3309
  464CHOL    R5 4906   1.254   0.559  13.979 -0.1768 -0.1356  0.2954
  464CHOL    C1 4907   1.179   0.501  13.609 -0.4383  0.2196  0.2904
  464CHOL    C2 4908   0.898   0.632  13.365  0.0146  0.0065 -0.1114
  465CHOL   ROH 4909   0.322   5.096  12.004  0.1002 -0.0002  0.0191
  465CHOL    R1 4910   0.428   5.141  12.263 -0.0051  0.2550  0.0211
  465CHOL    R2 4911   0.368   5.366  12.412 -0.3101  0.2623 -0.0996
  465CHOL    R3 4912   0.294   5.184  12.599 -0.1306  0.2590 -0.0303
  465CHOL    R4 4913   0.454   5.381  12.746 -0.0430  0.2762 -0.1664
  465CHOL    R5 4914   0.485   5.165  12.743 -0.0160  0.2863 -0.1835
  465CHOL    C1 4915   0.434   5.218  13.117  0.2811  0.2812 -0.1401
  465CHOL    C2 4916   0.399   5.199  13.507 -0.1191  0.0092  0.0982
  466CHOL   ROH 4917   2.648   2.714  13.936 -0.0463  0.5138  0.0183
  466CHOL    R1 4918   2.664   2.773  13.659  0.0115  0.4016 -0.0021
  466CHOL    R2 4919   2.900   2.758  13.517  0.0029  0.1614  0.0138
  466CHOL    R3 4920   2.755   2.594  13.355 -0.1197  0.2194  0.0626
  466CHOL    R4 4921   2.939   2.735  13.174 -0.1992  0.2371 -0.0161
  466CHOL    R5 4922   2.722   2.723  13.156 -0.2172  0.2750  0.1101
  466CHOL    C1 4923   2.825   2.568  12.823 -0.4319  0.3357  0.0123
  466CHOL    C2 4924   2.716   2.363  12.534  0.3349 -0.0205 -0.0128
  467CHOL   ROH 4925   5.353   6.444  14.682 -0.1595 -0.0730 -0.0803
  467CHOL    R1 4926   5.465   6.283  14.478  0.0022 -0.0350 -0.0238
  467CHOL    R2 4927   5.311   6.158  14.285  0.1270 -0.2315 -0.0027
  467CHOL    R3 4928   5.477   6.288  14.114  0.0265 -0.1298 -0.0240
  467CHOL    R4 4929   5.407   6.040  13.975  0.1441 -0.1582 -0.0252
  467CHOL    R5 4930   5.608   6.114  14.015  0.1077 -0.0490 -0.0557
  467CHOL    C1 4931   5.620   6.092  13.634  0.0597 -0.0200 -0.0584
  467CHOL    C2 4932   5.832   6.096  13.269 -0.1083  0.2371 -0.0296
  468CHOL   ROH 4933   0.403   0.164  12.377  0.0953  0.0497  0.0360
  468CHOL    R1 4934   0.518   0.188  12.635  0.0986 -0.1626  0.0555
  468CHOL    R2 4935   0.688  -0.003  12.741  0.3325 -0.1116 -0.2222
  468CHOL    R3 4936   0.853   0.210  12.775  0.0928  0.0393  0.0418
  468CHOL    R4 4937   0.932   0.021  12.984  0.3360 -0.1653 -0.2203
  468CHOL    R5 4938   0.877   0.230  13.012  0.0970 -0.2575  0.0719
  468CHOL    C1 4939   1.230   0.235  13.157  0.1130 -0.0549  0.0287
  468CHOL    C2 4940   1.484   0.285  13.215  0.1806 -0.1431  0.2579
  469CHOL   ROH 4941   4.321   6.975  14.691  0.3234  0.2086  0.0802
  469CHOL    R1 4942   4.361   7.042  14.419  0.1393  0.0951  0.0233
  469CHOL    R2 4943   4.403   6.852  14.224  0.1753  0.0208  0.1021
  469CHOL    R3 4944   4.193   6.976  14.103  0.0252 -0.1903  0.1400
  469CHOL    R4 4945   4.340   6.846  13.884  0.2708  0.1769  0.0804
  469CHOL    R5 4946   4.283   7.057  13.896 -0.0355  0.0916  0.2201
  469CHOL    C1 4947   4.106   6.959  13.573  0.1855  0.0696  0.1034
  469CHOL    C2 4948   4.093   7.104  13.160 -0.1610  0.2106 -0.0933
  470CHOL   ROH 4949   4.917   5.799  11.617 -0.1394 -0.1630 -0.0160
  470CHOL    R1 4950   4.839   5.778  11.888 -0.0858 -0.0312  0.0098
  470CHOL    R2 4951   4.748   5.542  11.999 -0.0653  0.0251  0.1405
  470CHOL    R3 4952   4.945   5.588  12.180 -0.0311  0.1095  0.0836
  470CHOL    R4 4953   4.702   5.552  12.341  0.0342 -0.0594  0.1573
  470CHOL    R5 4954   4.840   5.721  12.350 -0.0584  0.0226  0.1396
  470CHOL    C1 4955   4.861   5.601  12.711  0.1242 -0.0293  0.1134
  470CHOL    C2 4956   5.032   5.869  12.862  0.0500 -0.1562  0.2692
  471CHOL   ROH 4957   5.483   2.409  11.002  0.1018 -0.1031 -0.0730
  471CHOL    R1 4958   5.256   2.378  11.169  0.1665 -0.1038  0.0154
  471CHOL    R2 4959   5.232   2.505  11.413  0.0930  0.2061 -0.1492
  471CHOL    R3 4960   4.998   2.593  11.307 -0.0202 -0.1678 -0.2266
  471CHOL    R4 4961   4.979   2.656  11.593 -0.0433  0.1563 -0.2962
  471CHOL    R5 4962   4.834   2.544  11.475  0.0563 -0.1418 -0.1435
  471CHOL    C1 4963   4.611   2.828  11.598 -0.2289 -0.2236 -0.4544
  471CHOL    C2 4964   4.494   3.167  11.592 -0.3231 -0.0007  0.0612
  472CHOL   ROH 4965   6.038   2.482  11.741  0.0491 -0.0260 -0.0010
  472CHOL    R1 4966   5.787   2.509  11.869 -0.0213 -0.3018 -0.0733
  472CHOL    R2 4967   5.704   2.341  12.072  0.2558 -0.1860  0.1450
  472CHOL    R3 4968   5.668   2.574  12.206 -0.1752 -0.0574 -0.1722
  472CHOL    R4 4969   5.519   2.375  12.362  0.3582 -0.1762  0.2093
  472CHOL    R5 4970   5.442   2.563  12.284 -0.1114 -0.4483 -0.0230
  472CHOL    C1 4971   5.378   2.613  12.657  0.0132 -0.0497 -0.0510
  472CHOL    C2 4972   5.143   2.708  12.860 -0.3345  0.4607  0.1283
  473WN      WN 4973   0.701   4.198  10.289 -0.0008  0.0954 -0.1175
  474WN      WN 4974   6.478   5.387  11.052 -0.0671  0.1205 -0.1642
  475WN      WN 4975   0.777   5.029   9.317 -0.4508  0.0255 -0.1162
  476WN      WN 4976   0.161   5.390   8.578 -0.1292  0.0940  0.1817
  477WN      WN 4977   0.975   2.474   7.416  0.1692  0.2763 -0.0300
  478WN      WN 4978   6.889   2.132  11.449  0.1372 -0.0934  0.0324
  479WN      WN 4979   0.749   3.797  10.596  0.3431 -0.1738  0.2005
  480WN      WN 4980   4.505   6.984  10.945 -0.3749  0.1893 -0.0243
  481WN      WN 4981   1.864   2.537  11.077 -0.2244  0.0447  0.1492
  482WN      WN 4982   2.459   6.986  10.128  0.2511  0.0901 -0.2943
  483WN      WN 4983   2.521   5.808   9.126 -0.2560  0.0075 -0.0503
  484WN      WN 4984   1.564   4.308  10.935  0.0486 -0.3494 -0.0320
  485WN      WN 4985   6.675   1.333   9.633  0.0025 -0.1429  0.2853
  486WN      WN 4986   4.610   0.522   7.915 -0.0773 -0.0859  0.3857
  487WN      WN 4987   6.650   2.832   8.383  0.2066  0.2774  0.0746
  488WN      WN 4988   1.615   3.510  10.024  0.0237  0.0488 -0.1801
  489WN      WN 4989   5.886   4.669   9.606 -0.1547  0.1812 -0.0255
  490WN      WN 4990   1.228   2.287   8.831  0.1933  0.2543  0.1359
  491WN      WN 4991   6.850   5.093  10.458 -0.2144 -0.1447  0.2315
  492WN      WN 4992   1.225   7.167   8.409  0.2860 -0.1388 -0.3386
  493WN      WN 4993   7.337   6.283   7.633  0.2035  0.0740  0.1316
  494WN      WN 4994   0.506   5.714   9.773  0.0525 -0.1360  0.0668
  495WN      WN 4995   4.128   7.001   8.315 -0.0353  0.3496  0.0243
  496WN      WN 4996   7.239   0.138  11.373  0.0942  0.1217 -0.1532
  497WN      WN 4997   2.049   7.247  10.873  0.0403 -0.1309 -0.1087
  498WN      WN 4998   6.852   6.560   8.579  0.1641  0.1600  0.1327
  499WN      WN 4999   4.886   5.966  10.074  0.1294  0.1026 -0.0094
  500WN      WN 5000   0.920   5.532   9.565 -0.0369 -0.0666 -0.0167
  501WN      WN 5001   0.249   5.745  10.617 -0.3132  0.0532 -0.0480
  502WN      WN 5002   7.366   7.049   7.397  0.0134 -0.2761  0.2986
  503WN      WN 5003   0.528   5.774   8.140  0.1732 -0.0758 -0.0598
  504WN      WN 5004   6.464   6.100   8.270 -0.1860  0.1895  0.1114
  505WN      WN 5005   4.426   4.491   8.522  0.2113 -0.1759 -0.1695
  506WN      WN 5006   1.557   7.434   9.366  0.1709 -0.0845 -0.3239
  507WN      WN 5007   6.786   0.710   7.890  0.1197  0.2784 -0.1752
  508WN      WN 5008   5.711   3.102  11.202  0.1409  0.2500 -0.0694
  509WN      WN 5009   1.642   6.085   9.662 -0.3625 -0.1172 -0.2138
  510WN      WN 5010   4.742   0.365  10.145  0.1553  0.1057 -0.0710
  511WN      WN 5011   3.765   5.257   8.658 -0.2409  0.0028 -0.1191
  512WN      WN 5012   2.879   0.046   8.156  0.2209  0.1096  0.1272
  513WN      WN 5013   5.205   0.429  10.352 -0.0036  0.1002  0.0622
  514WN      WN 5014   1.716   5.235  11.300  0.1701  0.0370 -0.0560
  515WN      WN 5015   5.512   0.182   8.583  0.0964 -0.0383  0.0128
  516WN      WN 5016   5.297   2.955  10.341  0.1076 -0.1066  0.1416
  517WN      WN 5017   2.991   4.583  10.696  0.0667 -0.1147 -0.0883
  518WN      WN 5018   7.194   4.096   7.616 -0.0704  0.0085  0.3909
  519WN      WN 5019   7.351   2.278   8.397  0.1142  0.1290  0.1454
  520WN      WN 5020   4.835   5.325   9.415  0.0210  0.0585  0.5785
  521WN      WN 5021   6.443   0.979   8.183  0.0576  0.0982  0.0351
  522WN      WN 5022   1.808   1.785  10.494  0.0497  0.0657 -0.2023
  523WN      WN 5023   1.209   7.236  10.829 -0.0330  0.1668 -0.0090
  524WN      WN 5024   6.858   1.480   8.370 -0.0240  0.0114  0.2781
  525WN      WN 5025   3.274   3.851   8.592 -0.0577  0.3391  0.0030
  526WN      WN 5026   6.098   0.264   8.771  0.0134  0.3904  0.1942
  527WN      WN 5027   5.284   3.603   8.757 -0.1996 -0.0538  0.0178
  528WN      WN 5028   6.216   2.559   9.234 -0.1511  0.3860  0.0499
  529WN      WN 5029   7.067   1.961  10.047  0.0890 -0.0733  0.1966
  530WN      WN 5030   5.507   4.618   8.076  0.0648  0.2950  0.0504
  531WN      WN 5031   5.129   2.401  10.147 -0.2711  0.0516 -0.2184
  532WN      WN 5032   6.562   1.997   9.128  0.1547  0.0392 -0.0918
  533WN      WN 5033   1.489   4.925   7.195  0.0987  0.2656  0.0707
  534WN      WN 5034   6.940   4.550   7.506 -0.1307  0.1555 -0.1114
  535WN      WN 5035   2.099   4.916   7.973 -0.0358  0.0113  0.1269
  536WN      WN 5036   7.202   1.574   9.638  0.2015 -0.1157 -0.2749
  537WN      WN 5037   7.366   2.809   7.961 -0.0000 -0.2067  0.1776
  538WN      WN 5038   3.691   5.828  10.622  0.0646  0.3045 -0.1079
  539WN      WN 5039   5.404   3.042   9.633  0.2385  0.0565 -0.2052
  540WN      WN 5040   2.637   7.149   8.561  0.0246 -0.0320 -0.1940
  541WN      WN 5041   4.064   6.772  10.657 -0.1349 -0.0742 -0.0730
  542WN      WN 5042   0.918   4.813   7.989  0.0409 -0.2515  0.0583
  543WN      WN 5043   6.878   5.421  11.378 -0.2342  0.0784  0.0949
  544WN      WN 5044   6.435   2.266  11.171  0.1040 -0.0210 -0.0913
  545WN      WN 5045   5.337   4.558   7.604  0.2161 -0.2140 -0.2774
  546WN      WN 5046   3.742   5.062   7.988  0.1226 -0.1081 -0.1865
  547WN      WN 5047   6.576   5.950   7.748 -0.1035  0.0240  0.0729
  548WN      WN 5048   6.164   3.083   8.539 -0.0348  0.2165 -0.0903
  549WN      WN 5049   2.556   0.207   8.545  0.1515 -0.1566  0.0489
  550WN      WN 5050   2.563   2.153   9.435 -0.2531 -0.1947  0.1411
  551WN      WN 5051   2.236   1.670  10.176  0.4901  0.0533  0.1429
  552WN      WN 5052   0.542   1.263   9.739  0.0934 -0.0930 -0.2095
  553WN      WN 5053   2.717   6.963   9.721 -0.2669  0.1107  0.5628
  554WN      WN 5054   4.230   0.710  10.272  0.0947  0.1428 -0.0695
  555WN      WN 5055   4.359   5.599   8.576  0.0036  0.0683  0.0882
  556WN      WN 5056   5.325   0.577   8.314  0.1470 -0.1976  0.1308
  557WN      WN 5057   3.189   7.190   8.460  0.0885  0.4274  0.0708
  558WN      WN 5058   3.048   0.017   9.895  0.1439  0.1561  0.4005
  559WN      WN 5059   7.066   6.394  10.586  0.1210  0.1329  0.0798
  560WN      WN 5060   3.714   4.879   9.000 -0.3132 -0.2655 -0.1740
  561WN      WN 5061   6.921   3.695  10.659 -0.2464  0.0283 -0.1944
  562WN      WN 5062   3.049   0.113  10.535  0.1034 -0.1797 -0.0970
  563WN      WN 5063   2.715   4.509   9.636  0.1192  0.3480 -0.0897
  564WN      WN 5064   1.933   6.990   9.862  0.0646  0.1993 -0.1002
  565WN      WN 5065   2.630   3.252   9.236 -0.0600 -0.0802 -0.0285
  566WN      WN 5066   0.239   0.614  10.580 -0.2844 -0.1504 -0.0845
  567WN      WN 5067   1.601   2.515   9.205 -0.1245  0.1183  0.1003
  568WN      WN 5068   1.983   7.031  11.397  0.1767 -0.4075  0.0541
  569WN      WN 5069   4.855   6.765   8.987  0.0987  0.0619 -0.2382
  570WN      WN 5070   6.600   2.064  10.241  0.1793 -0.1045  0.0184
  571WN      WN 5071   7.449   2.005  10.645  0.0050 -0.1643 -0.0169
  572WN      WN 5072   0.692   5.916   9.344  0.3219  0.1621  0.1786
  573WN      WN 5073   0.301   2.376   8.042  0.2010 -0.0100  0.0118
  574WN      WN 5074   1.181   5.977   9.738  0.1785 -0.0335  0.1977
  575WN      WN 5075   1.761   6.539  11.224  0.6836  0.0439  0.3372
  576WN      WN 5076   0.830   5.752  11.292 -0.3010 -0.0948  0.1954
  577WN      WN 5077   3.082   6.669   7.612  0.0185  0.0190  0.0092
  578WN      WN 5078   4.220   4.184   7.492 -0.1494  0.2724 -0.4582
  579WN      WN 5079   0.575   0.085  10.378  0.4455  0.2404 -0.2709
  580WN      WN 5080   5.557   4.921  10.024 -0.1338 -0.0305  0.0968
  581WN      WN 5081   3.347   6.187  10.582  0.2432 -0.1485  0.0154
  582WN      WN 5082   1.742   0.715  10.721 -0.0336 -0.0656 -0.4100
  583WN      WN 5083   5.766   6.497   9.174 -0.2047  0.1368 -0.0578
  584WN      WN 5084   1.296   3.059   8.647 -0.0956 -0.0660 -0.0253
  585WN      WN 5085   1.121   4.169  11.141  0.1613  0.1672  0.4651
  586WN      WN 5086   0.616   4.557   9.412 -0.0519  0.1145  0.0269
  587WN      WN 5087   2.223   6.053   9.620 -0.0367  0.0155  0.0429
  588WN      WN 5088   5.285   2.175   8.956  0.0142  0.1668 -0.1238
  589WN      WN 5089   5.242   6.266  10.842 -0.0739 -0.1418  0.0140
  590WN      WN 5090   1.581   6.973   8.898  0.1365  0.2171 -0.0589
  591WN      WN 5091   4.949   7.192   8.823 -0.1411  0.1672 -0.2023
  592WN      WN 5092   2.932   1.238   8.668  0.1806 -0.0146 -0.0679
  593WN      WN 5093   2.707   4.894  10.977 -0.1308 -0.2354  0.1484
  594WN      WN 5094   3.682   4.446   9.764 -0.2135 -0.4001  0.2218
  595WN      WN 5095   2.373   3.722   7.816 -0.5072 -0.0863  0.2114
  596WN      WN 5096   0.329   0.617   7.931 -0.2872  0.0748 -0.2516
  597WN      WN 5097   3.995   3.908   9.990  0.0464  0.0044 -0.0901
  598WN      WN 5098   7.041   7.274   8.763  0.0096  0.1188  0.0324
  599WN      WN 5099   7.272   4.935  11.411 -0.1090  0.1303  0.1014
  600WN      WN 5100   5.067   0.359   8.793  0.2427 -0.2980 -0.0005
  601WN      WN 5101   2.744   4.064   7.895 -0.1075  0.0670 -0.0549
  602WN      WN 5102   0.885   1.459  10.771 -0.0643  0.2479 -0.0846
  603WN      WN 5103   4.917   7.145  10.741  0.0605  0.1484 -0.0674
  604WN      WN 5104   3.280   5.192   8.561 -0.3757 -0.0493  0.2506
  605WN      WN 5105   5.205   0.225   9.578  0.2582 -0.0181 -0.0032
  606WN      WN 5106   4.673   4.462   9.979 -0.1041 -0.2263 -0.5364
  607WN      WN 5107   2.653   6.275  10.073 -0.0293 -0.0045  0.1067
  608WN      WN 5108   5.841   6.324   8.138  0.0221  0.1228 -0.2382
  609WN      WN 5109   1.283   6.477   9.771  0.2881 -0.1134 -0.2235
  610WN      WN 5110   5.812   7.401   9.774 -0.3885  0.2387 -0.1032
  611WN      WN 5111   7.189   5.859  11.420 -0.0786 -0.1726  0.0789
  612WN      WN 5112   0.089   0.297   8.781  0.1055 -0.0984 -0.0218
  613WN      WN 5113   2.218   2.724  10.326  0.1619  0.1173  0.2686
  614WN      WN 5114   0.063   1.356  11.157  0.0762 -0.2894 -0.2515
  615WN      WN 5115   1.243   6.553   8.949 -0.0650 -0.2317  0.0932
  616WN      WN 5116   5.497   5.343   8.172  0.1247 -0.0560  0.0978
  617WN      WN 5117   7.385   0.559   9.643 -0.1684  0.0185 -0.2693
  618WN      WN 5118   2.139   5.536   8.988 -0.1083  0.0464  0.0643
  619WN      WN 5119   2.401   2.803   8.960 -0.0565 -0.0164  0.0286
  620WN      WN 5120   5.755   5.731   8.353  0.2671  0.4311  0.0921
  621WN      WN 5121   2.543   4.828   8.341 -0.1285 -0.2174 -0.0541
  622WN      WN 5122   4.217   4.526   9.104 -0.2247  0.0929 -0.2815
  623WN      WN 5123   0.450   2.782   9.512 -0.2424 -0.1177 -0.1465
  624WN      WN 5124   6.026   4.754  11.049 -0.0301  0.0398 -0.1367
  625WN      WN 5125   7.420   2.796   7.470  0.1931 -0.2360  0.0498
  626WN      WN 5126   1.869   3.475   9.060  0.3361 -0.1855 -0.0225
  627WN      WN 5127   7.175   7.073   9.277  0.2556  0.0171  0.3845
  628WN      WN 5128   3.099   6.492   9.476  0.1337 -0.3838  0.2038
  629WN      WN 5129   0.625   1.455  10.180 -0.1136  0.4965 -0.1063
  630WN      WN 5130   2.479   6.352   8.280 -0.1776 -0.0224 -0.1922
  631WN      WN 5131   1.549   6.748  10.275  0.0918  0.0848  0.2168
  632WN      WN 5132   6.322   1.393   8.365 -0.2377  0.0222  0.0049
  633WN      WN 5133   5.695   4.168   9.540  0.1147 -0.1617  0.2635
  634WN      WN 5134   2.263   0.010   9.023  0.1232  0.0319  0.1066
  635WN      WN 5135   1.713   6.306   8.741 -0.0793 -0.1555  0.0353
  636WN      WN 5136   3.147   4.277  10.314 -0.1092 -0.0643  0.0107
  637WN      WN 5137   0.220   7.117   9.519  0.1647  0.1545  0.1008
  638WN      WN 5138   6.120   5.286  10.734  0.0885 -0.2179 -0.2125
  639WN      WN 5139   7.245   3.397   8.688 -0.2478  0.1165  0.1037
  640WN      WN 5140   0.232   6.941  11.849 -0.2466 -0.0076 -0.0048
  641WN      WN 5141   3.159   6.002   8.916 -0.0790 -0.0314  0.1309
  642WN      WN 5142   2.688   6.788   9.221 -0.0517 -0.3146 -0.0670
  643WN      WN 5143   5.245   6.137   9.753 -0.2066  0.0754 -0.2210
  644WN      WN 5144   2.096   0.511  10.373 -0.3245 -0.2263  0.0549
  645WN      WN 5145   3.902   4.723   9.427 -0.3534 -0.0976  0.0486
  646WN      WN 5146   6.482   2.157  10.689 -0.1011 -0.2104  0.1491
  647WN      WN 5147   0.298   1.558   8.795 -0.1550  0.1961  0.0807
  648WN      WN 5148   5.442   2.139   8.282 -0.2448 -0.0155 -0.2004
  649WN      WN 5149   1.145   1.543  11.187 -0.0187 -0.0275 -0.2646
  650WN      WN 5150   2.092   2.472   8.595  0.0240  0.0772 -0.2823
  651WN      WN 5151   2.500   4.753   8.995  0.1225 -0.0950 -0.2816
  652WN      WN 5152   1.516   0.941   8.474 -0.3019  0.0469  0.4695
  653WN      WN 5153   5.951   2.865   7.673  0.0870  0.1739 -0.0440
  654WN      WN 5154   0.923   0.548   8.677 -0.1117 -0.1915  0.3386
  655WN      WN 5155   3.609   4.403  10.241 -0.0196 -0.1211  0.0827
  656WN      WN 5156   1.770   1.814   9.957  0.2141 -0.2408 -0.0609
  657WN      WN 5157   3.313   4.383   8.743 -0.3588 -0.0409  0.0147
  658WN      WN 5158   5.148   0.944  10.357  0.4498  0.2978 -0.0612
  659WN      WN 5159   1.228   6.681   8.474  0.3593  0.0149 -0.1255
  660WN      WN 5160   0.659   4.932   8.386  0.3623  0.0067  0.1221
  661WN      WN 5161   5.126   4.316   8.076  0.0601 -0.1422 -0.0969
  662WN      WN 5162   0.641   1.943   8.722 -0.0969 -0.3186 -0.0377
  663WN      WN 5163   3.554   0.140   8.605 -0.0703 -0.0460  0.1362
  664WN      WN 5164   7.194   1.652   8.723  0.0499 -0.4131 -0.1489
  665WN      WN 5165   0.667   2.726  10.909  0.0288  0.1464  0.1240
  666WN      WN 5166   2.800   6.466  11.354 -0.1211 -0.1041 -0.1758
  667WN      WN 5167   7.344   6.833  10.673  0.2692  0.3020 -0.2534
  668WN      WN 5168   7.175   3.345   8.023  0.0008 -0.1340  0.2969
  669WN      WN 5169   3.328   0.992   8.375 -0.1506 -0.3048  0.1294
  670WN      WN 5170   4.823   0.171  10.642 -0.0019  0.0715  0.2841
  671WN      WN 5171   2.103   4.418   8.849  0.1263 -0.0923  0.3803
  672WN      WN 5172   5.576   4.273  10.632 -0.0177  0.4267 -0.0050
  673WN      WN 5173   4.031   5.418   8.246 -0.0301 -0.1343  0.2892
  674WN      WN 5174   0.283   4.937   9.393  0.0756  0.2978  0.0052
  675WN      WN 5175   4.469   5.614   8.083 -0.0797 -0.2064  0.4021
  676WN      WN 5176   2.471   7.333   7.907  0.0770 -0.2684 -0.0435
  677WN      WN 5177   1.194   4.085   9.449 -0.3798  0.4315  0.1216
  678WN      WN 5178   7.229   4.381  10.562 -0.2795  0.1260  0.0370
  679WN      WN 5179   2.162   0.193   8.145 -0.2962 -0.0515  0.1227
  680WN      WN 5180   2.687   6.146   8.701 -0.2644 -0.1876 -0.0213
  681WN      WN 5181   6.816   0.465   9.392  0.1999  0.4626  0.0236
  682WN      WN 5182   3.641   5.720   8.605  0.0665 -0.1934  0.0582
  683WN      WN 5183   2.433   0.104   9.913  0.0848 -0.0126 -0.2481
  684WN      WN 5184   3.715   7.161  10.513 -0.1205  0.1024  0.0558
  685WN      WN 5185   5.792   2.955  10.446  0.1953  0.2361  0.3047
  686WN      WN 5186   1.607   1.225  10.534  0.1300  0.3262  0.0357
  687WN      WN 5187   0.727   4.440   8.193 -0.5011 -0.0172 -0.0951
  688WN      WN 5188   6.388   1.013  10.836 -0.3932 -0.0160  0.0456
  689WN      WN 5189   0.173   2.711   8.442  0.0203  0.1829 -0.0539
  690WN      WN 5190   0.474   3.904  10.969  0.0975  0.3597 -0.2244
  691WN      WN 5191   6.401   4.612   9.797  0.3385  0.2544 -0.2682
  692WN      WN 5192   2.796   6.676   8.521 -0.0601  0.1333  0.3591
  693WN      WN 5193   2.455   6.808   7.219  0.0300  0.0088  0.0323
  694WN      WN 5194   7.000   2.490  10.072 -0.0955 -0.2130  0.2138
  695WN      WN 5195   0.545   1.016  10.425 -0.0969 -0.1131  0.0706
  696WN      WN 5196   6.063   3.122  10.800  0.1819 -0.0918  0.2613
  697WN      WN 5197   1.125   4.193  10.596  0.2618 -0.0911 -0.1106
  698WN      WN 5198   1.775   5.630   9.384 -0.0762 -0.0708  0.1404
  699WN      WN 5199   4.453   3.059   9.161  0.1628  0.2759  0.0128
  700WN      WN 5200   2.430   4.966   9.743 -0.1204  0.0547 -0.0647
  701WN      WN 5201   2.508   5.794  11.099 -0.2675 -0.2927 -0.0411
  702WN      WN 5202   3.969   3.571  10.815 -0.0101  0.0225 -0.1110
  703WN      WN 5203   1.614   5.768  10.647  0.0590 -0.0011 -0.0845
  704WN      WN 5204   5.219   1.836   8.606  0.1494 -0.1258  0.2299
  705WN      WN 5205   5.635   3.313  10.690 -0.0683 -0.0323 -0.1725
  706WN      WN 5206   6.670   3.204  10.758 -0.1228 -0.0932  0.1579
  707WN      WN 5207   7.324   5.751   8.878  0.0539  0.1655 -0.0690
  708WN      WN 5208   2.043   0.273  10.882 -0.0749 -0.0220 -0.0180
  709WN      WN 5209   0.477   5.478  10.276  0.1297 -0.0073 -0.0111
  710WN      WN 5210   2.850   1.127  10.049  0.2646  0.1989 -0.1521
  711WN      WN 5211   0.550   6.691   9.625  0.0378  0.0286 -0.0737
  712WN      WN 5212   6.254   0.046   7.698  0.0204  0.1103 -0.0883
  713WN      WN 5213   0.027   4.936   8.800  0.0103  0.0071  0.0277
  714WN      WN 5214   4.673   5.110  10.541  0.0267  0.2104 -0.3171
  715WN      WN 5215   4.494   6.645   7.971  0.2580 -0.1550  0.3623
  716WN      WN 5216   3.873   4.219  10.993 -0.0616  0.1363 -0.0096
  717WN      WN 5217   3.994   4.531  10.604 -0.2297  0.1330  0.1232
  718WN      WN 5218   2.345   4.762  11.327 -0.1830  0.1764  0.0983
  719WN      WN 5219   0.564   1.898   9.250  0.0839  0.0634 -0.2793
  720WN      WN 5220   0.998   6.331   9.404 -0.0201  0.0741 -0.1667
  721WN      WN 5221   5.914   4.583   8.344  0.0758 -0.1964  0.1483
  722WN      WN 5222   5.993   5.708   8.798  0.0799 -0.1927  0.0194
  723WN      WN 5223   3.247   4.970   9.000  0.0400 -0.1623 -0.0727
  724WN      WN 5224   2.002   3.737   9.856  0.3212  0.0038  0.1948
  725WN      WN 5225   1.410   2.645   9.936  0.0795 -0.0397 -0.3254
  726WN      WN 5226   0.131   3.845   9.795 -0.1732 -0.0054 -0.0411
  727WN      WN 5227   0.709   1.552   8.338 -0.6251  0.3258 -0.1677
  728WN      WN 5228   3.627   4.889  10.613 -0.0008 -0.2296 -0.2973
  729WN      WN 5229   6.116   6.816  11.752 -0.0663  0.2115 -0.1383
  730WN      WN 5230   5.433   3.176   9.169 -0.1065  0.3971  0.1912
  731WN      WN 5231   6.356   3.375  11.106  0.0998 -0.0858 -0.1738
  732WN      WN 5232   7.196   6.875   8.250 -0.2065 -0.0872 -0.2355
  733WN      WN 5233   2.434   3.747  10.599  0.0166  0.2318 -0.1567
  734WN      WN 5234   6.475   6.668  10.605  0.2666 -0.1237  0.4369
  735WN      WN 5235   5.715   1.638  10.233  0.3176  0.0055 -0.0058
  736WN      WN 5236   3.499   3.478   9.446 -0.0319 -0.3819  0.1631
  737WN      WN 5237   7.214   6.833   8.764  0.1172 -0.2298 -0.0671
  738WN      WN 5238   4.099   5.528   9.815  0.0288 -0.1850  0.0461
  739WN      WN 5239   6.053   2.898   9.995  0.1954 -0.1569  0.0862
  740WN      WN 5240   6.656   3.785  11.094 -0.1574 -0.1143  0.1491
  741WN      WN 5241   5.614   6.728  10.213 -0.1252  0.0052  0.3617
  742WN      WN 5242   5.516   4.985  11.748  0.1818 -0.3652  0.1782
  743WN      WN 5243   1.549   6.205   9.207 -0.1061 -0.1778  0.2018
  744WN      WN 5244   0.404   4.019   8.189 -0.0964  0.3660  0.2297
  745WN      WN 5245   1.726   1.107   9.166  0.0028 -0.0388 -0.1099
  746WN      WN 5246   1.423   1.621  10.760 -0.0517  0.2090  0.2001
  747WN      WN 5247   4.433   5.665   9.342  0.0135  0.1155  0.1219
  748WN      WN 5248   0.476   2.441   8.729  0.0172 -0.2756 -0.1050
  749WN      WN 5249   4.612   5.518   9.804 -0.2351  0.1246  0.0620
  750WN      WN 5250   2.455   4.046   9.605 -0.2012  0.2137  0.1300
  751WN      WN 5251   3.074   0.377   7.825  0.1865  0.0527  0.2505
  752WN      WN 5252   7.082   5.489   8.517 -0.0548 -0.2079  0.2063
  753WN      WN 5253   6.152   0.766   9.516 -0.2013 -0.3221  0.4099
  754WN      WN 5254   5.452   0.551   9.093  0.0562 -0.3353 -0.1067
  755WN      WN 5255   0.663   6.326  10.508 -0.0403 -0.1354  0.0393
  756WN      WN 5256   3.674   3.097   9.724 -0.0041  0.0420  0.2200
  757WN      WN 5257   2.915   7.216   8.941  0.2245 -0.1251  0.1858
  758WN      WN 5258   1.796   3.095   8.483 -0.1956 -0.1065  0.2841
  759WN      WN 5259   2.864   4.569   8.681  0.1164  0.0740 -0.1006
  760WN      WN 5260   6.880   0.809   8.393  0.1934 -0.1582  0.1729
  761WN      WN 5261   2.293   1.526   8.796  0.0213  0.0439 -0.2334
  762WN      WN 5262   0.445   7.350   8.087  0.1327 -0.0266 -0.0976
  763WN      WN 5263   0.464   3.129  10.023  0.0707 -0.1516 -0.0575
  764WN      WN 5264   6.077   6.812   8.224 -0.0488 -0.2325 -0.0958
  765WN      WN 5265   2.322   5.566   9.585  0.0311  0.1845 -0.0369
  766WN      WN 5266   1.410   6.016   8.456 -0.0221  0.3263 -0.4189
  767WN      WN 5267   1.466   3.846  10.787  0.2080 -0.1940  0.1748
  768WN      WN 5268   5.182   3.759   8.196 -0.2847 -0.1477  0.2720
  769WN      WN 5269   6.199   4.513  10.614  0.1581  0.0106  0.0656
  770WN      WN 5270   0.686   7.281   8.688  0.0087 -0.0476  0.1747
  771WN      WN 5271   0.051   5.008  10.153 -0.0014 -0.0648  0.3966
  772WN      WN 5272   4.734   3.771   9.384 -0.0330 -0.2415  0.1776
  773WN      WN 5273   2.458   2.189   8.875  0.1302 -0.0014  0.4144
  774WN      WN 5274   1.094   4.599   8.516 -0.1635  0.0468 -0.2714
  775WN      WN 5275   0.394   3.258   8.753 -0.3456  0.0319  0.2380
  776WN      WN 5276   6.425   2.704   8.832 -0.4071  0.0306  0.1884
  777WN      WN 5277   4.641   6.770   8.500  0.0643 -0.1297  0.2443
  778WN      WN 5278   6.076   1.931  10.440 -0.0587  0.0537 -0.1464
  779WN      WN 5279   0.389   5.997  10.172  0.0566 -0.1324 -0.2807
  780WN      WN 5280   3.179   4.507   9.841 -0.3304 -0.0853  0.1874
  781WN      WN 5281   2.884   5.792  10.098  0.0480  0.2188 -0.2315
  782WN      WN 5282   3.334   0.474   8.899 -0.1169 -0.1419 -0.3217
  783WN      WN 5283   5.750   7.323  10.322  0.0414  0.0797  0.2787
  784WN      WN 5284   4.552   6.180   8.491 -0.1892 -0.1483  0.0916
  785WN      WN 5285   6.822   0.311  10.367 -0.0078  0.1216  0.1062
  786WN      WN 5286   2.016   6.913  10.389 -0.2913 -0.0663  0.1456
  787WN      WN 5287   0.197   3.679   8.554  0.0536 -0.1972 -0.0371
  788WN      WN 5288   7.135   1.142   8.740  0.1007 -0.3081 -0.2400
  789WN      WN 5289   6.505   6.416  10.155 -0.2762 -0.1608  0.0382
  790WN      WN 5290   5.779   7.302   8.851  0.4099  0.0102 -0.1998
  791WN      WN 5291   5.813   7.271   8.394  0.2146  0.3159  0.1900
  792WN      WN 5292   6.681   4.736   8.486 -0.2576 -0.1869  0.3364
  793WN      WN 5293   1.972   1.040   9.670  0.2306  0.0880  0.0811
  794WN      WN 5294   4.435   7.053   8.797  0.1169 -0.0408 -0.3373
  795WN      WN 5295   0.453   2.223  10.262  0.0669 -0.1236  0.1071
  796WN      WN 5296   2.826   4.118   9.919 -0.2900 -0.2566  0.2038
  797WN      WN 5297   4.853   4.690   9.382  0.1688  0.0278  0.2482
  798WN      WN 5298   2.880   4.968   9.328  0.0926 -0.1854 -0.1908
  799WN      WN 5299   5.697   2.041   8.715 -0.0350  0.0503 -0.1500
  800WN      WN 5300   2.914   4.298   8.281 -0.1094  0.1009  0.1013
  801WN      WN 5301   3.665   0.219   9.172 -0.0985  0.0998  0.1110
  802WN      WN 5302   5.486   6.900   8.090  0.1807  0.2760  0.2534
  803WN      WN 5303   0.513   0.690   9.607  0.0364 -0.0030  0.2717
  804WN      WN 5304   3.895   1.003  10.067  0.1020  0.0078  0.1915
  805WN      WN 5305   0.813   2.501   7.985  0.2778  0.0629  0.2027
  806WN      WN 5306   0.332   3.167  11.587 -0.0287 -0.1233  0.1682
  807WN      WN 5307   7.095   5.194   8.923  0.0632 -0.0733 -0.2280
  808WN      WN 5308   0.259   4.151   8.793  0.2429  0.1091  0.1220
  809WN      WN 5309   6.367   4.876  10.361 -0.2163  0.1667  0.0788
  810WN      WN 5310   6.679   0.955  11.319  0.0917 -0.2536 -0.0326
  811WN      WN 5311   5.794   6.199   7.659  0.0481 -0.1464 -0.0033
  812WN      WN 5312   1.912   1.916   8.484 -0.1777 -0.1012  0.2814
  813WN      WN 5313   1.183   5.050   8.373 -0.0912  0.1260 -0.1413
  814WN      WN 5314   4.831   2.936  10.519  0.0929  0.2197  0.0762
  815WN      WN 5315   4.368   4.831  10.998 -0.0698  0.3016 -0.1679
  816WN      WN 5316   1.704   3.494   9.544  0.1234  0.2459  0.2526
  817WN      WN 5317   7.196   1.312   7.412  0.1258  0.0979  0.0815
  818WN      WN 5318   0.875   6.697  10.030  0.1302 -0.2532 -0.0221
  819WN      WN 5319   7.275   2.712  10.507  0.1461  0.2029 -0.2257
  820WN      WN 5320   6.835   1.256  10.549 -0.0117  0.1038  0.0540
  821WN      WN 5321   0.068   5.292   9.651  0.1637 -0.0102 -0.0042
  822WN      WN 5322   3.940   6.114  11.375 -0.0485 -0.2238  0.2398
  823WN      WN 5323   0.930   4.670  10.454  0.2185  0.3862 -0.1855
  824WN      WN 5324   5.747   0.992   9.710 -0.2119  0.0181 -0.0907
  825WN      WN 5325   3.435   6.347   7.872  0.2350 -0.1670 -0.3197
  826WN      WN 5326   5.331   3.474  10.326  0.1065  0.3348 -0.1141
  827WN      WN 5327   0.710   4.100   9.173 -0.5230  0.2614 -0.3252
  828WN      WN 5328   3.058   1.225   9.145 -0.1991 -0.2711  0.0066
  829WN      WN 5329   1.054   6.826   9.322  0.0197 -0.0219 -0.2794
  830WN      WN 5330   2.712   2.374   8.411 -0.0319  0.1067 -0.4130
  831WN      WN 5331   1.664   7.338  11.679 -0.0731  0.1407  0.0015
  832WN      WN 5332   6.748   4.278   7.875 -0.0549  0.1947  0.1886
  833WN      WN 5333   1.119   0.116  10.450  0.0415  0.0611 -0.1446
  834WN      WN 5334   4.283   6.910  10.178 -0.1924  0.0310  0.1925
  835WN      WN 5335   3.451   5.162   7.620 -0.0576  0.0443  0.0288
  836WN      WN 5336   0.653   2.843   8.437  0.0717  0.1721  0.1015
  837WN      WN 5337   6.486   2.356   8.392 -0.0599  0.0394  0.1875
  838WN      WN 5338   4.496   7.365   8.349 -0.0843 -0.1324  0.2290
  839WN      WN 5339   4.347   5.333  10.247 -0.0234  0.1010 -0.0255
  840WN      WN 5340   2.398   1.100   7.970  0.0507 -0.0442 -0.0549
  841WN      WN 5341   6.127   0.158   8.269 -0.0493  0.1990  0.0793
  842WN      WN 5342   1.390   1.020   9.934  0.1400  0.0218 -0.1960
  843WN      WN 5343   7.089   4.549   8.070 -0.0560  0.0637 -0.1757
  844WN      WN 5344   2.382   0.364   9.481  0.1072  0.1975  0.0546
  845WN      WN 5345   2.471   7.043  10.630  0.1213  0.1761  0.0412
  846WN      WN 5346   0.134   6.982  10.135 -0.3597  0.1550  0.0582
  847WN      WN 5347   7.306   6.261   9.418 -0.0862  0.0416 -0.0270
  848WN      WN 5348   5.283   5.811  11.119 -0.0129  0.3177 -0.1205
  849WN      WN 5349   5.018   1.562   9.630  0.0829  0.2544  0.1145
  850WN      WN 5350   5.110   3.924   9.806  0.0293  0.0134 -0.3032
  851WN      WN 5351   2.707   5.928   9.650  0.1151 -0.0680  0.1294
  852WN      WN 5352   1.358   4.671   7.635  0.0836  0.2339  0.2356
  853WN      WN 5353   7.273   1.610  10.835 -0.0152  0.1893  0.1126
  854WN      WN 5354   1.581   6.723  10.739 -0.0795  0.1683 -0.1679
  855WN      WN 5355   0.637   3.686   8.807 -0.2558 -0.1453  0.0646
  856WN      WN 5356   0.514   2.090  10.827 -0.1543  0.3617 -0.0480
  857WN      WN 5357   1.274   7.445  11.278 -0.0415 -0.0014 -0.0637
  858WN      WN 5358   1.328   6.961   7.467  0.1750 -0.1905  0.1455
  859WN      WN 5359   0.177   0.227   9.414  0.3113  0.0195  0.1692
  860WN      WN 5360   1.482   5.209  11.730 -0.1219  0.0666 -0.1741
  861WN      WN 5361   1.717   5.262   8.950  0.5967 -0.1550  0.0409
  862WN      WN 5362   7.446   2.507  10.949  0.1109  0.0451  0.1671
  863WN      WN 5363   2.782   4.685  10.119  0.0629  0.0749  0.1694
  864WN      WN 5364   2.198   1.250   9.205 -0.0932 -0.0551  0.1499
  865WN      WN 5365   6.566   5.634  10.614 -0.0467 -0.0460 -0.1444
  866WN      WN 5366   0.918   3.377  10.128  0.1499 -0.0016 -0.1484
  867WN      WN 5367   4.411   6.517   8.850 -0.0185  0.0597  0.0504
  868WN      WN 5368   2.565   5.110  11.666  0.3762  0.0112 -0.1339
  869WN      WN 5369   1.300   3.403  11.235 -0.1259  0.0489  0.1343
  870WN      WN 5370   3.654   4.386   9.186 -0.2191  0.4193  0.3973
  871WN      WN 5371   5.297   4.594  10.312  0.3421 -0.4016  0.1353
  872WN      WN 5372   1.018   0.135   8.354 -0.0119 -0.0511  0.0827
  873WN      WN 5373   6.965   2.512   8.132  0.0130 -0.0599 -0.2840
  874WN      WN 5374   6.436   6.911  11.103  0.1246  0.0704  0.0311
  875WN      WN 5375   5.537   4.140   8.308 -0.1264  0.0685  0.0653
  876WN      WN 5376   7.018   3.271   9.615 -0.1410 -0.1158  0.1200
  877WN      WN 5377   0.053   4.431  10.086 -0.1115 -0.2148  0.1720
  878WN      WN 5378   4.220   3.719   9.511  0.3469 -0.1453  0.1255
  879WN      WN 5379   4.495   1.150  10.235 -0.4519  0.0275  0.0778
  880WN      WN 5380   4.429   6.758   9.274  0.2640  0.0297 -0.2080
  881WN      WN 5381   3.912   6.056   9.680  0.1854 -0.1028  0.3909
  882WN      WN 5382   1.921   6.683   8.525  0.3340 -0.1415  0.3020
  883WN      WN 5383   3.669   6.717   7.577 -0.0082  0.2858  0.0255
  884WN      WN 5384   1.099   5.081   9.756  0.1945  0.0780 -0.4126
  885WN      WN 5385   5.368   5.394  10.338 -0.0041 -0.1584  0.0754
  886WN      WN 5386   6.349   1.602   9.417 -0.1826 -0.1345 -0.1743
  887WN      WN 5387   0.910   6.166   7.928 -0.1362 -0.1867  0.4721
  888WN      WN 5388   6.781   3.845   7.645 -0.0974 -0.0023  0.1633
  889WN      WN 5389   2.755   0.195   9.085  0.1540 -0.2551  0.4001
  890WN      WN 5390   3.683   4.096   8.622  0.0558 -0.1547 -0.2259
  891WN      WN 5391   0.785   5.830  10.423  0.1429  0.0762 -0.0251
  892WN      WN 5392   1.534   0.256  10.914 -0.1533  0.2010  0.0622
  893WN      WN 5393   0.835   0.934   9.960  0.0207  0.0827  0.2036
  894WN      WN 5394   0.403   6.529  10.078 -0.2281  0.1035 -0.0240
  895WN      WN 5395   0.854   0.560   9.172  0.2809 -0.0558 -0.2526
  896WN      WN 5396   6.293   5.031   8.162 -0.0736 -0.2025 -0.0305
  897WN      WN 5397   4.893   5.413  10.248  0.0825 -0.0299  0.1872
  898WN      WN 5398   2.790   5.426   9.659  0.1306  0.0169 -0.1405
  899WN      WN 5399   4.327   5.017   9.248  0.3333  0.0937 -0.1094
  900WN      WN 5400   1.529   7.351   9.954  0.0335  0.2879  0.1660
  901WN      WN 5401   6.689   2.950   9.319 -0.3323  0.2064  0.1420
  902WN      WN 5402   6.873   4.282   8.520 -0.1705 -0.0584  0.2937
  903WN      WN 5403   3.427   0.070   7.445 -0.0299 -0.2058  0.2908
  904WN      WN 5404   7.270   4.862  10.619 -0.1119 -0.1329  0.0392
  905WN      WN 5405   5.978   4.603  10.105  0.0022  0.0584 -0.0781
  906WN      WN 5406   2.026   7.415   9.582  0.0298  0.2001 -0.1502
  907WN      WN 5407   2.984   3.760  10.381  0.0133  0.2840  0.0156
  908WN      WN 5408   5.276   6.568   9.450 -0.2229  0.0986  0.1336
  909WN      WN 5409   6.865   3.034   8.765  0.0389 -0.0487 -0.0131
  910WN      WN 5410   7.359   2.278  11.406 -0.0628 -0.1461 -0.1322
  911WN      WN 5411   0.343   4.899  11.540 -0.0448  0.2914  0.1310
  912WN      WN 5412   3.462   5.992   8.261 -0.1355 -0.3627  0.0202
  913WN      WN 5413   0.214   6.252  10.792 -0.2526  0.0354  0.3334
  914WN      WN 5414   5.610   6.071   8.700 -0.1222  0.1152 -0.2295
  915WN      WN 5415   1.108   5.615  10.701  0.2814 -0.1157  0.0459
  916WN      WN 5416   2.612   7.374   9.465 -0.2853 -0.2316  0.3780
  917WN      WN 5417   7.094   5.311   9.947 -0.0321 -0.1489 -0.2689
  918WN      WN 5418   0.403   5.962   8.555  0.1283  0.1060  0.1144
  919WN      WN 5419   0.200   7.354  11.505 -0.0669  0.5119  0.0730
  920WN      WN 5420   2.315   2.607   9.786  0.2751 -0.0429  0.0641
  921WN      WN 5421   6.045   5.870   7.945  0.4044  0.0973  0.1417
  922WN      WN 5422   7.429   6.120   9.842  0.1324 -0.1535  0.1334
  923WN      WN 5423   2.683   3.092   9.711 -0.0005  0.3656  0.1485
  924WN      WN 5424   4.596   0.188   8.750  0.2147 -0.0378  0.1184
  925WN      WN 5425   2.705   5.612  10.649 -0.3300 -0.2522  0.0184
  926WN      WN 5426   3.215   4.823  10.283  0.3511 -0.0518 -0.0069
  927WN      WN 5427   0.049   0.321   8.243 -0.2146 -0.2245  0.0978
  928WN      WN 5428   0.100   7.281  10.531 -0.3616  0.0907 -0.0548
  929WN      WN 5429   4.131   5.050  10.638 -0.2440 -0.0282 -0.0364
  930WN      WN 5430   6.316   3.603   8.669  0.1328 -0.2555 -0.1393
  931WN      WN 5431   2.153   5.760   7.717 -0.0250  0.0715  0.0206
  932WN      WN 5432   2.013   5.236   9.874 -0.0985  0.1406 -0.2576
  933WN      WN 5433   2.607   0.967   9.488  0.0142  0.2939  0.1002
  934WN      WN 5434   0.939   1.600   9.413 -0.2349  0.0638  0.0152
  935WN      WN 5435   0.701   2.695  10.326 -0.1908 -0.1918  0.1260
  936WN      WN 5436   6.863   4.188  10.843  0.1155 -0.2168 -0.3098
  937WN      WN 5437   1.991   5.643   8.511 -0.1149 -0.1242  0.4726
  938WN      WN 5438   4.679   7.196   9.250 -0.0372  0.1827  0.1002
  939WN      WN 5439   0.935   1.830  10.392 -0.2263  0.1428 -0.4196
  940WN      WN 5440   0.023   6.507   8.523  0.3098  0.1945  0.0055
  941WN      WN 5441   6.457   4.378  10.210 -0.2480 -0.0529 -0.2371
  942WN      WN 5442   4.145   5.050   9.731  0.0843  0.0103  0.3053
  943WN      WN 5443   5.509   5.572   8.929 -0.0960  0.3073 -0.0437
  944WN      WN 5444   6.691   3.521   9.123  0.1935  0.2278  0.4214
  945WN      WN 5445   5.820   3.472   9.016  0.1700 -0.1138  0.0444
  946WN      WN 5446   1.109   5.401  11.517  0.0724  0.1457 -0.0673
  947WN      WN 5447   0.910   7.436  10.007 -0.2893 -0.2022 -0.0304
  948WN      WN 5448   6.572   6.581   8.127 -0.1001  0.2006  0.1272
  949WN      WN 5449   0.243   6.855   8.236 -0.1108  0.0501  0.1235
  950WN      WN 5450   7.008   0.580   9.921 -0.1870 -0.0804  0.0954
  951WN      WN 5451   6.568   3.997   9.286  0.1820 -0.4398 -0.2351
  952WN      WN 5452   0.320   4.614  10.575 -0.0445  0.0722 -0.0863
  953WN      WN 5453   7.102   3.612   9.976  0.2468 -0.1216  0.0001
  954WN      WN 5454   6.435   4.923  10.836 -0.1941 -0.3238  0.0485
  955WN      WN 5455   6.259   5.320   9.042  0.2944 -0.3267  0.0820
  956WN      WN 5456   1.069   1.812   8.975  0.0458 -0.1512 -0.1615
  957WN      WN 5457   5.076   4.181   9.266 -0.0754 -0.0418 -0.1041
  958WN      WN 5458   6.192   6.690   9.504  0.0535 -0.0433 -0.3185
  959WN      WN 5459   1.699   0.675   8.962  0.2405  0.0679  0.1530
  960WN      WN 5460   3.842   6.368  10.533  0.3507  0.1696  0.0617
  961WN      WN 5461   6.019   6.379  10.405  0.2873 -0.1127 -0.1497
  962WN      WN 5462   7.068   4.590   8.990  0.4191 -0.2631 -0.0740
  963WN      WN 5463   1.252   3.688  10.342  0.0754 -0.0064 -0.0026
  964WN      WN 5464   5.497   3.671   9.891 -0.2762  0.0099 -0.0501
  965WN      WN 5465   3.272   4.818  11.011 -0.2395  0.0440  0.3471
  966WN      WN 5466   0.263   1.406   8.040  0.0394  0.2691  0.2740
  967WN      WN 5467   2.071   4.413  11.044 -0.0365  0.0830  0.1112
  968WN      WN 5468   6.282   4.844   9.330 -0.1068 -0.2429  0.0826
  969WN      WN 5469   4.102   0.900  10.740 -0.2583  0.2156 -0.0772
  970WN      WN 5470   6.062   5.190   8.560  0.0995 -0.1065 -0.0191
  971WN      WN 5471   1.249   0.664  10.564 -0.0715 -0.0286  0.1022
  972WN      WN 5472   5.194   4.069   8.774  0.1967  0.0860  0.2185
  973WN      WN 5473   3.147   0.862   9.630 -0.2041 -0.1392  0.0484
  974WN      WN 5474   5.518   5.198  10.868 -0.0408 -0.0681  0.2918
  975WN      WN 5475   3.137   1.387   9.668 -0.0148  0.2980  0.1345
  976WN      WN 5476   5.262   7.339  10.420 -0.0927  0.0431  0.2407
  977WN      WN 5477   0.466   5.112   8.909  0.0304 -0.0167  0.3159
  978WN      WN 5478   2.863   3.778   9.386 -0.0253  0.2398 -0.2113
  979WN      WN 5479   5.743   3.428   9.522  0.1991 -0.0232  0.0455
  980WN      WN 5480   0.347   4.518   8.508  0.2095 -0.2099  0.0431
  981WN      WN 5481   1.233   2.661  10.426  0.1705  0.1134 -0.0894
  982WN      WN 5482   1.321   5.822   7.958 -0.1540 -0.0241 -0.1105
  983WN      WN 5483   3.436   6.764   8.646  0.0150  0.0790 -0.1293
  984WN      WN 5484   6.401   3.175   8.974  0.1170 -0.0422  0.2157
  985WN      WN 5485   2.609   1.012   8.986  0.3360 -0.0442 -0.0758
  986WN      WN 5486   2.060   4.113   7.705  0.2635  0.1663 -0.0650
  987WN      WN 5487   4.810   3.744   8.811  0.0449 -0.1310  0.0058
  988WN      WN 5488   5.343   7.137   8.526 -0.1753  0.0636 -0.0595
  989WN      WN 5489   0.161   6.141   9.041 -0.1903  0.3230  0.0094
  990WN      WN 5490   3.682   5.721   9.995  0.2959  0.2813 -0.1118
  991WN      WN 5491   6.573   6.005   9.851 -0.0799  0.1831  0.1056
  992WN      WN 5492   5.436   1.372  10.514  0.1189  0.1244  0.0580
  993WN      WN 5493   7.185   0.792   9.199  0.2449 -0.3039  0.3476
  994WN      WN 5494   6.629   0.114   8.279 -0.0908  0.3963  0.1063
  995WN      WN 5495   4.990   1.387  10.226  0.1973  0.0787  0.1834
  996WN      WN 5496   6.755   7.021   8.376 -0.2122  0.0464  0.2314
  997WN      WN 5497   0.085   4.073   9.354 -0.1192  0.2724 -0.1446
  998WN      WN 5498   5.320   6.041   9.195  0.0031  0.0259  0.3475
  999WN      WN 5499   2.342   4.432   9.320  0.0886  0.1455 -0.1730
 1000WN      WN 5500   1.633   6.498   7.337 -0.0668  0.0651 -0.2048
 1001WN      WN 5501   0.195   2.493   9.142 -0.2000  0.2429 -0.0413
 1002WN      WN 5502   2.024   0.388   8.723  0.1394  0.0517  0.0030
 1003WN      WN 5503   3.557   3.357   8.987  0.2180 -0.3477 -0.0790
 1004WN      WN 5504   6.037   3.365   7.758  0.1758 -0.0670 -0.0077
 1005WN      WN 5505   3.641   6.293   8.768  0.5694  0.2817  0.0978
 1006WN      WN 5506   4.060   0.006   9.616  0.1529 -0.0332 -0.0734
 1007WN      WN 5507   5.285   0.858   9.480 -0.0376  0.1673  0.0915
 1008WN      WN 5508   0.364   6.867   8.799 -0.0742 -0.2053  0.1353
 1009WN      WN 5509   0.781   6.900   8.294  0.0443  0.3247 -0.0753
 1010WN      WN 5510   5.344   1.818   9.838 -0.1842  0.0950  0.1129
 1011WN      WN 5511   4.347   4.635   9.640 -0.1131 -0.0916  0.1166
 1012WN      WN 5512   1.360   1.413   8.414  0.2912  0.0984  0.0859
 1013WN      WN 5513   6.461   5.289  11.520  0.0792  0.1260  0.0168
 1014WN      WN 5514   2.035   5.583  10.394  0.2529 -0.2600 -0.2266
 1015WN      WN 5515   0.082   4.907   8.190 -0.0018 -0.1936 -0.4057
 1016WN      WN 5516   7.210   4.968   7.830 -0.0411 -0.2184 -0.1651
 1017WN      WN 5517   2.389   1.161   9.876 -0.0438 -0.0176 -0.2550
 1018WN      WN 5518   1.729   6.699   7.733  0.1272 -0.1157  0.0036
 1019WN      WN 5519   6.240   4.752   8.729  0.1517  0.0261 -0.1162
 1020WN      WN 5520   1.046   7.427   9.311  0.0506  0.0183 -0.0690
 1021WN      WN 5521   0.913   2.328  10.617  0.0160 -0.1366  0.2247
 1022WN      WN 5522   3.951   7.457  10.170  0.1348  0.2796  0.0403
 1023WN      WN 5523   4.610   5.851  10.591 -0.2996 -0.0977 -0.0122
 1024WN      WN 5524   4.262   0.494   9.356 -0.2950  0.1119 -0.1004
 1025WN      WN 5525   2.950   5.383   9.024  0.0615  0.0606 -0.0543
 1026WN      WN 5526   5.237   6.269  10.222  0.1597 -0.1181  0.0744
 1027WN      WN 5527   3.601   6.781   9.245 -0.1809  0.4382 -0.2510
 1028WN      WN 5528   1.098   3.592   8.569  0.0477  0.0257 -0.0135
 1029WN      WN 5529   4.621   3.231   8.719  0.0767 -0.1375  0.4178
 1030WN      WN 5530   6.992   5.899   9.632 -0.1645 -0.1653 -0.0380
 1031WN      WN 5531   5.434   2.491  10.519  0.0711  0.3023 -0.4770
 1032WN      WN 5532   1.567   6.496   8.205 -0.1612 -0.0784 -0.0130
 1033WN      WN 5533   6.238   7.355  10.099 -0.1964 -0.2326 -0.2528
 1034WN      WN 5534   0.886   2.319   8.471 -0.3162  0.2438 -0.0285
 1035WN      WN 5535   0.395   1.432   9.282  0.0273  0.0138  0.3799
 1036WN      WN 5536   2.998   4.973   9.793  0.2488  0.2124  0.2488
 1037WN      WN 5537   2.005   3.181  10.460 -0.1499 -0.2192 -0.1410
 1038WN      WN 5538   2.082   6.527   8.019 -0.1137 -0.0344 -0.0244
 1039WN      WN 5539   0.680   2.040  11.329  0.0298 -0.1614 -0.0303
 1040WN      WN 5540   0.132   1.033   9.526 -0.2065  0.0503 -0.2044
 1041WN      WN 5541   6.861   6.202  11.437 -0.1183 -0.1521  0.0744
 1042WN      WN 5542   0.947   0.277  11.527  0.0257  0.3102  0.0634
 1043WN      WN 5543   1.575   4.009   9.796 -0.2139 -0.2861  0.0549
 1044WN      WN 5544   2.245   5.350   8.166 -0.0264 -0.1994  0.0973
 1045WN      WN 5545   4.975   0.742   9.125 -0.2820  0.0728  0.2333
 1046WN      WN 5546   6.334   1.226  10.208  0.0926 -0.1694 -0.2619
 1047WN      WN 5547   0.172   4.283  10.909  0.1126  0.0821  0.3201
 1048WN      WN 5548   6.462   0.520   8.528 -0.1683 -0.1282 -0.2999
 1049WN      WN 5549   5.922   1.856   9.119 -0.1832  0.1418 -0.0479
 1050WN      WN 5550   6.527   4.618  11.634 -0.2302  0.1147 -0.0845
 1051WN      WN 5551   1.207   2.633   8.335 -0.1470 -0.2324 -0.1133
 1052WN      WN 5552   0.977   0.281  10.998 -0.1940 -0.0483 -0.2969
 1053WN      WN 5553   6.179   0.293   9.704 -0.2406 -0.1571 -0.0004
 1054WN      WN 5554   0.885   6.091   8.931  0.0885  0.0584  0.2017
 1055WN      WN 5555   1.349   0.375   9.102  0.0144 -0.1678  0.0219
 1056WN      WN 5556   0.585   0.469  10.050 -0.0112  0.3299 -0.0669
 1057WN      WN 5557   0.092   7.286   8.551 -0.0504  0.0208 -0.4011
 1058WN      WN 5558   7.003   0.319   8.523 -0.2772 -0.1404  0.1310
 1059WN      WN 5559   1.112   4.613  10.932  0.0538  0.1045 -0.3054
 1060WN      WN 5560   1.137   1.539   7.948  0.2977 -0.1066 -0.0479
 1061WN      WN 5561   4.920   4.421   8.523  0.0155  0.0448 -0.0478
 1062WN      WN 5562   1.253   1.055   8.088 -0.0462  0.0116 -0.1773
 1063WN      WN 5563   0.232   4.000  11.454 -0.1095  0.2577 -0.1489
 1064WN      WN 5564   1.798   0.844  10.139  0.1143  0.1724  0.0286
 1065WN      WN 5565   2.642   0.728   9.928 -0.0781  0.2647 -0.0301
 1066WN      WN 5566   0.537   0.113  10.831 -0.1688  0.0312 -0.2596
 1067WN      WN 5567   0.112   4.369   7.967 -0.2665 -0.1772  0.0634
 1068WN      WN 5568   4.339   2.917   9.678 -0.0266 -0.1055 -0.1038
 1069WN      WN 5569   1.829   1.396   8.584  0.3401  0.0184 -0.0514
 1070WN      WN 5570   1.294   0.241   9.688 -0.1659  0.1851  0.1053
 1071WN      WN 5571   5.041   3.176   9.947  0.1977  0.0694  0.1367
 1072WN      WN 5572   6.969   6.872  10.351 -0.1098 -0.3987  0.0575
 1073WN      WN 5573   0.354   0.051   9.868  0.2876  0.2913  0.1726
 1074WN      WN 5574   3.125   3.303   8.055  0.0985  0.2607  0.0044
 1075WN      WN 5575   0.588   0.153   9.126  0.0350 -0.1373  0.3218
 1076WN      WN 5576   2.116   0.988   8.758  0.1319  0.2654 -0.1627
 1077WN      WN 5577   1.012   3.596   9.265  0.2748 -0.2581  0.2153
 1078WN      WN 5578   1.779   5.160   7.586  0.0370  0.0794 -0.0560
 1079WN      WN 5579   5.570   2.699  10.015 -0.0886 -0.0365 -0.0656
 1080WN      WN 5580   2.320   2.102   9.866  0.1439 -0.1940 -0.1005
 1081WN      WN 5581   5.590   0.817  10.631  0.1215  0.3160 -0.1063
 1082WN      WN 5582   5.954   5.790   9.893 -0.0270 -0.2125 -0.2751
 1083WN      WN 5583   5.285   5.670   8.479 -0.0086  0.0937 -0.1518
 1084WN      WN 5584   0.098   3.631  11.775  0.3249 -0.1459  0.1099
 1085WN      WN 5585   0.967   2.385  11.181 -0.4989 -0.2115 -0.1922
 1086WN      WN 5586   6.665   4.952   8.956 -0.1202  0.0185  0.1743
 1087WN      WN 5587   0.929   7.309   7.539  0.0093  0.0418 -0.1107
 1088WN      WN 5588   7.372   6.098  10.353 -0.1858 -0.2350 -0.4210
 1089WN      WN 5589   4.717   0.675  10.595  0.0171 -0.1415 -0.3602
 1090WN      WN 5590   1.009   5.565  10.050 -0.0533 -0.0441 -0.1494
 1091WN      WN 5591   5.583   2.646   8.253  0.2663  0.0613  0.2290
 1092WN      WN 5592   5.615   6.116  10.542 -0.0191 -0.3233  0.3188
 1093WN      WN 5593   3.951   4.989   7.564  0.0361 -0.0383 -0.1981
 1094WN      WN 5594   3.111   6.528   8.994 -0.2168  0.0625  0.2638
 1095WN      WN 5595   4.161   6.735   7.543  0.0079 -0.0071  0.1731
 1096WN      WN 5596   7.342   5.433   7.970  0.2123 -0.4050  0.0593
 1097WN      WN 5597   6.831   1.329   9.125  0.1220  0.1850  0.1491
 1098WN      WN 5598   0.463   4.204   9.819 -0.1208 -0.0229  0.3793
 1099WN      WN 5599   5.150   5.054   9.749 -0.4058 -0.0378  0.1138
 1100WN      WN 5600   5.706   5.677  10.862  0.1035 -0.0605  0.0902
 1101WN      WN 5601   6.632   4.124   9.801  0.2109 -0.1554 -0.0653
 1102WN      WN 5602   7.144   3.215   9.136  0.2184 -0.3162 -0.2658
 1103WN      WN 5603   1.333   4.403  10.205 -0.0913 -0.1412 -0.2923
 1104WN      WN 5604   0.606   7.054  10.237  0.1311 -0.1888 -0.1853
 1105WN      WN 5605   1.145   0.008   8.825  0.0363  0.0396 -0.6227
 1106WN      WN 5606   0.062   5.330   9.084  0.0437  0.1809  0.0531
 1107WN      WN 5607   5.710   1.507   9.771  0.2560 -0.1660 -0.2871
 1108WN      WN 5608   6.251   2.083   9.477  0.0427 -0.2293  0.0076
 1109WN      WN 5609   2.350   4.372  10.059  0.1623 -0.0584 -0.1793
 1110WN      WN 5610   7.165   0.177   9.137 -0.3178 -0.0382  0.0339
 1111WN      WN 5611   7.266   2.206   9.013 -0.1677 -0.1361 -0.0064
 1112WN      WN 5612   4.210   4.640   7.755  0.1676  0.1041 -0.1920
 1113WN      WN 5613   1.857   4.560  10.549  0.1587 -0.1488 -0.5286
 1114WN      WN 5614   5.847   5.618  10.338  0.0473  0.3380  0.0075
 1115WN      WN 5615   1.708   0.051   8.886  0.0430 -0.0495 -0.1122
 1116WN      WN 5616   1.897   4.135   8.447 -0.1404  0.2799 -0.0030
 1117WN      WN 5617   4.130   3.375   9.875 -0.0482  0.2680 -0.1313
 1118WN      WN 5618   1.792   4.478   8.039  0.4265 -0.0291  0.0015
 1119WN      WN 5619   5.360   1.050   8.974 -0.1651  0.1420  0.2485
 1120WN      WN 5620   5.870   0.591   8.231  0.2499 -0.2742  0.1528
 1121WN      WN 5621   2.157   1.052  10.447 -0.0205  0.1325  0.0513
 1122WN      WN 5622   4.367   1.304  10.740  0.1807  0.2763 -0.1017
 1123WN      WN 5623   1.403   1.626  10.235 -0.2097 -0.1513 -0.0742
 1124WN      WN 5624   3.725   6.432   8.290 -0.1853  0.0959  0.2634
 1125WN      WN 5625   2.110   0.036  11.346 -0.0012 -0.0058 -0.3509
 1126WN      WN 5626   0.499   4.201   7.700  0.1049  0.4750  0.1907
 1127WN      WN 5627   6.989   1.166   7.885  0.3167 -0.0516  0.3172
 1128WN      WN 5628   7.243   1.565  10.343  0.0661 -0.1590  0.2484
 1129WN      WN 5629   4.877   3.658  10.121 -0.1867  0.1230 -0.0504
 1130WN      WN 5630   6.550   3.934   8.347 -0.2118  0.0882 -0.0198
 1131WN      WN 5631   1.154   2.978  10.839  0.0803 -0.0354 -0.0676
 1132WN      WN 5632   4.582   1.582   9.927  0.0879 -0.2062  0.2842
 1133WN      WN 5633   6.506   3.946  10.558  0.3282 -0.0684  0.0586
 1134WN      WN 5634   6.627   6.264   9.468 -0.1836 -0.0502  0.0195
 1135WN      WN 5635   5.614   0.651  10.160 -0.0156  0.1250 -0.2644
 1136WN      WN 5636   1.593   7.208  10.541  0.1400  0.1863 -0.2979
 1137WN      WN 5637   7.103   5.496   9.377 -0.2885  0.0342  0.0922
 1138WN      WN 5638   7.004   2.269  10.552  0.2982  0.0968  0.0564
 1139WN      WN 5639   6.834   1.783  10.615  0.2772 -0.0538  0.2191
 1140WN      WN 5640   1.921   2.974   9.013 -0.0285 -0.0085  0.2167
 1141WN      WN 5641   1.937   7.368   7.831  0.4001 -0.1000 -0.0014
 1142WN      WN 5642   2.977   1.133  10.540 -0.2421  0.2903  0.0280
 1143WN      WN 5643   1.573   1.785   8.180 -0.0907 -0.3016 -0.1678
 1144WN      WN 5644   5.876   0.237   9.253 -0.2085  0.0108  0.2019
 1145WN      WN 5645   2.775   0.801   8.184 -0.0707 -0.1277 -0.1238
 1146WN      WN 5646   0.510   5.339  11.211 -0.0246 -0.1345  0.1499
 1147WN      WN 5647   0.280   0.903  10.010 -0.2038 -0.0166 -0.0510
 1148WN      WN 5648   5.054   6.115   8.701 -0.1944  0.0695 -0.4251
 1149WN      WN 5649   3.864   3.735   9.180  0.0298  0.4182 -0.2463
 1150WN      WN 5650   7.194   1.645  11.436 -0.1903 -0.1843 -0.2756
 1151WN      WN 5651   1.362   5.295   9.277 -0.0430  0.2403  0.1775
 1152WN      WN 5652   6.300   7.169   9.589 -0.1205 -0.2862  0.2047
 1153WN      WN 5653   1.249   1.114   9.365  0.0149  0.0305 -0.0326
 1154WN      WN 5654   5.839   7.283   7.854 -0.3561 -0.1559  0.1327
 1155WN      WN 5655   6.129   4.209   9.795 -0.0167  0.0297 -0.0931
 1156WN      WN 5656   3.540   6.205  10.147  0.0730 -0.1089 -0.1946
 1157WN      WN 5657   5.071   4.885   8.465 -0.2263  0.0637 -0.1136
 1158WN      WN 5658   6.642   0.142   9.771 -0.1795  0.0447  0.1380
 1159WN      WN 5659   3.827   5.278   9.464  0.1989  0.2889  0.0576
 1160WN      WN 5660   5.025   0.049   8.401 -0.2916  0.1644 -0.0998
 1161WN      WN 5661   3.830   4.892  10.103 -0.2922 -0.2863 -0.0339
 1162WN      WN 5662   4.989   2.416   9.249  0.0727  0.0476  0.3905
 1163WN      WN 5663   6.456   6.530   9.070 -0.2958  0.0670  0.1466
 1164WN      WN 5664   6.408   6.539  11.399  0.0493  0.0559  0.0163
 1165WN      WN 5665   3.586   4.824   8.471 -0.2040  0.0279 -0.1322
 1166WN      WN 5666   3.842   4.784  11.082 -0.1709  0.0339  0.1662
 1167WN      WN 5667   0.488   0.234   8.436  0.4336 -0.0051 -0.2876
 1168WN      WN 5668   6.615   2.935  11.193 -0.0863  0.1951 -0.0677
 1169WN      WN 5669   0.720   6.268   9.811  0.4724 -0.2491  0.1007
 1170WN      WN 5670   5.999   2.460  10.425  0.2851 -0.0948  0.0989
 1171WN      WN 5671   0.076   0.230  10.977  0.1312  0.1134 -0.0286
 1172WN      WN 5672   7.037   2.712   9.645  0.2681  0.3032 -0.0671
 1173WN      WN 5673   2.338   1.855  10.620  0.0973  0.0398  0.0263
 1174WN      WN 5674   0.212   1.910   7.842  0.1175  0.1337 -0.3017
 1175WN      WN 5675   5.792   3.120   8.185 -0.1235 -0.0413 -0.1692
 1176WN      WN 5676   4.710   1.128   8.888 -0.1720  0.2071 -0.0155
 1177WN      WN 5677   6.073   6.150  11.417 -0.3940  0.1334 -0.0246
 1178WN      WN 5678   2.198   4.215  10.510 -0.2473 -0.0181  0.1158
 1179WN      WN 5679   2.590   0.830  10.495 -0.0449 -0.0905 -0.1770
 1180WN      WN 5680   6.362   3.828  10.094  0.0576 -0.2821  0.3297
 1181WN      WN 5681   7.096   4.626  11.055  0.1032  0.2772  0.1571
 1182WN      WN 5682   0.675   2.438   9.774 -0.1134 -0.3440 -0.0264
 1183WN      WN 5683   7.100   2.056  10.991 -0.2290 -0.1809 -0.0803
 1184WN      WN 5684   6.886   5.741   8.105  0.0626  0.0632  0.0139
 1185WN      WN 5685   1.988   3.667  10.350 -0.0291 -0.1476  0.3644
 1186WN      WN 5686   6.005   6.859   8.954  0.2699 -0.0217  0.1040
 1187WN      WN 5687   2.898   0.377   9.618  0.0235  0.3204 -0.0425
 1188WN      WN 5688   4.476   7.118   7.866  0.1482 -0.1712  0.0449
 1189WN      WN 5689   5.254   7.293   7.965 -0.0840  0.2034  0.3382
 1190WN      WN 5690   1.574   3.859   9.215  0.3127  0.2411  0.0017
 1191WN      WN 5691   3.605   3.817   8.222 -0.0317 -0.1482  0.0039
 1192WN      WN 5692   6.254   3.310   9.938  0.0118 -0.2597  0.0395
 1193WN      WN 5693   3.388   4.705   9.448 -0.0348  0.2545  0.0785
 1194WN      WN 5694   6.254   7.203   8.649 -0.0185  0.1225  0.3350
 1195WN      WN 5695   2.552   1.388  10.410 -0.0318  0.4087  0.1609
 1196WN      WN 5696   2.274   3.282   8.851  0.1278 -0.5177 -0.0888
 1197WN      WN 5697   6.982   1.995   8.156  0.0627  0.1357 -0.0948
 1198WN      WN 5698   5.327   5.196   9.263  0.0373 -0.0464 -0.1632
 1199WN      WN 5699   2.917   0.719   8.670 -0.0967  0.0794  0.1642
 1200WN      WN 5700   5.396   7.054   9.881 -0.0476 -0.0157 -0.1011
 1201WN      WN 5701   4.886   6.808   9.574  0.3241 -0.0482 -0.1396
 1202WN      WN 5702   4.400   6.195   9.325 -0.0179 -0.0824  0.1356
 1203WN      WN 5703   3.416   3.393   8.406 -0.0522 -0.2850 -0.2511
 1204WN      WN 5704   4.934   5.693   9.081  0.0018  0.0245  0.1828
 1205WN      WN 5705   1.777   0.368   9.900 -0.5950 -0.0070 -0.1566
 1206WN      WN 5706   1.958   7.093   9.157 -0.1357 -0.1954  0.0314
 1207WN      WN 5707   4.089   5.777  10.295  0.1670 -0.0834  0.0626
 1208WN      WN 5708   5.505   4.273   9.975  0.1355 -0.0057 -0.0172
 1209WN      WN 5709   1.561   4.202   8.829 -0.0515  0.0872 -0.0046
 1210WN      WN 5710   2.488   5.270   9.159 -0.3256  0.0724  0.0588
 1211WN      WN 5711   4.625   5.300   8.947 -0.2150  0.0092  0.0275
 1212WN      WN 5712   1.323   3.113   9.649 -0.5798  0.2044 -0.1054
 1213WN      WN 5713   6.815   2.490  10.942  0.2990 -0.1892 -0.0521
 1214WN      WN 5714   6.504   6.012   8.860  0.2343  0.1428 -0.0954
 1215WN      WN 5715   3.775   6.980  10.030  0.1432 -0.3369 -0.0801
 1216WN      WN 5716   6.792   2.787  10.510 -0.1801  0.0280 -0.5231
 1217WN      WN 5717   5.637   5.743   7.394  0.0456 -0.1969 -0.1365
 1218WN      WN 5718   0.328   0.602   9.150 -0.1215  0.1779 -0.0699
 1219WN      WN 5719   0.761   1.836   9.866  0.1343 -0.0737  0.0320
 1220WN      WN 5720   2.068   5.116   9.370 -0.2876  0.1547  0.1512
 1221WN      WN 5721   5.171   5.004  10.559  0.3152 -0.1300 -0.2172
 1222WN      WN 5722   7.149   7.358   8.302  0.2076  0.1614 -0.0884
 1223WN      WN 5723   3.209   6.984   9.824  0.1128  0.2624 -0.1347
 1224WN      WN 5724   1.186   1.168   7.564 -0.3562 -0.0511  0.0696
 1225WN      WN 5725   0.369   3.454  10.668  0.1126 -0.0654  0.2533
 1226WN      WN 5726   3.300   5.717  10.308  0.2701 -0.0888  0.0033
 1227WN      WN 5727   4.147   4.039   8.891  0.3596 -0.2379 -0.0289
 1228WN      WN 5728   5.456   2.637   9.317  0.2371 -0.0787 -0.1094
 1229WN      WN 5729   2.298   6.918   8.770  0.0865  0.2119  0.0662
 1230WN      WN 5730   3.212   5.605   9.815  0.3045 -0.2146 -0.2120
 1231WN      WN 5731   4.192   7.222  10.662 -0.0084  0.0801 -0.3855
 1232WN      WN 5732   3.555   6.161  11.022 -0.0455  0.0534 -0.1752
 1233WN      WN 5733   5.732   4.744  10.659  0.0925  0.0310  0.1026
 1234WN      WN 5734   6.530   5.788   9.343  0.2701 -0.1099  0.2343
 1235WN      WN 5735   0.017   1.765   8.330  0.2486 -0.3779  0.1409
 1236WN      WN 5736   6.965   3.996  10.249 -0.1135  0.0236  0.0801
 1237WN      WN 5737   6.211   7.309   9.130  0.2356 -0.0065 -0.4582
 1238WN      WN 5738   6.071   6.939   9.917 -0.0912 -0.0795  0.0466
 1239WN      WN 5739   0.597   3.587  11.588 -0.2095 -0.0627 -0.1728
 1240WN      WN 5740   0.025   5.660   9.986 -0.3050  0.1121  0.2911
 1241WN      WN 5741   2.375   0.056  10.474  0.0878 -0.2743 -0.0675
 1242WN      WN 5742   7.383   6.948  11.415 -0.0331 -0.0344 -0.2297
 1243WN      WN 5743   1.924   6.615   9.027  0.0824  0.1336 -0.0265
 1244WN      WN 5744   5.508   2.677   8.827 -0.1461  0.2365  0.2036
 1245WN      WN 5745   1.969   3.299   8.057 -0.1182 -0.0413 -0.0153
 1246WN      WN 5746   6.070   4.050   8.398  0.0204 -0.0619 -0.1234
 1247WN      WN 5747   6.840   4.644   9.536 -0.1009  0.1346  0.0321
 1248WN      WN 5748   0.601   1.979   8.136  0.2195  0.0816  0.3683
 1249WN      WN 5749   5.396   3.944  10.286  0.0594  0.2369  0.1142
 1250WN      WN 5750   6.696   4.973   9.965 -0.1748  0.0485 -0.0109
 1251WN      WN 5751   5.509   4.344   9.103  0.2044 -0.4506 -0.2628
 1252WN      WN 5752   0.445   5.579   7.684  0.3267  0.1275  0.2756
 1253WN      WN 5753   0.646   3.400   8.326  0.2671 -0.1796  0.1885
 1254WN      WN 5754   3.338   0.470   9.422 -0.0499 -0.1750  0.2211
 1255WN      WN 5755   0.913   2.226  10.102 -0.2350 -0.0378 -0.4468
 1256WN      WN 5756   0.757   0.624   8.215  0.0933  0.2284  0.1372
 1257WN      WN 5757   3.486   5.508   8.182  0.1701 -0.1293 -0.2209
 1258WN      WN 5758   7.434   6.698   9.690 -0.0929 -0.2321 -0.2047
 1259WN      WN 5759   6.185   6.414  10.960  0.1426 -0.0593  0.1841
 1260WN      WN 5760   5.986   3.993  10.708 -0.1402  0.0445 -0.0072
 1261WN      WN 5761   0.710   2.372   9.181 -0.0346  0.2871 -0.0709
 1262WN      WN 5762   0.766   3.136  10.508  0.2025  0.3343  0.0338
 1263WN      WN 5763   6.936   3.283  11.153  0.1170 -0.2429 -0.1853
 1264WN      WN 5764   4.701   3.900   8.343  0.2356 -0.0525 -0.2144
 1265WN      WN 5765   5.962   2.515   8.656  0.1114 -0.0427 -0.0766
 1266WN      WN 5766   2.393   5.282  11.173 -0.1016 -0.0467 -0.0839
 1267WN      WN 5767   5.781   4.779   9.075  0.1548  0.2674  0.2612
 1268WN      WN 5768   6.567   6.943   9.966  0.1837  0.2169  0.0141
 1269WN      WN 5769   5.097   4.200  10.766  0.0355  0.0313  0.1344
 1270WN      WN 5770   1.029   4.107   9.907  0.3329  0.2059 -0.0379
 1271WN      WN 5771   1.333   3.992   8.376  0.1056 -0.1121 -0.4371
 1272WN      WN 5772   6.281   5.903  10.277 -0.0200  0.4315  0.0642
 1273WN      WN 5773   4.818   5.908   9.588 -0.0156  0.3676  0.2398
 1274WN      WN 5774   3.080   5.740   9.370  0.2281  0.2002  0.0406
 1275WN      WN 5775   6.595   7.218  10.664  0.1177 -0.2226 -0.0156
 1276WN      WN 5776   0.916   0.964  10.697  0.1505 -0.1211  0.0832
 1277WN      WN 5777   6.691   2.430   9.266  0.2331 -0.1802 -0.2093
 1278WN      WN 5778   2.032   6.071   9.146  0.1490 -0.0970 -0.0166
 1279WN      WN 5779   4.385   4.792  10.253  0.0115 -0.4257 -0.0211
 1280WN      WN 5780   6.608   4.454   9.102  0.3905 -0.2585 -0.0086
 1281WN      WN 5781   3.449   7.254   8.983  0.1799  0.1436 -0.0158
 1282WN      WN 5782   0.613   3.671   7.792 -0.0178  0.0136  0.1561
 1283WN      WN 5783   0.662   6.552   9.145  0.0306  0.1875  0.0582
 1284WN      WN 5784   1.359   0.551   8.193  0.1374  0.1440  0.0493
 1285WN      WN 5785   3.823   7.050  11.011  0.2194  0.4952  0.3443
 1286WN      WN 5786   6.303   5.679   8.434 -0.0386  0.1428 -0.0782
 1287WN      WN 5787   4.961   7.163   7.525 -0.1552 -0.1142  0.1645
 1288WN      WN 5788   5.423   4.723   9.470  0.3021 -0.0417  0.1307
 1289WN      WN 5789   4.812   5.353   7.653 -0.0422 -0.1921  0.0158
 1290WN      WN 5790   5.067   6.083   7.690 -0.3610 -0.0443  0.0569
 1291WN      WN 5791   7.215   0.552  10.957  0.0790  0.0855 -0.2004
 1292WN      WN 5792   4.584   7.329  10.323 -0.3388 -0.2486  0.0904
 1293WN      WN 5793   2.898   6.745  10.292  0.0203  0.1312 -0.1765
 1294WN      WN 5794   5.674   3.232  10.046  0.0028 -0.0045 -0.2056
 1295WN      WN 5795   0.816   1.370   8.928  0.0858  0.1394  0.0794
[truncated: 284,726 more chars]
