# Supplementary material for: Free energies of membrane stalk formation from a lipidomics perspective
Source: Nat Commun. 2021 Nov 15;12:6594. doi: 10.1038/s41467-021-26924-2 (PMC8593120; doi:10.1038/s41467-021-26924-2)
Supplement: Supplementary file 4 — Source Data [file 41467_2021_26924_MOESM4_ESM.zip › SI_data/Fig_S5/outer-stalk/16water-per-nm2.gro]

Membrane with PIPC PAPC POPC DPSM PNSM PLSM PAPI PAPS PAPE CHOL (36 14 12 26 18 16 4 8 4 98)
 9440
    1PIPC   NC3    1   3.190   5.938  10.547  0.1022 -0.0397  0.1168
    1PIPC   PO4    2   2.917   6.290  10.518 -0.3285  0.0180 -0.0842
    1PIPC   GL1    3   2.803   6.164  10.908 -0.0647 -0.2707 -0.0356
    1PIPC   GL2    4   3.052   6.293  11.133 -0.1793  0.1800  0.0755
    1PIPC   C1A    5   2.634   5.804  11.217 -0.0590  0.3147 -0.2323
    1PIPC   D2A    6   2.677   5.739  11.698  0.2419  0.0803 -0.1093
    1PIPC   D3A    7   2.352   5.500  11.716  0.0920  0.2066 -0.2740
    1PIPC   C4A    8   2.227   5.349  12.100 -0.0811 -0.0500  0.0664
    1PIPC   C1B    9   2.758   6.475  11.397 -0.1233 -0.1324  0.1352
    1PIPC   C2B   10   2.452   6.632  11.666 -0.1673  0.2232 -0.0945
    1PIPC   C3B   11   2.560   6.857  11.989 -0.2246 -0.1750 -0.1394
    1PIPC   C4B   12   2.638   6.994  12.355 -0.0274 -0.1784  0.1936
    2PIPC   NC3   13   1.279   1.485   9.919 -0.2532  0.1222  0.3689
    2PIPC   PO4   14   1.408   1.217  10.329  0.4080 -0.3136 -0.3738
    2PIPC   GL1   15   1.472   1.558  10.527 -0.3276  0.0466 -0.2242
    2PIPC   GL2   16   1.665   1.748  10.312  0.0779  0.2151  0.3893
    2PIPC   C1A   17   1.448   1.802  10.873 -0.0679 -0.0166  0.0257
    2PIPC   D2A   18   1.814   2.059  11.099  0.0495 -0.3503  0.1214
    2PIPC   D3A   19   1.916   1.631  11.140 -0.2528 -0.0078 -0.1924
    2PIPC   C4A   20   2.063   1.217  11.391 -0.1274  0.1914  0.0011
    2PIPC   C1B   21   1.999   1.744  10.690  0.0369 -0.1416 -0.0061
    2PIPC   C2B   22   2.315   1.920  10.888  0.0673  0.0757 -0.1934
    2PIPC   C3B   23   2.731   2.101  11.043 -0.4181 -0.0618  0.1015
    2PIPC   C4B   24   2.971   2.212  11.370 -0.2234 -0.2304 -0.0987
    3PIPC   NC3   25   0.748   4.930   7.627  0.0937  0.0611 -0.1265
    3PIPC   PO4   26   1.014   5.319   7.656  0.2041 -0.1935 -0.0479
    3PIPC   GL1   27   1.149   5.198   7.222 -0.2370  0.0969  0.2322
    3PIPC   GL2   28   0.879   5.024   7.121 -0.0300  0.3101 -0.1535
    3PIPC   C1A   29   1.550   5.459   7.118 -0.0522  0.0625 -0.0846
    3PIPC   D2A   30   2.013   5.295   7.046 -0.1062 -0.2580  0.1220
    3PIPC   D3A   31   1.960   5.213   6.676 -0.0637 -0.0343  0.2637
    3PIPC   C4A   32   2.272   4.961   6.392  0.1225 -0.1360  0.1311
    3PIPC   C1B   33   0.697   5.407   6.814  0.0015 -0.1347 -0.1207
    3PIPC   C2B   34   0.739   5.307   6.369 -0.0030 -0.4587 -0.0871
    3PIPC   C3B   35   0.787   5.443   6.009 -0.0287 -0.0514 -0.1554
    3PIPC   C4B   36   0.561   5.605   5.640  0.0644 -0.3448  0.0916
    4PIPC   NC3   37   0.352   6.819   7.741 -0.1566  0.1858 -0.0347
    4PIPC   PO4   38   0.627   6.742   7.480 -0.0319  0.0893  0.3108
    4PIPC   GL1   39   0.892   6.686   7.040  0.0298  0.0468 -0.0825
    4PIPC   GL2   40   1.135   6.931   7.054  0.1624  0.0452  0.2203
    4PIPC   C1A   41   0.998   6.668   6.636  0.1689 -0.1071  0.1395
    4PIPC   D2A   42   0.984   6.598   6.208  0.0064 -0.2447 -0.3076
    4PIPC   D3A   43   1.178   7.027   6.259 -0.0760  0.0339 -0.1985
    4PIPC   C4A   44   1.376   7.269   6.034 -0.0987 -0.0499  0.3656
    4PIPC   C1B   45   1.273   7.102   6.720  0.0275 -0.3329  0.3326
    4PIPC   C2B   46   1.567   7.275   6.523 -0.2440  0.2117 -0.2255
    4PIPC   C3B   47   1.806   7.364   6.301 -0.0085  0.1254  0.0122
    4PIPC   C4B   48   2.062   7.193   6.130  0.4968 -0.3889 -0.0311
    5PIPC   NC3   49   6.451   1.490   8.547 -0.1434 -0.4213  0.0969
    5PIPC   PO4   50   6.332   1.797   8.262  0.2828 -0.1459  0.2386
    5PIPC   GL1   51   6.081   1.776   7.912 -0.2030  0.2100 -0.1328
    5PIPC   GL2   52   6.172   1.967   7.611 -0.0380  0.1138 -0.0505
    5PIPC   C1A   53   5.586   1.908   7.716 -0.2233 -0.0284  0.5097
    5PIPC   D2A   54   5.490   1.629   7.659 -0.0759  0.0275  0.0484
    5PIPC   D3A   55   5.123   1.469   7.604  0.1685 -0.1546  0.0934
    5PIPC   C4A   56   5.087   1.647   7.333  0.4306  0.3274 -0.0504
    5PIPC   C1B   57   5.781   2.179   7.339 -0.1677  0.0557 -0.0491
    5PIPC   C2B   58   5.442   1.950   7.187 -0.0009 -0.0515  0.0186
    5PIPC   C3B   59   5.139   1.858   6.889 -0.1000  0.0637 -0.3450
    5PIPC   C4B   60   4.828   1.834   6.517 -0.1662  0.2364 -0.0118
    6PIPC   NC3   61   1.245   4.934   7.874 -0.0259 -0.0908  0.0349
    6PIPC   PO4   62   1.387   4.830   7.443 -0.0650 -0.2882 -0.0342
    6PIPC   GL1   63   1.727   4.780   7.129 -0.1204 -0.0130  0.0377
    6PIPC   GL2   64   1.629   4.984   7.029  0.1659 -0.0030  0.2506
    6PIPC   C1A   65   2.144   4.793   6.920  0.0816 -0.0422  0.2571
    6PIPC   D2A   66   2.601   4.788   6.774  0.0539  0.2295 -0.0339
    6PIPC   D3A   67   2.680   4.576   6.412 -0.2490 -0.3256 -0.0366
    6PIPC   C4A   68   2.649   4.859   6.066  0.0492 -0.0959 -0.3213
    6PIPC   C1B   69   1.326   5.144   6.775 -0.1843 -0.0850 -0.1502
    6PIPC   C2B   70   1.189   5.168   6.394 -0.4065  0.1225  0.4432
    6PIPC   C3B   71   0.922   4.978   5.990  0.1031 -0.1568 -0.1859
    6PIPC   C4B   72   0.467   4.949   5.961  0.1010  0.0343  0.1187
    7PIPC   NC3   73   5.207   1.401   9.873 -0.1945  0.2566  0.1664
    7PIPC   PO4   74   4.895   1.198   9.693 -0.0119  0.1306 -0.3942
    7PIPC   GL1   75   4.579   1.514   9.608 -0.3826 -0.2486 -0.0543
    7PIPC   GL2   76   4.446   1.462   9.447  0.1721 -0.0917 -0.0610
    7PIPC   C1A   77   4.207   1.795   9.787  0.0435  0.1470  0.0926
    7PIPC   D2A   78   3.785   1.681   9.917 -0.2624  0.1467 -0.2968
    7PIPC   D3A   79   3.512   1.588  10.199  0.0308 -0.0672  0.2601
    7PIPC   C4A   80   3.673   1.399  10.508 -0.0685 -0.0100 -0.2756
    7PIPC   C1B   81   4.602   1.636   9.068  0.0514  0.1200  0.2030
    7PIPC   C2B   82   4.529   1.704   8.645 -0.1048  0.1386  0.0198
    7PIPC   C3B   83   4.146   1.547   8.379 -0.1139 -0.1407  0.1007
    7PIPC   C4B   84   4.175   1.483   7.937  0.3284 -0.0961 -0.1849
    8PIPC   NC3   85   0.804   3.489   8.081 -0.1285 -0.1449  0.0829
    8PIPC   PO4   86   1.174   3.679   8.048 -0.0039 -0.0597 -0.3945
    8PIPC   GL1   87   1.323   3.434   7.711 -0.2464 -0.3461  0.1587
    8PIPC   GL2   88   1.476   3.099   7.620 -0.2308 -0.1520  0.3240
    8PIPC   C1A   89   1.399   3.602   7.293 -0.0666  0.2545  0.2338
    8PIPC   D2A   90   1.661   3.865   7.108  0.1139 -0.1013 -0.0537
    8PIPC   D3A   91   1.377   4.000   6.882  0.0947  0.2485  0.0661
    8PIPC   C4A   92   0.946   4.165   6.812  0.1061 -0.1091  0.0173
    8PIPC   C1B   93   1.632   3.172   7.239  0.0271 -0.2239  0.2624
    8PIPC   C2B   94   1.634   3.438   6.858  0.0746  0.3119  0.0436
    8PIPC   C3B   95   1.690   3.637   6.517  0.1437  0.1604  0.2654
    8PIPC   C4B   96   1.887   3.947   6.244 -0.2199 -0.1048  0.1129
    9PIPC   NC3   97   4.577   4.321   8.430 -0.0898 -0.2027 -0.2208
    9PIPC   PO4   98   4.464   3.923   8.521 -0.2001  0.1220 -0.1204
    9PIPC   GL1   99   4.436   3.926   8.017  0.1842  0.0172 -0.0896
    9PIPC   GL2  100   4.467   3.587   8.039  0.0763  0.0126 -0.2684
    9PIPC   C1A  101   4.401   3.846   7.529 -0.1019  0.1062  0.0183
    9PIPC   D2A  102   4.607   3.915   7.180  0.3031 -0.0629  0.0327
    9PIPC   D3A  103   4.368   3.840   6.737  0.0898 -0.1993  0.0945
    9PIPC   C4A  104   4.521   3.575   6.383 -0.0813 -0.1241  0.0206
    9PIPC   C1B  105   4.302   3.299   7.814  0.0324 -0.0187  0.2590
    9PIPC   C2B  106   4.182   3.323   7.404  0.2695  0.0925 -0.2538
    9PIPC   C3B  107   4.221   3.584   7.144  0.0548  0.4127 -0.0588
    9PIPC   C4B  108   3.996   4.006   7.099  0.3698 -0.0474 -0.2217
   10PIPC   NC3  109   2.926   6.389   8.009  0.0719  0.0125 -0.3530
   10PIPC   PO4  110   2.751   6.632   7.915 -0.0147 -0.0457  0.0122
   10PIPC   GL1  111   2.962   6.856   7.489 -0.0565 -0.1236  0.0636
   10PIPC   GL2  112   2.891   7.123   7.358  0.0128  0.2118 -0.2618
   10PIPC   C1A  113   2.961   6.837   6.996  0.1796  0.2310 -0.2259
   10PIPC   D2A  114   2.670   7.040   6.758  0.1366 -0.1487 -0.1213
   10PIPC   D3A  115   2.757   7.407   6.802 -0.0926 -0.1224  0.2123
   10PIPC   C4A  116   2.946   7.564   7.173  0.0233  0.0519  0.1150
   10PIPC   C1B  117   3.283   7.265   7.590  0.2574 -0.0685  0.1424
   10PIPC   C2B  118   3.628   7.344   7.277 -0.2430 -0.1429  0.2446
   10PIPC   C3B  119   3.829   7.617   6.906  0.2360 -0.5614  0.0698
   10PIPC   C4B  120   3.750   7.770   6.498  0.0041  0.4254 -0.0216
   11PIPC   NC3  121   5.212   4.204   7.829 -0.0801  0.0455 -0.3487
   11PIPC   PO4  122   5.633   4.074   7.659 -0.1211 -0.0578 -0.0256
   11PIPC   GL1  123   5.529   3.850   7.386  0.1587 -0.1393  0.1959
   11PIPC   GL2  124   5.223   3.738   7.465 -0.1603 -0.0531  0.0699
   11PIPC   C1A  125   5.802   3.861   7.098  0.2470  0.2899 -0.0473
   11PIPC   D2A  126   5.864   3.613   6.610 -0.0612 -0.0065 -0.3218
   11PIPC   D3A  127   6.183   3.344   6.640 -0.0400 -0.1251  0.1255
   11PIPC   C4A  128   6.173   2.923   6.575 -0.0083  0.2560  0.1227
   11PIPC   C1B  129   5.082   3.956   7.158 -0.0394  0.0054 -0.3091
   11PIPC   C2B  130   4.948   3.767   6.810 -0.1106  0.0497  0.0252
   11PIPC   C3B  131   5.003   3.379   6.473  0.0497 -0.0926 -0.1068
   11PIPC   C4B  132   4.996   3.100   6.098  0.0164  0.0521 -0.0099
   12PIPC   NC3  133   5.565   6.762   7.635  0.0944 -0.0827  0.2384
   12PIPC   PO4  134   5.426   6.341   7.532 -0.0467 -0.2903 -0.1009
   12PIPC   GL1  135   5.456   5.999   7.221 -0.0064 -0.1127  0.1000
   12PIPC   GL2  136   5.165   6.167   7.142 -0.0887 -0.1736  0.1649
   12PIPC   C1A  137   5.580   6.050   6.789  0.0013  0.0581  0.0447
   12PIPC   D2A  138   5.602   6.012   6.436 -0.0323 -0.0671 -0.3054
   12PIPC   D3A  139   5.632   6.259   6.155  0.3737  0.1466  0.4308
   12PIPC   C4A  140   5.699   6.216   5.759 -0.1687 -0.0692  0.2159
   12PIPC   C1B  141   5.072   6.058   6.751  0.2105  0.4018 -0.0137
   12PIPC   C2B  142   4.975   5.962   6.297  0.2299 -0.0651  0.3962
   12PIPC   C3B  143   4.594   6.032   6.019 -0.1286  0.1428  0.1865
   12PIPC   C4B  144   4.539   5.688   5.732  0.0847  0.3398 -0.1049
   13PIPC   NC3  145   1.089   6.646   7.471 -0.1850  0.0731 -0.1880
   13PIPC   PO4  146   0.935   6.258   7.459  0.0551 -0.0421 -0.0838
   13PIPC   GL1  147   0.883   6.157   7.115 -0.0352  0.0603 -0.2891
   13PIPC   GL2  148   0.940   5.739   7.117 -0.0773 -0.1073  0.0057
   13PIPC   C1A  149   1.078   6.183   6.688 -0.0692 -0.1650  0.0465
   13PIPC   D2A  150   1.162   6.096   6.214 -0.0223  0.0195  0.1042
   13PIPC   D3A  151   1.539   5.906   6.090  0.0203  0.1580  0.2103
   13PIPC   C4A  152   1.663   6.257   5.895 -0.0830  0.2244  0.0866
   13PIPC   C1B  153   1.153   5.650   6.835 -0.2276  0.1358 -0.3743
   13PIPC   C2B  154   1.551   5.565   6.589  0.2046 -0.2290  0.2232
   13PIPC   C3B  155   1.868   5.624   6.346 -0.2683 -0.1757 -0.0474
   13PIPC   C4B  156   2.088   5.346   6.072 -0.2954  0.4062 -0.1058
   14PIPC   NC3  157   1.077   0.237   7.621  0.0719  0.1270 -0.0298
   14PIPC   PO4  158   1.053  -0.042   7.322  0.0479 -0.0140 -0.0369
   14PIPC   GL1  159   1.048   0.112   6.923  0.0002  0.2291 -0.2479
   14PIPC   GL2  160   0.765   0.287   6.770 -0.3495  0.0908 -0.0548
   14PIPC   C1A  161   0.985   0.029   6.452 -0.3898 -0.0595 -0.2884
   14PIPC   D2A  162   0.857  -0.127   6.055  0.3871  0.0351 -0.0030
   14PIPC   D3A  163   1.046  -0.442   5.762 -0.1963 -0.3289 -0.0810
   14PIPC   C4A  164   1.366  -0.703   5.785 -0.0515  0.0981  0.1707
   14PIPC   C1B  165   0.555   0.301   6.335 -0.0719  0.0353 -0.0580
   14PIPC   C2B  166   0.584   0.313   5.827 -0.1236  0.3028  0.2466
   14PIPC   C3B  167   0.315   0.334   5.385 -0.2098 -0.1956  0.1664
   14PIPC   C4B  168   0.344   0.171   5.025 -0.0320  0.1692 -0.1373
   15PIPC   NC3  169   6.718   3.583   8.248 -0.2226 -0.2082  0.3783
   15PIPC   PO4  170   6.635   3.189   7.943  0.0074  0.0768  0.0343
   15PIPC   GL1  171   6.886   3.119   7.596 -0.3639  0.1092 -0.0765
   15PIPC   GL2  172   6.859   3.202   7.356 -0.1637  0.1830  0.1001
   15PIPC   C1A  173   7.086   2.690   7.550  0.0230  0.1954 -0.0258
   15PIPC   D2A  174   7.072   2.306   7.306 -0.2159  0.2186  0.2702
   15PIPC   D3A  175   7.352   2.110   7.107 -0.2431 -0.2007 -0.2046
   15PIPC   C4A  176   7.411   2.123   6.678  0.0138  0.1474  0.0594
   15PIPC   C1B  177   6.877   2.838   7.106 -0.0521  0.0003 -0.0905
   15PIPC   C2B  178   6.605   2.482   6.982 -0.0959 -0.3151  0.2412
   15PIPC   C3B  179   6.282   2.420   6.619  0.0309  0.1469  0.2897
   15PIPC   C4B  180   6.302   2.469   6.235 -0.0003 -0.1113  0.0859
   16PIPC   NC3  181   1.331   2.401  10.196  0.2226 -0.3702  0.1136
   16PIPC   PO4  182   1.783   2.371  10.071 -0.0110  0.0162  0.1091
   16PIPC   GL1  183   1.971   2.308  10.433  0.0336 -0.2766  0.3016
   16PIPC   GL2  184   1.697   2.158  10.521 -0.0251 -0.2224  0.1644
   16PIPC   C1A  185   2.184   2.390  10.770  0.0583 -0.2141 -0.0631
   16PIPC   D2A  186   2.122   2.558  11.213  0.1120  0.1876  0.0785
   16PIPC   D3A  187   2.233   2.130  11.380  0.0079 -0.2475  0.1835
   16PIPC   C4A  188   2.436   1.733  11.379 -0.0449  0.1175 -0.0534
   16PIPC   C1B  189   1.711   2.567  10.870  0.1149 -0.1243  0.3995
   16PIPC   C2B  190   1.739   2.906  11.278  0.0645 -0.0034  0.2922
   16PIPC   C3B  191   1.887   3.290  11.508  0.2341 -0.2053  0.2201
   16PIPC   C4B  192   1.731   3.645  11.648 -0.0637 -0.0599 -0.0706
   17PIPC   NC3  193   1.511   6.823   7.359  0.2499  0.2016  0.1035
   17PIPC   PO4  194   1.473   6.323   7.491  0.2263  0.2044 -0.2156
   17PIPC   GL1  195   1.830   6.285   7.205 -0.0935 -0.1375  0.0760
   17PIPC   GL2  196   1.884   6.594   7.143 -0.2079 -0.2675 -0.2418
   17PIPC   C1A  197   2.286   6.214   6.985  0.1544  0.2179 -0.0582
   17PIPC   D2A  198   2.659   6.404   6.829 -0.0206 -0.2004 -0.0438
   17PIPC   D3A  199   2.403   6.749   7.112 -0.0495 -0.1021 -0.0094
   17PIPC   C4A  200   2.457   7.236   7.134  0.1898 -0.0243 -0.0764
   17PIPC   C1B  201   2.068   6.604   6.724  0.0733  0.2441  0.0417
   17PIPC   C2B  202   2.405   6.776   6.453  0.1594 -0.2100 -0.0146
   17PIPC   C3B  203   2.575   7.169   6.274 -0.2070 -0.0298 -0.2184
   17PIPC   C4B  204   2.813   7.602   6.324  0.1036 -0.1769 -0.1855
   18PIPC   NC3  205   2.563   0.311   8.400  0.2851  0.1603  0.1112
   18PIPC   PO4  206   2.619   0.630   8.630 -0.3364  0.1557 -0.0794
   18PIPC   GL1  207   2.788   0.715   8.178  0.0487  0.2594  0.1559
   18PIPC   GL2  208   2.964   0.942   8.186 -0.0009 -0.2839  0.1066
   18PIPC   C1A  209   3.039   0.733   7.757  0.0434 -0.0716  0.2936
   18PIPC   D2A  210   2.933   0.618   7.397 -0.0080  0.0568  0.1651
   18PIPC   D3A  211   3.012   0.721   6.954 -0.1044  0.1573  0.2120
   18PIPC   C4A  212   2.848   0.578   6.625 -0.0756 -0.4155  0.0921
   18PIPC   C1B  213   3.207   1.166   7.816 -0.0015 -0.0654 -0.1666
   18PIPC   C2B  214   3.258   1.038   7.341  0.0307  0.3249 -0.2860
   18PIPC   C3B  215   3.196   1.204   6.971 -0.1223 -0.0139 -0.0770
   18PIPC   C4B  216   3.023   1.043   6.633  0.0962 -0.0426  0.1922
   19PIPC   NC3  217   6.765   6.899   3.167 -0.0372  0.1700 -0.0019
   19PIPC   PO4  218   6.486   7.068   3.488 -0.0644  0.1278  0.2133
   19PIPC   GL1  219   6.609   6.750   3.707  0.0150  0.4605 -0.0223
   19PIPC   GL2  220   6.586   6.909   4.036 -0.1596  0.0152 -0.1447
   19PIPC   C1A  221   6.605   6.446   4.064  0.0802  0.0663 -0.3599
   19PIPC   D2A  222   6.931   6.161   4.168 -0.1922  0.1966 -0.0757
   19PIPC   D3A  223   7.050   6.033   4.619  0.1125 -0.0275  0.0633
   19PIPC   C4A  224   7.415   6.129   4.729 -0.1041  0.0586 -0.1606
   19PIPC   C1B  225   6.574   6.718   4.474  0.1677  0.0591 -0.0533
   19PIPC   C2B  226   6.601   6.271   4.558 -0.2313  0.1949  0.2359
   19PIPC   C3B  227   6.621   6.076   4.977 -0.1256 -0.1675  0.2652
   19PIPC   C4B  228   6.614   6.061   5.426  0.0284  0.0457  0.2380
   20PIPC   NC3  229   7.197   7.837   3.381  0.1342  0.0121 -0.1879
   20PIPC   PO4  230   7.382   7.521   3.478  0.0847  0.0777 -0.0502
   20PIPC   GL1  231   7.286   7.464   3.953  0.1474 -0.0476 -0.1449
   20PIPC   GL2  232   7.674   7.488   4.030 -0.0245  0.0222  0.0985
   20PIPC   C1A  233   7.023   7.448   4.276 -0.0857 -0.0864  0.1249
   20PIPC   D2A  234   6.818   7.125   4.472  0.0806  0.0679  0.0941
   20PIPC   D3A  235   6.861   6.960   4.831 -0.2103  0.0686  0.0211
   20PIPC   C4A  236   6.538   6.610   5.055 -0.2700 -0.0795  0.0889
   20PIPC   C1B  237   7.769   7.533   4.484 -0.2370 -0.4013  0.0300
   20PIPC   C2B  238   7.739   7.152   4.820  0.2634 -0.2970 -0.0385
   20PIPC   C3B  239   7.872   7.139   5.253 -0.2963  0.1770 -0.0152
   20PIPC   C4B  240   7.924   7.223   5.662  0.2223  0.0705 -0.0526
   21PIPC   NC3  241   6.340   0.074   3.856  0.0907 -0.1663  0.1378
   21PIPC   PO4  242   6.401   0.591   3.920 -0.2917  0.1942 -0.1224
   21PIPC   GL1  243   6.686   0.596   4.205 -0.3245  0.3103 -0.1908
   21PIPC   GL2  244   6.496   0.658   4.476  0.0094  0.0816  0.0726
   21PIPC   C1A  245   6.979   0.470   4.535  0.1024 -0.0311  0.2328
   21PIPC   D2A  246   7.288   0.326   4.560 -0.0189  0.0021  0.2053
   21PIPC   D3A  247   7.580   0.634   4.296 -0.1216  0.0694 -0.0920
   21PIPC   C4A  248   7.856   1.017   4.383 -0.3405 -0.0595  0.4252
   21PIPC   C1B  249   6.278   0.701   4.905 -0.1067 -0.0179  0.1622
   21PIPC   C2B  250   6.362   0.468   5.275  0.2686 -0.3066 -0.1617
   21PIPC   C3B  251   6.200   0.261   5.564  0.1529  0.0453  0.0605
   21PIPC   C4B  252   5.943   0.321   5.911 -0.2263 -0.3285 -0.2687
   22PIPC   NC3  253   2.365   5.665   3.894  0.2994  0.0489 -0.0937
   22PIPC   PO4  254   1.950   5.490   3.742 -0.2520 -0.0742 -0.2141
   22PIPC   GL1  255   1.979   5.817   4.099 -0.2512  0.1277 -0.0855
   22PIPC   GL2  256   1.654   5.765   4.167  0.0299 -0.1128 -0.1318
   22PIPC   C1A  257   1.889   6.267   4.095 -0.3617  0.3473 -0.5131
   22PIPC   D2A  258   1.719   6.679   4.077 -0.5594 -0.3275  0.3561
   22PIPC   D3A  259   1.542   6.656   4.557  0.1900  0.0308 -0.4309
   22PIPC   C4A  260   1.830   6.850   4.742  0.0954  0.1711  0.1441
   22PIPC   C1B  261   1.550   5.709   4.552 -0.3809  0.0821 -0.0539
   22PIPC   C2B  262   1.572   5.482   4.892  0.3403  0.0874  0.3109
   22PIPC   C3B  263   1.538   5.597   5.315  0.3110  0.3544  0.0540
   22PIPC   C4B  264   1.798   5.927   5.518  0.0082  0.0411  0.0762
   23PIPC   NC3  265   1.988   1.779   4.192  0.2606  0.0003  0.3403
   23PIPC   PO4  266   2.146   2.119   4.258 -0.1029  0.2228 -0.0385
   23PIPC   GL1  267   1.950   2.028   4.656 -0.0802 -0.0209  0.0647
   23PIPC   GL2  268   1.698   1.701   4.613 -0.0279  0.1280  0.3016
   23PIPC   C1A  269   1.736   1.807   5.072 -0.2493 -0.1979 -0.4038
   23PIPC   D2A  270   1.885   2.119   5.407  0.1551  0.2092 -0.1115
   23PIPC   D3A  271   2.073   1.997   5.750  0.0545 -0.2469  0.0076
   23PIPC   C4A  272   2.394   2.087   5.863  0.2898 -0.0090  0.0195
   23PIPC   C1B  273   1.546   1.399   4.912  0.1222  0.3576 -0.0381
   23PIPC   C2B  274   1.406   1.271   5.316 -0.0303  0.1804 -0.1219
   23PIPC   C3B  275   1.275   0.893   5.740 -0.3376 -0.1846  0.0712
   23PIPC   C4B  276   1.489   0.747   6.089 -0.2079 -0.0943  0.3355
   24PIPC   NC3  277   7.184   3.192   3.773 -0.0046  0.0439 -0.3884
   24PIPC   PO4  278   6.797   3.472   3.951  0.1483 -0.0350 -0.1385
   24PIPC   GL1  279   6.536   3.218   4.256 -0.1163 -0.0252  0.0072
   24PIPC   GL2  280   6.635   2.942   4.457 -0.2601 -0.3253 -0.2781
   24PIPC   C1A  281   6.196   3.302   4.544  0.0225 -0.2814 -0.1197
   24PIPC   D2A  282   6.126   3.387   5.011 -0.2491 -0.1709  0.0274
   24PIPC   D3A  283   6.006   3.452   5.450  0.4174 -0.1287  0.1281
   24PIPC   C4A  284   6.122   3.240   5.810  0.1401  0.1823  0.1823
   24PIPC   C1B  285   6.764   3.120   4.852  0.0151  0.0038  0.1803
   24PIPC   C2B  286   7.169   3.378   4.962  0.3082 -0.1022 -0.3132
   24PIPC   C3B  287   7.595   3.592   5.055  0.0569  0.4150  0.0255
   24PIPC   C4B  288   8.022   3.503   4.993  0.1398  0.1089  0.1804
   25PIPC   NC3  289   4.010   6.747   3.687 -0.2018  0.1653 -0.3515
   25PIPC   PO4  290   3.677   6.950   3.911  0.0571 -0.0605  0.4965
   25PIPC   GL1  291   4.015   6.825   4.266  0.1641 -0.1000 -0.1363
   25PIPC   GL2  292   4.229   7.174   4.490  0.1047 -0.2370  0.0634
   25PIPC   C1A  293   4.411   6.732   4.432 -0.0764  0.0597 -0.1516
   25PIPC   D2A  294   4.826   6.805   4.613 -0.0426  0.2077  0.1830
   25PIPC   D3A  295   4.840   6.737   5.128 -0.2032 -0.0223  0.0764
   25PIPC   C4A  296   5.258   6.723   5.309  0.1080  0.0143 -0.0701
   25PIPC   C1B  297   3.825   7.081   4.686  0.0110  0.2178  0.0693
   25PIPC   C2B  298   3.780   6.908   5.159  0.1806 -0.4157 -0.1074
   25PIPC   C3B  299   3.918   6.777   5.531 -0.1760  0.1495  0.0622
   25PIPC   C4B  300   3.716   6.470   5.936 -0.0803  0.0519  0.0137
   26PIPC   NC3  301   0.954   5.536   3.721  0.1344  0.0286 -0.2616
   26PIPC   PO4  302   0.870   5.199   3.818 -0.0521 -0.1828 -0.0471
   26PIPC   GL1  303   0.864   5.173   4.309  0.2732 -0.0140 -0.0208
   26PIPC   GL2  304   0.961   5.068   4.571 -0.0517  0.1983  0.1139
   26PIPC   C1A  305   0.610   5.425   4.573  0.2566 -0.3780  0.1440
   26PIPC   D2A  306   0.466   5.857   4.708 -0.0014 -0.0260 -0.0533
   26PIPC   D3A  307   0.759   5.927   4.819 -0.2278 -0.0634 -0.0120
   26PIPC   C4A  308   0.862   5.996   5.281 -0.0494  0.0663  0.2053
   26PIPC   C1B  309   0.862   5.161   4.924 -0.0576 -0.1662  0.0288
   26PIPC   C2B  310   0.580   5.440   5.108  0.1403 -0.1476  0.3353
   26PIPC   C3B  311   0.341   5.853   5.181  0.3127 -0.1098 -0.1633
   26PIPC   C4B  312   0.106   6.183   5.314  0.2336 -0.1851 -0.0664
   27PIPC   NC3  313   5.750   1.261   3.770  0.0685  0.1842  0.0869
   27PIPC   PO4  314   5.607   1.016   4.141 -0.1298  0.0534  0.1204
   27PIPC   GL1  315   5.547   1.150   4.578 -0.0257 -0.1880 -0.1400
   27PIPC   GL2  316   5.854   1.081   4.764 -0.1578 -0.3502 -0.1435
   27PIPC   C1A  317   5.413   1.082   5.024  0.0712  0.0262  0.2240
   27PIPC   D2A  318   5.425   1.058   5.480  0.2226 -0.2469 -0.1496
   27PIPC   D3A  319   5.676   1.278   5.925  0.0840  0.1170  0.1285
   27PIPC   C4A  320   5.826   1.760   5.929 -0.1249 -0.0628  0.1429
   27PIPC   C1B  321   5.971   1.004   5.248  0.0931 -0.0712 -0.1461
   27PIPC   C2B  322   6.056   0.808   5.515 -0.0513 -0.0653 -0.0966
   27PIPC   C3B  323   5.685   0.715   5.771 -0.0356 -0.1956  0.1820
   27PIPC   C4B  324   5.366   0.836   5.994 -0.0108 -0.1125 -0.0570
   28PIPC   NC3  325   4.396   5.027   3.354 -0.1308 -0.0151  0.0265
   28PIPC   PO4  326   4.098   5.349   3.467  0.1238  0.0837 -0.1760
   28PIPC   GL1  327   4.248   5.492   3.869 -0.2321 -0.1610 -0.2645
   28PIPC   GL2  328   4.266   5.803   3.922 -0.1684  0.4349 -0.1115
   28PIPC   C1A  329   4.581   5.444   4.139 -0.0152 -0.1660 -0.0438
   28PIPC   D2A  330   4.715   5.032   4.426  0.1817  0.0021 -0.0727
   28PIPC   D3A  331   4.648   4.965   4.868  0.0504  0.0779 -0.0502
   28PIPC   C4A  332   4.606   5.239   5.264 -0.0093  0.1720  0.0357
   28PIPC   C1B  333   4.436   5.914   4.167  0.2239  0.1152 -0.0862
   28PIPC   C2B  334   4.569   5.825   4.538  0.2817 -0.1675 -0.0446
   28PIPC   C3B  335   4.415   5.883   4.897 -0.0230  0.1843  0.3157
   28PIPC   C4B  336   4.289   5.692   5.316  0.2190  0.1170 -0.1405
   29PIPC   NC3  337   6.927   2.598   4.199  0.1563 -0.1268  0.2681
   29PIPC   PO4  338   7.293   2.712   4.030  0.0177 -0.0843  0.0745
   29PIPC   GL1  339   7.250   2.685   4.539  0.0031 -0.2821  0.0955
   29PIPC   GL2  340   7.104   2.817   4.680  0.0876 -0.3043  0.1456
   29PIPC   C1A  341   7.563   2.534   4.791  0.0164 -0.1688  0.0779
   29PIPC   D2A  342   7.575   2.255   5.161  0.2227  0.2263  0.1654
   29PIPC   D3A  343   7.615   2.173   5.547 -0.0278  0.2405  0.2062
   29PIPC   C4A  344   7.366   1.864   5.717  0.0734 -0.3673 -0.0231
   29PIPC   C1B  345   7.239   2.756   5.044 -0.0127  0.0515 -0.4865
   29PIPC   C2B  346   7.421   2.607   5.473 -0.2354  0.0759 -0.2464
   29PIPC   C3B  347   7.731   2.568   5.842 -0.0268  0.2589  0.0023
   29PIPC   C4B  348   7.846   2.923   6.074 -0.1353 -0.2020  0.1371
   30PIPC   NC3  349   3.343   0.915   3.959 -0.0934 -0.0203 -0.0244
   30PIPC   PO4  350   3.022   1.219   4.040 -0.0134 -0.1918  0.4061
   30PIPC   GL1  351   3.119   1.179   4.364 -0.3429  0.0537 -0.2136
   30PIPC   GL2  352   3.395   1.105   4.492 -0.0649  0.2448  0.2212
   30PIPC   C1A  353   3.014   1.107   4.753 -0.0520  0.0524  0.0542
   30PIPC   D2A  354   2.891   0.658   4.882  0.1388  0.0350  0.0272
   30PIPC   D3A  355   2.691   0.748   5.286  0.3262 -0.0159 -0.1227
   30PIPC   C4A  356   2.661   0.694   5.581  0.1403 -0.0679  0.1854
   30PIPC   C1B  357   3.408   0.662   4.779 -0.1074 -0.1118  0.2393
   30PIPC   C2B  358   3.547   0.569   5.176  0.0353 -0.1330  0.2015
   30PIPC   C3B  359   3.566   0.415   5.619 -0.0464 -0.0008  0.1965
   30PIPC   C4B  360   3.684   0.607   6.073  0.0058 -0.1307 -0.2317
   31PIPC   NC3  361   1.432   6.972   3.343 -0.1117  0.0982  0.1745
   31PIPC   PO4  362   1.010   6.832   3.379 -0.1477 -0.0238 -0.2242
   31PIPC   GL1  363   0.796   6.910   3.772  0.1085 -0.3626 -0.1058
   31PIPC   GL2  364   0.484   7.049   3.961 -0.1751  0.1396  0.0748
   31PIPC   C1A  365   0.979   6.886   4.207 -0.0032  0.1833 -0.1199
   31PIPC   D2A  366   1.022   6.609   4.595  0.0545  0.1533  0.1339
   31PIPC   D3A  367   1.280   6.589   4.945  0.1082 -0.2987 -0.0294
   31PIPC   C4A  368   1.160   6.438   5.284  0.2442 -0.3270  0.0677
   31PIPC   C1B  369   0.424   7.039   4.304 -0.1156 -0.1064  0.1220
   31PIPC   C2B  370   0.639   6.862   4.524 -0.0926  0.1840  0.0019
   31PIPC   C3B  371   0.801   6.816   4.973 -0.3510 -0.2970 -0.2302
   31PIPC   C4B  372   1.066   7.033   5.269 -0.0362 -0.0112  0.2418
   32PIPC   NC3  373   5.045   2.951   4.080 -0.1624  0.1902 -0.1270
   32PIPC   PO4  374   4.672   3.198   4.301 -0.2239 -0.0348 -0.1856
   32PIPC   GL1  375   4.712   3.348   4.696  0.2747  0.0983 -0.0236
   32PIPC   GL2  376   4.660   3.066   4.857 -0.1162 -0.1751 -0.0247
   32PIPC   C1A  377   4.806   3.579   5.115 -0.2849 -0.0193  0.0079
   32PIPC   D2A  378   5.022   3.760   5.457  0.1301  0.0287  0.2318
   32PIPC   D3A  379   4.909   3.371   5.712  0.0045  0.0585  0.1760
   32PIPC   C4A  380   4.539   3.267   5.956 -0.0975 -0.2407 -0.1362
   32PIPC   C1B  381   4.602   3.058   5.289 -0.3894  0.1039  0.1277
   32PIPC   C2B  382   4.367   2.857   5.576  0.2664 -0.1759  0.1845
   32PIPC   C3B  383   4.350   2.770   5.938  0.2822  0.2914 -0.0837
   32PIPC   C4B  384   4.631   2.615   6.217  0.2983 -0.0123 -0.0007
   33PIPC   NC3  385   5.374   5.121   3.239 -0.1085  0.0361  0.1024
   33PIPC   PO4  386   4.969   4.924   3.365 -0.0662 -0.1310  0.1790
   33PIPC   GL1  387   5.212   5.105   3.771  0.2299  0.0090  0.0183
   33PIPC   GL2  388   5.570   5.007   3.671  0.1448  0.0420 -0.4500
   33PIPC   C1A  389   5.126   5.382   4.129  0.0430 -0.2096 -0.3634
   33PIPC   D2A  390   4.918   5.499   4.475 -0.3289  0.1187  0.2198
   33PIPC   D3A  391   4.765   5.444   4.857  0.4299  0.2978 -0.1681
   33PIPC   C4A  392   4.320   5.359   4.865 -0.2218  0.5313 -0.0431
   33PIPC   C1B  393   5.590   4.994   4.116  0.1163 -0.1395 -0.0462
   33PIPC   C2B  394   5.817   5.006   4.464  0.0928 -0.0124  0.1257
   33PIPC   C3B  395   5.973   5.092   4.909 -0.1713  0.3294  0.1326
   33PIPC   C4B  396   6.258   5.313   5.227 -0.2686  0.4249 -0.0582
   34PIPC   NC3  397   6.562   4.899   3.244 -0.1456 -0.3334 -0.1275
   34PIPC   PO4  398   6.366   5.247   3.308  0.2110  0.0924 -0.2171
   34PIPC   GL1  399   6.283   5.377   3.665  0.0475 -0.4072  0.3411
   34PIPC   GL2  400   5.953   5.301   3.660  0.0161 -0.1557  0.0189
   34PIPC   C1A  401   6.525   5.467   4.034 -0.1018  0.1567  0.4526
   34PIPC   D2A  402   6.756   5.675   4.462 -0.1133 -0.0662  0.1285
   34PIPC   D3A  403   6.752   5.577   4.921  0.1401 -0.0056  0.3741
   34PIPC   C4A  404   7.080   5.938   5.108  0.1981  0.2207 -0.1940
   34PIPC   C1B  405   5.867   5.442   4.089  0.1698  0.1810  0.2355
   34PIPC   C2B  406   5.740   5.459   4.529  0.0150  0.1113 -0.1227
   34PIPC   C3B  407   5.642   5.724   4.925  0.2978  0.1243  0.1202
   34PIPC   C4B  408   5.768   6.021   5.259  0.0908  0.3795 -0.2089
   35PIPC   NC3  409   3.226   3.152   4.102  0.0714  0.0843  0.4783
   35PIPC   PO4  410   3.323   3.550   4.026 -0.1314 -0.1186 -0.1752
   35PIPC   GL1  411   3.395   3.555   4.471  0.0807  0.1918  0.2264
   35PIPC   GL2  412   3.305   3.344   4.649 -0.3486  0.0333 -0.2808
   35PIPC   C1A  413   3.684   3.742   4.900  0.0126 -0.1661 -0.1354
   35PIPC   D2A  414   3.988   3.757   5.261 -0.1643 -0.2213 -0.1681
   35PIPC   D3A  415   4.046   3.866   5.692  0.0359 -0.0437  0.0154
   35PIPC   C4A  416   4.458   3.799   5.887 -0.1712 -0.0366  0.0219
   35PIPC   C1B  417   3.218   3.517   5.040 -0.0651  0.0776 -0.0363
   35PIPC   C2B  418   3.167   3.629   5.384 -0.0672  0.5147 -0.1590
   35PIPC   C3B  419   3.116   3.628   5.865  0.1516  0.2921 -0.1982
   35PIPC   C4B  420   2.834   3.629   6.166 -0.0280 -0.0076 -0.0712
   36PIPC   NC3  421   3.487   4.042   3.844  0.1680 -0.1518  0.1571
   36PIPC   PO4  422   3.214   4.300   3.572 -0.0736 -0.0438 -0.0092
   36PIPC   GL1  423   3.110   4.457   3.986 -0.2196  0.0446  0.0018
   36PIPC   GL2  424   2.835   4.650   4.045 -0.4690  0.6820 -0.0523
   36PIPC   C1A  425   3.188   4.936   4.226 -0.2025  0.2002  0.0391
   36PIPC   D2A  426   3.483   5.225   4.161 -0.0680  0.1727 -0.1862
   36PIPC   D3A  427   3.864   5.346   4.500  0.2554 -0.0203  0.2492
   36PIPC   C4A  428   4.182   5.528   4.388  0.2342 -0.0541 -0.1048
   36PIPC   C1B  429   3.052   4.478   4.459  0.0489  0.0361 -0.1524
   36PIPC   C2B  430   3.228   4.408   4.915 -0.1898 -0.1872  0.3520
   36PIPC   C3B  431   3.419   4.487   5.334  0.3381  0.0713 -0.1353
   36PIPC   C4B  432   3.392   4.599   5.788  0.0170 -0.1436  0.1922
   37PAPC   NC3  433   6.717   0.963   8.301  0.3594 -0.4777  0.2575
   37PAPC   PO4  434   7.127   1.101   8.178 -0.4037 -0.1923  0.0726
   37PAPC   GL1  435   7.310   1.210   7.857  0.1065  0.0840 -0.0516
   37PAPC   GL2  436   7.469   1.475   7.723  0.2242  0.1388  0.1001
   37PAPC   D1A  437   7.366   1.061   7.452 -0.1761  0.0608  0.0961
   37PAPC   D2A  438   6.937   1.231   7.260 -0.1255 -0.0897  0.1732
   37PAPC   D3A  439   6.778   0.859   7.072  0.2422  0.0373  0.0940
   37PAPC   D4A  440   6.850   1.298   6.809  0.1694 -0.1662  0.0440
   37PAPC   C5A  441   6.704   1.394   6.474 -0.1440 -0.1562 -0.0182
   37PAPC   C1B  442   7.382   1.521   7.296  0.4601 -0.1472 -0.0328
   37PAPC   C2B  443   7.332   1.624   6.890  0.2353  0.0891  0.1870
   37PAPC   C3B  444   7.061   1.865   6.413  0.2725  0.0544 -0.0838
   37PAPC   C4B  445   6.921   1.552   6.089  0.1362 -0.1062 -0.1205
   38PAPC   NC3  446   2.083   5.733   8.035 -0.0085 -0.1897 -0.1102
   38PAPC   PO4  447   2.016   5.342   7.978  0.0871 -0.2132  0.4474
   38PAPC   GL1  448   2.065   5.535   7.566  0.3738  0.0031  0.2676
   38PAPC   GL2  449   2.400   5.442   7.531 -0.0709 -0.1867 -0.0485
   38PAPC   D1A  450   1.945   5.825   7.210  0.1483 -0.0173  0.1212
   38PAPC   D2A  451   2.141   5.749   6.854 -0.0758  0.0301  0.0805
   38PAPC   D3A  452   2.324   5.483   6.515  0.0553 -0.1983  0.2106
   38PAPC   D4A  453   2.516   5.669   6.209 -0.2463 -0.1993 -0.1813
   38PAPC   C5A  454   2.090   5.867   5.938  0.0016  0.0528  0.2713
   38PAPC   C1B  455   2.537   5.455   7.077 -0.1704  0.3071 -0.0937
   38PAPC   C2B  456   2.808   5.439   6.744  0.1902  0.3498  0.0944
   38PAPC   C3B  457   2.811   5.290   6.338 -0.0283  0.1067  0.3249
   38PAPC   C4B  458   3.192   4.993   6.047 -0.1304  0.2116  0.0934
   39PAPC   NC3  459   3.403  -0.460   9.407 -0.0086 -0.3231  0.0356
   39PAPC   PO4  460   3.783  -0.269   9.629 -0.3121  0.2162 -0.1384
   39PAPC   GL1  461   3.644   0.112   9.867  0.1187 -0.0775  0.2618
   39PAPC   GL2  462   3.786   0.398   9.743 -0.0677  0.0859  0.0883
   39PAPC   D1A  463   3.437   0.283  10.272 -0.0539 -0.2170  0.1068
   39PAPC   D2A  464   3.629   0.046  10.654 -0.1147  0.1769  0.0755
   39PAPC   D3A  465   3.180   0.041  10.670  0.0241 -0.0014 -0.0831
   39PAPC   D4A  466   3.231  -0.225  10.932 -0.2170 -0.1914 -0.0122
   39PAPC   C5A  467   3.412  -0.093  11.284 -0.1460  0.1158 -0.1439
   39PAPC   C1B  468   3.483   0.724  10.034 -0.2462  0.0363  0.1194
   39PAPC   C2B  469   3.285   1.068  10.284 -0.3640 -0.0409 -0.2139
   39PAPC   C3B  470   3.122   1.466  10.463 -0.0091 -0.1344 -0.2828
   39PAPC   C4B  471   3.325   1.845  10.631  0.2114 -0.1015  0.1143
   40PAPC   NC3  472   3.385   7.206  10.303  0.1736 -0.1002  0.1601
   40PAPC   PO4  473   3.804   7.163  10.196  0.3087  0.2718  0.0454
   40PAPC   GL1  474   3.913   7.056  10.558 -0.0360  0.0147  0.0217
   40PAPC   GL2  475   4.137   7.069  10.828  0.1010  0.3108 -0.2539
   40PAPC   D1A  476   3.615   6.877  10.968 -0.1211 -0.1444 -0.0525
   40PAPC   D2A  477   3.961   6.705  11.236  0.0727 -0.1683  0.0034
   40PAPC   D3A  478   3.813   6.834  11.581  0.0157 -0.1856 -0.0158
   40PAPC   D4A  479   3.986   7.237  11.571 -0.0689 -0.0542  0.2073
   40PAPC   C5A  480   4.364   7.438  11.353  0.0247 -0.2359 -0.1550
   40PAPC   C1B  481   3.907   7.407  11.015  0.2536  0.0804  0.0314
   40PAPC   C2B  482   3.841   7.689  11.399 -0.0703 -0.0984  0.2538
   40PAPC   C3B  483   3.722   7.659  11.776  0.0145  0.1656 -0.1509
   40PAPC   C4B  484   3.424   7.360  11.848 -0.1188 -0.0176 -0.1961
   41PAPC   NC3  485   2.210   3.536   9.715 -0.1766 -0.1849  0.2559
   41PAPC   PO4  486   2.564   3.743   9.661 -0.2515  0.0863 -0.1452
   41PAPC   GL1  487   2.710   3.304   9.861 -0.1051  0.1040  0.1669
   41PAPC   GL2  488   2.613   3.167  10.036 -0.1760  0.0521 -0.4047
   41PAPC   D1A  489   2.985   2.897   9.856  0.0082 -0.3322  0.0179
   41PAPC   D2A  490   3.418   3.020   9.812 -0.1224 -0.2017 -0.1534
   41PAPC   D3A  491   3.328   3.116   9.422  0.0286  0.1551 -0.4529
   41PAPC   D4A  492   3.172   2.654   9.391  0.1393  0.1334  0.0264
   41PAPC   C5A  493   3.411   2.268   9.295 -0.1352  0.1280  0.5062
   41PAPC   C1B  494   2.492   3.226  10.434  0.0077 -0.0768  0.1718
   41PAPC   C2B  495   2.635   3.360  10.918  0.4233  0.2618 -0.2977
   41PAPC   C3B  496   2.774   3.327  11.284 -0.1460 -0.2746  0.0716
   41PAPC   C4B  497   2.857   3.338  11.664  0.0013 -0.1649 -0.1927
   42PAPC   NC3  498   7.371   0.671   7.810  0.2831  0.1367  0.1512
   42PAPC   PO4  499   7.221   0.246   7.793 -0.3427 -0.0694  0.0874
   42PAPC   GL1  500   7.017   0.106   7.327  0.0796  0.0445  0.2744
   42PAPC   GL2  501   7.284  -0.032   7.139 -0.3528  0.0709  0.0939
   42PAPC   D1A  502   6.777   0.251   7.035  0.0200  0.2442  0.0711
   42PAPC   D2A  503   7.079   0.411   6.795 -0.0295  0.1920  0.1059
   42PAPC   D3A  504   6.716   0.840   6.528  0.4921  0.0783  0.0367
   42PAPC   D4A  505   6.757   0.594   6.122  0.1104 -0.0445  0.2598
   42PAPC   C5A  506   6.416   0.677   5.848 -0.1208 -0.1722 -0.2130
   42PAPC   C1B  507   7.303  -0.299   6.835  0.2314 -0.1091 -0.1347
   42PAPC   C2B  508   7.245  -0.440   6.424 -0.3578 -0.1525  0.2206
   42PAPC   C3B  509   7.192  -0.293   6.027 -0.0777  0.1106  0.2209
   42PAPC   C4B  510   6.972  -0.170   5.628  0.1651 -0.0376 -0.2581
   43PAPC   NC3  511   3.728  -0.292   8.240  0.0591 -0.1032 -0.2166
   43PAPC   PO4  512   3.579   0.111   8.340 -0.0188  0.1861 -0.1806
   43PAPC   GL1  513   3.737   0.540   8.234  0.1255 -0.0000  0.0801
   43PAPC   GL2  514   3.494   0.783   8.037 -0.1234  0.2203  0.2776
   43PAPC   D1A  515   3.981   0.917   8.103 -0.0962  0.0748  0.0058
   43PAPC   D2A  516   4.357   1.063   8.161  0.2499  0.1636  0.1226
   43PAPC   D3A  517   4.652   1.287   8.329  0.1975  0.0715  0.1042
   43PAPC   D4A  518   4.770   1.345   7.982  0.1037 -0.1925 -0.2788
   43PAPC   C5A  519   4.684   1.255   7.624  0.3775  0.3663  0.1973
   43PAPC   C1B  520   3.692   0.980   7.660  0.1547  0.0690 -0.0141
   43PAPC   C2B  521   3.881   0.971   7.233  0.3068  0.0656  0.2486
   43PAPC   C3B  522   3.821   1.073   6.764  0.0950  0.1722  0.1999
   43PAPC   C4B  523   3.506   1.240   6.580 -0.1401  0.0541  0.0542
   44PAPC   NC3  524   7.063   3.796   3.631 -0.0634  0.1798  0.0286
   44PAPC   PO4  525   7.449   3.665   3.804  0.0834 -0.1143  0.2510
   44PAPC   GL1  526   7.315   3.606   4.128  0.2958 -0.1292 -0.1161
   44PAPC   GL2  527   7.039   3.703   4.353 -0.1318 -0.2578  0.2394
   44PAPC   D1A  528   7.361   3.376   4.526 -0.0843 -0.0076  0.0649
   44PAPC   D2A  529   7.598   3.757   4.569  0.1267 -0.1643  0.0880
   44PAPC   D3A  530   7.873   3.418   4.432 -0.1826 -0.0796 -0.0388
   44PAPC   D4A  531   8.231   3.122   4.657  0.1185  0.1840 -0.0891
   44PAPC   C5A  532   8.278   3.093   5.074  0.1143 -0.0469  0.1724
   44PAPC   C1B  533   6.822   3.695   4.660 -0.1610 -0.1483  0.1277
   44PAPC   C2B  534   6.683   3.552   5.051  0.3433  0.2431 -0.3432
   44PAPC   C3B  535   6.536   3.247   5.376 -0.2683  0.2149 -0.1599
   44PAPC   C4B  536   6.760   3.228   5.836  0.1541  0.0668  0.2057
   45PAPC   NC3  537   6.126   2.156   4.123  0.1113 -0.0049  0.0411
   45PAPC   PO4  538   6.533   2.132   4.083 -0.1446  0.1550  0.1615
   45PAPC   GL1  539   6.828   1.866   4.293 -0.0451 -0.1847  0.0265
   45PAPC   GL2  540   6.693   1.825   4.607  0.1995  0.1302  0.2491
   45PAPC   D1A  541   7.244   1.830   4.472  0.1665  0.4030 -0.0914
   45PAPC   D2A  542   7.270   1.699   4.851  0.1581 -0.0964  0.1140
   45PAPC   D3A  543   7.374   1.766   5.238 -0.0117 -0.1185  0.1708
   45PAPC   D4A  544   7.835   1.727   5.214 -0.0523 -0.1042  0.2751
   45PAPC   C5A  545   7.778   1.672   5.703 -0.3794 -0.0604  0.5530
   45PAPC   C1B  546   6.693   1.672   4.987 -0.0130  0.1208 -0.0314
   45PAPC   C2B  547   6.852   1.712   5.354 -0.2007 -0.1544  0.0461
   45PAPC   C3B  548   6.730   1.976   5.767  0.0272 -0.1573 -0.0863
   45PAPC   C4B  549   6.305   2.024   5.836  0.0177 -0.0686  0.0202
   46PAPC   NC3  550   4.063   2.903   4.086  0.2851 -0.0453 -0.1589
   46PAPC   PO4  551   4.006   2.637   4.411  0.0694  0.2855 -0.1049
   46PAPC   GL1  552   4.196   2.882   4.615 -0.0505 -0.2072  0.1211
   46PAPC   GL2  553   4.219   3.221   4.506  0.1333  0.1322 -0.0539
   46PAPC   D1A  554   4.255   2.815   4.967 -0.3163 -0.0745 -0.2739
   46PAPC   D2A  555   4.095   3.164   5.190 -0.2230  0.1973  0.0552
   46PAPC   D3A  556   4.315   3.435   4.984  0.0673 -0.0351  0.0437
   46PAPC   D4A  557   4.422   3.541   5.444 -0.1284 -0.2347  0.1494
   46PAPC   C5A  558   4.058   3.302   5.741 -0.3691  0.0016  0.3220
   46PAPC   C1B  559   3.907   3.309   4.727  0.1220 -0.3862 -0.0089
   46PAPC   C2B  560   3.634   3.233   5.077 -0.1002 -0.1831 -0.0724
   46PAPC   C3B  561   3.607   3.439   5.476  0.0236 -0.1496 -0.1322
   46PAPC   C4B  562   3.633   3.629   5.838 -0.5073  0.0101  0.1020
   47PAPC   NC3  563   5.466  -0.037   3.120 -0.0864 -0.3826 -0.3944
   47PAPC   PO4  564   5.807   0.258   3.370  0.3232  0.0053  0.1923
   47PAPC   GL1  565   5.916   0.287   3.796 -0.0201 -0.0904  0.0102
   47PAPC   GL2  566   5.771   0.041   3.975 -0.2584  0.0960 -0.1142
   47PAPC   D1A  567   6.078   0.377   4.229 -0.1712  0.0953  0.0266
   47PAPC   D2A  568   6.522   0.130   4.345  0.0986  0.0761  0.0860
   47PAPC   D3A  569   6.547   0.032   4.734 -0.0233  0.3027  0.0767
   47PAPC   D4A  570   6.927   0.069   4.862 -0.0267 -0.0316 -0.0883
   47PAPC   C5A  571   7.254  -0.083   4.803 -0.1891  0.2386  0.1149
   47PAPC   C1B  572   5.859  -0.039   4.310 -0.0794  0.1343 -0.0236
   47PAPC   C2B  573   5.894   0.057   4.710  0.0164 -0.0852 -0.0700
   47PAPC   C3B  574   6.240   0.053   5.089 -0.1386  0.1082  0.1610
   47PAPC   C4B  575   6.633  -0.255   5.201  0.2603 -0.1473 -0.3174
   48PAPC   NC3  576   8.073   6.448   3.437 -0.1013  0.2017 -0.0370
   48PAPC   PO4  577   7.726   6.738   3.565  0.2986  0.0842 -0.1764
   48PAPC   GL1  578   7.391   6.951   3.862 -0.0124  0.3069  0.0047
   48PAPC   GL2  579   7.068   6.783   4.036 -0.0284 -0.0116  0.2545
   48PAPC   D1A  580   7.361   7.087   4.405 -0.0796  0.1745  0.2615
   48PAPC   D2A  581   7.341   6.753   4.746 -0.1491  0.1754 -0.1710
   48PAPC   D3A  582   7.494   6.750   5.149  0.0627 -0.1996  0.1092
   48PAPC   D4A  583   7.077   6.908   5.269 -0.3052 -0.2092 -0.2203
   48PAPC   C5A  584   6.749   6.767   5.526  0.0101 -0.0447  0.2149
   48PAPC   C1B  585   7.070   6.607   4.388  0.3346 -0.2445  0.1373
   48PAPC   C2B  586   6.979   6.467   4.896  0.1726 -0.3132  0.1104
   48PAPC   C3B  587   6.979   6.383   5.276 -0.1201  0.1024 -0.1953
   48PAPC   C4B  588   7.296   6.521   5.569  0.2223 -0.0562  0.1491
   49PAPC   NC3  589   2.517   6.951   3.813 -0.2484  0.1777 -0.1665
   49PAPC   PO4  590   2.744   6.507   3.639  0.0052 -0.1218 -0.2086
   49PAPC   GL1  591   2.693   6.271   4.022 -0.0709 -0.1419 -0.0478
   49PAPC   GL2  592   2.918   6.364   4.272  0.0147 -0.0597  0.0592
   49PAPC   D1A  593   2.362   6.057   4.247  0.0388 -0.0357 -0.1904
   49PAPC   D2A  594   2.122   5.890   4.569  0.1935 -0.0382  0.0574
   49PAPC   D3A  595   1.837   5.893   4.978 -0.2757 -0.1526 -0.0243
   49PAPC   D4A  596   1.748   6.306   5.022  0.0651 -0.0829 -0.1811
   49PAPC   C5A  597   1.627   6.423   5.436  0.1388  0.2171 -0.3210
   49PAPC   C1B  598   2.626   6.262   4.643  0.1322 -0.4547  0.2113
   49PAPC   C2B  599   2.093   6.371   4.597  0.0279  0.1742 -0.1514
   49PAPC   C3B  600   1.669   6.209   4.525  0.0483 -0.0417  0.1675
   49PAPC   C4B  601   1.373   6.277   4.296 -0.1209  0.1462 -0.3016
   50PAPC   NC3  602   1.152   1.374   3.774  0.0723 -0.2453 -0.0771
   50PAPC   PO4  603   1.081   1.655   4.031 -0.0526 -0.0490 -0.3027
   50PAPC   GL1  604   1.246   1.581   4.348  0.0574 -0.1624 -0.1600
   50PAPC   GL2  605   1.346   1.333   4.429 -0.0200  0.1823  0.0845
   50PAPC   D1A  606   1.162   1.745   4.772 -0.1795  0.2649 -0.0516
   50PAPC   D2A  607   0.812   1.460   4.970 -0.3515  0.0409 -0.1290
   50PAPC   D3A  608   1.044   1.598   5.332  0.2889  0.0460 -0.3814
   50PAPC   D4A  609   0.907   1.554   5.742  0.1063  0.2269  0.1778
   50PAPC   C5A  610   0.764   1.194   5.989 -0.2868  0.2824 -0.2530
   50PAPC   C1B  611   1.119   1.047   4.695 -0.3373 -0.0609 -0.1467
   50PAPC   C2B  612   0.986   0.979   5.083 -0.0838 -0.1383  0.0468
   50PAPC   C3B  613   0.895   1.046   5.534 -0.0523 -0.0902  0.3608
   50PAPC   C4B  614   0.472   1.217   5.511 -0.1741  0.0060 -0.1148
   51POPC   NC3  615   1.579   4.338   7.407  0.0698 -0.2093  0.0866
   51POPC   PO4  616   1.953   4.228   7.611  0.3414  0.1172 -0.2965
   51POPC   GL1  617   2.068   4.084   7.236  0.2385 -0.5356 -0.0203
   51POPC   GL2  618   1.924   4.339   7.035  0.0516  0.1315 -0.1940
   51POPC   C1A  619   2.068   3.849   6.874 -0.3278  0.6406  0.1199
   51POPC   D2A  620   2.248   3.618   6.561  0.2901  0.2079 -0.1410
   51POPC   C3A  621   2.613   3.523   6.624 -0.0407 -0.0567  0.0483
   51POPC   C4A  622   3.027   3.483   6.640 -0.0008  0.0479 -0.1469
   51POPC   C1B  623   1.799   4.232   6.628 -0.0326 -0.1911  0.1189
   51POPC   C2B  624   1.695   4.450   6.256  0.0413 -0.0342  0.2312
   51POPC   C3B  625   1.426   4.765   6.012 -0.1161  0.0704 -0.0714
   51POPC   C4B  626   1.109   4.574   5.721 -0.1807  0.3004 -0.0360
   52POPC   NC3  627   0.928   2.883   8.312  0.1187 -0.3916 -0.2019
   52POPC   PO4  628   0.557   3.075   8.214 -0.1567 -0.0187  0.2268
   52POPC   GL1  629   0.644   2.888   7.775 -0.0767 -0.0449  0.3261
   52POPC   GL2  630   0.887   3.128   7.702  0.2756  0.1882  0.0816
   52POPC   C1A  631   0.594   2.928   7.328 -0.0768 -0.2620  0.1681
   52POPC   D2A  632   0.649   3.201   6.922  0.0219 -0.0059  0.1122
   52POPC   C3A  633   0.818   3.084   6.509 -0.0037  0.0426  0.0709
   52POPC   C4A  634   0.973   3.004   6.119  0.1109  0.0250 -0.4563
   52POPC   C1B  635   1.066   3.181   7.244 -0.0849  0.0532 -0.0031
   52POPC   C2B  636   1.279   3.071   6.850 -0.4472  0.2197 -0.0172
   52POPC   C3B  637   1.298   2.956   6.521 -0.3223  0.1649 -0.1955
   52POPC   C4B  638   1.516   3.218   6.319  0.0674 -0.4595  0.1924
   53POPC   NC3  639   4.016   0.002   8.757  0.1423  0.2440 -0.0921
   53POPC   PO4  640   4.055   0.547   8.651  0.0773 -0.0981  0.1244
   53POPC   GL1  641   4.065   1.016   8.613  0.1567  0.1696 -0.1658
   53POPC   GL2  642   4.315   1.243   8.752  0.1121  0.0320  0.0060
   53POPC   C1A  643   3.769   1.391   8.715 -0.2109 -0.4461 -0.3038
   53POPC   D2A  644   3.539   1.445   9.063  0.0719 -0.1574 -0.0162
   53POPC   C3A  645   3.460   1.856   9.063  0.4115 -0.3025 -0.2834
   53POPC   C4A  646   3.416   2.026   8.706  0.1647  0.0774  0.2089
   53POPC   C1B  647   4.083   1.596   8.969 -0.1225 -0.0823  0.0283
   53POPC   C2B  648   3.905   1.829   8.660 -0.4204 -0.3430  0.0238
   53POPC   C3B  649   4.026   2.059   8.315  0.3142  0.2426  0.2945
   53POPC   C4B  650   4.312   2.305   8.504  0.3084 -0.2796  0.1238
   54POPC   NC3  651   0.320   0.076   7.358 -0.3662  0.2199 -0.0268
   54POPC   PO4  652   0.651   0.238   7.333  0.0438 -0.0680 -0.1531
   54POPC   GL1  653   0.406   0.529   7.047  0.0017 -0.0593 -0.1619
   54POPC   GL2  654   0.095   0.517   7.070  0.1406  0.0511 -0.1163
   54POPC   C1A  655   0.287   0.828   6.633  0.0081  0.0155 -0.0969
   54POPC   D2A  656   0.264   1.101   6.219 -0.1559  0.0135 -0.0742
   54POPC   C3A  657  -0.090   1.257   5.966 -0.2279 -0.2730 -0.2267
   54POPC   C4A  658  -0.370   1.226   5.578 -0.2091 -0.0440  0.0809
   54POPC   C1B  659  -0.110   0.904   6.980  0.1713  0.3375  0.1861
   54POPC   C2B  660  -0.128   1.159   6.595 -0.3599  0.0012  0.1857
   54POPC   C3B  661   0.007   1.540   6.347  0.0811  0.0461 -0.0293
   54POPC   C4B  662   0.092   1.954   6.216  0.1849 -0.2249 -0.1830
   55POPC   NC3  663   2.757   4.504   8.102 -0.0010  0.0981  0.2887
   55POPC   PO4  664   3.126   4.121   8.102 -0.0760  0.1544  0.0019
   55POPC   GL1  665   3.491   4.017   7.826  0.0107 -0.1349 -0.4825
   55POPC   GL2  666   3.784   3.795   7.958 -0.2490  0.0496  0.0260
   55POPC   C1A  667   3.565   4.004   7.408  0.1274 -0.1193  0.1019
   55POPC   D2A  668   3.564   4.067   6.957  0.0323  0.2883  0.4452
   55POPC   C3A  669   3.363   4.337   6.571  0.0571 -0.3164  0.0948
   55POPC   C4A  670   3.264   4.561   6.280 -0.1308  0.0269  0.1385
   55POPC   C1B  671   3.830   3.631   7.568  0.1663 -0.0592  0.2583
   55POPC   C2B  672   3.694   3.626   7.162 -0.0692  0.0968  0.1060
   55POPC   C3B  673   3.534   3.420   6.718  0.0632 -0.0646 -0.3300
   55POPC   C4B  674   3.510   3.378   6.218 -0.0481  0.0932 -0.0259
   56POPC   NC3  675   4.953   0.710   9.057 -0.0499  0.1129  0.1865
   56POPC   PO4  676   5.206   0.878   8.669 -0.3272  0.1044 -0.0908
   56POPC   GL1  677   5.101   1.045   8.275  0.1465 -0.2962 -0.0189
   56POPC   GL2  678   5.330   1.219   8.051  0.0351  0.2314  0.0077
   56POPC   C1A  679   4.997   0.914   7.897 -0.3452 -0.0386  0.0318
   56POPC   D2A  680   4.653   0.627   7.734 -0.2792  0.0327  0.0945
   56POPC   C3A  681   4.528   0.719   7.272  0.0816  0.0895  0.0897
   56POPC   C4A  682   4.319   1.095   7.022  0.2542  0.3252 -0.2494
   56POPC   C1B  683   5.493   1.091   7.604  0.0453 -0.0094  0.3210
   56POPC   C2B  684   5.464   1.304   7.256  0.1335  0.2098  0.1023
   56POPC   C3B  685   5.382   1.410   6.837 -0.3531  0.1202 -0.0020
   56POPC   C4B  686   4.953   1.336   6.608  0.0336 -0.2287 -0.0673
   57POPC   NC3  687   4.992   1.594   4.015  0.1345 -0.1217  0.3559
   57POPC   PO4  688   4.793   2.009   4.114  0.0972  0.0843 -0.0477
   57POPC   GL1  689   5.184   1.907   4.417 -0.3340 -0.0772  0.1766
   57POPC   GL2  690   5.208   1.532   4.564 -0.3901 -0.0200 -0.1344
   57POPC   C1A  691   5.386   2.011   4.816 -0.1427 -0.0203 -0.1437
   57POPC   D2A  692   5.327   1.968   5.278  0.5293  0.0707 -0.0057
   57POPC   C3A  693   5.368   1.716   5.765  0.0209  0.3125  0.0786
   57POPC   C4A  694   5.161   1.567   6.093 -0.0444  0.0668 -0.2079
   57POPC   C1B  695   5.200   1.499   4.921  0.1097  0.0624 -0.1067
   57POPC   C2B  696   5.127   1.450   5.389 -0.2034 -0.0849 -0.2127
   57POPC   C3B  697   4.956   1.164   5.757  0.1364  0.2640  0.2519
   57POPC   C4B  698   4.847   1.017   6.222 -0.3077 -0.0263  0.1437
   58POPC   NC3  699   0.390  -0.107   3.524 -0.0361 -0.0704  0.0965
   58POPC   PO4  700   0.662   0.136   3.739  0.0387  0.3112 -0.0650
   58POPC   GL1  701   1.040   0.252   3.902  0.0723  0.0433 -0.2325
   58POPC   GL2  702   1.138   0.362   4.110  0.0556 -0.2082 -0.3562
   58POPC   C1A  703   1.311  -0.107   4.127 -0.2043  0.0509  0.2818
   58POPC   D2A  704   1.374  -0.320   4.469 -0.0453 -0.1282  0.0730
   58POPC   C3A  705   1.354  -0.247   4.885  0.1430  0.2643  0.3557
   58POPC   C4A  706   1.583  -0.517   5.222  0.0384 -0.0321  0.1509
   58POPC   C1B  707   0.715   0.433   4.325  0.0848  0.2055 -0.4628
   58POPC   C2B  708   0.537   0.554   4.684  0.0722 -0.0800  0.1430
   58POPC   C3B  709   0.613   0.584   4.990 -0.0265  0.0873 -0.2023
   58POPC   C4B  710   0.554   0.754   5.352 -0.2452  0.0217  0.0168
   59POPC   NC3  711   4.703   1.529   4.431  0.2784 -0.1923 -0.1923
   59POPC   PO4  712   4.366   1.752   4.650 -0.1698 -0.0446  0.3322
   59POPC   GL1  713   4.354   2.211   4.821 -0.0996  0.0243  0.0936
   59POPC   GL2  714   4.079   2.287   4.897 -0.2295 -0.0944  0.0499
   59POPC   C1A  715   4.294   2.382   5.293  0.0488 -0.1192  0.0858
   59POPC   D2A  716   4.174   2.402   5.673 -0.0101  0.3729  0.0466
   59POPC   C3A  717   3.819   2.249   5.840  0.1569 -0.1308  0.1046
   59POPC   C4A  718   3.570   1.951   5.831  0.1017 -0.2045  0.3445
   59POPC   C1B  719   3.844   2.233   5.246 -0.4121 -0.0531 -0.2143
   59POPC   C2B  720   3.584   1.825   5.341 -0.0508  0.2606 -0.3781
   59POPC   C3B  721   3.470   1.497   5.593  0.2585 -0.3335  0.1662
   59POPC   C4B  722   3.121   1.286   5.745  0.0049  0.1194  0.0136
   60POPC   NC3  723   1.644   4.186   3.923  0.1278 -0.1051  0.5083
   60POPC   PO4  724   1.296   4.253   4.091  0.1102 -0.0356 -0.1503
   60POPC   GL1  725   1.287   4.031   4.408  0.1125  0.2743 -0.1633
   60POPC   GL2  726   1.276   4.113   4.651 -0.3026 -0.3953 -0.0150
   60POPC   C1A  727   1.082   3.614   4.783 -0.1223 -0.1802 -0.2357
   60POPC   D2A  728   1.317   3.321   5.013 -0.0329  0.2226  0.1087
   60POPC   C3A  729   1.256   3.227   5.403 -0.1502  0.2348  0.1681
   60POPC   C4A  730   1.187   3.377   5.733 -0.0847 -0.2728 -0.0789
   60POPC   C1B  731   1.265   4.183   5.012  0.2097  0.3309  0.2172
   60POPC   C2B  732   1.166   4.510   5.253  0.2975 -0.0649  0.1566
   60POPC   C3B  733   0.883   4.956   5.390 -0.2326 -0.1349  0.2483
   60POPC   C4B  734   0.553   5.041   5.500 -0.3623 -0.0409  0.1862
   61POPC   NC3  735   5.093   0.637   3.885 -0.0420  0.1049  0.1878
   61POPC   PO4  736   4.634   0.605   4.081 -0.1252  0.3005 -0.1759
   61POPC   GL1  737   4.812   0.474   4.481  0.1825 -0.3279  0.1774
   61POPC   GL2  738   4.859   0.197   4.448 -0.0070  0.0867  0.3432
   61POPC   C1A  739   4.839   0.555   4.841 -0.3275  0.0334 -0.0276
   61POPC   D2A  740   4.776   0.280   5.028 -0.0419 -0.0972  0.1426
   61POPC   C3A  741   4.673   0.255   5.395 -0.1470 -0.1255  0.0320
   61POPC   C4A  742   4.545   0.062   5.807  0.1406  0.1078 -0.3559
   61POPC   C1B  743   4.815  -0.154   4.739 -0.1710  0.2142  0.4225
   61POPC   C2B  744   4.923  -0.168   5.166 -0.1296  0.0404 -0.2628
   61POPC   C3B  745   4.869  -0.344   5.551 -0.0959  0.0881  0.0233
   61POPC   C4B  746   5.014  -0.131   5.954 -0.3307  0.1916  0.1282
   62POPC   NC3  747   5.070   6.582   3.398 -0.1737  0.1029  0.0642
   62POPC   PO4  748   4.790   6.213   3.362  0.0855  0.2007 -0.4017
   62POPC   GL1  749   4.779   6.378   3.788 -0.0936  0.2091  0.1302
   62POPC   GL2  750   4.636   6.376   4.168 -0.1517  0.0989  0.1337
   62POPC   C1A  751   5.012   6.705   4.156 -0.2942 -0.1112  0.2102
   62POPC   D2A  752   5.171   7.098   4.393 -0.0431  0.2263 -0.1738
   62POPC   C3A  753   5.600   7.061   4.564  0.0737 -0.1306  0.1746
   62POPC   C4A  754   5.757   7.132   5.004 -0.4678  0.1694 -0.3360
   62POPC   C1B  755   4.689   6.334   4.607 -0.0740 -0.3210 -0.1603
   62POPC   C2B  756   4.888   6.305   4.899  0.3115 -0.0587 -0.1101
   62POPC   C3B  757   4.573   6.353   5.161 -0.4088  0.0822 -0.1866
   62POPC   C4B  758   4.470   6.139   5.571 -0.1401  0.3278 -0.0228
   63DPSM   NC3  759   2.010  -0.096   7.757 -0.0337  0.0027 -0.0419
   63DPSM   PO4  760   1.651  -0.376   7.802  0.0223 -0.1880 -0.0043
   63DPSM   AM1  761   1.564  -0.109   7.433  0.2719 -0.0032  0.0534
   63DPSM   AM2  762   1.511  -0.129   7.188 -0.2115  0.0448  0.1108
   63DPSM   T1A  763   1.918   0.194   7.157 -0.2870 -0.3024 -0.3436
   63DPSM   C2A  764   2.000   0.557   6.914 -0.1787  0.3410 -0.0395
   63DPSM   C3A  765   1.917   0.848   6.568  0.0291 -0.0028  0.1088
   63DPSM   C1B  766   1.497   0.139   6.910  0.0886 -0.1254 -0.0776
   63DPSM   C2B  767   1.767   0.366   6.552  0.2968  0.1546  0.1381
   63DPSM   C3B  768   1.905   0.520   6.201 -0.0112  0.2285 -0.2711
   63DPSM   C4B  769   1.863   0.630   5.755 -0.4027  0.1787 -0.0609
   64DPSM   NC3  770   0.906   0.987   7.889 -0.2377  0.0665  0.1265
   64DPSM   PO4  771   0.752   0.590   7.742 -0.2533  0.0460 -0.1279
   64DPSM   AM1  772   0.800   0.758   7.340  0.2976  0.1214 -0.1066
   64DPSM   AM2  773   0.945   0.947   7.375  0.0269 -0.0403  0.2902
   64DPSM   T1A  774   0.771   0.780   6.837 -0.0761 -0.1952 -0.1248
   64DPSM   C2A  775   0.700   0.802   6.345 -0.0942 -0.1264 -0.0477
   64DPSM   C3A  776   0.517   0.812   5.880  0.1460 -0.3280 -0.0703
   64DPSM   C1B  777   1.082   1.141   6.957  0.1111 -0.0014 -0.1322
   64DPSM   C2B  778   1.052   1.165   6.569  0.1211 -0.0833 -0.0893
   64DPSM   C3B  779   1.283   1.184   6.155  0.0217  0.0587 -0.1751
   64DPSM   C4B  780   1.636   1.217   5.919 -0.1198  0.2065  0.1638
   65DPSM   NC3  781   0.271   5.798   7.960 -0.1283  0.1599  0.1530
   65DPSM   PO4  782   0.033   5.977   7.567 -0.2254  0.1730  0.0146
   65DPSM   AM1  783   0.196   5.985   7.205 -0.0323 -0.0409 -0.0315
   65DPSM   AM2  784   0.483   5.917   7.281 -0.1662 -0.2496  0.0093
   65DPSM   T1A  785   0.097   5.982   6.825  0.0332 -0.3944 -0.1207
   65DPSM   C2A  786   0.114   6.000   6.445 -0.1376 -0.0116  0.1961
   65DPSM   C3A  787  -0.238   5.983   6.178  0.1044 -0.3928 -0.0007
   65DPSM   C1B  788   0.588   5.900   6.827  0.0824 -0.1318 -0.2172
   65DPSM   C2B  789   0.650   5.810   6.419 -0.3589  0.2635 -0.1679
   65DPSM   C3B  790   0.375   5.858   6.043  0.1996 -0.1083 -0.4244
   65DPSM   C4B  791   0.030   5.793   5.747  0.2774  0.3399  0.0374
   66DPSM   NC3  792   6.839   5.702   7.562  0.0760  0.0770  0.2675
   66DPSM   PO4  793   6.920   5.226   7.509  0.0865  0.0182 -0.2207
   66DPSM   AM1  794   6.835   4.918   7.263  0.2061  0.1796 -0.1474
   66DPSM   AM2  795   6.620   4.979   7.198  0.0858 -0.0034 -0.0767
   66DPSM   T1A  796   6.841   4.579   6.833  0.0558 -0.3529 -0.1764
   66DPSM   C2A  797   6.955   4.574   6.461  0.3903 -0.0627  0.1328
   66DPSM   C3A  798   7.168   4.373   6.227 -0.2027  0.0869 -0.2872
   66DPSM   C1B  799   6.588   5.060   6.801 -0.0153 -0.0164 -0.2762
   66DPSM   C2B  800   6.709   4.964   6.392 -0.2056 -0.1579 -0.2237
   66DPSM   C3B  801   6.792   4.856   6.050 -0.0099 -0.1299 -0.0984
   66DPSM   C4B  802   6.864   4.460   5.827 -0.2347  0.1760 -0.0736
   67DPSM   NC3  803   0.675   1.618   8.269  0.1124  0.0332 -0.2222
   67DPSM   PO4  804   0.620   1.387   7.934  0.5041  0.2679  0.2160
   67DPSM   AM1  805   1.003   1.449   7.656 -0.2285 -0.0736  0.2024
   67DPSM   AM2  806   1.332   1.308   7.754  0.1278 -0.1617  0.0393
   67DPSM   T1A  807   1.067   1.526   7.250  0.1279 -0.2214  0.1626
   67DPSM   C2A  808   1.047   1.592   6.901 -0.0571 -0.1786  0.0224
   67DPSM   C3A  809   1.311   1.693   6.580  0.3806  0.1460 -0.0537
   67DPSM   C1B  810   1.492   1.229   7.371  0.0063 -0.3009 -0.1641
   67DPSM   C2B  811   1.559   1.309   7.005 -0.0195  0.0884  0.2901
   67DPSM   C3B  812   1.721   1.300   6.502 -0.1233  0.1964 -0.2909
   67DPSM   C4B  813   2.065   1.090   6.180  0.1001 -0.1393 -0.2370
   68DPSM   NC3  814   5.887   1.043   8.174 -0.4636  0.2095  0.1813
   68DPSM   PO4  815   6.280   1.244   8.139 -0.0086  0.1347 -0.0334
   68DPSM   AM1  816   6.410   1.004   7.823  0.0406  0.1999 -0.0286
   68DPSM   AM2  817   6.080   0.799   7.727  0.0637  0.1024 -0.2839
   68DPSM   T1A  818   6.445   1.125   7.358 -0.3599  0.0502 -0.2116
   68DPSM   C2A  819   6.337   1.136   6.975  0.2096 -0.0556 -0.1828
   68DPSM   C3A  820   6.212   1.297   6.574  0.2465 -0.1029 -0.1366
   68DPSM   C1B  821   5.943   0.942   7.374 -0.0655 -0.1340 -0.1776
   68DPSM   C2B  822   5.814   0.988   6.984 -0.0053  0.0214 -0.2271
   68DPSM   C3B  823   5.736   1.059   6.619 -0.0418 -0.1702 -0.0521
   68DPSM   C4B  824   5.766   1.464   6.430  0.1473  0.0555 -0.0104
   69DPSM   NC3  825   7.361   4.316   8.169  0.0541  0.1985  0.0043
   69DPSM   PO4  826   7.035   4.478   8.026  0.1224 -0.2360  0.0313
   69DPSM   AM1  827   6.809   4.468   7.507 -0.2713  0.0545  0.1769
   69DPSM   AM2  828   6.434   4.444   7.488 -0.0777  0.3451 -0.0494
   69DPSM   T1A  829   6.964   4.179   7.122 -0.1960 -0.0896  0.4208
   69DPSM   C2A  830   7.119   4.143   6.644  0.0641  0.1180 -0.3584
   69DPSM   C3A  831   7.492   4.135   6.555 -0.0552 -0.1392  0.1563
   69DPSM   C1B  832   6.444   4.166   7.162  0.1399  0.1071  0.2140
   69DPSM   C2B  833   6.657   4.106   6.739  0.0501  0.0399 -0.1363
   69DPSM   C3B  834   6.748   4.040   6.325  0.1233  0.0560  0.0284
   69DPSM   C4B  835   6.752   3.671   6.110 -0.2078  0.0222  0.0604
   70DPSM   NC3  836  -0.504   5.114   8.032  0.1486 -0.1995 -0.0281
   70DPSM   PO4  837  -0.228   5.374   7.893 -0.2871 -0.0845 -0.2918
   70DPSM   AM1  838   0.066   5.154   7.590  0.1802 -0.1227 -0.0273
   70DPSM   AM2  839   0.067   5.496   7.392  0.1655  0.0719  0.0346
   70DPSM   T1A  840   0.345   5.038   7.311  0.2964 -0.0075  0.1973
   70DPSM   C2A  841   0.437   4.913   6.891  0.1563  0.3022 -0.1383
   70DPSM   C3A  842   0.543   4.812   6.510 -0.1118  0.1320 -0.0511
   70DPSM   C1B  843   0.235   5.469   7.009  0.2738 -0.3386 -0.1773
   70DPSM   C2B  844   0.217   5.534   6.592  0.0682 -0.0327  0.0197
   70DPSM   C3B  845   0.239   5.400   6.233  0.4317 -0.1997 -0.0774
   70DPSM   C4B  846   0.171   5.392   5.959 -0.0267  0.2644  0.0980
   71DPSM   NC3  847   4.575   6.705   7.967 -0.0689 -0.1852  0.0024
   71DPSM   PO4  848   4.783   6.420   7.547 -0.1204 -0.0527 -0.0436
   71DPSM   AM1  849   4.805   6.706   7.261  0.0334 -0.1209 -0.0553
   71DPSM   AM2  850   5.178   6.734   7.234  0.0856  0.0486  0.3152
   71DPSM   T1A  851   4.895   6.833   6.879  0.1820  0.0521 -0.1131
   71DPSM   C2A  852   4.930   6.973   6.473 -0.2288  0.0001  0.0743
   71DPSM   C3A  853   4.984   6.798   6.083 -0.3833 -0.2119  0.3993
   71DPSM   C1B  854   5.278   6.518   6.811  0.2688 -0.2186  0.2322
   71DPSM   C2B  855   5.213   6.464   6.407 -0.2066 -0.2895  0.1485
   71DPSM   C3B  856   5.117   6.305   5.972  0.0736  0.1557  0.0144
   71DPSM   C4B  857   5.314   6.472   5.755  0.0873 -0.1151  0.0710
   72DPSM   NC3  858   5.186   7.464   8.346 -0.0647 -0.0963 -0.0227
   72DPSM   PO4  859   5.360   7.115   7.998 -0.1636 -0.1078  0.2958
   72DPSM   AM1  860   5.117   7.067   7.625 -0.5038  0.1715  0.2078
   72DPSM   AM2  861   4.885   7.072   7.737 -0.0962  0.3384 -0.0183
   72DPSM   T1A  862   5.074   7.202   7.210  0.0854  0.1401 -0.3828
   72DPSM   C2A  863   5.157   7.323   6.786 -0.0118  0.1203  0.0245
   72DPSM   C3A  864   5.210   7.439   6.356 -0.1140 -0.2813  0.1062
   72DPSM   C1B  865   4.628   7.190   7.425  0.0993  0.2265 -0.0552
   72DPSM   C2B  866   4.637   7.314   6.987  0.0125 -0.2502 -0.2610
   72DPSM   C3B  867   4.703   7.431   6.559 -0.0030  0.3643 -0.0007
   72DPSM   C4B  868   4.694   7.622   6.257 -0.2985 -0.0375 -0.0912
   73DPSM   NC3  869   6.794   6.735   8.313  0.1441  0.2074 -0.2796
   73DPSM   PO4  870   6.722   6.960   7.913  0.1850 -0.0893 -0.0063
   73DPSM   AM1  871   6.416   6.774   7.604 -0.1281 -0.3667 -0.0886
   73DPSM   AM2  872   6.221   6.982   7.305  0.0197 -0.0807  0.1728
   73DPSM   T1A  873   6.577   6.642   7.158 -0.0264 -0.0862  0.1705
   73DPSM   C2A  874   6.410   6.539   6.791 -0.1464  0.0007 -0.0727
   73DPSM   C3A  875   6.345   6.671   6.407  0.2687  0.0464  0.2952
   73DPSM   C1B  876   6.221   7.011   6.867 -0.1644  0.0176  0.1518
   73DPSM   C2B  877   6.077   7.124   6.487  0.1142  0.0810  0.2311
   73DPSM   C3B  878   6.022   7.245   6.080 -0.0215  0.1582 -0.3937
   73DPSM   C4B  879   5.871   7.101   5.830  0.1830  0.0739 -0.1796
   74DPSM   NC3  880   6.213  -0.199   7.807 -0.0598 -0.0409 -0.1618
   74DPSM   PO4  881   5.865  -0.290   7.654  0.1342  0.1496  0.1418
   74DPSM   AM1  882   5.549   0.025   7.532 -0.0839  0.0810  0.3855
   74DPSM   AM2  883   5.568   0.393   7.569 -0.2568  0.1771  0.1629
   74DPSM   T1A  884   5.502   0.071   7.117 -0.0700 -0.2249 -0.0213
   74DPSM   C2A  885   5.496   0.232   6.775  0.1223  0.1268  0.1434
   74DPSM   C3A  886   5.595   0.518   6.658  0.2552  0.1011 -0.0149
   74DPSM   C1B  887   5.255   0.670   7.549 -0.0382  0.4663 -0.2118
   74DPSM   C2B  888   5.053   0.882   7.297 -0.4285  0.1786  0.0124
   74DPSM   C3B  889   4.950   1.219   7.095  0.1409  0.2413 -0.1798
   74DPSM   C4B  890   4.654   1.594   7.042  0.0658  0.5143  0.2748
   75DPSM   NC3  891   7.427   6.510   7.510  0.1008 -0.1742 -0.0288
   75DPSM   PO4  892   6.953   6.740   7.513 -0.0299  0.0152 -0.0909
   75DPSM   AM1  893   7.012   6.502   7.154  0.0809 -0.2504  0.0060
   75DPSM   AM2  894   7.190   6.264   7.111  0.1938 -0.0456 -0.0826
   75DPSM   T1A  895   6.911   6.655   6.724 -0.1955 -0.0634 -0.1701
   75DPSM   C2A  896   6.842   6.683   6.334  0.3379 -0.0759 -0.1026
   75DPSM   C3A  897   7.024   6.656   5.964 -0.0307 -0.0589 -0.1655
   75DPSM   C1B  898   7.081   6.210   6.671  0.0181 -0.3838  0.1847
   75DPSM   C2B  899   6.716   6.221   6.358  0.0369 -0.0515 -0.2239
   75DPSM   C3B  900   6.600   6.430   5.962 -0.3208 -0.1122 -0.0319
   75DPSM   C4B  901   6.297   6.706   5.661  0.1776  0.2482 -0.2433
   76DPSM   NC3  902   6.537   6.430   3.320  0.0422  0.1459  0.0570
   76DPSM   PO4  903   6.207   6.188   3.539 -0.1382 -0.0358  0.1764
   76DPSM   AM1  904   6.080   6.354   3.951  0.1146 -0.3692 -0.2056
   76DPSM   AM2  905   5.864   6.512   3.992  0.0510  0.2345 -0.1710
   76DPSM   T1A  906   6.165   6.404   4.403 -0.0001  0.1567  0.0881
   76DPSM   C2A  907   6.192   6.355   4.820  0.1980  0.1812  0.0194
   76DPSM   C3A  908   6.210   6.367   5.308 -0.0854  0.0535  0.0505
   76DPSM   C1B  909   5.747   6.626   4.370 -0.0885 -0.3512  0.3830
   76DPSM   C2B  910   5.768   6.637   4.774  0.1466 -0.2589 -0.3769
   76DPSM   C3B  911   5.737   6.618   5.194 -0.3430  0.2550 -0.1187
   76DPSM   C4B  912   5.802   6.673   5.556  0.2352 -0.0357  0.0073
   77DPSM   NC3  913   6.088   4.025   3.616  0.0207  0.0882 -0.2370
   77DPSM   PO4  914   6.054   4.417   3.884  0.2274 -0.1325  0.0364
   77DPSM   AM1  915   5.837   4.074   4.088  0.1466 -0.1769  0.0665
   77DPSM   AM2  916   5.707   3.750   3.972 -0.0369  0.5867  0.0161
   77DPSM   T1A  917   5.875   4.086   4.460  0.2393  0.3974  0.2457
   77DPSM   C2A  918   5.997   4.321   4.788  0.0070 -0.1252  0.1072
   77DPSM   C3A  919   6.257   4.472   4.997 -0.0335  0.1134  0.2826
   77DPSM   C1B  920   5.799   3.618   4.407  0.0422 -0.1352 -0.1392
   77DPSM   C2B  921   5.742   3.716   4.840  0.0905 -0.0932  0.2666
   77DPSM   C3B  922   5.730   3.814   5.267  0.0852  0.0709 -0.1430
   77DPSM   C4B  923   5.443   4.033   5.476 -0.1048 -0.1758 -0.3714
   78DPSM   NC3  924   1.231   0.736   3.746 -0.1413  0.0693  0.0347
   78DPSM   PO4  925   1.676   0.591   3.662 -0.0071 -0.1876  0.1111
   78DPSM   AM1  926   1.870   0.606   4.030  0.1889  0.0279 -0.0388
   78DPSM   AM2  927   1.699   0.322   4.174  0.3680 -0.1599  0.2157
   78DPSM   T1A  928   2.120   0.753   4.447  0.1861 -0.3238  0.2484
   78DPSM   C2A  929   2.240   0.818   4.910  0.2369  0.0304  0.1913
   78DPSM   C3A  930   2.133   0.729   5.299 -0.1441  0.2314  0.0479
   78DPSM   C1B  931   1.478   0.260   4.519  0.3636 -0.1329  0.0503
   78DPSM   C2B  932   1.447   0.228   4.849  0.2254 -0.1551  0.0664
   78DPSM   C3B  933   1.434   0.073   5.266  0.1595 -0.1061  0.1600
   78DPSM   C4B  934   1.481  -0.135   5.563 -0.0382  0.1923  0.0252
   79DPSM   NC3  935  -0.137   4.488   3.710 -0.0168  0.2075 -0.2315
   79DPSM   PO4  936   0.276   4.614   3.950  0.1813  0.2558 -0.0661
   79DPSM   AM1  937   0.193   4.702   4.334 -0.1284  0.2860 -0.0352
   79DPSM   AM2  938   0.567   4.769   4.478  0.0364  0.3274  0.0553
   79DPSM   T1A  939   0.141   4.633   4.766 -0.1266  0.1988  0.1489
   79DPSM   C2A  940  -0.097   4.370   5.048  0.2581 -0.1950  0.3209
   79DPSM   C3A  941  -0.354   4.305   5.366 -0.0784  0.0244  0.0709
   79DPSM   C1B  942   0.339   5.085   4.818  0.0505  0.2165 -0.0813
   79DPSM   C2B  943   0.187   4.967   5.211 -0.3608  0.2080 -0.0695
   79DPSM   C3B  944  -0.149   4.815   5.268  0.1548  0.0597  0.2280
   79DPSM   C4B  945  -0.450   4.841   5.531 -0.1124 -0.0286  0.3587
   80DPSM   NC3  946   5.696   3.366   3.638 -0.0664  0.1452  0.4818
   80DPSM   PO4  947   5.501   3.250   4.012  0.0657 -0.0129 -0.1084
   80DPSM   AM1  948   5.618   3.061   4.367  0.2406  0.3149 -0.2923
   80DPSM   AM2  949   5.564   2.739   4.374  0.0940 -0.0299 -0.2972
   80DPSM   T1A  950   5.681   3.197   4.811 -0.1833 -0.2541  0.0591
   80DPSM   C2A  951   5.604   3.204   5.224 -0.1602  0.0382  0.0391
   80DPSM   C3A  952   5.642   3.100   5.678  0.1421  0.2005 -0.2874
   80DPSM   C1B  953   5.528   2.688   4.814  0.0565 -0.0721 -0.0310
   80DPSM   C2B  954   5.608   2.634   5.241  0.3581  0.0501 -0.0838
   80DPSM   C3B  955   5.651   2.602   5.605 -0.1794  0.1038 -0.1635
   80DPSM   C4B  956   5.530   2.718   6.013 -0.2288  0.2585 -0.2630
   81DPSM   NC3  957   3.100   1.758   4.151  0.0416 -0.3367 -0.0954
   81DPSM   PO4  958   2.774   2.011   4.333 -0.1221  0.0244 -0.1192
   81DPSM   AM1  959   2.616   2.255   4.652 -0.1015  0.0123 -0.1564
   81DPSM   AM2  960   2.387   2.355   4.631  0.1730 -0.0747  0.1681
   81DPSM   T1A  961   2.712   2.129   5.101 -0.0026 -0.0137 -0.1163
   81DPSM   C2A  962   2.720   2.211   5.562  0.2952 -0.0821  0.2511
   81DPSM   C3A  963   2.934   2.197   5.998  0.1342 -0.2163 -0.0388
   81DPSM   C1B  964   2.243   2.306   4.994 -0.1556  0.0064 -0.1172
   81DPSM   C2B  965   2.282   2.413   5.420  0.0712 -0.2516 -0.0160
   81DPSM   C3B  966   2.435   2.588   5.786  0.0627  0.1831  0.1991
   81DPSM   C4B  967   2.730   2.704   6.019 -0.1201  0.0013  0.1022
   82DPSM   NC3  968   7.953   3.909   3.471  0.0263 -0.0779 -0.1241
   82DPSM   PO4  969   7.695   4.147   3.795 -0.1182  0.2174  0.0368
   82DPSM   AM1  970   7.452   4.194   4.201 -0.2359  0.3368  0.0306
   82DPSM   AM2  971   7.155   4.081   4.070 -0.1181  0.1305 -0.1112
   82DPSM   T1A  972   7.197   4.179   4.545 -0.1271  0.1921  0.0869
   82DPSM   C2A  973   7.146   3.912   4.937  0.0701 -0.0473 -0.2245
   82DPSM   C3A  974   7.092   3.759   5.239  0.0171  0.1683 -0.0044
   82DPSM   C1B  975   6.769   4.147   4.304  0.0892  0.1603 -0.3786
   82DPSM   C2B  976   6.669   4.191   4.693  0.2260  0.0329 -0.0772
   82DPSM   C3B  977   6.650   4.080   5.081  0.2632 -0.3460  0.3140
   82DPSM   C4B  978   6.587   4.300   5.360  0.0440 -0.1496  0.1333
   83DPSM   NC3  979   7.422   1.306   3.685 -0.2797 -0.0670 -0.0370
   83DPSM   PO4  980   7.263   1.038   3.902 -0.3917 -0.1768  0.1037
   83DPSM   AM1  981   6.956   1.034   4.237 -0.0066  0.0914 -0.0715
   83DPSM   AM2  982   6.816   1.312   4.311  0.0716  0.4126  0.0484
   83DPSM   T1A  983   6.857   0.920   4.706 -0.1047  0.3698  0.0253
   83DPSM   C2A  984   6.745   0.462   4.945 -0.0557 -0.0249 -0.0978
   83DPSM   C3A  985   6.855   0.210   5.341  0.1437 -0.0222 -0.1808
   83DPSM   C1B  986   6.963   1.373   4.640 -0.2607 -0.1204  0.1588
   83DPSM   C2B  987   6.997   1.262   5.062  0.2399 -0.0339  0.3574
   83DPSM   C3B  988   6.972   0.903   5.251  0.0948 -0.0607 -0.0998
   83DPSM   C4B  989   6.886   0.700   5.572 -0.1502  0.4945 -0.1522
   84DPSM   NC3  990   1.799   3.067   4.298 -0.1552 -0.2409 -0.0406
   84DPSM   PO4  991   2.033   3.254   3.994  0.3321 -0.0704 -0.1881
   84DPSM   AM1  992   2.279   3.152   4.445  0.0695 -0.1130  0.1389
   84DPSM   AM2  993   2.469   2.845   4.574  0.1023  0.1402 -0.0007
   84DPSM   T1A  994   2.235   3.315   4.863 -0.0283  0.1026 -0.2530
   84DPSM   C2A  995   2.191   3.526   5.185 -0.0250  0.2460  0.2826
   84DPSM   C3A  996   2.284   3.577   5.553 -0.0933  0.0891 -0.1654
   84DPSM   C1B  997   2.380   2.856   5.085 -0.0320 -0.0086 -0.1433
   84DPSM   C2B  998   2.213   2.991   5.543  0.1074 -0.0266  0.1554
   84DPSM   C3B  999   2.089   2.914   5.971 -0.0916 -0.1890  0.2814
   84DPSM   C4B 1000   1.826   2.771   6.248  0.2281 -0.3298 -0.0055
   85DPSM   NC3 1001   1.526   2.889   3.975  0.0023  0.3479  0.1284
   85DPSM   PO4 1002   1.291   3.098   4.198  0.3032  0.2207 -0.2412
   85DPSM   AM1 1003   1.485   3.028   4.610 -0.0497 -0.3557  0.0922
   85DPSM   AM2 1004   1.740   3.306   4.767  0.2577 -0.1631 -0.0430
   85DPSM   T1A 1005   1.345   2.846   5.026  0.1337 -0.3580 -0.0664
   85DPSM   C2A 1006   1.142   2.754   5.340 -0.2290 -0.1463  0.2086
   85DPSM   C3A 1007   0.768   3.022   5.618 -0.0238 -0.1867 -0.2549
   85DPSM   C1B 1008   1.769   3.164   5.146 -0.1042  0.3161 -0.0008
   85DPSM   C2B 1009   1.762   3.242   5.548 -0.2220 -0.0012 -0.0275
   85DPSM   C3B 1010   1.886   3.350   5.969  0.0747  0.1109 -0.1306
   85DPSM   C4B 1011   2.024   3.239   6.374 -0.0402 -0.0186 -0.1406
   86DPSM   NC3 1012   2.575   2.444   4.163 -0.5031 -0.1341 -0.1906
   86DPSM   PO4 1013   2.953   2.746   4.047  0.0465 -0.0773 -0.1438
   86DPSM   AM1 1014   2.945   2.830   4.498  0.1934 -0.3289 -0.1699
   86DPSM   AM2 1015   3.196   2.744   4.666  0.2626 -0.2012 -0.0223
   86DPSM   T1A 1016   2.774   2.640   4.903 -0.0414 -0.0506  0.1301
   86DPSM   C2A 1017   2.845   2.703   5.225  0.1263  0.0519  0.0885
   86DPSM   C3A 1018   2.999   2.711   5.615 -0.2922  0.0574 -0.0532
   86DPSM   C1B 1019   3.241   2.973   4.961 -0.1438  0.0260 -0.2933
   86DPSM   C2B 1020   3.265   3.101   5.360  0.0616 -0.0577  0.1031
   86DPSM   C3B 1021   3.267   3.208   5.720 -0.1327  0.0031 -0.0720
   86DPSM   C4B 1022   3.005   3.137   6.049  0.1448  0.3831 -0.2173
   87DPSM   NC3 1023   6.439   1.079   3.984  0.0293 -0.0394 -0.1336
   87DPSM   PO4 1024   6.060   1.312   4.126 -0.0855  0.2863  0.2379
   87DPSM   AM1 1025   5.970   1.550   4.348  0.2123 -0.0772 -0.2602
   87DPSM   AM2 1026   6.160   1.802   4.477 -0.0795 -0.2739 -0.0799
   87DPSM   T1A 1027   5.683   1.598   4.671  0.0201 -0.2944 -0.0066
   87DPSM   C2A 1028   5.668   1.695   5.126  0.2834  0.0225  0.0598
   87DPSM   C3A 1029   5.847   1.514   5.499 -0.2096 -0.3981 -0.0691
   87DPSM   C1B 1030   6.163   1.765   4.918  0.1059  0.0167 -0.0115
   87DPSM   C2B 1031   6.346   1.789   5.353 -0.0419 -0.0733 -0.0483
   87DPSM   C3B 1032   6.448   1.585   5.748  0.0595  0.3151 -0.0413
   87DPSM   C4B 1033   6.260   1.501   6.154 -0.3623 -0.0305 -0.0337
   88DPSM   NC3 1034   3.093   6.891   3.089  0.1244 -0.3180  0.1535
   88DPSM   PO4 1035   2.825   6.945   3.437  0.1488 -0.4250 -0.0604
   88DPSM   AM1 1036   3.022   6.841   3.876  0.0847  0.0079 -0.0997
   88DPSM   AM2 1037   2.978   7.092   4.021 -0.0773 -0.0146 -0.0115
   88DPSM   T1A 1038   3.301   6.668   4.262 -0.0493  0.0783 -0.3217
   88DPSM   C2A 1039   3.100   6.629   4.602 -0.2126  0.2243 -0.1788
   88DPSM   C3A 1040   2.932   6.648   4.956  0.0813  0.1595 -0.2427
   88DPSM   C1B 1041   2.897   7.211   4.465 -0.0285  0.0559 -0.3579
   88DPSM   C2B 1042   2.730   7.182   4.902 -0.0411  0.1104 -0.1067
   88DPSM   C3B 1043   2.389   7.181   5.191 -0.2132 -0.2329 -0.1072
   88DPSM   C4B 1044   1.983   7.246   5.232 -0.0637  0.2373 -0.0692
   89PNSM   NC3 1045  -0.218   7.191   7.682  0.0914  0.1388 -0.0169
   89PNSM   PO4 1046   0.062   6.999   7.428  0.1411  0.1753 -0.1299
   89PNSM   AM1 1047   0.277   6.948   7.080 -0.2556 -0.0798 -0.0059
   89PNSM   AM2 1048   0.604   7.114   7.131 -0.1911  0.0085 -0.0165
   89PNSM   T1A 1049   0.306   6.982   6.562  0.2227 -0.0048  0.1725
   89PNSM   C2A 1050   0.238   7.251   6.268 -0.3090 -0.0580  0.1084
   89PNSM   C3A 1051   0.146   7.509   5.956  0.2574  0.0345  0.2173
   89PNSM   C1B 1052   0.788   7.108   6.745  0.1383  0.2024  0.0937
   89PNSM   C2B 1053   0.708   6.991   6.387  0.2987 -0.0301 -0.0718
   89PNSM   C3B 1054   0.574   6.758   5.997  0.1439 -0.0590  0.0767
   89PNSM   D4B 1055   0.232   6.871   5.847 -0.0360 -0.4003 -0.0719
   89PNSM   C5B 1056   0.073   7.073   5.559  0.2392 -0.0162 -0.2061
   89PNSM   C6B 1057  -0.043   7.438   5.280 -0.0578 -0.1155 -0.2544
   90PNSM   NC3 1058   3.994   6.271   8.254 -0.1734 -0.1714  0.4170
   90PNSM   PO4 1059   3.740   6.395   7.931 -0.0679 -0.4068  0.1160
   90PNSM   AM1 1060   3.837   6.498   7.489 -0.1027 -0.1464  0.1042
   90PNSM   AM2 1061   3.822   6.373   7.325  0.3158 -0.1085  0.0856
   90PNSM   T1A 1062   3.898   6.867   7.294 -0.0299  0.0798 -0.2164
   90PNSM   C2A 1063   3.776   7.069   6.825 -0.2270 -0.0014  0.3406
   90PNSM   C3A 1064   3.699   7.266   6.413  0.2242  0.0182 -0.1834
   90PNSM   C1B 1065   3.795   6.483   6.935 -0.0355  0.1547  0.1909
   90PNSM   C2B 1066   3.862   6.576   6.518  0.1842 -0.0199 -0.0457
   90PNSM   C3B 1067   4.096   6.656   6.239 -0.0691 -0.2362  0.0435
   90PNSM   D4B 1068   4.219   6.528   5.815  0.3351  0.1063 -0.1235
   90PNSM   C5B 1069   4.429   6.713   5.394  0.1658  0.1328 -0.3331
   90PNSM   C6B 1070   4.295   6.908   4.939  0.2153  0.0558 -0.1147
   91PNSM   NC3 1071   3.675   5.980   7.735 -0.0262  0.1273  0.0106
   91PNSM   PO4 1072   3.955   5.845   8.014 -0.3526  0.0988  0.0748
   91PNSM   AM1 1073   4.160   5.919   7.471  0.1975  0.2174  0.1442
   91PNSM   AM2 1074   4.276   5.733   7.258 -0.2774 -0.0958 -0.1857
   91PNSM   T1A 1075   4.065   6.065   6.992  0.3419  0.2018  0.0744
   91PNSM   C2A 1076   4.093   6.167   6.653 -0.1756  0.2063 -0.3265
   91PNSM   C3A 1077   4.137   6.198   6.262  0.2219 -0.1133  0.0843
   91PNSM   C1B 1078   4.027   5.606   6.857  0.2284 -0.0421 -0.1574
   91PNSM   C2B 1079   3.971   5.308   6.556 -0.0500  0.0485 -0.0050
   91PNSM   C3B 1080   4.021   5.124   6.169  0.0402  0.0260 -0.0254
   91PNSM   D4B 1081   3.651   5.132   5.827 -0.1916  0.3547  0.3096
   91PNSM   C5B 1082   3.428   5.009   5.548  0.1609 -0.1353 -0.1569
   91PNSM   C6B 1083   3.212   4.933   5.216  0.3259 -0.2560 -0.1123
   92PNSM   NC3 1084   2.789   6.285   7.537 -0.2050  0.3533  0.2449
   92PNSM   PO4 1085   3.115   6.018   7.746 -0.1045  0.2388 -0.3978
   92PNSM   AM1 1086   3.324   6.308   7.496 -0.1263  0.0536  0.0810
   92PNSM   AM2 1087   3.358   6.635   7.641 -0.0535  0.1627 -0.3157
   92PNSM   T1A 1088   3.243   6.424   7.002  0.1173 -0.0822  0.1532
   92PNSM   C2A 1089   3.172   6.383   6.613 -0.0756 -0.1499 -0.0327
   92PNSM   C3A 1090   3.188   6.376   6.135  0.0722 -0.0922  0.2102
   92PNSM   C1B 1091   3.428   6.927   7.208 -0.0373  0.1875 -0.1718
   92PNSM   C2B 1092   3.288   7.317   6.960  0.0835  0.0433  0.0183
   92PNSM   C3B 1093   3.266   7.673   6.651 -0.3596 -0.0877 -0.2413
   92PNSM   D4B 1094   3.343   7.589   6.203 -0.2704 -0.2180  0.0919
   92PNSM   C5B 1095   3.166   7.252   6.117  0.0847 -0.0489  0.0473
   92PNSM   C6B 1096   2.878   6.927   5.885 -0.1073  0.1242 -0.1344
   93PNSM   NC3 1097   2.092  -0.546   8.017 -0.0677 -0.0474  0.0378
   93PNSM   PO4 1098   2.326  -0.245   8.141 -0.0167  0.1817 -0.0003
   93PNSM   AM1 1099   2.530   0.062   7.955  0.0190 -0.0966 -0.2074
   93PNSM   AM2 1100   2.450   0.012   7.570  0.0221 -0.4529 -0.1778
   93PNSM   T1A 1101   2.476   0.498   7.779  0.0758  0.1687 -0.0430
   93PNSM   C2A 1102   2.452   0.760   7.555  0.1837  0.0131  0.0999
   93PNSM   C3A 1103   2.669   1.034   7.233 -0.2185  0.0639 -0.4969
   93PNSM   C1B 1104   2.431   0.310   7.296  0.0835 -0.0208 -0.1139
   93PNSM   C2B 1105   2.485   0.694   6.943  0.5145 -0.2047  0.1101
   93PNSM   C3B 1106   2.523   1.048   6.776 -0.2714  0.1262 -0.1656
   93PNSM   D4B 1107   2.685   1.283   6.357  0.0008 -0.1744 -0.0221
   93PNSM   C5B 1108   2.610   1.183   5.900  0.1144 -0.0497 -0.2016
   93PNSM   C6B 1109   2.275   0.915   5.720  0.4044  0.0529  0.1078
   94PNSM   NC3 1110   5.356   4.815   8.392 -0.0410  0.1956 -0.0742
   94PNSM   PO4 1111   5.067   4.566   8.105 -0.0650 -0.0674  0.2880
   94PNSM   AM1 1112   5.137   4.623   7.613 -0.0473 -0.2857 -0.0106
   94PNSM   AM2 1113   4.940   4.409   7.447 -0.2541 -0.2725 -0.3315
   94PNSM   T1A 1114   5.250   4.825   7.206 -0.0971 -0.1192 -0.0783
   94PNSM   C2A 1115   5.247   4.816   6.798 -0.5446 -0.0367  0.0644
   94PNSM   C3A 1116   5.274   4.733   6.378 -0.2476  0.0359 -0.3925
   94PNSM   C1B 1117   4.951   4.421   6.995 -0.3503  0.0331 -0.2276
   94PNSM   C2B 1118   4.741   4.184   6.641  0.0564  0.0010 -0.1206
   94PNSM   C3B 1119   4.480   4.069   6.310  0.1042  0.2053 -0.3497
   94PNSM   D4B 1120   4.064   4.156   6.082  0.0733 -0.0588 -0.4232
   94PNSM   C5B 1121   3.761   4.479   6.277  0.0925  0.0674  0.1516
   94PNSM   C6B 1122   3.632   4.954   6.459 -0.1469  0.2155 -0.4461
   95PNSM   NC3 1123   0.395   4.974   8.262 -0.1166 -0.4819 -0.1154
   95PNSM   PO4 1124   0.375   4.742   7.867 -0.0507 -0.0176 -0.2495
   95PNSM   AM1 1125   0.600   4.428   7.532 -0.4439  0.2654 -0.0631
   95PNSM   AM2 1126   0.675   4.591   7.261 -0.2347 -0.0409  0.0817
   95PNSM   T1A 1127   0.641   4.056   7.231  0.0382 -0.0235 -0.2223
   95PNSM   C2A 1128   0.446   3.644   7.115 -0.0388  0.3026 -0.1801
   95PNSM   C3A 1129   0.405   3.491   6.706  0.3181 -0.1054  0.2871
   95PNSM   C1B 1130   0.506   4.435   6.853  0.3562  0.0612 -0.0306
   95PNSM   C2B 1131   0.557   4.312   6.450 -0.0271  0.2080 -0.0941
   95PNSM   C3B 1132   0.713   3.956   6.294  0.0934  0.1675 -0.1998
   95PNSM   D4B 1133   0.567   3.457   6.259  0.1233 -0.0827 -0.2260
   95PNSM   C5B 1134   0.167   3.366   6.206 -0.2979  0.2492 -0.1419
   95PNSM   C6B 1135  -0.252   3.226   6.238 -0.0582  0.0864 -0.0183
   96PNSM   NC3 1136   3.064   4.792   7.379 -0.0979  0.3717 -0.3336
   96PNSM   PO4 1137   2.707   4.682   7.624  0.2238 -0.0338  0.1776
   96PNSM   AM1 1138   2.721   4.462   7.183 -0.0583  0.0417 -0.0390
   96PNSM   AM2 1139   2.569   4.207   7.253 -0.0086  0.0539  0.3947
   96PNSM   T1A 1140   2.390   4.367   6.809 -0.0701 -0.2272  0.3887
   96PNSM   C2A 1141   2.216   4.320   6.380 -0.0216 -0.0431 -0.1132
   96PNSM   C3A 1142   2.205   4.604   5.966  0.3417  0.0580 -0.0094
   96PNSM   C1B 1143   2.485   3.826   7.095  0.0020  0.1137  0.0831
   96PNSM   C2B 1144   2.667   3.522   7.134  0.1253  0.1396 -0.0343
   96PNSM   C3B 1145   2.791   3.168   6.892  0.0712 -0.1121  0.0080
   96PNSM   D4B 1146   2.880   2.941   6.494 -0.3086 -0.0313 -0.2381
   96PNSM   C5B 1147   3.303   2.976   6.453 -0.1435 -0.0031 -0.3831
   96PNSM   C6B 1148   3.659   2.964   6.620 -0.0907  0.1947 -0.0828
   97PNSM   NC3 1149   5.962   3.781   7.917 -0.0805  0.3043 -0.0833
   97PNSM   PO4 1150   6.426   3.801   7.877 -0.3323  0.0457  0.1178
   97PNSM   AM1 1151   6.284   3.384   7.685 -0.0145 -0.3605  0.1427
   97PNSM   AM2 1152   6.440   3.414   7.469  0.1356  0.0324 -0.4309
   97PNSM   T1A 1153   6.141   3.054   7.433  0.0905 -0.2498 -0.3831
   97PNSM   C2A 1154   6.015   2.699   7.113  0.0925 -0.1865 -0.3544
   97PNSM   C3A 1155   5.859   2.287   6.905  0.3197  0.1059 -0.0213
   97PNSM   C1B 1156   6.256   3.602   7.181  0.0348 -0.0833 -0.1769
   97PNSM   C2B 1157   6.228   3.850   6.818 -0.1348  0.1058  0.0379
   97PNSM   C3B 1158   6.315   3.849   6.413  0.0524 -0.0746  0.0611
   97PNSM   D4B 1159   6.201   3.579   6.128  0.2258  0.2201 -0.2682
   97PNSM   C5B 1160   5.790   3.284   6.208  0.0521 -0.0673 -0.2241
   97PNSM   C6B 1161   5.480   3.189   6.384  0.1455 -0.1497 -0.1273
   98PNSM   NC3 1162   1.088   2.189   4.013  0.0651  0.1994  0.1352
   98PNSM   PO4 1163   1.345   2.443   3.879 -0.1117  0.1458  0.0199
   98PNSM   AM1 1164   1.345   2.494   4.285  0.0244 -0.0126  0.2039
   98PNSM   AM2 1165   1.621   2.589   4.373  0.2762 -0.2208 -0.1797
   98PNSM   T1A 1166   1.077   2.658   4.676 -0.0515 -0.0502  0.1941
   98PNSM   C2A 1167   0.698   2.637   5.023 -0.1101 -0.1087 -0.4804
   98PNSM   C3A 1168   0.534   2.634   5.360  0.0163  0.1171 -0.0263
   98PNSM   C1B 1169   1.522   2.318   4.742  0.2475 -0.0552  0.3089
   98PNSM   C2B 1170   1.281   2.349   5.082 -0.2042 -0.1359  0.0691
   98PNSM   C3B 1171   1.223   2.287   5.508 -0.0621 -0.0718 -0.0592
   98PNSM   D4B 1172   1.464   2.267   5.891  0.2353  0.0354  0.1820
   98PNSM   C5B 1173   1.886   2.367   6.016  0.1253 -0.1196 -0.0531
   98PNSM   C6B 1174   2.229   2.338   6.285  0.0014  0.2225  0.2746
   99PNSM   NC3 1175   0.104   5.681   3.593 -0.4957  0.2181 -0.0246
   99PNSM   PO4 1176   0.529   5.830   3.763  0.0323  0.0035  0.2509
   99PNSM   AM1 1177   0.695   5.871   4.134  0.0214 -0.1094  0.4390
   99PNSM   AM2 1178   0.840   5.623   4.209  0.0644  0.0040  0.0111
   99PNSM   T1A 1179   0.903   6.158   4.374 -0.1706 -0.0944  0.0288
   99PNSM   C2A 1180   1.172   6.160   4.700  0.0152  0.1846 -0.1636
   99PNSM   C3A 1181   1.289   6.048   4.993  0.1154  0.2605 -0.0433
   99PNSM   C1B 1182   1.086   5.597   4.553  0.1777 -0.2535 -0.0229
   99PNSM   C2B 1183   1.091   5.543   5.104 -0.0255 -0.0572 -0.0324
   99PNSM   C3B 1184   1.014   5.485   5.464  0.1855  0.1265  0.1087
   99PNSM   D4B 1185   1.263   5.816   5.666 -0.2421 -0.0575  0.1620
   99PNSM   C5B 1186   1.229   6.192   5.708  0.0961 -0.0862 -0.4087
   99PNSM   C6B 1187   0.897   6.432   5.734 -0.0056  0.1269 -0.0499
  100PNSM   NC3 1188   2.496   3.481   3.708  0.3172 -0.1910  0.2883
  100PNSM   PO4 1189   2.436   3.580   4.096  0.0542  0.0027  0.0011
  100PNSM   AM1 1190   2.580   3.651   4.507 -0.1876 -0.0247  0.0922
  100PNSM   AM2 1191   2.917   3.638   4.441  0.0869 -0.4252 -0.3584
  100PNSM   T1A 1192   2.624   3.715   4.950 -0.0332 -0.1485 -0.0046
  100PNSM   C2A 1193   2.649   3.765   5.308 -0.1123 -0.1747 -0.0617
  100PNSM   C3A 1194   2.787   3.889   5.669 -0.2718  0.1440  0.0163
  100PNSM   C1B 1195   3.026   3.933   4.702  0.1655 -0.0339 -0.1175
  100PNSM   C2B 1196   3.300   3.962   5.066 -0.0570  0.1245 -0.4939
  100PNSM   C3B 1197   3.570   3.955   5.430  0.1996  0.0989 -0.2091
  100PNSM   D4B 1198   3.652   4.183   5.787  0.0486  0.2991  0.0081
  100PNSM   C5B 1199   3.568   3.921   6.182 -0.0266  0.0754 -0.2666
  100PNSM   C6B 1200   3.325   3.821   6.559  0.0050 -0.2771 -0.0306
  101PNSM   NC3 1201   2.314   1.523   3.547 -0.2305 -0.0293 -0.0402
  101PNSM   PO4 1202   2.053   1.382   3.893 -0.0749 -0.0497 -0.0912
  101PNSM   AM1 1203   2.301   1.381   4.312  0.0776  0.3464  0.2667
  101PNSM   AM2 1204   2.662   1.485   4.280  0.3275 -0.1238 -0.2072
  101PNSM   T1A 1205   2.091   1.343   4.777 -0.0572 -0.1252  0.2987
  101PNSM   C2A 1206   2.043   1.313   5.208 -0.1523 -0.2033  0.0776
  101PNSM   C3A 1207   1.812   1.060   5.490  0.0080 -0.2028  0.4024
  101PNSM   C1B 1208   2.613   1.341   4.715  0.0016 -0.3187  0.2665
  101PNSM   C2B 1209   2.614   1.143   5.029 -0.0563 -0.0399 -0.1297
  101PNSM   C3B 1210   2.486   1.230   5.410 -0.1273 -0.1662  0.2540
  101PNSM   D4B 1211   2.081   1.371   5.749 -0.2906 -0.1126  0.1161
  101PNSM   C5B 1212   1.771   1.592   5.543  0.0150 -0.1837  0.2313
  101PNSM   C6B 1213   1.466   1.830   5.528  0.1443 -0.1442  0.0311
  102PNSM   NC3 1214   1.282   3.774   4.004  0.1394 -0.0775  0.0938
  102PNSM   PO4 1215   0.906   3.819   3.862  0.0645  0.2461 -0.0941
  102PNSM   AM1 1216   0.857   4.053   4.262  0.1938  0.0707  0.0519
  102PNSM   AM2 1217   0.633   4.269   4.216  0.0635  0.0616 -0.0934
  102PNSM   T1A 1218   0.723   3.933   4.674  0.0051 -0.0658 -0.0014
  102PNSM   C2A 1219   0.767   3.955   5.100  0.1686  0.1633 -0.3280
  102PNSM   C3A 1220   0.928   4.166   5.465  0.0470 -0.0645  0.0645
  102PNSM   C1B 1221   0.388   4.254   4.548 -0.2501 -0.3848 -0.1667
  102PNSM   C2B 1222   0.303   4.105   4.968  0.1607 -0.1375  0.0864
  102PNSM   C3B 1223   0.168   3.966   5.398  0.2705 -0.2168 -0.2262
  102PNSM   D4B 1224  -0.108   4.048   5.749 -0.0868 -0.0967  0.0522
  102PNSM   C5B 1225  -0.582   3.983   5.719 -0.1079 -0.0138 -0.0196
  102PNSM   C6B 1226  -0.749   3.770   5.504  0.1539 -0.0811 -0.1891
  103PNSM   NC3 1227   5.076   4.594   3.729  0.0528  0.0173 -0.1975
  103PNSM   PO4 1228   5.170   4.273   3.507 -0.2479 -0.2005  0.1598
  103PNSM   AM1 1229   5.237   4.220   3.964 -0.3168 -0.4452  0.1365
  103PNSM   AM2 1230   4.909   4.278   4.201 -0.0317 -0.0438 -0.3134
  103PNSM   T1A 1231   5.458   4.466   4.386 -0.2919  0.1665  0.0571
  103PNSM   C2A 1232   5.583   4.723   4.781  0.3456 -0.1772 -0.0862
  103PNSM   C3A 1233   5.499   4.908   5.323 -0.1188 -0.3743 -0.3003
  103PNSM   C1B 1234   4.835   4.492   4.519  0.1099 -0.0514  0.1071
  103PNSM   C2B 1235   5.081   4.633   4.842  0.0993  0.0082 -0.0229
  103PNSM   C3B 1236   4.981   4.920   5.270 -0.5837  0.1288  0.1568
  103PNSM   D4B 1237   5.013   5.270   5.622  0.4946 -0.0268  0.1182
  103PNSM   C5B 1238   5.430   5.344   5.644 -0.1039 -0.0224 -0.4983
  103PNSM   C6B 1239   5.762   5.374   5.338  0.0210  0.1473 -0.0654
  104PNSM   NC3 1240   2.157   4.718   4.121 -0.0653 -0.3407  0.2065
  104PNSM   PO4 1241   2.433   4.546   4.259 -0.2002  0.0123  0.3024
  104PNSM   AM1 1242   2.618   4.884   4.452 -0.1244 -0.1383  0.1602
  104PNSM   AM2 1243   2.367   5.080   4.504  0.1211  0.1554 -0.0792
  104PNSM   T1A 1244   2.858   4.806   4.870 -0.0692  0.0425 -0.0367
  104PNSM   C2A 1245   2.690   4.779   5.262  0.1671  0.4040 -0.1118
  104PNSM   C3A 1246   2.858   4.727   5.666 -0.3388  0.3429 -0.1326
  104PNSM   C1B 1247   2.362   5.071   4.946  0.0404 -0.2662  0.0859
  104PNSM   C2B 1248   2.412   5.169   5.348 -0.1249 -0.2872 -0.0335
  104PNSM   C3B 1249   2.398   4.959   5.660  0.4212  0.2061 -0.3455
  104PNSM   D4B 1250   1.873   4.954   5.839 -0.1170 -0.1509  0.0339
  104PNSM   C5B 1251   1.663   5.114   6.231 -0.2525 -0.0611  0.2091
  104PNSM   C6B 1252   1.744   4.773   6.617  0.0532  0.2837  0.2801
  105PNSM   NC3 1253   3.722   7.500   3.988  0.2079  0.0640  0.2016
  105PNSM   PO4 1254   3.346   7.361   3.956  0.1639 -0.3541 -0.1732
  105PNSM   AM1 1255   3.435   7.219   4.352 -0.1780 -0.0553 -0.0093
  105PNSM   AM2 1256   3.303   7.570   4.408  0.2127  0.2267 -0.1544
  105PNSM   T1A 1257   3.333   7.044   4.861 -0.0935 -0.0441  0.0724
  105PNSM   C2A 1258   3.232   6.876   5.316  0.0234  0.1090  0.2938
  105PNSM   C3A 1259   2.759   6.890   5.359  0.0573 -0.2116  0.0431
  105PNSM   C1B 1260   3.095   7.552   4.801  0.0517  0.3884 -0.1379
  105PNSM   C2B 1261   2.976   7.348   5.281  0.0918  0.2493  0.1612
  105PNSM   C3B 1262   3.178   7.354   5.597  0.4454  0.0873  0.0634
  105PNSM   D4B 1263   3.393   6.942   5.816  0.1981 -0.0684 -0.0795
  105PNSM   C5B 1264   3.384   6.836   6.285  0.3324  0.0640 -0.0895
  105PNSM   C6B 1265   3.388   6.805   6.708 -0.2388  0.0494 -0.0187
  106PNSM   NC3 1266   4.958   3.799   3.412  0.1331  0.1221  0.1230
  106PNSM   PO4 1267   5.284   3.752   3.680  0.1844  0.1752  0.0352
  106PNSM   AM1 1268   5.236   3.676   4.207 -0.0209 -0.2233  0.0530
  106PNSM   AM2 1269   5.090   3.472   4.306 -0.2061 -0.0030 -0.2479
  106PNSM   T1A 1270   5.391   3.972   4.450 -0.1474 -0.1303 -0.0866
  106PNSM   C2A 1271   5.500   4.156   4.842 -0.1091 -0.0617 -0.1523
  106PNSM   C3A 1272   5.665   4.417   5.171 -0.0782  0.1187  0.0196
  106PNSM   C1B 1273   5.320   3.509   4.717 -0.2652 -0.0093  0.3704
  106PNSM   C2B 1274   5.323   3.572   5.114 -0.1111 -0.2020  0.0246
  106PNSM   C3B 1275   5.396   3.471   5.578 -0.0106  0.4861  0.2839
  106PNSM   D4B 1276   5.305   3.472   6.026 -0.4446 -0.1399 -0.1212
  106PNSM   C5B 1277   5.486   3.723   6.349 -0.1569 -0.1350 -0.1986
  106PNSM   C6B 1278   5.437   3.626   6.844  0.1105  0.2123  0.3275
  107PLSM   NC3 1279   5.118   3.665   8.013  0.1888 -0.0720  0.0890
  107PLSM   PO4 1280   5.468   3.648   7.873  0.0460 -0.0298  0.2181
  107PLSM   AM1 1281   5.354   3.326   7.680 -0.1247  0.0118 -0.0101
  107PLSM   AM2 1282   5.261   3.107   7.755 -0.1540  0.0573  0.0990
  107PLSM   T1A 1283   5.223   3.235   7.238  0.0897  0.2625  0.0561
  107PLSM   C2A 1284   5.134   2.997   6.784 -0.0441 -0.0948  0.1724
  107PLSM   C3A 1285   5.163   2.767   6.469  0.1169  0.0369  0.0374
  107PLSM   C1B 1286   4.944   2.940   7.528  0.0352 -0.2893  0.0024
  107PLSM   C2B 1287   4.781   2.709   7.233 -0.0933 -0.1603 -0.1524
  107PLSM   C3B 1288   4.701   2.555   6.790  0.3050  0.1200  0.1496
  107PLSM   C4B 1289   4.461   2.231   6.505  0.1817 -0.0066 -0.3357
  107PLSM   C5B 1290   4.146   2.424   6.231 -0.0293 -0.2073 -0.0632
  107PLSM   C6B 1291   3.745   2.568   6.248 -0.1466 -0.0608  0.1730
  108PLSM   NC3 1292   5.157   5.933   7.566 -0.0350 -0.1915 -0.1783
  108PLSM   PO4 1293   5.522   5.794   7.613 -0.1131  0.2060 -0.0012
  108PLSM   AM1 1294   5.406   5.477   7.286  0.0819  0.2015  0.1401
  108PLSM   AM2 1295   5.032   5.595   7.261  0.1735 -0.2357  0.2198
  108PLSM   T1A 1296   5.547   5.275   6.988  0.3585  0.0209  0.1231
  108PLSM   C2A 1297   5.545   5.156   6.588 -0.4091  0.0837 -0.0085
  108PLSM   C3A 1298   5.681   5.239   6.207 -0.2000  0.0547  0.2219
  108PLSM   C1B 1299   5.255   5.613   6.795  0.1527  0.3282  0.0534
  108PLSM   C2B 1300   5.378   5.579   6.349 -0.2040 -0.2938 -0.0174
  108PLSM   C3B 1301   5.458   5.776   5.973 -0.0179  0.0633 -0.0121
  108PLSM   C4B 1302   5.809   5.624   5.789 -0.0810  0.2182 -0.1803
  108PLSM   C5B 1303   6.159   5.327   5.830  0.1458 -0.1170 -0.0211
  108PLSM   C6B 1304   6.531   5.340   6.159 -0.1386  0.0570 -0.3435
  109PLSM   NC3 1305   1.789   2.421   8.651 -0.1759  0.0997  0.0112
  109PLSM   PO4 1306   1.920   2.021   8.805  0.0698 -0.0755 -0.1437
  109PLSM   AM1 1307   2.045   1.880   8.430  0.0830  0.1023 -0.0901
  109PLSM   AM2 1308   2.243   1.694   8.589 -0.1794 -0.0448  0.0460
  109PLSM   T1A 1309   2.244   2.154   8.158  0.0191 -0.2864  0.0316
  109PLSM   C2A 1310   2.523   2.328   7.878  0.0087  0.2268  0.0473
  109PLSM   C3A 1311   2.592   2.495   7.532  0.0167 -0.0102 -0.0420
  109PLSM   C1B 1312   2.572   1.869   8.414 -0.1788 -0.0380  0.3585
  109PLSM   C2B 1313   2.922   1.968   8.195 -0.0683 -0.2214 -0.1903
  109PLSM   C3B 1314   3.302   2.063   8.068 -0.1597  0.0967  0.0090
  109PLSM   C4B 1315   3.592   1.820   8.176  0.0787  0.1206 -0.2784
  109PLSM   C5B 1316   3.825   1.809   7.934  0.1029 -0.0902  0.0339
  109PLSM   C6B 1317   4.164   2.006   7.813  0.0915 -0.3457  0.1173
  110PLSM   NC3 1318   4.378   0.531   8.290 -0.2275 -0.0483 -0.2200
  110PLSM   PO4 1319   4.681   0.133   8.237  0.1379  0.2028 -0.0538
  110PLSM   AM1 1320   4.458   0.064   7.867  0.0416  0.0458  0.1160
  110PLSM   AM2 1321   4.357  -0.267   7.876 -0.1841  0.3567 -0.0652
  110PLSM   T1A 1322   4.415   0.223   7.459 -0.0830 -0.1003 -0.3788
  110PLSM   C2A 1323   4.260   0.296   7.134 -0.2118 -0.2280  0.0665
  110PLSM   C3A 1324   4.065   0.622   6.928 -0.1454 -0.0058  0.1140
  110PLSM   C1B 1325   4.149  -0.195   7.531  0.1656  0.2573  0.0089
  110PLSM   C2B 1326   4.132  -0.129   7.160  0.0922 -0.1027 -0.2309
  110PLSM   C3B 1327   4.194  -0.086   6.708 -0.0412  0.0534  0.3960
  110PLSM   C4B 1328   4.258   0.246   6.522 -0.1213  0.0272 -0.3091
  110PLSM   C5B 1329   4.512   0.526   6.676  0.1487 -0.2113 -0.1568
  110PLSM   C6B 1330   4.711   0.851   6.813  0.2576  0.0078  0.1720
  111PLSM   NC3 1331   1.607   1.489   8.166 -0.3097 -0.1441  0.2309
  111PLSM   PO4 1332   1.162   1.561   8.164  0.1740  0.1234 -0.2314
  111PLSM   AM1 1333   1.352   1.796   7.834 -0.2855  0.1499 -0.1661
  111PLSM   AM2 1334   1.353   2.099   7.981 -0.3999  0.0023 -0.0895
  111PLSM   T1A 1335   1.487   1.761   7.547 -0.5513  0.1196  0.0587
  111PLSM   C2A 1336   1.566   1.761   7.155  0.0519 -0.1831  0.2718
  111PLSM   C3A 1337   1.782   1.771   6.825  0.1088  0.0542  0.0647
  111PLSM   C1B 1338   1.392   2.273   7.622  0.0614  0.3935 -0.0443
  111PLSM   C2B 1339   1.510   2.239   7.176  0.2336 -0.1590 -0.0241
  111PLSM   C3B 1340   1.462   2.178   6.734 -0.0336 -0.2271 -0.0135
  111PLSM   C4B 1341   1.468   2.456   6.434 -0.0122  0.2493  0.0203
  111PLSM   C5B 1342   1.150   2.565   6.126 -0.1904  0.1722  0.0009
  111PLSM   C6B 1343   0.882   2.526   5.732 -0.2363 -0.4287 -0.2432
  112PLSM   NC3 1344   1.539   0.395   8.441 -0.0161  0.0792  0.0619
  112PLSM   PO4 1345   1.757   0.594   8.101  0.2694  0.2871 -0.5152
  112PLSM   AM1 1346   1.865   1.034   7.918  0.1154  0.1260  0.1108
  112PLSM   AM2 1347   2.142   1.013   7.870  0.0271  0.2030  0.3046
  112PLSM   T1A 1348   1.863   1.459   7.692 -0.3114  0.0035 -0.3600
  112PLSM   C2A 1349   2.022   1.638   7.324  0.0791  0.4485  0.0184
  112PLSM   C3A 1350   2.230   1.827   7.050 -0.0254  0.0136 -0.0430
  112PLSM   C1B 1351   2.295   1.281   7.526 -0.1319 -0.0209 -0.1675
  112PLSM   C2B 1352   2.484   1.481   7.208 -0.3483 -0.1327  0.0190
  112PLSM   C3B 1353   2.726   1.600   6.828  0.0118  0.3409 -0.1752
  112PLSM   C4B 1354   3.032   1.607   6.609  0.0393 -0.0260 -0.1494
  112PLSM   C5B 1355   3.257   1.885   6.244 -0.1160 -0.0194 -0.1961
  112PLSM   C6B 1356   3.506   2.125   6.261  0.2945 -0.0099 -0.0991
  113PLSM   NC3 1357   0.291   3.907   8.858 -0.1220 -0.0409  0.1309
  113PLSM   PO4 1358   0.228   3.920   8.385 -0.0165 -0.0607 -0.2156
  113PLSM   AM1 1359   0.113   3.818   7.865  0.0252 -0.2851 -0.2770
  113PLSM   AM2 1360  -0.028   3.561   7.722  0.0250 -0.0456 -0.1854
  113PLSM   T1A 1361   0.208   4.001   7.481  0.1479  0.1004 -0.4846
  113PLSM   C2A 1362   0.221   4.058   7.038  0.0815 -0.2349 -0.0548
  113PLSM   C3A 1363   0.548   3.944   6.766  0.2191  0.0042 -0.1390
  113PLSM   C1B 1364  -0.178   3.676   7.292  0.0752 -0.3204 -0.0072
  113PLSM   C2B 1365  -0.017   3.722   6.822  0.1558  0.1635  0.2650
  113PLSM   C3B 1366  -0.141   3.685   6.555 -0.1849 -0.1099 -0.3282
  113PLSM   C4B 1367  -0.120   3.832   6.227 -0.0158 -0.0483  0.3112
  113PLSM   C5B 1368   0.263   4.004   6.081 -0.0461  0.1631 -0.0950
  113PLSM   C6B 1369   0.534   4.042   5.782 -0.1568 -0.2151 -0.1966
  114PLSM   NC3 1370   3.782   5.393   7.983  0.1042 -0.0320  0.1266
  114PLSM   PO4 1371   4.113   5.065   7.701  0.1341 -0.2986 -0.1101
  114PLSM   AM1 1372   4.324   5.141   7.326 -0.0992 -0.0767  0.0446
  114PLSM   AM2 1373   4.636   5.338   7.356 -0.0314  0.2382  0.0484
  114PLSM   T1A 1374   4.391   5.277   6.824  0.4119 -0.4057 -0.1555
  114PLSM   C2A 1375   4.442   5.199   6.370 -0.2438 -0.0917 -0.2707
  114PLSM   C3A 1376   4.594   5.285   5.999 -0.2947  0.2051  0.0564
  114PLSM   C1B 1377   4.951   5.255   6.915 -0.3737  0.0762 -0.1075
  114PLSM   C2B 1378   4.975   5.294   6.514 -0.2142 -0.3322  0.1841
  114PLSM   C3B 1379   5.119   5.133   6.107 -0.1540  0.0703 -0.0243
  114PLSM   C4B 1380   5.473   4.855   5.920  0.2231  0.2014  0.0685
  114PLSM   C5B 1381   5.803   4.857   5.796  0.1192 -0.0595  0.0275
  114PLSM   C6B 1382   6.042   4.766   5.326  0.0107 -0.1042 -0.0170
  115PLSM   NC3 1383   6.007   2.618   4.089  0.1597  0.0393  0.0935
  115PLSM   PO4 1384   6.375   2.685   4.132  0.2155 -0.0882  0.1731
  115PLSM   AM1 1385   6.537   2.484   4.480  0.1447 -0.0651  0.0574
  115PLSM   AM2 1386   6.373   2.273   4.581  0.0074 -0.2744 -0.0605
  115PLSM   T1A 1387   6.671   2.636   4.927  0.0056 -0.1134  0.0237
  115PLSM   C2A 1388   6.761   2.801   5.416 -0.1292 -0.0263  0.1689
  115PLSM   C3A 1389   7.048   3.149   5.392  0.1467  0.0603  0.0784
  115PLSM   C1B 1390   6.412   2.216   5.090 -0.1540  0.1592  0.0742
  115PLSM   C2B 1391   6.435   2.400   5.451  0.2541 -0.2436  0.0420
  115PLSM   C3B 1392   6.609   2.575   5.796  0.0956  0.1015 -0.2903
  115PLSM   C4B 1393   6.976   2.802   5.988 -0.2617  0.2028  0.1135
  115PLSM   C5B 1394   7.234   2.690   6.286  0.1248  0.0374  0.0200
  115PLSM   C6B 1395   7.655   2.425   6.330  0.0975 -0.0224  0.0881
  116PLSM   NC3 1396   5.159   2.559   3.516  0.1456 -0.0564 -0.0447
  116PLSM   PO4 1397   4.965   2.511   3.920  0.0151  0.2138 -0.3764
  116PLSM   AM1 1398   4.922   2.543   4.345  0.0508 -0.1668  0.0048
  116PLSM   AM2 1399   4.702   2.675   4.544  0.1676 -0.0143  0.0443
  116PLSM   T1A 1400   5.075   2.376   4.632 -0.2422 -0.0983 -0.1478
  116PLSM   C2A 1401   5.159   2.398   5.044  0.0131 -0.1296  0.4052
  116PLSM   C3A 1402   5.212   2.342   5.496 -0.2767 -0.1739 -0.2036
  116PLSM   C1B 1403   4.672   2.547   4.925 -0.2094 -0.0185  0.0543
  116PLSM   C2B 1404   4.804   2.577   5.383  0.0862 -0.0691  0.5063
  116PLSM   C3B 1405   4.691   2.368   5.713 -0.1079  0.0970  0.2873
  116PLSM   C4B 1406   4.736   2.112   6.064  0.0457  0.4902 -0.3277
  116PLSM   C5B 1407   5.078   2.055   5.941 -0.2023  0.3514 -0.0287
  116PLSM   C6B 1408   5.481   2.219   6.163  0.0496  0.1448  0.3357
  117PLSM   NC3 1409   7.569   4.835   3.459 -0.0419  0.2608 -0.0814
  117PLSM   PO4 1410   7.348   5.199   3.435 -0.0749 -0.2991 -0.1424
  117PLSM   AM1 1411   7.232   5.255   3.810  0.2905  0.2608 -0.0506
  117PLSM   AM2 1412   7.340   4.977   3.933  0.0441 -0.0307 -0.0657
  117PLSM   T1A 1413   7.021   5.381   4.120  0.0679  0.0093  0.1821
  117PLSM   C2A 1414   6.860   5.149   4.500  0.1219 -0.2438  0.1660
  117PLSM   C3A 1415   6.517   5.196   4.799 -0.1834  0.0681 -0.1421
  117PLSM   C1B 1416   7.342   5.117   4.351  0.0534  0.0535  0.1732
  117PLSM   C2B 1417   7.269   5.031   4.754 -0.1142 -0.2930  0.0403
  117PLSM   C3B 1418   6.964   5.147   5.041  0.1785 -0.1452  0.1200
  117PLSM   C4B 1419   6.832   5.317   5.381  0.5794  0.1607  0.1617
  117PLSM   C5B 1420   6.976   5.744   5.566  0.1609  0.1860 -0.1646
  117PLSM   C6B 1421   6.985   6.193   5.769 -0.0285 -0.1131  0.0261
  118PLSM   NC3 1422   3.123   5.808   3.597 -0.2613 -0.0423  0.2168
  118PLSM   PO4 1423   2.744   5.519   3.574  0.1083 -0.0551  0.0323
  118PLSM   AM1 1424   2.850   5.685   3.990 -0.0847 -0.1064 -0.2024
  118PLSM   AM2 1425   3.218   5.674   4.123 -0.5418  0.0597 -0.0246
  118PLSM   T1A 1426   2.844   5.860   4.397  0.2705  0.1673  0.2817
  118PLSM   C2A 1427   2.511   5.884   4.868 -0.0339 -0.0010 -0.0118
  118PLSM   C3A 1428   2.254   6.154   5.011 -0.1132  0.0129 -0.3924
  118PLSM   C1B 1429   3.388   5.623   4.476 -0.2758  0.4247 -0.1500
  118PLSM   C2B 1430   3.344   5.761   4.915 -0.2233  0.1035  0.0852
  118PLSM   C3B 1431   3.284   5.756   5.297  0.3613 -0.0320 -0.2684
  118PLSM   C4B 1432   3.085   5.960   5.505 -0.0088  0.1922  0.2858
  118PLSM   C5B 1433   2.759   5.754   5.561  0.3104 -0.1887 -0.2323
  118PLSM   C6B 1434   2.440   5.499   5.735 -0.2096  0.0876 -0.3729
  119PLSM   NC3 1435   2.278   5.186   3.462 -0.3922 -0.0901  0.0826
  119PLSM   PO4 1436   2.270   5.169   4.017 -0.4108  0.3902  0.1619
  119PLSM   AM1 1437   1.949   5.329   4.267 -0.5213 -0.2831  0.2094
  119PLSM   AM2 1438   1.725   5.121   4.089 -0.1324 -0.2436 -0.3430
  119PLSM   T1A 1439   2.000   5.422   4.662 -0.0586  0.0596 -0.1898
  119PLSM   C2A 1440   2.220   5.554   5.081  0.0229 -0.2544  0.2066
  119PLSM   C3A 1441   2.234   5.811   5.416 -0.0703 -0.1400 -0.0057
  119PLSM   C1B 1442   1.413   5.087   4.489 -0.1290  0.1165  0.1251
  119PLSM   C2B 1443   1.342   4.951   4.915 -0.0982  0.0840 -0.2096
  119PLSM   C3B 1444   1.343   5.027   5.249 -0.2980 -0.2851 -0.2658
  119PLSM   C4B 1445   1.377   5.147   5.636  0.0892 -0.0066 -0.1004
  119PLSM   C5B 1446   1.301   5.385   5.956  0.0840 -0.3652 -0.1349
  119PLSM   C6B 1447   1.123   5.667   6.336 -0.0640 -0.0482 -0.0381
  120PLSM   NC3 1448   5.746   5.926   3.387 -0.4191  0.2808  0.0897
  120PLSM   PO4 1449   5.509   5.502   3.541 -0.2302 -0.1306  0.1364
  120PLSM   AM1 1450   5.477   5.733   3.921  0.0500  0.1918  0.0015
  120PLSM   AM2 1451   5.624   6.053   3.925  0.1776  0.0194  0.3211
  120PLSM   T1A 1452   5.371   5.744   4.396  0.0033 -0.0197  0.0997
  120PLSM   C2A 1453   5.064   5.819   4.839  0.0546 -0.0187 -0.0305
  120PLSM   C3A 1454   4.793   5.812   5.216 -0.1740 -0.1397 -0.0770
  120PLSM   C1B 1455   5.779   5.997   4.276  0.0300 -0.1031 -0.2754
  120PLSM   C2B 1456   5.663   6.187   4.699 -0.1393 -0.1022 -0.0879
  120PLSM   C3B 1457   5.401   6.262   5.015  0.0358  0.1082 -0.1406
  120PLSM   C4B 1458   5.158   6.215   5.369 -0.1995 -0.1198  0.0021
  120PLSM   C5B 1459   5.016   5.865   5.702 -0.0016 -0.1104 -0.1243
  120PLSM   C6B 1460   4.998   5.549   6.050 -0.1271 -0.0720 -0.3579
  121PLSM   NC3 1461   3.979   5.824   3.552 -0.1769  0.0055 -0.2813
  121PLSM   PO4 1462   3.617   5.957   3.747 -0.0351  0.0300  0.1832
  121PLSM   AM1 1463   3.648   5.947   4.224  0.1557 -0.1308 -0.0471
  121PLSM   AM2 1464   3.451   6.163   4.330 -0.1180  0.1543 -0.2623
  121PLSM   T1A 1465   3.857   5.879   4.541 -0.0877 -0.1422 -0.1089
  121PLSM   C2A 1466   3.926   5.740   4.907 -0.0126  0.1525 -0.1247
  121PLSM   C3A 1467   3.772   5.871   5.268 -0.1011 -0.2971 -0.4547
  121PLSM   C1B 1468   3.120   6.136   4.722  0.1864 -0.3110 -0.0363
  121PLSM   C2B 1469   2.926   6.118   5.012 -0.0253  0.2227 -0.2561
  121PLSM   C3B 1470   2.656   6.322   5.303 -0.0262  0.5065 -0.1267
  121PLSM   C4B 1471   2.528   6.637   5.688 -0.1761  0.0243  0.0522
  121PLSM   C5B 1472   2.390   6.873   5.796  0.0070 -0.1084 -0.0438
  121PLSM   C6B 1473   2.188   7.231   5.649 -0.2001 -0.1592  0.0358
  122PLSM   NC3 1474   4.207   0.753   3.864  0.4488 -0.2733  0.4799
  122PLSM   PO4 1475   3.827   0.954   4.095  0.0969 -0.2041  0.2410
  122PLSM   AM1 1476   3.857   0.882   4.445 -0.0226 -0.1529  0.1693
  122PLSM   AM2 1477   3.946   1.052   4.609  0.0373 -0.4540  0.2045
  122PLSM   T1A 1478   3.964   0.618   4.755  0.1607  0.3841 -0.0861
  122PLSM   C2A 1479   4.132   0.467   5.188  0.2106  0.0008 -0.1415
  122PLSM   C3A 1480   4.145   0.265   5.573 -0.2998 -0.2754 -0.2911
  122PLSM   C1B 1481   3.617   1.088   4.897 -0.0154 -0.2275  0.1086
  122PLSM   C2B 1482   3.581   1.123   5.299 -0.3440 -0.0347 -0.0239
  122PLSM   C3B 1483   3.594   0.992   5.720 -0.0118 -0.0071  0.1820
  122PLSM   C4B 1484   3.740   1.112   6.123  0.1665 -0.2395  0.0263
  122PLSM   C5B 1485   3.966   1.321   6.340 -0.0720  0.1469  0.1003
  122PLSM   C6B 1486   4.458   1.448   6.550 -0.2074 -0.1253  0.2551
  123PAPI    C1 1487   6.033   0.274   7.825 -0.0137  0.2536  0.1215
  123PAPI    C2 1488   6.192   0.121   8.159 -0.0326  0.1665  0.0909
  123PAPI    C3 1489   5.974   0.456   8.177 -0.2910 -0.0049  0.2123
  123PAPI   PO4 1490   6.232   0.292   7.624 -0.0785 -0.0678  0.1385
  123PAPI   GL1 1491   6.369   0.078   7.184  0.0892  0.0945 -0.5664
  123PAPI   GL2 1492   5.985   0.050   7.230 -0.1843 -0.0252  0.0844
  123PAPI   D1A 1493   6.335   0.061   6.793 -0.1348  0.2198 -0.1986
  123PAPI   D2A 1494   6.518   0.321   6.474 -0.0514 -0.0609 -0.0425
  123PAPI   D3A 1495   6.383   0.220   6.177 -0.0164 -0.1834 -0.1341
  123PAPI   D4A 1496   5.894   0.192   6.401  0.3636 -0.0758  0.3026
  123PAPI   C5A 1497   5.538   0.426   6.213  0.1183  0.3452  0.2493
  123PAPI   C1B 1498   5.816   0.511   7.165  0.0218  0.0167  0.0404
  123PAPI   C2B 1499   5.452   0.654   7.115 -0.1232  0.0085 -0.0090
  123PAPI   C3B 1500   5.276   0.960   6.797  0.1345  0.3460  0.1775
  123PAPI   C4B 1501   5.315   1.207   6.372 -0.1029 -0.0981 -0.0899
  124PAPI    C1 1502   2.547   3.388   8.652 -0.2401 -0.1097 -0.0160
  124PAPI    C2 1503   2.471   3.759   8.522  0.2497 -0.0309 -0.0974
  124PAPI    C3 1504   2.303   3.627   8.860 -0.2160  0.1307 -0.2572
  124PAPI   PO4 1505   2.789   3.292   8.725 -0.0811  0.1623 -0.0575
  124PAPI   GL1 1506   2.871   2.968   8.578 -0.2096  0.0835 -0.2234
  124PAPI   GL2 1507   2.748   2.787   8.331  0.1097 -0.0170  0.3209
  124PAPI   D1A 1508   3.123   2.982   8.934 -0.1086  0.1087 -0.1667
  124PAPI   D2A 1509   3.326   2.557   8.908 -0.0430 -0.1776 -0.0168
  124PAPI   D3A 1510   2.965   2.342   9.081 -0.2275  0.0567 -0.2872
  124PAPI   D4A 1511   2.953   2.403   8.577 -0.0308  0.5255  0.0457
  124PAPI   C5A 1512   3.386   2.404   8.455 -0.0848 -0.0421  0.1155
  124PAPI   C1B 1513   2.945   2.470   8.055 -0.2523  0.0236  0.1134
  124PAPI   C2B 1514   3.011   2.263   7.667  0.1158  0.0375 -0.0024
  124PAPI   C3B 1515   3.199   1.948   7.445 -0.0834 -0.0393 -0.0092
  124PAPI   C4B 1516   3.312   1.908   7.088  0.2491 -0.1310 -0.0728
  125PAPI    C1 1517   4.305   4.341   3.781  0.0579 -0.1361 -0.0124
  125PAPI    C2 1518   4.657   4.240   3.622 -0.0359 -0.0212 -0.2983
  125PAPI    C3 1519   4.522   4.615   3.588 -0.0905 -0.0126 -0.0062
  125PAPI   PO4 1520   4.355   4.165   4.039 -0.1326 -0.0977 -0.0354
  125PAPI   GL1 1521   4.263   3.992   4.412  0.1655 -0.3385 -0.3473
  125PAPI   GL2 1522   4.155   3.773   4.631  0.1386  0.1486 -0.0082
  125PAPI   D1A 1523   4.437   4.271   4.722  0.1950 -0.2798  0.3225
  125PAPI   D2A 1524   4.541   4.469   5.011 -0.2701  0.0090 -0.1590
  125PAPI   D3A 1525   4.332   4.834   5.249  0.1741 -0.0346  0.0235
  125PAPI   D4A 1526   4.508   4.669   5.627 -0.0875  0.0493 -0.0873
  125PAPI   C5A 1527   4.516   4.301   5.906 -0.2388  0.2028 -0.0765
  125PAPI   C1B 1528   4.391   3.936   5.050  0.1330 -0.1055 -0.0233
  125PAPI   C2B 1529   4.630   4.027   5.470 -0.0790  0.1145 -0.1878
  125PAPI   C3B 1530   5.022   4.163   5.769  0.0804 -0.0611  0.2625
  125PAPI   C4B 1531   5.445   4.117   5.980 -0.1535  0.3411  0.3063
  126PAPI    C1 1532   4.606   1.301   3.779 -0.1383  0.0486  0.1451
  126PAPI    C2 1533   4.923   1.376   3.547  0.0829  0.0195  0.4321
  126PAPI    C3 1534   4.675   1.672   3.648  0.0231  0.0447  0.2154
  126PAPI   PO4 1535   4.767   1.130   3.982  0.1594 -0.2111 -0.0315
  126PAPI   GL1 1536   5.034   1.114   4.292  0.0975  0.1310  0.0462
  126PAPI   GL2 1537   5.166   0.783   4.303  0.0815 -0.3303 -0.1235
  126PAPI   D1A 1538   4.735   1.065   4.529  0.2426  0.0147  0.0362
  126PAPI   D2A 1539   4.862   1.070   4.920  0.2157  0.0339 -0.0273
  126PAPI   D3A 1540   4.699   1.526   4.958 -0.2172  0.0349 -0.0609
  126PAPI   D4A 1541   4.619   1.356   5.320  0.1454 -0.1469 -0.1110
  126PAPI   C5A 1542   4.409   1.398   5.576 -0.2282 -0.1688  0.0388
  126PAPI   C1B 1543   5.210   0.783   4.648 -0.1110 -0.0130 -0.0191
  126PAPI   C2B 1544   5.115   0.709   5.169 -0.2739  0.3545  0.1153
  126PAPI   C3B 1545   5.123   0.668   5.570  0.0272  0.2574  0.0538
  126PAPI   C4B 1546   5.021   0.412   5.867  0.5350  0.2972 -0.2201
  127PAPS   CNO 1547   1.321   3.169   8.139 -0.1529  0.0486 -0.1011
  127PAPS   PO4 1548   1.423   3.072   8.540 -0.2191  0.0343  0.1916
  127PAPS   GL1 1549   1.729   2.878   8.372  0.0152 -0.3472  0.0367
  127PAPS   GL2 1550   1.778   2.969   8.014 -0.1042 -0.1748  0.1878
  127PAPS   D1A 1551   1.792   2.470   8.140  0.0788 -0.3841 -0.1544
  127PAPS   D2A 1552   2.273   2.666   8.256  0.3531  0.0751  0.1792
  127PAPS   D3A 1553   2.191   2.710   7.884 -0.1209 -0.2316  0.1229
  127PAPS   D4A 1554   2.610   2.881   7.829 -0.1035 -0.0207 -0.1759
  127PAPS   C5A 1555   2.650   3.329   7.628  0.4063  0.1709 -0.2020
  127PAPS   C1B 1556   1.717   2.687   7.691  0.0826 -0.3796  0.2366
  127PAPS   C2B 1557   1.620   2.722   7.440 -0.0737  0.3937 -0.0133
  127PAPS   C3B 1558   1.587   2.761   7.010  0.0067  0.2138 -0.1992
  127PAPS   C4B 1559   1.776   2.948   6.768 -0.1918  0.0028 -0.0776
  128PAPS   CNO 1560   0.909   2.045   8.309  0.0923 -0.1491  0.3366
  128PAPS   PO4 1561   0.515   2.206   8.274  0.0803  0.1324  0.0259
  128PAPS   GL1 1562   0.415   2.317   7.861  0.2677  0.2173 -0.0227
  128PAPS   GL2 1563   0.109   2.436   7.745 -0.2232 -0.0507 -0.2862
  128PAPS   D1A 1564   0.680   2.476   7.462 -0.1302 -0.1860 -0.1617
  128PAPS   D2A 1565   0.353   2.184   7.262  0.2188  0.0242  0.0848
  128PAPS   D3A 1566   0.450   2.335   6.875  0.1965 -0.1346  0.2111
  128PAPS   D4A 1567   0.403   2.819   6.923  0.1487  0.3581 -0.0225
  128PAPS   C5A 1568   0.242   3.003   6.591 -0.3703 -0.0354 -0.2047
  128PAPS   C1B 1569   0.168   2.622   7.404  0.1161  0.2060  0.1891
  128PAPS   C2B 1570  -0.049   2.597   7.023 -0.1538  0.0436 -0.1249
  128PAPS   C3B 1571  -0.351   2.488   6.775 -0.1719  0.1935 -0.2584
  128PAPS   C4B 1572  -0.564   2.398   6.434  0.1030 -0.1790  0.2128
  129PAPS   CNO 1573   5.945   2.972   8.370  0.0745  0.3256 -0.1887
  129PAPS   PO4 1574   5.920   2.507   8.262  0.0507 -0.2062 -0.3695
  129PAPS   GL1 1575   5.805   2.379   7.809  0.0384  0.1356  0.0949
  129PAPS   GL2 1576   5.546   2.415   7.864 -0.0663  0.1555 -0.2059
  129PAPS   D1A 1577   6.091   2.493   7.532  0.0197 -0.0469 -0.1688
  129PAPS   D2A 1578   6.271   2.208   7.223  0.2542  0.1056  0.0435
  129PAPS   D3A 1579   6.600   2.242   7.511  0.0412 -0.3722  0.1648
  129PAPS   D4A 1580   6.524   2.708   7.400 -0.0477 -0.3273 -0.0486
  129PAPS   C5A 1581   6.423   3.009   7.019  0.1781 -0.1163  0.1432
  129PAPS   C1B 1582   5.233   2.343   7.490 -0.2130  0.0402  0.4345
  129PAPS   C2B 1583   4.938   2.206   7.249  0.1915 -0.0102  0.0503
  129PAPS   C3B 1584   4.663   2.082   6.917 -0.2601  0.2647 -0.3422
  129PAPS   C4B 1585   4.329   1.866   6.785 -0.5118 -0.1524 -0.0079
  130PAPS   CNO 1586   2.586   5.439   7.974  0.0878 -0.1886 -0.2122
  130PAPS   PO4 1587   2.937   5.609   7.935  0.0337  0.2765  0.1504
  130PAPS   GL1 1588   2.841   5.688   7.539  0.0448 -0.1214  0.0958
  130PAPS   GL2 1589   3.125   5.757   7.297 -0.1679 -0.1538  0.0065
  130PAPS   D1A 1590   2.474   5.915   7.312 -0.2922 -0.1744 -0.3050
  130PAPS   D2A 1591   2.599   5.882   6.792  0.0179 -0.1375 -0.2768
  130PAPS   D3A 1592   2.669   6.123   6.432  0.1597  0.0402 -0.1930
  130PAPS   D4A 1593   2.679   6.490   6.207  0.2206 -0.0217 -0.1107
  130PAPS   C5A 1594   2.913   6.774   6.427 -0.2252 -0.2474 -0.1402
  130PAPS   C1B 1595   3.086   5.861   6.907  0.2531  0.0768  0.1667
  130PAPS   C2B 1596   3.052   5.840   6.474  0.0188 -0.1264 -0.0526
  130PAPS   C3B 1597   2.968   5.859   6.039  0.2958 -0.1256  0.1015
  130PAPS   C4B 1598   2.624   6.148   5.883  0.3614  0.1021  0.0209
  131PAPS   CNO 1599   3.787   1.785   3.981  0.0401  0.0700 -0.1638
  131PAPS   PO4 1600   3.514   2.054   4.101 -0.0099  0.0990 -0.1143
  131PAPS   GL1 1601   3.558   1.841   4.498 -0.0972  0.1230  0.3340
  131PAPS   GL2 1602   3.557   1.577   4.594  0.3190 -0.2454  0.1212
  131PAPS   D1A 1603   3.808   1.886   4.927 -0.0509  0.2783 -0.0885
  131PAPS   D2A 1604   3.867   1.529   4.988  0.3236  0.0432 -0.1026
  131PAPS   D3A 1605   3.896   1.450   5.430 -0.1260 -0.1018 -0.0419
  131PAPS   D4A 1606   3.987   1.406   5.811  0.1933  0.2370 -0.0292
  131PAPS   C5A 1607   4.285   1.190   5.978 -0.0546 -0.1839 -0.0071
  131PAPS   C1B 1608   3.345   1.471   4.937 -0.2387 -0.0252  0.1171
  131PAPS   C2B 1609   3.095   1.197   5.267  0.1603  0.2098 -0.0254
  131PAPS   C3B 1610   3.169   0.802   5.477  0.1193  0.2283  0.0981
  131PAPS   C4B 1611   3.080   0.396   5.340  0.3204  0.0433  0.0723
  132PAPS   CNO 1612   0.400   0.965   3.692 -0.0957 -0.0144 -0.0216
  132PAPS   PO4 1613   0.788   0.978   3.767 -0.0658 -0.0311  0.0217
  132PAPS   GL1 1614   0.948   1.116   4.107  0.0729 -0.3001 -0.1596
  132PAPS   GL2 1615   0.913   0.853   4.284 -0.0123  0.0594 -0.2081
  132PAPS   D1A 1616   0.795   1.361   4.434  0.0619 -0.2680 -0.1237
  132PAPS   D2A 1617   0.742   1.794   4.497 -0.3335 -0.2467  0.2693
  132PAPS   D3A 1618   0.280   1.979   4.717  0.0598 -0.0627 -0.0215
  132PAPS   D4A 1619   0.313   1.499   4.625 -0.1070 -0.1151  0.1820
  132PAPS   C5A 1620   0.489   1.081   4.879 -0.0684  0.2733  0.0658
  132PAPS   C1B 1621   1.042   0.548   4.675  0.3040 -0.0044 -0.1331
  132PAPS   C2B 1622   1.139   0.484   5.148 -0.0431  0.0677  0.1058
  132PAPS   C3B 1623   1.005   0.551   5.515 -0.1927 -0.0266  0.1975
  132PAPS   C4B 1624   0.983   0.503   5.996  0.0640 -0.0558 -0.0901
  133PAPS   CNO 1625   6.364   3.530   3.289  0.2222  0.0662 -0.0121
  133PAPS   PO4 1626   6.598   3.917   3.566 -0.0938 -0.0150 -0.0318
  133PAPS   GL1 1627   6.484   4.052   3.916 -0.0032 -0.1760  0.0340
  133PAPS   GL2 1628   6.299   3.914   4.142 -0.2471  0.1928  0.1053
  133PAPS   D1A 1629   6.382   4.398   4.283 -0.2124 -0.1164 -0.0817
  133PAPS   D2A 1630   5.955   4.570   4.307 -0.0909  0.0900  0.3519
  133PAPS   D3A 1631   6.120   4.913   3.957  0.1595 -0.1693  0.1302
  133PAPS   D4A 1632   6.256   5.163   4.379 -0.1033  0.0729 -0.1682
  133PAPS   C5A 1633   6.270   4.787   4.617  0.1060 -0.0903 -0.1291
  133PAPS   C1B 1634   6.346   3.860   4.591 -0.2635 -0.0181  0.3130
  133PAPS   C2B 1635   6.187   3.880   4.953 -0.1971 -0.0633 -0.1670
  133PAPS   C3B 1636   6.065   4.169   5.355 -0.2330  0.0504 -0.0937
  133PAPS   C4B 1637   5.871   4.296   5.742  0.3600 -0.0283 -0.0821
  134PAPS   CNO 1638   3.667   5.143   3.472 -0.1081  0.1251  0.0411
  134PAPS   PO4 1639   3.948   4.858   3.428  0.6293  0.2074  0.3257
  134PAPS   GL1 1640   4.178   4.908   3.817 -0.2281  0.2061  0.1300
  134PAPS   GL2 1641   3.902   4.982   3.922 -0.2410 -0.3220  0.0122
  134PAPS   D1A 1642   4.230   5.063   4.252  0.1725  0.1742  0.3367
  134PAPS   D2A 1643   4.159   4.855   4.728  0.2388 -0.1995 -0.2295
  134PAPS   D3A 1644   4.296   4.575   4.395 -0.0697 -0.1230 -0.1959
  134PAPS   D4A 1645   3.907   4.402   4.235  0.0238 -0.1515 -0.2399
  134PAPS   C5A 1646   3.510   4.421   4.331 -0.0755  0.0475  0.1962
  134PAPS   C1B 1647   3.702   4.872   4.392  0.4219  0.0539  0.1382
  134PAPS   C2B 1648   3.576   4.741   4.747  0.1747 -0.0642 -0.3119
  134PAPS   C3B 1649   3.755   4.748   5.046  0.1550  0.0694 -0.0766
  134PAPS   C4B 1650   3.835   4.792   5.451  0.2181  0.0334 -0.0510
  135PAPE   NH3 1651   5.872   5.716   7.966 -0.1804 -0.0168  0.1268
  135PAPE   PO4 1652   6.238   5.706   7.768 -0.1720 -0.1959  0.2531
  135PAPE   GL1 1653   6.365   5.655   7.302  0.0015 -0.0635  0.1269
  135PAPE   GL2 1654   6.652   5.471   7.156  0.0406  0.2759 -0.1004
  135PAPE   D1A 1655   6.705   5.973   7.159  0.2323  0.0434  0.1943
  135PAPE   D2A 1656   6.575   6.056   6.811  0.2771 -0.2103  0.2372
  135PAPE   D3A 1657   6.187   6.053   7.010 -0.1934 -0.2967  0.1194
  135PAPE   D4A 1658   6.088   6.095   6.619 -0.2840  0.0437 -0.3453
  135PAPE   C5A 1659   6.139   6.228   6.282  0.2104 -0.0219 -0.0661
  135PAPE   C1B 1660   6.414   5.553   6.816  0.1267  0.0027  0.2120
  135PAPE   C2B 1661   6.579   5.767   6.428  0.0166 -0.2775 -0.0585
  135PAPE   C3B 1662   6.716   5.824   6.012 -0.1371  0.2508 -0.2855
  135PAPE   C4B 1663   6.557   5.563   5.707 -0.0138  0.0156  0.0120
  136PAPE   NH3 1664   5.260   2.245   8.843  0.1448  0.1555  0.1711
  136PAPE   PO4 1665   5.381   2.236   8.343 -0.1416 -0.2712  0.2575
  136PAPE   GL1 1666   5.092   2.572   8.263  0.1675 -0.1019 -0.3523
  136PAPE   GL2 1667   5.095   2.600   7.946  0.0660  0.3122  0.3855
  136PAPE   D1A 1668   4.684   2.702   8.415  0.0987  0.0180 -0.0998
  136PAPE   D2A 1669   4.691   2.500   8.775 -0.0179  0.1289  0.2180
  136PAPE   D3A 1670   4.837   2.179   8.589  0.2884  0.0717  0.0727
  136PAPE   D4A 1671   4.774   2.042   8.250  0.0147  0.0789  0.3071
  136PAPE   C5A 1672   4.465   1.891   8.175 -0.2471  0.0422  0.0767
  136PAPE   C1B 1673   4.803   2.438   7.660 -0.1508 -0.1289  0.2573
  136PAPE   C2B 1674   4.456   2.376   7.273  0.0830  0.3566  0.4179
  136PAPE   C3B 1675   4.189   2.263   6.994  0.0890  0.1503  0.0428
  136PAPE   C4B 1676   3.829   1.994   7.036  0.0933 -0.0651  0.2369
  137PAPE   NH3 1677   2.390   0.596   3.965  0.2229  0.0484 -0.1067
  137PAPE   PO4 1678   2.535   0.338   3.653  0.1094  0.0294  0.4272
  137PAPE   GL1 1679   2.435   0.109   4.061  0.3131 -0.1556  0.2554
  137PAPE   GL2 1680   2.191   0.202   4.187 -0.0877 -0.1428 -0.0696
  137PAPE   D1A 1681   2.408  -0.118   4.481 -0.0193  0.0187  0.2148
  137PAPE   D2A 1682   2.198  -0.090   4.767 -0.2412 -0.0281  0.1403
  137PAPE   D3A 1683   1.804  -0.070   4.722 -0.1024 -0.0028  0.3063
  137PAPE   D4A 1684   1.800  -0.117   4.344 -0.0655 -0.0744  0.0715
  137PAPE   C5A 1685   2.066  -0.499   4.304 -0.0010 -0.0818  0.4996
  137PAPE   C1B 1686   2.070   0.276   4.488  0.1800 -0.3381  0.0697
  137PAPE   C2B 1687   1.968   0.313   4.968  0.0433 -0.0352 -0.1685
  137PAPE   C3B 1688   1.862   0.263   5.413 -0.2191  0.3507  0.0724
  137PAPE   C4B 1689   1.832   0.129   5.833 -0.2926  0.3496  0.3524
  138PAPE   NH3 1690   1.957   4.918   3.685 -0.2587  0.2904 -0.1248
  138PAPE   PO4 1691   1.737   4.666   3.810  0.2958  0.0102  0.1449
  138PAPE   GL1 1692   1.791   4.458   4.281 -0.1898  0.1759 -0.0215
  138PAPE   GL2 1693   1.569   4.477   4.495  0.0268  0.1616 -0.3038
  138PAPE   D1A 1694   2.160   4.391   4.588  0.0947  0.0319 -0.2293
  138PAPE   D2A 1695   2.296   4.590   4.811  0.1134 -0.1756 -0.0834
  138PAPE   D3A 1696   2.241   4.658   5.272  0.0927  0.0572 -0.1944
  138PAPE   D4A 1697   1.961   4.519   5.366 -0.0724 -0.2441 -0.0387
  138PAPE   C5A 1698   1.670   4.634   5.595  0.0181 -0.0434  0.3212
  138PAPE   C1B 1699   1.692   4.412   4.902 -0.1029  0.1680  0.0281
  138PAPE   C2B 1700   1.542   4.218   5.416  0.2206 -0.0582  0.1425
  138PAPE   C3B 1701   1.439   4.156   5.877  0.1561  0.1040 -0.0679
  138PAPE   C4B 1702   1.402   4.021   6.375  0.1243 -0.1282  0.0495
  139CHOL   ROH 1703   6.448   1.511   7.691 -0.2302  0.1337 -0.1218
  139CHOL    R1 1704   6.469   1.668   7.457 -0.1403  0.0247 -0.1870
  139CHOL    R2 1705   6.548   1.563   7.214 -0.2137 -0.1239 -0.1444
  139CHOL    R3 1706   6.316   1.673   7.127 -0.1479 -0.0136 -0.1851
  139CHOL    R4 1707   6.469   1.621   6.882 -0.1014 -0.0382 -0.1573
  139CHOL    R5 1708   6.380   1.811   6.942 -0.0401 -0.0084 -0.1474
  139CHOL    C1 1709   6.204   1.758   6.608  0.0259  0.1153 -0.2029
  139CHOL    C2 1710   6.063   2.041   6.320  0.3645  0.0258 -0.1533
  140CHOL   ROH 1711   7.159   4.608   4.258 -0.1021 -0.1082  0.0316
  140CHOL    R1 1712   6.974   4.561   4.467 -0.1301 -0.1081  0.0098
  140CHOL    R2 1713   7.043   4.581   4.734 -0.1612 -0.1135  0.0289
  140CHOL    R3 1714   6.833   4.753   4.742 -0.1534 -0.1058 -0.0076
  140CHOL    R4 1715   6.864   4.661   5.019  0.0103  0.1806  0.0551
  140CHOL    R5 1716   6.682   4.655   4.900 -0.0566  0.0629  0.1817
  140CHOL    C1 1717   6.563   4.870   5.192  0.1175  0.3592  0.0361
  140CHOL    C2 1718   6.499   4.973   5.554  0.1378  0.0161  0.0732
  141CHOL   ROH 1719   5.839   5.698   7.023  0.1479  0.0713  0.0645
  141CHOL    R1 1720   5.931   5.554   6.797 -0.0594 -0.0111  0.0304
  141CHOL    R2 1721   5.821   5.584   6.546 -0.1062  0.1070  0.0642
  141CHOL    R3 1722   6.078   5.634   6.474 -0.0766 -0.1410 -0.0101
  141CHOL    R4 1723   5.918   5.722   6.244 -0.0957  0.3854  0.1914
  141CHOL    R5 1724   6.086   5.582   6.240 -0.2808  0.1610 -0.0896
  141CHOL    C1 1725   6.217   5.848   6.001 -0.0618  0.3148  0.1956
  141CHOL    C2 1726   6.184   6.119   5.785  0.0821 -0.1765  0.0491
  142CHOL   ROH 1727   1.731  -0.448   6.837 -0.0981  0.2539  0.1435
  142CHOL    R1 1728   1.976  -0.307   6.844 -0.0224  0.1311  0.0289
  142CHOL    R2 1729   2.107  -0.224   6.614 -0.1619  0.1936 -0.0317
  142CHOL    R3 1730   2.096   0.019   6.735  0.0478  0.1329  0.1133
  142CHOL    R4 1731   2.256   0.064   6.495 -0.0955  0.1858  0.0324
  142CHOL    R5 1732   2.312   0.114   6.699  0.0704  0.0418  0.0209
  142CHOL    C1 1733   2.333   0.459   6.538  0.1400  0.1243  0.2057
  142CHOL    C2 1734   2.460   0.762   6.260 -0.1260 -0.2295 -0.4406
  143CHOL   ROH 1735   1.389   5.974   7.115  0.2854 -0.0143  0.1791
  143CHOL    R1 1736   1.570   5.939   6.901  0.1897  0.0557  0.0861
  143CHOL    R2 1737   1.546   6.075   6.662  0.0139  0.0446  0.0990
  143CHOL    R3 1738   1.803   6.148   6.715  0.0149  0.1450 -0.0364
  143CHOL    R4 1739   1.777   6.175   6.424 -0.0594 -0.1766 -0.0682
  143CHOL    R5 1740   1.929   6.060   6.531 -0.0149 -0.0388  0.0253
  143CHOL    C1 1741   2.152   6.300   6.335 -0.1012 -0.2112 -0.2926
  143CHOL    C2 1742   2.105   6.565   6.024  0.0044  0.3617 -0.0547
  144CHOL   ROH 1743   6.078   7.027   4.041  0.1852 -0.1730 -0.0811
  144CHOL    R1 1744   6.167   6.932   4.292  0.0643 -0.1812 -0.0397
  144CHOL    R2 1745   6.283   7.097   4.481  0.2578 -0.2399 -0.0975
  144CHOL    R3 1746   6.088   6.996   4.642  0.1251  0.0545 -0.0692
  144CHOL    R4 1747   6.319   7.031   4.818  0.1676 -0.2064 -0.0818
  144CHOL    R5 1748   6.204   6.849   4.790 -0.0717 -0.0612 -0.0332
  144CHOL    C1 1749   6.158   6.898   5.165 -0.0096  0.0896 -0.0461
  144CHOL    C2 1750   6.088   7.142   5.414  0.2087 -0.1956 -0.0813
  145CHOL   ROH 1751   6.439   5.965   3.966  0.0097  0.1050 -0.0496
  145CHOL    R1 1752   6.254   5.936   4.178  0.1014  0.1103  0.0326
  145CHOL    R2 1753   6.244   5.712   4.338  0.1303  0.0861  0.0051
  145CHOL    R3 1754   6.270   5.893   4.539  0.2616  0.0527  0.0185
  145CHOL    R4 1755   6.225   5.637   4.675  0.3368  0.0368  0.0067
  145CHOL    R5 1756   6.112   5.821   4.704  0.3627  0.0349  0.1058
  145CHOL    C1 1757   6.238   5.764   5.060  0.5803 -0.0231  0.0201
  145CHOL    C2 1758   6.161   5.780   5.447  0.1748  0.0358 -0.0028
  146CHOL   ROH 1759   2.652   2.023   8.882 -0.2848 -0.2695  0.0633
  146CHOL    R1 1760   2.890   1.932   8.759 -0.2681 -0.0045 -0.1120
  146CHOL    R2 1761   3.021   1.703   8.841  0.1903  0.2660 -0.0348
  146CHOL    R3 1762   2.997   1.635   8.579 -0.0023 -0.0078  0.0492
  146CHOL    R4 1763   3.228   1.482   8.674  0.1604  0.2171 -0.0069
  146CHOL    R5 1764   3.223   1.615   8.502 -0.0632  0.0413 -0.1334
  146CHOL    C1 1765   3.326   1.289   8.331 -0.0378 -0.0684  0.0884
  146CHOL    C2 1766   3.685   1.324   8.036 -0.2691 -0.1283  0.2817
  147CHOL   ROH 1767   4.668   5.805   6.706 -0.0359 -0.0368 -0.2098
  147CHOL    R1 1768   4.485   5.852   6.496 -0.2217  0.0575 -0.0299
  147CHOL    R2 1769   4.445   5.673   6.290 -0.1852  0.2784 -0.2307
  147CHOL    R3 1770   4.185   5.692   6.366 -0.1589 -0.0631 -0.0315
  147CHOL    R4 1771   4.175   5.578   6.095 -0.2171  0.4049 -0.2480
  147CHOL    R5 1772   4.069   5.755   6.165 -0.3242  0.2070  0.1379
  147CHOL    C1 1773   3.774   5.542   6.053 -0.2109  0.1580 -0.0711
  147CHOL    C2 1774   3.856   5.623   5.690  0.0678 -0.0844 -0.1782
  148CHOL   ROH 1775   3.744   0.034   7.876 -0.2351  0.0032 -0.2298
  148CHOL    R1 1776   3.939   0.221   7.793 -0.0881  0.0027  0.0973
  148CHOL    R2 1777   3.928   0.349   7.548  0.3511 -0.0355  0.0473
  148CHOL    R3 1778   3.946   0.573   7.701  0.0545 -0.0113  0.0533
  148CHOL    R4 1779   4.107   0.633   7.465  0.2455  0.0806  0.2089
  148CHOL    R5 1780   4.171   0.648   7.672  0.0345  0.1376  0.2701
  148CHOL    C1 1781   4.229   1.008   7.561 -0.0945  0.1709  0.3087
  148CHOL    C2 1782   3.969   1.401   7.506  0.0992 -0.1103 -0.2152
  149CHOL   ROH 1783   1.587   0.721   7.633 -0.0785 -0.0318  0.0045
  149CHOL    R1 1784   1.445   0.754   7.391 -0.1612 -0.1213  0.0402
  149CHOL    R2 1785   1.570   0.812   7.151 -0.2736  0.1716  0.0486
  149CHOL    R3 1786   1.435   0.592   7.065  0.0276  0.0152 -0.0354
  149CHOL    R4 1787   1.450   0.767   6.830 -0.2195  0.1374  0.0333
  149CHOL    R5 1788   1.270   0.678   6.915 -0.0991 -0.1499  0.0050
  149CHOL    C1 1789   1.254   0.534   6.562  0.0947 -0.0294 -0.0545
  149CHOL    C2 1790   1.349   0.276   6.253  0.0125  0.3043  0.1215
  150CHOL   ROH 1791   5.418   4.346   7.330 -0.2971 -0.2380  0.0403
  150CHOL    R1 1792   5.488   4.360   7.056 -0.1223  0.0165  0.0940
  150CHOL    R2 1793   5.472   4.142   6.887  0.1245  0.1342 -0.0885
  150CHOL    R3 1794   5.319   4.309   6.738  0.1197  0.1554 -0.0594
  150CHOL    R4 1795   5.313   4.055   6.593  0.0923  0.1688 -0.0808
  150CHOL    R5 1796   5.367   4.249   6.511  0.0948  0.1727 -0.0688
  150CHOL    C1 1797   5.075   4.161   6.282  0.0690  0.2088 -0.0489
  150CHOL    C2 1798   4.935   3.836   6.082  0.0573  0.2389 -0.3244
  151CHOL   ROH 1799   2.362   1.747   4.593 -0.3504  0.3950  0.1602
  151CHOL    R1 1800   2.407   1.836   4.858 -0.1617  0.3144  0.1606
  151CHOL    R2 1801   2.228   1.787   5.063 -0.2115  0.5743  0.2041
  151CHOL    R3 1802   2.447   1.682   5.185 -0.3402  0.2209  0.1351
  151CHOL    R4 1803   2.277   1.773   5.405 -0.0880  0.5201  0.1821
  151CHOL    R5 1804   2.486   1.825   5.373 -0.0211  0.1646  0.1036
  151CHOL    C1 1805   2.511   1.666   5.719 -0.1369  0.1568  0.1046
  151CHOL    C2 1806   2.347   1.635   6.103  0.1972  0.1443  0.0835
  152CHOL   ROH 1807   3.880   0.115   4.503  0.0908  0.0885  0.0452
  152CHOL    R1 1808   3.840   0.182   4.775  0.1541  0.1368  0.0438
  152CHOL    R2 1809   3.646   0.060   4.931  0.1323  0.2222  0.0900
  152CHOL    R3 1810   3.857   0.009   5.095  0.1413  0.1688  0.0606
  152CHOL    R4 1811   3.620  -0.061   5.253  0.1580  0.1137  0.0511
  152CHOL    R5 1812   3.780   0.075   5.312  0.1575  0.0929  0.0866
  152CHOL    C1 1813   3.802  -0.180   5.595  0.1815  0.0003  0.0008
  152CHOL    C2 1814   3.641  -0.015   5.831  0.0029 -0.0194 -0.2246
  153CHOL   ROH 1815   5.672   0.601   4.413  0.1501  0.0851 -0.0745
  153CHOL    R1 1816   5.770   0.565   4.676 -0.0590  0.0110 -0.0045
  153CHOL    R2 1817   5.649   0.678   4.897 -0.2633 -0.0908 -0.0611
  153CHOL    R3 1818   5.646   0.422   4.987 -0.2892 -0.1237 -0.1548
  153CHOL    R4 1819   5.643   0.586   5.230 -0.0782 -0.2104 -0.0896
  153CHOL    R5 1820   5.784   0.426   5.183 -0.1599 -0.2408 -0.2405
  153CHOL    C1 1821   5.637   0.292   5.509  0.0053 -0.3108 -0.1942
  153CHOL    C2 1822   5.506   0.029   5.945  0.0585  0.0144 -0.2425
  154CHOL   ROH 1823   0.398   6.446   7.199 -0.0039 -0.1276  0.0496
  154CHOL    R1 1824   0.390   6.413   6.918 -0.0334  0.0669  0.0275
  154CHOL    R2 1825   0.527   6.578   6.744  0.1608  0.0231  0.1471
  154CHOL    R3 1826   0.629   6.343   6.653 -0.1039 -0.0356 -0.0128
  154CHOL    R4 1827   0.564   6.495   6.411  0.2254  0.2954  0.0826
  154CHOL    R5 1828   0.498   6.293   6.459 -0.0774  0.3260 -0.1390
  154CHOL    C1 1829   0.681   6.226   6.131  0.0146  0.3989 -0.1050
  154CHOL    C2 1830   0.861   5.897   5.895 -0.1579 -0.0637  0.0894
  155CHOL   ROH 1831   2.039   0.518   7.618  0.2123 -0.0404  0.0924
  155CHOL    R1 1832   1.969   0.678   7.396  0.2281 -0.1421  0.0142
  155CHOL    R2 1833   1.945   0.953   7.412 -0.0229 -0.1611 -0.0495
  155CHOL    R3 1834   2.121   0.948   7.205  0.1275 -0.0417  0.0720
  155CHOL    R4 1835   1.966   1.193   7.164 -0.0593 -0.1723 -0.0641
  155CHOL    R5 1836   1.997   1.033   7.019  0.1769 -0.1704 -0.0257
  155CHOL    C1 1837   2.143   1.328   6.825  0.0608 -0.0667  0.0414
  155CHOL    C2 1838   2.213   1.392   6.557  0.2116  0.1063  0.1684
  156CHOL   ROH 1839   4.788   2.558  10.480  0.2071 -0.0572  0.0562
  156CHOL    R1 1840   4.713   2.450  10.731  0.1619 -0.1001  0.0247
  156CHOL    R2 1841   4.744   2.590  10.968  0.2342 -0.1874  0.0691
  156CHOL    R3 1842   4.479   2.537  10.996  0.2088 -0.0699  0.0560
  156CHOL    R4 1843   4.557   2.662  11.250  0.1571  0.2533 -0.0864
  156CHOL    R5 1844   4.456   2.470  11.225  0.1102  0.2485  0.1421
  156CHOL    C1 1845   4.200   2.654  11.441  0.0883  0.6202 -0.1893
  156CHOL    C2 1846   3.921   2.638  11.527  0.1511  0.0297 -0.0432
  157CHOL   ROH 1847   0.321   2.908   4.461 -0.2323 -0.0928  0.1154
  157CHOL    R1 1848   0.356   3.037   4.710  0.0159 -0.1325  0.1020
  157CHOL    R2 1849   0.148   3.082   4.886  0.1288  0.1473  0.1619
  157CHOL    R3 1850   0.310   2.952   5.061  0.0120 -0.0620  0.1205
  157CHOL    R4 1851   0.134   3.115   5.229  0.0815 -0.0280  0.1786
  157CHOL    R5 1852   0.352   3.113   5.233  0.0871 -0.1769  0.2177
  157CHOL    C1 1853   0.279   3.013   5.594 -0.0557 -0.3265  0.1494
  157CHOL    C2 1854  -0.042   3.064   5.780 -0.1892 -0.0327 -0.2750
  158CHOL   ROH 1855   4.708   3.822   4.404 -0.2383  0.1635  0.1231
  158CHOL    R1 1856   4.757   3.892   4.674 -0.0835  0.0762  0.1185
  158CHOL    R2 1857   5.007   3.870   4.791  0.0153  0.1691 -0.0723
  158CHOL    R3 1858   4.966   4.132   4.851 -0.0928  0.1214  0.0687
  158CHOL    R4 1859   5.141   4.034   5.064 -0.0174  0.0892 -0.0077
  158CHOL    R5 1860   4.951   4.137   5.090 -0.0601 -0.0081  0.0742
  158CHOL    C1 1861   5.181   4.375   5.280 -0.1378 -0.0022  0.1623
  158CHOL    C2 1862   5.372   4.495   5.553  0.1371 -0.1118 -0.1493
  159CHOL   ROH 1863   2.739   3.245   4.751  0.1309  0.1021  0.0916
  159CHOL    R1 1864   2.769   3.153   5.017  0.1067  0.0168  0.0656
  159CHOL    R2 1865   2.847   3.320   5.224  0.0083 -0.0300  0.1424
  159CHOL    R3 1866   2.620   3.227   5.341  0.0145 -0.1492  0.0617
  159CHOL    R4 1867   2.792   3.308   5.565 -0.0530 -0.1900  0.1278
  159CHOL    R5 1868   2.697   3.114   5.537  0.0118 -0.2079  0.0286
  159CHOL    C1 1869   2.547   3.215   5.873 -0.0829 -0.3951  0.0436
  159CHOL    C2 1870   2.550   3.211   6.276 -0.1316  0.0206 -0.0016
  160CHOL   ROH 1871   4.256   1.772   5.148 -0.0989 -0.0092 -0.0246
  160CHOL    R1 1872   4.254   1.924   5.387 -0.1586 -0.0497  0.0013
  160CHOL    R2 1873   4.071   1.880   5.589 -0.1633 -0.1344 -0.0180
  160CHOL    R3 1874   4.294   1.858   5.743 -0.1671 -0.1000 -0.0077
  160CHOL    R4 1875   4.073   1.868   5.935 -0.1651 -0.0425 -0.0148
  160CHOL    R5 1876   4.250   1.996   5.933 -0.1634 -0.0496 -0.0455
  160CHOL    C1 1877   4.284   1.840   6.280 -0.1698  0.0432 -0.0032
  160CHOL    C2 1878   3.967   1.990   6.467 -0.2188 -0.0418 -0.0313
  161CHOL   ROH 1879   7.314   5.105   7.058  0.0970 -0.1678 -0.1067
  161CHOL    R1 1880   7.279   5.155   6.782  0.2932 -0.1706 -0.1332
  161CHOL    R2 1881   7.462   5.076   6.591  0.2188 -0.5701 -0.0435
  161CHOL    R3 1882   7.246   4.956   6.478  0.0271 -0.1932 -0.0933
  161CHOL    R4 1883   7.447   4.965   6.264  0.1013 -0.5369 -0.0502
  161CHOL    R5 1884   7.242   5.040   6.254  0.2258 -0.1757 -0.0945
  161CHOL    C1 1885   7.235   4.787   5.968 -0.1471 -0.1638 -0.1010
  161CHOL    C2 1886   7.406   4.975   5.727 -0.2795 -0.2755  0.1691
  162CHOL   ROH 1887   2.612   0.445   4.541 -0.2059  0.1316  0.0268
  162CHOL    R1 1888   2.496   0.304   4.758 -0.0788  0.0221  0.0257
  162CHOL    R2 1889   2.634   0.250   4.992  0.0118  0.0337 -0.0221
  162CHOL    R3 1890   2.421   0.373   5.108 -0.0180 -0.0969  0.0618
  162CHOL    R4 1891   2.556   0.235   5.328  0.1518 -0.0099  0.0087
  162CHOL    R5 1892   2.346   0.217   5.274  0.1424 -0.1396  0.0933
  162CHOL    C1 1893   2.311   0.341   5.633  0.2055 -0.1581  0.1055
  162CHOL    C2 1894   2.364   0.265   6.039  0.0123  0.1271 -0.1534
  163CHOL   ROH 1895   1.116   2.707   7.574 -0.0661  0.0133 -0.1712
  163CHOL    R1 1896   1.094   2.730   7.293 -0.0476 -0.1397 -0.1863
  163CHOL    R2 1897   1.097   2.511   7.124 -0.3013 -0.2550 -0.0489
  163CHOL    R3 1898   0.863   2.616   7.035 -0.1874 -0.0432 -0.1046
  163CHOL    R4 1899   0.983   2.491   6.799 -0.2460 -0.1479 -0.0754
  163CHOL    R5 1900   0.914   2.697   6.815 -0.0648 -0.0863 -0.0912
  163CHOL    C1 1901   0.697   2.578   6.525 -0.1068  0.1132 -0.1431
  163CHOL    C2 1902   0.672   2.520   6.212 -0.1048 -0.0635 -0.0273
  164CHOL   ROH 1903   5.084   0.156   7.780 -0.1397 -0.2085 -0.0909
  164CHOL    R1 1904   4.984   0.151   7.515 -0.0634 -0.0037 -0.1246
  164CHOL    R2 1905   4.901   0.380   7.383  0.0991  0.1170 -0.0199
  164CHOL    R3 1906   5.078   0.296   7.194  0.1103  0.1295 -0.0154
  164CHOL    R4 1907   4.912   0.494   7.057 -0.0398 -0.0393 -0.0812
  164CHOL    R5 1908   4.951   0.290   6.992  0.0700 -0.0496  0.0132
  164CHOL    C1 1909   5.084   0.482   6.690 -0.1100 -0.1185 -0.1125
  164CHOL    C2 1910   5.111   0.603   6.404  0.0671 -0.0874  0.0194
  165CHOL   ROH 1911   7.160   0.706   6.354 -0.2224 -0.1949  0.0188
  165CHOL    R1 1912   7.322   0.797   6.140 -0.1628  0.0883  0.1765
  165CHOL    R2 1913   7.409   0.629   5.939  0.1294  0.2872  0.1210
  165CHOL    R3 1914   7.295   0.816   5.778  0.0531  0.2801  0.1704
  165CHOL    R4 1915   7.520   0.713   5.622 -0.0793  0.2231  0.0314
  165CHOL    R5 1916   7.479   0.922   5.668 -0.0104  0.2313  0.0253
  165CHOL    C1 1917   7.477   0.936   5.287 -0.2723  0.1792  0.0255
  165CHOL    C2 1918   7.514   1.318   5.028  0.1136  0.2855 -0.2681
  166CHOL   ROH 1919   0.508   1.622   7.525  0.0670  0.0608 -0.0005
  166CHOL    R1 1920   0.546   1.595   7.245  0.0505  0.0612 -0.0042
  166CHOL    R2 1921   0.354   1.671   7.062 -0.0163 -0.0575  0.0066
  166CHOL    R3 1922   0.557   1.818   6.958 -0.1080  0.0494 -0.0187
  166CHOL    R4 1923   0.354   1.813   6.747 -0.0859 -0.1351 -0.0274
  166CHOL    R5 1924   0.563   1.757   6.727 -0.0514 -0.0013  0.0001
  166CHOL    C1 1925   0.545   2.035   6.466 -0.2124 -0.0798 -0.0709
  166CHOL    C2 1926   0.546   2.040   6.064  0.1430 -0.0829  0.1665
  167CHOL   ROH 1927   3.346   0.357   7.977  0.1111 -0.0296 -0.1045
  167CHOL    R1 1928   3.497   0.405   7.743  0.0956  0.0604 -0.0955
  167CHOL    R2 1929   3.418   0.316   7.495  0.0646  0.1834 -0.1265
  167CHOL    R3 1930   3.448   0.577   7.427  0.0893  0.2110 -0.0142
  167CHOL    R4 1931   3.441   0.433   7.170  0.1257  0.3111 -0.0775
  167CHOL    R5 1932   3.595   0.573   7.237  0.1235  0.2784  0.0073
  167CHOL    C1 1933   3.481   0.747   6.917  0.1844  0.4115  0.0564
  167CHOL    C2 1934   3.461   0.735   6.499 -0.0606  0.1213 -0.1944
  168CHOL   ROH 1935   7.577   2.997   7.807  0.0647  0.2757 -0.0496
  168CHOL    R1 1936   7.456   3.135   7.592 -0.0730  0.1317 -0.0659
  168CHOL    R2 1937   7.568   3.144   7.339 -0.1425  0.1149 -0.0970
  168CHOL    R3 1938   7.325   3.049   7.263 -0.1057 -0.0566 -0.0048
  168CHOL    R4 1939   7.448   3.144   7.015 -0.2378 -0.0347 -0.0631
  168CHOL    R5 1940   7.252   3.200   7.093 -0.2515 -0.1405 -0.0191
  168CHOL    C1 1941   7.150   3.055   6.755 -0.2588 -0.2828  0.0433
  168CHOL    C2 1942   6.820   2.898   6.507 -0.2672  0.1685  0.1934
  169CHOL   ROH 1943   4.806   5.804   3.902  0.2333 -0.1574 -0.2499
  169CHOL    R1 1944   4.986   5.864   4.113  0.0279 -0.0427 -0.1045
  169CHOL    R2 1945   5.160   6.077   4.103 -0.0314  0.0049 -0.0085
  169CHOL    R3 1946   5.044   6.142   4.340 -0.2587  0.0394 -0.1255
  169CHOL    R4 1947   5.270   6.328   4.314 -0.0236 -0.1753  0.2064
  169CHOL    R5 1948   5.228   6.197   4.484 -0.3665 -0.1981  0.1191
  169CHOL    C1 1949   5.224   6.535   4.660 -0.2324 -0.2479  0.2216
  169CHOL    C2 1950   5.283   6.836   4.844  0.3094  0.1936 -0.1230
  170CHOL   ROH 1951   0.465   1.157   7.463  0.1288  0.0271  0.2162
  170CHOL    R1 1952   0.489   1.100   7.187  0.0178 -0.0819  0.2280
  170CHOL    R2 1953   0.328   1.218   6.996 -0.0761 -0.1760  0.2476
  170CHOL    R3 1954   0.566   1.287   6.884 -0.1297 -0.1952  0.1194
  170CHOL    R4 1955   0.368   1.339   6.675 -0.2588  0.0042  0.2907
  170CHOL    R5 1956   0.547   1.217   6.656 -0.3159 -0.0500  0.0887
  170CHOL    C1 1957   0.615   1.474   6.383 -0.4156  0.0911  0.1954
  170CHOL    C2 1958   0.927   1.680   6.213  0.1948  0.1802 -0.0996
  171CHOL   ROH 1959   5.147   2.133   7.931  0.2264 -0.1189 -0.1639
  171CHOL    R1 1960   4.983   2.018   7.732  0.1839 -0.2962 -0.0294
  171CHOL    R2 1961   4.810   1.809   7.785  0.0319 -0.1137  0.2426
  171CHOL    R3 1962   4.625   1.976   7.676  0.1658 -0.1382 -0.0249
  171CHOL    R4 1963   4.559   1.712   7.569  0.0765 -0.2141  0.2364
  171CHOL    R5 1964   4.595   1.893   7.453  0.2196 -0.3622  0.0534
  171CHOL    C1 1965   4.239   1.812   7.339  0.2281 -0.2956 -0.0182
  171CHOL    C2 1966   4.076   1.548   6.993 -0.1971 -0.0436  0.0318
  172CHOL   ROH 1967   1.049   4.547   4.498 -0.2274  0.2798 -0.1820
  172CHOL    R1 1968   0.970   4.501   4.766 -0.0835 -0.0806 -0.1963
  172CHOL    R2 1969   0.834   4.689   4.916  0.2575 -0.1580  0.2305
  172CHOL    R3 1970   0.657   4.486   4.950  0.0308 -0.0041  0.0085
  172CHOL    R4 1971   0.591   4.677   5.162  0.2364 -0.1474  0.2102
  172CHOL    R5 1972   0.634   4.465   5.187  0.0035 -0.2284 -0.0101
  172CHOL    C1 1973   0.284   4.479   5.337  0.0113  0.0031 -0.0101
  172CHOL    C2 1974   0.094   4.504   5.702  0.1155 -0.1841 -0.0116
  173CHOL   ROH 1975   3.715   3.979   4.452 -0.1893 -0.4095  0.0827
  173CHOL    R1 1976   3.829   4.165   4.633 -0.1257 -0.2223 -0.1433
  173CHOL    R2 1977   3.723   4.211   4.884  0.0464 -0.0751 -0.0954
  173CHOL    R3 1978   3.976   4.153   4.965  0.1341  0.0926 -0.2419
  173CHOL    R4 1979   3.860   4.306   5.187  0.1054 -0.1138 -0.1101
  173CHOL    R5 1980   4.047   4.349   5.084  0.0245  0.0940 -0.1766
  173CHOL    C1 1981   4.176   4.306   5.440  0.2222  0.0211 -0.2562
  173CHOL    C2 1982   4.023   4.570   5.805  0.3726 -0.1406 -0.2220
  174CHOL   ROH 1983   2.857   5.303   4.340 -0.2586  0.0821 -0.1196
  174CHOL    R1 1984   2.933   5.388   4.599 -0.0678  0.0339 -0.1576
  174CHOL    R2 1985   2.748   5.451   4.795  0.0740  0.1161 -0.0470
  174CHOL    R3 1986   2.888   5.268   4.940  0.0687  0.0404 -0.1368
  174CHOL    R4 1987   2.763   5.442   5.140  0.1936  0.0351 -0.0538
  174CHOL    R5 1988   2.974   5.393   5.125  0.1729 -0.0278 -0.1395
  174CHOL    C1 1989   2.902   5.265   5.477  0.2581 -0.0831 -0.1422
  174CHOL    C2 1990   2.839   5.236   5.830  0.1443  0.0717 -0.0081
  175CHOL   ROH 1991   0.789  -0.075   4.197 -0.3121 -0.1021 -0.0278
  175CHOL    R1 1992   0.819  -0.116   4.476 -0.2404 -0.1244 -0.0381
  175CHOL    R2 1993   0.992   0.034   4.630 -0.0815 -0.2394 -0.0954
  175CHOL    R3 1994   0.769   0.080   4.778 -0.0021 -0.0901 -0.0209
  175CHOL    R4 1995   0.990   0.091   4.971  0.0917  0.1344 -0.1516
  175CHOL    R5 1996   0.811  -0.032   4.985  0.1098  0.1415  0.0817
  175CHOL    C1 1997   0.779   0.168   5.309  0.2671  0.4922 -0.1144
  175CHOL    C2 1998   0.970   0.025   5.627  0.0028  0.0002 -0.0482
  176CHOL   ROH 1999   6.895   1.612   7.653  0.1676 -0.0197 -0.0682
  176CHOL    R1 2000   6.931   1.808   7.451  0.1108 -0.0648 -0.1206
  176CHOL    R2 2001   6.978   1.742   7.187 -0.0255 -0.1232 -0.1263
  176CHOL    R3 2002   6.764   1.904   7.142 -0.0148 -0.0879 -0.0612
  176CHOL    R4 2003   6.869   1.842   6.875 -0.2851 -0.3472 -0.1135
  176CHOL    R5 2004   6.832   2.041   6.957 -0.1393 -0.2625 -0.2422
  176CHOL    C1 2005   6.605   2.053   6.651 -0.4263 -0.4445 -0.0450
  176CHOL    C2 2006   6.549   1.867   6.244  0.2004  0.1148  0.1181
  177CHOL   ROH 2007   6.143   5.198   7.000  0.2348 -0.1210  0.2556
  177CHOL    R1 2008   6.059   5.065   6.764  0.0383  0.0154  0.2458
  177CHOL    R2 2009   6.066   5.185   6.514  0.0306  0.0891  0.2793
  177CHOL    R3 2010   6.212   4.965   6.449 -0.1620 -0.0037  0.1542
  177CHOL    R4 2011   6.101   5.057   6.195 -0.0783  0.2378  0.2069
  177CHOL    R5 2012   6.084   4.857   6.278 -0.2547  0.2044  0.0911
  177CHOL    C1 2013   6.257   4.777   5.948 -0.3225  0.2373  0.0475
  177CHOL    C2 2014   6.317   4.506   5.753  0.2931  0.0315 -0.2033
  178CHOL   ROH 2015   7.409   1.170   4.471  0.0367  0.0228  0.0156
  178CHOL    R1 2016   7.346   0.925   4.599 -0.2831  0.1103  0.0325
  178CHOL    R2 2017   7.527   0.789   4.759 -0.3441 -0.2739 -0.2131
  178CHOL    R3 2018   7.326   0.804   4.941 -0.1087  0.0767  0.0308
  178CHOL    R4 2019   7.491   0.582   5.033 -0.2271 -0.0149  0.0036
  178CHOL    R5 2020   7.277   0.577   4.996 -0.2791  0.1706  0.2750
  178CHOL    C1 2021   7.282   0.475   5.364  0.0620  0.4651  0.3589
  178CHOL    C2 2022   7.195   0.308   5.653  0.0271 -0.1208 -0.1647
  179CHOL   ROH 2023   2.002   2.728   4.703  0.0106 -0.1728  0.1161
  179CHOL    R1 2024   1.821   2.732   4.921 -0.0634 -0.3324  0.0602
  179CHOL    R2 2025   1.813   2.531   5.111  0.2675 -0.1989  0.2269
  179CHOL    R3 2026   1.846   2.738   5.284 -0.1716  0.0192  0.0648
  179CHOL    R4 2027   1.682   2.545   5.431  0.0736 -0.1296  0.1454
  179CHOL    R5 2028   1.636   2.755   5.398 -0.2650 -0.2296 -0.0650
  179CHOL    C1 2029   1.637   2.747   5.779 -0.4514  0.1156 -0.0542
  179CHOL    C2 2030   1.435   2.911   5.902  0.1958 -0.2556  0.1494
  180CHOL   ROH 2031   4.336   7.702   4.736 -0.0020 -0.0151 -0.0576
  180CHOL    R1 2032   4.275   7.477   4.895  0.0573 -0.0061 -0.0209
  180CHOL    R2 2033   4.464   7.351   5.055  0.0678  0.1283  0.0775
  180CHOL    R3 2034   4.281   7.395   5.250 -0.0221  0.0877  0.0020
  180CHOL    R4 2035   4.441   7.171   5.348  0.0930  0.2277  0.1404
  180CHOL    R5 2036   4.224   7.177   5.329  0.0944  0.0814  0.0692
  180CHOL    C1 2037   4.254   7.106   5.702  0.0232  0.2474  0.1061
  180CHOL    C2 2038   4.512   6.939   5.910 -0.1949 -0.0375 -0.1242
  181CHOL   ROH 2039   3.951   0.211  10.295 -0.2237 -0.0758  0.1008
  181CHOL    R1 2040   4.086   0.299  10.527 -0.1346 -0.0194  0.0288
  181CHOL    R2 2041   4.085   0.562  10.610 -0.1598 -0.0096  0.0043
  181CHOL    R3 2042   3.996   0.455  10.843 -0.0246 -0.0105  0.0557
  181CHOL    R4 2043   4.037   0.739  10.903 -0.3525  0.0655 -0.0712
  181CHOL    R5 2044   4.120   0.570  11.013 -0.1501  0.2097  0.0002
  181CHOL    C1 2045   3.926   0.741  11.293 -0.3378  0.1084 -0.0669
  181CHOL    C2 2046   3.596   0.726  11.595 -0.2928 -0.1806 -0.1075
  182CHOL   ROH 2047   4.843   3.423   7.676  0.1290  0.0349 -0.0571
  182CHOL    R1 2048   4.692   3.412   7.437  0.0187  0.0581  0.0107
  182CHOL    R2 2049   4.802   3.459   7.188 -0.1081  0.1439 -0.0330
  182CHOL    R3 2050   4.695   3.216   7.130 -0.0786  0.1326 -0.0379
  182CHOL    R4 2051   4.741   3.341   6.869 -0.1193  0.1501 -0.0328
  182CHOL    R5 2052   4.554   3.257   6.942 -0.0994  0.1206 -0.0227
  182CHOL    C1 2053   4.604   3.043   6.630 -0.0981  0.1431 -0.0372
  182CHOL    C2 2054   4.301   2.834   6.634  0.1492  0.0653  0.1111
  183CHOL   ROH 2055   1.896   3.638   7.550  0.0697  0.0893  0.0244
  183CHOL    R1 2056   2.055   3.587   7.322  0.1075 -0.0598  0.0824
  183CHOL    R2 2057   2.234   3.377   7.309 -0.0704 -0.2208  0.1549
  183CHOL    R3 2058   2.095   3.315   7.084 -0.0475 -0.1071  0.1094
  183CHOL    R4 2059   2.354   3.181   7.051  0.0576  0.1313 -0.0588
  183CHOL    R5 2060   2.259   3.318   6.910 -0.0695  0.1989  0.0894
  183CHOL    C1 2061   2.293   3.009   6.689  0.1536  0.4430 -0.2260
  183CHOL    C2 2062   2.303   2.808   6.403  0.1234 -0.1137  0.1664
  184CHOL   ROH 2063   5.432   0.377   4.097  0.2423 -0.0682  0.0345
  184CHOL    R1 2064   5.320   0.253   4.325  0.2371 -0.0493  0.0421
  184CHOL    R2 2065   5.474   0.141   4.524  0.2326  0.0021  0.0737
  184CHOL    R3 2066   5.329   0.304   4.685  0.1944  0.0056  0.0358
  184CHOL    R4 2067   5.406   0.080   4.858  0.1211 -0.0136  0.0484
  184CHOL    R5 2068   5.204   0.155   4.825  0.1366  0.0061 -0.0132
  184CHOL    C1 2069   5.229   0.198   5.203  0.0202 -0.0196 -0.0020
  184CHOL    C2 2070   5.337  -0.094   5.359  0.1386  0.0568  0.2544
  185CHOL   ROH 2071   0.125   6.597   4.186  0.0799 -0.0053 -0.2171
  185CHOL    R1 2072   0.160   6.459   4.431 -0.0469  0.0776 -0.1508
  185CHOL    R2 2073   0.409   6.380   4.522 -0.1156 -0.1022 -0.1099
  185CHOL    R3 2074   0.335   6.518   4.744  0.0025  0.0719 -0.1777
  185CHOL    R4 2075   0.563   6.356   4.831 -0.2761 -0.2511 -0.0399
  185CHOL    R5 2076   0.366   6.364   4.924 -0.3048  0.0721 -0.1209
  185CHOL    C1 2077   0.583   6.472   5.219 -0.2587 -0.1742 -0.0627
  185CHOL    C2 2078   0.611   6.766   5.510 -0.0656 -0.2025  0.1876
  186CHOL   ROH 2079   1.305   4.459   7.052  0.1796  0.2964 -0.1144
  186CHOL    R1 2080   1.254   4.587   6.805  0.0294  0.1014 -0.1873
  186CHOL    R2 2081   1.281   4.457   6.562  0.1093 -0.0247 -0.1138
  186CHOL    R3 2082   1.025   4.541   6.526  0.0276 -0.2746 -0.1291
  186CHOL    R4 2083   1.107   4.437   6.264  0.2571  0.0950 -0.2092
  186CHOL    R5 2084   1.024   4.635   6.306  0.0167 -0.0397 -0.0315
  186CHOL    C1 2085   0.765   4.504   6.057  0.2665 -0.0699 -0.2791
  186CHOL    C2 2086   0.599   4.554   5.741  0.1238  0.0528  0.1307
  187CHOL   ROH 2087   1.858   1.894   7.973 -0.0565  0.1902  0.1805
  187CHOL    R1 2088   1.908   2.092   7.777  0.2053  0.0429  0.0946
  187CHOL    R2 2089   2.117   2.072   7.596  0.0673 -0.4110 -0.0305
  187CHOL    R3 2090   1.919   2.106   7.413  0.0124 -0.0847  0.0831
  187CHOL    R4 2091   2.159   2.211   7.283  0.1123 -0.4743 -0.0528
  187CHOL    R5 2092   1.970   2.316   7.309  0.2936 -0.1630  0.0587
  187CHOL    C1 2093   1.998   2.325   6.928  0.0870 -0.2049  0.0409
  187CHOL    C2 2094   1.908   2.430   6.648  0.0804  0.0858 -0.1234
  188CHOL   ROH 2095   1.388   6.463   7.021 -0.3641  0.1728 -0.1867
  188CHOL    R1 2096   1.544   6.509   6.789 -0.0402  0.1882  0.0267
  188CHOL    R2 2097   1.442   6.479   6.534  0.3365  0.1123 -0.1219
  188CHOL    R3 2098   1.533   6.734   6.503  0.2955  0.1387 -0.0288
  188CHOL    R4 2099   1.550   6.615   6.235  0.1237  0.3063 -0.1140
  188CHOL    R5 2100   1.711   6.714   6.344  0.1896  0.2508 -0.1628
  188CHOL    C1 2101   1.698   6.932   6.032 -0.0387  0.4441 -0.0220
  188CHOL    C2 2102   1.845   6.846   5.654 -0.2293 -0.0913  0.0327
  189CHOL   ROH 2103   3.530   5.415   7.210  0.0112 -0.0639  0.0709
  189CHOL    R1 2104   3.564   5.373   6.932 -0.0440 -0.0502  0.0615
  189CHOL    R2 2105   3.358   5.292   6.766 -0.0944  0.0260  0.0851
  189CHOL    R3 2106   3.429   5.513   6.624 -0.0497  0.0175  0.0949
  189CHOL    R4 2107   3.303   5.335   6.428 -0.1580  0.0849  0.1029
  189CHOL    R5 2108   3.501   5.427   6.413 -0.1294  0.0171  0.0682
  189CHOL    C1 2109   3.339   5.567   6.097 -0.1532  0.1111  0.1225
  189CHOL    C2 2110   3.309   5.475   5.670  0.0257 -0.3418 -0.3935
  190CHOL   ROH 2111   7.118   5.759   7.161  0.0197  0.1907  0.1647
  190CHOL    R1 2112   7.167   5.614   6.923  0.1852  0.1431  0.2262
  190CHOL    R2 2113   6.965   5.495   6.776  0.3078 -0.0569  0.2161
  190CHOL    R3 2114   7.071   5.641   6.573  0.2511 -0.0491  0.1920
  190CHOL    R4 2115   6.984   5.390   6.447  0.3500 -0.1082  0.2349
  190CHOL    R5 2116   7.182   5.479   6.436  0.3163 -0.0303  0.2209
  190CHOL    C1 2117   7.094   5.466   6.065  0.3213 -0.1307  0.2230
  190CHOL    C2 2118   7.010   5.260   5.851  0.0105 -0.1595  0.0617
  191CHOL   ROH 2119   2.218   3.422   7.833  0.0388  0.2038  0.0069
  191CHOL    R1 2120   2.182   3.152   7.754  0.1164  0.1550  0.1350
  191CHOL    R2 2121   2.012   3.079   7.549  0.0024 -0.0075  0.2860
  191CHOL    R3 2122   2.234   2.956   7.452 -0.0054  0.0679  0.1694
  191CHOL    R4 2123   2.026   2.904   7.252 -0.1108 -0.0546  0.3072
  191CHOL    R5 2124   2.151   2.756   7.351  0.0141  0.0145  0.2572
  191CHOL    C1 2125   2.244   2.687   6.987 -0.1840 -0.0112  0.2101
  191CHOL    C2 2126   2.614   2.669   6.870  0.0783  0.2823 -0.0232
  192CHOL   ROH 2127   6.866   7.067   7.105 -0.2442 -0.0976  0.0592
  192CHOL    R1 2128   6.717   7.168   6.888 -0.0903 -0.0087 -0.0065
  192CHOL    R2 2129   6.836   7.281   6.665  0.0734 -0.0703  0.0490
  192CHOL    R3 2130   6.686   7.097   6.532  0.0290  0.0160 -0.0220
  192CHOL    R4 2131   6.806   7.262   6.321  0.1943 -0.0290  0.0355
  192CHOL    R5 2132   6.595   7.218   6.347  0.1611  0.0776 -0.0488
  192CHOL    C1 2133   6.649   7.078   5.996  0.2230  0.0759 -0.0390
  192CHOL    C2 2134   6.439   7.245   5.747 -0.1611 -0.3101 -0.5080
  193CHOL   ROH 2135   4.110   6.265   4.300  0.1620 -0.0718 -0.1603
  193CHOL    R1 2136   4.177   6.265   4.575  0.0871 -0.1635 -0.1404
  193CHOL    R2 2137   4.107   6.472   4.745  0.2495 -0.1011 -0.1408
  193CHOL    R3 2138   3.997   6.271   4.891  0.0007 -0.0048 -0.1924
  193CHOL    R4 2139   4.046   6.486   5.085  0.4708 -0.1926 -0.0964
  193CHOL    R5 2140   4.113   6.279   5.100  0.1386 -0.3169 -0.2541
  193CHOL    C1 2141   3.907   6.306   5.420  0.3661 -0.1555 -0.1190
  193CHOL    C2 2142   4.051   6.079   5.782  0.1884 -0.1887  0.2004
  194CHOL   ROH 2143   1.344   1.610   5.949 -0.1940  0.2454  0.2476
  194CHOL    R1 2144   1.583   1.747   6.011 -0.1599  0.2238  0.1625
  194CHOL    R2 2145   1.603   1.925   6.222 -0.0221  0.0882  0.2622
  194CHOL    R3 2146   1.812   1.765   6.293  0.0461  0.0601  0.0108
  194CHOL    R4 2147   1.880   2.029   6.401 -0.0456 -0.0582  0.3872
  194CHOL    R5 2148   2.004   1.906   6.271 -0.0093  0.1717  0.1909
  194CHOL    C1 2149   2.238   1.940   6.571  0.0048 -0.1699  0.2240
  194CHOL    C2 2150   2.638   1.857   6.434  0.0224  0.4665  0.0372
  195CHOL   ROH 2151   5.140   4.837   4.189 -0.2162  0.0968 -0.1106
  195CHOL    R1 2152   5.241   4.894   4.447 -0.2248 -0.0558 -0.0736
  195CHOL    R2 2153   5.335   5.143   4.519  0.0354 -0.1716 -0.0104
  195CHOL    R3 2154   5.156   5.117   4.721 -0.0516 -0.0004 -0.0628
  195CHOL    R4 2155   5.328   5.340   4.803  0.1292 -0.1469 -0.0240
  195CHOL    R5 2156   5.282   5.162   4.919 -0.0676 -0.1040 -0.0265
  195CHOL    C1 2157   5.154   5.430   5.158  0.1022  0.0282 -0.0810
  195CHOL    C2 2158   5.316   5.726   5.305  0.2195 -0.0155  0.3855
  196CHOL   ROH 2159   1.783   4.034   4.546 -0.0493 -0.2060  0.0347
  196CHOL    R1 2160   1.668   3.852   4.730  0.0464 -0.1754  0.1280
  196CHOL    R2 2161   1.804   3.757   4.951  0.1035 -0.0021  0.1771
  196CHOL    R3 2162   1.587   3.851   5.085  0.0607 -0.0379  0.1303
  196CHOL    R4 2163   1.734   3.692   5.283 -0.1337 -0.2720  0.0775
  196CHOL    R5 2164   1.524   3.671   5.230 -0.1049 -0.1385 -0.0705
  196CHOL    C1 2165   1.490   3.743   5.603 -0.3120 -0.4628 -0.0245
  196CHOL    C2 2166   1.498   3.635   5.992  0.0492  0.2058 -0.0055
  197CHOL   ROH 2167   1.047   2.173   4.495  0.0004  0.1150  0.0476
  197CHOL    R1 2168   0.945   2.217   4.755 -0.0969  0.1015  0.0116
  197CHOL    R2 2169   0.699   2.122   4.837 -0.0389 -0.0748 -0.0244
  197CHOL    R3 2170   0.844   2.011   5.038  0.0010  0.0940  0.0426
  197CHOL    R4 2171   0.622   2.149   5.173 -0.2410 -0.1733 -0.0603
  197CHOL    R5 2172   0.835   2.173   5.214 -0.2842  0.0851  0.0448
  197CHOL    C1 2173   0.714   2.060   5.557 -0.3213 -0.0721 -0.0184
  197CHOL    C2 2174   1.042   2.057   5.912  0.1411  0.0935  0.1953
  198CHOL   ROH 2175   0.190   5.496   4.071  0.0967 -0.0091  0.0164
  198CHOL    R1 2176   0.186   5.597   4.336 -0.2189  0.0818 -0.0191
  198CHOL    R2 2177  -0.046   5.612   4.485 -0.3047 -0.4703 -0.0751
  198CHOL    R3 2178   0.099   5.469   4.665  0.0435 -0.0356  0.0074
  198CHOL    R4 2179  -0.116   5.589   4.823 -0.2347 -0.4253 -0.0574
  198CHOL    R5 2180   0.097   5.603   4.863 -0.2509  0.0901 -0.0741
  198CHOL    C1 2181  -0.021   5.442   5.188  0.1329  0.0090  0.0304
  198CHOL    C2 2182  -0.097   5.377   5.487  0.3273 -0.0110 -0.0990
  199CHOL   ROH 2183   1.422   0.822   4.238  0.3193  0.1779 -0.0569
  199CHOL    R1 2184   1.551   0.720   4.469  0.1342 -0.0746 -0.0608
  199CHOL    R2 2185   1.643   0.884   4.672  0.3957 -0.2570 -0.0319
  199CHOL    R3 2186   1.489   0.723   4.828  0.1107 -0.0253 -0.0641
  199CHOL    R4 2187   1.678   0.848   5.014  0.0932 -0.1057  0.0183
  199CHOL    R5 2188   1.641   0.635   4.990 -0.0978 -0.0886  0.1046
  199CHOL    C1 2189   1.553   0.676   5.359 -0.3505  0.2000  0.0172
  199CHOL    C2 2190   1.411   0.380   5.644  0.1414  0.1002 -0.0105
  200CHOL   ROH 2191   2.200   1.464   8.082 -0.0128  0.0011 -0.0017
  200CHOL    R1 2192   2.310   1.684   7.940  0.0124 -0.0328 -0.0367
  200CHOL    R2 2193   2.574   1.690   7.856  0.0448 -0.0294  0.0538
  200CHOL    R3 2194   2.461   1.738   7.614  0.1230 -0.1266 -0.0011
  200CHOL    R4 2195   2.733   1.842   7.590  0.0637  0.0549  0.1138
  200CHOL    R5 2196   2.549   1.950   7.547  0.0104 -0.0734  0.0212
  200CHOL    C1 2197   2.720   1.975   7.207  0.1480  0.0126  0.0973
  200CHOL    C2 2198   2.586   2.159   6.912 -0.0518 -0.0290  0.2842
  201CHOL   ROH 2199   2.557   6.725   4.330  0.2161  0.0247 -0.0770
  201CHOL    R1 2200   2.554   6.762   4.611  0.2264  0.0294 -0.0773
  201CHOL    R2 2201   2.323   6.824   4.750  0.2203 -0.0256 -0.0622
  201CHOL    R3 2202   2.391   6.605   4.896  0.2856 -0.0058 -0.0629
  201CHOL    R4 2203   2.187   6.741   5.057  0.2168 -0.0872 -0.0803
  201CHOL    R5 2204   2.386   6.681   5.123  0.2320 -0.0158 -0.0607
  201CHOL    C1 2205   2.172   6.488   5.373  0.2760 -0.1045 -0.0916
  201CHOL    C2 2206   2.163   6.245   5.646  0.1833 -0.2445  0.1876
  202CHOL   ROH 2207   6.934   2.259   4.536  0.3088  0.1333 -0.0199
  202CHOL    R1 2208   6.891   2.209   4.811  0.1456  0.0699 -0.0559
  202CHOL    R2 2209   7.096   2.145   4.985  0.0349 -0.0131  0.0412
  202CHOL    R3 2210   6.999   2.356   5.126 -0.0030 -0.0332  0.0460
  202CHOL    R4 2211   7.089   2.165   5.330  0.0088 -0.0429  0.0425
  202CHOL    R5 2212   6.891   2.256   5.315 -0.0058 -0.0648  0.0319
  202CHOL    C1 2213   6.994   2.375   5.663 -0.0420 -0.0791  0.0477
  202CHOL    C2 2214   7.166   2.291   5.934  0.0232  0.1228 -0.3303
  203CHOL   ROH 2215   2.598   4.151   4.611  0.0876 -0.1900  0.0449
  203CHOL    R1 2216   2.706   4.294   4.830 -0.1763 -0.0680  0.0991
  203CHOL    R2 2217   2.615   4.260   5.089 -0.1449 -0.3072  0.0867
  203CHOL    R3 2218   2.878   4.213   5.140 -0.0601  0.1262  0.0846
  203CHOL    R4 2219   2.758   4.262   5.403 -0.2081 -0.4187  0.1168
  203CHOL    R5 2220   2.931   4.364   5.318 -0.3788  0.0132  0.2772
  203CHOL    C1 2221   3.088   4.219   5.635 -0.1653 -0.0768  0.1324
  203CHOL    C2 2222   3.083   4.128   6.027  0.1185 -0.0739  0.1747
  204CHOL   ROH 2223   3.143   2.043   4.723 -0.1199  0.3014 -0.0761
  204CHOL    R1 2224   3.295   2.107   4.952  0.0136  0.1557 -0.1208
  204CHOL    R2 2225   3.307   2.363   5.055  0.1686  0.1168 -0.0296
  204CHOL    R3 2226   3.229   2.240   5.284  0.2209  0.0643 -0.0433
  204CHOL    R4 2227   3.389   2.470   5.374  0.2105  0.0552 -0.0207
  204CHOL    R5 2228   3.418   2.261   5.430  0.2389  0.0512 -0.0702
  204CHOL    C1 2229   3.363   2.416   5.775  0.2839 -0.0300 -0.0284
  204CHOL    C2 2230   3.244   2.622   6.096  0.3104  0.0697 -0.0971
  205CHOL   ROH 2231  -0.003   6.622   6.813  0.1566  0.0356 -0.1149
  205CHOL    R1 2232   0.065   6.477   6.580  0.1151  0.0448 -0.1314
  205CHOL    R2 2233  -0.076   6.501   6.343  0.0424  0.0139 -0.0856
  205CHOL    R3 2234   0.170   6.556   6.240  0.0013  0.0556 -0.1656
  205CHOL    R4 2235   0.037   6.397   6.033 -0.0735  0.0935 -0.1563
  205CHOL    R5 2236   0.231   6.357   6.123 -0.0326  0.0833 -0.2379
  205CHOL    C1 2237   0.332   6.389   5.756 -0.1797  0.1790 -0.2725
  205CHOL    C2 2238   0.484   6.114   5.627 -0.1346  0.1310 -0.1617
  206CHOL   ROH 2239   3.069   3.181   8.157 -0.0829  0.1423 -0.1045
  206CHOL    R1 2240   3.054   3.073   7.896 -0.1117  0.1101 -0.0890
  206CHOL    R2 2241   3.278   3.023   7.743 -0.1274  0.0310 -0.0807
  206CHOL    R3 2242   3.171   2.773   7.726 -0.1914  0.0555 -0.0498
  206CHOL    R4 2243   3.348   2.794   7.493 -0.2269  0.0067 -0.0876
  206CHOL    R5 2244   3.137   2.739   7.492 -0.2440  0.0569 -0.0449
  206CHOL    C1 2245   3.288   2.427   7.332 -0.3450  0.0156 -0.0625
  206CHOL    C2 2246   3.012   2.317   7.102 -0.0562 -0.0228 -0.0150
  207CHOL   ROH 2247   3.686   5.893   7.252  0.0939  0.1058 -0.0287
  207CHOL    R1 2248   3.579   5.864   6.991 -0.0132  0.0153  0.0250
  207CHOL    R2 2249   3.551   6.076   6.817  0.0213 -0.0666 -0.0751
  207CHOL    R3 2250   3.696   5.917   6.651 -0.1131 -0.2190 -0.0493
  207CHOL    R4 2251   3.545   6.095   6.472  0.1230 -0.0262 -0.0753
  207CHOL    R5 2252   3.549   5.877   6.465 -0.1202 -0.0383 -0.0896
  207CHOL    C1 2253   3.678   5.956   6.115  0.0561 -0.1459 -0.0510
  207CHOL    C2 2254   3.546   5.976   5.713  0.0152  0.0084  0.1397
  208CHOL   ROH 2255   2.217   3.901   4.773  0.1847 -0.0134  0.0777
  208CHOL    R1 2256   2.209   4.078   4.994 -0.0664 -0.0391  0.0927
  208CHOL    R2 2257   2.026   4.052   5.199 -0.0629 -0.2872  0.0699
  208CHOL    R3 2258   2.249   4.053   5.355 -0.0796 -0.0207  0.0950
  208CHOL    R4 2259   2.027   4.029   5.544 -0.0789 -0.1288  0.0803
  208CHOL    R5 2260   2.186   4.178   5.549 -0.2097  0.0129  0.0308
  208CHOL    C1 2261   2.237   4.018   5.891 -0.1039  0.2137  0.1100
  208CHOL    C2 2262   2.335   3.674   6.057 -0.1260  0.1228  0.1592
  209CHOL   ROH 2263   5.686   2.962   7.511  0.2681  0.1694 -0.1433
  209CHOL    R1 2264   5.554   2.742   7.390  0.1090  0.1803  0.0095
  209CHOL    R2 2265   5.341   2.774   7.218  0.1989  0.2235 -0.0843
  209CHOL    R3 2266   5.495   2.623   7.051  0.1133 -0.0722  0.0932
  209CHOL    R4 2267   5.219   2.568   6.968  0.0778  0.4640 -0.2281
  209CHOL    R5 2268   5.370   2.421   7.022 -0.2573  0.1596 -0.0478
  209CHOL    C1 2269   5.292   2.308   6.667 -0.0731  0.3265 -0.1451
  209CHOL    C2 2270   5.000   2.279   6.474 -0.2032 -0.1419 -0.1950
  210CHOL   ROH 2271   6.319   0.635   7.209  0.1383  0.0022  0.0390
  210CHOL    R1 2272   6.348   0.635   6.927  0.1420  0.0399  0.0391
  210CHOL    R2 2273   6.150   0.546   6.757  0.2240 -0.1396  0.0327
  210CHOL    R3 2274   6.182   0.791   6.644 -0.0021 -0.1032  0.0438
  210CHOL    R4 2275   6.025   0.639   6.448 -0.0159 -0.1780  0.1159
  210CHOL    R5 2276   6.212   0.746   6.411 -0.1075 -0.0515  0.0209
  210CHOL    C1 2277   5.983   0.924   6.163 -0.3678 -0.1661  0.1748
  210CHOL    C2 2278   6.197   1.098   5.848  0.1158 -0.3878 -0.0010
  211CHOL   ROH 2279   3.729   2.779   4.845 -0.0479 -0.0746 -0.0106
  211CHOL    R1 2280   3.676   2.722   5.117  0.0577 -0.0650  0.0134
  211CHOL    R2 2281   3.872   2.728   5.312  0.1505 -0.1223 -0.0695
  211CHOL    R3 2282   3.699   2.898   5.435  0.2503 -0.0747  0.0037
  211CHOL    R4 2283   3.848   2.772   5.654 -0.0037 -0.4350 -0.0373
  211CHOL    R5 2284   3.631   2.781   5.632  0.0215 -0.2007 -0.1513
  211CHOL    C1 2285   3.672   2.957   5.968  0.0001 -0.5724  0.0502
  211CHOL    C2 2286   4.052   3.024   6.220 -0.2950 -0.1358 -0.0841
  212CHOL   ROH 2287   1.094   3.703   5.359  0.1785 -0.1339  0.0909
  212CHOL    R1 2288   0.865   3.548   5.418  0.0781  0.0282  0.1286
  212CHOL    R2 2289   0.708   3.592   5.641  0.0753  0.2210  0.0845
  212CHOL    R3 2290   0.508   3.608   5.458  0.1052  0.2557  0.0528
  212CHOL    R4 2291   0.372   3.554   5.712  0.0683  0.1385  0.0135
  212CHOL    R5 2292   0.351   3.441   5.527  0.1203  0.2013 -0.0349
  212CHOL    C1 2293  -0.011   3.546   5.580  0.0922  0.1231 -0.0576
  212CHOL    C2 2294  -0.302   3.564   5.697 -0.0360 -0.2223 -0.0017
  213CHOL   ROH 2295   3.235   5.111   4.717  0.0206  0.4816 -0.0987
  213CHOL    R1 2296   3.440   5.272   4.827  0.1643  0.2470 -0.0159
  213CHOL    R2 2297   3.455   5.330   5.097  0.1614  0.1715 -0.0024
  213CHOL    R3 2298   3.706   5.231   5.071  0.0693 -0.0811  0.0384
  213CHOL    R4 2299   3.698   5.338   5.343  0.2773  0.3790 -0.1200
  213CHOL    R5 2300   3.845   5.385   5.190  0.2512  0.0101 -0.2750
  213CHOL    C1 2301   4.076   5.249   5.461  0.2585  0.2626 -0.1502
  213CHOL    C2 2302   4.190   5.201   5.717 -0.0229 -0.0928  0.1044
  214CHOL   ROH 2303   0.812   1.867   7.868  0.2310 -0.1462  0.0702
  214CHOL    R1 2304   0.810   2.034   7.640 -0.0496 -0.1576  0.0602
  214CHOL    R2 2305   1.021   2.046   7.462 -0.0248  0.2481  0.1046
  214CHOL    R3 2306   0.829   1.990   7.279  0.1172 -0.1470  0.0670
  214CHOL    R4 2307   1.062   2.072   7.120 -0.0439  0.4470  0.1166
  214CHOL    R5 2308   0.860   2.155   7.108 -0.2450 -0.0138  0.1213
  214CHOL    C1 2309   0.904   2.034   6.749  0.0783  0.1920  0.0882
  214CHOL    C2 2310   1.063   2.178   6.434  0.0002 -0.1486  0.0133
  215CHOL   ROH 2311   4.721   5.996   7.134  0.2628  0.0850 -0.0082
  215CHOL    R1 2312   4.587   6.146   6.936  0.1560 -0.0247 -0.0204
  215CHOL    R2 2313   4.698   6.372   6.821 -0.0338  0.0872  0.0167
  215CHOL    R3 2314   4.647   6.239   6.589  0.1303  0.0577 -0.0040
  215CHOL    R4 2315   4.683   6.519   6.508 -0.1011  0.1056  0.0283
  215CHOL    R5 2316   4.513   6.391   6.462  0.0176 -0.0465 -0.0165
  215CHOL    C1 2317   4.627   6.480   6.109  0.0138  0.0888  0.0157
  215CHOL    C2 2318   4.744   6.510   5.709 -0.0783  0.3236  0.1024
  216CHOL   ROH 2319   2.725   2.369   6.464  0.0758 -0.0285 -0.1171
  216CHOL    R1 2320   2.945   2.399   6.639  0.0371 -0.0634 -0.0612
  216CHOL    R2 2321   3.169   2.238   6.625  0.0494 -0.0534 -0.0521
  216CHOL    R3 2322   3.300   2.477   6.609  0.0399 -0.0427  0.0323
  216CHOL    R4 2323   3.499   2.289   6.716  0.0720 -0.0857 -0.1173
  216CHOL    R5 2324   3.440   2.481   6.803  0.0924 -0.1336 -0.0067
  216CHOL    C1 2325   3.813   2.542   6.753  0.0762 -0.0946 -0.0760
  216CHOL    C2 2326   3.882   2.674   7.158  0.1155 -0.1576 -0.0436
  217CHOL   ROH 2327   3.810   4.975   7.283  0.0218 -0.2581  0.1662
  217CHOL    R1 2328   3.899   4.962   7.015 -0.0268 -0.2656  0.1493
  217CHOL    R2 2329   4.162   4.909   6.948  0.0387  0.0648  0.1087
  217CHOL    R3 2330   4.051   4.711   6.799  0.2679 -0.1670  0.2401
  217CHOL    R4 2331   4.301   4.779   6.659  0.1122  0.1263  0.1166
  217CHOL    R5 2332   4.101   4.772   6.572  0.0900 -0.2033  0.1948
  217CHOL    C1 2333   4.277   4.516   6.352  0.3701 -0.0555  0.2445
  217CHOL    C2 2334   4.352   4.771   6.081  0.0470  0.1713  0.1456
  218CHOL   ROH 2335   6.027   2.739   4.598 -0.1277  0.1586  0.0515
  218CHOL    R1 2336   6.157   2.829   4.833  0.1972 -0.2062  0.0208
  218CHOL    R2 2337   6.019   2.931   5.049  0.5345  0.3019  0.0120
  218CHOL    R3 2338   6.156   2.740   5.186 -0.0653 -0.1357  0.0402
  218CHOL    R4 2339   6.029   2.905   5.394  0.5099  0.3723  0.0179
  218CHOL    R5 2340   6.241   2.855   5.378  0.3643 -0.3487 -0.0098
  218CHOL    C1 2341   6.163   2.711   5.723 -0.0676  0.0025  0.0479
  218CHOL    C2 2342   5.966   2.839   6.043 -0.1986  0.1516  0.0499
  219CHOL   ROH 2343   4.788   1.992   4.719 -0.2026 -0.1961  0.0815
  219CHOL    R1 2344   4.868   2.034   4.987 -0.1969 -0.0628  0.0590
  219CHOL    R2 2345   4.690   2.034   5.199 -0.1675 -0.1302  0.0811
  219CHOL    R3 2346   4.859   1.847   5.299 -0.0211  0.0192  0.1157
  219CHOL    R4 2347   4.676   1.907   5.520 -0.1464 -0.1567  0.0714
  219CHOL    R5 2348   4.894   1.914   5.526 -0.1483  0.0439  0.1314
  219CHOL    C1 2349   4.828   1.659   5.802  0.0034 -0.0320  0.0983
  219CHOL    C2 2350   4.617   1.524   6.092 -0.1228  0.0876 -0.1292
  220CHOL   ROH 2351   4.336   1.222   4.840 -0.0740 -0.0916 -0.1094
  220CHOL    R1 2352   4.204   1.201   5.090 -0.1551 -0.1295 -0.1541
  220CHOL    R2 2353   4.036   0.990   5.153 -0.0184 -0.2480 -0.1639
  220CHOL    R3 2354   4.201   0.966   5.368 -0.0776 -0.0627 -0.0975
  220CHOL    R4 2355   3.958   0.821   5.444 -0.0938  0.0078 -0.0340
  220CHOL    R5 2356   4.054   0.980   5.556 -0.1242  0.1033 -0.1480
  220CHOL    C1 2357   4.067   0.701   5.815 -0.1933  0.3308  0.1040
  220CHOL    C2 2358   4.060   0.326   6.030  0.2410 -0.3030  0.3582
  221CHOL   ROH 2359   5.099   3.021   4.539 -0.2106  0.0598 -0.0045
  221CHOL    R1 2360   5.195   3.013   4.805 -0.1716 -0.0303 -0.0224
  221CHOL    R2 2361   5.081   3.159   5.009 -0.0604 -0.0042  0.0136
  221CHOL    R3 2362   5.065   2.916   5.130 -0.1651 -0.0119 -0.0123
  221CHOL    R4 2363   5.109   3.106   5.350 -0.0238 -0.0468  0.0048
  221CHOL    R5 2364   5.226   2.927   5.307 -0.1208 -0.1093 -0.0393
  221CHOL    C1 2365   5.110   2.847   5.661 -0.1008 -0.0789 -0.0246
  221CHOL    C2 2366   5.076   2.559   5.973  0.1194 -0.1317  0.0654
  222CHOL   ROH 2367   1.882   4.859   4.520 -0.0263 -0.2277  0.2928
  222CHOL    R1 2368   1.778   4.951   4.766  0.0084  0.0349  0.2118
  222CHOL    R2 2369   1.877   4.868   5.011 -0.2670 -0.0780  0.2874
  222CHOL    R3 2370   1.903   5.135   5.054  0.1942 -0.1043  0.2221
  222CHOL    R4 2371   1.912   5.016   5.321 -0.6974 -0.0292  0.3198
  222CHOL    R5 2372   1.780   5.175   5.256 -0.2172  0.2359 -0.0775
  222CHOL    C1 2373   1.958   5.352   5.543 -0.5150 -0.0255  0.2774
  222CHOL    C2 2374   1.724   5.517   5.801  0.1144 -0.0573 -0.0312
  223CHOL   ROH 2375   3.739   6.499   4.545  0.3798  0.1754  0.3663
  223CHOL    R1 2376   3.543   6.429   4.737  0.1797  0.1377  0.1547
  223CHOL    R2 2377   3.600   6.274   4.959 -0.0860 -0.0580  0.1038
  223CHOL    R3 2378   3.489   6.483   5.093 -0.0822 -0.0889  0.1504
  223CHOL    R4 2379   3.486   6.262   5.285  0.0680 -0.0693  0.1556
  223CHOL    R5 2380   3.316   6.384   5.225  0.0117 -0.1244  0.2353
  223CHOL    C1 2381   3.317   6.451   5.601  0.1612 -0.1049  0.2296
  223CHOL    C2 2382   3.008   6.510   5.617  0.3866  0.2113 -0.0992
  224CHOL   ROH 2383   6.716   3.797   7.344  0.0256 -0.4076  0.2571
  224CHOL    R1 2384   6.735   3.749   7.066  0.0085 -0.1314  0.2050
  224CHOL    R2 2385   6.856   3.524   6.962  0.1024  0.0222 -0.0322
  224CHOL    R3 2386   6.618   3.495   6.833  0.0960  0.0341 -0.0220
  224CHOL    R4 2387   6.819   3.404   6.640  0.0700 -0.0962  0.0153
  224CHOL    R5 2388   6.666   3.556   6.606  0.1117 -0.0697 -0.0455
  224CHOL    C1 2389   6.575   3.308   6.331  0.0451 -0.1540  0.0526
  224CHOL    C2 2390   6.492   2.910   6.114  0.0952 -0.2586 -0.0094
  225CHOL   ROH 2391   3.231   1.321   6.205 -0.0967  0.0427 -0.0414
  225CHOL    R1 2392   3.208   1.040   6.173 -0.2543  0.0363  0.1159
  225CHOL    R2 2393   2.968   0.906   6.204 -0.4077  0.2360 -0.1561
  225CHOL    R3 2394   3.025   0.813   5.955 -0.0917  0.0278 -0.0118
  225CHOL    R4 2395   2.905   0.585   6.095 -0.2404  0.1380  0.0295
  225CHOL    R5 2396   3.097   0.588   5.992 -0.1142  0.0644  0.2636
  225CHOL    C1 2397   2.923   0.310   5.797  0.1538 -0.1146  0.2731
  225CHOL    C2 2398   2.678  -0.075   5.794 -0.1337 -0.0727  0.0908
  226CHOL   ROH 2399   4.398   6.313   7.315 -0.1681  0.4273  0.3647
  226CHOL    R1 2400   4.262   6.471   7.124 -0.1573  0.0205  0.0072
  226CHOL    R2 2401   4.339   6.729   7.063 -0.5158  0.0991 -0.0927
  226CHOL    R3 2402   4.344   6.633   6.809  0.0448 -0.1183 -0.0169
  226CHOL    R4 2403   4.420   6.916   6.784 -0.4615  0.0349 -0.1222
  226CHOL    R5 2404   4.260   6.814   6.676 -0.1222 -0.3764 -0.2878
  226CHOL    C1 2405   4.472   6.934   6.382  0.0965 -0.2067 -0.0681
  226CHOL    C2 2406   4.223   7.273   6.173 -0.3578 -0.2776  0.2159
  227CHOL   ROH 2407   6.287   4.674   7.002  0.2227 -0.1388  0.1726
  227CHOL    R1 2408   6.251   4.659   6.722  0.2305  0.0417  0.1599
  227CHOL    R2 2409   6.456   4.597   6.548  0.2026 -0.0135  0.1358
  227CHOL    R3 2410   6.283   4.405   6.464  0.0653  0.1562  0.0269
  227CHOL    R4 2411   6.497   4.406   6.263  0.3255 -0.2433  0.3047
  227CHOL    R5 2412   6.283   4.425   6.225  0.4009  0.0090  0.0139
  227CHOL    C1 2413   6.358   4.114   6.018  0.2682 -0.2178  0.3009
  227CHOL    C2 2414   6.208   3.945   5.735  0.1922  0.2915 -0.2095
  228CHOL   ROH 2415   4.467   0.803   4.994 -0.0749 -0.1178 -0.1171
  228CHOL    R1 2416   4.590   0.715   5.233  0.0044 -0.0573 -0.1362
  228CHOL    R2 2417   4.627   0.881   5.452 -0.0296 -0.0362 -0.1513
  228CHOL    R3 2418   4.495   0.683   5.583  0.0807 -0.0891 -0.1171
  228CHOL    R4 2419   4.584   0.865   5.794 -0.1525  0.0871 -0.1596
  228CHOL    R5 2420   4.620   0.651   5.784  0.0312  0.1075 -0.0495
  228CHOL    C1 2421   4.435   0.670   6.117 -0.1205  0.1091 -0.1324
  228CHOL    C2 2422   4.133   0.841   6.389  0.3512  0.1684  0.2096
  229CHOL   ROH 2423   5.642   6.997   7.172 -0.2590 -0.0857 -0.0558
  229CHOL    R1 2424   5.509   7.026   6.924 -0.0977 -0.0833 -0.1431
  229CHOL    R2 2425   5.627   7.145   6.704  0.0579 -0.1123 -0.0749
  229CHOL    R3 2426   5.560   6.912   6.582  0.1048 -0.1105 -0.1055
  229CHOL    R4 2427   5.586   7.105   6.363  0.0519 -0.0716 -0.0793
  229CHOL    R5 2428   5.414   6.978   6.404  0.0815 -0.1166 -0.0897
  229CHOL    C1 2429   5.499   6.862   6.050  0.0924 -0.0461 -0.1107
  229CHOL    C2 2430   5.340   6.992   5.738 -0.3974 -0.1570 -0.0033
  230CHOL   ROH 2431   0.023   4.425   7.699  0.0113  0.1047  0.0790
  230CHOL    R1 2432  -0.053   4.450   7.428  0.0054  0.0974  0.0797
  230CHOL    R2 2433  -0.046   4.691   7.293  0.1493  0.0672  0.0288
  230CHOL    R3 2434   0.107   4.551   7.117  0.0470 -0.0688  0.0469
  230CHOL    R4 2435  -0.062   4.721   6.949  0.1841  0.0425  0.0250
  230CHOL    R5 2436  -0.040   4.505   6.933  0.0183  0.0245  0.0479
  230CHOL    C1 2437   0.072   4.608   6.583  0.1083 -0.0996  0.0397
  230CHOL    C2 2438   0.244   4.527   6.179  0.1517 -0.0644  0.0216
  231CHOL   ROH 2439   1.748   2.464  13.565 -0.0147 -0.0197 -0.0158
  231CHOL    R1 2440   1.816   2.393  13.300 -0.1117 -0.0519 -0.0290
  231CHOL    R2 2441   1.657   2.458  13.083  0.0218  0.2868 -0.0095
  231CHOL    R3 2442   1.887   2.568  12.989  0.2218 -0.0770  0.0240
  231CHOL    R4 2443   1.733   2.502  12.749 -0.0765  0.5269 -0.0043
  231CHOL    R5 2444   1.938   2.442  12.792 -0.1544  0.0301 -0.1679
  231CHOL    C1 2445   1.994   2.632  12.466  0.0541  0.3251  0.0301
  231CHOL    C2 2446   2.038   2.922  12.150  0.0161  0.2300  0.1145
  232CHOL   ROH 2447   5.832   2.362   4.482 -0.1885  0.0581  0.0410
  232CHOL    R1 2448   5.913   2.251   4.729 -0.0306  0.0474 -0.0153
  232CHOL    R2 2449   5.954   2.404   4.955  0.0024  0.0221 -0.0091
  232CHOL    R3 2450   5.778   2.230   5.067  0.1290 -0.0754  0.0432
  232CHOL    R4 2451   5.947   2.318   5.290 -0.0144  0.2250  0.0451
  232CHOL    R5 2452   5.907   2.112   5.230  0.1951  0.1450  0.1579
  232CHOL    C1 2453   5.778   2.104   5.589  0.0945  0.2517  0.1259
  232CHOL    C2 2454   5.899   2.310   5.940 -0.0828  0.1754  0.3038
  233CHOL   ROH 2455   6.322   1.266   4.532  0.2115  0.1916  0.2471
  233CHOL    R1 2456   6.427   1.302   4.792 -0.0842  0.1923  0.3697
  233CHOL    R2 2457   6.268   1.309   5.018 -0.2937 -0.4426  0.2543
  233CHOL    R3 2458   6.436   1.112   5.102  0.1414 -0.1191  0.1815
  233CHOL    R4 2459   6.376   1.268   5.343 -0.3717 -0.4314  0.2829
  233CHOL    R5 2460   6.574   1.219   5.266 -0.1942  0.0995  0.3403
  233CHOL    C1 2461   6.597   1.060   5.612 -0.0086 -0.1212  0.2312
  233CHOL    C2 2462   6.701   1.078   6.021 -0.1382 -0.2785  0.0112
  234CHOL   ROH 2463   7.714   0.056   6.782  0.1383  0.1736  0.0045
  234CHOL    R1 2464   7.468   0.155   6.681  0.1986  0.2172 -0.1003
  234CHOL    R2 2465   7.449   0.282   6.436  0.2736 -0.0526 -0.2505
  234CHOL    R3 2466   7.258   0.094   6.390  0.1482  0.0142 -0.0226
  234CHOL    R4 2467   7.197   0.308   6.201  0.2886 -0.1683 -0.2802
  234CHOL    R5 2468   7.060   0.219   6.344  0.2297  0.0920 -0.1693
  234CHOL    C1 2469   6.872   0.146   6.021  0.1796 -0.1729 -0.0836
  234CHOL    C2 2470   6.678   0.287   5.766 -0.1432  0.1775 -0.0566
  235CHOL   ROH 2471   5.951   6.557   7.418 -0.0283  0.1080  0.1245
  235CHOL    R1 2472   5.966   6.516   7.138 -0.0026  0.0309  0.1365
  235CHOL    R2 2473   5.744   6.460   6.984  0.0085 -0.0043  0.1288
  235CHOL    R3 2474   5.829   6.674   6.840  0.0306 -0.0452  0.0815
  235CHOL    R4 2475   5.751   6.476   6.639  0.0918 -0.1077  0.1257
  235CHOL    R5 2476   5.943   6.578   6.653  0.0802 -0.0942  0.1389
  235CHOL    C1 2477   5.836   6.686   6.303  0.1610 -0.2064  0.0794
  235CHOL    C2 2478   6.007   6.630   6.041  0.1614 -0.0353  0.1269
  236CHOL   ROH 2479   2.994   1.622   4.625  0.1090  0.3295 -0.1338
  236CHOL    R1 2480   2.911   1.726   4.875 -0.0550  0.0241 -0.0570
  236CHOL    R2 2481   2.867   1.565   5.095  0.2752 -0.2002 -0.1492
  236CHOL    R3 2482   3.043   1.735   5.214 -0.0226  0.0640 -0.0698
  236CHOL    R4 2483   2.901   1.607   5.436  0.3653 -0.4945 -0.1188
  236CHOL    R5 2484   2.924   1.821   5.403 -0.1187 -0.3941  0.0940
  236CHOL    C1 2485   3.086   1.791   5.747  0.1383 -0.4179 -0.0265
  236CHOL    C2 2486   2.850   1.639   6.058 -0.1133 -0.0245  0.0548
  237PIPC   NC3 2487   1.836   0.529  14.802  0.2255  0.0560  0.2931
  237PIPC   PO4 2488   1.384   0.212  14.705  0.2768  0.0030  0.2832
  237PIPC   GL1 2489   1.190   0.213  14.338  0.0194  0.1918 -0.1470
  237PIPC   GL2 2490   0.898   0.436  14.284  0.0279  0.4446  0.1320
  237PIPC   C1A 2491   1.256   0.094  13.830  0.1748 -0.0845 -0.1922
  237PIPC   D2A 2492   1.063   0.278  13.494 -0.1276  0.3372 -0.0206
  237PIPC   D3A 2493   1.010   0.250  13.059 -0.0173  0.0889  0.3315
  237PIPC   C4A 2494   0.593   0.117  12.766 -0.1580 -0.1547 -0.1068
  237PIPC   C1B 2495   0.752   0.286  14.019 -0.0663 -0.0605 -0.1301
  237PIPC   C2B 2496   0.526   0.258  13.641  0.0398 -0.1516  0.3399
  237PIPC   C3B 2497   0.532   0.332  13.259  0.2259 -0.0678  0.1133
  237PIPC   C4B 2498   0.689   0.637  12.947 -0.1957  0.2341 -0.2768
  238PIPC   NC3 2499   0.253   5.577  14.496  0.2090 -0.3088  0.2024
  238PIPC   PO4 2500   0.554   5.761  14.382 -0.0595  0.0283  0.0116
  238PIPC   GL1 2501   0.745   6.052  14.133 -0.1296 -0.0609 -0.0603
  238PIPC   GL2 2502   1.077   6.066  14.108  0.0202  0.1096  0.0114
  238PIPC   C1A 2503   0.874   6.546  13.974 -0.0077  0.1922 -0.3644
  238PIPC   D2A 2504   1.024   7.065  14.063 -0.0450 -0.3724 -0.1282
  238PIPC   D3A 2505   0.939   7.168  13.657  0.1534  0.2516  0.2145
  238PIPC   C4A 2506   0.590   7.213  13.303 -0.2310  0.0558  0.1144
  238PIPC   C1B 2507   0.994   6.178  13.683  0.2082  0.1492 -0.3515
  238PIPC   C2B 2508   1.187   6.074  13.280  0.0625  0.0938 -0.0542
  238PIPC   C3B 2509   1.172   5.807  12.887 -0.1908 -0.0904  0.0368
  238PIPC   C4B 2510   1.079   5.672  12.451  0.1002 -0.1139  0.0961
  239PIPC   NC3 2511   2.259   6.589  14.351 -0.2144 -0.5248 -0.3442
  239PIPC   PO4 2512   2.617   6.887  14.187  0.2546 -0.2647 -0.1564
  239PIPC   GL1 2513   2.574   6.691  13.912 -0.0757 -0.1351 -0.0826
  239PIPC   GL2 2514   2.839   6.464  13.887 -0.0694  0.3994 -0.4628
  239PIPC   C1A 2515   2.505   6.633  13.511  0.2676 -0.3094  0.2970
  239PIPC   D2A 2516   2.368   6.562  13.049 -0.0403 -0.0286  0.0480
  239PIPC   D3A 2517   1.962   6.689  12.965 -0.0864  0.0971  0.0469
  239PIPC   C4A 2518   1.830   6.691  12.649  0.0838 -0.1354  0.4094
  239PIPC   C1B 2519   2.881   6.287  13.452  0.1267 -0.1766 -0.0683
  239PIPC   C2B 2520   2.808   6.217  12.991  0.0494 -0.2289  0.2298
  239PIPC   C3B 2521   2.794   5.916  12.614 -0.0643 -0.1083 -0.0084
  239PIPC   C4B 2522   2.509   5.654  12.365  0.2033 -0.1128  0.2101
  240PIPC   NC3 2523   4.890   6.853  14.429 -0.0832 -0.0505  0.0081
  240PIPC   PO4 2524   4.592   6.611  14.246  0.0783  0.0317  0.0637
  240PIPC   GL1 2525   4.588   6.863  13.978 -0.0407  0.0338 -0.3581
  240PIPC   GL2 2526   4.818   6.836  13.778 -0.0222  0.1993  0.0370
  240PIPC   C1A 2527   4.535   7.201  13.665 -0.0580  0.1342  0.0171
  240PIPC   D2A 2528   4.623   7.516  13.424 -0.2923  0.1322  0.0235
  240PIPC   D3A 2529   4.494   7.230  13.082  0.2076 -0.0290 -0.1803
  240PIPC   C4A 2530   4.631   7.511  12.720  0.1381 -0.0375  0.1738
  240PIPC   C1B 2531   4.758   6.772  13.259  0.2445 -0.1214 -0.1530
  240PIPC   C2B 2532   4.735   6.756  12.879 -0.0229 -0.1549  0.0528
  240PIPC   C3B 2533   4.693   6.696  12.483 -0.2417  0.0939 -0.2303
  240PIPC   C4B 2534   4.740   6.692  12.122 -0.4833  0.0405 -0.0938
  241PIPC   NC3 2535   4.368   2.355  13.736 -0.0172 -0.0564 -0.0118
  241PIPC   PO4 2536   4.776   2.358  13.736 -0.2441  0.2681 -0.0492
  241PIPC   GL1 2537   4.617   2.167  13.329 -0.2970 -0.0802 -0.0470
  241PIPC   GL2 2538   4.329   2.171  13.208  0.1175  0.3129 -0.1240
  241PIPC   C1A 2539   4.687   2.310  12.877 -0.0941 -0.1498 -0.0156
  241PIPC   D2A 2540   5.004   2.113  12.653 -0.0265 -0.0527 -0.1239
  241PIPC   D3A 2541   4.909   2.223  12.173 -0.1340  0.0360 -0.3514
  241PIPC   C4A 2542   4.789   2.553  12.015 -0.0045 -0.2525 -0.1837
  241PIPC   C1B 2543   4.222   2.182  12.784 -0.1667 -0.1439  0.1319
  241PIPC   C2B 2544   4.441   2.174  12.393  0.1832  0.1384 -0.0079
  241PIPC   C3B 2545   4.234   2.040  11.974 -0.1204  0.0439  0.1791
  241PIPC   C4B 2546   4.019   2.146  11.557  0.1786  0.0565 -0.1944
  242PIPC   NC3 2547   2.305   3.774  14.175 -0.2412  0.4788 -0.0212
  242PIPC   PO4 2548   2.051   4.121  14.176  0.0813 -0.0361 -0.0575
  242PIPC   GL1 2549   1.981   4.038  13.824  0.2195 -0.0372  0.1343
  242PIPC   GL2 2550   1.713   4.102  13.690  0.1307  0.1902  0.0172
  242PIPC   C1A 2551   2.165   4.158  13.451  0.1006  0.1760  0.0560
  242PIPC   D2A 2552   2.184   4.072  13.001  0.0386  0.0770 -0.2324
  242PIPC   D3A 2553   2.538   3.762  12.897  0.0460  0.0031  0.1948
  242PIPC   C4A 2554   2.467   3.432  12.656  0.0101  0.2403  0.3201
  242PIPC   C1B 2555   1.344   4.305  13.583 -0.1010  0.1118  0.2296
  242PIPC   C2B 2556   1.159   4.463  13.259 -0.1967  0.2250  0.0167
  242PIPC   C3B 2557   1.096   4.524  12.734 -0.0952 -0.1586  0.0273
  242PIPC   C4B 2558   1.012   4.456  12.334  0.0584 -0.0749 -0.0618
  243PIPC   NC3 2559   6.705   1.743  14.765  0.0895 -0.0073  0.2234
  243PIPC   PO4 2560   6.822   1.512  14.348 -0.0456  0.0962  0.1119
  243PIPC   GL1 2561   6.775   1.472  13.935 -0.1260 -0.0888 -0.0587
  243PIPC   GL2 2562   6.627   1.768  13.885 -0.1287 -0.0927 -0.1250
  243PIPC   C1A 2563   6.433   1.291  13.639 -0.2324 -0.1783 -0.1821
  243PIPC   D2A 2564   6.267   1.671  13.369 -0.1048 -0.1291  0.2399
  243PIPC   D3A 2565   6.178   1.771  13.747  0.1286  0.2943  0.0482
  243PIPC   C4A 2566   5.767   2.003  13.852 -0.3074 -0.1341  0.0828
  243PIPC   C1B 2567   6.774   1.624  13.491  0.3446 -0.1617  0.0097
  243PIPC   C2B 2568   6.898   1.750  13.063  0.1037  0.1034  0.0563
  243PIPC   C3B 2569   6.940   1.875  12.620 -0.0158 -0.2534  0.1559
  243PIPC   C4B 2570   6.521   2.048  12.425  0.1489  0.0479  0.0460
  244PIPC   NC3 2571   1.182   2.840  14.817  0.1396 -0.0882  0.1271
  244PIPC   PO4 2572   1.282   2.905  14.444 -0.0710 -0.2983 -0.1287
  244PIPC   GL1 2573   0.944   2.926  14.048  0.1364  0.0394 -0.0966
  244PIPC   GL2 2574   1.016   2.864  13.805  0.0844  0.2701  0.2324
  244PIPC   C1A 2575   0.629   2.626  13.951 -0.1337 -0.1198  0.0030
  244PIPC   D2A 2576   0.270   2.502  13.793  0.0751 -0.0734  0.1148
  244PIPC   D3A 2577   0.507   2.506  13.457  0.0278  0.2393 -0.3343
  244PIPC   C4A 2578   0.829   2.056  13.241 -0.1938 -0.1324  0.0936
  244PIPC   C1B 2579   0.884   2.978  13.422 -0.0773  0.4577  0.1509
  244PIPC   C2B 2580   0.876   3.097  12.963  0.1029  0.2150  0.1418
  244PIPC   C3B 2581   0.646   3.097  12.619 -0.3093  0.1630  0.1117
  244PIPC   C4B 2582   0.572   3.246  12.196  0.1688  0.2394 -0.1259
  245PIPC   NC3 2583   4.077   4.499  14.739 -0.1586 -0.1175 -0.1604
  245PIPC   PO4 2584   4.457   4.804  14.635  0.1571  0.0526  0.0975
  245PIPC   GL1 2585   4.459   4.927  14.181 -0.0656  0.2702 -0.2510
  245PIPC   GL2 2586   4.644   4.807  14.002  0.1338  0.2380 -0.2999
  245PIPC   C1A 2587   4.360   5.279  13.778 -0.1015  0.2355 -0.0827
  245PIPC   D2A 2588   4.334   5.214  13.330  0.0846  0.2548  0.0888
  245PIPC   D3A 2589   4.461   4.864  13.500  0.1320  0.2329 -0.1212
  245PIPC   C4A 2590   4.586   4.455  13.289  0.3765 -0.0891  0.2108
  245PIPC   C1B 2591   4.529   4.406  13.811 -0.1960 -0.3758 -0.1709
  245PIPC   C2B 2592   4.834   4.134  13.559 -0.2010 -0.2406  0.0174
  245PIPC   C3B 2593   4.918   4.061  13.189 -0.0576 -0.2805 -0.2671
  245PIPC   C4B 2594   5.024   4.139  12.774 -0.1231 -0.1726  0.1088
  246PIPC   NC3 2595   3.502   1.454  13.941  0.0732  0.0409  0.3547
  246PIPC   PO4 2596   3.051   1.538  13.780 -0.2442 -0.1804  0.2035
  246PIPC   GL1 2597   2.754   1.509  13.468 -0.0103 -0.0003 -0.0922
  246PIPC   GL2 2598   2.811   1.829  13.199 -0.0166  0.1776  0.2079
  246PIPC   C1A 2599   2.320   1.600  13.313  0.1465  0.0717  0.0875
  246PIPC   D2A 2600   1.997   1.898  13.440  0.0846 -0.1573  0.0404
  246PIPC   D3A 2601   1.480   2.049  13.425 -0.3420  0.0900  0.0632
  246PIPC   C4A 2602   1.234   1.951  13.768  0.0114  0.1381 -0.0259
  246PIPC   C1B 2603   2.724   1.958  12.749  0.0887 -0.2161 -0.0842
  246PIPC   C2B 2604   2.815   1.711  12.367 -0.1594  0.2489  0.0530
  246PIPC   C3B 2605   2.542   1.344  12.117  0.0866 -0.1280  0.2241
  246PIPC   C4B 2606   2.482   1.271  11.722  0.2637 -0.1417  0.0917
  247PIPC   NC3 2607   3.856   7.098  14.264 -0.0932 -0.2056 -0.3749
  247PIPC   PO4 2608   4.135   6.800  14.369 -0.1710  0.3265 -0.1366
  247PIPC   GL1 2609   4.042   6.708  13.954  0.2830  0.3378  0.2846
  247PIPC   GL2 2610   3.894   6.410  13.849 -0.0938  0.0875 -0.1201
  247PIPC   C1A 2611   4.156   6.867  13.573 -0.0437 -0.4324  0.2941
  247PIPC   D2A 2612   4.267   6.732  13.137 -0.1731  0.0451  0.3835
  247PIPC   D3A 2613   3.892   6.621  12.970  0.1270 -0.0063  0.2468
  247PIPC   C4A 2614   3.743   6.349  12.589  0.2215  0.1922  0.2204
  247PIPC   C1B 2615   3.890   6.479  13.449  0.0006  0.2287  0.0195
  247PIPC   C2B 2616   3.676   6.182  13.057 -0.1366 -0.3400  0.1936
  247PIPC   C3B 2617   3.783   5.739  12.876  0.1606 -0.2152  0.2892
  247PIPC   C4B 2618   3.418   5.494  12.804 -0.2072  0.0751  0.1372
  248PIPC   NC3 2619   3.020   0.785  14.361 -0.2106  0.2431 -0.1123
  248PIPC   PO4 2620   2.680   0.741  14.101  0.0102  0.0551  0.2525
  248PIPC   GL1 2621   2.690   0.730  13.667 -0.2843  0.1312  0.2323
  248PIPC   GL2 2622   2.566   0.625  13.457  0.1530  0.1229  0.0298
  248PIPC   C1A 2623   2.809   1.045  13.296  0.1807 -0.0507 -0.2665
  248PIPC   D2A 2624   2.682   1.385  12.967 -0.0421 -0.1625 -0.0925
  248PIPC   D3A 2625   2.398   1.558  12.674 -0.1725 -0.0784  0.0279
  248PIPC   C4A 2626   2.356   1.953  12.372  0.2088 -0.1862 -0.2446
  248PIPC   C1B 2627   2.455   0.722  13.068  0.2240 -0.1812 -0.0272
  248PIPC   C2B 2628   2.565   0.965  12.784  0.0706 -0.0810  0.0196
  248PIPC   C3B 2629   2.384   0.873  12.388 -0.0737  0.0206  0.0053
  248PIPC   C4B 2630   2.150   0.965  11.971  0.2775 -0.3096  0.1773
  249PIPC   NC3 2631   5.598   3.815  14.060 -0.1148  0.0951  0.0323
  249PIPC   PO4 2632   5.119   3.780  14.135  0.0067 -0.2464  0.2378
  249PIPC   GL1 2633   5.239   3.952  13.764  0.1609  0.0354  0.0182
  249PIPC   GL2 2634   5.295   4.235  13.678 -0.3355  0.0586  0.0640
  249PIPC   C1A 2635   5.219   3.741  13.390  0.1059 -0.0199 -0.2839
  249PIPC   D2A 2636   5.193   3.338  13.123  0.1342 -0.4206  0.1963
  249PIPC   D3A 2637   5.252   3.271  12.678  0.1185 -0.0661  0.1782
  249PIPC   C4A 2638   5.633   3.446  12.636 -0.0212 -0.0322  0.3285
  249PIPC   C1B 2639   5.473   4.159  13.262  0.1972  0.2548  0.0209
  249PIPC   C2B 2640   5.517   4.281  12.908  0.2066 -0.1657 -0.0033
  249PIPC   C3B 2641   5.557   4.393  12.534 -0.1128  0.0884 -0.3049
  249PIPC   C4B 2642   5.501   4.658  12.223 -0.0523 -0.1136  0.0220
  250PIPC   NC3 2643   1.320   6.235  14.506 -0.2033 -0.2335 -0.2208
  250PIPC   PO4 2644   1.531   5.937  14.288  0.0392  0.1570 -0.1670
  250PIPC   GL1 2645   1.835   6.034  14.084  0.1401  0.1997 -0.1571
  250PIPC   GL2 2646   1.926   6.327  14.063  0.3535  0.2189  0.1911
  250PIPC   C1A 2647   2.009   5.997  13.624 -0.1311  0.0279 -0.1923
  250PIPC   D2A 2648   2.048   6.166  13.211  0.0989 -0.0584 -0.0038
  250PIPC   D3A 2649   1.633   6.382  13.237 -0.1862  0.0472  0.3871
  250PIPC   C4A 2650   1.367   6.264  12.838  0.0533  0.1016  0.1681
  250PIPC   C1B 2651   1.953   6.484  13.599 -0.0182 -0.1338  0.2410
  250PIPC   C2B 2652   1.743   6.837  13.515  0.1297 -0.2871  0.0238
  250PIPC   C3B 2653   1.477   6.821  13.131  0.1983  0.3034  0.2667
  250PIPC   C4B 2654   1.370   6.860  12.649  0.0631 -0.0987 -0.0261
  251PIPC   NC3 2655   5.588   0.337  14.703 -0.0351  0.0643 -0.1131
  251PIPC   PO4 2656   5.961   0.397  14.521  0.1696 -0.0496 -0.4736
  251PIPC   GL1 2657   6.053   0.298  14.029 -0.3702  0.1028 -0.1691
  251PIPC   GL2 2658   6.020  -0.063  13.943  0.2050 -0.2765  0.0586
  251PIPC   C1A 2659   6.119   0.421  13.602  0.0659  0.1411  0.1810
  251PIPC   D2A 2660   6.138   0.307  13.149  0.1020  0.1987  0.1929
  251PIPC   D3A 2661   6.585   0.477  13.174  0.0973 -0.1822 -0.0417
  251PIPC   C4A 2662   7.061   0.630  13.171  0.2374  0.2832  0.3802
  251PIPC   C1B 2663   6.162  -0.032  13.478  0.0791 -0.2208  0.0009
  251PIPC   C2B 2664   6.102  -0.202  13.089  0.1338 -0.5194  0.0118
  251PIPC   C3B 2665   6.125  -0.410  12.706 -0.2768 -0.1357  0.1188
  251PIPC   C4B 2666   5.990  -0.324  12.289 -0.1297  0.0566 -0.2181
  252PIPC   NC3 2667   5.483   3.034  14.092 -0.1996  0.2005 -0.1246
  252PIPC   PO4 2668   5.878   3.304  14.091  0.0586  0.1535  0.3168
  252PIPC   GL1 2669   5.871   3.551  13.708  0.0794  0.1155  0.1019
  252PIPC   GL2 2670   6.067   3.732  13.535 -0.1643 -0.1295  0.1565
  252PIPC   C1A 2671   5.674   3.577  13.277  0.1406  0.0277 -0.1126
  252PIPC   D2A 2672   5.375   3.745  12.926 -0.1185 -0.0163  0.1065
  252PIPC   D3A 2673   5.309   3.815  12.543  0.0413 -0.2123  0.1989
  252PIPC   C4A 2674   5.744   3.908  12.373  0.0831 -0.2064  0.3053
  252PIPC   C1B 2675   5.918   3.960  13.115 -0.0950  0.3583  0.0261
  252PIPC   C2B 2676   6.062   4.037  12.771 -0.2092  0.0736 -0.1244
  252PIPC   C3B 2677   6.034   4.261  12.479  0.1243  0.2413  0.1340
  252PIPC   C4B 2678   5.851   4.324  12.053  0.3645 -0.0375 -0.0398
  253PIPC   NC3 2679   5.738   1.728  14.577 -0.0602 -0.0108  0.0660
  253PIPC   PO4 2680   5.502   1.329  14.306  0.2191 -0.2763 -0.0170
  253PIPC   GL1 2681   5.445   1.481  13.866  0.1149  0.1946 -0.3718
  253PIPC   GL2 2682   5.554   1.209  13.759  0.1538 -0.3634  0.2157
  253PIPC   C1A 2683   5.758   1.690  13.520  0.5521  0.0597 -0.2389
  253PIPC   D2A 2684   5.944   2.051  13.153  0.2497  0.0604 -0.1803
  253PIPC   D3A 2685   5.977   2.382  12.902 -0.0590 -0.1533  0.0290
  253PIPC   C4A 2686   6.261   2.397  12.656 -0.0093  0.2403  0.2129
  253PIPC   C1B 2687   5.840   1.214  13.463 -0.3498 -0.1604  0.1889
  253PIPC   C2B 2688   5.945   1.526  13.049  0.0684  0.0705 -0.1626
  253PIPC   C3B 2689   6.016   1.902  12.694 -0.1103  0.1410 -0.1863
  253PIPC   C4B 2690   5.991   2.073  12.356 -0.1857 -0.1747  0.0769
  254PIPC   NC3 2691   0.904   3.189  14.670  0.0475 -0.0386  0.0099
  254PIPC   PO4 2692   0.867   3.321  14.394  0.4193 -0.3756  0.1356
  254PIPC   GL1 2693   0.681   3.430  14.084 -0.3416 -0.1294  0.0417
  254PIPC   GL2 2694   0.879   3.388  13.804  0.0729 -0.1841 -0.0245
  254PIPC   C1A 2695   0.321   3.714  13.734 -0.1080 -0.1094  0.1337
  254PIPC   D2A 2696   0.401   3.751  13.382 -0.0814  0.2230  0.1576
  254PIPC   D3A 2697   0.281   3.514  13.051  0.0193  0.1529 -0.2196
  254PIPC   C4A 2698   0.332   3.506  12.643 -0.1221  0.1999  0.0429
  254PIPC   C1B 2699   0.835   3.458  13.420 -0.3525  0.2613 -0.0929
  254PIPC   C2B 2700   0.739   3.601  13.062  0.0832 -0.2265 -0.1833
  254PIPC   C3B 2701   0.843   3.528  12.670  0.0567 -0.4347  0.2153
  254PIPC   C4B 2702   1.030   3.536  12.281  0.1182  0.1306 -0.0323
  255PIPC   NC3 2703   2.121   4.287   9.590  0.1661  0.0059  0.0106
  255PIPC   PO4 2704   2.337   4.078   9.931 -0.0518  0.4052  0.0565
  255PIPC   GL1 2705   2.419   3.835  10.280  0.0433 -0.1579  0.3165
  255PIPC   GL2 2706   2.640   3.976  10.479  0.1441 -0.0228  0.1036
  255PIPC   C1A 2707   2.136   3.549  10.562  0.1203 -0.1414  0.1793
  255PIPC   D2A 2708   1.718   3.485  10.573  0.1029  0.3347  0.4530
  255PIPC   D3A 2709   1.618   3.832  10.762 -0.1676  0.2265  0.0966
  255PIPC   C4A 2710   1.671   3.892  11.134  0.0971  0.2032 -0.0971
  255PIPC   C1B 2711   2.627   3.982  10.902  0.0439 -0.0585  0.0088
  255PIPC   C2B 2712   2.818   3.866  11.278 -0.1073  0.1373  0.3752
  255PIPC   C3B 2713   3.175   3.633  11.400  0.1657 -0.1563 -0.2139
  255PIPC   C4B 2714   3.368   3.568  11.715 -0.3447  0.0532 -0.3995
  256PIPC   NC3 2715   5.448   2.927   9.632  0.2431 -0.1503  0.0646
  256PIPC   PO4 2716   5.225   2.802   9.458 -0.3285 -0.3197 -0.1466
  256PIPC   GL1 2717   4.815   2.955   9.538 -0.1670  0.0744 -0.3527
  256PIPC   GL2 2718   4.656   3.059   9.757 -0.0063 -0.1331  0.0044
  256PIPC   C1A 2719   4.359   2.977   9.314 -0.1883  0.0008 -0.2183
  256PIPC   D2A 2720   3.863   3.052   9.513  0.0533 -0.5357  0.1606
  256PIPC   D3A 2721   3.961   2.898   9.965 -0.1225 -0.2040  0.1153
  256PIPC   C4A 2722   3.638   2.884  10.180 -0.0448 -0.4307 -0.3539
  256PIPC   C1B 2723   4.438   2.652  10.076  0.0647  0.2621  0.0745
  256PIPC   C2B 2724   4.293   2.314  10.445 -0.0366  0.1275 -0.0057
  256PIPC   C3B 2725   4.107   2.281  10.756  0.2091  0.2269 -0.1359
  256PIPC   C4B 2726   3.981   2.397  11.055  0.2523 -0.3117  0.0492
  257PIPC   NC3 2727   5.521   1.572   9.461 -0.3628 -0.0601 -0.1245
  257PIPC   PO4 2728   5.388   1.878   9.234  0.1709 -0.0890  0.0306
  257PIPC   GL1 2729   5.081   2.099   9.384 -0.0549  0.0746 -0.0846
  257PIPC   GL2 2730   5.011   2.482   9.213 -0.3061  0.0436 -0.2923
  257PIPC   C1A 2731   4.713   2.010   9.648  0.0023 -0.1210 -0.1793
  257PIPC   D2A 2732   4.544   2.158   9.994  0.1783  0.2972 -0.1227
  257PIPC   D3A 2733   4.056   2.175  10.008  0.0421 -0.0378  0.1216
  257PIPC   C4A 2734   3.889   2.419  10.184 -0.1462 -0.1421 -0.0087
  257PIPC   C1B 2735   4.624   2.277   9.161  0.0690  0.2827 -0.0391
  257PIPC   C2B 2736   4.270   1.959   9.279 -0.0783 -0.0791 -0.0188
  257PIPC   C3B 2737   3.913   1.920   9.421 -0.0520 -0.2170 -0.2130
  257PIPC   C4B 2738   3.536   2.097   9.733 -0.0470  0.0127  0.0717
  258PIPC   NC3 2739   4.389   5.234  10.227  0.1463  0.2959  0.2176
  258PIPC   PO4 2740   4.093   5.308  10.157 -0.1484  0.3734  0.4005
  258PIPC   GL1 2741   3.967   5.330  10.611 -0.1439 -0.1275  0.4502
  258PIPC   GL2 2742   3.704   5.113  10.626 -0.0821  0.1229 -0.2098
  258PIPC   C1A 2743   4.082   5.517  10.996  0.1558 -0.1783 -0.0062
  258PIPC   D2A 2744   4.525   5.528  11.253 -0.0887  0.0270  0.1443
  258PIPC   D3A 2745   4.252   5.823  11.556 -0.1926  0.0814  0.0012
  258PIPC   C4A 2746   4.037   6.248  11.404 -0.2826 -0.2013 -0.0097
  258PIPC   C1B 2747   3.795   5.098  11.022 -0.4472 -0.1192  0.0317
  258PIPC   C2B 2748   3.939   4.897  11.453 -0.0347 -0.1123  0.2404
  258PIPC   C3B 2749   3.795   4.554  11.722 -0.1730  0.1777  0.0110
  258PIPC   C4B 2750   3.492   4.442  11.835  0.1795  0.0883 -0.0879
  259PIPC   NC3 2751   0.022   3.608  10.398 -0.0934  0.0593  0.0844
  259PIPC   PO4 2752   0.145   4.070  10.349  0.1934  0.1024  0.0505
  259PIPC   GL1 2753   0.402   3.835  10.688 -0.1030 -0.1094 -0.2566
  259PIPC   GL2 2754   0.337   3.939  11.044  0.1203 -0.2472  0.0978
  259PIPC   C1A 2755   0.834   4.022  10.953 -0.2502  0.0426  0.0894
  259PIPC   D2A 2756   1.137   3.802  11.050  0.2063  0.1368  0.1329
  259PIPC   D3A 2757   1.171   3.441  10.751 -0.0502  0.0389  0.2342
  259PIPC   C4A 2758   1.523   3.093  10.783 -0.0674 -0.1296  0.1594
  259PIPC   C1B 2759   0.616   3.887  11.360 -0.1106 -0.0337  0.1566
  259PIPC   C2B 2760   0.609   3.658  11.748  0.3636 -0.1324  0.0855
  259PIPC   C3B 2761   0.561   3.708  12.152 -0.3477  0.1031 -0.1015
  259PIPC   C4B 2762   0.377   4.017  12.344  0.1357  0.1601  0.0899
  260PIPC   NC3 2763   4.585   5.086   7.802 -0.1421 -0.0599  0.1785
  260PIPC   PO4 2764   4.572   4.774   7.582  0.1149 -0.0218  0.0124
  260PIPC   GL1 2765   4.245   4.634   7.381 -0.1076 -0.0315 -0.1259
  260PIPC   GL2 2766   4.466   4.340   7.370 -0.0985  0.2181  0.2730
  260PIPC   C1A 2767   3.819   4.438   7.158  0.0026  0.1081 -0.1830
  260PIPC   D2A 2768   3.520   4.592   6.974  0.2577 -0.0359 -0.1135
  260PIPC   D3A 2769   3.068   4.706   6.913 -0.1463  0.1883  0.0338
  260PIPC   C4A 2770   3.069   4.905   6.594 -0.2133 -0.1393 -0.0891
  260PIPC   C1B 2771   4.342   4.342   6.868 -0.0467 -0.2682 -0.2124
  260PIPC   C2B 2772   3.988   4.229   6.636 -0.1261  0.0680  0.0152
  260PIPC   C3B 2773   3.861   3.872   6.558 -0.0594 -0.0378 -0.1083
  260PIPC   C4B 2774   4.010   3.613   6.152  0.0279  0.2776 -0.1437
  261PIPC   NC3 2775   2.342   4.329   7.811 -0.2077  0.1939 -0.0365
  261PIPC   PO4 2776   2.595   4.023   8.127 -0.3472 -0.0262 -0.0424
  261PIPC   GL1 2777   2.787   3.709   7.882 -0.1377 -0.1721  0.0470
  261PIPC   GL2 2778   3.151   3.655   7.935  0.0062  0.1403  0.1851
  261PIPC   C1A 2779   2.970   3.813   7.432  0.1426  0.0322 -0.0944
  261PIPC   D2A 2780   3.225   3.573   7.068  0.0465 -0.4141  0.2674
  261PIPC   D3A 2781   3.138   3.198   7.270 -0.0774 -0.3937 -0.0482
  261PIPC   C4A 2782   2.760   2.975   7.327  0.0573 -0.2672 -0.1722
  261PIPC   C1B 2783   3.387   3.491   7.571  0.3456 -0.2895 -0.1416
  261PIPC   C2B 2784   3.645   3.191   7.390  0.0274 -0.0143 -0.2675
  261PIPC   C3B 2785   3.540   2.990   7.067  0.1007  0.0268 -0.1226
  261PIPC   C4B 2786   3.158   2.792   7.015  0.0352  0.0172 -0.2121
  262PIPC   NC3 2787   4.418   5.320   9.700  0.0811 -0.0062 -0.3676
  262PIPC   PO4 2788   4.717   5.024   9.861 -0.3916  0.0886 -0.1802
  262PIPC   GL1 2789   4.421   4.701  10.229  0.1801  0.0050  0.1996
  262PIPC   GL2 2790   4.107   4.821  10.319  0.0554 -0.3270 -0.0759
  262PIPC   C1A 2791   4.341   4.574  10.740 -0.0236 -0.2477 -0.2853
  262PIPC   D2A 2792   3.993   4.598  10.974 -0.3783  0.0083 -0.1102
  262PIPC   D3A 2793   3.991   4.196  10.832  0.0041 -0.0999 -0.0010
  262PIPC   C4A 2794   4.026   3.860  11.010 -0.1715  0.2300  0.1856
  262PIPC   C1B 2795   3.827   4.576  10.499 -0.4340  0.1131  0.0285
  262PIPC   C2B 2796   3.530   4.318  10.800  0.0612  0.0619  0.0489
  262PIPC   C3B 2797   3.561   3.910  10.940 -0.1243  0.1433  0.1901
  262PIPC   C4B 2798   3.592   3.579  11.113 -0.0558 -0.0139 -0.0311
  263PIPC   NC3 2799   6.133   3.696  10.604  0.3212 -0.2390  0.0797
  263PIPC   PO4 2800   5.963   3.383  10.280  0.0205 -0.1183 -0.0966
  263PIPC   GL1 2801   5.830   3.331  10.766 -0.0532 -0.1426 -0.1436
  263PIPC   GL2 2802   6.009   3.527  11.075  0.0994  0.0930  0.0552
  263PIPC   C1A 2803   5.541   3.284  11.029  0.0314  0.0729 -0.0376
  263PIPC   D2A 2804   5.218   3.330  11.274 -0.1961  0.1633  0.0125
  263PIPC   D3A 2805   5.293   3.187  11.670  0.0568 -0.2606  0.2729
  263PIPC   C4A 2806   5.428   2.799  11.822 -0.1496 -0.0658 -0.0698
  263PIPC   C1B 2807   5.893   3.604  11.492 -0.1917  0.1651 -0.0600
  263PIPC   C2B 2808   5.753   3.775  11.837 -0.0356 -0.2097  0.1685
  263PIPC   C3B 2809   5.429   4.025  11.964  0.0022  0.1180 -0.0014
  263PIPC   C4B 2810   5.143   4.261  12.276 -0.1150  0.1651  0.0051
  264PIPC   NC3 2811   4.109   6.672  10.333  0.0407 -0.0052  0.3128
  264PIPC   PO4 2812   3.907   6.485  10.776 -0.0404 -0.2849 -0.1669
  264PIPC   GL1 2813   3.526   6.446  11.168 -0.2548  0.0387  0.0644
  264PIPC   GL2 2814   3.669   6.100  11.185  0.0558  0.0307 -0.2145
  264PIPC   C1A 2815   3.355   6.301  11.529  0.1059  0.1781 -0.1791
  264PIPC   D2A 2816   3.219   6.099  11.849  0.1192  0.0846 -0.0711
  264PIPC   D3A 2817   2.926   6.472  11.918  0.1202  0.1592  0.3573
  264PIPC   C4A 2818   3.076   6.812  12.092  0.2473  0.0775 -0.0422
  264PIPC   C1B 2819   3.747   5.633  11.330 -0.1153  0.0864  0.0834
  264PIPC   C2B 2820   4.125   5.376  11.440  0.2676  0.1128  0.1370
  264PIPC   C3B 2821   4.287   5.181  11.772  0.0202  0.0118 -0.0538
  264PIPC   C4B 2822   4.209   4.754  11.929  0.2746  0.0082 -0.3709
  265PIPC   NC3 2823   6.157   2.518  10.129 -0.0062  0.1710 -0.3467
  265PIPC   PO4 2824   5.676   2.589  10.061  0.0460  0.1383 -0.0381
  265PIPC   GL1 2825   5.395   2.590  10.361 -0.0666 -0.0081  0.0178
  265PIPC   GL2 2826   5.130   2.357  10.166 -0.1226 -0.1626  0.1332
  265PIPC   C1A 2827   5.203   2.630  10.759 -0.0882  0.0006 -0.0849
  265PIPC   D2A 2828   5.205   2.824  11.141 -0.0483  0.2180 -0.2400
  265PIPC   D3A 2829   5.032   2.599  11.421 -0.3228 -0.1315  0.0829
  265PIPC   C4A 2830   5.071   2.295  11.711 -0.0326 -0.0313  0.1259
  265PIPC   C1B 2831   4.952   2.048  10.350 -0.1755 -0.0858  0.2879
  265PIPC   C2B 2832   4.525   1.951  10.591 -0.1245 -0.2480  0.0277
  265PIPC   C3B 2833   4.180   1.771  10.752  0.1771  0.0342 -0.1478
  265PIPC   C4B 2834   3.799   1.899  10.955  0.1438 -0.3117 -0.0298
  266PIPC   NC3 2835   5.030   0.460  10.133 -0.0533 -0.3062 -0.4377
  266PIPC   PO4 2836   5.460   0.321  10.333  0.1179 -0.1303  0.1312
  266PIPC   GL1 2837   5.645   0.592  10.711 -0.1190  0.0905 -0.1330
  266PIPC   GL2 2838   5.523   0.847  10.853 -0.1126 -0.0463 -0.1620
  266PIPC   C1A 2839   5.632   0.528  11.163 -0.1062  0.0820 -0.2761
  266PIPC   D2A 2840   5.673   0.715  11.425 -0.2444 -0.2033 -0.1521
  266PIPC   D3A 2841   5.612   0.487  11.912  0.0607 -0.1666 -0.1648
  266PIPC   C4A 2842   5.228   0.618  12.055 -0.2394 -0.1576 -0.0821
  266PIPC   C1B 2843   5.525   1.166  11.262  0.2698 -0.0283  0.1947
  266PIPC   C2B 2844   5.431   1.417  11.604  0.2097 -0.0411  0.2256
  266PIPC   C3B 2845   5.434   1.410  12.056  0.1190  0.1696 -0.0945
  266PIPC   C4B 2846   5.124   1.303  12.316  0.2594 -0.1317 -0.2105
  267PIPC   NC3 2847   5.297   3.772   9.900 -0.1528  0.1293  0.1896
  267PIPC   PO4 2848   5.153   3.370   9.994 -0.1591 -0.3088  0.0080
  267PIPC   GL1 2849   4.970   3.128  10.354  0.3521 -0.1918  0.2100
  267PIPC   GL2 2850   4.690   3.079  10.258 -0.0470 -0.0435  0.0472
  267PIPC   C1A 2851   4.888   3.075  10.833 -0.1570 -0.0042 -0.4085
  267PIPC   D2A 2852   4.578   3.176  11.196  0.1914  0.1267 -0.2120
  267PIPC   D3A 2853   4.811   3.114  11.569 -0.2095  0.1733  0.0293
  267PIPC   C4A 2854   4.713   3.073  12.080 -0.2485  0.0449  0.0590
  267PIPC   C1B 2855   4.450   2.910  10.646  0.0327  0.1400 -0.2711
  267PIPC   C2B 2856   4.150   2.978  10.986 -0.1952  0.2515 -0.0795
  267PIPC   C3B 2857   3.836   3.025  11.161  0.0099  0.3597  0.0557
  267PIPC   C4B 2858   3.410   3.156  11.443 -0.1506 -0.0118 -0.2154
  268PIPC   NC3 2859   0.379   4.612  10.281  0.1742 -0.0694  0.1766
  268PIPC   PO4 2860   0.816   4.682  10.265  0.0910  0.1028  0.0662
  268PIPC   GL1 2861   1.074   4.371  10.534  0.4399  0.0848 -0.0045
  268PIPC   GL2 2862   1.260   4.190  10.719 -0.3171 -0.2812  0.1446
  268PIPC   C1A 2863   0.914   4.500  10.906 -0.0774  0.0734 -0.2904
  268PIPC   D2A 2864   0.659   4.338  11.261 -0.3540  0.3321 -0.0551
  268PIPC   D3A 2865   0.983   4.275  11.421  0.3832 -0.1073  0.0154
  268PIPC   C4A 2866   1.176   4.421  11.821  0.3108 -0.1088  0.2474
  268PIPC   C1B 2867   1.372   4.343  11.080 -0.1474 -0.2914  0.1434
  268PIPC   C2B 2868   1.418   4.127  11.447 -0.1170  0.0574 -0.1569
  268PIPC   C3B 2869   1.528   4.001  11.852 -0.1996 -0.3470  0.0107
  268PIPC   C4B 2870   1.496   3.694  12.127  0.3454  0.0598  0.0538
  269PIPC   NC3 2871   1.026   5.095  10.434  0.0155  0.1695 -0.0632
  269PIPC   PO4 2872   0.597   5.193  10.422  0.2852  0.1943 -0.0481
  269PIPC   GL1 2873   0.547   4.957  10.701  0.1578 -0.2038  0.2649
  269PIPC   GL2 2874   0.818   4.999  10.902 -0.3366 -0.0453 -0.0155
  269PIPC   C1A 2875   0.316   4.681  11.001  0.0579  0.3494 -0.1860
  269PIPC   D2A 2876  -0.062   4.617  11.144  0.2462 -0.0178  0.1570
  269PIPC   D3A 2877   0.219   4.524  11.453  0.0240  0.2479  0.2116
  269PIPC   C4A 2878   0.204   4.436  11.850 -0.0026  0.1263 -0.1931
  269PIPC   C1B 2879   0.658   4.876  11.318 -0.2484  0.0683  0.0194
  269PIPC   C2B 2880   0.672   4.605  11.710  0.1535  0.1771  0.0278
  269PIPC   C3B 2881   0.697   4.162  11.896  0.3473  0.2812 -0.1613
  269PIPC   C4B 2882   1.041   3.951  12.044 -0.2006  0.1485  0.0125
  270PIPC   NC3 2883   5.575   2.113  10.254 -0.0266 -0.4117  0.5453
  270PIPC   PO4 2884   5.583   1.657  10.013  0.1366  0.2155 -0.0649
  270PIPC   GL1 2885   5.371   1.611  10.365 -0.0129 -0.0224 -0.1234
  270PIPC   GL2 2886   5.438   1.676  10.693 -0.2113 -0.2399 -0.1361
  270PIPC   C1A 2887   4.953   1.669  10.640 -0.0392 -0.0059  0.0393
  270PIPC   D2A 2888   4.580   1.600  10.899  0.1756  0.0744  0.0146
  270PIPC   D3A 2889   4.506   1.435  10.525 -0.1213  0.3195  0.1700
  270PIPC   C4A 2890   4.288   1.663  10.247 -0.3094  0.2828  0.0888
  270PIPC   C1B 2891   5.482   1.649  11.129  0.0139  0.0938 -0.1631
  270PIPC   C2B 2892   5.140   1.782  11.464 -0.1661  0.3332  0.2085
  270PIPC   C3B 2893   4.739   1.887  11.667 -0.1922 -0.3805 -0.1018
  270PIPC   C4B 2894   4.508   2.262  11.669  0.1847  0.2688 -0.0308
  271PIPC   NC3 2895   7.033   4.133  10.554  0.1762  0.1736 -0.1101
  271PIPC   PO4 2896   7.044   3.724  10.641 -0.1956  0.1956  0.1408
  271PIPC   GL1 2897   7.303   3.804  10.915  0.3549  0.0548 -0.2456
  271PIPC   GL2 2898   7.459   3.560  11.126  0.0237 -0.1139  0.1860
  271PIPC   C1A 2899   7.309   4.102  11.234 -0.2743  0.3244  0.3071
  271PIPC   D2A 2900   7.222   4.204  11.630 -0.2552 -0.1145  0.3041
  271PIPC   D3A 2901   7.141   4.627  11.655  0.1721  0.3163 -0.1286
  271PIPC   C4A 2902   6.791   4.729  11.828 -0.0500 -0.3978 -0.1284
  271PIPC   C1B 2903   7.307   3.557  11.514  0.2086 -0.0255 -0.2127
  271PIPC   C2B 2904   7.078   3.336  11.972 -0.1527  0.0905 -0.2186
  271PIPC   C3B 2905   6.727   3.228  12.283  0.0656 -0.3817  0.0885
  271PIPC   C4B 2906   6.445   3.513  12.354  0.0734  0.1881 -0.0837
  272PIPC   NC3 2907   3.180   6.373   9.997  0.1975 -0.0557 -0.1148
  272PIPC   PO4 2908   3.118   6.706  10.266 -0.1306 -0.0729  0.1292
  272PIPC   GL1 2909   3.081   6.872  10.623 -0.4438 -0.0122  0.3824
  272PIPC   GL2 2910   2.887   6.659  10.846 -0.2836 -0.0300 -0.0844
  272PIPC   C1A 2911   2.789   7.119  10.722 -0.1043  0.1433 -0.1414
  272PIPC   D2A 2912   2.398   7.292  10.777  0.2312  0.0717 -0.1532
  272PIPC   D3A 2913   1.994   7.361  10.869  0.0362  0.1092  0.0025
  272PIPC   C4A 2914   2.092   7.264  11.305  0.0463 -0.0014 -0.0043
  272PIPC   C1B 2915   3.121   6.825  11.223  0.0042 -0.1643  0.0578
  272PIPC   C2B 2916   3.262   6.994  11.615  0.1519  0.0129  0.0840
  272PIPC   C3B 2917   3.677   6.990  12.010 -0.1006  0.0610 -0.2668
  272PIPC   C4B 2918   3.805   7.033  12.390 -0.0669 -0.0436  0.1214
  273PAPC   NC3 2919   2.486   1.180  13.825 -0.2800  0.2325  0.0576
  273PAPC   PO4 2920   2.529   1.584  13.949  0.1291 -0.1007 -0.0193
  273PAPC   GL1 2921   2.108   1.479  13.668 -0.0493  0.2531  0.0358
  273PAPC   GL2 2922   1.954   1.257  13.760  0.3131 -0.0433 -0.0785
  273PAPC   D1A 2923   1.874   1.498  13.211 -0.1581 -0.4103 -0.3752
  273PAPC   D2A 2924   1.626   1.960  12.917 -0.2041 -0.0598  0.0369
  273PAPC   D3A 2925   1.465   1.839  12.558  0.0872 -0.2080  0.2910
  273PAPC   D4A 2926   1.309   2.188  12.622 -0.2867  0.3345  0.2720
  273PAPC   C5A 2927   1.222   2.183  13.003  0.0432  0.1168  0.3822
  273PAPC   C1B 2928   1.691   1.064  13.504  0.0601 -0.3844 -0.4518
  273PAPC   C2B 2929   1.585   1.073  13.121 -0.3355  0.0652 -0.1752
  273PAPC   C3B 2930   1.569   1.362  12.758 -0.2287  0.0596 -0.1727
  273PAPC   C4B 2931   1.903   1.620  12.672 -0.1307 -0.3148  0.0140
  274PAPC   NC3 2932   2.022   4.571  14.531 -0.1463  0.3511  0.0734
  274PAPC   PO4 2933   2.485   4.364  14.367 -0.3405 -0.0524  0.0828
  274PAPC   GL1 2934   2.653   4.362  13.940 -0.0605 -0.0379  0.2897
  274PAPC   GL2 2935   2.601   4.081  13.757 -0.0626 -0.0826 -0.1946
  274PAPC   D1A 2936   2.791   4.659  13.659 -0.0864  0.1444  0.1714
  274PAPC   D2A 2937   2.990   4.588  13.216  0.3196  0.0258 -0.1881
  274PAPC   D3A 2938   3.173   4.638  12.860 -0.0237  0.2295  0.2863
  274PAPC   D4A 2939   2.981   4.833  12.606 -0.0364 -0.1453 -0.1021
  274PAPC   C5A 2940   2.966   4.615  12.331 -0.0479  0.1299  0.0196
  274PAPC   C1B 2941   2.619   4.128  13.268 -0.2312  0.1210  0.0290
  274PAPC   C2B 2942   2.860   4.303  12.822  0.0080  0.2596 -0.3463
  274PAPC   C3B 2943   3.205   4.189  12.609  0.2353  0.1759 -0.0870
  274PAPC   C4B 2944   3.395   4.501  12.380  0.0936 -0.1383 -0.0554
  275PAPC   NC3 2945   0.707   0.857  14.569  0.2156  0.3617 -0.0605
  275PAPC   PO4 2946   0.239   1.006  14.535 -0.1867 -0.0668 -0.1204
  275PAPC   GL1 2947   0.208   1.377  14.265 -0.0003 -0.0354 -0.1127
  275PAPC   GL2 2948   0.021   1.578  14.164 -0.1192 -0.0372 -0.1496
  275PAPC   D1A 2949   0.537   1.669  14.114 -0.0697  0.0996 -0.0655
  275PAPC   D2A 2950   0.350   1.509  13.751 -0.1719  0.3279  0.3227
  275PAPC   D3A 2951   0.726   1.248  13.685  0.2271  0.1915 -0.3029
  275PAPC   D4A 2952   0.745   0.804  13.779  0.3348 -0.0052  0.1647
  275PAPC   C5A 2953   0.765   0.761  13.382  0.2195 -0.1294 -0.2126
  275PAPC   C1B 2954  -0.126   1.600  13.777  0.1924  0.0985  0.0534
  275PAPC   C2B 2955  -0.078   1.539  13.359 -0.3152  0.0752  0.2356
  275PAPC   C3B 2956  -0.029   1.729  12.988  0.1249  0.0941 -0.3272
  275PAPC   C4B 2957  -0.137   2.165  12.912  0.2028 -0.0979 -0.0770
  276PAPC   NC3 2958   3.786   2.770  13.374  0.0411  0.0028  0.0112
  276PAPC   PO4 2959   4.168   2.788  13.574 -0.3913  0.0883  0.1156
  276PAPC   GL1 2960   4.189   2.629  13.175 -0.0961  0.1221 -0.0975
  276PAPC   GL2 2961   4.139   2.954  13.069  0.1591 -0.1337 -0.0216
  276PAPC   D1A 2962   4.501   2.761  12.813 -0.2121  0.2590 -0.0335
  276PAPC   D2A 2963   4.657   3.130  12.891 -0.2083 -0.1957 -0.0668
  276PAPC   D3A 2964   4.741   3.326  12.493 -0.0096 -0.1050  0.2983
  276PAPC   D4A 2965   4.302   3.119  12.559  0.2774  0.1587  0.0614
  276PAPC   C5A 2966   4.064   3.221  12.203  0.2051 -0.0358 -0.3472
  276PAPC   C1B 2967   3.839   3.048  12.697  0.2929  0.0495  0.1490
  276PAPC   C2B 2968   3.527   3.282  12.503 -0.1616 -0.0470  0.0354
  276PAPC   C3B 2969   3.630   3.459  12.211 -0.1433 -0.0708  0.0903
  276PAPC   C4B 2970   3.888   3.762  11.999 -0.0406  0.1067  0.1154
  277PAPC   NC3 2971  -0.335   7.077  14.757 -0.1892  0.0833 -0.1414
  277PAPC   PO4 2972  -0.163   6.725  14.907  0.0863 -0.2567 -0.1823
  277PAPC   GL1 2973   0.041   6.745  14.442  0.1112 -0.0000  0.0734
  277PAPC   GL2 2974  -0.049   7.011  14.330  0.1466 -0.0459  0.3278
  277PAPC   D1A 2975   0.462   6.972  14.370 -0.0055 -0.2178  0.4675
  277PAPC   D2A 2976   0.268   7.393  14.200 -0.2189  0.0266  0.1284
  277PAPC   D3A 2977   0.500   7.273  13.917 -0.0747  0.1591 -0.0146
  277PAPC   D4A 2978   0.485   6.875  13.860 -0.0502 -0.0449  0.2065
  277PAPC   C5A 2979   0.654   6.758  13.528 -0.2618  0.0503 -0.0448
  277PAPC   C1B 2980   0.035   6.618  13.967 -0.4205 -0.0672  0.1087
  277PAPC   C2B 2981   0.135   6.662  13.536  0.1407  0.0003  0.2844
  277PAPC   C3B 2982   0.242   6.641  13.218  0.1980  0.1755 -0.2114
  277PAPC   C4B 2983   0.463   6.506  12.873  0.3190  0.0176  0.1531
  278PAPC   NC3 2984   6.153   0.836  14.293  0.2892  0.1816 -0.3103
  278PAPC   PO4 2985   6.589   0.672  14.465  0.1915  0.0415  0.0478
  278PAPC   GL1 2986   6.836   0.654  14.136  0.0004 -0.0274  0.1311
  278PAPC   GL2 2987   7.160   0.528  14.217 -0.0103  0.0089  0.0619
  278PAPC   D1A 2988   7.076   0.592  13.687  0.0507  0.1689 -0.1709
  278PAPC   D2A 2989   6.612   0.673  13.611  0.1093 -0.1753  0.0800
  278PAPC   D3A 2990   6.480   1.011  13.171  0.0460  0.1615 -0.1341
  278PAPC   D4A 2991   6.204   0.729  12.947  0.0454 -0.0527  0.0694
  278PAPC   C5A 2992   5.847   0.766  13.284  0.0528  0.4338 -0.0274
  278PAPC   C1B 2993   7.464   0.404  13.875  0.1900  0.1780 -0.2317
  278PAPC   C2B 2994   7.416   0.415  13.375  0.1376 -0.1469 -0.0218
  278PAPC   C3B 2995   7.528   0.635  12.900  0.0307 -0.0633 -0.0874
  278PAPC   C4B 2996   7.731   0.906  12.529  0.1666  0.3552  0.1586
  279PAPC   NC3 2997   4.715   2.956  14.261  0.1704  0.0586  0.1547
  279PAPC   PO4 2998   5.005   3.141  13.851  0.0993  0.1523 -0.1161
  279PAPC   GL1 2999   5.146   2.989  13.496 -0.0032  0.0085  0.3192
  279PAPC   GL2 3000   5.411   2.795  13.597  0.2006 -0.1686 -0.5436
  279PAPC   D1A 3001   5.124   2.835  13.022  0.0002 -0.0123 -0.1357
  279PAPC   D2A 3002   4.989   2.774  12.569  0.0452 -0.0402 -0.0581
  279PAPC   D3A 3003   5.206   2.867  12.237 -0.2667 -0.2469  0.0019
  279PAPC   D4A 3004   5.208   3.257  12.190  0.1607  0.0727  0.1635
  279PAPC   C5A 3005   5.455   3.485  12.118 -0.0804  0.1224 -0.2457
  279PAPC   C1B 3006   5.867   2.907  13.576  0.2357  0.1453  0.0535
  279PAPC   C2B 3007   6.093   3.229  13.408 -0.0545  0.0298 -0.2485
  279PAPC   C3B 3008   6.163   3.451  13.084 -0.1204 -0.0653  0.4196
  279PAPC   C4B 3009   6.075   3.560  12.729  0.1852 -0.0218  0.3365
  280PAPC   NC3 3010   0.486   3.342   9.700  0.0551 -0.2487  0.0901
  280PAPC   PO4 3011   0.481   3.639  10.158 -0.0518  0.3725  0.1537
  280PAPC   GL1 3012   0.686   3.375  10.469  0.1596  0.1530 -0.0576
  280PAPC   GL2 3013   0.453   3.370  10.635  0.2018  0.0869  0.0909
  280PAPC   D1A 3014   0.813   3.078  10.916  0.0119 -0.0427  0.1654
  280PAPC   D2A 3015   1.152   2.911  10.985 -0.0537  0.2230 -0.0528
  280PAPC   D3A 3016   1.290   2.878  11.315 -0.1302  0.0140 -0.0133
  280PAPC   D4A 3017   0.985   2.706  11.431 -0.1601  0.2397 -0.0393
  280PAPC   C5A 3018   0.571   2.684  11.145  0.0632  0.0001  0.0502
  280PAPC   C1B 3019   0.672   3.510  11.038  0.2207  0.1810 -0.1376
  280PAPC   C2B 3020   1.029   3.318  11.320  0.1594  0.4423  0.2469
  280PAPC   C3B 3021   1.472   3.411  11.238 -0.1437 -0.2924 -0.2748
  280PAPC   C4B 3022   1.820   3.405  11.040  0.1117  0.0063 -0.0321
  281PAPC   NC3 3023   7.933   4.997   9.968 -0.2079  0.0228  0.0765
  281PAPC   PO4 3024   7.509   4.951  10.065 -0.2641  0.0614 -0.1626
  281PAPC   GL1 3025   7.432   5.076  10.463  0.0678  0.0714  0.2121
  281PAPC   GL2 3026   7.567   5.374  10.593 -0.2077  0.0616  0.4210
  281PAPC   D1A 3027   7.251   4.893  10.745 -0.1620 -0.1057  0.1618
  281PAPC   D2A 3028   6.834   5.009  10.896 -0.2963 -0.1758  0.0691
  281PAPC   D3A 3029   7.018   5.360  10.702 -0.0759  0.0451  0.0727
  281PAPC   D4A 3030   7.100   5.343  11.139  0.3227 -0.0403  0.1325
  281PAPC   C5A 3031   6.945   5.032  11.392 -0.1878 -0.2012 -0.1166
  281PAPC   C1B 3032   7.442   5.633  10.795 -0.0849  0.0517  0.0259
  281PAPC   C2B 3033   7.411   5.686  11.269  0.0671 -0.1789 -0.1956
  281PAPC   C3B 3034   7.252   5.431  11.667 -0.0544  0.1893 -0.0926
  281PAPC   C4B 3035   7.075   5.630  12.076  0.3191 -0.0949 -0.2383
  282PAPC   NC3 3036   3.302   4.315   8.609  0.0747 -0.0976 -0.1200
  282PAPC   PO4 3037   3.239   4.119   8.854 -0.0858  0.1474 -0.1896
  282PAPC   GL1 3038   3.252   3.753   8.652 -0.0497 -0.1296  0.1312
  282PAPC   GL2 3039   3.469   3.826   8.371  0.1614  0.1155 -0.1617
  282PAPC   D1A 3040   3.501   3.370   8.565  0.0147  0.1773 -0.2194
  282PAPC   D2A 3041   3.861   3.127   8.772  0.0710  0.1778 -0.0707
  282PAPC   D3A 3042   3.608   2.998   9.000 -0.2285 -0.3086  0.0268
  282PAPC   D4A 3043   3.790   2.692   9.097  0.1901 -0.0611  0.2210
  282PAPC   C5A 3044   3.856   2.573   8.612 -0.1915  0.0201  0.1771
  282PAPC   C1B 3045   3.519   3.396   8.107  0.0527  0.0712  0.0300
  282PAPC   C2B 3046   3.756   3.199   7.865  0.5368 -0.2197  0.2338
  282PAPC   C3B 3047   3.941   2.862   7.621 -0.0877  0.1297 -0.0159
  282PAPC   C4B 3048   4.091   2.498   7.586 -0.2589  0.0905 -0.0092
  283PAPC   NC3 3049   4.297   0.470   9.665  0.2642  0.1263 -0.0249
  283PAPC   PO4 3050   4.442   0.808   9.459 -0.0491  0.1551  0.0606
  283PAPC   GL1 3051   4.315   0.884   9.921 -0.1769  0.0860  0.2448
  283PAPC   GL2 3052   4.425   1.162  10.096  0.1564  0.1997  0.2829
  283PAPC   D1A 3053   3.988   0.688  10.119 -0.0490 -0.0827  0.1119
  283PAPC   D2A 3054   3.836   1.077  10.053 -0.2352 -0.4641  0.2107
  283PAPC   D3A 3055   4.086   1.319   9.771  0.0901 -0.0688 -0.3197
  283PAPC   D4A 3056   3.886   1.443   9.462 -0.0767 -0.0531  0.0785
  283PAPC   C5A 3057   3.491   1.687   9.509  0.1141 -0.2774  0.0753
  283PAPC   C1B 3058   4.135   1.085  10.455  0.2507  0.0520  0.1466
  283PAPC   C2B 3059   3.703   0.906  10.522  0.1499 -0.1971 -0.0985
  283PAPC   C3B 3060   3.558   0.993  10.825 -0.3426 -0.0446 -0.1677
  283PAPC   C4B 3061   3.540   1.130  11.321 -0.2788 -0.2958  0.1105
  284PAPC   NC3 3062   4.815   6.974  10.230  0.3438 -0.0884  0.2228
  284PAPC   PO4 3063   4.744   7.493  10.186  0.0829  0.2374  0.3117
  284PAPC   GL1 3064   4.725   7.325  10.551  0.0119 -0.0782  0.0056
  284PAPC   GL2 3065   4.903   7.144  10.769  0.0966 -0.3619  0.4312
  284PAPC   D1A 3066   4.439   7.506  10.799  0.0702 -0.1299  0.0808
  284PAPC   D2A 3067   4.617   7.848  10.755 -0.1926  0.0072 -0.1382
  284PAPC   D3A 3068   4.575   8.056  11.212 -0.1306 -0.0111 -0.0164
  284PAPC   D4A 3069   4.254   7.888  11.603  0.0401  0.1486  0.1055
  284PAPC   C5A 3070   4.198   7.620  11.802  0.1890  0.0094 -0.1050
  284PAPC   C1B 3071   4.650   7.045  11.117 -0.4542 -0.3126 -0.3786
  284PAPC   C2B 3072   4.615   7.048  11.546 -0.0358  0.1413  0.2389
  284PAPC   C3B 3073   4.420   7.064  11.987 -0.0249 -0.0162  0.1186
  284PAPC   C4B 3074   4.232   6.875  12.328 -0.2076 -0.0502  0.0801
  285PAPC   NC3 3075   2.115   1.650   9.076  0.1161 -0.0762  0.0509
  285PAPC   PO4 3076   2.160   2.119   9.362 -0.0814 -0.1823  0.1169
  285PAPC   GL1 3077   2.508   2.140   9.624 -0.2056  0.1159  0.1225
  285PAPC   GL2 3078   2.308   2.082   9.946  0.5408 -0.5516 -0.4431
  285PAPC   D1A 3079   2.897   2.355   9.699 -0.1765 -0.2785 -0.1425
  285PAPC   D2A 3080   3.059   2.049   9.551  0.0504  0.1741 -0.1633
  285PAPC   D3A 3081   3.063   1.717   9.330  0.1499 -0.1300  0.3322
  285PAPC   D4A 3082   3.168   1.489   9.815  0.1316  0.0020 -0.4183
  285PAPC   C5A 3083   2.908   1.299  10.051  0.2739  0.0748  0.0720
  285PAPC   C1B 3084   2.350   2.010  10.278  0.1994 -0.0020 -0.1971
  285PAPC   C2B 3085   2.572   2.183  10.542 -0.0663  0.0519  0.2351
  285PAPC   C3B 3086   2.997   2.235  10.589 -0.0959  0.0938 -0.2146
  285PAPC   C4B 3087   3.114   2.484  10.898  0.0263  0.1340 -0.3040
  286PAPC   NC3 3088   4.729   4.403   9.812  0.2057  0.1064  0.0354
  286PAPC   PO4 3089   4.799   4.016   9.799 -0.0472 -0.0482  0.2289
  286PAPC   GL1 3090   4.806   3.948  10.242  0.0349 -0.0815  0.0039
  286PAPC   GL2 3091   4.941   3.657  10.329  0.0501 -0.0763 -0.2772
  286PAPC   D1A 3092   4.723   4.407  10.502  0.2009  0.1874  0.2509
  286PAPC   D2A 3093   4.426   4.234  10.348  0.0827 -0.1323 -0.2255
  286PAPC   D3A 3094   4.372   3.920  10.598 -0.2846 -0.3303  0.0527
  286PAPC   D4A 3095   4.275   3.740  10.259  0.3283 -0.0831  0.0806
  286PAPC   C5A 3096   4.150   3.269  10.364 -0.2484 -0.0168 -0.1509
  286PAPC   C1B 3097   4.570   3.479  10.553 -0.2514 -0.0790  0.0012
  286PAPC   C2B 3098   4.341   3.434  10.844  0.1416  0.1292 -0.0333
  286PAPC   C3B 3099   4.128   3.404  11.247 -0.0930  0.1246 -0.0047
  286PAPC   C4B 3100   3.811   3.431  11.551  0.1388 -0.0723  0.0911
  287POPC   NC3 3101   1.478   3.345  14.332  0.0150  0.3793  0.0891
  287POPC   PO4 3102   1.673   3.769  14.175 -0.0582 -0.1766  0.1221
  287POPC   GL1 3103   1.715   3.602  13.787 -0.1195 -0.0341 -0.0246
  287POPC   GL2 3104   1.861   3.421  13.858 -0.0443 -0.0922  0.0478
  287POPC   C1A 3105   1.872   3.707  13.362 -0.1437 -0.2063 -0.1205
  287POPC   D2A 3106   1.761   3.828  13.032  0.3216 -0.1301  0.0746
  287POPC   C3A 3107   1.898   3.943  12.618 -0.0275  0.2046  0.0127
  287POPC   C4A 3108   1.949   3.856  12.164 -0.0176  0.0010  0.1676
  287POPC   C1B 3109   2.003   3.237  13.486  0.2255  0.1760  0.0856
  287POPC   C2B 3110   1.750   2.997  13.189 -0.2611  0.0631  0.0437
  287POPC   C3B 3111   1.717   2.970  12.723  0.1588  0.3849 -0.1717
  287POPC   C4B 3112   1.647   3.136  12.346  0.0023  0.0921  0.3145
  288POPC   NC3 3113   5.206   2.197  13.872 -0.1123 -0.2878  0.0659
  288POPC   PO4 3114   5.042   1.761  14.117 -0.0003  0.0475  0.3515
  288POPC   GL1 3115   4.882   1.854  13.652 -0.0474  0.0419  0.0481
  288POPC   GL2 3116   4.696   1.573  13.617 -0.2088  0.1540  0.0284
  288POPC   C1A 3117   5.005   1.798  13.135 -0.0165  0.0141  0.0851
  288POPC   D2A 3118   5.163   1.609  12.793  0.1908 -0.0946 -0.2620
  288POPC   C3A 3119   5.204   1.814  12.313 -0.1197  0.1360  0.2471
  288POPC   C4A 3120   5.176   1.845  11.938  0.0960 -0.4107  0.1721
  288POPC   C1B 3121   5.112   1.372  13.449 -0.0872  0.0026 -0.0069
  288POPC   C2B 3122   5.380   1.335  13.140  0.2416  0.2821  0.0328
  288POPC   C3B 3123   5.539   1.247  12.808  0.0613 -0.2371  0.1695
  288POPC   C4B 3124   5.855   0.966  12.673 -0.0304  0.0804 -0.3854
  289POPC   NC3 3125   5.977   2.765  14.196  0.3913 -0.0439  0.1440
  289POPC   PO4 3126   5.536   2.552  14.054  0.2564 -0.3354 -0.0050
  289POPC   GL1 3127   5.666   2.421  13.589 -0.0052  0.0356 -0.1646
  289POPC   GL2 3128   5.802   2.383  13.484  0.1488  0.0293  0.0370
  289POPC   C1A 3129   5.560   2.509  13.093  0.3068  0.1984 -0.2346
  289POPC   D2A 3130   5.514   2.745  12.636  0.0101  0.0871 -0.3001
  289POPC   C3A 3131   5.678   2.928  12.282 -0.0656 -0.2292 -0.0695
  289POPC   C4A 3132   5.764   3.166  11.882 -0.3072 -0.1234 -0.0784
  289POPC   C1B 3133   6.181   2.671  13.262 -0.1574 -0.4255 -0.1387
  289POPC   C2B 3134   6.442   2.691  13.018  0.2043 -0.1742 -0.0511
  289POPC   C3B 3135   6.643   2.821  12.595  0.1062 -0.1446 -0.3908
  289POPC   C4B 3136   6.545   2.633  12.321  0.1128 -0.1439 -0.0019
  290POPC   NC3 3137   5.598   0.387  14.168 -0.0055 -0.1857 -0.1066
  290POPC   PO4 3138   5.166   0.333  14.016  0.1244  0.2803  0.2189
  290POPC   GL1 3139   5.009   0.301  13.655  0.2367 -0.1498  0.0714
  290POPC   GL2 3140   5.068  -0.017  13.660 -0.1461  0.4198 -0.2380
  290POPC   C1A 3141   5.001   0.484  13.223 -0.0498 -0.0563 -0.0196
  290POPC   D2A 3142   5.077   0.383  12.794  0.1768  0.1024 -0.1811
  290POPC   C3A 3143   4.862   0.300  12.252 -0.1863 -0.1978 -0.0855
  290POPC   C4A 3144   4.797   0.588  11.811 -0.0892 -0.0266  0.1074
  290POPC   C1B 3145   5.010  -0.107  13.205  0.0722 -0.0936  0.0063
  290POPC   C2B 3146   5.061  -0.177  12.740  0.2153  0.0399 -0.0037
  290POPC   C3B 3147   5.163  -0.529  12.646 -0.1720 -0.0245 -0.1160
  290POPC   C4B 3148   5.161  -0.911  12.444 -0.0420 -0.4504  0.2035
  291POPC   NC3 3149   2.415   2.936  13.912  0.0715  0.3306  0.1375
  291POPC   PO4 3150   2.567   2.507  13.919 -0.1972 -0.1560  0.1503
  291POPC   GL1 3151   2.731   2.531  13.501  0.0915  0.1922 -0.2840
  291POPC   GL2 3152   2.950   2.305  13.364  0.4217  0.1476 -0.1823
  291POPC   C1A 3153   2.796   2.792  13.107 -0.1394 -0.1958 -0.0454
  291POPC   D2A 3154   2.941   2.989  12.798 -0.1692 -0.0927  0.0328
  291POPC   C3A 3155   2.992   2.936  12.333 -0.0963  0.3322 -0.2754
  291POPC   C4A 3156   3.171   3.111  12.004 -0.0449 -0.2061 -0.0771
  291POPC   C1B 3157   2.949   2.335  12.909  0.0674 -0.1439 -0.0123
  291POPC   C2B 3158   2.867   2.342  12.429  0.1301 -0.0560 -0.0764
  291POPC   C3B 3159   2.900   2.497  12.085  0.2194  0.0458  0.4608
  291POPC   C4B 3160   3.262   2.562  11.790 -0.2458  0.2430 -0.1340
  292POPC   NC3 3161   3.655   3.356  13.820  0.1048  0.2133  0.1387
  292POPC   PO4 3162   4.016   3.492  14.104 -0.0989  0.2574 -0.2278
  292POPC   GL1 3163   4.205   3.699  13.690 -0.3295  0.0043 -0.0636
  292POPC   GL2 3164   4.296   4.032  13.553  0.1794  0.0307  0.0247
  292POPC   C1A 3165   4.538   3.728  13.256 -0.0730  0.0904 -0.1323
  292POPC   D2A 3166   4.837   3.655  12.878 -0.0358  0.0829  0.1259
  292POPC   C3A 3167   4.786   3.827  12.483  0.2513  0.1305 -0.0174
  292POPC   C4A 3168   5.027   3.732  12.093 -0.0421  0.1839 -0.2540
  292POPC   C1B 3169   4.016   4.467  13.484 -0.3018  0.1226  0.3659
  292POPC   C2B 3170   4.097   4.746  13.184  0.0126  0.1954 -0.0695
  292POPC   C3B 3171   4.433   4.931  12.968  0.0040  0.3197 -0.0620
  292POPC   C4B 3172   4.559   4.963  12.574  0.1105 -0.0133  0.2167
  293POPC   NC3 3173   5.630  -0.166   9.957 -0.1581  0.3428  0.0541
  293POPC   PO4 3174   5.212  -0.131  10.307 -0.0246 -0.0990  0.0706
  293POPC   GL1 3175   5.130   0.209  10.649  0.1165 -0.2504  0.0475
  293POPC   GL2 3176   5.368   0.173  10.953  0.0286 -0.3969 -0.0226
  293POPC   C1A 3177   4.856   0.122  11.059 -0.0608  0.0421  0.0164
  293POPC   D2A 3178   4.798   0.240  11.424  0.0059  0.0831 -0.0962
  293POPC   C3A 3179   4.742   0.011  11.869  0.3535  0.0303  0.0657
  293POPC   C4A 3180   4.784  -0.225  12.339 -0.1132 -0.0279 -0.0347
  293POPC   C1B 3181   5.291   0.193  11.343 -0.0078 -0.0784  0.0338
  293POPC   C2B 3182   5.196   0.234  11.722  0.2195 -0.1350 -0.0403
  293POPC   C3B 3183   5.325   0.159  12.141  0.1291  0.1580  0.1905
  293POPC   C4B 3184   5.406   0.052  12.514  0.0459  0.3154 -0.1343
  294POPC   NC3 3185   1.224   5.938  10.421 -0.1429 -0.0895  0.0445
  294POPC   PO4 3186   1.419   6.241  10.628 -0.0775  0.1346 -0.1029
  294POPC   GL1 3187   1.086   6.513  10.808  0.1637 -0.2293 -0.1458
  294POPC   GL2 3188   0.762   6.218  10.740 -0.0548  0.0002 -0.0356
  294POPC   C1A 3189   0.930   6.638  11.204 -0.0578  0.1287 -0.0387
  294POPC   D2A 3190   1.147   6.930  11.458 -0.1874 -0.0415  0.2852
  294POPC   C3A 3191   1.305   6.939  11.853 -0.6683  0.0080  0.0091
  294POPC   C4A 3192   1.443   7.055  12.214 -0.0905 -0.2991  0.2577
  294POPC   C1B 3193   0.798   6.160  11.256  0.1455 -0.0233 -0.0005
  294POPC   C2B 3194   0.908   5.874  11.609  0.1252  0.0284 -0.1453
  294POPC   C3B 3195   0.947   5.570  11.928  0.0708 -0.0332 -0.0008
  294POPC   C4B 3196   0.759   5.323  12.216 -0.1897 -0.0088  0.0139
  295POPC   NC3 3197   1.769   6.678  10.462  0.1556 -0.0539  0.1459
  295POPC   PO4 3198   2.143   6.920  10.518  0.1415 -0.0940 -0.2721
  295POPC   GL1 3199   1.823   6.908  10.987  0.2111  0.1392  0.1891
  295POPC   GL2 3200   1.563   6.647  10.947  0.2738  0.1259  0.0548
  295POPC   C1A 3201   2.072   6.701  11.383  0.1984 -0.1188  0.0302
  295POPC   D2A 3202   2.120   7.043  11.728  0.1061 -0.2476  0.0627
  295POPC   C3A 3203   1.836   7.135  11.897  0.0257 -0.1591  0.1729
  295POPC   C4A 3204   1.697   7.530  12.223  0.1535 -0.2059 -0.3081
  295POPC   C1B 3205   1.599   6.752  11.439  0.0040 -0.1932 -0.1983
  295POPC   C2B 3206   1.758   6.586  11.838 -0.1266 -0.0336  0.3369
  295POPC   C3B 3207   1.862   6.251  12.190  0.0420  0.0698  0.3656
  295POPC   C4B 3208   1.567   5.966  12.401  0.3243  0.1270 -0.2262
  296POPC   NC3 3209   1.146   7.424  10.559 -0.0451  0.0835  0.0280
  296POPC   PO4 3210   0.846   6.992  10.425  0.0035  0.1802  0.2230
  296POPC   GL1 3211   0.555   7.041  10.823 -0.0145 -0.2753 -0.0254
  296POPC   GL2 3212   0.582   7.388  10.834 -0.0173 -0.3600  0.1716
  296POPC   C1A 3213   0.649   7.032  11.288 -0.1090  0.0781 -0.4638
  296POPC   D2A 3214   0.747   6.878  11.714 -0.1144  0.1068  0.1892
  296POPC   C3A 3215   0.882   7.210  12.045  0.1317  0.2042  0.1907
  296POPC   C4A 3216   0.681   7.262  12.368  0.0580 -0.1921  0.1211
  296POPC   C1B 3217   0.301   7.359  11.123 -0.0925  0.1593  0.1173
  296POPC   C2B 3218   0.304   7.371  11.554 -0.2242 -0.0030  0.0866
  296POPC   C3B 3219   0.401   7.253  11.923  0.1347 -0.1932  0.0266
  296POPC   C4B 3220   0.382   6.865  12.167 -0.2694 -0.1883 -0.2675
  297POPC   NC3 3221   7.248  -0.421  10.000 -0.2917  0.0641 -0.3148
  297POPC   PO4 3222   7.155  -0.446  10.296 -0.1232 -0.2891  0.1857
  297POPC   GL1 3223   6.948  -0.287  10.648 -0.2480 -0.0990  0.0484
  297POPC   GL2 3224   6.836   0.157  10.675  0.2243  0.4899  0.1995
  297POPC   C1A 3225   6.815  -0.220  11.078  0.1453 -0.0528 -0.0638
  297POPC   D2A 3226   6.697  -0.111  11.501  0.2354 -0.0201  0.3400
  297POPC   C3A 3227   6.761   0.193  11.612 -0.2811  0.1033  0.0472
  297POPC   C4A 3228   7.025   0.432  11.964 -0.1431  0.1359 -0.2259
  297POPC   C1B 3229   6.772   0.367  11.119 -0.0417  0.2976 -0.2383
  297POPC   C2B 3230   6.596   0.697  11.295 -0.0181 -0.0920 -0.0917
  297POPC   C3B 3231   6.765   0.800  11.729  0.3105 -0.2373  0.2887
  297POPC   C4B 3232   7.154   0.925  11.938 -0.0370  0.1712 -0.0299
  298POPC   NC3 3233   2.771   4.303  10.130 -0.2958 -0.2584  0.1568
  298POPC   PO4 3234   3.051   4.469   9.878  0.1743  0.2538 -0.2735
  298POPC   GL1 3235   3.188   4.563  10.252 -0.0505 -0.3055  0.6181
  298POPC   GL2 3236   3.292   4.291  10.294 -0.1507  0.1832 -0.0478
  298POPC   C1A 3237   3.333   4.705  10.618  0.2155  0.0771 -0.0392
  298POPC   D2A 3238   3.389   4.762  10.982  0.1446  0.0742 -0.1667
  298POPC   C3A 3239   3.614   4.603  11.270  0.0143 -0.0466 -0.2953
  298POPC   C4A 3240   3.786   4.255  11.278  0.3602 -0.3946  0.0096
  298POPC   C1B 3241   3.132   4.066  10.630  0.1851 -0.0711 -0.2375
  298POPC   C2B 3242   3.087   3.783  10.923  0.0193  0.3491  0.1978
  298POPC   C3B 3243   3.162   3.287  10.998 -0.2694  0.2766  0.0903
  298POPC   C4B 3244   3.260   2.988  10.840  0.4070 -0.0542  0.0858
  299DPSM   NC3 3245   1.709   0.964  14.463  0.0352 -0.1696  0.1966
  299DPSM   PO4 3246   2.029   0.730  14.399  0.0643  0.0075  0.0571
  299DPSM   AM1 3247   2.211   0.590  14.038 -0.0013 -0.1669 -0.2215
  299DPSM   AM2 3248   2.202   0.802  13.892  0.3733 -0.0528  0.0880
  299DPSM   T1A 3249   2.224   0.318  13.676  0.0023 -0.0825  0.2317
  299DPSM   C2A 3250   2.141   0.191  13.273  0.1132  0.3113  0.0810
  299DPSM   C3A 3251   2.031   0.191  12.926  0.0217 -0.2500  0.3709
  299DPSM   C1B 3252   1.975   0.687  13.582 -0.1270 -0.2206  0.2503
  299DPSM   C2B 3253   1.800   0.624  13.157  0.3160  0.1363  0.1213
  299DPSM   C3B 3254   1.659   0.462  12.712 -0.0249 -0.3153 -0.0932
  299DPSM   C4B 3255   1.407   0.496  12.375 -0.1871  0.1282  0.0470
  300DPSM   NC3 3256   5.289   7.060  14.049  0.3528 -0.1269 -0.2807
  300DPSM   PO4 3257   5.408   6.579  14.207 -0.0663  0.0809 -0.5188
  300DPSM   AM1 3258   5.223   6.495  13.850 -0.4162 -0.0911 -0.3343
  300DPSM   AM2 3259   5.048   6.263  13.960 -0.1088  0.0419  0.1272
  300DPSM   T1A 3260   5.014   6.338  13.483  0.1390  0.3368  0.0486
  300DPSM   C2A 3261   4.894   6.132  13.213  0.1424  0.4761  0.2588
  300DPSM   C3A 3262   4.792   6.222  12.763  0.1025 -0.3385  0.0450
  300DPSM   C1B 3263   4.787   5.961  13.718 -0.0364  0.0401 -0.0128
  300DPSM   C2B 3264   5.054   5.644  13.507 -0.0648  0.1104 -0.1726
  300DPSM   C3B 3265   5.092   5.667  13.075 -0.1139  0.1993  0.2371
  300DPSM   C4B 3266   5.014   5.638  12.555 -0.0456 -0.2990  0.0097
  301DPSM   NC3 3267   6.060   5.485  14.253 -0.0472 -0.0669  0.1204
  301DPSM   PO4 3268   6.399   5.611  14.517  0.1541 -0.2110  0.0826
  301DPSM   AM1 3269   6.382   5.855  14.107 -0.0579 -0.0561 -0.0642
  301DPSM   AM2 3270   6.147   5.991  14.204  0.1647 -0.1698 -0.0169
  301DPSM   T1A 3271   6.567   5.752  13.645  0.2208 -0.1041 -0.0017
  301DPSM   C2A 3272   6.727   5.680  13.233 -0.1200  0.0052  0.1138
  301DPSM   C3A 3273   7.038   5.916  13.033 -0.1804 -0.1925 -0.2350
  301DPSM   C1B 3274   6.063   5.926  13.746 -0.1272  0.0151 -0.0361
  301DPSM   C2B 3275   6.286   5.938  13.270 -0.0924  0.1228  0.2288
  301DPSM   C3B 3276   6.500   5.919  12.830 -0.0131 -0.0195 -0.0697
  301DPSM   C4B 3277   6.796   5.980  12.563 -0.3781 -0.0757  0.3476
  302DPSM   NC3 3278   0.566   4.587  14.688  0.1367 -0.2488 -0.2179
  302DPSM   PO4 3279   0.760   4.156  14.520  0.1380  0.0098  0.1257
  302DPSM   AM1 3280   0.725   4.471  14.137  0.1944 -0.0897  0.0351
  302DPSM   AM2 3281   0.422   4.643  14.222 -0.0160 -0.1526 -0.0086
  302DPSM   T1A 3282   0.908   4.600  13.837  0.3231  0.3994 -0.1391
  302DPSM   C2A 3283   0.780   4.775  13.468 -0.2888  0.0114  0.0534
  302DPSM   C3A 3284   0.926   4.945  13.196  0.2302  0.2991  0.0642
  302DPSM   C1B 3285   0.353   4.759  13.872  0.3862 -0.0993  0.3418
  302DPSM   C2B 3286   0.267   4.718  13.415 -0.0383  0.0441  0.2361
  302DPSM   C3B 3287   0.415   4.730  12.927  0.2817  0.0511 -0.1472
  302DPSM   C4B 3288   0.692   4.869  12.609  0.0390  0.0458  0.3991
  303DPSM   NC3 3289   1.858   5.675  14.482  0.0154 -0.5345 -0.1568
  303DPSM   PO4 3290   1.786   5.351  14.406  0.0491 -0.3172  0.4078
  303DPSM   AM1 3291   1.766   5.012  14.039 -0.2500 -0.1162  0.3214
  303DPSM   AM2 3292   1.408   5.025  13.955 -0.0112  0.1241  0.2031
  303DPSM   T1A 3293   1.728   5.078  13.502 -0.0465  0.0615 -0.1550
  303DPSM   C2A 3294   1.850   5.047  12.999  0.0960  0.2064  0.0110
  303DPSM   C3A 3295   2.024   4.690  12.739 -0.2866 -0.0359 -0.0546
  303DPSM   C1B 3296   1.302   4.867  13.520  0.0654  0.2896  0.0046
  303DPSM   C2B 3297   1.382   4.859  13.083 -0.0047  0.0681 -0.0625
  303DPSM   C3B 3298   1.472   4.889  12.697 -0.3028  0.1050  0.0822
  303DPSM   C4B 3299   1.484   4.682  12.342 -0.0865 -0.0520  0.0875
  304DPSM   NC3 3300   3.109   6.823  14.389 -0.1595  0.0331 -0.2590
  304DPSM   PO4 3301   3.444   6.937  14.118  0.0209 -0.1775  0.3143
  304DPSM   AM1 3302   3.521   7.071  13.697  0.2053 -0.0756 -0.0895
  304DPSM   AM2 3303   3.780   7.153  13.642 -0.3553 -0.3850 -0.0454
  304DPSM   T1A 3304   3.583   6.956  13.263  0.1900  0.0079 -0.2360
  304DPSM   C2A 3305   3.501   6.923  12.810  0.0330  0.2911  0.0349
  304DPSM   C3A 3306   3.216   6.968  12.531  0.1534 -0.2959  0.3801
  304DPSM   C1B 3307   4.014   7.158  13.207 -0.0575 -0.0292 -0.1252
  304DPSM   C2B 3308   4.107   7.036  12.782 -0.0306 -0.1843  0.0879
  304DPSM   C3B 3309   4.221   6.505  12.652 -0.1115  0.3292  0.0625
  304DPSM   C4B 3310   4.379   6.209  12.298 -0.1791  0.1100  0.1714
  305DPSM   NC3 3311   7.418   7.973  14.642  0.1029  0.0748 -0.4845
  305DPSM   PO4 3312   7.360   7.492  14.545 -0.0341  0.3129  0.1149
  305DPSM   AM1 3313   7.143   7.392  14.172 -0.0545  0.4551 -0.1237
  305DPSM   AM2 3314   6.861   7.269  14.290  0.1999 -0.1079  0.2416
  305DPSM   T1A 3315   7.109   7.492  13.703 -0.0779  0.3224 -0.0332
  305DPSM   C2A 3316   6.792   7.494  13.359 -0.0560  0.1230 -0.0426
  305DPSM   C3A 3317   6.500   7.407  12.968 -0.1113 -0.1885 -0.0728
  305DPSM   C1B 3318   7.018   6.942  13.899 -0.0903  0.1966 -0.0394
  305DPSM   C2B 3319   7.091   7.048  13.442 -0.1276  0.1572  0.2607
  305DPSM   C3B 3320   7.018   7.252  13.020  0.0699  0.0486  0.3339
  305DPSM   C4B 3321   6.965   7.634  12.890 -0.0313 -0.1317 -0.0291
  306DPSM   NC3 3322   2.421  -0.050  14.039  0.0936  0.1022 -0.2551
  306DPSM   PO4 3323   2.632   0.275  13.895 -0.0875 -0.2827 -0.2614
  306DPSM   AM1 3324   2.895   0.206  13.535  0.0238  0.0277  0.2053
  306DPSM   AM2 3325   3.142   0.006  13.609  0.0163  0.0522 -0.2308
  306DPSM   T1A 3326   2.661   0.253  13.081  0.0238 -0.2474 -0.2276
  306DPSM   C2A 3327   2.442   0.426  12.661  0.1755  0.1332 -0.1358
  306DPSM   C3A 3328   2.107   0.471  12.501  0.1810  0.0477 -0.1003
  306DPSM   C1B 3329   3.085   0.007  13.154 -0.3876 -0.0149  0.1760
  306DPSM   C2B 3330   2.926  -0.109  12.770  0.0678 -0.2391 -0.3006
  306DPSM   C3B 3331   2.758   0.105  12.502 -0.0139  0.1557  0.0241
  306DPSM   C4B 3332   2.651   0.318  12.198 -0.2499  0.1226 -0.0809
  307DPSM   NC3 3333   0.086   3.719  14.813 -0.2195 -0.2095  0.1430
  307DPSM   PO4 3334   0.193   3.335  14.601  0.0371 -0.0103  0.0137
  307DPSM   AM1 3335   0.092   3.492  14.181 -0.1415 -0.0633 -0.1753
  307DPSM   AM2 3336  -0.077   3.778  14.300 -0.2231 -0.4415  0.2490
  307DPSM   T1A 3337  -0.141   3.358  13.942 -0.2456 -0.0764  0.1525
  307DPSM   C2A 3338  -0.018   3.387  13.476  0.0449 -0.1677 -0.3288
  307DPSM   C3A 3339  -0.121   3.050  13.218 -0.1127  0.2620 -0.1801
  307DPSM   C1B 3340   0.278   4.060  14.082  0.0478 -0.0376 -0.0014
  307DPSM   C2B 3341   0.180   4.184  13.644  0.2720  0.0603 -0.0335
  307DPSM   C3B 3342   0.192   4.144  13.202  0.0735 -0.2985  0.1217
  307DPSM   C4B 3343   0.429   3.921  12.867  0.0449  0.0776 -0.1475
  308DPSM   NC3 3344   4.444   1.318  13.926  0.6218 -0.0008 -0.1170
  308DPSM   PO4 3345   3.889   1.164  13.850 -0.0196  0.0385  0.0146
  308DPSM   AM1 3346   3.671   1.444  13.490  0.0545  0.1444  0.3048
  308DPSM   AM2 3347   3.763   1.832  13.371 -0.0901  0.2286  0.0191
  308DPSM   T1A 3348   3.765   1.397  13.026 -0.1401 -0.1786  0.0705
  308DPSM   C2A 3349   3.731   1.216  12.675 -0.0526  0.1644  0.1198
  308DPSM   C3A 3350   3.721   1.106  12.276 -0.0559 -0.0123 -0.2696
  308DPSM   C1B 3351   3.988   1.828  13.084  0.1767  0.1574 -0.0377
  308DPSM   C2B 3352   4.039   1.697  12.666  0.2430  0.0611  0.2379
  308DPSM   C3B 3353   4.029   1.519  12.224  0.1007  0.1261  0.1044
  308DPSM   C4B 3354   4.320   1.575  11.864  0.0097  0.1380  0.1755
  309DPSM   NC3 3355   2.465   2.074  14.162  0.1202  0.4021  0.0021
  309DPSM   PO4 3356   2.166   2.189  13.768  0.1835  0.0132 -0.3020
  309DPSM   AM1 3357   2.402   2.137  13.288  0.0531  0.2182 -0.1973
  309DPSM   AM2 3358   2.529   2.364  13.088 -0.1388 -0.0124  0.1978
  309DPSM   T1A 3359   2.173   2.012  12.902  0.3593 -0.2659 -0.1282
  309DPSM   C2A 3360   1.857   2.094  12.485  0.0260 -0.6958  0.0670
  309DPSM   C3A 3361   1.704   1.825  12.105  0.2177 -0.0943 -0.1441
  309DPSM   C1B 3362   2.466   2.408  12.717  0.1777  0.0338  0.4147
  309DPSM   C2B 3363   2.451   2.462  12.256  0.1136 -0.1325  0.0273
  309DPSM   C3B 3364   2.492   2.640  11.916  0.1480 -0.6771 -0.4328
  309DPSM   C4B 3365   2.837   2.885  11.768 -0.1445 -0.1304  0.2676
  310DPSM   NC3 3366   4.310   0.622  14.120 -0.1759 -0.2635  0.0690
  310DPSM   PO4 3367   4.312   0.817  13.812  0.0111 -0.2513  0.2442
  310DPSM   AM1 3368   4.101   0.764  13.442  0.1937  0.1224 -0.1874
  310DPSM   AM2 3369   3.879   0.952  13.429 -0.0004  0.0703 -0.1288
  310DPSM   T1A 3370   3.950   0.839  12.983  0.0077 -0.0908  0.0058
  310DPSM   C2A 3371   4.107   0.783  12.512 -0.0273 -0.2949  0.3616
  310DPSM   C3A 3372   4.383   0.560  12.166  0.3814 -0.1085 -0.2178
  310DPSM   C1B 3373   3.574   1.015  13.223 -0.0633  0.0213 -0.0510
  310DPSM   C2B 3374   3.341   1.039  12.886  0.2728 -0.4113  0.0575
  310DPSM   C3B 3375   3.370   0.844  12.457  0.0733 -0.3432 -0.1375
  310DPSM   C4B 3376   3.337   0.879  12.039  0.1524 -0.1078 -0.1827
  311DPSM   NC3 3377   5.869   4.654  14.293 -0.1470  0.1320  0.0183
  311DPSM   PO4 3378   5.438   4.774  14.293 -0.3040  0.2815 -0.1439
  311DPSM   AM1 3379   5.633   4.827  13.900 -0.2086  0.2913 -0.2550
  311DPSM   AM2 3380   5.897   5.070  13.956  0.2520  0.0008  0.3224
  311DPSM   T1A 3381   5.515   4.693  13.548 -0.1207 -0.1260 -0.0792
  311DPSM   C2A 3382   5.608   4.702  13.111  0.1528  0.1364  0.0320
  311DPSM   C3A 3383   5.636   4.843  12.670 -0.1693  0.1170  0.0443
  311DPSM   C1B 3384   5.895   5.068  13.492  0.0353 -0.0751 -0.2748
  311DPSM   C2B 3385   5.887   5.130  13.067  0.0041  0.1062  0.0766
  311DPSM   C3B 3386   5.978   5.264  12.660  0.1720 -0.1592 -0.0886
  311DPSM   C4B 3387   6.136   5.535  12.364  0.0047  0.0172  0.3486
  312DPSM   NC3 3388   7.810   0.461  10.084 -0.0428 -0.1433  0.1641
  312DPSM   PO4 3389   7.600   0.015   9.999 -0.2837  0.0268  0.1355
  312DPSM   AM1 3390   7.538   0.120  10.408 -0.0615 -0.3753  0.0009
  312DPSM   AM2 3391   7.432  -0.104  10.527  0.0822  0.1392  0.0831
  312DPSM   T1A 3392   7.564   0.316  10.770 -0.1151 -0.2056 -0.2907
  312DPSM   C2A 3393   7.300   0.568  11.032 -0.0954 -0.1973 -0.0346
  312DPSM   C3A 3394   7.147   0.678  11.455 -0.1197 -0.0520 -0.1689
  312DPSM   C1B 3395   7.243   0.009  10.951 -0.1272 -0.0594 -0.0546
  312DPSM   C2B 3396   7.273   0.127  11.353 -0.1113 -0.0951 -0.1384
  312DPSM   C3B 3397   7.218  -0.028  11.704 -0.0858 -0.0338  0.1353
  312DPSM   C4B 3398   7.329   0.040  12.025  0.1176  0.5886  0.2071
  313DPSM   NC3 3399   6.059   5.812   9.900 -0.0340 -0.3922  0.1524
  313DPSM   PO4 3400   5.973   6.138  10.185  0.4433 -0.1426 -0.0121
  313DPSM   AM1 3401   6.039   6.099  10.568 -0.2368 -0.0022  0.1434
  313DPSM   AM2 3402   5.797   5.799  10.590 -0.1816  0.1432  0.6162
  313DPSM   T1A 3403   5.919   6.168  11.027 -0.0486  0.4904 -0.0493
  313DPSM   C2A 3404   5.923   6.255  11.393  0.0844 -0.3138  0.2051
  313DPSM   C3A 3405   5.702   6.160  11.747 -0.0837 -0.0380 -0.0949
  313DPSM   C1B 3406   6.038   5.674  10.989 -0.1224 -0.0061 -0.3569
  313DPSM   C2B 3407   6.033   5.749  11.409  0.0218  0.1296  0.1671
  313DPSM   C3B 3408   6.165   5.835  11.852 -0.0244  0.0084 -0.1509
  313DPSM   C4B 3409   6.244   6.047  12.335 -0.0497  0.0263  0.3191
  314DPSM   NC3 3410   0.856   0.920  10.516  0.0390 -0.0895  0.0942
  314DPSM   PO4 3411   1.234   0.708  10.536 -0.2802 -0.0170  0.0429
  314DPSM   AM1 3412   1.480   0.883  10.896  0.1810 -0.3441  0.0091
  314DPSM   AM2 3413   1.496   1.175  10.849 -0.1214  0.1350 -0.0521
  314DPSM   T1A 3414   1.547   0.917  11.381 -0.0123  0.2246 -0.0782
  314DPSM   C2A 3415   1.805   0.841  11.599  0.1320 -0.0966  0.0676
  314DPSM   C3A 3416   1.709   0.554  11.940  0.0835  0.0316  0.1835
  314DPSM   C1B 3417   1.462   1.401  11.214 -0.0744 -0.2370 -0.3552
  314DPSM   C2B 3418   1.676   1.489  11.541 -0.3293  0.3220 -0.0428
  314DPSM   C3B 3419   1.672   1.282  11.815 -0.2644 -0.0342 -0.2867
  314DPSM   C4B 3420   1.996   1.372  12.161  0.2041 -0.0688 -0.3532
  315DPSM   NC3 3421   1.489   4.492  10.211 -0.1238  0.1831 -0.4442
  315DPSM   PO4 3422   1.341   4.766  10.106  0.2253  0.0380 -0.0018
  315DPSM   AM1 3423   1.426   4.824  10.595 -0.0619 -0.0161  0.0116
  315DPSM   AM2 3424   1.531   5.110  10.529 -0.0240  0.3193  0.0709
  315DPSM   T1A 3425   1.415   4.922  11.043  0.0035  0.4045 -0.0251
  315DPSM   C2A 3426   1.224   4.773  11.366  0.1174 -0.0811  0.1928
  315DPSM   C3A 3427   1.296   4.907  11.720 -0.2392  0.2177 -0.1121
  315DPSM   C1B 3428   1.694   5.301  10.919  0.3352 -0.0335 -0.1484
  315DPSM   C2B 3429   1.615   5.286  11.355  0.2581 -0.0095 -0.1101
  315DPSM   C3B 3430   1.729   5.162  11.803  0.0272  0.2650 -0.0285
  315DPSM   C4B 3431   1.965   4.897  12.279  0.0096  0.2414 -0.0437
  316DPSM   NC3 3432   6.658   5.320  10.300 -0.0187 -0.0115 -0.0719
  316DPSM   PO4 3433   6.497   4.950  10.477  0.4545  0.0472 -0.2755
  316DPSM   AM1 3434   6.371   4.814  10.839  0.0415  0.1969 -0.0195
  316DPSM   AM2 3435   6.253   4.558  10.747 -0.1937 -0.4816 -0.0466
  316DPSM   T1A 3436   6.466   4.887  11.239 -0.0514 -0.4867 -0.0817
  316DPSM   C2A 3437   6.440   4.974  11.648  0.1342 -0.0864  0.0214
  316DPSM   C3A 3438   6.318   5.137  12.050 -0.0424 -0.0211  0.1470
  316DPSM   C1B 3439   6.152   4.535  11.165 -0.2789 -0.0973 -0.1133
  316DPSM   C2B 3440   6.134   4.547  11.670  0.3969 -0.1376 -0.0720
  316DPSM   C3B 3441   6.356   4.615  11.977 -0.2853  0.3258 -0.3785
  316DPSM   C4B 3442   6.456   4.530  12.339 -0.2131  0.2540  0.3876
  317DPSM   NC3 3443   5.721   5.090   9.874 -0.1549 -0.0467  0.0143
  317DPSM   PO4 3444   6.038   5.128  10.187  0.5697  0.1475 -0.3344
  317DPSM   AM1 3445   5.876   5.211  10.567 -0.0010  0.0222  0.1075
  317DPSM   AM2 3446   5.940   4.921  10.659  0.0238 -0.1719 -0.2949
  317DPSM   T1A 3447   5.580   5.308  10.895  0.1498 -0.0008  0.2212
  317DPSM   C2A 3448   5.359   5.093  11.238 -0.0061  0.2226 -0.1123
  317DPSM   C3A 3449   5.109   4.852  11.440 -0.4260 -0.2159 -0.0734
  317DPSM   C1B 3450   6.077   5.163  11.075  0.1251 -0.2403  0.1330
  317DPSM   C2B 3451   6.096   5.235  11.435  0.0553  0.3022 -0.0939
  317DPSM   C3B 3452   6.008   5.368  11.760 -0.1612 -0.2187 -0.3329
  317DPSM   C4B 3453   5.752   5.645  12.003  0.1049  0.0819 -0.1480
  318DPSM   NC3 3454   5.329   5.244  10.417 -0.2119  0.3000  0.2483
  318DPSM   PO4 3455   5.304   5.705  10.394 -0.3088 -0.0651 -0.0859
  318DPSM   AM1 3456   5.119   5.619  10.793  0.1624  0.1087 -0.2608
  318DPSM   AM2 3457   4.825   5.468  10.671  0.2045  0.1931 -0.3238
  318DPSM   T1A 3458   4.991   5.850  11.211  0.2317 -0.0544  0.1216
  318DPSM   C2A 3459   5.181   6.124  11.387  0.1511  0.2858  0.0272
  318DPSM   C3A 3460   5.030   6.479  11.702  0.2358  0.0057  0.0485
  318DPSM   C1B 3461   4.872   5.237  10.982  0.0473  0.5090  0.0499
  318DPSM   C2B 3462   4.976   5.354  11.407  0.3492 -0.0701  0.0204
  318DPSM   C3B 3463   4.841   5.406  11.843  0.2754 -0.0816 -0.0078
  318DPSM   C4B 3464   4.801   5.281  12.229 -0.0938  0.3853  0.3024
  319DPSM   NC3 3465   6.093   4.309   7.848  0.2262  0.0090  0.0172
  319DPSM   PO4 3466   6.076   4.717   7.943 -0.1412  0.0078 -0.3414
  319DPSM   AM1 3467   5.754   4.593   7.579  0.1705  0.0920  0.0391
  319DPSM   AM2 3468   5.938   4.374   7.392 -0.0762  0.2813 -0.0728
  319DPSM   T1A 3469   5.786   4.727   7.060  0.0356 -0.1697  0.2515
  319DPSM   C2A 3470   5.715   4.660   6.593 -0.2902  0.2429 -0.0709
  319DPSM   C3A 3471   5.687   4.472   6.201 -0.1732 -0.2296  0.4451
  319DPSM   C1B 3472   5.971   4.261   6.962 -0.0877 -0.0272 -0.0807
  319DPSM   C2B 3473   5.852   4.106   6.556 -0.3505  0.0843  0.2749
  319DPSM   C3B 3474   5.884   3.989   6.169  0.0165  0.0738  0.5378
  319DPSM   C4B 3475   5.732   3.728   5.828 -0.1013  0.1351 -0.1032
  320DPSM   NC3 3476   1.443   0.986   9.852  0.0157  0.0019  0.2708
  320DPSM   PO4 3477   1.657   1.351   9.579  0.1018  0.1274  0.1762
  320DPSM   AM1 3478   1.877   1.345   9.909  0.1982 -0.0288 -0.0337
  320DPSM   AM2 3479   1.864   1.145  10.118  0.2434  0.0944 -0.1253
  320DPSM   T1A 3480   2.184   1.551  10.146 -0.0463  0.3394  0.3082
  320DPSM   C2A 3481   2.571   1.605  10.376 -0.0201  0.2782 -0.0026
  320DPSM   C3A 3482   2.763   1.643  10.762  0.0056 -0.0772  0.1185
  320DPSM   C1B 3483   2.299   1.085  10.372 -0.0001  0.0632 -0.3549
  320DPSM   C2B 3484   2.717   1.123  10.543 -0.0535 -0.3352 -0.1837
  320DPSM   C3B 3485   3.067   1.081  10.830 -0.0317  0.3990  0.1063
  320DPSM   C4B 3486   3.191   0.850  11.123 -0.0232  0.1991  0.0375
  321DPSM   NC3 3487   3.470   4.839   9.701  0.1746 -0.3347  0.0204
  321DPSM   PO4 3488   3.134   5.057   9.924  0.0766  0.1461  0.0101
  321DPSM   AM1 3489   3.106   5.089  10.407 -0.2740 -0.0978 -0.2166
  321DPSM   AM2 3490   2.998   5.330  10.526  0.1218  0.2004 -0.0356
  321DPSM   T1A 3491   2.951   4.991  10.870  0.0781  0.3404 -0.1295
  321DPSM   C2A 3492   3.007   4.763  11.313 -0.1962 -0.2217  0.1178
  321DPSM   C3A 3493   3.083   4.702  11.681 -0.0594  0.1108  0.0312
  321DPSM   C1B 3494   2.871   5.448  10.939  0.1691 -0.3855  0.2440
  321DPSM   C2B 3495   2.711   5.273  11.304 -0.0003  0.0364 -0.1554
  321DPSM   C3B 3496   2.796   5.194  11.642  0.1232  0.5393 -0.0369
  321DPSM   C4B 3497   2.725   5.304  11.974 -0.0248  0.0153  0.0134
  322DPSM   NC3 3498   4.114   3.838   8.926  0.2416 -0.2425  0.2626
  322DPSM   PO4 3499   3.939   4.026   9.321 -0.1366 -0.2165  0.0982
  322DPSM   AM1 3500   3.794   4.019   9.710  0.1277  0.4016 -0.2810
  322DPSM   AM2 3501   4.020   3.830   9.853  0.3924 -0.0232  0.0253
  322DPSM   T1A 3502   3.467   3.947   9.972 -0.0476  0.1004 -0.4587
  322DPSM   C2A 3503   3.047   3.753  10.200  0.2474 -0.0031 -0.1157
  322DPSM   C3A 3504   2.906   3.507  10.509 -0.1706 -0.1443 -0.1220
  322DPSM   C1B 3505   3.736   3.464   9.968 -0.5249  0.2038  0.0105
  322DPSM   C2B 3506   3.326   3.299  10.189 -0.1734 -0.0356 -0.0091
  322DPSM   C3B 3507   3.081   3.010  10.362  0.0029  0.0485  0.1641
  322DPSM   C4B 3508   2.796   2.958  10.709 -0.0641 -0.1408  0.2376
  323DPSM   NC3 3509   0.571  -0.014  10.360  0.2126  0.2339 -0.1045
  323DPSM   PO4 3510   0.781   0.422  10.409  0.0687  0.0190 -0.0574
  323DPSM   AM1 3511   0.836   0.455  10.819 -0.1769  0.0444  0.1554
  323DPSM   AM2 3512   1.130   0.396  10.905  0.2806 -0.2524 -0.1996
  323DPSM   T1A 3513   0.494   0.454  11.090 -0.3570  0.1432 -0.0302
  323DPSM   C2A 3514   0.231   0.411  11.408  0.1081 -0.0529 -0.0982
  323DPSM   C3A 3515   0.200   0.343  11.857 -0.0028  0.1348 -0.1268
  323DPSM   C1B 3516   1.118   0.489  11.316 -0.0656  0.1602  0.1902
  323DPSM   C2B 3517   1.220   0.603  11.718  0.0899  0.0556 -0.0547
  323DPSM   C3B 3518   1.056   0.677  12.012 -0.0011 -0.0171  0.0776
  323DPSM   C4B 3519   0.878   0.884  12.366  0.2968 -0.2102 -0.0463
  324DPSM   NC3 3520   6.886   1.129  10.375  0.0164  0.2455  0.0305
  324DPSM   PO4 3521   7.043   1.517  10.348  0.1348 -0.2309 -0.2986
  324DPSM   AM1 3522   7.215   1.298  10.697  0.3434  0.0532 -0.2400
  324DPSM   AM2 3523   7.466   1.312  10.875 -0.0612 -0.0725 -0.1025
  324DPSM   T1A 3524   7.083   1.061  11.118  0.2415  0.2858 -0.0293
  324DPSM   C2A 3525   6.992   1.308  11.523  0.1851 -0.1153 -0.1563
  324DPSM   C3A 3526   7.130   1.498  11.882  0.0275  0.1762 -0.2620
  324DPSM   C1B 3527   7.418   1.435  11.219 -0.2766  0.0681  0.0383
  324DPSM   C2B 3528   7.491   1.523  11.546 -0.2557 -0.0066  0.0455
  324DPSM   C3B 3529   7.626   1.619  11.968 -0.1165  0.0628 -0.1405
  324DPSM   C4B 3530   7.862   1.788  12.202  0.1076  0.2181  0.0876
  325PNSM   NC3 3531   2.623   4.825  14.170  0.1152 -0.0548 -0.1792
  325PNSM   PO4 3532   2.658   5.132  14.438 -0.2099 -0.2307 -0.1512
  325PNSM   AM1 3533   2.501   5.283  14.008  0.1243  0.1085 -0.0652
  325PNSM   AM2 3534   2.203   5.240  13.846 -0.4019 -0.0580  0.1557
  325PNSM   T1A 3535   2.730   5.228  13.684  0.3114  0.1824  0.1588
  325PNSM   C2A 3536   3.078   5.132  13.468  0.0795 -0.0345  0.1565
  325PNSM   C3A 3537   3.227   5.064  13.015  0.1654  0.2073  0.0456
  325PNSM   C1B 3538   2.240   4.933  13.605 -0.5044  0.0710 -0.2605
  325PNSM   C2B 3539   2.355   4.617  13.431 -0.1325  0.0704 -0.3808
  325PNSM   C3B 3540   2.416   4.488  13.001 -0.0181 -0.2622 -0.0020
  325PNSM   D4B 3541   2.511   4.548  12.599  0.1268 -0.3315 -0.0434
  325PNSM   C5B 3542   2.460   4.460  12.195 -0.1580 -0.0489 -0.1754
  325PNSM   C6B 3543   2.254   4.593  11.957 -0.1997 -0.0635 -0.2142
  326PNSM   NC3 3544   3.093   2.709  13.811  0.0542  0.0365 -0.0152
  326PNSM   PO4 3545   3.350   2.510  13.586 -0.1325 -0.1339  0.1192
  326PNSM   AM1 3546   3.549   2.242  13.166  0.2900  0.0994  0.2777
  326PNSM   AM2 3547   3.338   2.031  13.088 -0.1426 -0.2099  0.0480
  326PNSM   T1A 3548   3.759   2.090  12.699  0.3121 -0.1022 -0.0530
  326PNSM   C2A 3549   3.814   2.015  12.294  0.0108  0.0991  0.2592
  326PNSM   C3A 3550   3.778   2.282  11.953 -0.0391  0.1948 -0.2077
  326PNSM   C1B 3551   3.248   2.087  12.613  0.0999 -0.2778 -0.1680
  326PNSM   C2B 3552   3.324   2.114  12.155  0.1117 -0.0364  0.2142
  326PNSM   C3B 3553   3.250   2.085  11.711 -0.0445 -0.1966 -0.2237
  326PNSM   D4B 3554   3.546   2.291  11.464  0.0782  0.0323  0.1000
  326PNSM   C5B 3555   3.525   2.647  11.243  0.1817 -0.0914  0.0155
  326PNSM   C6B 3556   3.006   2.901  11.258 -0.2665 -0.3516 -0.1183
  327PNSM   NC3 3557   2.733   5.456  14.875 -0.1399 -0.2710 -0.2695
  327PNSM   PO4 3558   2.430   5.811  14.808  0.0963  0.2836 -0.2569
  327PNSM   AM1 3559   2.243   5.931  14.371 -0.1903  0.2492 -0.2986
  327PNSM   AM2 3560   2.477   6.097  14.226  0.0839  0.0840  0.1685
  327PNSM   T1A 3561   2.206   5.711  13.991 -0.1037  0.1830  0.1284
  327PNSM   C2A 3562   2.285   5.563  13.494 -0.2111 -0.3712 -0.0202
  327PNSM   C3A 3563   2.148   5.334  13.276 -0.3548 -0.2261  0.1131
  327PNSM   C1B 3564   2.445   6.180  13.758 -0.3523  0.1779 -0.1785
  327PNSM   C2B 3565   2.485   6.037  13.302 -0.1933 -0.2263 -0.0631
  327PNSM   C3B 3566   2.364   6.078  12.882  0.1201 -0.1128 -0.1272
  327PNSM   D4B 3567   2.329   6.126  12.428 -0.2825  0.0412  0.1386
  327PNSM   C5B 3568   2.652   6.069  12.122  0.0933  0.1323  0.1326
  327PNSM   C6B 3569   2.923   5.768  12.130 -0.1825  0.0796  0.1335
  328PNSM   NC3 3570   5.147   1.091  14.474  0.1929 -0.2126 -0.1598
  328PNSM   PO4 3571   4.624   0.913  14.336  0.0999  0.0904 -0.0820
  328PNSM   AM1 3572   4.789   0.703  14.012  0.2270 -0.0424 -0.3706
  328PNSM   AM2 3573   5.147   0.802  13.944  0.0581 -0.0866  0.1206
  328PNSM   T1A 3574   4.597   0.586  13.467 -0.1806 -0.1235 -0.3706
  328PNSM   C2A 3575   4.475   0.561  13.012  0.2217  0.4299 -0.0706
  328PNSM   C3A 3576   4.568   0.610  12.601 -0.2274 -0.1313 -0.1194
  328PNSM   C1B 3577   5.145   0.858  13.610  0.3877 -0.0767 -0.1601
  328PNSM   C2B 3578   5.340   0.888  13.338  0.0408  0.4358 -0.0531
  328PNSM   C3B 3579   5.454   0.700  12.947 -0.1244 -0.2074  0.2760
  328PNSM   D4B 3580   5.716   0.445  12.833  0.2111 -0.3047  0.1662
  328PNSM   C5B 3581   5.999   0.106  12.727 -0.0100 -0.0614  0.2045
  328PNSM   C6B 3582   6.476  -0.024  12.438  0.1090 -0.2694 -0.1240
  329PNSM   NC3 3583   6.143   5.321  14.845  0.1495  0.3668  0.0189
  329PNSM   PO4 3584   6.116   5.044  14.516  0.1367 -0.2291 -0.0225
  329PNSM   AM1 3585   6.361   5.080  14.145  0.0677 -0.1624  0.0136
  329PNSM   AM2 3586   6.308   4.839  14.018 -0.0817  0.3487 -0.0757
  329PNSM   T1A 3587   6.323   5.350  13.839  0.0471 -0.0707  0.2964
  329PNSM   C2A 3588   6.231   5.422  13.427 -0.0175  0.0954  0.0613
  329PNSM   C3A 3589   6.365   5.432  13.038  0.3047 -0.3190 -0.1312
  329PNSM   C1B 3590   6.343   4.924  13.631 -0.2669  0.1592  0.5160
  329PNSM   C2B 3591   6.337   4.943  13.209 -0.0934  0.1963 -0.0380
  329PNSM   C3B 3592   6.518   5.063  12.743  0.1107  0.0197 -0.0918
  329PNSM   D4B 3593   6.773   5.018  12.387 -0.0051 -0.0219  0.3502
  329PNSM   C5B 3594   7.196   5.286  12.415  0.0214  0.0900 -0.2118
  329PNSM   C6B 3595   7.619   5.312  12.219 -0.0729  0.1142 -0.2309
  330PNSM   NC3 3596   0.866   1.587  15.017 -0.0431  0.0682  0.0946
  330PNSM   PO4 3597   1.106   1.317  14.659  0.1265  0.1874  0.1265
  330PNSM   AM1 3598   1.249   1.119  14.210  0.1510  0.0223 -0.2081
  330PNSM   AM2 3599   1.207   0.824  14.231 -0.0811 -0.0090 -0.1688
  330PNSM   T1A 3600   1.241   1.090  13.741 -0.1772  0.0241  0.1720
  330PNSM   C2A 3601   1.110   1.096  13.273 -0.2860 -0.1808  0.1952
  330PNSM   C3A 3602   0.723   1.191  13.021  0.0965  0.3907  0.0866
  330PNSM   C1B 3603   1.176   0.596  13.861 -0.1691 -0.0317  0.0266
  330PNSM   C2B 3604   1.319   0.687  13.407 -0.0444 -0.0960  0.3762
  330PNSM   C3B 3605   1.258   0.671  12.951 -0.1506 -0.3305  0.1243
  330PNSM   D4B 3606   1.338   0.928  12.629  0.1635 -0.0278  0.0120
  330PNSM   C5B 3607   1.105   1.267  12.591 -0.3410 -0.2112  0.0749
  330PNSM   C6B 3608   0.962   1.581  12.352  0.0777 -0.1523 -0.2462
  331PNSM   NC3 3609   1.046   5.356  15.017  0.0079 -0.2059  0.2000
  331PNSM   PO4 3610   0.770   5.352  14.808 -0.0378 -0.3294  0.4634
  331PNSM   AM1 3611   0.862   5.309  14.326  0.1456 -0.1323 -0.1386
  331PNSM   AM2 3612   0.893   4.969  14.269 -0.0367 -0.1402 -0.1314
  331PNSM   T1A 3613   0.820   5.597  13.971  0.4696  0.1870 -0.1740
  331PNSM   C2A 3614   0.704   5.694  13.718 -0.0591  0.0532  0.0867
  331PNSM   C3A 3615   0.837   5.624  13.317 -0.0337  0.2021  0.2515
  331PNSM   C1B 3616   0.946   5.144  13.852  0.2783 -0.0497 -0.0527
  331PNSM   C2B 3617   1.159   5.320  13.503 -0.0057  0.0127 -0.0455
  331PNSM   C3B 3618   1.380   5.445  13.195 -0.2232 -0.0741  0.0577
  331PNSM   D4B 3619   1.486   5.417  12.775 -0.1197 -0.0548  0.1046
  331PNSM   C5B 3620   1.941   5.398  12.622 -0.1814  0.1863 -0.1995
  331PNSM   C6B 3621   2.360   5.522  12.862  0.1285 -0.0997  0.2086
  332PNSM   NC3 3622   5.235   6.060  14.369 -0.1863  0.0573 -0.2212
  332PNSM   PO4 3623   5.656   5.769  14.319 -0.1071  0.1827  0.3390
  332PNSM   AM1 3624   5.672   6.030  13.944  0.2588 -0.2413 -0.1048
  332PNSM   AM2 3625   5.743   6.349  13.901  0.1434  0.2852 -0.1315
  332PNSM   T1A 3626   5.431   6.048  13.628 -0.1999 -0.0884  0.0658
  332PNSM   C2A 3627   5.383   6.046  13.176 -0.4600 -0.0210  0.2123
  332PNSM   C3A 3628   5.276   6.074  12.754 -0.0652 -0.2434  0.1039
  332PNSM   C1B 3629   5.826   6.416  13.473 -0.1796 -0.3617 -0.0660
  332PNSM   C2B 3630   5.907   6.220  13.140 -0.1605  0.2693  0.1473
  332PNSM   C3B 3631   5.916   6.261  12.628 -0.0304  0.1110  0.1021
  332PNSM   D4B 3632   5.797   6.101  12.231 -0.0508 -0.0215 -0.3720
  332PNSM   C5B 3633   5.353   6.112  12.251 -0.1096  0.3552  0.2555
  332PNSM   C6B 3634   4.872   6.061  12.256  0.2321 -0.1184  0.1585
  333PNSM   NC3 3635   7.034   4.441  14.828 -0.0393 -0.0532  0.0996
  333PNSM   PO4 3636   7.138   4.092  14.811  0.0362  0.1790 -0.1885
  333PNSM   AM1 3637   7.064   4.161  14.360  0.0435 -0.0895 -0.0359
  333PNSM   AM2 3638   6.741   4.055  14.248  0.3244  0.1294  0.1296
  333PNSM   T1A 3639   7.188   4.079  13.886 -0.1545  0.1343  0.1454
  333PNSM   C2A 3640   7.071   4.030  13.501  0.1186 -0.3102  0.1513
  333PNSM   C3A 3641   7.030   4.172  13.013 -0.0609 -0.0647 -0.0040
  333PNSM   C1B 3642   6.572   3.962  13.750  0.0882 -0.0049 -0.1762
  333PNSM   C2B 3643   6.458   4.006  13.321 -0.0585  0.0612  0.0656
  333PNSM   C3B 3644   6.541   3.821  13.028  0.0733 -0.1519  0.1165
  333PNSM   D4B 3645   6.643   3.572  12.806 -0.4332  0.1687 -0.2763
  333PNSM   C5B 3646   6.586   3.183  13.036  0.1351 -0.0327  0.4010
  333PNSM   C6B 3647   6.796   2.942  13.150  0.0897  0.0992 -0.2096
  334PNSM   NC3 3648   4.624   6.242  10.052 -0.1591  0.1048 -0.1879
  334PNSM   PO4 3649   4.912   6.474  10.280  0.2427 -0.1435 -0.1834
  334PNSM   AM1 3650   5.170   6.634  10.594 -0.0132 -0.2213  0.2065
  334PNSM   AM2 3651   5.054   6.337  10.703  0.0619  0.2860 -0.1041
  334PNSM   T1A 3652   5.432   6.523  11.044  0.0548 -0.1482 -0.0654
  334PNSM   C2A 3653   5.520   6.547  11.478  0.4995  0.1184 -0.1050
  334PNSM   C3A 3654   5.453   6.561  11.947 -0.1313 -0.1844  0.3344
  334PNSM   C1B 3655   4.937   6.615  11.111 -0.3109  0.0333  0.0068
  334PNSM   C2B 3656   4.692   6.223  11.293 -0.3819 -0.0316  0.0257
  334PNSM   C3B 3657   4.704   6.023  11.736  0.3508  0.0350  0.1507
  334PNSM   D4B 3658   4.523   5.759  12.109 -0.1736 -0.0765  0.2356
  334PNSM   C5B 3659   4.086   5.658  12.039 -0.3334 -0.1830 -0.3249
  334PNSM   C6B 3660   3.771   5.496  11.834  0.1415  0.2359  0.2072
  335PNSM   NC3 3661   1.082   4.085  10.095  0.1312  0.3331 -0.1530
  335PNSM   PO4 3662   1.473   3.968  10.302  0.3962  0.1298  0.0648
  335PNSM   AM1 3663   1.729   4.308  10.563  0.2839  0.0348  0.0843
  335PNSM   AM2 3664   1.923   4.631  10.647  0.0285 -0.1793 -0.2344
  335PNSM   T1A 3665   1.849   4.359  11.047 -0.0043 -0.3165  0.1060
  335PNSM   C2A 3666   1.948   4.119  11.527 -0.0679 -0.0260 -0.2451
  335PNSM   C3A 3667   2.325   4.048  11.827  0.0084  0.0330 -0.1700
  335PNSM   C1B 3668   2.317   4.452  10.856 -0.0250 -0.1314  0.2167
  335PNSM   C2B 3669   2.347   4.337  11.333 -0.0683  0.1929  0.0329
  335PNSM   C3B 3670   2.650   4.375  11.643 -0.3656 -0.1352  0.2054
  335PNSM   D4B 3671   3.024   4.265  11.947  0.2574  0.1522  0.2834
  335PNSM   C5B 3672   2.829   4.068  12.278 -0.2789 -0.2505  0.3321
  335PNSM   C6B 3673   2.468   3.917  12.442 -0.1016 -0.0183 -0.3199
  336PNSM   NC3 3674   0.177   1.447  10.400  0.1094 -0.0432  0.3436
  336PNSM   PO4 3675   0.588   1.301  10.568  0.3500 -0.0052  0.0105
  336PNSM   AM1 3676   0.545   1.138  10.892  0.1097  0.0583  0.4055
  336PNSM   AM2 3677   0.482   0.880  10.828  0.3013  0.1794  0.0530
  336PNSM   T1A 3678   0.648   0.903  11.299  0.0562  0.0076  0.0855
  336PNSM   C2A 3679   0.641   0.843  11.716  0.2043  0.2231  0.0332
  336PNSM   C3A 3680   0.471   0.652  12.110  0.1634 -0.0263 -0.0931
  336PNSM   C1B 3681   0.169   0.932  11.233 -0.0278 -0.1388  0.2449
  336PNSM   C2B 3682   0.156   0.914  11.589 -0.0669 -0.0194  0.0728
  336PNSM   C3B 3683   0.246   1.089  11.981  0.0529 -0.0675 -0.3514
  336PNSM   D4B 3684  -0.040   1.211  12.271 -0.0972  0.0756  0.1006
  336PNSM   C5B 3685  -0.109   1.636  12.345  0.1691  0.3860 -0.0516
  336PNSM   C6B 3686  -0.131   1.987  12.125  0.0444  0.0971 -0.2625
  337PNSM   NC3 3687  -0.104   2.872  10.359 -0.2878  0.0212  0.1197
  337PNSM   PO4 3688  -0.060   3.202  10.601 -0.2309 -0.2409 -0.4717
  337PNSM   AM1 3689  -0.196   2.857  10.933 -0.0764 -0.0584  0.1505
  337PNSM   AM2 3690  -0.024   2.669  10.921 -0.3437 -0.0310 -0.1262
  337PNSM   T1A 3691  -0.229   2.855  11.414 -0.0466 -0.0660 -0.1776
  337PNSM   C2A 3692  -0.068   2.957  11.745 -0.0268  0.2098  0.1212
  337PNSM   C3A 3693   0.176   3.271  11.915 -0.0379 -0.1574 -0.0203
  337PNSM   C1B 3694   0.143   2.529  11.284 -0.1462  0.1472  0.4330
  337PNSM   C2B 3695   0.301   2.586  11.623 -0.2392 -0.1030  0.2051
  337PNSM   C3B 3696   0.653   2.505  11.809 -0.0323 -0.0681  0.3119
  337PNSM   D4B 3697   1.170   2.508  11.867 -0.2211 -0.1598 -0.1058
  337PNSM   C5B 3698   1.379   2.182  11.894  0.2479  0.1605 -0.0919
  337PNSM   C6B 3699   1.266   1.696  11.914  0.2220  0.1175 -0.3368
  338PNSM   NC3 3700   3.414   0.618   9.303 -0.1125 -0.0299  0.1412
  338PNSM   PO4 3701   3.007   0.714   9.403  0.0584  0.0434 -0.2493
  338PNSM   AM1 3702   2.959   0.745   9.872  0.2723 -0.0744  0.1514
  338PNSM   AM2 3703   2.616   0.790   9.987 -0.2757 -0.5500 -0.1962
  338PNSM   T1A 3704   3.005   0.626  10.320  0.0207  0.1666  0.3152
  338PNSM   C2A 3705   3.233   0.532  10.696 -0.2807  0.1227 -0.2923
  338PNSM   C3A 3706   3.495   0.350  11.071 -0.0656  0.2238 -0.1659
  338PNSM   C1B 3707   2.481   0.619  10.501  0.0868 -0.0767 -0.1330
  338PNSM   C2B 3708   2.674   0.733  10.913 -0.0182  0.0812 -0.0940
  338PNSM   C3B 3709   2.684   0.815  11.281  0.1003 -0.1191  0.2702
  338PNSM   D4B 3710   3.000   0.886  11.578 -0.0948 -0.1273  0.1402
  338PNSM   C5B 3711   3.153   1.261  11.632 -0.0136 -0.0263  0.1198
  338PNSM   C6B 3712   3.104   1.648  11.875 -0.1992  0.1878  0.1082
  339PNSM   NC3 3713   0.593   6.284   9.715  0.3202  0.1403  0.1186
  339PNSM   PO4 3714   0.269   6.536   9.938 -0.2413 -0.0651  0.2566
  339PNSM   AM1 3715   0.375   6.341  10.382 -0.0427  0.2053  0.2070
  339PNSM   AM2 3716   0.504   6.622  10.509  0.0562 -0.4042 -0.1919
  339PNSM   T1A 3717   0.262   6.220  10.742  0.1592  0.1040  0.5010
  339PNSM   C2A 3718   0.316   5.995  11.040 -0.1022  0.0141  0.2337
  339PNSM   C3A 3719   0.336   5.996  11.398  0.2014  0.4226 -0.5303
  339PNSM   C1B 3720   0.460   6.512  11.055  0.0066 -0.3076  0.0319
  339PNSM   C2B 3721   0.522   6.474  11.482 -0.0535 -0.4134  0.1494
  339PNSM   C3B 3722   0.502   6.163  11.782 -0.1120  0.0927  0.0515
  339PNSM   D4B 3723   0.723   6.004  12.116 -0.1510 -0.0844  0.3753
  339PNSM   C5B 3724   1.081   6.233  12.349 -0.2321  0.0189 -0.0240
  339PNSM   C6B 3725   1.424   6.552  12.228  0.2024 -0.1793 -0.2179
  340PNSM   NC3 3726   2.420   5.950  10.163  0.0724  0.0722  0.0548
  340PNSM   PO4 3727   2.699   5.797  10.509 -0.1960 -0.2064 -0.0636
  340PNSM   AM1 3728   2.395   6.017  10.645  0.3010 -0.1703  0.0195
  340PNSM   AM2 3729   2.403   6.356  10.686 -0.0336  0.3232 -0.1992
  340PNSM   T1A 3730   2.160   5.869  10.929 -0.1217  0.0704 -0.1864
  340PNSM   C2A 3731   2.092   5.733  11.382 -0.1129 -0.0281 -0.0823
  340PNSM   C3A 3732   1.861   5.640  11.733 -0.1956  0.0431  0.2323
  340PNSM   C1B 3733   2.415   6.271  11.133  0.1033  0.3408 -0.2690
  340PNSM   C2B 3734   2.417   6.113  11.519 -0.2974  0.2081  0.0017
  340PNSM   C3B 3735   2.180   5.959  11.912 -0.2563 -0.2081  0.1365
  340PNSM   D4B 3736   1.975   5.742  12.263  0.6397 -0.0214  0.0161
  340PNSM   C5B 3737   1.649   5.464  12.242 -0.0542 -0.1075 -0.2943
  340PNSM   C6B 3738   1.321   5.255  12.104  0.0290 -0.0791  0.1125
  341PNSM   NC3 3739   5.478   3.474  10.382 -0.1481 -0.0024  0.3290
  341PNSM   PO4 3740   5.657   3.846  10.209 -0.0597  0.1467  0.2847
  341PNSM   AM1 3741   5.555   3.772  10.723 -0.2960 -0.1892  0.3303
  341PNSM   AM2 3742   5.750   4.017  10.793  0.0365  0.1021 -0.2077
  341PNSM   T1A 3743   5.508   3.749  11.206  0.0694 -0.3218 -0.0534
  341PNSM   C2A 3744   5.345   3.718  11.539  0.1298  0.4197  0.0994
  341PNSM   C3A 3745   4.919   3.537  11.671  0.1010  0.0828  0.3866
  341PNSM   C1B 3746   5.403   4.187  10.961  0.1660 -0.1141 -0.0652
  341PNSM   C2B 3747   5.101   4.050  11.241  0.0908 -0.3961 -0.0297
  341PNSM   C3B 3748   4.952   4.045  11.671  0.0552 -0.0604  0.5661
  341PNSM   D4B 3749   4.688   4.215  12.064  0.0791  0.0430 -0.1759
  341PNSM   C5B 3750   4.305   4.196  12.058 -0.0252  0.0769  0.0239
  341PNSM   C6B 3751   3.850   4.263  12.142  0.0212  0.3718 -0.1160
  342PNSM   NC3 3752   2.123   0.791   8.976  0.0478  0.0830 -0.0863
  342PNSM   PO4 3753   2.249   1.144   8.730  0.0475 -0.3300 -0.1921
  342PNSM   AM1 3754   2.444   1.155   8.367 -0.0996 -0.3826  0.1143
  342PNSM   AM2 3755   2.586   1.351   8.332 -0.1060 -0.1457  0.1651
  342PNSM   T1A 3756   2.608   1.114   7.901 -0.1016 -0.0702  0.3563
  342PNSM   C2A 3757   2.760   1.331   7.602  0.2374 -0.0444  0.1674
  342PNSM   C3A 3758   2.998   1.557   7.249  0.2441  0.2189 -0.1106
  342PNSM   C1B 3759   2.908   1.498   8.097  0.0745  0.0678 -0.3131
  342PNSM   C2B 3760   3.135   1.644   7.921 -0.4404  0.1744  0.5246
  342PNSM   C3B 3761   3.415   1.515   7.481 -0.1779 -0.1672 -0.3442
  342PNSM   D4B 3762   3.621   1.519   7.135 -0.2722  0.1919  0.0305
  342PNSM   C5B 3763   3.505   1.804   6.658 -0.0146 -0.0327 -0.0263
  342PNSM   C6B 3764   3.654   1.641   6.225 -0.3864 -0.2399 -0.1968
  343PLSM   NC3 3765   1.685  -0.235  14.755 -0.0529  0.0539  0.2228
  343PLSM   PO4 3766   2.069   0.058  14.837 -0.0880 -0.1697  0.0728
  343PLSM   AM1 3767   1.983   0.149  14.401 -0.1321 -0.5412 -0.1551
  343PLSM   AM2 3768   1.667   0.412  14.328 -0.3766  0.3494 -0.0173
  343PLSM   T1A 3769   1.942   0.046  14.013  0.2129  0.2095 -0.1548
  343PLSM   C2A 3770   1.941  -0.122  13.598  0.0929  0.1196  0.0872
  343PLSM   C3A 3771   1.810  -0.190  13.200 -0.0098  0.1818  0.2183
  343PLSM   C1B 3772   1.666   0.441  13.897  0.1735 -0.0261 -0.1192
  343PLSM   C2B 3773   1.629   0.298  13.532  0.2575 -0.2328  0.0422
  343PLSM   C3B 3774   1.556   0.181  13.138  0.1306 -0.2474  0.0995
  343PLSM   C4B 3775   1.405  -0.076  12.834 -0.1479 -0.2268  0.4122
  343PLSM   C5B 3776   1.776  -0.220  12.601 -0.2772 -0.2246  0.2755
  343PLSM   C6B 3777   2.053  -0.482  12.271  0.0341 -0.1744  0.0209
  344PLSM   NC3 3778  -0.554   5.863  14.521  0.0819  0.1372  0.0756
  344PLSM   PO4 3779  -0.295   5.466  14.669 -0.2751 -0.0167 -0.0156
  344PLSM   AM1 3780  -0.129   5.302  14.252 -0.2368  0.1656  0.1133
  344PLSM   AM2 3781   0.097   5.050  14.306 -0.0400 -0.1992  0.1261
  344PLSM   T1A 3782  -0.126   5.209  13.904 -0.0470 -0.0324  0.3701
  344PLSM   C2A 3783   0.049   5.168  13.532 -0.1361  0.0729 -0.0453
  344PLSM   C3A 3784   0.045   5.037  13.144  0.3284  0.0941  0.0198
  344PLSM   C1B 3785   0.475   5.203  13.991  0.1233 -0.2035 -0.0455
  344PLSM   C2B 3786   0.591   5.241  13.506  0.1123  0.4119 -0.0498
  344PLSM   C3B 3787   0.496   5.223  13.087  0.1223  0.1244 -0.0369
  344PLSM   C4B 3788   0.320   5.175  12.727  0.0403  0.0127 -0.1799
  344PLSM   C5B 3789  -0.002   4.828  12.564 -0.0660 -0.0084  0.1032
  344PLSM   C6B 3790  -0.243   4.682  12.206  0.2540  0.2986 -0.1785
  345PLSM   NC3 3791   1.379   6.495  15.373 -0.1964  0.5350 -0.0599
  345PLSM   PO4 3792   1.511   6.299  14.958  0.1565 -0.2926 -0.0699
  345PLSM   AM1 3793   1.551   6.649  14.455 -0.3187 -0.2925 -0.0193
  345PLSM   AM2 3794   1.758   6.818  14.267 -0.0452  0.0539 -0.5388
  345PLSM   T1A 3795   1.437   6.447  14.053 -0.0099  0.0425 -0.0599
  345PLSM   C2A 3796   1.520   6.168  13.686 -0.2076  0.3223 -0.0328
  345PLSM   C3A 3797   1.250   5.770  13.680 -0.3011  0.1480  0.0999
  345PLSM   C1B 3798   1.524   6.896  13.988 -0.1261 -0.1940  0.0724
  345PLSM   C2B 3799   1.406   7.172  13.484 -0.3189 -0.3293 -0.0779
  345PLSM   C3B 3800   1.082   7.145  13.146  0.0548 -0.0209 -0.0057
  345PLSM   C4B 3801   0.945   7.200  12.812 -0.2217 -0.1310 -0.0872
  345PLSM   C5B 3802   0.510   7.029  12.805  0.2797 -0.0073 -0.1815
  345PLSM   C6B 3803   0.119   6.753  12.577 -0.1045 -0.3370 -0.2770
  346PLSM   NC3 3804   5.180   5.045  14.628 -0.2448  0.1459 -0.0809
  346PLSM   PO4 3805   4.827   5.189  14.444 -0.1349 -0.0528  0.0593
  346PLSM   AM1 3806   5.046   5.123  14.092  0.2982 -0.0056 -0.2798
  346PLSM   AM2 3807   5.308   5.243  14.016  0.0773 -0.1243  0.1156
  346PLSM   T1A 3808   4.919   5.159  13.647  0.1751  0.0883  0.0818
  346PLSM   C2A 3809   4.954   5.234  13.234 -0.0725  0.0552 -0.1497
  346PLSM   C3A 3810   4.945   5.133  12.747 -0.0265  0.3544 -0.0287
  346PLSM   C1B 3811   5.399   5.150  13.605  0.2012  0.3250 -0.0241
  346PLSM   C2B 3812   5.425   5.160  13.230  0.0881  0.1935  0.1797
  346PLSM   C3B 3813   5.406   5.367  12.824  0.1470  0.0164 -0.4286
  346PLSM   C4B 3814   5.393   5.365  12.415 -0.2050 -0.1410  0.0313
  346PLSM   C5B 3815   5.245   5.560  12.087 -0.6599 -0.2976 -0.1269
  346PLSM   C6B 3816   5.156   5.783  11.813 -0.1279 -0.0325  0.0576
  347PLSM   NC3 3817   6.174   6.505  14.255 -0.2805 -0.0855 -0.1503
  347PLSM   PO4 3818   6.509   6.716  14.278  0.0764  0.1946  0.0845
  347PLSM   AM1 3819   6.515   6.541  13.913  0.1707  0.0980 -0.0893
  347PLSM   AM2 3820   6.325   6.318  13.849 -0.0451 -0.1001  0.1979
  347PLSM   T1A 3821   6.748   6.539  13.619 -0.0667  0.1073 -0.2010
  347PLSM   C2A 3822   7.087   6.613  13.337  0.0118 -0.0269 -0.0556
  347PLSM   C3A 3823   7.175   6.792  13.000  0.0216  0.2807 -0.0960
  347PLSM   C1B 3824   6.320   6.414  13.426  0.2240  0.1226  0.1006
  347PLSM   C2B 3825   6.626   6.327  13.119  0.2255  0.5758  0.1014
  347PLSM   C3B 3826   6.773   6.437  12.790 -0.1391 -0.2079  0.0676
  347PLSM   C4B 3827   7.140   6.396  12.466 -0.1525 -0.2560  0.1932
  347PLSM   C5B 3828   7.172   6.156  12.064  0.3064  0.0395 -0.1176
  347PLSM   C6B 3829   7.393   5.944  11.748  0.0414 -0.0656  0.3419
  348PLSM   NC3 3830   3.746   6.163  14.675  0.2616 -0.1479 -0.2465
  348PLSM   PO4 3831   3.264   6.392  14.602  0.0892  0.2049 -0.0450
  348PLSM   AM1 3832   3.215   6.367  14.183  0.0477 -0.1178 -0.3030
  348PLSM   AM2 3833   3.107   6.085  14.184  0.0105 -0.0853  0.2129
  348PLSM   T1A 3834   3.433   6.403  13.720 -0.0688 -0.3461 -0.0693
  348PLSM   C2A 3835   3.411   6.511  13.290  0.0508  0.0233  0.0166
  348PLSM   C3A 3836   3.244   6.438  12.969 -0.0714  0.0954 -0.2438
  348PLSM   C1B 3837   3.254   5.953  13.754 -0.3164 -0.2216 -0.3283
  348PLSM   C2B 3838   3.259   6.027  13.285  0.1602 -0.0399 -0.0523
  348PLSM   C3B 3839   3.255   5.923  12.924 -0.0554 -0.3385 -0.2118
  348PLSM   C4B 3840   3.338   5.810  12.462  0.3099  0.0076 -0.2910
  348PLSM   C5B 3841   3.604   5.906  12.171 -0.1502  0.2298 -0.1183
  348PLSM   C6B 3842   3.710   6.033  11.708  0.1321 -0.0800  0.0338
  349PLSM   NC3 3843   3.866   0.676  13.913 -0.0323  0.1311 -0.4032
  349PLSM   PO4 3844   3.942   0.272  14.103  0.1830  0.3713  0.0709
  349PLSM   AM1 3845   3.709   0.254  13.667  0.3443  0.1648 -0.0185
  349PLSM   AM2 3846   3.597   0.518  13.387  0.1298 -0.3237 -0.0848
  349PLSM   T1A 3847   3.592   0.038  13.327 -0.2388 -0.1665 -0.1307
  349PLSM   C2A 3848   3.517   0.061  12.971 -0.3237 -0.0319  0.1511
  349PLSM   C3A 3849   3.512  -0.043  12.563  0.2032 -0.3224 -0.1434
  349PLSM   C1B 3850   3.583   0.555  13.025  0.3624 -0.0516  0.1853
  349PLSM   C2B 3851   3.637   0.442  12.590 -0.3524 -0.0029 -0.2105
  349PLSM   C3B 3852   3.837   0.576  12.138  0.0288  0.1888 -0.1721
  349PLSM   C4B 3853   4.019   0.851  11.844  0.1628  0.0277  0.0711
  349PLSM   C5B 3854   4.076   1.245  11.576 -0.4295  0.0151 -0.2673
  349PLSM   C6B 3855   3.898   1.617  11.393 -0.0110  0.0442 -0.1069
  350PLSM   NC3 3856   1.006   2.036  14.693  0.1295 -0.0372  0.2012
  350PLSM   PO4 3857   1.142   2.431  14.516 -0.3039 -0.0067  0.0574
  350PLSM   AM1 3858   1.132   2.369  14.017 -0.1408 -0.3276  0.1742
  350PLSM   AM2 3859   1.414   2.607  13.952  0.1052 -0.1479  0.0912
  350PLSM   T1A 3860   1.000   2.367  13.578 -0.1306 -0.0588  0.2382
  350PLSM   C2A 3861   0.924   2.548  13.133  0.0448  0.1657 -0.0406
  350PLSM   C3A 3862   0.675   2.517  12.825  0.0838 -0.1583  0.2982
  350PLSM   C1B 3863   1.362   2.760  13.456  0.2533 -0.0557 -0.3052
  350PLSM   C2B 3864   1.319   2.833  13.011 -0.0118  0.1170  0.0448
  350PLSM   C3B 3865   1.157   2.711  12.664  0.5178 -0.2834 -0.0573
  350PLSM   C4B 3866   0.859   2.584  12.328  0.0909  0.0789  0.0831
  350PLSM   C5B 3867   0.385   2.741  12.154  0.1517 -0.1538 -0.2182
  350PLSM   C6B 3868   0.126   3.114  12.371  0.0206 -0.1641  0.0504
  351PLSM   NC3 3869   2.070   2.539   9.640  0.2734 -0.1501 -0.2495
  351PLSM   PO4 3870   1.840   2.866   9.871  0.0204  0.0413  0.1709
  351PLSM   AM1 3871   2.201   2.670  10.121  0.0035  0.1560  0.0667
  351PLSM   AM2 3872   2.520   2.606   9.963 -0.3074  0.0656 -0.0103
  351PLSM   T1A 3873   2.441   2.675  10.454 -0.1907 -0.1032  0.1143
  351PLSM   C2A 3874   2.638   2.580  10.971 -0.0037  0.2480  0.1111
  351PLSM   C3A 3875   2.606   2.550  11.440  0.0270  0.1940 -0.0939
  351PLSM   C1B 3876   2.859   2.570  10.227  0.3146 -0.1429  0.1330
  351PLSM   C2B 3877   3.336   2.583  10.400 -0.0121 -0.0656  0.1199
  351PLSM   C3B 3878   3.527   2.287  10.762 -0.1608  0.0905 -0.0613
  351PLSM   C4B 3879   3.357   2.030  11.072 -0.0234 -0.1339  0.0329
  351PLSM   C5B 3880   3.397   1.703  11.443 -0.4273  0.0675 -0.1173
  351PLSM   C6B 3881   3.699   1.804  11.840  0.0124 -0.2733 -0.3162
  352PLSM   NC3 3882   2.337  -0.212  10.206 -0.0584  0.0175  0.1277
  352PLSM   PO4 3883   2.000   0.033  10.008  0.4266  0.3550  0.1379
  352PLSM   AM1 3884   1.964   0.320  10.330  0.0144  0.0279  0.0638
  352PLSM   AM2 3885   2.153   0.233  10.532 -0.1519 -0.0936 -0.1892
  352PLSM   T1A 3886   1.996   0.718  10.662  0.1374  0.1866  0.4921
  352PLSM   C2A 3887   2.088   0.741  11.069 -0.3090  0.0888 -0.2443
  352PLSM   C3A 3888   2.247   0.783  11.487  0.0771 -0.0021  0.0543
  352PLSM   C1B 3889   2.286   0.337  10.941 -0.1599  0.2268  0.0198
  352PLSM   C2B 3890   2.444   0.200  11.277 -0.2048  0.0062  0.0293
  352PLSM   C3B 3891   2.579   0.252  11.634 -0.2669 -0.0845 -0.3060
  352PLSM   C4B 3892   2.672   0.612  11.762  0.0715 -0.2332  0.0904
  352PLSM   C5B 3893   2.808   0.853  12.153 -0.1435 -0.2651 -0.1651
  352PLSM   C6B 3894   2.978   1.164  12.408  0.3778 -0.2018  0.0635
  353PLSM   NC3 3895   7.029   2.304  10.127  0.0509  0.0372 -0.1632
  353PLSM   PO4 3896   7.341   2.397  10.507 -0.2795 -0.0759  0.0240
  353PLSM   AM1 3897   7.224   2.169  10.818 -0.1150 -0.0668  0.0775
  353PLSM   AM2 3898   7.412   1.807  10.799  0.0106  0.0949  0.4218
  353PLSM   T1A 3899   7.142   2.328  11.279  0.0608 -0.2479 -0.3193
  353PLSM   C2A 3900   7.184   2.339  11.756 -0.0352  0.1421  0.2785
  353PLSM   C3A 3901   7.340   2.509  12.137 -0.2977 -0.0047  0.1454
  353PLSM   C1B 3902   7.556   1.972  11.165  0.2398 -0.1247  0.1517
  353PLSM   C2B 3903   7.552   2.050  11.578  0.2459  0.0341  0.3280
  353PLSM   C3B 3904   7.698   2.146  11.900  0.0125  0.1189 -0.3097
  353PLSM   C4B 3905   7.808   2.262  12.308 -0.1927  0.1935  0.3016
  353PLSM   C5B 3906   7.615   2.455  12.682  0.4478  0.2012 -0.0288
  353PLSM   C6B 3907   7.201   2.665  12.734  0.0270 -0.2262  0.2305
  354PLSM   NC3 3908   7.208   6.479  10.156  0.0096 -0.0268  0.0587
  354PLSM   PO4 3909   6.934   6.208  10.138 -0.1115  0.0498  0.1552
  354PLSM   AM1 3910   6.808   6.361  10.576 -0.3382 -0.3461  0.1129
  354PLSM   AM2 3911   6.916   6.646  10.572  0.1768 -0.1248  0.0030
  354PLSM   T1A 3912   6.684   6.298  10.948 -0.0692 -0.0871 -0.0379
  354PLSM   C2A 3913   6.799   6.333  11.341  0.4756  0.1035 -0.0462
  354PLSM   C3A 3914   6.944   6.481  11.749 -0.1451  0.3178 -0.1649
  354PLSM   C1B 3915   6.945   6.727  11.003 -0.4313  0.0945  0.3434
  354PLSM   C2B 3916   6.939   6.821  11.376 -0.0763  0.2208  0.0553
  354PLSM   C3B 3917   6.815   7.004  11.831 -0.1718 -0.1708 -0.1543
  354PLSM   C4B 3918   6.840   7.387  12.070  0.0594 -0.0398 -0.2761
  354PLSM   C5B 3919   6.978   7.567  12.406  0.0051  0.0477 -0.1109
  354PLSM   C6B 3920   6.594   7.848  12.638 -0.0276  0.5363  0.2390
  355PLSM   NC3 3921   1.826   5.429  10.097  0.2503 -0.1805  0.0728
  355PLSM   PO4 3922   1.548   5.766  10.034 -0.0490 -0.0581 -0.1169
  355PLSM   AM1 3923   1.633   5.599  10.544  0.1851  0.4158  0.0586
  355PLSM   AM2 3924   1.244   5.499  10.708 -0.2685 -0.1488  0.0993
  355PLSM   T1A 3925   1.613   5.841  10.804  0.0386  0.0953  0.4600
  355PLSM   C2A 3926   1.502   5.744  11.193 -0.0235  0.1909  0.0055
  355PLSM   C3A 3927   1.311   5.583  11.588  0.0241 -0.0743 -0.4560
  355PLSM   C1B 3928   1.109   5.401  11.192  0.1239 -0.0705 -0.1738
  355PLSM   C2B 3929   0.992   5.217  11.530  0.0946 -0.0408  0.2801
  355PLSM   C3B 3930   0.819   5.040  11.855 -0.2697  0.0903 -0.0195
  355PLSM   C4B 3931   0.957   4.908  12.179 -0.2314  0.0571  0.1167
  355PLSM   C5B 3932   1.082   5.137  12.548 -0.1518  0.0063  0.1173
  355PLSM   C6B 3933   0.954   5.315  12.829 -0.3119 -0.2708  0.2226
  356PLSM   NC3 3934   6.990   5.569   9.481 -0.2813 -0.2758  0.0668
  356PLSM   PO4 3935   6.963   5.689   9.942  0.0741 -0.1870  0.0299
  356PLSM   AM1 3936   6.817   5.779  10.388 -0.1319  0.0261  0.0654
  356PLSM   AM2 3937   6.568   5.917  10.396  0.0034 -0.1442  0.0487
  356PLSM   T1A 3938   6.895   5.846  10.791  0.1436  0.3057 -0.0467
  356PLSM   C2A 3939   6.902   5.776  11.153  0.0269 -0.2151  0.1016
  356PLSM   C3A 3940   6.923   5.935  11.595  0.0452 -0.0371 -0.1328
  356PLSM   C1B 3941   6.406   5.924  10.875 -0.0607 -0.1708  0.0260
  356PLSM   C2B 3942   6.414   6.023  11.266  0.0017  0.0067 -0.2394
  356PLSM   C3B 3943   6.469   6.132  11.673  0.2220  0.2397  0.2443
  356PLSM   C4B 3944   6.649   5.876  12.040  0.1361 -0.1116 -0.2709
  356PLSM   C5B 3945   6.648   5.504  12.331  0.2271 -0.0679 -0.2245
  356PLSM   C6B 3946   6.785   5.490  12.757  0.0262  0.1438  0.1618
  357PLSM   NC3 3947   2.664   5.446  10.124 -0.1044  0.3002  0.2003
  357PLSM   PO4 3948   2.305   5.149  10.128  0.0536  0.1117  0.0335
  357PLSM   AM1 3949   2.532   5.221  10.511  0.3443 -0.0438  0.0494
  357PLSM   AM2 3950   2.536   4.852  10.557  0.0570  0.1231  0.1546
  357PLSM   T1A 3951   2.347   5.449  10.910  0.0326  0.0153  0.0303
  357PLSM   C2A 3952   2.227   5.251  11.304  0.2387 -0.0525 -0.0471
  357PLSM   C3A 3953   2.227   5.031  11.767 -0.1888  0.0197  0.2233
  357PLSM   C1B 3954   2.444   4.940  10.983  0.1241  0.2583  0.1343
  357PLSM   C2B 3955   2.490   4.786  11.420  0.0192 -0.4454  0.1502
  357PLSM   C3B 3956   2.688   4.818  11.922 -0.1933 -0.0284  0.0760
  357PLSM   C4B 3957   2.451   4.968  12.274 -0.0610 -0.2255  0.0249
  357PLSM   C5B 3958   2.558   5.005  12.804  0.2284 -0.2897 -0.0769
  357PLSM   C6B 3959   2.709   4.985  13.169 -0.0109  0.0212 -0.2900
  358PLSM   NC3 3960   6.339   6.899   9.619 -0.1856  0.1127 -0.0937
  358PLSM   PO4 3961   6.182   6.787  10.049 -0.3059 -0.0716 -0.3717
  358PLSM   AM1 3962   5.986   6.881  10.530  0.5113  0.1428 -0.0144
  358PLSM   AM2 3963   5.668   6.996  10.445 -0.3157 -0.1035 -0.1523
  358PLSM   T1A 3964   5.955   6.907  10.981 -0.0083 -0.1208  0.0957
  358PLSM   C2A 3965   5.830   6.910  11.290  0.1431 -0.0776  0.3383
  358PLSM   C3A 3966   5.859   6.803  11.763  0.1495  0.2919  0.0481
  358PLSM   C1B 3967   5.773   7.315  10.739 -0.1321 -0.5339  0.2339
  358PLSM   C2B 3968   5.741   7.390  11.185 -0.2536 -0.1025 -0.2834
  358PLSM   C3B 3969   5.713   7.437  11.622  0.0559  0.1961  0.0349
  358PLSM   C4B 3970   5.840   7.414  11.954 -0.0307 -0.1386 -0.0881
  358PLSM   C5B 3971   5.915   7.656  12.255 -0.2523  0.0640 -0.0328
  358PLSM   C6B 3972   6.121   7.946  12.478  0.0253  0.0408  0.0842
  359PAPI    C1 3973   3.888   5.713  14.416  0.1321  0.0869 -0.2747
  359PAPI    C2 3974   3.928   5.441  14.125  0.1628 -0.1357 -0.0658
  359PAPI    C3 3975   3.614   5.425  14.372  0.1694  0.0141 -0.0467
  359PAPI   PO4 3976   4.100   5.851  14.373 -0.1135  0.0144  0.2335
  359PAPI   GL1 3977   4.123   5.895  14.001 -0.0479 -0.0989 -0.1060
  359PAPI   GL2 3978   4.319   5.845  13.783 -0.2254  0.0460  0.3025
  359PAPI   D1A 3979   3.945   5.603  13.616 -0.0783  0.0741 -0.1010
  359PAPI   D2A 3980   4.111   5.607  13.187 -0.0165 -0.1476 -0.0120
  359PAPI   D3A 3981   3.807   5.250  13.092  0.3425  0.0594  0.1564
  359PAPI   D4A 3982   3.984   5.221  12.695  0.2565 -0.0857  0.1068
  359PAPI   C5A 3983   3.782   5.453  12.383  0.2340  0.0606  0.0683
  359PAPI   C1B 3984   4.531   5.681  13.394  0.1272  0.3049  0.1180
  359PAPI   C2B 3985   4.621   5.806  12.952  0.1128  0.1534  0.1868
  359PAPI   C3B 3986   4.470   5.615  12.581 -0.0562 -0.2084 -0.0151
  359PAPI   C4B 3987   4.285   5.289  12.260 -0.0891  0.6044 -0.3207
  360PAPI    C1 3988   2.597   3.434  14.422 -0.0863  0.1012 -0.0468
  360PAPI    C2 3989   2.984   3.348  14.472 -0.1414 -0.0514  0.1304
  360PAPI    C3 3990   2.721   3.260  14.760 -0.3581 -0.2554 -0.1249
  360PAPI   PO4 3991   2.577   3.337  14.161  0.0206  0.0964 -0.1577
  360PAPI   GL1 3992   2.438   3.451  13.836  0.0258 -0.0215 -0.2309
  360PAPI   GL2 3993   2.319   3.661  13.649  0.2754 -0.1248 -0.2577
  360PAPI   D1A 3994   2.759   3.562  13.586 -0.1547 -0.1756 -0.2825
  360PAPI   D2A 3995   2.616   3.125  13.484  0.1658 -0.1573 -0.0093
  360PAPI   D3A 3996   2.670   3.321  13.098  0.2543  0.2678  0.5125
  360PAPI   D4A 3997   3.067   3.246  13.240  0.1271  0.3997  0.1379
  360PAPI   C5A 3998   3.432   3.180  12.970 -0.2967 -0.0380 -0.3524
  360PAPI   C1B 3999   2.304   3.532  13.241  0.1168  0.0359  0.1551
  360PAPI   C2B 4000   1.979   3.362  12.889 -0.0702 -0.0222  0.0969
  360PAPI   C3B 4001   2.019   3.385  12.508 -0.1395 -0.2073  0.1497
  360PAPI   C4B 4002   2.006   3.404  11.987  0.1128 -0.0028 -0.2924
  361PAPI    C1 4003   6.361   1.105  10.194  0.0187  0.0275 -0.1042
  361PAPI    C2 4004   6.003   1.284  10.196 -0.0777 -0.1627 -0.1310
  361PAPI    C3 4005   6.092   1.017   9.912  0.1008 -0.0876 -0.1470
  361PAPI   PO4 4006   6.393   0.974  10.435 -0.0581 -0.2518 -0.0292
  361PAPI   GL1 4007   6.707   0.735  10.731  0.0202 -0.2537 -0.0504
  361PAPI   GL2 4008   6.582   1.005  10.882  0.1122 -0.1717  0.2635
  361PAPI   D1A 4009   6.361   0.473  10.716 -0.1231 -0.1331  0.0993
  361PAPI   D2A 4010   6.342   0.000  10.673  0.2187 -0.2156  0.1849
  361PAPI   D3A 4011   6.392  -0.015  11.146  0.3370 -0.2652 -0.0744
  361PAPI   D4A 4012   6.216  -0.228  11.429  0.2531 -0.3362 -0.2646
  361PAPI   C5A 4013   6.353  -0.096  11.919 -0.1729  0.1548 -0.2279
  361PAPI   C1B 4014   6.494   1.403  11.099 -0.3825 -0.0949 -0.2505
  361PAPI   C2B 4015   6.493   1.359  11.550  0.2394 -0.0034  0.1584
  361PAPI   C3B 4016   6.634   1.327  11.947  0.3005  0.0958  0.0507
  361PAPI   C4B 4017   6.912   1.356  12.315  0.2636  0.0074  0.2717
  362PAPI    C1 4018   5.464   0.922  10.282  0.0978 -0.1452  0.1379
  362PAPI    C2 4019   5.086   1.053  10.269  0.2363  0.2913  0.3142
  362PAPI    C3 4020   5.252   0.888   9.944 -0.1370 -0.0112  0.2695
  362PAPI   PO4 4021   5.541   1.132  10.368 -0.2422 -0.0518 -0.0223
  362PAPI   GL1 4022   5.699   1.282  10.772  0.0179 -0.0200  0.1286
  362PAPI   GL2 4023   6.020   1.242  10.677  0.2990  0.3844 -0.4383
  362PAPI   D1A 4024   5.217   1.265  10.777  0.1750  0.2333  0.2421
  362PAPI   D2A 4025   5.082   1.339  11.212  0.2639 -0.2037 -0.2088
  362PAPI   D3A 4026   4.686   1.376  11.384 -0.0118  0.1376 -0.2473
  362PAPI   D4A 4027   4.541   1.079  11.651 -0.2471  0.1534 -0.0399
  362PAPI   C5A 4028   4.331   1.140  12.089  0.1100  0.1344 -0.1192
  362PAPI   C1B 4029   6.002   1.492  11.083 -0.2630 -0.3554  0.1981
  362PAPI   C2B 4030   6.017   1.469  11.470 -0.0714 -0.1449  0.1666
  362PAPI   C3B 4031   6.035   1.411  11.896 -0.2952 -0.1449 -0.0156
  362PAPI   C4B 4032   5.876   1.139  12.183  0.1307 -0.0369  0.1086
  363PAPS   CNO 4033   3.604   4.064  14.133  0.0303  0.0594  0.0800
  363PAPS   PO4 4034   3.733   4.508  14.322  0.0810  0.1320  0.1159
  363PAPS   GL1 4035   3.860   4.428  13.933  0.1194 -0.0554 -0.1071
  363PAPS   GL2 4036   4.095   4.734  13.959  0.1121 -0.2005  0.2068
  363PAPS   D1A 4037   3.737   4.097  13.594  0.1228 -0.5815 -0.3022
  363PAPS   D2A 4038   4.123   4.094  13.122 -0.2025 -0.0838  0.1387
  363PAPS   D3A 4039   4.556   4.052  12.870  0.2446  0.0525  0.0916
  363PAPS   D4A 4040   4.660   4.456  12.688  0.0442  0.0448  0.0016
  363PAPS   C5A 4041   4.218   4.646  12.455  0.1762  0.1994 -0.1335
  363PAPS   C1B 4042   3.923   4.992  13.651 -0.1347 -0.1821 -0.3024
  363PAPS   C2B 4043   3.579   5.200  13.591  0.1021  0.0338  0.2188
  363PAPS   C3B 4044   3.510   5.579  13.424 -0.0954  0.1792 -0.1736
  363PAPS   C4B 4045   3.726   6.033  13.537  0.0173 -0.2820  0.1966
  364PAPS   CNO 4046   0.321   1.836  15.034  0.1283 -0.2578 -0.3660
  364PAPS   PO4 4047   0.550   2.003  14.865 -0.1690  0.1095  0.3133
  364PAPS   GL1 4048   0.540   2.325  14.587  0.0732 -0.1159  0.2208
  364PAPS   GL2 4049   0.670   2.167  14.350 -0.2105  0.0370 -0.2125
  364PAPS   D1A 4050   0.206   2.571  14.291 -0.0286  0.1419  0.0159
  364PAPS   D2A 4051  -0.199   2.445  14.346 -0.1382 -0.1755 -0.0435
  364PAPS   D3A 4052  -0.452   2.497  13.955 -0.3904  0.2539  0.1833
  364PAPS   D4A 4053  -0.335   2.042  13.957  0.2676 -0.3137 -0.4529
  364PAPS   C5A 4054  -0.362   2.024  13.482  0.2773  0.1172 -0.0790
  364PAPS   C1B 4055   0.714   2.075  13.898  0.0381  0.3995 -0.1602
  364PAPS   C2B 4056   0.784   1.799  13.668 -0.1675  0.5479 -0.0184
  364PAPS   C3B 4057   0.594   1.601  13.309 -0.0393  0.2582  0.0790
  364PAPS   C4B 4058   0.604   1.661  12.886  0.2541 -0.0631 -0.1609
  365PAPS   CNO 4059   6.406   2.835  14.746  0.0300  0.1387 -0.1244
  365PAPS   PO4 4060   6.402   2.543  14.493 -0.0463  0.1761  0.0590
  365PAPS   GL1 4061   6.546   2.765  14.118  0.0219 -0.1003  0.0090
  365PAPS   GL2 4062   6.338   3.034  13.924 -0.1111 -0.1192  0.1129
  365PAPS   D1A 4063   6.865   3.009  14.008 -0.3072 -0.2229  0.0358
  365PAPS   D2A 4064   6.959   3.044  13.619  0.1198  0.0560 -0.0329
  365PAPS   D3A 4065   7.234   2.836  13.766 -0.1907 -0.0491  0.0405
  365PAPS   D4A 4066   7.210   2.505  13.523 -0.0838  0.1879  0.1366
  365PAPS   C5A 4067   7.457   2.577  13.209 -0.0443 -0.0585  0.2216
  365PAPS   C1B 4068   6.482   2.849  13.576 -0.0884  0.1609  0.3216
  365PAPS   C2B 4069   6.732   2.518  13.484 -0.3055  0.1330 -0.1622
  365PAPS   C3B 4070   6.857   2.416  13.069  0.1659  0.0341 -0.0807
  365PAPS   C4B 4071   6.840   2.358  12.679  0.1430 -0.2222  0.0709
  366PAPS   CNO 4072   6.091   6.756  13.880 -0.3104 -0.0893  0.4093
  366PAPS   PO4 4073   5.790   6.925  14.076  0.2312 -0.1011  0.1635
  366PAPS   GL1 4074   5.573   6.865  13.670  0.1260 -0.1533 -0.0290
  366PAPS   GL2 4075   5.792   6.928  13.505 -0.0313  0.1327 -0.0984
  366PAPS   D1A 4076   5.288   6.997  13.426  0.1624 -0.2789  0.0719
  366PAPS   D2A 4077   5.399   6.606  13.289  0.0382  0.0424  0.0134
  366PAPS   D3A 4078   5.165   6.537  12.984 -0.3197 -0.1006 -0.0083
  366PAPS   D4A 4079   5.570   6.517  12.816  0.1215 -0.0386 -0.0042
  366PAPS   C5A 4080   5.646   6.652  12.405 -0.0495 -0.0432  0.0832
  366PAPS   C1B 4081   5.941   6.733  13.160 -0.1849  0.0623 -0.0429
  366PAPS   C2B 4082   6.196   6.572  12.847 -0.0450  0.4421  0.1465
  366PAPS   C3B 4083   6.320   6.599  12.461  0.2088 -0.1942  0.0716
  366PAPS   C4B 4084   6.613   6.484  12.127 -0.1186 -0.0136  0.1897
  367PAPS   CNO 4085   6.630   3.963  10.288 -0.0596 -0.2367  0.1217
  367PAPS   PO4 4086   6.459   4.074  10.567 -0.1171  0.0686 -0.2105
  367PAPS   GL1 4087   6.600   3.818  10.767  0.2230  0.1464  0.0658
  367PAPS   GL2 4088   6.769   3.962  11.016  0.2593  0.2403 -0.0517
  367PAPS   D1A 4089   6.470   3.504  10.911  0.0408  0.1183  0.3169
  367PAPS   D2A 4090   6.286   3.224  10.727  0.4071  0.0704 -0.0734
  367PAPS   D3A 4091   6.287   3.116  11.212  0.1245  0.1126  0.0969
  367PAPS   D4A 4092   5.953   3.171  11.466  0.0272  0.2409  0.0734
  367PAPS   C5A 4093   5.642   2.961  11.407 -0.0822  0.2548 -0.1265
  367PAPS   C1B 4094   6.899   3.868  11.427  0.1407  0.2361  0.2767
  367PAPS   C2B 4095   6.955   3.799  11.750 -0.2390 -0.0429 -0.0033
  367PAPS   C3B 4096   6.863   3.745  12.205 -0.0639 -0.1829 -0.1688
  367PAPS   C4B 4097   6.917   3.971  12.534 -0.1010 -0.1364 -0.3469
  368PAPS   CNO 4098   1.195   1.987   9.974  0.1984 -0.1034  0.1064
  368PAPS   PO4 4099   0.802   2.140  10.149  0.0175  0.2452  0.0871
  368PAPS   GL1 4100   0.925   2.267  10.471  0.0488  0.1509 -0.3266
  368PAPS   GL2 4101   0.978   1.988  10.709 -0.0890 -0.0118  0.1267
  368PAPS   D1A 4102   0.834   2.570  10.741  0.0008 -0.1338 -0.0912
  368PAPS   D2A 4103   1.281   2.615  10.632 -0.3031 -0.2235 -0.1157
  368PAPS   D3A 4104   1.235   2.354  10.951  0.0284  0.2223  0.4464
  368PAPS   D4A 4105   1.384   2.310  11.337  0.0982  0.0482 -0.3803
  368PAPS   C5A 4106   1.718   2.464  11.498 -0.1715 -0.0869 -0.1283
  368PAPS   C1B 4107   1.009   1.762  11.111  0.2421 -0.0954 -0.0807
  368PAPS   C2B 4108   1.337   1.846  11.437 -0.1692 -0.0998 -0.1170
  368PAPS   C3B 4109   1.748   1.975  11.615  0.0573 -0.1628  0.2377
  368PAPS   C4B 4110   2.086   1.812  11.718  0.2804 -0.0170 -0.0615
  369PAPS   CNO 4111   5.873   1.699  10.472  0.0026  0.1170  0.1403
  369PAPS   PO4 4112   6.146   2.094  10.433  0.0521 -0.3917 -0.0296
  369PAPS   GL1 4113   6.413   2.072  10.719  0.2067  0.4889 -0.2765
  369PAPS   GL2 4114   6.266   1.803  10.810  0.1090 -0.1854 -0.1598
  369PAPS   D1A 4115   6.752   2.221  10.999 -0.2150  0.1527  0.0582
  369PAPS   D2A 4116   6.213   2.347  11.115  0.2011  0.1959 -0.0386
  369PAPS   D3A 4117   6.315   2.633  11.427  0.0638 -0.3623  0.1568
  369PAPS   D4A 4118   6.610   2.358  11.539 -0.0914  0.1487  0.0572
  369PAPS   C5A 4119   6.353   2.290  11.921 -0.0960 -0.2410 -0.2115
  369PAPS   C1B 4120   6.347   1.837  11.282  0.1381 -0.1450  0.0963
  369PAPS   C2B 4121   6.389   1.833  11.725  0.1813  0.2240 -0.1686
  369PAPS   C3B 4122   6.350   1.786  12.089 -0.1187  0.2057  0.0557
  369PAPS   C4B 4123   6.169   1.489  12.423 -0.1329 -0.0232 -0.2829
  370PAPS   CNO 4124   6.944   2.540  10.673  0.2512  0.0705  0.0006
  370PAPS   PO4 4125   6.635   2.531  10.362 -0.1121 -0.1078  0.1123
  370PAPS   GL1 4126   6.306   2.567  10.647  0.2584  0.0169  0.0763
  370PAPS   GL2 4127   6.461   2.758  10.863 -0.0674  0.1145  0.0743
  370PAPS   D1A 4128   5.993   2.845  10.979 -0.1854 -0.2768  0.1217
  370PAPS   D2A 4129   5.667   2.522  11.042  0.2439 -0.1793 -0.0069
  370PAPS   D3A 4130   5.471   2.361  11.473  0.2203 -0.2609  0.2722
  370PAPS   D4A 4131   5.900   2.527  11.726  0.3669 -0.2488  0.0460
  370PAPS   C5A 4132   5.990   2.553  12.200  0.1244  0.3016  0.1172
  370PAPS   C1B 4133   6.789   2.760  11.132  0.2327  0.0384 -0.0918
  370PAPS   C2B 4134   6.713   2.884  11.528  0.1527 -0.0831 -0.1133
  370PAPS   C3B 4135   6.810   2.945  11.915 -0.3797 -0.1937 -0.0777
  370PAPS   C4B 4136   7.112   2.894  12.290 -0.1784 -0.3694  0.3560
  371PAPE   NH3 4137   3.197   3.835  14.509 -0.3016  0.1180 -0.1167
  371PAPE   PO4 4138   3.380   3.531  14.238  0.2561  0.3073  0.2231
  371PAPE   GL1 4139   3.280   3.776  13.848  0.2596  0.0145 -0.2478
  371PAPE   GL2 4140   3.208   3.506  13.595  0.0539 -0.0892  0.1524
  371PAPE   D1A 4141   3.075   4.122  13.672  0.0724  0.4131 -0.1955
  371PAPE   D2A 4142   3.204   4.147  13.193  0.1452  0.6025 -0.0879
  371PAPE   D3A 4143   3.648   4.144  13.115 -0.0888 -0.1465 -0.2446
  371PAPE   D4A 4144   3.780   4.265  12.727  0.0046 -0.1373  0.0285
  371PAPE   C5A 4145   4.097   4.087  12.542  0.1220  0.3403 -0.0264
  371PAPE   C1B 4146   3.468   3.653  13.272 -0.0637  0.0475  0.3854
  371PAPE   C2B 4147   3.613   3.691  12.832  0.1854 -0.0182  0.2966
  371PAPE   C3B 4148   3.601   3.883  12.449  0.0135 -0.3920  0.0633
  371PAPE   C4B 4149   3.416   3.952  12.021  0.1652 -0.0511  0.1266
  372PAPE   NH3 4150   7.139   6.255  14.759  0.1482  0.0095 -0.1465
  372PAPE   PO4 4151   7.326   5.909  14.375  0.0360 -0.4890  0.2621
  372PAPE   GL1 4152   7.183   5.836  14.016 -0.3645  0.1460  0.1260
  372PAPE   GL2 4153   7.060   5.721  13.980  0.1412  0.0835  0.0199
  372PAPE   D1A 4154   7.161   6.235  13.895 -0.0365  0.1503  0.3029
  372PAPE   D2A 4155   7.028   6.041  13.514  0.0358  0.1324 -0.1640
  372PAPE   D3A 4156   7.369   6.189  13.398 -0.1067  0.0063 -0.1417
  372PAPE   D4A 4157   7.358   6.302  12.985 -0.0336  0.3076  0.2056
  372PAPE   C5A 4158   7.606   6.097  12.790  0.1782  0.0035  0.4011
  372PAPE   C1B 4159   7.097   5.544  13.612 -0.0576  0.1363 -0.3467
  372PAPE   C2B 4160   7.156   5.445  13.241 -0.0984  0.2570 -0.1162
  372PAPE   C3B 4161   7.304   5.457  12.838 -0.2046  0.0844 -0.2555
  372PAPE   C4B 4162   7.314   5.808  12.498  0.0802 -0.0549 -0.4223
  373PAPE   NH3 4163   5.518   2.852   8.148 -0.0518 -0.0266  0.2644
  373PAPE   PO4 4164   5.369   3.319   8.239  0.1743 -0.0566 -0.0121
  373PAPE   GL1 4165   5.002   3.071   8.362  0.1688 -0.1076 -0.2441
  373PAPE   GL2 4166   4.778   2.961   8.007  0.0280 -0.0911  0.4730
  373PAPE   D1A 4167   4.732   3.116   8.692  0.1662 -0.1467 -0.1585
  373PAPE   D2A 4168   4.687   2.865   9.032 -0.3072  0.1466  0.0113
  373PAPE   D3A 4169   4.299   2.778   8.834 -0.1209 -0.0711  0.5082
  373PAPE   D4A 4170   4.225   2.464   9.060  0.0047  0.1495 -0.1057
  373PAPE   C5A 4171   3.860   2.180   9.033 -0.0981  0.0996 -0.0670
  373PAPE   C1B 4172   4.455   2.886   7.657 -0.1027  0.0037 -0.0744
  373PAPE   C2B 4173   4.297   2.889   7.221  0.0380  0.0113 -0.1602
  373PAPE   C3B 4174   4.037   3.128   6.937 -0.2023  0.0063  0.0461
  373PAPE   C4B 4175   4.121   3.376   6.614 -0.0439  0.1575 -0.0120
  374PAPE   NH3 4176   6.139   4.654  10.285  0.1571 -0.1468 -0.0800
  374PAPE   PO4 4177   5.972   4.286  10.361 -0.2187  0.1270  0.1206
  374PAPE   GL1 4178   5.498   4.286  10.424  0.2568  0.1143  0.2399
  374PAPE   GL2 4179   5.270   4.145  10.360  0.0641 -0.2852  0.1413
  374PAPE   D1A 4180   5.288   4.567  10.687  0.2564  0.1477  0.1841
  374PAPE   D2A 4181   5.260   4.934  10.769 -0.1674 -0.0245  0.1608
  374PAPE   D3A 4182   4.811   4.774  10.805 -0.6268  0.0475  0.0661
  374PAPE   D4A 4183   4.983   4.560  11.088 -0.0908  0.2711 -0.0290
  374PAPE   C5A 4184   4.755   4.446  11.393  0.0865  0.0816  0.1340
  374PAPE   C1B 4185   5.002   4.099  10.708 -0.0555  0.1421 -0.1119
  374PAPE   C2B 4186   4.683   4.217  10.973  0.3068 -0.1911 -0.1981
  374PAPE   C3B 4187   4.344   4.293  11.173 -0.0084 -0.1257 -0.3828
  374PAPE   C4B 4188   4.273   4.394  11.607  0.1914  0.0550  0.1756
  375CHOL   ROH 4189   1.964   6.369  10.932  0.0102 -0.2028 -0.1814
  375CHOL    R1 4190   1.866   6.198  11.135  0.0089 -0.1763 -0.1579
  375CHOL    R2 4191   1.938   6.227  11.401  0.0028 -0.1352 -0.1526
  375CHOL    R3 4192   1.669   6.235  11.439  0.0016 -0.1311 -0.1710
  375CHOL    R4 4193   1.779   6.165  11.701 -0.0101  0.2299 -0.0809
  375CHOL    R5 4194   1.625   6.056  11.592  0.0179  0.0651  0.0579
  375CHOL    C1 4195   1.434   6.137  11.912 -0.0186  0.4462 -0.0565
  375CHOL    C2 4196   1.298   5.903  12.010 -0.1453 -0.2967 -0.0102
  376CHOL   ROH 4197   6.777   4.537  14.143  0.0004  0.2040 -0.0487
  376CHOL    R1 4198   6.784   4.414  13.888  0.5076  0.2261 -0.0532
  376CHOL    R2 4199   6.578   4.438  13.706  0.4638 -0.4822 -0.1045
  376CHOL    R3 4200   6.776   4.524  13.542  0.2311  0.2211 -0.0552
  376CHOL    R4 4201   6.542   4.499  13.368  0.3008 -0.6169 -0.1143
  376CHOL    R5 4202   6.737   4.409  13.335  0.6656  0.0489 -0.0662
  376CHOL    C1 4203   6.707   4.616  13.017 -0.0125 -0.0352 -0.0737
  376CHOL    C2 4204   6.914   4.524  12.639 -0.0907  0.0943  0.0102
  377CHOL   ROH 4205   3.149   4.260   7.209  0.1619  0.0622 -0.0505
  377CHOL    R1 4206   3.101   4.178   6.943  0.1132  0.1193 -0.0592
  377CHOL    R2 4207   2.905   3.994   6.876  0.1912  0.0328 -0.0459
  377CHOL    R3 4208   2.823   4.191   6.708  0.0221  0.0403  0.0421
  377CHOL    R4 4209   2.781   3.943   6.558  0.2466  0.0664 -0.0731
  377CHOL    R5 4210   2.893   4.118   6.491  0.0966  0.1994  0.0093
  377CHOL    C1 4211   2.632   4.098   6.214  0.1201  0.0928 -0.0065
  377CHOL    C2 4212   2.634   4.329   5.939  0.0459 -0.1553 -0.1549
  378CHOL   ROH 4213   6.351   3.752  11.318 -0.1882 -0.3148  0.0591
  378CHOL    R1 4214   6.399   3.916  11.543 -0.0816 -0.1632 -0.0757
  378CHOL    R2 4215   6.215   3.946  11.747  0.1059 -0.1933  0.0794
  378CHOL    R3 4216   6.424   3.870  11.904  0.3143  0.0524 -0.0660
  378CHOL    R4 4217   6.235   4.000  12.088  0.0604 -0.5213  0.1398
  378CHOL    R5 4218   6.447   4.049  12.062 -0.0219 -0.0525  0.1280
  378CHOL    C1 4219   6.443   3.960  12.434  0.2295 -0.4816  0.0382
  378CHOL    C2 4220   6.497   4.231  12.762 -0.0082 -0.1644 -0.0105
  379CHOL   ROH 4221   7.197   1.080  14.162 -0.1930 -0.0549  0.1415
  379CHOL    R1 4222   7.168   1.028  13.885 -0.1998 -0.1289  0.1561
  379CHOL    R2 4223   6.924   1.045  13.756 -0.1594  0.0919  0.1064
  379CHOL    R3 4224   7.060   1.214  13.591  0.0593 -0.1198  0.0644
  379CHOL    R4 4225   6.891   1.055  13.412 -0.0050 -0.0763  0.0852
  379CHOL    R5 4226   7.107   1.082  13.397  0.0274 -0.2742  0.1590
  379CHOL    C1 4227   7.000   1.219  13.057  0.2903 -0.3729  0.0334
  379CHOL    C2 4228   7.134   1.394  12.793  0.0451 -0.5079 -0.0786
  380CHOL   ROH 4229   1.610   1.628  13.795  0.0009  0.0006  0.1290
  380CHOL    R1 4230   1.504   1.510  13.561 -0.2410  0.0724  0.1980
  380CHOL    R2 4231   1.241   1.543  13.483 -0.2223  0.4445  0.2522
  380CHOL    R3 4232   1.353   1.626  13.250 -0.1456  0.1933  0.1983
  380CHOL    R4 4233   1.065   1.626  13.198 -0.1090 -0.0016  0.0446
  380CHOL    R5 4234   1.218   1.525  13.080 -0.0084 -0.0845  0.2544
  380CHOL    C1 4235   1.069   1.753  12.812  0.0290 -0.4971 -0.1270
  380CHOL    C2 4236   0.809   2.022  12.681 -0.0476 -0.0986  0.0923
  381CHOL   ROH 4237   4.760   4.850   7.149  0.3746  0.0133 -0.1515
  381CHOL    R1 4238   4.660   4.768   6.898  0.1928 -0.2698  0.0067
  381CHOL    R2 4239   4.722   4.900   6.663 -0.4177 -0.1878 -0.1256
  381CHOL    R3 4240   4.801   4.653   6.582  0.0102 -0.0476 -0.1593
  381CHOL    R4 4241   4.801   4.814   6.338 -0.6018 -0.0815 -0.1993
  381CHOL    R5 4242   4.698   4.624   6.368 -0.1789 -0.2994 -0.0410
  381CHOL    C1 4243   4.921   4.532   6.073 -0.3074  0.1119 -0.2738
  381CHOL    C2 4244   4.968   4.764   5.740  0.0643 -0.0450  0.0808
  382CHOL   ROH 4245   4.736   1.079  13.546  0.1207  0.1556  0.0645
  382CHOL    R1 4246   4.728   1.013  13.271 -0.0229 -0.2683  0.1638
  382CHOL    R2 4247   4.860   1.161  13.079 -0.6149 -0.1943 -0.2019
  382CHOL    R3 4248   4.970   0.921  13.015 -0.0612 -0.0220  0.0334
  382CHOL    R4 4249   5.020   1.090  12.781 -0.6867 -0.1747 -0.2465
  382CHOL    R5 4250   4.924   0.894  12.781 -0.2077 -0.4395  0.0955
  382CHOL    C1 4251   5.217   0.823  12.547 -0.2087 -0.0014 -0.0515
  382CHOL    C2 4252   5.575   0.636  12.392 -0.0528  0.0795  0.1205
  383CHOL   ROH 4253   4.198   0.297  13.575 -0.0564  0.0527  0.0754
  383CHOL    R1 4254   4.072   0.214  13.336 -0.0442 -0.0147  0.0928
  383CHOL    R2 4255   4.040   0.382  13.118 -0.0258 -0.0803  0.0437
  383CHOL    R3 4256   4.165   0.180  12.986 -0.0264 -0.1230  0.1062
  383CHOL    R4 4257   4.057   0.353  12.775  0.0383 -0.1368  0.0512
  383CHOL    R5 4258   4.025   0.138  12.796  0.0019 -0.1332  0.0833
  383CHOL    C1 4259   4.185   0.146  12.449  0.0752 -0.2099  0.1142
  383CHOL    C2 4260   3.890   0.096  12.280 -0.2611  0.2045  0.1237
  384CHOL   ROH 4261   2.732   0.180  10.570 -0.1484 -0.0368 -0.0889
  384CHOL    R1 4262   2.762   0.262  10.839 -0.1961 -0.0748 -0.0723
  384CHOL    R2 4263   2.853   0.091  11.037  0.0437 -0.0227 -0.1393
  384CHOL    R3 4264   3.036   0.288  11.078 -0.1808  0.1861 -0.1139
  384CHOL    R4 4265   2.989   0.174  11.344  0.1127 -0.0701 -0.1565
  384CHOL    R5 4266   2.974   0.384  11.288 -0.1894 -0.0406 -0.0053
  384CHOL    C1 4267   3.240   0.407  11.560 -0.0579  0.0984 -0.1426
  384CHOL    C2 4268   3.054   0.293  11.864  0.1993 -0.0947  0.1465
  385CHOL   ROH 4269   5.820   2.039  10.972  0.1083  0.3751  0.2526
  385CHOL    R1 4270   5.887   1.940  11.228 -0.0040  0.2263  0.2254
  385CHOL    R2 4271   5.902   2.103  11.451 -0.0224  0.1102  0.3100
  385CHOL    R3 4272   5.727   1.923  11.555 -0.1118  0.1135  0.1681
  385CHOL    R4 4273   5.852   2.047  11.789 -0.1182 -0.0588  0.2694
  385CHOL    R5 4274   5.839   1.834  11.747 -0.1852 -0.0338  0.1462
  385CHOL    C1 4275   5.658   1.846  12.082 -0.2578 -0.1541  0.1125
  385CHOL    C2 4276   5.691   1.547  12.427 -0.0224 -0.0299 -0.0830
  386CHOL   ROH 4277   7.650   3.993  11.574 -0.1473 -0.0736 -0.1124
  386CHOL    R1 4278   7.632   3.912  11.845  0.0740 -0.2767 -0.1546
  386CHOL    R2 4279   7.423   3.988  12.009  0.4680  0.0443  0.2257
  386CHOL    R3 4280   7.398   3.720  12.048 -0.0616  0.0503  0.0041
  386CHOL    R4 4281   7.315   3.839  12.302  0.5568  0.0049  0.2382
  386CHOL    R5 4282   7.467   3.686  12.274  0.1907 -0.3106 -0.1211
  386CHOL    C1 4283   7.229   3.501  12.508  0.1115 -0.0125  0.0373
  386CHOL    C2 4284   7.004   3.158  12.769 -0.3306  0.0884 -0.0553
  387CHOL   ROH 4285   1.743   5.618  13.802 -0.1003 -0.3195  0.0299
  387CHOL    R1 4286   1.713   5.595  13.521 -0.1557 -0.1104  0.0173
  387CHOL    R2 4287   1.644   5.809  13.361  0.0816  0.0752  0.1575
  387CHOL    R3 4288   1.870   5.740  13.226 -0.0105 -0.1102  0.0929
  387CHOL    R4 4289   1.712   5.895  13.033  0.1434  0.1899  0.1993
  387CHOL    R5 4290   1.795   5.695  13.004 -0.0908  0.1070  0.0728
  387CHOL    C1 4291   1.964   5.880  12.716  0.0929  0.0826  0.1630
  387CHOL    C2 4292   1.920   6.192  12.689  0.0057  0.0428 -0.3197
  388CHOL   ROH 4293   3.141   0.703  13.429  0.0390 -0.0703  0.1132
  388CHOL    R1 4294   3.069   0.563  13.194 -0.1129  0.1616  0.0184
  388CHOL    R2 4295   2.928   0.682  12.987  0.0784  0.4742  0.0606
  388CHOL    R3 4296   3.136   0.593  12.837 -0.0139  0.2785  0.0460
  388CHOL    R4 4297   2.909   0.595  12.653 -0.0881  0.2223  0.1333
  388CHOL    R5 4298   3.041   0.427  12.694 -0.1357  0.2024  0.2117
  388CHOL    C1 4299   3.094   0.461  12.318 -0.2717 -0.1084  0.1619
  388CHOL    C2 4300   3.444   0.265  12.197 -0.2008  0.0912 -0.2883
  389CHOL   ROH 4301   6.031   0.283  10.982  0.1585 -0.1825 -0.0447
  389CHOL    R1 4302   6.131   0.399  11.220  0.0931 -0.0472 -0.0836
  389CHOL    R2 4303   6.013   0.359  11.466  0.0996 -0.0077 -0.0776
  389CHOL    R3 4304   6.264   0.281  11.537  0.1323  0.1343 -0.0301
  389CHOL    R4 4305   6.158   0.417  11.775 -0.0732 -0.1039  0.0243
  389CHOL    R5 4306   6.346   0.461  11.672 -0.0606  0.1101  0.1276
  389CHOL    C1 4307   6.478   0.378  12.021 -0.1432 -0.0265  0.1282
  389CHOL    C2 4308   6.688   0.713  12.223 -0.2095  0.0340 -0.1628
  390CHOL   ROH 4309   3.941   4.161  10.245  0.0094  0.0303 -0.1555
  390CHOL    R1 4310   3.882   3.955  10.430 -0.0793  0.1853 -0.0081
  390CHOL    R2 4311   3.633   3.836  10.447 -0.0387  0.0750 -0.1539
  390CHOL    R3 4312   3.776   3.608  10.414  0.1178  0.1115  0.2260
  390CHOL    R4 4313   3.564   3.536  10.602 -0.1409  0.1560 -0.0413
  390CHOL    R5 4314   3.778   3.506  10.630 -0.1662  0.2683  0.3062
  390CHOL    C1 4315   3.658   3.146  10.661 -0.0535  0.2374  0.3809
  390CHOL    C2 4316   3.785   2.774  10.657  0.0750  0.0248  0.2376
  391CHOL   ROH 4317   1.590   0.312  10.708  0.0195  0.0340 -0.0813
  391CHOL    R1 4318   1.766   0.384  10.918  0.0214 -0.0027 -0.0704
  391CHOL    R2 4319   1.679   0.430  11.177  0.0197 -0.0191 -0.0684
  391CHOL    R3 4320   1.866   0.243  11.238  0.0007 -0.0427 -0.0812
  391CHOL    R4 4321   1.814   0.381  11.491 -0.0674 -0.1278 -0.0468
  391CHOL    R5 4322   2.009   0.351  11.397 -0.0415 -0.0979 -0.0045
  391CHOL    C1 4323   2.069   0.178  11.732 -0.1361 -0.2133 -0.0463
  391CHOL    C2 4324   2.237   0.405  11.990  0.3099 -0.1388 -0.0605
  392CHOL   ROH 4325   6.027   4.463  13.843 -0.2392  0.0395 -0.0525
  392CHOL    R1 4326   6.122   4.420  13.580 -0.1830  0.0221 -0.0308
  392CHOL    R2 4327   5.953   4.378  13.364 -0.1397 -0.0245 -0.0639
  392CHOL    R3 4328   6.092   4.586  13.258 -0.1458 -0.0160 -0.0518
  392CHOL    R4 4329   5.991   4.439  13.026  0.0248 -0.1036 -0.0597
  392CHOL    R5 4330   6.198   4.494  13.064 -0.0168 -0.0337  0.0314
  392CHOL    C1 4331   6.144   4.669  12.730  0.1149 -0.1418 -0.0460
  392CHOL    C2 4332   6.014   4.786  12.379  0.2614  0.3739  0.0732
  393CHOL   ROH 4333   5.719   4.514  10.877  0.0377  0.0011 -0.0346
  393CHOL    R1 4334   5.652   4.700  11.081 -0.0420 -0.0917  0.0257
  393CHOL    R2 4335   5.560   4.621  11.330  0.0320 -0.2134  0.0195
  393CHOL    R3 4336   5.767   4.774  11.418 -0.0405 -0.1227  0.0307
  393CHOL    R4 4337   5.614   4.709  11.659  0.0559 -0.2991  0.0381
  393CHOL    R5 4338   5.671   4.908  11.592 -0.0783 -0.2431  0.0996
  393CHOL    C1 4339   5.839   4.904  11.935  0.0017 -0.2639  0.0595
  393CHOL    C2 4340   5.751   5.172  12.148 -0.1520  0.0551  0.2235
  394CHOL   ROH 4341   0.118   5.152  11.026  0.1418 -0.0708 -0.1252
  394CHOL    R1 4342   0.118   5.186  11.307 -0.2242 -0.1532 -0.1093
  394CHOL    R2 4343   0.014   4.996  11.480 -0.0296 -0.4275 -0.2784
  394CHOL    R3 4344   0.261   5.012  11.594 -0.1684  0.0414 -0.0193
  394CHOL    R4 4345   0.089   4.902  11.804 -0.1462 -0.4761 -0.2656
  394CHOL    R5 4346   0.217   5.077  11.820 -0.5405 -0.1975 -0.0163
  394CHOL    C1 4347   0.363   4.863  12.100 -0.3444 -0.0642 -0.0150
  394CHOL    C2 4348   0.499   4.521  12.246  0.0849  0.2786 -0.2416
  395CHOL   ROH 4349   2.616   7.214  13.594  0.1852  0.1608  0.0806
  395CHOL    R1 4350   2.639   7.156  13.318  0.0950  0.1237  0.0801
  395CHOL    R2 4351   2.432   7.046  13.171  0.0662  0.0425  0.1745
  395CHOL    R3 4352   2.473   7.261  13.011 -0.0535  0.0312  0.1283
  395CHOL    R4 4353   2.299   7.085  12.855  0.1442 -0.1498  0.1173
  395CHOL    R5 4354   2.490   7.169  12.791  0.0962 -0.0149  0.1603
  395CHOL    C1 4355   2.262   7.310  12.520  0.0772 -0.2722  0.0408
  395CHOL    C2 4356   2.301   7.335  12.151  0.0709 -0.1687 -0.0054
  396CHOL   ROH 4357   3.280   2.643  13.075 -0.0440 -0.0009  0.0980
  396CHOL    R1 4358   3.403   2.581  12.828 -0.1071 -0.0093  0.0686
  396CHOL    R2 4359   3.271   2.603  12.586 -0.1082  0.1724  0.0844
  396CHOL    R3 4360   3.485   2.758  12.521  0.0051  0.0359  0.1239
  396CHOL    R4 4361   3.405   2.632  12.269 -0.0224  0.0793  0.1114
  396CHOL    R5 4362   3.604   2.630  12.358 -0.0413 -0.0445  0.1528
  396CHOL    C1 4363   3.683   2.794  12.023  0.1340 -0.1030  0.1644
  396CHOL    C2 4364   3.837   3.015  11.795 -0.1673  0.1746 -0.4223
  397CHOL   ROH 4365   6.465   7.126  13.897  0.0971 -0.1473  0.0007
  397CHOL    R1 4366   6.567   6.978  13.678 -0.0025 -0.1265 -0.0610
  397CHOL    R2 4367   6.412   6.908  13.461 -0.0564  0.0525 -0.0854
  397CHOL    R3 4368   6.610   7.031  13.321  0.0142 -0.0124 -0.0417
  397CHOL    R4 4369   6.478   6.857  13.125  0.2083 -0.2058  0.0021
  397CHOL    R5 4370   6.691   6.862  13.171  0.1712 -0.1130  0.1555
  397CHOL    C1 4371   6.702   6.942  12.799  0.4287 -0.4170  0.0940
  397CHOL    C2 4372   6.999   7.056  12.540  0.1378 -0.0021  0.0046
  398CHOL   ROH 4373   4.493   6.287  13.855 -0.0745  0.2368  0.0842
  398CHOL    R1 4374   4.341   6.316  13.618  0.1126  0.2976 -0.0278
  398CHOL    R2 4375   4.458   6.352  13.370  0.3297 -0.2319 -0.0049
  398CHOL    R3 4376   4.306   6.137  13.303 -0.1042  0.0111  0.1519
  398CHOL    R4 4377   4.369   6.266  13.047  0.3376 -0.3837  0.0305
  398CHOL    R5 4378   4.170   6.214  13.121  0.1636  0.1236 -0.0148
  398CHOL    C1 4379   4.174   6.015  12.796 -0.0652 -0.2439  0.1983
  398CHOL    C2 4380   4.059   5.900  12.462  0.0203 -0.4537 -0.2098
  399CHOL   ROH 4381   2.229   2.627  13.536  0.1318 -0.0185 -0.0945
  399CHOL    R1 4382   2.144   2.732  13.287  0.0979 -0.0144 -0.0802
  399CHOL    R2 4383   2.267   2.950  13.167  0.1513 -0.0844 -0.1439
  399CHOL    R3 4384   2.290   2.779  12.957  0.0120 -0.1174 -0.1345
  399CHOL    R4 4385   2.343   3.043  12.843  0.4197 -0.1773 -0.1114
  399CHOL    R5 4386   2.196   2.899  12.772  0.2497  0.0162 -0.1755
  399CHOL    C1 4387   2.408   2.937  12.457  0.4451 -0.2623 -0.0838
  399CHOL    C2 4388   2.570   3.202  12.167  0.1292  0.2433 -0.1252
  400CHOL   ROH 4389   6.967   3.407  11.129  0.2415  0.0184  0.1592
  400CHOL    R1 4390   6.781   3.310  11.320  0.2892 -0.0418  0.1755
  400CHOL    R2 4391   6.794   3.378  11.588  0.0764  0.2612  0.1140
  400CHOL    R3 4392   6.536   3.455  11.547 -0.0191 -0.1390 -0.0876
  400CHOL    R4 4393   6.557   3.413  11.836  0.0486  0.6362  0.0413
  400CHOL    R5 4394   6.410   3.323  11.702  0.1423  0.1079  0.2662
  400CHOL    C1 4395   6.177   3.505  11.943 -0.0573  0.4788 -0.1902
  400CHOL    C2 4396   5.951   3.493  12.224  0.1256  0.0709  0.0226
  401CHOL   ROH 4397   1.528   2.650  12.358  0.1872  0.1876  0.1233
  401CHOL    R1 4398   1.654   2.441  12.214  0.0852  0.1351  0.1090
  401CHOL    R2 4399   1.801   2.487  11.984 -0.0285  0.0588  0.0189
  401CHOL    R3 4400   1.994   2.353  12.120  0.0258  0.0693 -0.0473
  401CHOL    R4 4401   2.080   2.342  11.841 -0.0343  0.1306 -0.0664
  401CHOL    R5 4402   2.055   2.173  11.976  0.0257  0.1045 -0.0900
  401CHOL    C1 4403   2.424   2.131  11.886  0.0132  0.1823 -0.1781
  401CHOL    C2 4404   2.626   1.809  11.845  0.1869  0.0000 -0.0022
  402CHOL   ROH 4405   5.510   0.548  13.689  0.0315 -0.0215  0.1335
  402CHOL    R1 4406   5.473   0.416  13.441  0.0731  0.0111  0.1110
  402CHOL    R2 4407   5.675   0.272  13.318  0.0255 -0.1628  0.2429
  402CHOL    R3 4408   5.490   0.073  13.320 -0.1505 -0.0059  0.1201
  402CHOL    R4 4409   5.681  -0.005  13.112 -0.0924 -0.1464  0.2151
  402CHOL    R5 4410   5.465   0.013  13.090 -0.0715  0.0425  0.0947
  402CHOL    C1 4411   5.510  -0.354  12.994 -0.3263  0.0103  0.0838
  402CHOL    C2 4412   5.603  -0.354  12.691  0.0171 -0.0307 -0.1113
  403CHOL   ROH 4413   0.244   2.061  14.143 -0.0181 -0.1825  0.1057
  403CHOL    R1 4414   0.239   1.945  13.885 -0.0031 -0.1432  0.0878
  403CHOL    R2 4415   0.090   2.050  13.678 -0.0393 -0.1478  0.1132
  403CHOL    R3 4416   0.328   2.047  13.547 -0.0462 -0.0689  0.0981
  403CHOL    R4 4417   0.127   2.088  13.336 -0.0710 -0.0612  0.1189
  403CHOL    R5 4418   0.281   1.933  13.341 -0.0375 -0.0324  0.0742
  403CHOL    C1 4419   0.373   2.107  13.015 -0.0960  0.0632  0.1082
  403CHOL    C2 4420   0.170   1.934  12.611 -0.1818 -0.0793 -0.1746
  404CHOL   ROH 4421   3.392   5.395  10.897  0.0805 -0.0874  0.0619
  404CHOL    R1 4422   3.414   5.352  11.176  0.0002 -0.0424  0.0757
  404CHOL    R2 4423   3.233   5.198  11.317  0.0293 -0.1249  0.0271
  404CHOL    R3 4424   3.457   5.065  11.396  0.0735  0.0060  0.1238
  404CHOL    R4 4425   3.321   5.136  11.646 -0.0201  0.0109  0.0666
  404CHOL    R5 4426   3.528   5.180  11.594 -0.0305  0.0950  0.1079
  404CHOL    C1 4427   3.583   4.975  11.911 -0.0074  0.2129  0.1803
  404CHOL    C2 4428   3.824   4.798  12.145  0.5719 -0.1997 -0.3403
  405CHOL   ROH 4429   1.863   4.653  13.647 -0.2804  0.2748 -0.1389
  405CHOL    R1 4430   1.745   4.609  13.394 -0.2644  0.0080 -0.1031
  405CHOL    R2 4431   1.879   4.485  13.186 -0.1389  0.0731 -0.0640
  405CHOL    R3 4432   1.662   4.321  13.187  0.0610 -0.1969  0.0446
  405CHOL    R4 4433   1.734   4.348  12.904 -0.1747 -0.0179 -0.0011
  405CHOL    R5 4434   1.538   4.385  12.993 -0.1608 -0.2871  0.1533
  405CHOL    C1 4435   1.446   4.114  12.741 -0.0079 -0.3243  0.1375
  405CHOL    C2 4436   1.437   4.185  12.333 -0.1555  0.0162  0.0452
  406CHOL   ROH 4437   0.268   5.663  14.003 -0.1460 -0.1320 -0.0998
  406CHOL    R1 4438   0.185   5.582  13.745 -0.3412  0.1442 -0.1284
  406CHOL    R2 4439   0.130   5.763  13.543  0.1166  0.3547 -0.0849
  406CHOL    R3 4440   0.311   5.615  13.405 -0.2339 -0.0691 -0.1092
  406CHOL    R4 4441   0.206   5.807  13.209  0.4431  0.4292 -0.0034
  406CHOL    R5 4442   0.213   5.590  13.187 -0.1910  0.4144 -0.1898
  406CHOL    C1 4443   0.420   5.694  12.884  0.3040  0.0747  0.0212
  406CHOL    C2 4444   0.593   5.619  12.575 -0.0671 -0.0026 -0.1641
  407CHOL   ROH 4445   0.284   3.060  11.008  0.0126 -0.0438 -0.1282
  407CHOL    R1 4446   0.397   3.176  11.240  0.0902  0.0208 -0.1987
  407CHOL    R2 4447   0.366   3.066  11.491 -0.0143  0.2117 -0.1294
  407CHOL    R3 4448   0.638   3.079  11.494 -0.0027 -0.0017 -0.1176
  407CHOL    R4 4449   0.565   2.998  11.766 -0.0981  0.3171 -0.0406
  407CHOL    R5 4450   0.691   3.166  11.710  0.0432  0.1670 -0.1933
  407CHOL    C1 4451   0.935   2.969  11.929 -0.1360  0.1782  0.0221
  407CHOL    C2 4452   1.136   3.041  12.339  0.0662  0.0397 -0.0309
  408CHOL   ROH 4453   4.524   6.526  11.619 -0.0673  0.0113 -0.1271
  408CHOL    R1 4454   4.352   6.414  11.814  0.0734  0.2522  0.1431
  408CHOL    R2 4455   4.205   6.569  11.990 -0.1867  0.5050 -0.2785
  408CHOL    R3 4456   3.996   6.426  11.892  0.0382 -0.0797  0.0452
  408CHOL    R4 4457   3.889   6.560  12.130 -0.2062  0.4209 -0.3276
  408CHOL    R5 4458   3.882   6.346  12.087  0.1163  0.2735  0.2439
  408CHOL    C1 4459   3.509   6.419  12.119 -0.0064 -0.1768 -0.0524
  408CHOL    C2 4460   3.273   6.405  12.463  0.0890 -0.0115  0.1533
  409CHOL   ROH 4461   4.744   1.058  10.919  0.1061 -0.0940  0.0926
  409CHOL    R1 4462   4.463   1.093  10.922  0.1174  0.0493 -0.1936
  409CHOL    R2 4463   4.312   1.064  11.152 -0.1931 -0.3923 -0.4413
  409CHOL    R3 4464   4.225   1.314  11.088  0.0297 -0.1885  0.0054
  409CHOL    R4 4465   3.983   1.149  11.090 -0.1314  0.0295 -0.2245
  409CHOL    R5 4466   4.051   1.277  10.928 -0.0472  0.2494 -0.0267
  409CHOL    C1 4467   3.710   1.434  10.994  0.1138  0.4664  0.3209
  409CHOL    C2 4468   3.320   1.494  10.980  0.1309  0.0892 -0.0184
  410CHOL   ROH 4469   2.697   5.720  13.876  0.0632  0.0132 -0.2043
  410CHOL    R1 4470   2.746   5.770  13.601  0.1916 -0.0009 -0.1856
  410CHOL    R2 4471   2.965   5.668  13.469  0.1421 -0.1898 -0.1321
  410CHOL    R3 4472   2.777   5.571  13.298  0.1002  0.0005 -0.1954
  410CHOL    R4 4473   3.030   5.546  13.151  0.1014 -0.1121 -0.1697
  410CHOL    R5 4474   2.848   5.645  13.082  0.1775  0.0347 -0.1564
  410CHOL    C1 4475   2.891   5.384  12.807  0.0383  0.1117 -0.2509
  410CHOL    C2 4476   2.987   5.368  12.513 -0.1048  0.0468  0.1741
  411CHOL   ROH 4477   0.442   2.263  10.843  0.2967  0.0033 -0.2265
  411CHOL    R1 4478   0.585   2.128  11.047  0.0945 -0.1083 -0.1562
  411CHOL    R2 4479   0.797   2.243  11.181  0.1917 -0.3116 -0.1319
  411CHOL    R3 4480   0.651   2.178  11.401  0.0602 -0.0941 -0.1519
  411CHOL    R4 4481   0.930   2.143  11.485  0.0052 -0.1842 -0.0058
  411CHOL    R5 4482   0.770   1.996  11.500 -0.0772 -0.0924  0.0208
  411CHOL    C1 4483   0.870   2.024  11.867 -0.2268  0.0942  0.0488
  411CHOL    C2 4484   0.998   2.050  12.224 -0.0294 -0.0170 -0.3513
  412CHOL   ROH 4485   5.702   5.511  13.875 -0.0002 -0.1245  0.0446
  412CHOL    R1 4486   5.755   5.507  13.597 -0.0657 -0.1244  0.0318
  412CHOL    R2 4487   5.588   5.628  13.412 -0.0833 -0.0796  0.0744
  412CHOL    R3 4488   5.817   5.754  13.336 -0.0731 -0.1264  0.0289
  412CHOL    R4 4489   5.696   5.661  13.086 -0.0962 -0.1741  0.0606
  412CHOL    R5 4490   5.899   5.622  13.154 -0.0986 -0.1806  0.0580
  412CHOL    C1 4491   5.974   5.798  12.825 -0.0941 -0.2730  0.0097
  412CHOL    C2 4492   5.697   5.787  12.594 -0.1154  0.2517  0.1142
  413CHOL   ROH 4493   1.071   3.781  11.524  0.0232  0.1959  0.2478
  413CHOL    R1 4494   1.256   3.642  11.687  0.1012  0.0740  0.0567
  413CHOL    R2 4495   1.190   3.412  11.826  0.1196  0.0694  0.0457
  413CHOL    R3 4496   1.405   3.310  11.694 -0.0269  0.0081 -0.1546
  413CHOL    R4 4497   1.354   3.120  11.911  0.2442  0.1368  0.0420
  413CHOL    R5 4498   1.543   3.219  11.867  0.1911  0.1322 -0.2522
  413CHOL    C1 4499   1.652   2.855  11.837  0.1792  0.1184 -0.1483
  413CHOL    C2 4500   2.047   2.796  11.666 -0.1888 -0.0325 -0.1058
  414CHOL   ROH 4501   5.329   1.928  13.457  0.0975  0.0650  0.0140
  414CHOL    R1 4502   5.475   2.023  13.234  0.0711 -0.0533 -0.0563
  414CHOL    R2 4503   5.504   1.876  13.002 -0.1664 -0.0768 -0.0827
  414CHOL    R3 4504   5.405   2.101  12.886 -0.0386  0.0124 -0.0169
  414CHOL    R4 4505   5.514   1.947  12.663 -0.0906  0.0573 -0.0521
  414CHOL    R5 4506   5.560   2.153  12.713  0.0008  0.0074  0.0272
  414CHOL    C1 4507   5.427   2.200  12.358  0.0735  0.2191  0.0276
  414CHOL    C2 4508   5.526   2.340  12.016 -0.3036  0.3382  0.3855
  415CHOL   ROH 4509   4.787   2.491   9.669 -0.0657  0.1292 -0.2727
  415CHOL    R1 4510   4.528   2.548   9.569 -0.1295  0.1233 -0.1122
  415CHOL    R2 4511   4.331   2.356   9.549 -0.1132  0.1051 -0.0539
  415CHOL    R3 4512   4.187   2.534   9.695 -0.0601  0.0454  0.0740
  415CHOL    R4 4513   3.988   2.397   9.529 -0.0868  0.3027 -0.1250
  415CHOL    R5 4514   4.019   2.613   9.544  0.0263  0.2789  0.0894
  415CHOL    C1 4515   3.654   2.589   9.655 -0.0215  0.3617 -0.0463
  415CHOL    C2 4516   3.343   2.512   9.894  0.0446  0.2040  0.0723
  416CHOL   ROH 4517   2.970   3.716  13.155  0.1285 -0.0425  0.1246
  416CHOL    R1 4518   3.102   3.635  12.918  0.0835 -0.1255  0.1266
  416CHOL    R2 4519   2.981   3.478  12.726  0.0034 -0.0913  0.1431
  416CHOL    R3 4520   3.055   3.680  12.560  0.0879 -0.1369  0.1260
  416CHOL    R4 4521   2.954   3.470  12.382 -0.0545 -0.0771  0.1476
  416CHOL    R5 4522   3.148   3.569  12.369 -0.0056 -0.1869  0.1132
  416CHOL    C1 4523   3.008   3.656  12.025 -0.0088 -0.1117  0.1342
  416CHOL    C2 4524   2.864   3.850  11.737 -0.0846  0.0158 -0.2375
  417CHOL   ROH 4525   3.253   1.498  13.182 -0.1604 -0.1949  0.0485
  417CHOL    R1 4526   3.227   1.605  12.921  0.0527  0.0007  0.1047
  417CHOL    R2 4527   3.445   1.667  12.764  0.1827 -0.1714  0.2144
  417CHOL    R3 4528   3.322   1.505  12.584  0.0343  0.0901  0.0728
  417CHOL    R4 4529   3.543   1.628  12.435  0.4513 -0.3438  0.3109
  417CHOL    R5 4530   3.332   1.627  12.378  0.4992  0.0914  0.0875
  417CHOL    C1 4531   3.484   1.452  12.075  0.4683 -0.1986  0.2343
  417CHOL    C2 4532   3.630   1.291  11.787 -0.0118 -0.0133 -0.0887
  418CHOL   ROH 4533   0.590   1.702  10.900  0.1985 -0.1870 -0.1007
  418CHOL    R1 4534   0.524   1.669  11.173  0.3613  0.0369 -0.0323
  418CHOL    R2 4535   0.475   1.421  11.286  0.0558  0.1607  0.1100
  418CHOL    R3 4536   0.669   1.498  11.461  0.3219 -0.0674 -0.0727
  418CHOL    R4 4537   0.506   1.304  11.609 -0.0155  0.3999  0.2059
  418CHOL    R5 4538   0.557   1.507  11.672  0.4452  0.3697 -0.0128
  418CHOL    C1 4539   0.705   1.309  11.962  0.1927  0.3251  0.0902
  418CHOL    C2 4540   0.597   1.305  12.317  0.2733  0.0814 -0.1314
  419CHOL   ROH 4541   5.399   6.028  10.846  0.1469 -0.0421  0.0123
  419CHOL    R1 4542   5.521   5.820  10.994 -0.0242 -0.0958  0.0809
  419CHOL    R2 4543   5.584   5.845  11.261  0.0063 -0.0554  0.0714
  419CHOL    R3 4544   5.437   5.617  11.284 -0.1882  0.0765  0.1555
  419CHOL    R4 4545   5.587   5.635  11.536  0.0694 -0.1222  0.0198
  419CHOL    R5 4546   5.582   5.465  11.400 -0.2204 -0.0875 -0.0170
  419CHOL    C1 4547   5.451   5.300  11.718 -0.0765 -0.0373  0.0687
  419CHOL    C2 4548   5.263   5.038  11.914  0.0575  0.1954 -0.0619
  420CHOL   ROH 4549   2.817   4.469  10.624  0.0432  0.0961  0.0044
  420CHOL    R1 4550   2.963   4.477  10.867  0.1665 -0.0382 -0.0659
  420CHOL    R2 4551   2.862   4.378  11.105  0.1395  0.1625 -0.0003
  420CHOL    R3 4552   3.093   4.234  11.105 -0.0496 -0.1541 -0.0606
  420CHOL    R4 4553   3.031   4.274  11.388  0.2326  0.2202 -0.0328
  420CHOL    R5 4554   3.219   4.322  11.288  0.2258 -0.1293 -0.2478
  420CHOL    C1 4555   3.346   4.079  11.552  0.1093 -0.0435 -0.1082
  420CHOL    C2 4556   3.629   3.959  11.623  0.0533  0.0702 -0.2171
  421CHOL   ROH 4557   6.212   6.500  10.856  0.1114 -0.0958 -0.1266
  421CHOL    R1 4558   6.281   6.485  11.131  0.2694 -0.0851 -0.1642
  421CHOL    R2 4559   6.463   6.656  11.248  0.0476  0.1793 -0.1914
  421CHOL    R3 4560   6.259   6.703  11.421  0.0443 -0.2227 -0.0754
  421CHOL    R4 4561   6.501   6.729  11.584  0.0913  0.2194 -0.2051
  421CHOL    R5 4562   6.329   6.602  11.626  0.3490 -0.1130 -0.1216
  421CHOL    C1 4563   6.331   6.816  11.941  0.1136 -0.1346 -0.1042
  421CHOL    C2 4564   6.589   6.940  12.263  0.0613 -0.3902 -0.1768
  422CHOL   ROH 4565   6.250   4.082  11.019 -0.0565 -0.0063  0.0474
  422CHOL    R1 4566   6.017   4.042  11.175 -0.0904 -0.0972 -0.0253
  422CHOL    R2 4567   5.983   4.159  11.424 -0.0937 -0.3310  0.0881
  422CHOL    R3 4568   5.752   4.250  11.312 -0.0519 -0.1569  0.1406
  422CHOL    R4 4569   5.697   4.241  11.600  0.0201 -0.0647  0.1533
  422CHOL    R5 4570   5.579   4.148  11.443 -0.1014  0.0087  0.2034
  422CHOL    C1 4571   5.315   4.375  11.598  0.1257  0.2538  0.2405
  422CHOL    C2 4572   5.076   4.527  11.855  0.3204 -0.1821  0.4366
  423CHOL   ROH 4573   1.935   1.306  10.588 -0.0118  0.1690 -0.1247
  423CHOL    R1 4574   2.069   1.260  10.832 -0.0639  0.2291 -0.0849
  423CHOL    R2 4575   2.323   1.152  10.844 -0.1701 -0.0143  0.0039
  423CHOL    R3 4576   2.376   1.374  10.991  0.0476  0.0532 -0.1695
  423CHOL    R4 4577   2.621   1.214  11.009 -0.1114 -0.1823 -0.0360
  423CHOL    R5 4578   2.506   1.294  11.176 -0.0394  0.0666 -0.1009
  423CHOL    C1 4579   2.843   1.458  11.243  0.1271 -0.2168 -0.2220
  423CHOL    C2 4580   2.921   1.738  11.395 -0.3527 -0.1604  0.4266
  424CHOL   ROH 4581   7.249   6.128  10.556 -0.0077  0.1497  0.0616
  424CHOL    R1 4582   7.185   6.246  10.806 -0.0118 -0.0508  0.1591
  424CHOL    R2 4583   7.203   6.108  11.045  0.2282 -0.1737  0.0817
  424CHOL    R3 4584   7.360   6.318  11.116  0.0621 -0.0613  0.1177
  424CHOL    R4 4585   7.281   6.195  11.370  0.2235 -0.2026  0.0893
  424CHOL    R5 4586   7.258   6.404  11.315  0.0336 -0.2095  0.1625
  424CHOL    C1 4587   7.474   6.442  11.627  0.0650 -0.1139  0.1277
  424CHOL    C2 4588   7.507   6.488  11.969 -0.0695  0.2038  0.1728
  425CHOL   ROH 4589   1.021   6.814  12.293 -0.0315 -0.1032 -0.1445
  425CHOL    R1 4590   0.890   6.788  12.542 -0.0995 -0.0800 -0.1774
  425CHOL    R2 4591   0.910   6.561  12.698 -0.1158 -0.0533 -0.1357
  425CHOL    R3 4592   0.989   6.738  12.889 -0.1916 -0.0135 -0.1410
  425CHOL    R4 4593   0.969   6.481  13.029 -0.1102 -0.0118 -0.1267
  425CHOL    R5 4594   0.873   6.668  13.086 -0.1805 -0.0425 -0.1448
  425CHOL    C1 4595   1.077   6.601  13.401 -0.1782  0.0497 -0.1264
  425CHOL    C2 4596   1.280   6.602  13.631 -0.2663  0.2909  0.0104
  426CHOL   ROH 4597   6.620   3.475  13.564  0.0184  0.0896  0.0894
  426CHOL    R1 4598   6.871   3.535  13.448  0.0270  0.0728  0.0987
  426CHOL    R2 4599   6.959   3.417  13.213  0.0980 -0.0564  0.1869
  426CHOL    R3 4600   6.991   3.675  13.134  0.0529 -0.0979  0.0314
  426CHOL    R4 4601   7.199   3.528  12.991 -0.0138 -0.1674  0.0092
  426CHOL    R5 4602   7.228   3.703  13.116  0.0429 -0.0992 -0.1000
  426CHOL    C1 4603   7.369   3.834  12.787 -0.1213 -0.2710 -0.2403
  426CHOL    C2 4604   7.401   4.277  12.493  0.0354 -0.0077 -0.0362
  427CHOL   ROH 4605   1.035  -0.174  11.010 -0.1695 -0.1633 -0.0366
  427CHOL    R1 4606   1.011   0.012  11.222 -0.0089 -0.0955 -0.0758
  427CHOL    R2 4607   0.768   0.114  11.304  0.0481 -0.0819  0.0878
  427CHOL    R3 4608   0.847   0.023  11.547  0.2497 -0.0009  0.0538
  427CHOL    R4 4609   0.715   0.278  11.603  0.0481 -0.1184  0.1073
  427CHOL    R5 4610   0.916   0.219  11.665  0.1311  0.0645  0.0122
  427CHOL    C1 4611   0.759   0.287  12.006  0.2374 -0.0635  0.0867
  427CHOL    C2 4612   0.853   0.413  12.383  0.1421  0.0018  0.1148
  428CHOL   ROH 4613   6.874   4.561  10.690  0.0445  0.2385 -0.0854
  428CHOL    R1 4614   6.781   4.573  10.957  0.0640  0.2927 -0.0798
  428CHOL    R2 4615   6.619   4.378  11.067 -0.0316  0.3716 -0.0628
  428CHOL    R3 4616   6.813   4.371  11.258 -0.0190  0.2824 -0.0802
  428CHOL    R4 4617   6.571   4.275  11.393  0.0322  0.1134 -0.1332
  428CHOL    R5 4618   6.701   4.438  11.459 -0.0150  0.0959 -0.0208
  428CHOL    C1 4619   6.724   4.208  11.762  0.0812 -0.1207 -0.1906
  428CHOL    C2 4620   6.931   4.207  12.105 -0.0561 -0.0603  0.0873
  429CHOL   ROH 4621   5.450   2.216  10.736 -0.1035  0.1959 -0.0825
  429CHOL    R1 4622   5.267   2.077  10.900 -0.0112  0.0945 -0.0643
  429CHOL    R2 4623   5.110   2.204  11.089 -0.1336  0.0227 -0.1183
  429CHOL    R3 4624   4.907   2.080  10.957 -0.0227 -0.1775 -0.1053
  429CHOL    R4 4625   4.798   2.139  11.223 -0.0796 -0.2351 -0.1121
  429CHOL    R5 4626   4.801   1.944  11.124  0.0952 -0.2492 -0.0855
  429CHOL    C1 4627   4.426   1.985  11.176  0.0560 -0.5731 -0.0963
  429CHOL    C2 4628   4.373   1.796  11.399  0.0412 -0.1013 -0.0232
  430CHOL   ROH 4629   5.139   4.743  13.837 -0.0982  0.0308 -0.0490
  430CHOL    R1 4630   5.046   4.619  13.601 -0.2160  0.1178 -0.0491
  430CHOL    R2 4631   4.943   4.761  13.388 -0.0006  0.2239 -0.0837
  430CHOL    R3 4632   5.131   4.625  13.247 -0.1455 -0.0331 -0.0359
  430CHOL    R4 4633   4.958   4.746  13.043  0.1051  0.2640 -0.0814
  430CHOL    R5 4634   5.011   4.536  13.060 -0.2128  0.1763 -0.0970
  430CHOL    C1 4635   5.144   4.610  12.710  0.0305  0.0461 -0.0350
  430CHOL    C2 4636   5.051   4.817  12.360 -0.1229 -0.0580  0.0614
  431CHOL   ROH 4637   4.525   1.703  13.172 -0.0523 -0.0945  0.0500
  431CHOL    R1 4638   4.457   1.695  12.897 -0.0352  0.1191  0.0389
  431CHOL    R2 4639   4.615   1.811  12.702  0.1405 -0.0031  0.1097
  431CHOL    R3 4640   4.604   1.562  12.592 -0.1810  0.0568 -0.0060
  431CHOL    R4 4641   4.693   1.737  12.373  0.3077  0.0180  0.1433
  431CHOL    R5 4642   4.523   1.599  12.369  0.0721  0.2972 -0.0655
  431CHOL    C1 4643   4.728   1.461  12.079  0.1033  0.0866  0.0543
  431CHOL    C2 4644   4.969   1.401  11.779  0.1031 -0.0976  0.0392
  432CHOL   ROH 4645   6.403   5.371  10.773  0.0402 -0.0760  0.1167
  432CHOL    R1 4646   6.550   5.452  11.001 -0.0149  0.0256  0.1158
  432CHOL    R2 4647   6.429   5.550  11.230 -0.0710  0.0875  0.0554
  432CHOL    R3 4648   6.571   5.353  11.351 -0.0640  0.1533  0.1568
  432CHOL    R4 4649   6.527   5.553  11.561 -0.2769  0.1592  0.1182
  432CHOL    R5 4650   6.719   5.469  11.499 -0.2006  0.2303  0.2396
  432CHOL    C1 4651   6.719   5.370  11.867 -0.3903  0.2627  0.2500
  432CHOL    C2 4652   7.050   5.115  11.989  0.1569  0.0796 -0.0237
  433CHOL   ROH 4653   1.988   4.881  11.071 -0.0572  0.0511 -0.0794
  433CHOL    R1 4654   1.882   4.868  11.333 -0.1063 -0.0012 -0.1029
  433CHOL    R2 4655   1.740   4.650  11.425  0.2120 -0.1866 -0.0503
  433CHOL    R3 4656   1.924   4.655  11.625  0.1538  0.1882  0.0041
  433CHOL    R4 4657   1.700   4.497  11.733  0.3283 -0.0660  0.0270
  433CHOL    R5 4658   1.793   4.672  11.826  0.0630  0.1267 -0.0443
  433CHOL    C1 4659   1.849   4.413  12.100  0.3413  0.3561  0.1232
  433CHOL    C2 4660   2.055   4.359  12.392 -0.1577 -0.1600 -0.0934
  434CHOL   ROH 4661   0.667   5.472  10.828  0.2031  0.1602 -0.1921
  434CHOL    R1 4662   0.504   5.445  11.058  0.1318  0.1204 -0.2469
  434CHOL    R2 4663   0.596   5.335  11.294  0.0537  0.0635 -0.2424
  434CHOL    R3 4664   0.507   5.569  11.400  0.0363  0.0463 -0.2187
  434CHOL    R4 4665   0.548   5.394  11.631  0.0690  0.0338 -0.2347
  434CHOL    R5 4666   0.366   5.503  11.581  0.0548  0.0185 -0.2147
  434CHOL    C1 4667   0.436   5.649  11.927  0.0614  0.0003 -0.2082
  434CHOL    C2 4668   0.211   5.873  12.162  0.1441  0.0895  0.0280
  435CHOL   ROH 4669   2.336   6.797  10.970 -0.3116  0.1805  0.0472
  435CHOL    R1 4670   2.528   6.856  11.170 -0.2201  0.1398 -0.0276
  435CHOL    R2 4671   2.631   7.109  11.208 -0.2613  0.1487  0.0271
  435CHOL    R3 4672   2.546   7.070  11.463 -0.1181  0.0182  0.0559
  435CHOL    R4 4673   2.791   7.230  11.489 -0.1827  0.1279 -0.0085
  435CHOL    R5 4674   2.749   7.041  11.588 -0.0421  0.0719 -0.0529
  435CHOL    C1 4675   2.806   7.264  11.893 -0.0024 -0.0068 -0.0023
  435CHOL    C2 4676   3.048   7.300  12.194 -0.1691 -0.0206  0.1037
  436CHOL   ROH 4677   4.213   1.410  13.492 -0.0027 -0.1753 -0.2074
  436CHOL    R1 4678   4.265   1.227  13.282  0.2393 -0.1492 -0.1738
  436CHOL    R2 4679   4.200   1.280  13.019  0.0514 -0.3308 -0.1680
  436CHOL    R3 4680   4.463   1.223  12.977  0.1420  0.1094 -0.2420
  436CHOL    R4 4681   4.338   1.205  12.711  0.0074 -0.4854 -0.1509
  436CHOL    R5 4682   4.459   1.052  12.809  0.3618 -0.1305 -0.0107
  436CHOL    C1 4683   4.664   1.109  12.492  0.0668 -0.1621 -0.2104
  436CHOL    C2 4684   4.819   0.962  12.102 -0.0757  0.2873 -0.2779
  437CHOL   ROH 4685   2.189   4.029  10.714  0.2589 -0.1248 -0.0422
  437CHOL    R1 4686   2.137   3.898  10.959  0.0619  0.0881  0.0341
  437CHOL    R2 4687   2.265   3.665  11.034 -0.3009 -0.0855  0.1523
  437CHOL    R3 4688   2.326   3.808  11.257 -0.0584 -0.0540  0.0680
  437CHOL    R4 4689   2.329   3.527  11.345  0.0025 -0.0341  0.1154
  437CHOL    R5 4690   2.215   3.691  11.434  0.1112 -0.0095  0.2034
  437CHOL    C1 4691   2.423   3.581  11.735  0.4068  0.0254  0.0150
  437CHOL    C2 4692   2.491   3.673  12.055  0.1133  0.0993 -0.0155
  438CHOL   ROH 4693   5.854   3.491   7.486  0.1104  0.2097 -0.0027
  438CHOL    R1 4694   5.704   3.386   7.270  0.0374 -0.0182  0.1558
  438CHOL    R2 4695   5.811   3.350   7.017 -0.1667  0.1300  0.0470
  438CHOL    R3 4696   5.723   3.095   7.052  0.2367 -0.0039  0.1511
  438CHOL    R4 4697   5.785   3.114   6.766 -0.2444  0.1402  0.0448
  438CHOL    R5 4698   5.596   3.048   6.854 -0.0228 -0.1380  0.3410
  438CHOL    C1 4699   5.686   2.737   6.652  0.0890  0.0205  0.1413
  438CHOL    C2 4700   5.773   2.527   6.424 -0.0403 -0.0047 -0.0762
  439CHOL   ROH 4701   3.873   3.233  13.393  0.1651 -0.0639  0.0106
  439CHOL    R1 4702   3.903   3.383  13.154  0.1742  0.0404  0.0773
  439CHOL    R2 4703   4.098   3.575  13.123  0.2996 -0.0884  0.0998
  439CHOL    R3 4704   4.160   3.429  12.902  0.1029 -0.0142 -0.0085
  439CHOL    R4 4705   4.219   3.706  12.826  0.3150 -0.0052  0.1421
  439CHOL    R5 4706   4.091   3.566  12.718  0.1553  0.1625  0.0957
  439CHOL    C1 4707   4.348   3.646  12.447  0.1394  0.1129  0.0650
  439CHOL    C2 4708   4.441   3.665  12.031  0.0981  0.3000 -0.0137
  440CHOL   ROH 4709   0.854   3.896  14.084  0.1560 -0.2362 -0.0193
  440CHOL    R1 4710   0.750   3.927  13.823  0.1519 -0.0827 -0.0016
  440CHOL    R2 4711   0.645   4.166  13.731  0.1036 -0.0378  0.1538
  440CHOL    R3 4712   0.825   4.131  13.531  0.1161  0.1283  0.1361
  440CHOL    R4 4713   0.607   4.284  13.409  0.0134  0.0037  0.1801
  440CHOL    R5 4714   0.691   4.097  13.335  0.1348  0.0802  0.1361
  440CHOL    C1 4715   0.754   4.320  13.033 -0.0273  0.1838  0.1786
  440CHOL    C2 4716   0.638   4.346  12.702 -0.0008  0.0339  0.1004
  441CHOL   ROH 4717   6.063   0.803  10.900 -0.3327  0.1398  0.0291
  441CHOL    R1 4718   6.176   0.903  11.140 -0.2117  0.0051  0.0295
  441CHOL    R2 4719   6.021   0.991  11.351 -0.1050  0.0409  0.0907
  441CHOL    R3 4720   6.171   0.813  11.492 -0.1785 -0.0884  0.0069
  441CHOL    R4 4721   6.041   0.977  11.696  0.0775  0.0314  0.0812
  441CHOL    R5 4722   6.254   0.938  11.678  0.0368 -0.1549 -0.0406
  441CHOL    C1 4723   6.193   0.801  12.029  0.1148 -0.0956 -0.0032
  441CHOL    C2 4724   6.358   1.029  12.259  0.1643  0.1362  0.0625
  442CHOL   ROH 4725   7.188   4.635  14.371 -0.1740 -0.0875  0.1105
  442CHOL    R1 4726   7.263   4.714  14.110 -0.0216 -0.0749  0.1561
  442CHOL    R2 4727   7.310   4.532  13.907 -0.0077 -0.0647  0.1417
  442CHOL    R3 4728   7.126   4.682  13.775  0.1123  0.0387  0.0917
  442CHOL    R4 4729   7.272   4.541  13.564  0.1135  0.0100  0.1302
  442CHOL    R5 4730   7.240   4.756  13.578  0.2099  0.0153  0.1461
  442CHOL    C1 4731   7.078   4.687  13.239  0.2967  0.1505  0.0766
  442CHOL    C2 4732   7.297   4.596  12.956  0.0708 -0.0570 -0.2767
  443CHOL   ROH 4733   1.232   3.740  13.925  0.1212  0.1395  0.0168
  443CHOL    R1 4734   1.210   3.875  13.678  0.1993  0.0747 -0.0254
  443CHOL    R2 4735   1.372   3.818  13.461  0.0584 -0.2019 -0.0587
  443CHOL    R3 4736   1.135   3.785  13.333 -0.0269  0.0346  0.0319
  443CHOL    R4 4737   1.295   3.947  13.150  0.1295 -0.2583 -0.1008
  443CHOL    R5 4738   1.096   3.994  13.223  0.2071  0.0339 -0.0607
  443CHOL    C1 4739   1.028   3.991  12.848  0.0908 -0.0691 -0.0400
  443CHOL    C2 4740   0.929   4.017  12.564 -0.2534 -0.2384 -0.0711
  444CHOL   ROH 4741   2.273   1.051  13.379  0.3349 -0.0478 -0.0765
  444CHOL    R1 4742   2.072   1.047  13.180  0.2137  0.0620  0.0410
  444CHOL    R2 4743   2.103   1.170  12.935  0.1437  0.0313  0.0141
  444CHOL    R3 4744   2.040   0.924  12.839 -0.0597  0.0628  0.0647
  444CHOL    R4 4745   1.991   1.107  12.615  0.1829  0.0472 -0.0023
  444CHOL    R5 4746   1.850   0.963  12.698  0.0197  0.2033 -0.0046
  444CHOL    C1 4747   1.865   0.839  12.337  0.0146  0.0859  0.0355
  444CHOL    C2 4748   1.531   0.970  12.112 -0.0883 -0.0692 -0.2251
  445CHOL   ROH 4749   0.245   6.128  14.071  0.2055 -0.0363  0.1072
  445CHOL    R1 4750   0.253   6.183  13.794  0.1024  0.0732  0.1238
  445CHOL    R2 4751   0.466   6.314  13.674  0.1155  0.0161  0.0770
  445CHOL    R3 4752   0.469   6.095  13.514 -0.0718  0.0777 -0.0123
  445CHOL    R4 4753   0.636   6.291  13.375  0.2344 -0.0664  0.1509
  445CHOL    R5 4754   0.466   6.184  13.291  0.1441  0.1740  0.0230
  445CHOL    C1 4755   0.739   6.072  13.049  0.1279 -0.0568  0.1100
  445CHOL    C2 4756   0.797   6.059  12.676 -0.0041 -0.2816  0.0152
  446CHOL   ROH 4757   7.432   6.656  10.582  0.1212 -0.1087  0.1505
  446CHOL    R1 4758   7.526   6.784  10.816 -0.0139  0.0458  0.1211
  446CHOL    R2 4759   7.364   6.943  10.974 -0.1725 -0.0605  0.0629
  446CHOL    R3 4760   7.448   6.776  11.171 -0.0299  0.0751  0.1194
  446CHOL    R4 4761   7.400   7.032  11.306 -0.3110  0.0711  0.0440
  446CHOL    R5 4762   7.583   6.915  11.312 -0.1879  0.2558  0.1016
  446CHOL    C1 4763   7.500   6.928  11.685 -0.2579  0.2750  0.0860
  446CHOL    C2 4764   7.284   6.956  12.111 -0.0428 -0.0681 -0.0531
  447CHOL   ROH 4765   5.153   3.466  10.742 -0.0122  0.0404  0.1950
  447CHOL    R1 4766   5.038   3.646  10.929 -0.0795 -0.0378  0.2288
  447CHOL    R2 4767   4.765   3.691  10.942 -0.0838 -0.0570  0.1606
  447CHOL    R3 4768   4.800   3.625  11.203 -0.1659 -0.1546  0.1475
  447CHOL    R4 4769   4.520   3.710  11.185 -0.0653  0.2199  0.1618
  447CHOL    R5 4770   4.670   3.786  11.324  0.0420 -0.0007  0.1775
  447CHOL    C1 4771   4.410   3.658  11.572 -0.1317  0.2896  0.1503
  447CHOL    C2 4772   4.146   3.897  11.514  0.0349 -0.0560  0.1198
  448CHOL   ROH 4773   5.954   1.357   7.688 -0.0413  0.1580 -0.1684
  448CHOL    R1 4774   6.011   1.499   7.450 -0.0182  0.0012 -0.2584
  448CHOL    R2 4775   5.946   1.402   7.199 -0.2993 -0.0175 -0.1844
  448CHOL    R3 4776   5.819   1.641   7.175 -0.0254  0.1318 -0.1862
  448CHOL    R4 4777   5.851   1.545   6.900 -0.2906  0.0097 -0.1739
  448CHOL    R5 4778   5.914   1.739   6.978 -0.0139 -0.0405 -0.2663
  448CHOL    C1 4779   5.676   1.853   6.702 -0.0285  0.1658 -0.1695
  448CHOL    C2 4780   5.341   1.779   6.464 -0.1119 -0.0992  0.2568
  449CHOL   ROH 4781   2.559   1.644   9.825 -0.1224 -0.1495 -0.0923
  449CHOL    R1 4782   2.782   1.811   9.876 -0.2604  0.0078  0.0036
  449CHOL    R2 4783   2.777   2.012  10.066 -0.3629 -0.2452  0.2712
  449CHOL    R3 4784   2.997   1.884  10.160 -0.1786 -0.1502 -0.0149
  449CHOL    R4 4785   3.082   2.162  10.125 -0.4524 -0.0260  0.1892
  449CHOL    R5 4786   3.180   1.985  10.043 -0.3516  0.1315 -0.0586
  449CHOL    C1 4787   3.467   2.129  10.247 -0.3314  0.1909 -0.1271
  449CHOL    C2 4788   3.831   2.008  10.428  0.0000 -0.0285 -0.3584
  450CHOL   ROH 4789   0.131   0.824  14.083  0.0999  0.1651 -0.0258
  450CHOL    R1 4790   0.252   0.918  13.845  0.0086  0.1360 -0.0848
  450CHOL    R2 4791   0.188   0.816  13.597 -0.0535  0.0717 -0.0459
  450CHOL    R3 4792   0.142   1.077  13.537 -0.1185  0.0513 -0.0831
  450CHOL    R4 4793   0.232   0.958  13.284  0.0810  0.0814 -0.0228
  450CHOL    R5 4794   0.315   1.135  13.382 -0.0479  0.1153  0.0215
  450CHOL    C1 4795   0.214   1.286  13.047  0.0982  0.0679 -0.0444
  450CHOL    C2 4796   0.244   1.392  12.608  0.0524  0.4289 -0.0947
  451CHOL   ROH 4797   1.368   3.238  13.856  0.1812 -0.0793 -0.0826
  451CHOL    R1 4798   1.314   3.359  13.606 -0.0456 -0.1261 -0.0586
  451CHOL    R2 4799   1.506   3.388  13.410 -0.1131  0.2053 -0.0833
  451CHOL    R3 4800   1.323   3.258  13.256  0.0639 -0.0653 -0.0735
  451CHOL    R4 4801   1.481   3.416  13.066 -0.2071  0.2134 -0.0757
  451CHOL    R5 4802   1.264   3.418  13.087 -0.2117 -0.1308 -0.0441
  451CHOL    C1 4803   1.294   3.312  12.722 -0.0955 -0.0358 -0.0621
  451CHOL    C2 4804   1.342   3.669  12.657  0.0973 -0.0793  0.0493
  452CHOL   ROH 4805   6.901   4.970  14.185  0.1336 -0.1749 -0.0535
  452CHOL    R1 4806   6.818   4.971  13.914  0.1079  0.0092 -0.0469
  452CHOL    R2 4807   6.782   5.204  13.770  0.0220  0.1120  0.1354
  452CHOL    R3 4808   6.954   5.084  13.596  0.0432  0.2985  0.0260
  452CHOL    R4 4809   6.743   5.198  13.427 -0.2390 -0.0041  0.1649
  452CHOL    R5 4810   6.812   4.991  13.427  0.0290  0.0821  0.1548
  452CHOL    C1 4811   6.882   5.082  13.064 -0.3710  0.1033  0.0793
  452CHOL    C2 4812   7.052   4.995  12.805 -0.3853  0.0222  0.1988
  453CHOL   ROH 4813   3.943   3.618   8.506  0.0279  0.1122  0.1773
  453CHOL    R1 4814   4.026   3.425   8.317  0.1150  0.1174  0.2123
  453CHOL    R2 4815   4.189   3.213   8.383  0.0277  0.0881  0.2955
  453CHOL    R3 4816   3.990   3.066   8.272  0.0806  0.1261  0.1449
  453CHOL    R4 4817   4.214   2.878   8.301  0.2406  0.2202 -0.2226
  453CHOL    R5 4818   4.103   2.920   8.118  0.1373  0.4332 -0.1289
  453CHOL    C1 4819   4.042   2.545   8.148  0.4141  0.3328 -0.6657
  453CHOL    C2 4820   4.419   2.460   8.017  0.0785 -0.0150 -0.1211
  454CHOL   ROH 4821   3.201   4.586  13.959 -0.2013 -0.0938 -0.0661
  454CHOL    R1 4822   3.371   4.712  13.771 -0.2370  0.0518 -0.0007
  454CHOL    R2 4823   3.536   4.570  13.601 -0.0956  0.1913  0.0237
  454CHOL    R3 4824   3.409   4.717  13.409 -0.1404  0.1350  0.0087
  454CHOL    R4 4825   3.649   4.612  13.277 -0.0611  0.2526  0.0428
  454CHOL    R5 4826   3.587   4.821  13.287 -0.1675  0.2264  0.0400
  454CHOL    C1 4827   3.596   4.774  12.909 -0.0831  0.2355  0.0398
  454CHOL    C2 4828   3.490   5.025  12.558 -0.0810  0.1918  0.0322
  455CHOL   ROH 4829   6.921   1.740  10.815  0.0252 -0.1090 -0.1113
  455CHOL    R1 4830   6.900   1.705  11.095  0.2720 -0.1249 -0.0925
  455CHOL    R2 4831   7.083   1.812  11.272  0.1733  0.2722 -0.2177
  455CHOL    R3 4832   6.861   1.920  11.386  0.0140 -0.1670 -0.0950
  455CHOL    R4 4833   7.048   1.885  11.608  0.1914  0.1628 -0.1919
  455CHOL    R5 4834   6.844   1.811  11.599  0.3242 -0.2306 -0.1004
  455CHOL    C1 4835   6.820   2.029  11.911  0.0524 -0.3133 -0.0617
  455CHOL    C2 4836   6.902   2.222  12.150  0.0291 -0.3520  0.0740
  456CHOL   ROH 4837   4.417   5.094  10.697  0.1307 -0.2881 -0.0196
  456CHOL    R1 4838   4.433   5.092  10.980  0.0891 -0.1411 -0.0159
  456CHOL    R2 4839   4.380   4.866  11.130  0.2883 -0.1255  0.0781
  456CHOL    R3 4840   4.627   4.915  11.232  0.2266  0.1658  0.0988
  456CHOL    R4 4841   4.463   4.845  11.465  0.3449 -0.2872  0.0559
  456CHOL    R5 4842   4.585   5.025  11.441  0.0721 -0.0748  0.1986
  456CHOL    C1 4843   4.743   4.879  11.755  0.3199 -0.1079  0.0623
  456CHOL    C2 4844   4.652   4.775  12.124  0.0134  0.0645  0.2542
  457CHOL   ROH 4845   3.245   5.800  11.031 -0.0624 -0.0143 -0.0662
  457CHOL    R1 4846   3.268   5.806  11.313 -0.2729 -0.0230 -0.0454
  457CHOL    R2 4847   3.090   5.677  11.480 -0.1723 -0.3803 -0.1916
  457CHOL    R3 4848   3.315   5.563  11.579 -0.0274  0.0026 -0.0663
  457CHOL    R4 4849   3.118   5.532  11.792 -0.0731 -0.3039 -0.1657
  457CHOL    R5 4850   3.315   5.621  11.811 -0.2318  0.0243 -0.0765
  457CHOL    C1 4851   3.346   5.341  12.067  0.1207  0.1001 -0.0331
  457CHOL    C2 4852   3.118   4.965  12.104  0.1380  0.3533 -0.2942
  458CHOL   ROH 4853   0.859   3.642   7.295 -0.0239  0.2274 -0.1145
  458CHOL    R1 4854   0.945   3.709   7.034 -0.1230  0.1177 -0.1758
  458CHOL    R2 4855   1.125   3.555   6.893 -0.0361  0.1584 -0.1007
  458CHOL    R3 4856   0.931   3.559   6.703 -0.0714 -0.1152 -0.0760
  458CHOL    R4 4857   1.180   3.510   6.555 -0.0003  0.2914 -0.1142
  458CHOL    R5 4858   1.034   3.668   6.515 -0.2560  0.0773 -0.0738
  458CHOL    C1 4859   1.030   3.488   6.179 -0.0126  0.1120 -0.0989
  458CHOL    C2 4860   1.014   3.893   5.874  0.1457  0.1018 -0.0503
  459CHOL   ROH 4861   3.808   2.584  12.799 -0.1450 -0.0045 -0.0025
  459CHOL    R1 4862   4.021   2.625  12.616 -0.0572 -0.0921  0.0785
  459CHOL    R2 4863   4.030   2.502  12.369 -0.0330 -0.0653  0.0662
  459CHOL    R3 4864   4.058   2.758  12.279  0.1334 -0.0676  0.1080
  459CHOL    R4 4865   4.201   2.593  12.083  0.0383 -0.1279  0.0887
  459CHOL    R5 4866   4.280   2.765  12.191  0.1431 -0.1949  0.1198
  459CHOL    C1 4867   4.327   2.886  11.832  0.2359 -0.1666  0.1411
  459CHOL    C2 4868   4.353   3.159  11.626  0.1596  0.1511 -0.1026
  460CHOL   ROH 4869   1.491  -0.100  10.936  0.1027  0.1644  0.0027
  460CHOL    R1 4870   1.439  -0.142  11.211  0.0200  0.1116 -0.0206
  460CHOL    R2 4871   1.578  -0.009  11.410  0.0026  0.0275  0.0472
  460CHOL    R3 4872   1.328   0.060  11.493 -0.0009  0.0727 -0.0007
  460CHOL    R4 4873   1.494   0.080  11.734 -0.0601 -0.0530  0.0535
  460CHOL    R5 4874   1.310  -0.034  11.712 -0.0882  0.0062 -0.0352
  460CHOL    C1 4875   1.211   0.198  11.999 -0.0999 -0.0574  0.0123
  460CHOL    C2 4876   1.196   0.010  12.395  0.0686  0.1971  0.0815
  461CHOL   ROH 4877   6.434   1.124  12.733  0.1661  0.3188 -0.0276
  461CHOL    R1 4878   6.714   1.087  12.743  0.1406  0.1138 -0.0220
  461CHOL    R2 4879   6.830   0.838  12.774 -0.0360  0.0037 -0.1987
  461CHOL    R3 4880   6.964   0.908  12.548  0.0358  0.0862 -0.1306
  461CHOL    R4 4881   7.079   0.650  12.625  0.0594  0.0951 -0.1553
  461CHOL    R5 4882   7.189   0.834  12.586  0.0354  0.1243 -0.0677
  461CHOL    C1 4883   7.350   0.607  12.326  0.1823  0.2256 -0.0660
  461CHOL    C2 4884   7.734   0.271  12.370  0.0021  0.1259  0.0945
  462CHOL   ROH 4885   0.433   3.048  14.251 -0.0685 -0.0311  0.0218
  462CHOL    R1 4886   0.336   3.038  13.985 -0.0782 -0.1215  0.0280
  462CHOL    R2 4887   0.432   3.204  13.786 -0.1613 -0.1147 -0.0076
  462CHOL    R3 4888   0.475   2.969  13.656 -0.0645 -0.1195  0.0333
  462CHOL    R4 4889   0.424   3.164  13.443 -0.1351 -0.1731 -0.0010
  462CHOL    R5 4890   0.321   2.974  13.472 -0.0613 -0.2095  0.0276
  462CHOL    C1 4891   0.460   2.920  13.121 -0.0291 -0.2116  0.0413
  462CHOL    C2 4892   0.185   2.913  12.890  0.0488  0.0250 -0.2686
  463CHOL   ROH 4893   5.584   3.051  13.149 -0.0540 -0.1093  0.0502
  463CHOL    R1 4894   5.821   3.107  13.005 -0.0462 -0.0723  0.0770
  463CHOL    R2 4895   5.966   2.911  12.875  0.0023 -0.0506  0.0975
  463CHOL    R3 4896   5.934   3.076  12.660 -0.0003 -0.0598  0.0909
  463CHOL    R4 4897   6.138   2.882  12.576  0.0685 -0.0048  0.1311
  463CHOL    R5 4898   6.155   3.100  12.571  0.0108 -0.0002  0.1339
  463CHOL    C1 4899   6.209   3.020  12.201  0.1046  0.0133  0.1445
  463CHOL    C2 4900   6.256   2.918  11.899  0.2932  0.2413  0.3697
  464CHOL   ROH 4901   1.011   0.903  10.960  0.2231 -0.0256 -0.0160
  464CHOL    R1 4902   1.133   1.030  11.182  0.0129  0.1168  0.0221
  464CHOL    R2 4903   1.012   1.238  11.320 -0.2776 -0.0253  0.0008
  464CHOL    R3 4904   1.055   1.077  11.534 -0.1429  0.0127  0.0010
  464CHOL    R4 4905   1.078   1.348  11.640 -0.2975  0.0208 -0.0119
  464CHOL    R5 4906   1.225   1.189  11.660 -0.1979  0.1187 -0.0275
  464CHOL    C1 4907   1.158   1.262  12.029 -0.1825  0.0833 -0.0192
  464CHOL    C2 4908   1.455   1.432  12.255 -0.2099 -0.1058 -0.2350
  465CHOL   ROH 4909   3.088   6.828  13.757  0.1500 -0.0393 -0.1236
  465CHOL    R1 4910   2.961   6.879  13.510  0.0710  0.1109 -0.0531
  465CHOL    R2 4911   3.101   6.920  13.276 -0.0085  0.0043 -0.1187
  465CHOL    R3 4912   2.943   6.719  13.184 -0.2481  0.1640 -0.0655
  465CHOL    R4 4913   3.015   6.872  12.944  0.0292 -0.0426 -0.1222
  465CHOL    R5 4914   2.813   6.820  13.010 -0.0642  0.2536 -0.1544
  465CHOL    C1 4915   2.816   6.656  12.665 -0.1738  0.0800 -0.0743
  465CHOL    C2 4916   2.785   6.435  12.415  0.0620 -0.0240 -0.4158
  466CHOL   ROH 4917   5.412   6.996  10.863 -0.1263  0.0177  0.1073
  466CHOL    R1 4918   5.375   7.068  11.134 -0.1279  0.0078  0.1100
  466CHOL    R2 4919   5.126   7.123  11.240 -0.1464 -0.1371  0.1466
  466CHOL    R3 4920   5.197   6.933  11.421 -0.0026 -0.0872  0.1433
  466CHOL    R4 4921   5.108   7.161  11.583  0.0789 -0.0631  0.1515
  466CHOL    R5 4922   5.299   7.056  11.600  0.1021 -0.0358  0.0481
  466CHOL    C1 4923   5.164   7.005  11.953  0.3450  0.0267  0.1512
  466CHOL    C2 4924   5.444   7.100  12.161 -0.2938 -0.0255 -0.0181
  467CHOL   ROH 4925   1.732   2.772  10.357  0.1719  0.1926 -0.1792
  467CHOL    R1 4926   1.963   2.828  10.510  0.1169  0.1672 -0.0873
  467CHOL    R2 4927   1.990   3.059  10.660  0.0559  0.1320 -0.0275
  467CHOL    R3 4928   2.041   2.883  10.861 -0.0031  0.0910 -0.0471
  467CHOL    R4 4929   2.192   3.124  10.933  0.1581  0.0051 -0.0708
  467CHOL    R5 4930   2.271   2.922  10.917  0.0359 -0.0450 -0.0988
  467CHOL    C1 4931   2.357   2.997  11.281  0.1620 -0.1072 -0.1144
  467CHOL    C2 4932   2.403   3.097  11.664  0.1929  0.0658  0.0409
  468CHOL   ROH 4933   6.090   2.374  13.958  0.1613 -0.1477  0.1348
  468CHOL    R1 4934   6.236   2.381  13.715  0.0519  0.0916  0.0727
  468CHOL    R2 4935   6.436   2.199  13.656  0.2335  0.3273 -0.0720
  468CHOL    R3 4936   6.288   2.160  13.432  0.1759  0.2357 -0.0176
  468CHOL    R4 4937   6.560   2.091  13.352  0.1801  0.3815 -0.1129
  468CHOL    R5 4938   6.428   2.233  13.253  0.0692  0.3028 -0.0719
  468CHOL    C1 4939   6.494   1.992  12.964  0.0948  0.3271 -0.0855
  468CHOL    C2 4940   6.416   1.588  12.899  0.1495 -0.0255  0.2427
  469CHOL   ROH 4941   0.033   7.140  13.818 -0.1791 -0.1470  0.0119
  469CHOL    R1 4942   0.146   7.248  13.582 -0.0643 -0.0235  0.1215
  469CHOL    R2 4943   0.126   7.123  13.337  0.2124  0.0107  0.0761
  469CHOL    R3 4944   0.024   7.363  13.259  0.1111 -0.0411  0.0483
  469CHOL    R4 4945   0.111   7.235  13.010  0.1788 -0.0222  0.0666
  469CHOL    R5 4946   0.167   7.434  13.081  0.0872  0.0073  0.0505
  469CHOL    C1 4947   0.006   7.526  12.747  0.0642 -0.0899  0.0348
  469CHOL    C2 4948   0.067   7.280  12.501 -0.0572  0.2628 -0.0864
  470CHOL   ROH 4949   3.356   2.937   8.467  0.1167 -0.1151  0.0442
  470CHOL    R1 4950   3.426   2.878   8.199  0.0964 -0.0656  0.0277
  470CHOL    R2 4951   3.643   2.720   8.132  0.0507 -0.1133 -0.0164
  470CHOL    R3 4952   3.457   2.579   7.993  0.0060 -0.0218 -0.0495
  470CHOL    R4 4953   3.714   2.475   7.899 -0.0318 -0.1319 -0.0220
  470CHOL    R5 4954   3.552   2.553   7.775  0.0207 -0.0528 -0.0377
  470CHOL    C1 4955   3.580   2.200   7.633 -0.1218 -0.0567 -0.0563
  470CHOL    C2 4956   3.683   1.892   7.464 -0.3234  0.0914 -0.4367
  471CHOL   ROH 4957   1.321   6.207  11.139 -0.0612 -0.0531  0.0153
  471CHOL    R1 4958   1.242   6.201  11.411 -0.0487 -0.0244  0.0195
  471CHOL    R2 4959   1.266   6.421  11.578 -0.0241 -0.0123 -0.0002
  471CHOL    R3 4960   1.001   6.376  11.620 -0.0257  0.0114  0.0165
  471CHOL    R4 4961   1.091   6.519  11.860  0.0605 -0.2262  0.1293
  471CHOL    R5 4962   0.985   6.329  11.854  0.0149 -0.1983 -0.0211
  471CHOL    C1 4963   0.741   6.534  12.063  0.1083 -0.3286  0.2204
  471CHOL    C2 4964   0.535   6.392  12.311  0.2407  0.0600  0.3367
  472CHOL   ROH 4965   5.127   0.707  10.573  0.1077 -0.0879  0.0288
  472CHOL    R1 4966   5.030   0.746  10.836  0.1350 -0.2589  0.0653
  472CHOL    R2 4967   5.116   0.594  11.050  0.3612 -0.2182  0.0068
  472CHOL    R3 4968   5.169   0.837  11.159  0.1232 -0.1825  0.0490
  472CHOL    R4 4969   5.160   0.654  11.388  0.2830 -0.2305  0.0190
  472CHOL    R5 4970   5.047   0.839  11.365  0.1076 -0.3328  0.0418
  472CHOL    C1 4971   5.236   0.917  11.687  0.0141 -0.2042  0.0656
  472CHOL    C2 4972   5.554   0.953  11.868  0.0091 -0.1545  0.2272
  473WN      WN 4973   2.754   5.906   8.777 -0.1060  0.1229  0.0733
  474WN      WN 4974   5.109   6.506   7.912 -0.0332 -0.1035 -0.0944
  475WN      WN 4975   5.473   7.340   8.851 -0.0539  0.0015  0.0014
  476WN      WN 4976   3.373   7.294   9.048  0.0195  0.1634 -0.3582
  477WN      WN 4977   2.003   7.050   9.011 -0.2722 -0.1695  0.1640
  478WN      WN 4978   2.917   4.171   9.195  0.0777 -0.0971 -0.0844
  479WN      WN 4979   0.698   4.198   8.696 -0.0246  0.1991 -0.0714
  480WN      WN 4980   5.710   0.126   8.490  0.1229  0.0182 -0.2629
  481WN      WN 4981   6.741   6.075   9.100  0.0809 -0.2346 -0.3042
  482WN      WN 4982   6.920   0.650   8.000  0.1179  0.0876 -0.1224
  483WN      WN 4983   1.690   4.812   8.914  0.1787  0.1060  0.0843
  484WN      WN 4984   1.591   3.251  10.141  0.1263 -0.1296 -0.1588
  485WN      WN 4985   0.903   1.193   9.058  0.0542 -0.0027 -0.3108
  486WN      WN 4986   5.885   4.871   8.360  0.0457 -0.1280 -0.0011
  487WN      WN 4987   4.756   6.338   8.925 -0.0635  0.4437 -0.0617
  488WN      WN 4988   3.493   6.882   8.782 -0.0984 -0.2839  0.0670
  489WN      WN 4989   5.615   4.488   9.803  0.1217  0.0271 -0.1610
  490WN      WN 4990   0.521   2.855   8.653  0.2157 -0.5329 -0.1622
  491WN      WN 4991   5.735   4.051   8.688 -0.1583 -0.0535  0.3031
  492WN      WN 4992   5.395   0.679   9.474  0.0624  0.1938  0.1320
  493WN      WN 4993   6.210   0.382   8.622  0.0481 -0.0063 -0.1037
  494WN      WN 4994   4.465   0.725   8.950  0.2804  0.0737  0.1955
  495WN      WN 4995   7.316   3.420   9.468 -0.4953  0.3590 -0.1467
  496WN      WN 4996   0.944   2.613   9.810 -0.1112 -0.0432 -0.2953
  497WN      WN 4997   1.021   0.687  10.070  0.0504  0.0948 -0.1143
  498WN      WN 4998   4.243   5.803   9.607  0.1467 -0.2517 -0.0144
  499WN      WN 4999   5.990   7.315   9.511  0.3327  0.1373 -0.0357
  500WN      WN 5000   3.413   5.044   7.588 -0.3216  0.1948 -0.1455
  501WN      WN 5001   0.794   2.457   8.569 -0.0310 -0.1764  0.0579
  502WN      WN 5002   3.114   0.114   8.659  0.0647  0.0726 -0.0290
  503WN      WN 5003   5.139   1.895   9.860 -0.1965  0.0381 -0.1286
  504WN      WN 5004   3.400   6.359   9.508 -0.0234 -0.0242 -0.0179
  505WN      WN 5005   1.845   5.046   7.488  0.0086  0.0638  0.0698
  506WN      WN 5006   7.023   6.479   9.168 -0.1638 -0.0522 -0.2561
  507WN      WN 5007   6.646   6.452   9.595  0.1465  0.1380 -0.3414
  508WN      WN 5008   2.317   5.585   9.762  0.1521  0.2530 -0.1293
  509WN      WN 5009   5.309   5.894   9.455 -0.1396 -0.2504 -0.0198
  510WN      WN 5010   5.628   4.733   9.351 -0.0880  0.1625  0.4645
  511WN      WN 5011   4.124   0.073   8.220 -0.1950 -0.2615  0.0990
  512WN      WN 5012   2.110   0.263   8.122 -0.2399 -0.1331 -0.1390
  513WN      WN 5013   0.860   3.032   9.506 -0.2330 -0.0593  0.2003
  514WN      WN 5014   0.635   5.771   8.343  0.0779 -0.0729 -0.1806
  515WN      WN 5015   1.895   4.362   8.128 -0.2016  0.0810 -0.0922
  516WN      WN 5016   1.767   6.190   9.172 -0.3269  0.0530 -0.0284
  517WN      WN 5017   7.009   4.172   9.113 -0.0283  0.0674 -0.0825
  518WN      WN 5018   7.089   2.283   7.789 -0.2078  0.2737  0.1769
  519WN      WN 5019   6.771   1.844   8.468 -0.2136 -0.4118  0.0879
  520WN      WN 5020   1.341   6.546   9.207  0.1391 -0.1577  0.0207
  521WN      WN 5021   0.099   5.326   8.823  0.0553 -0.0806  0.2400
  522WN      WN 5022   1.998   6.626   9.255  0.0133 -0.1631 -0.2796
  523WN      WN 5023   7.190   7.385   9.633  0.1269 -0.0157 -0.1822
  524WN      WN 5024   6.391   5.935   9.506  0.0864 -0.0319 -0.0851
  525WN      WN 5025   2.823   5.188   9.231 -0.0993  0.1033  0.0516
  526WN      WN 5026   7.065   0.656   7.397  0.3350  0.1479  0.1525
  527WN      WN 5027   1.761   0.508   9.297 -0.1537 -0.2399 -0.2022
  528WN      WN 5028   7.288   0.359   9.234  0.1726  0.1556 -0.0184
  529WN      WN 5029   0.678   4.040   9.237  0.3613  0.1835 -0.4993
  530WN      WN 5030   6.954   7.249   8.632  0.0414 -0.1317  0.2511
  531WN      WN 5031   7.065   3.303  10.136  0.2370 -0.0572  0.1033
  532WN      WN 5032   3.639   4.455   9.967 -0.1002  0.0732 -0.2379
  533WN      WN 5033   1.645   7.301  10.409 -0.0290  0.0302 -0.1180
  534WN      WN 5034   0.456   7.342   8.366  0.3150  0.2675 -0.2767
  535WN      WN 5035   0.102   2.819   8.960 -0.2525  0.0153 -0.0840
  536WN      WN 5036   2.430   6.764   9.837 -0.1565 -0.0378  0.1096
  537WN      WN 5037   6.033   3.158   8.820  0.0878 -0.3136 -0.1577
  538WN      WN 5038   5.642   1.162   9.834  0.1699 -0.2241  0.1253
  539WN      WN 5039   4.741   5.116   9.364  0.3973 -0.2528  0.2349
  540WN      WN 5040   0.292   5.835   8.821  0.0809 -0.2571 -0.0668
  541WN      WN 5041   4.841   5.554   9.557 -0.1465  0.0658  0.0273
  542WN      WN 5042   4.829   5.519   7.753 -0.1507 -0.3118  0.1710
  543WN      WN 5043   1.533   5.313   7.744  0.0347 -0.0071  0.1537
  544WN      WN 5044   2.189   3.037   8.752 -0.2722  0.1458  0.0946
  545WN      WN 5045   4.238   5.321   8.705  0.2866 -0.1474 -0.2782
  546WN      WN 5046   0.604   4.188  10.150 -0.1537  0.3078 -0.0985
  547WN      WN 5047   6.898   2.983   8.404  0.1124  0.2659  0.6041
  548WN      WN 5048   5.333   2.397   9.722 -0.1505  0.0538 -0.0503
  549WN      WN 5049   5.231   5.145   9.511  0.0644  0.1044  0.0765
  550WN      WN 5050   7.025   4.335  10.050  0.1330  0.2354  0.3412
  551WN      WN 5051   1.337   5.465   9.619  0.2889 -0.0443 -0.1000
  552WN      WN 5052   3.733   0.989   9.067  0.0226 -0.2057 -0.0009
  553WN      WN 5053   3.972   5.770  10.139  0.2322 -0.0157 -0.1718
  554WN      WN 5054   1.968   5.982   9.952  0.1036 -0.4282  0.2495
  555WN      WN 5055   7.386   1.124  10.123  0.0121 -0.0824 -0.1122
  556WN      WN 5056   2.879   4.704   9.442  0.1701 -0.1295  0.0218
  557WN      WN 5057   6.700   5.122   9.521  0.0679 -0.2020  0.3296
  558WN      WN 5058   5.290   5.452   9.863 -0.2394 -0.6322 -0.2296
  559WN      WN 5059   0.271   6.980  10.229  0.2764 -0.0384 -0.0502
  560WN      WN 5060   6.449   6.385   8.236 -0.4306  0.1341 -0.0358
  561WN      WN 5061   0.441   6.847   8.246 -0.0805  0.1572  0.1604
  562WN      WN 5062   1.867   4.202  10.030  0.0129  0.1136  0.1856
  563WN      WN 5063   2.531   2.583   9.410  0.1563 -0.1002  0.0679
  564WN      WN 5064   4.785   1.614  10.097  0.0537  0.0749  0.0935
  565WN      WN 5065   2.256   4.166   8.433 -0.1555 -0.0117  0.0869
  566WN      WN 5066   1.657   7.413   9.355 -0.0829 -0.2472 -0.0424
  567WN      WN 5067   0.165   4.167   9.352 -0.1892 -0.0707  0.2590
  568WN      WN 5068   1.700   2.313   9.147  0.2740  0.2632 -0.1037
  569WN      WN 5069   6.128   2.854   9.222 -0.2239 -0.0744 -0.1576
  570WN      WN 5070   6.342   5.023   8.627  0.2548  0.2419  0.0104
  571WN      WN 5071   5.965   0.228   9.891  0.1178 -0.3183  0.1185
  572WN      WN 5072   2.100   6.122   8.350  0.0067  0.1630  0.2731
  573WN      WN 5073   0.233   1.161   9.657  0.2641  0.0011 -0.1651
  574WN      WN 5074   5.362   5.795   8.219  0.3235 -0.0324 -0.1254
  575WN      WN 5075   2.611   4.340   9.620 -0.1734  0.3579 -0.0144
  576WN      WN 5076   1.023   5.078   9.856 -0.2339  0.0954  0.4123
  577WN      WN 5077   5.648   1.623   8.072 -0.0843 -0.2569  0.0666
  578WN      WN 5078   6.033   6.711   7.932 -0.0325 -0.1366 -0.1859
  579WN      WN 5079   6.561   7.205   8.318 -0.0007  0.4272 -0.1993
  580WN      WN 5080   7.192   1.576   8.401  0.1969  0.0356  0.2517
  581WN      WN 5081   3.667   5.876  10.716 -0.2137  0.0219  0.1077
  582WN      WN 5082   4.155   0.102   9.417  0.1638 -0.3926 -0.0839
  583WN      WN 5083   3.988   0.505   9.183 -0.0723 -0.1642 -0.0135
  584WN      WN 5084   6.583   4.806   7.782 -0.1540 -0.5090  0.1629
  585WN      WN 5085   0.176   6.936   8.762 -0.3193  0.1526  0.0492
  586WN      WN 5086   0.710   6.715  10.010  0.1603 -0.2547 -0.1447
  587WN      WN 5087   5.992   3.025   9.890  0.1790 -0.2838  0.0391
  588WN      WN 5088   6.091   7.013   9.062  0.3389  0.2223  0.0330
  589WN      WN 5089   2.311   4.977   7.783 -0.0604 -0.3467  0.1383
  590WN      WN 5090   0.964   4.565   9.799  0.4071  0.0445 -0.2741
  591WN      WN 5091   5.260   4.157   9.508 -0.3174  0.0383  0.3057
  592WN      WN 5092   0.211   0.371   9.642  0.0428 -0.1093  0.2843
  593WN      WN 5093   7.398   7.088   8.330  0.0364  0.1801 -0.2271
  594WN      WN 5094   2.173   1.642   9.583  0.4370  0.3670 -0.0158
  595WN      WN 5095   2.651   2.697   8.891 -0.0887  0.1793 -0.0657
  596WN      WN 5096   1.582   6.293  10.131 -0.3652 -0.0677  0.2089
  597WN      WN 5097   2.071   6.073   7.650 -0.1012  0.0946  0.0098
  598WN      WN 5098   1.080   4.487   7.558 -0.2135 -0.3741  0.2154
  599WN      WN 5099   3.940   6.247   8.809 -0.0671 -0.2114 -0.0277
  600WN      WN 5100   4.144   6.186   9.943 -0.1774 -0.2096 -0.0097
  601WN      WN 5101   5.582   6.716   8.237  0.2793 -0.1694  0.2853
  602WN      WN 5102   5.824   3.460   8.402 -0.1199 -0.1784  0.0021
  603WN      WN 5103   0.156   5.588   9.219 -0.0900  0.2305 -0.1310
  604WN      WN 5104   3.700   6.412   9.936 -0.2452 -0.0043 -0.2023
  605WN      WN 5105   6.808   4.940   8.490 -0.3068 -0.1181 -0.1607
  606WN      WN 5106   1.402   1.975   8.913 -0.1767 -0.1809 -0.1561
  607WN      WN 5107   2.042   0.458   8.608 -0.0744  0.0976 -0.4008
  608WN      WN 5108   4.439   5.554   9.212 -0.1211 -0.0401  0.0126
  609WN      WN 5109   7.157   5.148   9.259 -0.2186  0.4583 -0.1675
  610WN      WN 5110   6.475   3.113  10.090  0.0489  0.1257 -0.1306
  611WN      WN 5111   0.732   3.644   8.847  0.0603 -0.1816  0.2009
  612WN      WN 5112   1.373   3.645   9.399  0.0838 -0.1137  0.1558
  613WN      WN 5113   6.541   0.815   9.746  0.2849 -0.2657  0.0812
  614WN      WN 5114   4.903   0.372   8.628  0.1138 -0.1213 -0.2136
  615WN      WN 5115   7.019   7.295   9.106  0.2804 -0.0859  0.0843
  616WN      WN 5116   2.786   5.017   8.090  0.1264 -0.0305  0.1333
  617WN      WN 5117   3.215   7.312   9.774  0.0823  0.3192 -0.0271
  618WN      WN 5118   0.697   0.679   8.272 -0.1704  0.3428 -0.0954
  619WN      WN 5119   2.582   1.507   8.879  0.0671  0.1986  0.0980
  620WN      WN 5120   0.509   0.752   9.739 -0.0613 -0.1874 -0.0101
  621WN      WN 5121   5.086   5.439   9.081  0.1707  0.3400  0.3310
  622WN      WN 5122   6.898   4.652   9.185  0.2131 -0.3127 -0.0761
  623WN      WN 5123   0.508   6.486   8.651  0.1382 -0.2560  0.1214
  624WN      WN 5124   1.914   6.098  10.517  0.1023 -0.0824  0.2017
  625WN      WN 5125   6.666   3.497  10.415 -0.0856  0.0802 -0.1563
  626WN      WN 5126   2.640   7.247   9.807  0.1024 -0.2405 -0.1722
  627WN      WN 5127   5.155   0.205   9.302 -0.0581 -0.2710 -0.0981
  628WN      WN 5128   2.139   5.855   9.367  0.3938  0.3508  0.0764
  629WN      WN 5129   2.070   3.897   8.009 -0.1992  0.3249 -0.1993
  630WN      WN 5130   5.707   6.543  10.030  0.0981  0.3657 -0.0180
  631WN      WN 5131   5.977   4.390   8.343  0.3760  0.1399 -0.2292
  632WN      WN 5132   0.097   0.822   9.321 -0.1395  0.1196 -0.0015
  633WN      WN 5133   0.781   5.595   8.953  0.3634 -0.2061 -0.0425
  634WN      WN 5134   0.628   3.883   7.679  0.0052 -0.4807 -0.1142
  635WN      WN 5135   1.514   3.764   8.945  0.1063 -0.2494  0.0025
  636WN      WN 5136   6.618   5.996   7.969 -0.1345 -0.4214 -0.1788
  637WN      WN 5137   4.629   0.362   9.270 -0.0955 -0.2348 -0.1726
  638WN      WN 5138   6.707   5.038   9.000  0.0863  0.0258 -0.1029
  639WN      WN 5139   0.689   4.870   9.495  0.3989  0.4267 -0.2407
  640WN      WN 5140   6.062   6.557   9.319  0.2207 -0.1081 -0.0507
  641WN      WN 5141   1.187   0.483   8.029  0.0140  0.0540  0.3340
  642WN      WN 5142   7.191   2.587   8.602 -0.1766 -0.1063  0.0097
  643WN      WN 5143   3.085   4.755   8.408  0.2432  0.0786 -0.1152
  644WN      WN 5144   5.063   2.850   9.963  0.1394  0.0173  0.0664
  645WN      WN 5145   1.398   0.366   8.933 -0.0324 -0.1262  0.0162
  646WN      WN 5146   2.096   3.211  10.127 -0.0439  0.1795 -0.0445
  647WN      WN 5147   7.374   2.210   8.233 -0.1052 -0.1902 -0.2143
  648WN      WN 5148   4.732   1.177   9.150 -0.1935  0.3577 -0.3993
  649WN      WN 5149   7.291   4.539  10.399  0.0177 -0.0750 -0.2093
  650WN      WN 5150   4.900   5.430  10.153  0.1540  0.0024 -0.0766
  651WN      WN 5151   5.539   6.348   9.321 -0.0586  0.1783 -0.0771
  652WN      WN 5152   2.894   5.193   7.633  0.0708 -0.4081  0.1931
  653WN      WN 5153   6.854   3.716   9.327  0.1449  0.0081 -0.1853
  654WN      WN 5154   4.831   3.916   7.673 -0.3543  0.1055 -0.1470
  655WN      WN 5155   5.023   1.597   9.416  0.0244 -0.1386 -0.2319
  656WN      WN 5156   2.684   0.027   8.903 -0.2855  0.1413  0.0413
  657WN      WN 5157   6.765   2.712   7.856  0.6612 -0.4658  0.1682
  658WN      WN 5158   5.076   5.912   9.958 -0.0851 -0.0497 -0.2113
  659WN      WN 5159   5.563   4.139   9.157 -0.0633 -0.0217 -0.0816
  660WN      WN 5160   0.677   0.861   8.747 -0.0967 -0.0942  0.0589
  661WN      WN 5161   0.849   3.581   9.373  0.2520 -0.0080  0.3534
  662WN      WN 5162   6.539   1.443  10.579 -0.0701  0.1880 -0.0371
  663WN      WN 5163   6.789   1.662   8.952 -0.2058 -0.0251 -0.2050
  664WN      WN 5164   5.603   0.192   8.018  0.2922  0.3112  0.0790
  665WN      WN 5165   6.085   4.729   9.738  0.1468 -0.4186 -0.0460
  666WN      WN 5166   0.646   2.615   9.279  0.0935 -0.1274 -0.1401
  667WN      WN 5167   2.300   5.224   9.299  0.0278 -0.0768 -0.0496
  668WN      WN 5168   2.989   0.156   8.200  0.4557 -0.1271  0.1824
  669WN      WN 5169   7.239   1.426   9.327 -0.3026  0.3646  0.1445
  670WN      WN 5170   5.861   5.430   8.788 -0.0174 -0.0353 -0.2491
  671WN      WN 5171   6.114   3.923   7.485  0.0357  0.3623 -0.0760
  672WN      WN 5172   3.247   4.931   9.214  0.0450 -0.0046  0.0320
  673WN      WN 5173   3.980   5.725   8.968 -0.0638  0.0787  0.1351
  674WN      WN 5174   1.251   1.798   9.437 -0.2890 -0.1619 -0.1563
  675WN      WN 5175   4.900   5.014  10.385 -0.0335 -0.1807  0.2890
  676WN      WN 5176   5.001   1.469   8.608  0.1414 -0.2757  0.0523
  677WN      WN 5177   2.501   7.389   9.332  0.0078  0.0686 -0.2898
  678WN      WN 5178   6.005   0.682   8.984  0.0526 -0.0504  0.3930
  679WN      WN 5179   1.470   6.402   8.409  0.1879 -0.2000  0.3106
  680WN      WN 5180   1.015   1.376  10.765 -0.2085  0.0587  0.1774
  681WN      WN 5181   1.119   3.905   8.577  0.1585  0.4717 -0.1825
  682WN      WN 5182   1.607   2.687   9.492 -0.0062  0.0199 -0.0025
  683WN      WN 5183   5.571   6.917   9.099 -0.1326 -0.0119  0.2533
  684WN      WN 5184   5.050   5.155   7.528  0.0039  0.0651  0.1610
  685WN      WN 5185   3.608   6.490   8.536 -0.2809 -0.0118  0.0025
  686WN      WN 5186   0.071   3.600   9.867 -0.2059 -0.0106 -0.1266
  687WN      WN 5187   5.647   3.553   8.883 -0.1818 -0.0859  0.1771
  688WN      WN 5188   0.486   6.173   9.108 -0.1017 -0.4495 -0.0335
  689WN      WN 5189   1.734   4.645   9.659 -0.1380  0.2237  0.0680
  690WN      WN 5190   0.172   5.171   9.621  0.1274 -0.2386 -0.1668
  691WN      WN 5191   4.248   6.324   7.805 -0.0256 -0.1207  0.4360
  692WN      WN 5192   0.317   1.804   7.987  0.2187  0.1209  0.0579
  693WN      WN 5193   4.728   6.774   9.204 -0.2727  0.0701  0.0845
  694WN      WN 5194   0.875   0.157   8.494 -0.0765  0.0359  0.2507
  695WN      WN 5195   0.191   6.981   9.616 -0.1491 -0.2085 -0.1360
  696WN      WN 5196   0.247   5.418  10.119 -0.4106  0.0776  0.0107
  697WN      WN 5197   6.687   0.189   7.814  0.1943  0.1092 -0.3181
  698WN      WN 5198   0.931   1.595  10.298 -0.1113 -0.0349 -0.1431
  699WN      WN 5199   1.309   1.143   8.700  0.0089  0.1357  0.0146
  700WN      WN 5200   0.811   6.137  10.227  0.0475  0.1079 -0.1648
  701WN      WN 5201   4.657   6.847   8.703 -0.2020  0.1889  0.0034
  702WN      WN 5202   2.211   7.045   9.476  0.2333  0.3094  0.0107
  703WN      WN 5203   6.693   7.299   9.785  0.0423  0.0529  0.0511
  704WN      WN 5204   5.414   4.892   7.894 -0.1002 -0.2960 -0.1621
  705WN      WN 5205   0.916   2.332   9.008  0.1909 -0.3246 -0.5474
  706WN      WN 5206   0.334   2.816  10.554  0.2161 -0.0739  0.2570
  707WN      WN 5207   3.139   5.883   9.620  0.1364 -0.1958  0.1728
  708WN      WN 5208   1.824   1.157   9.128  0.0333 -0.0485 -0.0897
  709WN      WN 5209   4.899   4.156   8.752 -0.0607  0.2088  0.0706
  710WN      WN 5210   2.574   5.971   7.947  0.2227  0.0596 -0.0720
  711WN      WN 5211   0.462   4.469   9.073 -0.3545  0.2080 -0.1418
  712WN      WN 5212   1.915   3.861   8.626 -0.3597  0.0358  0.0574
  713WN      WN 5213   5.624   6.156   7.942  0.2550 -0.2514 -0.0358
  714WN      WN 5214   0.311   1.884   9.985  0.0358 -0.0676  0.3629
  715WN      WN 5215   4.665   3.546   9.949 -0.0252 -0.0829 -0.0893
  716WN      WN 5216   3.281   3.548   9.797 -0.2572  0.1598 -0.0297
  717WN      WN 5217   0.039   6.368   8.953 -0.4450 -0.1754  0.0939
  718WN      WN 5218   6.144   3.528   9.727  0.2098 -0.0047 -0.2040
  719WN      WN 5219   4.903   4.046   8.242 -0.1755  0.1210  0.0677
  720WN      WN 5220   5.235   6.605   8.914 -0.0889 -0.2034 -0.0405
  721WN      WN 5221   1.695   5.866   8.678  0.1576  0.1239 -0.1165
  722WN      WN 5222   5.689   1.573   8.933 -0.0712  0.0122  0.2380
  723WN      WN 5223   4.632   3.849   9.050  0.0714  0.1475  0.2322
  724WN      WN 5224   2.702   4.789  10.068  0.2232 -0.0854 -0.0792
  725WN      WN 5225   5.276   1.113   9.428 -0.2327 -0.2031  0.1221
  726WN      WN 5226   4.046   6.779   8.108 -0.1670 -0.0884  0.3386
  727WN      WN 5227   5.379   6.285   8.386  0.2468 -0.0613  0.2377
  728WN      WN 5228   6.826   3.178   9.704  0.0378 -0.0321  0.1059
  729WN      WN 5229   0.815   3.156  10.020 -0.0175 -0.2016 -0.0272
  730WN      WN 5230   6.473   4.066   8.884 -0.0094  0.3241 -0.1212
  731WN      WN 5231   2.648   4.985   7.207 -0.0677 -0.0072 -0.1648
  732WN      WN 5232   0.300   1.828   8.959 -0.0458  0.0764  0.2032
  733WN      WN 5233   0.211   4.646   9.686  0.2099  0.0630 -0.0468
  734WN      WN 5234   0.717   5.444   9.915 -0.1502  0.0954 -0.1823
  735WN      WN 5235   0.353   0.423   8.022  0.0739 -0.3770  0.4036
  736WN      WN 5236   0.019   7.386   8.739  0.0007 -0.2037 -0.3296
  737WN      WN 5237   3.292   5.677   8.678  0.1553  0.3619  0.4308
  738WN      WN 5238   2.187   0.347   9.632  0.1224 -0.2829 -0.1499
  739WN      WN 5239   6.295   4.271   9.874 -0.1138 -0.3687 -0.2301
  740WN      WN 5240   6.197   2.214   9.544  0.0819  0.1071 -0.3809
  741WN      WN 5241   1.874   4.845  10.184  0.1085  0.1563  0.0760
  742WN      WN 5242   7.099   3.869   8.151 -0.0057 -0.0133  0.5955
  743WN      WN 5243   1.836   1.048   8.393 -0.1552 -0.3325  0.1965
  744WN      WN 5244   4.440   5.961   8.113 -0.2411  0.3616 -0.0267
  745WN      WN 5245   1.162   6.693   8.760  0.1446 -0.0455 -0.1313
  746WN      WN 5246   1.326   4.785   9.401  0.0761 -0.1615  0.0420
  747WN      WN 5247   2.768   3.748   8.958  0.2285  0.0440  0.0112
  748WN      WN 5248   7.358   5.804  10.235 -0.0362 -0.2743  0.1098
  749WN      WN 5249   6.410   1.848   9.229 -0.4106  0.0050  0.2708
  750WN      WN 5250   1.071   1.651   8.634 -0.1659  0.0454  0.4234
  751WN      WN 5251   5.163   3.328   8.777 -0.2663  0.1141  0.1723
  752WN      WN 5252   3.873   0.874   9.599  0.2497 -0.1610  0.0828
  753WN      WN 5253   6.807   3.648   8.810  0.0211 -0.1236 -0.1685
  754WN      WN 5254   3.980   4.869   9.849 -0.0688 -0.0244  0.3131
  755WN      WN 5255   7.208   3.995   8.616 -0.2103  0.1643 -0.0813
  756WN      WN 5256   4.436   6.103   8.577  0.0481 -0.1608 -0.2743
  757WN      WN 5257   1.813   4.819   7.931 -0.3120  0.1320 -0.3825
  758WN      WN 5258   1.703   5.152   9.296 -0.1138 -0.1432  0.1650
  759WN      WN 5259   0.323   4.439   8.430 -0.0553  0.3551 -0.0077
  760WN      WN 5260   6.891   6.060   9.639 -0.3549 -0.0238 -0.0034
  761WN      WN 5261   3.462   6.863   9.902  0.1057 -0.1248 -0.0244
  762WN      WN 5262   3.109   0.628   8.898 -0.1301  0.1122  0.1848
  763WN      WN 5263   4.388   3.437   8.831 -0.0727  0.1266  0.0004
  764WN      WN 5264   6.529   2.570   9.787  0.1929 -0.4881  0.1388
  765WN      WN 5265   5.677   6.408   8.783  0.0403 -0.1106  0.2331
  766WN      WN 5266   6.135   2.263   9.040  0.0363 -0.1702  0.3542
  767WN      WN 5267   4.061   4.170   7.719 -0.0111 -0.0969 -0.0121
  768WN      WN 5268   4.698   6.053   9.618  0.1121  0.0100 -0.3014
  769WN      WN 5269   6.573   6.930   8.768 -0.0770 -0.1503 -0.0725
  770WN      WN 5270   1.327   6.172   8.855 -0.0585  0.0798  0.2776
  771WN      WN 5271   0.932   0.104   9.054  0.1328  0.2300  0.0635
  772WN      WN 5272   2.709   7.188   8.430 -0.3820 -0.2534  0.0253
  773WN      WN 5273   2.934   0.175   7.680  0.1146 -0.0259 -0.2002
  774WN      WN 5274   6.914   0.367   9.881  0.1693  0.3291 -0.2422
  775WN      WN 5275   3.234   5.085   8.781  0.1378 -0.2728  0.2327
  776WN      WN 5276   1.638   0.750   8.791  0.0896 -0.3150  0.0127
  777WN      WN 5277   1.218   5.933   8.430 -0.1843 -0.1156  0.1994
  778WN      WN 5278   6.804   2.042  10.479  0.1687 -0.0567 -0.2202
  779WN      WN 5279   2.478   6.194   9.149  0.1147  0.3484 -0.3194
  780WN      WN 5280   4.892   7.267   8.688 -0.1061  0.2933  0.2642
  781WN      WN 5281   6.784   1.194   9.167 -0.1361 -0.3783  0.0292
  782WN      WN 5282   7.153   6.623   9.627 -0.0959  0.0426  0.1690
  783WN      WN 5283   1.575   4.026   8.265  0.0140  0.0160 -0.1964
  784WN      WN 5284   6.791   6.689  10.020  0.0982 -0.1038  0.2093
  785WN      WN 5285   0.687   7.241   7.638  0.0298 -0.0270  0.2094
  786WN      WN 5286   2.249   7.395   8.581 -0.2455 -0.0171 -0.0601
  787WN      WN 5287   3.605   0.412   8.803  0.1291  0.3687  0.1740
  788WN      WN 5288   4.128   5.692   8.429 -0.2299 -0.0187  0.1132
  789WN      WN 5289   6.457   2.801   8.343  0.2267 -0.2667 -0.1837
  790WN      WN 5290   0.789   1.686   9.709 -0.0146 -0.1137  0.0108
  791WN      WN 5291   6.254   5.930   8.311 -0.0849 -0.0174  0.0217
  792WN      WN 5292   1.886   3.616   9.249  0.3253  0.2587 -0.2562
  793WN      WN 5293   1.644   5.332   8.766 -0.1986  0.0446 -0.0336
  794WN      WN 5294   2.827   5.531   9.667  0.0903 -0.0740  0.0859
  795WN      WN 5295   6.763   1.484   8.101 -0.0799  0.1799 -0.0038
  796WN      WN 5296   1.324   2.610   8.194 -0.1296 -0.1424 -0.1680
  797WN      WN 5297   6.711   6.468   7.853  0.0811  0.0150 -0.2181
  798WN      WN 5298   4.418   3.786   9.510  0.0241 -0.0632 -0.0681
  799WN      WN 5299   3.215   0.560   8.426 -0.0327  0.2953 -0.1685
  800WN      WN 5300   2.232   5.906   8.799  0.1382  0.0050 -0.2772
  801WN      WN 5301   7.386   6.121   9.792 -0.0086 -0.0674 -0.0233
  802WN      WN 5302   2.559   3.315   8.151 -0.3080  0.0972  0.3101
  803WN      WN 5303   6.609   0.600   8.753  0.1082 -0.1247  0.3099
  804WN      WN 5304   7.127   6.784   8.691 -0.1583 -0.2756 -0.0728
  805WN      WN 5305   6.923   1.863   9.919 -0.0951  0.1567 -0.1488
  806WN      WN 5306   3.529   6.037   9.081  0.1048 -0.0357 -0.0861
  807WN      WN 5307   5.608   5.352   8.293 -0.2369  0.6273  0.2079
  808WN      WN 5308   0.148   4.235   9.917 -0.1416  0.0550  0.1552
  809WN      WN 5309   6.046   6.107   9.071 -0.2694 -0.1428 -0.0720
  810WN      WN 5310   0.455   3.866   9.699  0.2517 -0.2283 -0.0477
  811WN      WN 5311   6.373   4.814   9.347  0.0126  0.1335  0.1958
  812WN      WN 5312   3.906   5.489   9.425 -0.2821 -0.0462 -0.0524
  813WN      WN 5313   0.440   2.212   9.209 -0.0678  0.2792 -0.2930
  814WN      WN 5314   0.018   5.620   9.730  0.2257  0.0603  0.1060
  815WN      WN 5315   0.285   3.165  10.117  0.4987 -0.3020  0.3157
  816WN      WN 5316   3.084   5.234   7.156  0.0251  0.2298 -0.0872
  817WN      WN 5317   4.133   6.904   9.888 -0.1332 -0.3880 -0.1154
  818WN      WN 5318   5.357   0.280   9.795 -0.0476 -0.4074 -0.1310
  819WN      WN 5319   2.303   2.997   9.682  0.2842  0.2555 -0.0595
  820WN      WN 5320   6.782   6.431   8.709 -0.0400 -0.1220 -0.2222
  821WN      WN 5321   5.612   2.918  10.686 -0.0337  0.1871  0.0769
  822WN      WN 5322   4.619   4.781   8.211  0.0688 -0.0360  0.0866
  823WN      WN 5323   1.894   5.000   8.398  0.2918 -0.0427 -0.0267
  824WN      WN 5324   0.312   3.391   8.667  0.3259 -0.0678  0.1058
  825WN      WN 5325   2.187   2.597   9.045  0.1677  0.1767  0.2389
  826WN      WN 5326   5.662   3.422   9.818  0.0917  0.4418 -0.1012
  827WN      WN 5327   4.196   4.404   9.875 -0.0011  0.1201 -0.0962
  828WN      WN 5328   6.251   6.471   8.769 -0.0833 -0.2629 -0.3549
  829WN      WN 5329   3.197   1.121   9.210  0.2219 -0.0632 -0.1347
  830WN      WN 5330   1.497   7.041   9.042  0.1652  0.0098 -0.0423
  831WN      WN 5331   6.360   5.264   7.628 -0.0622 -0.0835 -0.0943
  832WN      WN 5332   1.069   4.030   9.560  0.1077  0.0342 -0.2361
  833WN      WN 5333   5.696   5.237   9.261 -0.3831 -0.2816 -0.0714
  834WN      WN 5334   3.241   5.538   9.959  0.1318  0.0352 -0.2033
  835WN      WN 5335   4.849   5.863  10.385  0.0589 -0.1488 -0.2774
  836WN      WN 5336   5.474   1.264   8.536 -0.5832 -0.0290  0.0220
  837WN      WN 5337   4.829   6.495   8.381  0.1170  0.2643 -0.0260
  838WN      WN 5338   1.021   5.848  10.965  0.2960  0.0517 -0.1533
  839WN      WN 5339   3.371   6.420  10.723  0.0239 -0.0402 -0.0381
  840WN      WN 5340   6.759   0.282   8.401 -0.2158 -0.0154  0.0253
  841WN      WN 5341   6.206   6.788   8.359  0.1382 -0.3227 -0.0572
  842WN      WN 5342   0.771   5.938   7.897  0.0840 -0.0187  0.1640
  843WN      WN 5343   1.015   0.781   9.569  0.2336  0.1498  0.1235
  844WN      WN 5344   4.927   6.048   8.020 -0.2199  0.0365 -0.0127
  845WN      WN 5345   1.095   4.349   8.416  0.1461 -0.1728 -0.1895
  846WN      WN 5346   4.682   4.366   7.887 -0.0527 -0.2239  0.1971
  847WN      WN 5347   2.360   1.226   9.288  0.2624 -0.1812  0.0298
  848WN      WN 5348   2.928   6.998   8.851 -0.2885 -0.1363  0.0400
  849WN      WN 5349   4.056   4.089   8.258  0.1093 -0.0252  0.2640
  850WN      WN 5350   5.985   3.822   9.149  0.0273 -0.0026  0.0803
  851WN      WN 5351   1.710   6.633   8.831  0.2907 -0.2713 -0.1106
  852WN      WN 5352   4.857   5.875   9.077 -0.0537  0.1307  0.0761
  853WN      WN 5353   5.202   4.971   9.985  0.1542  0.1638 -0.1160
  854WN      WN 5354   2.470   5.451   8.827 -0.2482  0.0365 -0.1720
  855WN      WN 5355   5.301   6.836  10.064  0.1865  0.1526 -0.2407
  856WN      WN 5356   5.155   5.285   8.506 -0.1877  0.2599  0.2560
  857WN      WN 5357   1.253   2.619   9.177 -0.0647  0.4046  0.2701
  858WN      WN 5358   6.672   1.396   9.955  0.1406  0.0780  0.1163
  859WN      WN 5359   5.784   3.219   7.944 -0.0587  0.0454 -0.1463
  860WN      WN 5360   3.642   3.651   8.976 -0.2755 -0.0517 -0.2453
  861WN      WN 5361   6.703   2.160   8.978 -0.1343  0.0888 -0.2328
  862WN      WN 5362   6.518   6.091   9.950 -0.0062 -0.2815  0.0771
  863WN      WN 5363   0.758   2.703  10.259 -0.0409 -0.0021  0.1750
  864WN      WN 5364   6.263   1.426   9.056  0.1062  0.0140  0.1015
  865WN      WN 5365   5.229   6.794   9.436  0.0530 -0.1291 -0.0436
  866WN      WN 5366   7.200   2.038   8.678 -0.0459  0.1182  0.0595
  867WN      WN 5367   4.405   6.085   9.174  0.1983  0.2296  0.3472
  868WN      WN 5368   6.416   1.788   9.693 -0.2016  0.1512 -0.0097
  869WN      WN 5369   1.221   6.280   9.773  0.0698  0.0868 -0.1084
  870WN      WN 5370   7.031   1.211   9.700 -0.0205 -0.0028 -0.0338
  871WN      WN 5371   6.812   2.347   8.305 -0.1049 -0.0961  0.2278
  872WN      WN 5372   2.402   3.938   9.283  0.1817  0.2161 -0.1928
  873WN      WN 5373   6.377   5.063   8.142  0.0224 -0.0264 -0.0429
  874WN      WN 5374   5.325   6.985   8.529  0.0530  0.3211 -0.1211
  875WN      WN 5375   6.871   1.094   7.718  0.2513 -0.2758 -0.0634
  876WN      WN 5376   5.307   5.444   7.913 -0.2212 -0.0921  0.0623
  877WN      WN 5377   5.199   2.776   8.711 -0.0653  0.1851 -0.0561
  878WN      WN 5378   5.815   6.843   9.649  0.0967 -0.0748 -0.0454
  879WN      WN 5379   4.973   5.096   8.114  0.1506 -0.2124  0.2015
  880WN      WN 5380   4.136   6.727   9.043  0.1046  0.3170  0.1577
  881WN      WN 5381   4.318   6.759   7.552  0.0975  0.1125  0.1487
  882WN      WN 5382   1.199   7.094   7.734  0.0911  0.0802  0.1559
  883WN      WN 5383   0.459   3.432   7.695  0.2003 -0.1024  0.0714
  884WN      WN 5384   2.959   0.158  10.096 -0.1886  0.1466  0.0988
  885WN      WN 5385   6.263   2.273   8.019 -0.0301 -0.0721 -0.2390
  886WN      WN 5386   4.558   7.181   9.832  0.0676 -0.4836  0.1858
  887WN      WN 5387   6.369   1.245   9.566 -0.1641  0.0277 -0.0877
  888WN      WN 5388   6.611   4.479  10.249 -0.0231 -0.0967  0.0456
  889WN      WN 5389   0.958   4.455   9.312  0.1861  0.1241 -0.1941
  890WN      WN 5390   0.895   3.685   9.856  0.1457 -0.0857  0.1340
  891WN      WN 5391   6.208   3.669   8.730 -0.0735 -0.0813  0.3992
  892WN      WN 5392   3.881   4.970   8.857  0.1695  0.0080 -0.0041
  893WN      WN 5393   7.177   0.457  10.329 -0.1310  0.0178 -0.0558
  894WN      WN 5394   0.539   5.480   7.582 -0.1353 -0.0666 -0.2352
  895WN      WN 5395   0.273   2.376   8.748  0.0612 -0.0357 -0.4416
  896WN      WN 5396   5.013   4.533  10.159 -0.1400  0.0037  0.0098
  897WN      WN 5397   6.765   2.145   9.515  0.1273  0.0614  0.1310
  898WN      WN 5398   5.559   2.888   9.105 -0.4999  0.3746  0.2537
  899WN      WN 5399   4.789   3.591   8.409 -0.2478 -0.0736 -0.0852
  900WN      WN 5400   3.397   4.426   9.386 -0.1128  0.0019  0.1011
  901WN      WN 5401   1.703   1.872   9.827 -0.0025 -0.3776  0.0414
  902WN      WN 5402   5.854   7.197   8.184 -0.1137  0.0739 -0.1750
  903WN      WN 5403   4.907   5.983   8.538 -0.4576  0.1347 -0.2599
  904WN      WN 5404   6.205   2.921   7.894  0.0761 -0.3944  0.0469
  905WN      WN 5405   7.131   3.119   8.837  0.2488  0.0138 -0.1586
  906WN      WN 5406   5.274   3.832   8.602 -0.1855  0.1543  0.1635
  907WN      WN 5407   5.694   5.579   9.605  0.0156 -0.1589 -0.1352
  908WN      WN 5408   0.087   1.065   8.753 -0.2062  0.0934 -0.0437
  909WN      WN 5409   0.946   6.416   8.366 -0.1776 -0.2467  0.0555
  910WN      WN 5410   4.065   5.091   8.289 -0.1237  0.0423 -0.0890
  911WN      WN 5411   4.225   3.385   9.740  0.0491 -0.0241  0.0008
  912WN      WN 5412   3.026   0.225   9.230  0.4193  0.0779  0.0844
  913WN      WN 5413   6.705   4.606   9.747  0.1255  0.1046  0.1083
  914WN      WN 5414   1.586   4.637   8.371  0.1449  0.0037  0.0628
  915WN      WN 5415   6.510   4.348   9.337 -0.0615  0.0454 -0.1335
  916WN      WN 5416   4.095   4.572   9.085  0.1146 -0.3734  0.1678
  917WN      WN 5417   6.038   0.675   9.550  0.3719 -0.0566  0.1753
  918WN      WN 5418   0.577   0.835   9.239  0.2414 -0.0120  0.2694
  919WN      WN 5419   0.734   1.952   8.769  0.1003 -0.0814 -0.0243
  920WN      WN 5420   1.165   3.346   8.947 -0.0386  0.1793 -0.2718
  921WN      WN 5421   6.373   3.099   9.592 -0.0245 -0.4369  0.1048
  922WN      WN 5422   2.125   0.693   9.974  0.1714 -0.3789  0.1867
  923WN      WN 5423   6.006   4.810   9.011 -0.1631  0.1761 -0.1178
  924WN      WN 5424   3.258   4.670   7.933 -0.0917 -0.0038  0.2254
  925WN      WN 5425   1.625   2.833   8.911  0.0440 -0.2057 -0.0537
  926WN      WN 5426   0.753   6.924   8.659  0.3172 -0.1337 -0.0239
  927WN      WN 5427   7.064   5.493   8.434 -0.4790  0.0010 -0.2560
  928WN      WN 5428   5.880   1.133   9.361 -0.0601 -0.1450 -0.0560
  929WN      WN 5429   4.314   6.443   9.510 -0.0365 -0.1162 -0.0681
  930WN      WN 5430   5.692   2.045   8.869  0.0014 -0.3539 -0.2103
  931WN      WN 5431   2.046   5.154  10.549  0.0923 -0.2540  0.3915
  932WN      WN 5432   2.813   1.162   9.506 -0.3151  0.1502  0.0007
  933WN      WN 5433   1.993   7.016   7.360  0.2292 -0.0998 -0.2591
  934WN      WN 5434   0.106   4.796   9.207  0.1500 -0.1070  0.1146
  935WN      WN 5435   6.425   0.335   9.677 -0.3108  0.1908  0.2034
  936WN      WN 5436   3.571   6.736  10.417  0.0956 -0.0585 -0.0897
  937WN      WN 5437   2.600   5.078   9.645  0.0737 -0.0475 -0.0619
  938WN      WN 5438   5.231   6.405   9.804 -0.0688  0.0576  0.1348
  939WN      WN 5439   2.842   6.420   9.544 -0.0445 -0.0564 -0.3178
  940WN      WN 5440   0.665   5.414   8.050 -0.0624 -0.1398  0.0156
  941WN      WN 5441   3.593   4.519   7.617 -0.2310  0.0822  0.0414
  942WN      WN 5442   7.046   0.728   8.538 -0.0324  0.3069  0.0806
  943WN      WN 5443   0.993   4.149   7.880  0.2418  0.1307 -0.0761
  944WN      WN 5444   3.670   5.331   9.858 -0.1489 -0.2193  0.1020
  945WN      WN 5445   7.350   3.077   9.799 -0.2809  0.0437  0.3564
  946WN      WN 5446   2.481   4.736   9.112 -0.0943  0.0562  0.0074
  947WN      WN 5447   1.998   6.971   8.528 -0.0144  0.0992  0.2840
  948WN      WN 5448   4.541   5.258   8.317  0.0573  0.1169 -0.0222
  949WN      WN 5449   5.782   5.896   8.580 -0.0668 -0.1701  0.1722
  950WN      WN 5450   0.441   2.292   9.735  0.0558 -0.0402 -0.0012
  951WN      WN 5451   3.576   5.419   9.014 -0.0839  0.1408 -0.2270
  952WN      WN 5452   3.723   6.260  10.392 -0.0465 -0.1234  0.1813
  953WN      WN 5453   5.573   5.997   9.901  0.0155  0.0937  0.3396
  954WN      WN 5454   3.557   0.943   8.575 -0.3353 -0.0678 -0.1079
  955WN      WN 5455   3.918   5.454   7.484  0.1194 -0.0799  0.0348
  956WN      WN 5456   7.296   3.688   9.003 -0.1192  0.2379  0.0685
  957WN      WN 5457   3.462   5.946  10.140  0.3196  0.1979 -0.1185
  958WN      WN 5458   0.866   5.375   9.437 -0.1951  0.0402  0.0768
  959WN      WN 5459   1.933   6.557   7.635 -0.2410  0.2368  0.2318
  960WN      WN 5460   6.839   1.640   9.485  0.2394 -0.0455 -0.0097
  961WN      WN 5461   0.850   6.061   8.746 -0.2200  0.3997  0.0061
  962WN      WN 5462   2.418   3.881   7.601 -0.1952  0.1914 -0.0267
  963WN      WN 5463   7.105   4.917   9.689  0.1950  0.3068  0.1558
  964WN      WN 5464   1.706   6.448   9.674 -0.1395 -0.0273  0.1981
  965WN      WN 5465   3.634   0.162   9.351  0.0105  0.0381  0.1548
  966WN      WN 5466   2.104   5.069   8.822  0.1753 -0.0428 -0.1371
  967WN      WN 5467   2.030   3.036   9.239 -0.5151  0.0905 -0.0721
  968WN      WN 5468   3.711   4.883   7.968 -0.2037  0.0429 -0.2559
  969WN      WN 5469   6.438   7.266   9.310 -0.2062 -0.0108 -0.3320
  970WN      WN 5470   3.045   4.034   9.681 -0.0877  0.5144 -0.1867
  971WN      WN 5471   4.298   7.170  10.317  0.1015  0.0160  0.5265
  972WN      WN 5472   1.235   4.553   8.920  0.2257  0.1145  0.0988
  973WN      WN 5473   1.649   5.941   9.558 -0.0064 -0.1090 -0.1409
  974WN      WN 5474   5.540   3.662   9.424 -0.0087 -0.0538 -0.0778
  975WN      WN 5475   2.512   0.790   9.489  0.1101  0.2487 -0.0384
  976WN      WN 5476   3.988   6.903   8.600  0.0333 -0.1704  0.2084
  977WN      WN 5477   7.270   6.766   7.983  0.0804  0.1729 -0.1505
  978WN      WN 5478   6.000   0.289  10.490  0.1316 -0.1408 -0.1669
  979WN      WN 5479   1.526   7.323   9.837 -0.0858 -0.1056  0.0335
  980WN      WN 5480   2.507   0.223  10.056  0.2343 -0.0787 -0.3624
  981WN      WN 5481   0.007   3.027   8.428  0.0079 -0.1339 -0.0858
  982WN      WN 5482   2.906   5.434   8.407 -0.0201 -0.1968 -0.0724
  983WN      WN 5483   0.410   4.208   8.022  0.0888  0.0771  0.1596
  984WN      WN 5484   6.603   3.609   9.910  0.0179  0.0991  0.2407
  985WN      WN 5485   1.362   2.245   9.586 -0.0866 -0.1387  0.1773
  986WN      WN 5486   1.595   4.363   9.256  0.1342 -0.4708 -0.0163
  987WN      WN 5487   5.896   5.479   7.496  0.1247 -0.1185  0.1686
  988WN      WN 5488   4.515   5.739  10.072 -0.0873  0.1379 -0.0773
  989WN      WN 5489   2.502   4.205   8.886 -0.0502 -0.0959 -0.0765
  990WN      WN 5490   6.967   4.822  10.205  0.0692  0.0418 -0.1879
  991WN      WN 5491   3.287   5.344   9.492  0.2813 -0.0327  0.2897
  992WN      WN 5492   6.152   3.797  10.130 -0.0356  0.2123  0.1077
  993WN      WN 5493   1.621   0.201   7.787 -0.0661 -0.0430 -0.2193
  994WN      WN 5494   5.415   1.767   8.519 -0.1279  0.0877 -0.2342
  995WN      WN 5495   2.849   4.187   7.700 -0.0768  0.1724  0.0180
  996WN      WN 5496   1.417   3.749   9.879  0.3657  0.3027 -0.1014
  997WN      WN 5497   6.826   0.262   9.321  0.1267 -0.0303  0.0712
  998WN      WN 5498   0.828   4.599   8.012 -0.0621  0.1617  0.0408
  999WN      WN 5499   2.871   7.121  10.235 -0.0583  0.0463  0.1722
 1000WN      WN 5500   6.518   4.558   8.250 -0.0943  0.0777  0.2413
 1001WN      WN 5501   6.645   4.229   7.860  0.4657  0.0494 -0.3009
 1002WN      WN 5502   1.330   2.857   9.963 -0.2150 -0.0321 -0.1369
 1003WN      WN 5503   0.519   7.284   8.896 -0.4000 -0.0086  0.0234
 1004WN      WN 5504   1.040   2.869   8.807  0.2055  0.0988  0.1218
 1005WN      WN 5505   5.702   0.641   9.972 -0.0995 -0.2374  0.0695
 1006WN      WN 5506   6.906   1.208   8.683 -0.0776  0.2497  0.0785
 1007WN      WN 5507   5.693   5.558  10.130  0.0761 -0.0843  0.1151
 1008WN      WN 5508   6.274   0.318   9.196  0.1373  0.1713 -0.1627
 1009WN      WN 5509   0.024   0.827  10.596 -0.0675  0.1778 -0.1992
 1010WN      WN 5510   1.578   4.246   8.764  0.1881  0.0876 -0.2128
 1011WN      WN 5511   2.205   6.322   9.628 -0.4282  0.0596  0.3212
 1012WN      WN 5512   0.417   5.870   9.993  0.0720 -0.1561  0.1548
 1013WN      WN 5513   2.534   6.678   9.306 -0.3023 -0.0866 -0.3927
 1014WN      WN 5514   6.240   5.580  10.349  0.0678 -0.2170  0.0071
 1015WN      WN 5515   0.242   1.748   9.518  0.1592 -0.1334 -0.0621
 1016WN      WN 5516   6.471   0.550   8.063 -0.1691  0.0370  0.0250
 1017WN      WN 5517   7.040   0.009  10.242 -0.0635 -0.1888  0.0801
 1018WN      WN 5518   1.209   6.800   9.646  0.0753  0.1610  0.1462
 1019WN      WN 5519   2.293   4.662   8.158 -0.0312 -0.1296  0.3554
 1020WN      WN 5520   0.901   1.143  10.059 -0.1591 -0.1215  0.0775
 1021WN      WN 5521   0.122   7.330   9.223  0.1794 -0.4116 -0.0083
 1022WN      WN 5522   1.552   6.905   8.283  0.0473 -0.2531  0.0488
 1023WN      WN 5523   2.705   5.042   8.725  0.0517 -0.1620 -0.2193
 1024WN      WN 5524   0.991   7.009   8.204  0.0960 -0.1636 -0.2727
 1025WN      WN 5525   2.931   6.866   9.783  0.2193  0.0996 -0.1183
 1026WN      WN 5526   2.793   2.997   9.298  0.2301  0.1922 -0.0048
 1027WN      WN 5527   5.664   5.818   9.073 -0.1254 -0.1349  0.2595
 1028WN      WN 5528   0.145   2.553   9.453 -0.1536 -0.1218  0.0187
 1029WN      WN 5529   0.563   7.337   9.427 -0.1406 -0.1286  0.1024
 1030WN      WN 5530   1.993   0.890   9.532  0.0664 -0.1991  0.1244
 1031WN      WN 5531   2.609   6.308   8.409  0.0308 -0.1745  0.1149
 1032WN      WN 5532   6.737   4.036   9.801 -0.2758 -0.4551 -0.1415
 1033WN      WN 5533   3.006   6.067   9.190 -0.1851 -0.1944 -0.2091
 1034WN      WN 5534   0.757   0.138   8.037 -0.2286 -0.2176 -0.0450
 1035WN      WN 5535   6.558   5.573   9.218  0.1642  0.0410 -0.0031
 1036WN      WN 5536   2.957   4.604   8.899  0.2706 -0.0728 -0.2372
 1037WN      WN 5537   7.122   3.207   8.007 -0.2925  0.0627  0.1463
 1038WN      WN 5538   4.944   0.514   8.162 -0.4566 -0.2970  0.1281
 1039WN      WN 5539   5.550   2.379   9.247 -0.1795  0.0096  0.0833
 1040WN      WN 5540   4.283   5.537   7.820 -0.2330 -0.2670  0.3604
 1041WN      WN 5541   3.373   6.692   8.153 -0.1768  0.1337 -0.0923
 1042WN      WN 5542   6.757   3.054  10.550 -0.2895  0.1409 -0.0366
 1043WN      WN 5543   7.195   3.483   8.471  0.1774 -0.1644  0.0897
 1044WN      WN 5544   1.972   5.581   9.004 -0.0302 -0.2579  0.0141
 1045WN      WN 5545   5.581   4.455   8.038  0.1024 -0.1933 -0.0749
 1046WN      WN 5546   1.779   6.241   7.995  0.1999 -0.0659  0.0478
 1047WN      WN 5547   4.167   1.144   9.248 -0.2832  0.0135 -0.0942
 1048WN      WN 5548   0.568   1.422   8.768  0.2384 -0.1753 -0.4020
 1049WN      WN 5549   4.363   6.444  11.022  0.1897  0.0713  0.1384
 1050WN      WN 5550   0.170   5.521   8.383 -0.1651  0.3935  0.3393
 1051WN      WN 5551   2.568   4.591   8.546 -0.0627 -0.2936 -0.0400
 1052WN      WN 5552   6.872   3.590   7.763 -0.0778 -0.6548  0.2575
 1053WN      WN 5553   1.756   0.018   8.784  0.0479  0.1901  0.0726
 1054WN      WN 5554   1.233   3.317   9.734  0.2862  0.2541 -0.1968
 1055WN      WN 5555   2.040   5.038   9.667 -0.0650  0.2738 -0.1619
 1056WN      WN 5556   2.300   0.728   8.209  0.0789  0.2330 -0.1316
 1057WN      WN 5557   6.211   0.798   8.418  0.3632  0.2355 -0.2068
 1058WN      WN 5558   1.149   7.312   9.520 -0.1520  0.1256  0.5711
 1059WN      WN 5559   5.460   5.050   8.859  0.0733 -0.0863 -0.0757
 1060WN      WN 5560   7.010   6.163   7.596  0.2732  0.0406 -0.1618
 1061WN      WN 5561   4.448   4.261   8.899 -0.2536 -0.2013 -0.2176
 1062WN      WN 5562   5.133   1.670   8.143 -0.0939  0.1640  0.1764
 1063WN      WN 5563   3.391   3.936   9.317 -0.0328 -0.1005  0.1473
 1064WN      WN 5564   1.137   4.066   9.037  0.1208  0.1545  0.1189
 1065WN      WN 5565   3.545   4.557   8.949  0.1312 -0.0034  0.0969
 1066WN      WN 5566   6.481   2.516   9.250  0.2209  0.2934 -0.1267
 1067WN      WN 5567   1.740   1.835   9.325  0.2519  0.0044 -0.0279
 1068WN      WN 5568   0.795   4.884   8.992  0.3588  0.2289 -0.1005
 1069WN      WN 5569   0.209   6.466   9.462  0.1722  0.3368 -0.0317
 1070WN      WN 5570   5.279   3.289   9.283  0.4748 -0.0482  0.1528
 1071WN      WN 5571   2.479   5.721   8.363 -0.0536 -0.1366 -0.1662
 1072WN      WN 5572   2.681   6.373  10.033  0.1135 -0.0407  0.0839
 1073WN      WN 5573   6.140   5.457   8.397 -0.0153 -0.1355 -0.0825
 1074WN      WN 5574   4.015   4.603   8.422 -0.1295  0.2956 -0.0920
 1075WN      WN 5575   4.987   3.576   9.557 -0.1909 -0.0384  0.0607
 1076WN      WN 5576   2.262   4.650   9.896 -0.2833  0.2215  0.2397
 1077WN      WN 5577   6.719   0.648  10.232 -0.0339  0.1643 -0.1870
 1078WN      WN 5578   4.671   4.654   9.135 -0.0818  0.1241 -0.0399
 1079WN      WN 5579   6.524   6.621   9.155 -0.1925  0.2459  0.0298
 1080WN      WN 5580   4.381   7.212   8.487 -0.0510  0.0081 -0.1244
 1081WN      WN 5581   5.928   1.827   9.264  0.0214 -0.1138  0.1557
 1082WN      WN 5582   0.887   1.177   8.405 -0.0331 -0.0093  0.1217
 1083WN      WN 5583   6.063   7.247  10.155 -0.0409  0.1549 -0.2901
 1084WN      WN 5584   6.153   7.231   8.599  0.1610  0.4870 -0.0176
 1085WN      WN 5585   1.466   0.884   9.342  0.0740 -0.0374  0.1915
 1086WN      WN 5586   6.540   6.875  10.741  0.5164  0.0523 -0.0667
 1087WN      WN 5587   0.636   3.187   9.031  0.2968 -0.2068 -0.1055
 1088WN      WN 5588   6.679   3.046   9.166 -0.0139  0.3209 -0.0440
 1089WN      WN 5589   7.147   5.995   8.752  0.1516  0.2608 -0.0822
 1090WN      WN 5590   6.429   1.019   8.788  0.2608 -0.2389  0.2980
 1091WN      WN 5591   6.487   5.574   9.858  0.1310 -0.2191 -0.1100
 1092WN      WN 5592   4.339   6.581   8.448 -0.0056  0.2089  0.1625
 1093WN      WN 5593   4.542   6.702  10.653  0.4084 -0.3427 -0.3272
 1094WN      WN 5594   6.231   3.976   8.314 -0.0676 -0.0194 -0.1160
 1095WN      WN 5595   4.907   7.025   8.251  0.0594  0.0491 -0.0434
 1096WN      WN 5596   5.580   4.774  10.280  0.0367 -0.1834  0.1639
 1097WN      WN 5597   0.729   3.953   8.231 -0.1058 -0.2767 -0.3400
 1098WN      WN 5598   0.359   0.941   7.896  0.2229 -0.0099  0.0777
 1099WN      WN 5599   1.505   3.564   8.465 -0.3331  0.1542  0.0384
 1100WN      WN 5600   6.310   5.821   8.781  0.5106 -0.0930 -0.3223
 1101WN      WN 5601   1.353   6.887  10.570  0.0206  0.0579 -0.0171
 1102WN      WN 5602   1.298   4.981   8.624 -0.0062 -0.0278  0.0195
 1103WN      WN 5603   3.279   5.183   8.142 -0.1527  0.0104  0.1665
 1104WN      WN 5604   7.196   3.990   9.669 -0.1038  0.0557  0.1643
 1105WN      WN 5605   7.250   5.956   9.233  0.0906 -0.3232 -0.4374
 1106WN      WN 5606   2.716   0.347   9.629 -0.0108 -0.2620  0.0793
 1107WN      WN 5607   1.459   6.762  10.040  0.2069  0.0181 -0.1818
 1108WN      WN 5608   1.161   3.041  10.395  0.0628  0.0110 -0.1462
 1109WN      WN 5609   4.314   6.164  10.438 -0.1774 -0.2235 -0.0216
 1110WN      WN 5610   5.534   3.075   8.632 -0.0795  0.0415 -0.0614
 1111WN      WN 5611   2.586   5.708   9.262  0.0828  0.1480  0.0442
 1112WN      WN 5612   1.376   6.594   7.941  0.3448 -0.0633 -0.3988
 1113WN      WN 5613   6.037   5.598   9.246  0.0422 -0.0471  0.2866
 1114WN      WN 5614   1.416   4.406   7.951  0.1744  0.0845 -0.2702
 1115WN      WN 5615   1.167   5.208   9.088 -0.0369 -0.3277 -0.1590
 1116WN      WN 5616   6.344   3.407   9.230  0.2675  0.1447  0.0446
 1117WN      WN 5617   4.994   6.374   9.369  0.3688  0.2112  0.1533
 1118WN      WN 5618   5.301   4.292   8.430 -0.0380  0.0187 -0.1488
 1119WN      WN 5619   0.728   6.794   9.535 -0.2010  0.1936 -0.2884
 1120WN      WN 5620   5.567   0.985   8.980 -0.1957 -0.0372  0.0823
 1121WN      WN 5621   3.873   4.541   9.520 -0.1447 -0.1137 -0.3306
 1122WN      WN 5622   1.177   3.986   7.409 -0.0395 -0.0366  0.0718
 1123WN      WN 5623   5.117   3.815   9.072 -0.1533  0.0604  0.0104
 1124WN      WN 5624   4.769   6.672   9.735 -0.0810  0.1027 -0.0208
 1125WN      WN 5625   4.210   4.618   7.908 -0.0583  0.3342 -0.1054
 1126WN      WN 5626   1.170   5.928   9.368  0.0397 -0.2143 -0.0483
 1127WN      WN 5627   3.006   7.033   7.950  0.4236 -0.0938 -0.0550
 1128WN      WN 5628   7.210   4.916   8.806 -0.0327  0.3091 -0.2012
 1129WN      WN 5629   2.458   3.350   9.258 -0.0795 -0.0944 -0.2627
 1130WN      WN 5630   0.471   2.787   9.805 -0.1689  0.2142  0.2499
 1131WN      WN 5631   1.048   5.783   9.897 -0.4831 -0.0885  0.0836
 1132WN      WN 5632   3.166   6.606   9.061  0.2941 -0.0345  0.1731
 1133WN      WN 5633   5.099   7.143   9.095  0.0299 -0.1484  0.0546
 1134WN      WN 5634   4.108   5.972  10.910 -0.3426 -0.0614  0.0118
 1135WN      WN 5635   6.726   2.682   8.761  0.1714 -0.1065 -0.1201
 1136WN      WN 5636   1.732   0.423   9.797  0.1219 -0.1060  0.2877
 1137WN      WN 5637   5.666   4.562   8.738 -0.0368  0.2195  0.1126
 1138WN      WN 5638   0.630   7.182   9.862  0.0611 -0.0261  0.1378
 1139WN      WN 5639   1.207   5.537   8.680  0.0836  0.0072 -0.0365
 1140WN      WN 5640   2.600   1.705   9.323 -0.0932 -0.1911 -0.4161
 1141WN      WN 5641   1.548   1.977   8.452 -0.1452 -0.3615  0.1094
 1142WN      WN 5642   1.181   3.517  10.265  0.0987 -0.1365  0.1677
 1143WN      WN 5643   0.046   4.266  10.808  0.0498  0.0227 -0.3439
 1144WN      WN 5644   1.402   1.511   9.074  0.0202  0.0765 -0.3483
 1145WN      WN 5645   2.370   5.152   8.345 -0.1339 -0.2744  0.0070
 1146WN      WN 5646   4.676   5.197   8.868 -0.1169  0.2776 -0.0641
 1147WN      WN 5647   4.954   1.869   8.931  0.0148  0.0029  0.1423
 1148WN      WN 5648   5.356   6.205  10.293 -0.2353  0.1598 -0.0732
 1149WN      WN 5649   1.504   3.930   7.769  0.0352 -0.0250 -0.2312
 1150WN      WN 5650   1.608   5.778   8.196  0.0703  0.0332 -0.0889
 1151WN      WN 5651   1.888   3.637  10.116 -0.1035 -0.0447  0.0873
 1152WN      WN 5652   0.216   1.316   8.286 -0.2665 -0.2618  0.4202
 1153WN      WN 5653   2.937   5.928  10.090 -0.0108 -0.0193  0.0286
 1154WN      WN 5654   2.598   6.011   9.657 -0.3475 -0.1810  0.5751
 1155WN      WN 5655   4.089   3.447   9.250  0.1834  0.4972  0.3463
 1156WN      WN 5656   1.954   6.873   9.983  0.1561  0.1285  0.0139
 1157WN      WN 5657   1.178   1.259   9.504 -0.3334  0.0005 -0.0853
 1158WN      WN 5658   5.903   5.178   7.922 -0.0856 -0.2039  0.1550
 1159WN      WN 5659   3.217   7.155   8.355 -0.2491  0.0444  0.3587
 1160WN      WN 5660   5.979   1.139   8.742  0.2460  0.0797 -0.0379
 1161WN      WN 5661   5.628   2.013   9.652  0.0427 -0.3864 -0.0777
 1162WN      WN 5662   1.005   0.240   9.908 -0.2069  0.0021  0.2127
 1163WN      WN 5663   2.539   0.447   9.095  0.4535  0.0734  0.1195
 1164WN      WN 5664   6.113   6.191   7.823 -0.0503 -0.0931  0.0818
 1165WN      WN 5665   6.520   0.142  10.195  0.2707  0.0434  0.2299
 1166WN      WN 5666   3.826   7.142   9.119 -0.3647  0.0690  0.0854
 1167WN      WN 5667   1.382   0.305  10.170 -0.1907 -0.1132 -0.2047
 1168WN      WN 5668   7.165   2.961   9.297  0.1982 -0.1658 -0.2070
 1169WN      WN 5669   1.236   6.150   7.892  0.1948  0.0017 -0.2214
 1170WN      WN 5670   3.799   6.630   9.526 -0.1105  0.0627  0.0226
 1171WN      WN 5671   0.468   1.420  10.020  0.0190  0.1395 -0.4847
 1172WN      WN 5672   1.057   0.704   9.086  0.0498  0.2650 -0.0029
 1173WN      WN 5673   0.425   0.354   9.113  0.0837 -0.1057 -0.2157
 1174WN      WN 5674   2.039   5.538   8.514 -0.0463 -0.0523  0.2165
 1175WN      WN 5675   5.986   4.316   9.438 -0.0616  0.0691 -0.1963
 1176WN      WN 5676   0.433   5.174   9.150 -0.2764 -0.1621 -0.0523
 1177WN      WN 5677   1.637   5.851   7.638 -0.2102 -0.0958 -0.0093
 1178WN      WN 5678   5.899   0.077   9.023 -0.0190 -0.1711 -0.1455
 1179WN      WN 5679   6.724   5.874   8.444  0.3529  0.1799 -0.0872
 1180WN      WN 5680   3.901   6.159   9.366 -0.1106  0.2611  0.3386
 1181WN      WN 5681   1.308   7.397   8.129 -0.0105 -0.1763 -0.2075
 1182WN      WN 5682   5.631   3.967   8.236 -0.2839 -0.0179 -0.0532
 1183WN      WN 5683   7.040   0.302   8.816 -0.2020  0.3126  0.0692
 1184WN      WN 5684   2.042   4.698   9.291  0.4435 -0.2653 -0.1233
 1185WN      WN 5685   7.342   2.142   9.662  0.3362  0.0736  0.0192
 1186WN      WN 5686   0.429   5.795  10.469  0.2876  0.0186 -0.0094
 1187WN      WN 5687   5.210   1.424   9.046  0.0271 -0.4053  0.0220
 1188WN      WN 5688   2.342   2.342   8.631 -0.0096  0.1769  0.0953
 1189WN      WN 5689   2.219   6.503   8.764  0.1364 -0.0364  0.1258
 1190WN      WN 5690   1.251   5.388  10.090 -0.2880  0.3574 -0.3834
 1191WN      WN 5691   6.129   6.370   9.772 -0.2005  0.0266  0.0207
 1192WN      WN 5692   0.871   6.593   7.907  0.3118  0.2394  0.0931
 1193WN      WN 5693   7.123   4.816   7.695  0.1536  0.1480  0.0992
 1194WN      WN 5694   4.255   6.995   9.412  0.1115 -0.0036  0.1272
 1195WN      WN 5695   2.920   7.130   9.302 -0.2129  0.1048 -0.0313
 1196WN      WN 5696   1.586   5.096   9.807 -0.0168  0.2995  0.0313
 1197WN      WN 5697   2.291   4.421  10.377 -0.2243  0.2201  0.2110
 1198WN      WN 5698   5.853   2.667   9.598 -0.0171 -0.0707 -0.0561
 1199WN      WN 5699   5.079   4.677   9.463  0.0452 -0.3980 -0.0626
 1200WN      WN 5700   7.297   0.293   8.319 -0.1696 -0.1992 -0.0210
 1201WN      WN 5701   0.946   5.095   8.303 -0.0442  0.1115  0.1935
 1202WN      WN 5702   5.811   6.854   8.616 -0.1490  0.1908 -0.2857
 1203WN      WN 5703   4.382   4.781   8.722 -0.0295  0.2201 -0.0247
 1204WN      WN 5704   3.653   5.814   9.710  0.2437 -0.1112 -0.2012
 1205WN      WN 5705   6.653   7.244   7.497 -0.1102  0.1255 -0.1694
 1206WN      WN 5706   0.530   4.314  10.656  0.2714  0.0141 -0.1144
 1207WN      WN 5707   5.838   3.231   9.387 -0.0824 -0.1988  0.0586
 1208WN      WN 5708   3.048   1.064   8.665  0.0646  0.1510 -0.0608
 1209WN      WN 5709   0.503   6.251   8.212 -0.1239 -0.2855  0.2410
 1210WN      WN 5710   0.050   0.593   8.793 -0.0436  0.4692 -0.5038
 1211WN      WN 5711   3.703   5.397   8.530 -0.0604  0.0862  0.0455
 1212WN      WN 5712   6.409   3.899   9.425  0.2652  0.1504  0.0346
 1213WN      WN 5713   1.297   0.388   9.471  0.0673  0.0316  0.0533
 1214WN      WN 5714   3.687   5.942   8.524 -0.2400  0.0860  0.0739
 1215WN      WN 5715   1.728   3.998   9.581 -0.2789 -0.1271 -0.1068
 1216WN      WN 5716   5.841   6.025   9.475  0.1222 -0.2612  0.1277
 1217WN      WN 5717   3.357   1.023   9.683  0.1463 -0.0276  0.2288
 1218WN      WN 5718   5.931   1.541   8.472  0.0163 -0.1365 -0.1267
 1219WN      WN 5719   2.017   3.341   8.406  0.0619  0.4507  0.1184
 1220WN      WN 5720   0.028   6.258   8.006 -0.1963 -0.2474  0.2738
 1221WN      WN 5721   0.092   0.775   8.297 -0.0026  0.0367  0.1596
 1222WN      WN 5722   2.956   6.652   8.474 -0.0314 -0.3670 -0.0726
 1223WN      WN 5723   6.500   4.563   8.839 -0.2880  0.4007  0.0199
 1224WN      WN 5724   4.895   4.650   8.623  0.0902 -0.0714 -0.1397
 1225WN      WN 5725   7.320   4.922   8.244 -0.1246  0.1750 -0.1645
 1226WN      WN 5726   6.077   4.321   8.967  0.2378  0.3594  0.0234
 1227WN      WN 5727   0.861   2.155   9.491 -0.1301  0.1653 -0.2310
 1228WN      WN 5728   0.342   0.364   8.508 -0.2287  0.0652  0.1165
 1229WN      WN 5729   4.841   4.243   9.275  0.2040  0.0895 -0.2201
 1230WN      WN 5730   2.922   5.954   8.338 -0.0626 -0.3061  0.0705
 1231WN      WN 5731   4.423   7.202   9.009  0.3098 -0.0553  0.0082
 1232WN      WN 5732   1.122   6.525  10.267  0.1029 -0.0224 -0.2813
 1233WN      WN 5733   5.081   7.183   9.789  0.0791  0.2122  0.2248
 1234WN      WN 5734   5.638   5.034   7.460  0.2071 -0.0583  0.1085
 1235WN      WN 5735   7.188   1.985   9.196  0.2678  0.0377 -0.0303
 1236WN      WN 5736   5.906   3.959   9.753  0.2094 -0.3208 -0.0385
 1237WN      WN 5737   3.049   5.616   9.081  0.0353 -0.2303  0.1020
 1238WN      WN 5738   7.056   4.470   8.565  0.0540  0.1164  0.1611
 1239WN      WN 5739   7.000   2.806  10.007  0.1984  0.0041 -0.0892
 1240WN      WN 5740   0.719   4.709   8.556  0.4063  0.0927 -0.1381
 1241WN      WN 5741   4.446   0.257   8.756  0.0796  0.0201 -0.0993
 1242WN      WN 5742   5.475   7.266   9.433  0.3622 -0.0147 -0.1151
 1243WN      WN 5743   1.383   4.359   9.753 -0.0144 -0.0545  0.1621
 1244WN      WN 5744   0.579   4.299   9.624 -0.2455 -0.0304 -0.0284
 1245WN      WN 5745   1.094   7.168  10.053  0.2421 -0.2134  0.0654
 1246WN      WN 5746   3.672   6.988   7.780 -0.0802 -0.0543 -0.1291
 1247WN      WN 5747   0.421   6.261   7.687 -0.1304  0.1638 -0.0156
 1248WN      WN 5748   4.721   7.298   9.388 -0.0072  0.0469 -0.0221
 1249WN      WN 5749   1.493   5.652   9.149  0.0252 -0.1710  0.0496
 1250WN      WN 5750   7.353   1.936  10.290 -0.0568 -0.0593  0.0685
 1251WN      WN 5751   1.496   3.176   9.340  0.2063 -0.0419  0.2496
 1252WN      WN 5752   7.201   1.786   7.979  0.0207  0.0034 -0.0068
 1253WN      WN 5753   0.881   3.888  10.490 -0.2394  0.1830  0.0327
 1254WN      WN 5754   2.118   0.170   9.126  0.1346 -0.4247  0.3402
 1255WN      WN 5755   4.342   4.815   9.563 -0.2495  0.2591 -0.2928
 1256WN      WN 5756   5.708   2.517   8.736 -0.0004  0.0669 -0.0118
 1257WN      WN 5757   4.125   0.039   9.899 -0.0172  0.0219 -0.1781
 1258WN      WN 5758   0.214   3.389   8.157  0.1221 -0.0265 -0.1268
 1259WN      WN 5759   7.322   0.716   9.838  0.0722  0.0286  0.1529
 1260WN      WN 5760   0.983   7.017   9.122 -0.0531 -0.0534  0.0162
 1261WN      WN 5761   3.653   6.548   9.064  0.2812  0.0956 -0.0342
 1262WN      WN 5762   0.057   2.570   9.975  0.3126  0.1934  0.2493
 1263WN      WN 5763   6.850   6.946   9.483 -0.1202  0.3023 -0.1838
 1264WN      WN 5764   0.308   0.542   7.526 -0.2231  0.0580 -0.3640
 1265WN      WN 5765   4.891   0.710   9.570 -0.0440  0.2622  0.2471
 1266WN      WN 5766   1.355   0.982   8.143  0.2037  0.1964  0.1187
 1267WN      WN 5767   5.690   0.291   9.392  0.1067  0.1727 -0.0068
 1268WN      WN 5768   7.091   2.523   9.599  0.4394  0.5487  0.0023
 1269WN      WN 5769   0.388   0.899  10.264 -0.0439 -0.2474 -0.2413
 1270WN      WN 5770   5.302   6.117   8.934 -0.0848  0.0133 -0.1889
 1271WN      WN 5771   5.694   0.729   8.566 -0.2334 -0.0576  0.2828
 1272WN      WN 5772   0.674   1.686   9.236 -0.1802 -0.1527 -0.2516
 1273WN      WN 5773   5.527   0.484   8.975  0.1405 -0.0893  0.2939
 1274WN      WN 5774   3.522   4.918  10.227  0.0096  0.1358 -0.1710
 1275WN      WN 5775   7.079   0.789   9.021  0.0326 -0.0463  0.0363
 1276WN      WN 5776   0.869   5.599  10.398 -0.1496  0.0465  0.1642
 1277WN      WN 5777   6.737   4.090   8.381  0.2218 -0.0240 -0.1363
 1278WN      WN 5778   2.228   6.504  10.203  0.0407 -0.1998  0.2929
 1279WN      WN 5779   1.830   3.308   8.838  0.1205 -0.5173  0.4136
 1280WN      WN 5780   4.916   5.610   8.222 -0.2836  0.1253 -0.1515
 1281WN      WN 5781   6.654   5.449   8.673 -0.1401  0.1195 -0.0256
 1282WN      WN 5782   2.455   6.953   8.834 -0.0214 -0.0255 -0.0514
 1283WN      WN 5783   6.000   1.488   9.724 -0.1039 -0.0239  0.0535
 1284WN      WN 5784   6.614   5.473   8.058 -0.0680  0.4251 -0.0693
 1285WN      WN 5785   2.932   3.484   9.441 -0.0909 -0.1651 -0.1293
 1286WN      WN 5786   1.768   7.380   8.295  0.0127  0.2854  0.2209
 1287WN      WN 5787   3.329   6.216   8.242 -0.1940  0.0807 -0.3225
 1288WN      WN 5788   1.447   5.246   8.240 -0.3391 -0.2454  0.1639
 1289WN      WN 5789   6.209   2.718   8.760  0.0482  0.1309  0.0961
 1290WN      WN 5790   0.716   1.205   9.583 -0.0257  0.0617  0.0573
 1291WN      WN 5791   7.071   3.827  10.138  0.0465 -0.3217  0.2397
 1292WN      WN 5792   1.126   0.637   8.508 -0.2057  0.2808 -0.0781
 1293WN      WN 5793   6.637   1.956   7.923 -0.1830 -0.1428  0.0401
 1294WN      WN 5794   0.364   3.566   9.234 -0.0943 -0.1925  0.2190
 1295WN      WN 5795   1.011   3.380   8.483  0.0917 -0.0663  0.0893
[truncated: 251,537 more chars]
