# Supplementary material for: Free energies of membrane stalk formation from a lipidomics perspective
Source: Nat Commun. 2021 Nov 15;12:6594. doi: 10.1038/s41467-021-26924-2 (PMC8593120; doi:10.1038/s41467-021-26924-2)
Supplement: Supplementary file 4 — Source Data [file 41467_2021_26924_MOESM4_ESM.zip › SI_data/Fig_S5/outer-stalk/22water-per-nm2.gro]

Membrane with PIPC PAPC POPC DPSM PNSM PLSM PAPI PAPS PAPE CHOL (36 14 12 26 18 16 4 8 4 98)
 9798
    1PIPC   NC3    1  -0.147   0.884   7.571  0.3117  0.1084 -0.0834
    1PIPC   PO4    2   0.122   1.323   7.538  0.1384 -0.2215 -0.2085
    1PIPC   GL1    3   0.356   1.587   7.161  0.3410 -0.0215 -0.1891
    1PIPC   GL2    4   0.732   1.414   7.282 -0.2089 -0.0601 -0.0559
    1PIPC   C1A    5   0.104   1.628   6.805 -0.1584 -0.1389  0.1060
    1PIPC   D2A    6   0.074   1.695   6.377 -0.4896  0.0167 -0.0597
    1PIPC   D3A    7   0.251   1.454   6.065  0.2433 -0.0727 -0.0503
    1PIPC   C4A    8   0.084   1.247   5.690  0.2872  0.0835  0.3408
    1PIPC   C1B    9   0.713   1.545   6.841 -0.2295  0.0643 -0.2011
    1PIPC   C2B   10   0.557   1.493   6.529 -0.0676 -0.3159  0.2049
    1PIPC   C3B   11   0.717   1.583   6.122  0.3169  0.0920 -0.1645
    1PIPC   C4B   12   0.858   1.792   5.800  0.0665  0.0723 -0.4419
    2PIPC   NC3   13   1.055  -0.378   7.400 -0.2276  0.0971  0.0587
    2PIPC   PO4   14   0.654  -0.060   7.378  0.3387 -0.2554  0.3531
    2PIPC   GL1   15   0.800   0.056   6.992 -0.2063 -0.0652  0.1370
    2PIPC   GL2   16   1.016   0.325   6.991  0.1416  0.2965  0.0836
    2PIPC   C1A   17   0.822   0.022   6.454  0.2013  0.7138 -0.0006
    2PIPC   D2A   18   0.679   0.001   6.103 -0.0442  0.2614 -0.6283
    2PIPC   D3A   19   0.894   0.394   6.110 -0.1747  0.2723  0.2044
    2PIPC   C4A   20   1.101   0.230   5.851 -0.1335 -0.1801 -0.1105
    2PIPC   C1B   21   0.957   0.463   6.650  0.0070 -0.2973  0.1521
    2PIPC   C2B   22   1.231   0.612   6.364  0.1643 -0.5285  0.0385
    2PIPC   C3B   23   1.267   0.980   6.078 -0.1931  0.4615  0.1414
    2PIPC   C4B   24   1.655   1.094   5.892 -0.0524 -0.4620  0.3794
    3PIPC   NC3   25   5.278   1.878   8.922 -0.0198  0.0657 -0.0725
    3PIPC   PO4   26   5.213   1.433   8.810 -0.0496 -0.2157  0.0239
    3PIPC   GL1   27   4.897   1.234   8.470 -0.0398  0.0153 -0.1430
    3PIPC   GL2   28   5.065   1.446   8.265 -0.0600 -0.2261  0.1290
    3PIPC   C1A   29   4.502   1.326   8.537 -0.1750 -0.0622 -0.0273
    3PIPC   D2A   30   4.267   1.617   8.533  0.1324 -0.0886 -0.4816
    3PIPC   D3A   31   4.145   1.281   8.248  0.0505  0.0982  0.2329
    3PIPC   C4A   32   4.063   1.314   7.832  0.0262  0.0456  0.0424
    3PIPC   C1B   33   4.858   1.843   8.079 -0.0620  0.1602  0.1173
    3PIPC   C2B   34   4.449   2.070   8.135 -0.2212  0.0311  0.0235
    3PIPC   C3B   35   4.114   2.217   8.084  0.1361 -0.2869  0.2142
    3PIPC   C4B   36   4.005   1.727   8.072  0.1408 -0.1544 -0.2503
    4PIPC   NC3   37   3.060   4.711   7.944  0.2346  0.0818 -0.3071
    4PIPC   PO4   38   2.961   5.139   7.805  0.1600 -0.0572 -0.0308
    4PIPC   GL1   39   2.960   5.318   7.492 -0.0411  0.0628 -0.2546
    4PIPC   GL2   40   3.283   5.288   7.290 -0.0351  0.2005  0.1530
    4PIPC   C1A   41   2.679   5.488   7.145  0.3033  0.1601 -0.2193
    4PIPC   D2A   42   2.433   5.777   6.912  0.1287 -0.0038 -0.1861
    4PIPC   D3A   43   2.507   5.698   6.521  0.3004 -0.2207  0.1319
    4PIPC   C4A   44   2.691   5.424   6.671  0.2159  0.3693 -0.0369
    4PIPC   C1B   45   3.086   5.218   6.928  0.2865 -0.0415  0.2394
    4PIPC   C2B   46   3.162   5.214   6.574 -0.0403 -0.0214  0.2501
    4PIPC   C3B   47   3.000   5.408   6.264  0.1704 -0.0848 -0.0459
    4PIPC   C4B   48   2.818   5.821   6.061  0.0245  0.0697  0.1219
    5PIPC   NC3   49   1.534   6.062   7.507  0.1475 -0.3432  0.0068
    5PIPC   PO4   50   1.421   6.434   7.286  0.4323 -0.1717 -0.3338
    5PIPC   GL1   51   1.339   6.200   6.932  0.5571  0.1754  0.1662
    5PIPC   GL2   52   1.383   5.836   7.036  0.1727 -0.5224  0.0269
    5PIPC   C1A   53   1.503   6.056   6.480  0.2605 -0.2287  0.1422
    5PIPC   D2A   54   1.431   6.072   5.975 -0.0536  0.0304 -0.3172
    5PIPC   D3A   55   1.023   5.951   6.229  0.0755  0.1228 -0.0514
    5PIPC   C4A   56   0.750   6.045   5.983  0.0425  0.0359 -0.1724
    5PIPC   C1B   57   1.350   5.633   6.592 -0.0689 -0.1060 -0.0267
    5PIPC   C2B   58   1.404   5.589   6.178  0.2226 -0.1871  0.0290
    5PIPC   C3B   59   1.559   5.570   5.736 -0.2404  0.0422 -0.2023
    5PIPC   C4B   60   1.364   5.495   5.266 -0.2989 -0.3521  0.3467
    6PIPC   NC3   61   5.268   3.545  10.031 -0.0014  0.1995 -0.0813
    6PIPC   PO4   62   5.018   3.470   9.682 -0.0160 -0.0362  0.0250
    6PIPC   GL1   63   4.744   3.272   9.529  0.2586  0.1699  0.2625
    6PIPC   GL2   64   4.449   3.290   9.546 -0.0944 -0.0136  0.4478
    6PIPC   C1A   65   4.592   2.835   9.469 -0.1184  0.1033  0.2590
    6PIPC   D2A   66   4.256   2.702   9.288 -0.2366  0.2633 -0.1835
    6PIPC   D3A   67   4.025   2.827   8.923 -0.5047  0.0061 -0.1316
    6PIPC   C4A   68   4.039   2.571   8.541  0.0018  0.0759  0.3888
    6PIPC   C1B   69   4.313   3.349   9.896 -0.0751  0.1512  0.0578
    6PIPC   C2B   70   4.257   3.178  10.287  0.1118  0.1302  0.0020
    6PIPC   C3B   71   4.140   3.224  10.599 -0.0313  0.1824 -0.2885
    6PIPC   C4B   72   3.869   3.283  10.925  0.0640  0.2823  0.4425
    7PIPC   NC3   73   2.394   3.468   8.108 -0.0985 -0.0806 -0.3961
    7PIPC   PO4   74   2.660   3.138   8.047 -0.0858  0.1804  0.0444
    7PIPC   GL1   75   2.699   3.197   7.604 -0.0129  0.1870  0.4707
    7PIPC   GL2   76   2.328   2.971   7.608  0.0319 -0.0026 -0.1272
    7PIPC   C1A   77   2.855   3.358   7.239  0.0714  0.1470  0.0804
    7PIPC   D2A   78   3.152   3.117   6.888 -0.1127 -0.2053  0.1411
    7PIPC   D3A   79   3.060   2.681   6.684  0.0352 -0.3848 -0.0927
    7PIPC   C4A   80   3.339   2.374   6.542 -0.2236  0.1424 -0.1896
    7PIPC   C1B   81   2.042   2.879   7.271 -0.0208  0.3365 -0.1731
    7PIPC   C2B   82   2.116   2.745   6.922  0.2565  0.1232  0.1818
    7PIPC   C3B   83   2.124   2.496   6.487 -0.0030  0.2032  0.1300
    7PIPC   C4B   84   2.091   2.684   6.112 -0.0379  0.0601  0.3010
    8PIPC   NC3   85   6.193   5.358   7.451  0.2004 -0.1984 -0.3127
    8PIPC   PO4   86   6.320   4.875   7.430  0.0251 -0.3005 -0.1167
    8PIPC   GL1   87   6.136   4.958   7.058  0.1849 -0.2454 -0.1264
    8PIPC   GL2   88   6.345   5.157   6.867  0.0608  0.0551 -0.0108
    8PIPC   C1A   89   5.923   4.762   6.739  0.0096 -0.5712 -0.2916
    8PIPC   D2A   90   5.986   4.805   6.356  0.0147 -0.1779 -0.0675
    8PIPC   D3A   91   5.573   4.818   6.291 -0.0838 -0.0698  0.0288
    8PIPC   C4A   92   5.312   4.450   6.450  0.0735 -0.0192 -0.1335
    8PIPC   C1B   93   6.373   5.250   6.419 -0.4020  0.0567  0.1052
    8PIPC   C2B   94   6.341   5.446   6.049  0.0371 -0.2087 -0.1473
    8PIPC   C3B   95   6.381   5.480   5.645 -0.2032  0.0643  0.1212
    8PIPC   C4B   96   6.338   5.796   5.385  0.0354  0.1140  0.0731
    9PIPC   NC3   97   1.322   4.798   7.985 -0.0765 -0.1395 -0.0174
    9PIPC   PO4   98   1.467   4.340   7.705 -0.1983 -0.0775 -0.1113
    9PIPC   GL1   99   1.306   4.695   7.495  0.0134 -0.1989 -0.0472
    9PIPC   GL2  100   1.143   5.002   7.511  0.2568 -0.1771  0.2520
    9PIPC   C1A  101   1.380   4.783   7.059  0.0891  0.1077  0.0181
    9PIPC   D2A  102   1.313   4.494   6.841 -0.1878  0.0972 -0.0765
    9PIPC   D3A  103   1.556   4.582   6.474 -0.0688 -0.1851 -0.2369
    9PIPC   C4A  104   1.997   4.851   6.438 -0.0170  0.3657 -0.0613
    9PIPC   C1B  105   1.159   5.221   7.207  0.3892 -0.3763  0.0416
    9PIPC   C2B  106   1.426   5.292   6.953 -0.3739 -0.0064  0.2328
    9PIPC   C3B  107   1.659   5.234   6.518  0.2740 -0.0612  0.0228
    9PIPC   C4B  108   1.842   5.285   6.160  0.0427  0.3481  0.0349
   10PIPC   NC3  109   4.262   4.060   7.775  0.0676 -0.2911  0.0336
   10PIPC   PO4  110   4.652   4.324   7.670 -0.0015 -0.0415 -0.2275
   10PIPC   GL1  111   4.352   4.374   7.333 -0.1410 -0.0415  0.1640
   10PIPC   GL2  112   4.124   4.188   7.350  0.2088 -0.0903  0.0822
   10PIPC   C1A  113   4.199   4.383   6.889  0.1604  0.4425 -0.3217
   10PIPC   D2A  114   4.314   4.465   6.528  0.0118 -0.2550  0.1292
   10PIPC   D3A  115   4.063   4.826   6.671  0.0210 -0.1796 -0.2841
   10PIPC   C4A  116   3.876   4.988   6.180  0.1029  0.1118  0.0274
   10PIPC   C1B  117   4.280   3.905   7.068  0.0119 -0.2085  0.2044
   10PIPC   C2B  118   4.288   3.947   6.677 -0.1959  0.2404  0.1715
   10PIPC   C3B  119   4.418   3.768   6.411  0.3994  0.0350  0.1851
   10PIPC   C4B  120   4.659   3.736   6.102  0.0078 -0.3528  0.0774
   11PIPC   NC3  121   3.755   6.762   7.944  0.1336  0.2976 -0.0311
   11PIPC   PO4  122   4.054   6.546   7.681 -0.1966 -0.4803  0.0484
   11PIPC   GL1  123   4.232   6.660   7.268  0.0270  0.1396 -0.0098
   11PIPC   GL2  124   4.289   7.022   7.276 -0.0405 -0.0088  0.0869
   11PIPC   C1A  125   4.414   6.393   7.011  0.2903 -0.2574 -0.2811
   11PIPC   D2A  126   4.573   6.067   6.827  0.1047 -0.0219 -0.3289
   11PIPC   D3A  127   4.503   5.851   6.413 -0.0119 -0.1858 -0.0085
   11PIPC   C4A  128   4.917   5.805   6.349 -0.2629  0.0904 -0.0278
   11PIPC   C1B  129   4.663   7.096   7.026 -0.2292  0.0066 -0.0047
   11PIPC   C2B  130   4.865   7.203   6.767 -0.1066  0.2567 -0.1625
   11PIPC   C3B  131   4.859   7.221   6.395  0.0804 -0.0995 -0.2498
   11PIPC   C4B  132   4.792   7.420   5.968  0.0221 -0.5227 -0.2495
   12PIPC   NC3  133   6.664   0.188   7.476  0.2253  0.0616  0.1662
   12PIPC   PO4  134   6.531   0.443   7.854  0.2909  0.0695 -0.0775
   12PIPC   GL1  135   6.284   0.569   7.523  0.1253  0.2908  0.2760
   12PIPC   GL2  136   6.373   0.522   7.225  0.1636  0.3203 -0.0323
   12PIPC   C1A  137   5.888   0.751   7.364  0.1567  0.1593 -0.0077
   12PIPC   D2A  138   5.687   0.637   6.867  0.1653  0.1777 -0.1330
   12PIPC   D3A  139   5.370   0.249   6.908 -0.1850 -0.1103  0.0288
   12PIPC   C4A  140   5.302  -0.081   6.569 -0.2415  0.1346 -0.0013
   12PIPC   C1B  141   6.145   0.437   6.748 -0.3050  0.0391 -0.0661
   12PIPC   C2B  142   6.185   0.250   6.248 -0.0592  0.3590 -0.1055
   12PIPC   C3B  143   6.215   0.163   5.897 -0.1734  0.2091  0.1123
   12PIPC   C4B  144   6.083   0.187   5.500  0.2477 -0.0723  0.0373
   13PIPC   NC3  145   0.479   5.945   7.469 -0.0634 -0.1952 -0.0199
   13PIPC   PO4  146   0.957   5.805   7.603 -0.0824 -0.1920 -0.1294
   13PIPC   GL1  147   0.898   5.645   7.200  0.2105 -0.0521 -0.1831
   13PIPC   GL2  148   0.668   5.283   7.180  0.3147 -0.2505  0.0463
   13PIPC   C1A  149   0.828   5.832   6.739  0.1025  0.0300 -0.2042
   13PIPC   D2A  150   0.550   5.755   6.318 -0.0574 -0.1839  0.2413
   13PIPC   D3A  151   0.320   6.116   6.418 -0.0844 -0.0031  0.0162
   13PIPC   C4A  152  -0.015   6.239   6.240  0.0583  0.1974 -0.0234
   13PIPC   C1B  153   0.926   5.349   6.828 -0.2058  0.1162 -0.3485
   13PIPC   C2B  154   0.978   5.337   6.429 -0.0100  0.0015 -0.0606
   13PIPC   C3B  155   0.862   5.438   6.057  0.0855  0.2264 -0.0207
   13PIPC   C4B  156   1.048   5.697   5.800  0.0556  0.1314  0.1059
   14PIPC   NC3  157   2.916   0.712   8.891 -0.1983 -0.2912  0.0704
   14PIPC   PO4  158   3.291   0.403   9.008 -0.2687 -0.0813  0.5517
   14PIPC   GL1  159   3.406   0.557   8.728  0.1354 -0.0473  0.0920
   14PIPC   GL2  160   3.710   0.580   8.476 -0.2605  0.1062 -0.2080
   14PIPC   C1A  161   3.594   0.973   8.699  0.2103  0.0819 -0.2018
   14PIPC   D2A  162   3.470   1.288   8.947  0.1496 -0.1977  0.1735
   14PIPC   D3A  163   3.894   1.448   8.967 -0.2074  0.0300  0.0705
   14PIPC   C4A  164   4.064   1.738   9.159 -0.2408  0.0331 -0.3033
   14PIPC   C1B  165   3.542   0.814   8.216 -0.0171  0.3733  0.0260
   14PIPC   C2B  166   3.460   0.772   7.765 -0.0338 -0.1044  0.2771
   14PIPC   C3B  167   3.679   0.687   7.319  0.0459  0.1566 -0.0995
   14PIPC   C4B  168   3.891   0.699   6.892 -0.1456 -0.0892  0.2859
   15PIPC   NC3  169   6.217   6.829   8.176 -0.3959  0.0861 -0.1995
   15PIPC   PO4  170   6.018   6.612   7.991  0.1222 -0.1065  0.1944
   15PIPC   GL1  171   5.889   6.616   7.563  0.1147  0.0968 -0.1159
   15PIPC   GL2  172   6.006   6.928   7.277  0.3655  0.1518  0.0569
   15PIPC   C1A  173   5.666   6.412   7.297 -0.0115 -0.1118 -0.2205
   15PIPC   D2A  174   5.271   6.320   7.104 -0.3839  0.6770  0.0176
   15PIPC   D3A  175   5.611   6.304   6.778  0.1637 -0.0274 -0.0777
   15PIPC   C4A  176   6.030   6.138   6.882 -0.2601 -0.3620 -0.2857
   15PIPC   C1B  177   5.882   7.136   6.873 -0.1698 -0.2408  0.0479
   15PIPC   C2B  178   5.800   7.499   6.730 -0.3682  0.1943 -0.1681
   15PIPC   C3B  179   5.660   7.574   6.301 -0.2041  0.0429 -0.1097
   15PIPC   C4B  180   5.181   7.654   6.126  0.0504 -0.1405 -0.0618
   16PIPC   NC3  181   5.155   6.671  11.419 -0.0911  0.1809  0.0520
   16PIPC   PO4  182   5.294   6.969  11.533  0.1168 -0.1754 -0.1733
   16PIPC   GL1  183   5.660   6.809  11.719  0.0420  0.3520  0.0195
   16PIPC   GL2  184   5.899   6.603  11.635  0.2381 -0.1736  0.1717
   16PIPC   C1A  185   5.829   6.960  12.050 -0.1011 -0.0888 -0.0428
   16PIPC   D2A  186   6.029   7.103  12.332 -0.0876 -0.0028  0.0845
   16PIPC   D3A  187   6.489   7.038  12.340  0.2050  0.3116  0.0385
   16PIPC   C4A  188   6.651   7.228  12.641  0.1473 -0.0021 -0.0408
   16PIPC   C1B  189   5.767   6.417  11.976 -0.2400 -0.4105 -0.1027
   16PIPC   C2B  190   5.638   6.281  12.300  0.0955  0.1333  0.0768
   16PIPC   C3B  191   5.531   6.171  12.587  0.2769 -0.0732  0.2256
   16PIPC   C4B  192   5.336   6.320  12.938 -0.0323  0.3248 -0.0568
   17PIPC   NC3  193   4.973   3.994   7.969  0.1464 -0.0063  0.0006
   17PIPC   PO4  194   5.445   3.912   7.832 -0.2281  0.1207  0.2912
   17PIPC   GL1  195   5.279   3.868   7.419 -0.3532 -0.0777  0.1367
   17PIPC   GL2  196   5.475   3.957   7.274 -0.1018 -0.1876  0.1009
   17PIPC   C1A  197   5.042   3.630   7.129 -0.2065  0.5306 -0.1759
   17PIPC   D2A  198   4.721   3.224   7.230 -0.0175 -0.0231 -0.1800
   17PIPC   D3A  199   4.663   3.444   6.786  0.4346 -0.2119 -0.0872
   17PIPC   C4A  200   5.016   3.571   6.650  0.1994 -0.1565 -0.1998
   17PIPC   C1B  201   5.339   4.083   6.938  0.1580 -0.0200  0.1618
   17PIPC   C2B  202   5.373   3.913   6.498 -0.1298 -0.0489  0.0830
   17PIPC   C3B  203   5.117   3.703   6.123 -0.0051 -0.0535  0.1130
   17PIPC   C4B  204   5.005   3.360   6.123 -0.0760 -0.0387  0.2027
   18PIPC   NC3  205   3.471   5.226   7.853  0.1606  0.3023 -0.2253
   18PIPC   PO4  206   3.414   5.584   7.645 -0.3364  0.0862 -0.2756
   18PIPC   GL1  207   3.633   5.740   7.297 -0.0253  0.2176 -0.0475
   18PIPC   GL2  208   3.796   5.939   7.398  0.3088 -0.0464  0.0456
   18PIPC   C1A  209   3.737   5.707   6.897 -0.2561  0.0103 -0.1251
   18PIPC   D2A  210   3.911   5.853   6.498  0.2293  0.4495 -0.1510
   18PIPC   D3A  211   4.058   5.427   6.272  0.1994  0.0593  0.0092
   18PIPC   C4A  212   4.360   5.124   6.286 -0.0369  0.0939 -0.3613
   18PIPC   C1B  213   3.930   6.179   7.048 -0.1270  0.2297  0.0873
   18PIPC   C2B  214   4.018   6.520   6.716  0.4263 -0.0989  0.1886
   18PIPC   C3B  215   3.907   6.694   6.326 -0.0199 -0.2477 -0.2470
   18PIPC   C4B  216   3.489   6.820   6.151  0.4174  0.1957  0.0658
   19PIPC   NC3  217   3.572   2.442   4.319  0.0624 -0.0696  0.0007
   19PIPC   PO4  218   3.421   2.810   4.264  0.2628 -0.1803  0.0829
   19PIPC   GL1  219   3.410   2.816   4.609  0.0205  0.1584 -0.1651
   19PIPC   GL2  220   3.117   3.002   4.589 -0.0212 -0.2185 -0.1647
   19PIPC   C1A  221   3.437   2.844   5.088 -0.3147  0.1580  0.3022
   19PIPC   D2A  222   3.280   2.769   5.579 -0.3596  0.2598  0.2951
   19PIPC   D3A  223   3.165   3.015   5.901  0.1719  0.1584  0.0382
   19PIPC   C4A  224   2.831   2.991   6.165  0.3787 -0.0647  0.2120
   19PIPC   C1B  225   2.993   3.053   4.954  0.1407  0.0187 -0.0525
   19PIPC   C2B  226   2.930   3.069   5.354 -0.2451 -0.2668 -0.0938
   19PIPC   C3B  227   2.723   3.302   5.739 -0.4365 -0.2755 -0.2483
   19PIPC   C4B  228   2.466   3.597   6.024 -0.0181  0.0219 -0.1118
   20PIPC   NC3  229   1.630   8.039   3.800 -0.0657 -0.1321 -0.1420
   20PIPC   PO4  230   1.613   7.570   3.742 -0.2814 -0.0937  0.1696
   20PIPC   GL1  231   1.314   7.592   4.085  0.1345 -0.2159 -0.1889
   20PIPC   GL2  232   1.226   7.804   4.141  0.4146  0.1021  0.2559
   20PIPC   C1A  233   1.051   7.210   4.276 -0.0912 -0.3319 -0.2050
   20PIPC   D2A  234   0.971   6.831   4.278 -0.0965 -0.0843 -0.0094
   20PIPC   D3A  235   0.628   6.692   4.472  0.0679 -0.1799 -0.1030
   20PIPC   C4A  236   0.611   6.726   4.898 -0.3687  0.3724  0.3647
   20PIPC   C1B  237   1.399   7.897   4.568 -0.3538 -0.1041  0.0794
   20PIPC   C2B  238   1.461   7.893   5.039  0.2567 -0.2614  0.0642
   20PIPC   C3B  239   1.459   7.675   5.454 -0.0278  0.2297  0.0740
   20PIPC   C4B  240   1.466   7.278   5.730 -0.0645  0.0562  0.1537
   21PIPC   NC3  241   4.556   1.146   3.752 -0.0501  0.2338 -0.1563
   21PIPC   PO4  242   4.557   1.380   4.199 -0.3778  0.0700  0.1509
   21PIPC   GL1  243   4.727   1.230   4.591 -0.2664  0.1725  0.0504
   21PIPC   GL2  244   4.457   1.097   4.653 -0.0203  0.2434 -0.1754
   21PIPC   C1A  245   4.843   1.127   5.049 -0.1413  0.1559 -0.0614
   21PIPC   D2A  246   5.113   0.948   5.336  0.3058  0.1536  0.1702
   21PIPC   D3A  247   5.456   1.009   5.477  0.0575  0.2316  0.2090
   21PIPC   C4A  248   5.835   1.005   5.184 -0.4522  0.3226 -0.5981
   21PIPC   C1B  249   4.338   1.312   5.047  0.1566 -0.0684 -0.1393
   21PIPC   C2B  250   4.112   1.685   5.266  0.0568  0.1278 -0.0054
   21PIPC   C3B  251   4.220   1.643   5.689  0.3346  0.0348  0.0147
   21PIPC   C4B  252   4.004   1.488   5.935 -0.3096 -0.2597 -0.0516
   22PIPC   NC3  253   1.554   2.057   3.456 -0.1692  0.1837 -0.0673
   22PIPC   PO4  254   1.286   2.394   3.565 -0.1347 -0.0820  0.1821
   22PIPC   GL1  255   1.328   2.306   3.938  0.1350 -0.4012 -0.1808
   22PIPC   GL2  256   1.684   2.541   4.136  0.3997 -0.0157  0.1522
   22PIPC   C1A  257   1.396   2.151   4.264  0.0306  0.1182  0.0045
   22PIPC   D2A  258   1.299   2.103   4.710 -0.1372 -0.0902 -0.1544
   22PIPC   D3A  259   1.164   2.087   5.256  0.1709 -0.0335  0.2584
   22PIPC   C4A  260   0.686   2.165   5.508 -0.0964 -0.0993  0.0719
   22PIPC   C1B  261   1.521   2.509   4.552  0.2440  0.0903  0.2382
   22PIPC   C2B  262   1.436   2.484   4.971 -0.1553  0.2485  0.1678
   22PIPC   C3B  263   1.197   2.587   5.308  0.3634 -0.0326  0.1065
   22PIPC   C4B  264   1.001   2.857   5.666  0.1982 -0.4696  0.2641
   23PIPC   NC3  265   3.356   4.344   3.979  0.1344 -0.2198  0.0051
   23PIPC   PO4  266   3.321   4.814   4.053 -0.1885  0.0642 -0.2855
   23PIPC   GL1  267   3.318   4.768   4.536 -0.2496  0.0770 -0.0189
   23PIPC   GL2  268   3.024   4.598   4.662 -0.1915  0.1204  0.0367
   23PIPC   C1A  269   3.361   4.914   4.988  0.1560  0.1903 -0.1501
   23PIPC   D2A  270   3.320   4.949   5.418  0.1970 -0.0437  0.0465
   23PIPC   D3A  271   3.162   5.257   5.322 -0.0773 -0.0399  0.1690
   23PIPC   C4A  272   2.768   5.447   5.623 -0.0018  0.0299  0.3001
   23PIPC   C1B  273   2.943   4.502   5.078  0.1473 -0.2443  0.1803
   23PIPC   C2B  274   2.919   4.619   5.440 -0.1263  0.2138 -0.2394
   23PIPC   C3B  275   3.096   4.715   5.775  0.0028 -0.0051 -0.0450
   23PIPC   C4B  276   3.099   5.123   5.829 -0.1568 -0.1107 -0.2249
   24PIPC   NC3  277   2.452   3.930   4.076 -0.1069 -0.2242  0.0081
   24PIPC   PO4  278   2.449   4.242   3.828 -0.2861 -0.0781 -0.1327
   24PIPC   GL1  279   2.384   4.313   4.322 -0.1154 -0.2874 -0.1952
   24PIPC   GL2  280   2.525   4.497   4.507  0.0589 -0.1184 -0.1202
   24PIPC   C1A  281   2.057   4.446   4.532  0.0000  0.0545 -0.3888
   24PIPC   D2A  282   1.698   4.522   4.657 -0.0501  0.0046 -0.1195
   24PIPC   D3A  283   1.590   5.003   4.489 -0.0053 -0.3047  0.0555
   24PIPC   C4A  284   1.447   5.329   4.792  0.2000  0.1162 -0.2773
   24PIPC   C1B  285   2.446   4.486   4.948 -0.0956 -0.1340  0.0928
   24PIPC   C2B  286   2.332   4.483   5.441 -0.1603 -0.3520 -0.1975
   24PIPC   C3B  287   2.498   4.686   5.717 -0.0789 -0.0249  0.1674
   24PIPC   C4B  288   2.657   4.991   5.922  0.2926  0.2403 -0.0693
   25PIPC   NC3  289   2.473   5.837   3.744  0.2191 -0.1715 -0.0435
   25PIPC   PO4  290   2.763   6.193   3.736  0.2572 -0.0752 -0.1235
   25PIPC   GL1  291   2.771   6.283   4.161 -0.0353 -0.2589 -0.1333
   25PIPC   GL2  292   2.621   6.006   4.221 -0.1514  0.3323  0.0874
   25PIPC   C1A  293   2.888   6.416   4.522  0.0461  0.0964  0.2035
   25PIPC   D2A  294   3.212   6.530   4.861 -0.1612 -0.0275 -0.0907
   25PIPC   D3A  295   3.632   6.191   4.778 -0.3153  0.0410  0.3043
   25PIPC   C4A  296   3.559   5.731   4.804 -0.3517 -0.0958  0.0072
   25PIPC   C1B  297   2.641   5.947   4.574  0.1353 -0.0542  0.0822
   25PIPC   C2B  298   2.714   6.203   4.940 -0.1509 -0.0290  0.0487
   25PIPC   C3B  299   2.805   6.346   5.334 -0.0366 -0.0187  0.2585
   25PIPC   C4B  300   2.705   6.293   5.792 -0.3843 -0.0548 -0.2226
   26PIPC   NC3  301   4.964   7.591   3.621  0.1433  0.2085  0.0068
   26PIPC   PO4  302   5.107   7.329   3.948  0.3181 -0.1191  0.0538
   26PIPC   GL1  303   5.128   7.031   4.285 -0.0859 -0.0565 -0.2095
   26PIPC   GL2  304   5.190   6.791   4.462  0.2056  0.4416 -0.2411
   26PIPC   C1A  305   4.917   7.106   4.748  0.1959 -0.0101 -0.1661
   26PIPC   D2A  306   4.844   7.418   5.035 -0.2654 -0.0468  0.1784
   26PIPC   D3A  307   5.235   7.449   5.169 -0.2251  0.1043 -0.0301
   26PIPC   C4A  308   5.309   7.103   5.243 -0.1121  0.1136 -0.0358
   26PIPC   C1B  309   5.493   6.760   4.817  0.0030 -0.4342  0.3805
   26PIPC   C2B  310   5.654   6.728   5.169 -0.1787  0.3830  0.0336
   26PIPC   C3B  311   5.759   6.768   5.572 -0.1336 -0.3955 -0.3477
   26PIPC   C4B  312   5.962   6.697   5.971  0.1616  0.1268 -0.1858
   27PIPC   NC3  313   0.621   7.097   3.181  0.0947 -0.1787 -0.3154
   27PIPC   PO4  314   0.751   6.720   3.311 -0.0990  0.0269 -0.1856
   27PIPC   GL1  315   0.541   6.601   3.667 -0.2639  0.2065 -0.1282
   27PIPC   GL2  316   0.682   6.395   3.747  0.1950 -0.0512 -0.3827
   27PIPC   C1A  317   0.441   6.892   3.969 -0.0641 -0.0223  0.0413
   27PIPC   D2A  318   0.494   7.137   4.277  0.0337 -0.0004 -0.0284
   27PIPC   D3A  319   0.677   7.212   4.669 -0.0212  0.1960 -0.0018
   27PIPC   C4A  320   0.534   7.317   5.201  0.1483  0.1321  0.0253
   27PIPC   C1B  321   0.687   6.285   4.278  0.0359  0.1797  0.1092
   27PIPC   C2B  322   0.757   6.179   4.777  0.0324 -0.0528  0.2205
   27PIPC   C3B  323   0.922   6.186   5.177 -0.0568 -0.3159 -0.0595
   27PIPC   C4B  324   0.960   6.155   5.527 -0.0739  0.0490 -0.0197
   28PIPC   NC3  325   6.465   1.878   3.559  0.1894 -0.2785  0.0907
   28PIPC   PO4  326   6.944   2.094   3.455  0.0195 -0.1724  0.1590
   28PIPC   GL1  327   6.887   1.847   3.813  0.0920  0.0764  0.4134
   28PIPC   GL2  328   6.667   1.863   4.092 -0.0095 -0.1795  0.1292
   28PIPC   C1A  329   6.997   1.498   4.011  0.1373  0.1286 -0.1222
   28PIPC   D2A  330   7.355   1.193   3.996  0.0348  0.0711  0.1385
   28PIPC   D3A  331   7.424   0.836   4.241 -0.1758  0.3079  0.0668
   28PIPC   C4A  332   7.313   0.469   4.217 -0.1117 -0.2715  0.3079
   28PIPC   C1B  333   6.849   1.801   4.446  0.0694 -0.1380  0.0951
   28PIPC   C2B  334   7.039   1.641   4.715 -0.1712  0.3250  0.2069
   28PIPC   C3B  335   7.232   1.343   4.943  0.1616 -0.1031 -0.1092
   28PIPC   C4B  336   7.353   1.012   5.177 -0.2511  0.4127 -0.2360
   29PIPC   NC3  337   2.859   0.095   4.033  0.1704  0.1397  0.1112
   29PIPC   PO4  338   2.823   0.597   4.152 -0.1415 -0.1889  0.2309
   29PIPC   GL1  339   2.741   0.318   4.588 -0.0681  0.0561  0.0303
   29PIPC   GL2  340   2.760  -0.048   4.466  0.1524  0.1897  0.0182
   29PIPC   C1A  341   2.897   0.150   4.917 -0.0991 -0.1286 -0.3499
   29PIPC   D2A  342   3.292   0.268   5.138  0.2206 -0.0220  0.1016
   29PIPC   D3A  343   3.430   0.208   5.521  0.1086 -0.2031 -0.4096
   29PIPC   C4A  344   3.192   0.503   5.705 -0.0293  0.1245  0.1835
   29PIPC   C1B  345   2.407   0.092   4.877 -0.2330 -0.1982 -0.0243
   29PIPC   C2B  346   2.485   0.151   5.255 -0.0420 -0.0751  0.0188
   29PIPC   C3B  347   2.740   0.411   5.434  0.1277 -0.0194 -0.1216
   29PIPC   C4B  348   2.701   0.687   5.868  0.2270 -0.2157 -0.0381
   30PIPC   NC3  349   3.212   6.065   4.016 -0.1702  0.0139 -0.2094
   30PIPC   PO4  350   3.570   5.800   3.862  0.2228 -0.4213 -0.1771
   30PIPC   GL1  351   3.513   5.604   4.315 -0.0775 -0.1785 -0.1496
   30PIPC   GL2  352   3.193   5.676   4.327  0.1815  0.1009 -0.0051
   30PIPC   C1A  353   3.342   5.310   4.595  0.0346 -0.1483  0.0005
   30PIPC   D2A  354   3.025   5.421   4.836  0.4031 -0.0102  0.2913
   30PIPC   D3A  355   2.789   5.649   5.075 -0.2651  0.0817 -0.3359
   30PIPC   C4A  356   2.407   5.650   5.247 -0.2828 -0.3640  0.2973
   30PIPC   C1B  357   3.107   5.892   4.683 -0.2198 -0.1306 -0.4632
   30PIPC   C2B  358   3.200   5.983   5.074 -0.0119  0.2379 -0.3155
   30PIPC   C3B  359   3.174   6.048   5.510 -0.4017 -0.0613 -0.4075
   30PIPC   C4B  360   3.253   6.062   5.936  0.1371  0.0443  0.2188
   31PIPC   NC3  361   7.278  -0.429   3.407  0.3226 -0.2815  0.2477
   31PIPC   PO4  362   7.300   0.023   3.459 -0.1208  0.1067  0.2168
   31PIPC   GL1  363   7.102   0.300   3.810 -0.1563 -0.2846 -0.3117
   31PIPC   GL2  364   6.906   0.296   3.948  0.0109  0.2479 -0.0654
   31PIPC   C1A  365   7.172   0.051   4.304  0.0121  0.1311  0.0250
   31PIPC   D2A  366   6.972  -0.181   4.600  0.2890 -0.3116  0.3919
   31PIPC   D3A  367   7.090  -0.112   5.075 -0.1175 -0.0726  0.0759
   31PIPC   C4A  368   6.661  -0.311   5.279 -0.1409  0.0091 -0.1238
   31PIPC   C1B  369   6.809   0.445   4.267 -0.3106  0.1129 -0.1326
   31PIPC   C2B  370   7.117   0.369   4.623 -0.0225 -0.1888  0.2063
   31PIPC   C3B  371   7.241   0.359   5.024  0.1862 -0.3439  0.1228
   31PIPC   C4B  372   7.365   0.509   5.402  0.2360 -0.0217  0.0046
   32PIPC   NC3  373   3.449   5.309   3.920 -0.2327 -0.1089  0.0859
   32PIPC   PO4  374   3.865   4.922   3.963  0.3513 -0.1641 -0.0264
   32PIPC   GL1  375   3.729   4.994   4.321 -0.0746 -0.2098 -0.0294
   32PIPC   GL2  376   3.811   4.932   4.620 -0.0049  0.4089  0.0284
   32PIPC   C1A  377   3.908   5.411   4.635  0.0554 -0.1275 -0.1105
   32PIPC   D2A  378   3.629   5.308   5.077 -0.0699  0.3153  0.2945
   32PIPC   D3A  379   3.477   5.661   5.345 -0.1946  0.0995  0.0659
   32PIPC   C4A  380   3.312   5.522   5.779  0.3676 -0.0077 -0.3392
   32PIPC   C1B  381   3.835   4.859   5.023 -0.1291  0.1477  0.0632
   32PIPC   C2B  382   3.963   5.111   5.417 -0.2439  0.2525  0.2518
   32PIPC   C3B  383   4.282   5.146   5.765 -0.0983 -0.1021  0.2397
   32PIPC   C4B  384   4.567   5.518   6.046  0.1297  0.0416 -0.2993
   33PIPC   NC3  385   0.685   5.366   3.696  0.1757 -0.0644  0.3099
   33PIPC   PO4  386   0.404   5.033   3.590  0.1508 -0.3412 -0.0181
   33PIPC   GL1  387   0.300   4.787   3.862 -0.1520  0.0440  0.0194
   33PIPC   GL2  388   0.085   4.490   3.688  0.0696  0.3451  0.2293
   33PIPC   C1A  389   0.292   4.509   4.233  0.5150 -0.0294  0.1847
   33PIPC   D2A  390   0.383   4.153   4.499 -0.0753 -0.2434  0.0195
   33PIPC   D3A  391   0.539   4.195   4.917 -0.0116  0.0153 -0.1888
   33PIPC   C4A  392   0.482   4.422   5.320 -0.1440 -0.3319  0.2377
   33PIPC   C1B  393  -0.227   4.613   4.024  0.1783 -0.0496  0.0959
   33PIPC   C2B  394  -0.297   4.676   4.358  0.2591  0.2183 -0.3609
   33PIPC   C3B  395  -0.271   4.864   4.769  0.0224 -0.2267 -0.1404
   33PIPC   C4B  396  -0.316   4.857   5.230  0.1056  0.2683  0.0713
   34PIPC   NC3  397   4.272   6.237   4.192 -0.0580 -0.1013 -0.0830
   34PIPC   PO4  398   3.985   6.508   4.348  0.0040  0.1294 -0.0761
   34PIPC   GL1  399   4.063   6.673   4.703 -0.1582 -0.0437 -0.1150
   34PIPC   GL2  400   4.366   6.717   4.780  0.0421 -0.3829 -0.0387
   34PIPC   C1A  401   3.816   6.697   5.087 -0.0957  0.2291  0.1111
   34PIPC   D2A  402   3.419   6.895   5.143  0.1693  0.0777 -0.1024
   34PIPC   D3A  403   3.358   6.451   5.365 -0.0469 -0.0397 -0.2808
   34PIPC   C4A  404   3.730   6.255   5.317  0.0497 -0.2756  0.0221
   34PIPC   C1B  405   4.401   6.418   5.085  0.0038 -0.1503  0.0119
   34PIPC   C2B  406   4.236   6.328   5.340  0.1689 -0.1203  0.2064
   34PIPC   C3B  407   4.100   6.184   5.715 -0.1062  0.1996 -0.0543
   34PIPC   C4B  408   4.156   5.905   6.019 -0.0361  0.0032  0.1393
   35PIPC   NC3  409   5.677   2.628   3.884 -0.1309  0.0159 -0.3977
   35PIPC   PO4  410   5.865   2.349   4.223  0.1849 -0.0657 -0.2963
   35PIPC   GL1  411   5.672   2.347   4.580  0.1241 -0.5042 -0.0314
   35PIPC   GL2  412   5.489   1.930   4.736  0.0801  0.0300  0.2383
   35PIPC   C1A  413   5.772   2.268   4.976 -0.1633  0.0852 -0.1220
   35PIPC   D2A  414   5.819   1.964   5.248  0.0472  0.2725 -0.1214
   35PIPC   D3A  415   6.046   2.207   5.448 -0.0354 -0.2696 -0.2382
   35PIPC   C4A  416   6.274   2.479   5.188  0.2949 -0.0067  0.0040
   35PIPC   C1B  417   5.328   1.926   5.133 -0.1017  0.0330 -0.0095
   35PIPC   C2B  418   5.487   2.048   5.586  0.2046  0.1341  0.1789
   35PIPC   C3B  419   5.795   2.054   5.902  0.2045  0.3078  0.1721
   35PIPC   C4B  420   5.927   1.863   6.194 -0.1758  0.4472 -0.2067
   36PIPC   NC3  421   6.629   3.743   3.570  0.0737 -0.0552  0.0859
   36PIPC   PO4  422   6.839   3.385   3.516 -0.0525  0.0439 -0.1409
   36PIPC   GL1  423   6.758   3.456   3.990  0.0015  0.0945 -0.2450
   36PIPC   GL2  424   6.487   3.256   4.002 -0.1922  0.1216  0.1247
   36PIPC   C1A  425   7.056   3.684   4.264  0.2027 -0.3079  0.2995
   36PIPC   D2A  426   7.377   3.941   4.505  0.0463 -0.1825 -0.4148
   36PIPC   D3A  427   7.046   3.666   4.737 -0.1210 -0.0196  0.0216
   36PIPC   C4A  428   7.234   3.640   5.086 -0.0231 -0.2813 -0.3214
   36PIPC   C1B  429   6.643   3.315   4.469 -0.1816  0.0178  0.2132
   36PIPC   C2B  430   6.595   3.436   4.904 -0.0793 -0.0444  0.1072
   36PIPC   C3B  431   6.672   3.627   5.243  0.2250  0.0598 -0.0412
   36PIPC   C4B  432   6.958   3.971   5.287 -0.1453 -0.0479  0.1575
   37PAPC   NC3  433   5.715   1.089   8.834 -0.4926 -0.1504 -0.3814
   37PAPC   PO4  434   5.769   0.704   8.599 -0.0049  0.0141  0.1780
   37PAPC   GL1  435   5.435   0.647   8.259 -0.1723 -0.2837 -0.1447
   37PAPC   GL2  436   5.292   0.901   8.139  0.0839  0.3755  0.3469
   37PAPC   D1A  437   5.356   0.391   7.867 -0.3400 -0.2909 -0.0482
   37PAPC   D2A  438   5.557   0.385   7.443 -0.3082  0.2028  0.0867
   37PAPC   D3A  439   5.701  -0.023   7.445  0.1391 -0.0103  0.0992
   37PAPC   D4A  440   6.134  -0.007   7.252 -0.0485 -0.1635  0.2375
   37PAPC   C5A  441   6.355   0.020   6.874  0.1357  0.1088 -0.4006
   37PAPC   C1B  442   4.987   0.980   7.770 -0.2684  0.0326 -0.0313
   37PAPC   C2B  443   4.853   1.063   7.375  0.5072  0.0553  0.2489
   37PAPC   C3B  444   4.719   1.189   7.079  0.0615  0.1393 -0.1931
   37PAPC   C4B  445   4.616   1.410   6.596 -0.0273 -0.0211  0.1422
   38PAPC   NC3  446   2.341   2.752   8.834 -0.1928 -0.2918 -0.0340
   38PAPC   PO4  447   2.172   2.505   8.476 -0.3196  0.1667 -0.1904
   38PAPC   GL1  448   2.634   2.349   8.510  0.3849 -0.1662  0.1538
   38PAPC   GL2  449   2.644   2.168   8.294  0.1006 -0.0904  0.1480
   38PAPC   D1A  450   3.111   2.355   8.428  0.4374  0.0816  0.0128
   38PAPC   D2A  451   3.146   2.216   8.756 -0.2337 -0.1480  0.1778
   38PAPC   D3A  452   3.069   1.863   8.442  0.0675  0.3459  0.1035
   38PAPC   D4A  453   3.267   1.445   8.411  0.2406 -0.0341 -0.0779
   38PAPC   C5A  454   3.715   1.466   8.466 -0.1552 -0.2868 -0.0202
   38PAPC   C1B  455   3.021   2.043   7.977 -0.2360 -0.1014  0.0529
   38PAPC   C2B  456   3.233   2.358   7.689 -0.0790  0.1037  0.0045
   38PAPC   C3B  457   3.525   2.521   7.352 -0.1583 -0.0792  0.0668
   38PAPC   C4B  458   3.522   2.753   6.956  0.1477  0.0867  0.2328
   39PAPC   NC3  459   3.607   0.455   9.396  0.1766  0.1198 -0.0201
   39PAPC   PO4  460   4.040   0.763   9.463 -0.1492  0.1821  0.1090
   39PAPC   GL1  461   3.731   1.027   9.389 -0.0399 -0.2248  0.0757
   39PAPC   GL2  462   3.571   0.906   9.707 -0.0768 -0.1178  0.1515
   39PAPC   D1A  463   3.359   1.346   9.409  0.0161 -0.2397 -0.3666
   39PAPC   D2A  464   3.637   1.548   9.383 -0.1194 -0.0834  0.0180
   39PAPC   D3A  465   4.123   1.335   9.541  0.2362 -0.2147  0.4442
   39PAPC   D4A  466   4.293   1.744   9.657  0.1428 -0.2355  0.0170
   39PAPC   C5A  467   4.232   2.219   9.435 -0.0156  0.0384  0.2196
   39PAPC   C1B  468   3.663   1.327   9.847  0.3379 -0.0110  0.2022
   39PAPC   C2B  469   3.793   1.802   9.749 -0.1201 -0.1607 -0.3229
   39PAPC   C3B  470   3.754   2.038   9.418 -0.1126 -0.0792 -0.1650
   39PAPC   C4B  471   4.005   2.376   9.064  0.1238  0.3793  0.3243
   40PAPC   NC3  472   3.778   3.166   8.616 -0.1017 -0.1329  0.0778
   40PAPC   PO4  473   3.682   3.411   9.043  0.0515 -0.1374  0.1427
   40PAPC   GL1  474   3.583   3.058   9.092  0.0937 -0.3317 -0.3709
   40PAPC   GL2  475   3.761   2.980   9.280  0.4348 -0.0612 -0.0514
   40PAPC   D1A  476   3.257   2.745   9.178 -0.0169 -0.1017  0.0168
   40PAPC   D2A  477   2.986   2.652   9.521  0.0954 -0.0265  0.0045
   40PAPC   D3A  478   2.796   2.292   9.686  0.0819  0.0771 -0.1442
   40PAPC   D4A  479   2.977   1.982   9.986  0.0386  0.0185 -0.3097
   40PAPC   C5A  480   2.833   1.700  10.202  0.0188 -0.1279 -0.1680
   40PAPC   C1B  481   3.440   2.870   9.620 -0.1302  0.2763  0.0035
   40PAPC   C2B  482   3.503   2.728   9.977 -0.0060  0.0588 -0.1955
   40PAPC   C3B  483   3.571   2.530  10.349 -0.0578  0.1436 -0.1014
   40PAPC   C4B  484   3.479   2.281  10.721 -0.0683  0.2575 -0.2122
   41PAPC   NC3  485   2.103   6.802   7.504 -0.1061 -0.3526  0.0490
   41PAPC   PO4  486   2.298   7.139   7.485  0.3124 -0.2577  0.0961
   41PAPC   GL1  487   2.211   7.533   7.418 -0.0848 -0.1527  0.1737
   41PAPC   GL2  488   1.931   7.717   7.480  0.1716 -0.0123  0.0935
   41PAPC   D1A  489   2.329   7.484   6.974  0.1086 -0.2089 -0.1946
   41PAPC   D2A  490   2.265   7.135   6.723 -0.1658  0.0467  0.0387
   41PAPC   D3A  491   2.106   6.783   6.991  0.3051 -0.0554  0.0310
   41PAPC   D4A  492   2.534   6.740   7.174  0.3663 -0.1868 -0.0016
   41PAPC   C5A  493   2.806   6.382   7.134  0.1006  0.0101  0.2897
   41PAPC   C1B  494   2.082   7.897   7.077  0.1384  0.3005 -0.1170
   41PAPC   C2B  495   2.230   7.959   6.733 -0.0311  0.0633 -0.2015
   41PAPC   C3B  496   2.108   7.846   6.324  0.0765 -0.1207 -0.0064
   41PAPC   C4B  497   2.348   7.545   6.005 -0.3291 -0.4330  0.1303
   42PAPC   NC3  498   3.678   6.445  11.046  0.2213 -0.3013 -0.1835
   42PAPC   PO4  499   4.025   6.510  11.275 -0.2835 -0.3849 -0.0752
   42PAPC   GL1  500   3.969   6.540  11.679 -0.0657  0.1441  0.5546
   42PAPC   GL2  501   4.147   6.341  11.856  0.0485  0.0431  0.2234
   42PAPC   D1A  502   3.703   6.478  12.048  0.2457 -0.2736  0.2781
   42PAPC   D2A  503   4.063   6.561  12.329  0.0286  0.0923  0.0548
   42PAPC   D3A  504   3.977   6.500  12.706 -0.1965  0.0119 -0.0709
   42PAPC   D4A  505   4.327   6.979  12.818  0.1703  0.2359  0.1933
   42PAPC   C5A  506   4.713   6.864  12.913  0.2123 -0.3580  0.1503
   42PAPC   C1B  507   4.478   6.150  12.086  0.0260 -0.0015 -0.3064
   42PAPC   C2B  508   4.678   6.162  12.462  0.3320  0.1605  0.0725
   42PAPC   C3B  509   4.898   6.075  12.910 -0.3531  0.1340 -0.0046
   42PAPC   C4B  510   5.078   5.993  13.230 -0.0570  0.0405  0.3515
   43PAPC   NC3  511   4.877   6.093   7.932 -0.0609 -0.2898 -0.2583
   43PAPC   PO4  512   5.060   5.638   8.051  0.0495  0.1055  0.0001
   43PAPC   GL1  513   5.080   5.752   7.632 -0.3924 -0.0655  0.0742
   43PAPC   GL2  514   5.289   5.900   7.373  0.2739  0.2343 -0.2532
   43PAPC   D1A  515   4.743   5.981   7.342  0.0076  0.3030  0.1639
   43PAPC   D2A  516   4.784   5.600   7.243  0.0968  0.0004  0.4378
   43PAPC   D3A  517   4.839   5.137   7.369  0.2729 -0.2738  0.0614
   43PAPC   D4A  518   5.229   4.980   7.248 -0.1280  0.1640 -0.4825
   43PAPC   C5A  519   5.370   4.581   7.073  0.3883 -0.2572 -0.4203
   43PAPC   C1B  520   5.024   5.832   6.884 -0.2324 -0.4051  0.1598
   43PAPC   C2B  521   5.078   6.238   6.647  0.0868  0.0586  0.0059
   43PAPC   C3B  522   4.945   6.250   6.206 -0.0643 -0.0549 -0.2470
   43PAPC   C4B  523   4.873   5.901   5.851  0.1963 -0.0687  0.4716
   44PAPC   NC3  524   4.844   3.218   3.984 -0.2828  0.1131  0.4229
   44PAPC   PO4  525   5.119   3.482   3.735  0.1748 -0.0880  0.1066
   44PAPC   GL1  526   5.339   3.222   4.166  0.1233  0.0784  0.2971
   44PAPC   GL2  527   5.307   3.271   4.422 -0.1274 -0.0946  0.2147
   44PAPC   D1A  528   5.383   2.765   4.510 -0.2255 -0.3089 -0.2314
   44PAPC   D2A  529   5.146   2.936   4.857  0.3128  0.0078 -0.0582
   44PAPC   D3A  530   5.127   3.335   4.974 -0.1282  0.0858  0.2969
   44PAPC   D4A  531   4.755   3.322   4.863  0.0487 -0.3474  0.0668
   44PAPC   C5A  532   4.593   3.672   4.643  0.2871 -0.1142  0.1560
   44PAPC   C1B  533   5.078   3.631   4.571 -0.1638  0.0227  0.2471
   44PAPC   C2B  534   4.969   3.821   4.949 -0.0057  0.1018  0.1954
   44PAPC   C3B  535   5.050   3.727   5.318  0.0065  0.1232  0.4083
   44PAPC   C4B  536   5.136   3.752   5.637 -0.2529 -0.0464  0.0068
   45PAPC   NC3  537   4.101   0.163   4.583 -0.1054  0.0532 -0.0315
   45PAPC   PO4  538   3.673   0.375   4.628  0.1621 -0.4252  0.2316
   45PAPC   GL1  539   3.899   0.171   5.028  0.1429  0.0535  0.2783
   45PAPC   GL2  540   4.262   0.309   5.019  0.1069 -0.1291 -0.0018
   45PAPC   D1A  541   4.029   0.258   5.441  0.1836 -0.0150 -0.1628
   45PAPC   D2A  542   3.995   0.437   5.761 -0.1376 -0.0992  0.3551
   45PAPC   D3A  543   4.465   0.330   5.841  0.1198  0.2932  0.0164
   45PAPC   D4A  544   4.602   0.799   5.796  0.3470 -0.1770  0.1760
   45PAPC   C5A  545   4.470   1.186   6.045  0.1476  0.3917  0.1193
   45PAPC   C1B  546   4.619   0.364   5.308  0.1675  0.0687  0.0590
   45PAPC   C2B  547   4.962   0.436   5.584 -0.1194  0.0461 -0.1344
   45PAPC   C3B  548   5.181   0.659   5.722  0.0686  0.0723  0.0548
   45PAPC   C4B  549   5.191   0.848   6.131  0.2144 -0.2701 -0.0520
   46PAPC   NC3  550   6.511   2.373   4.194  0.2088 -0.2087  0.0215
   46PAPC   PO4  551   6.236   2.113   3.944 -0.1732 -0.1557 -0.1601
   46PAPC   GL1  552   6.122   1.825   4.183 -0.2110 -0.1067  0.1279
   46PAPC   GL2  553   6.157   1.978   4.441 -0.1372 -0.0850  0.1336
   46PAPC   D1A  554   5.926   1.371   4.306 -0.3098  0.1492  0.0811
   46PAPC   D2A  555   5.891   1.254   4.714  0.1606 -0.4033 -0.1812
   46PAPC   D3A  556   5.873   0.756   4.665 -0.0620  0.3210  0.2578
   46PAPC   D4A  557   6.098   0.529   4.948  0.0241 -0.0099  0.0773
   46PAPC   C5A  558   6.251   0.750   5.279  0.0749  0.1146 -0.1356
   46PAPC   C1B  559   6.006   1.857   4.813  0.0109  0.3779 -0.1233
   46PAPC   C2B  560   6.049   1.538   5.122  0.3498  0.0483 -0.0655
   46PAPC   C3B  561   6.269   1.311   5.395  0.1195  0.3103 -0.1847
   46PAPC   C4B  562   6.616   0.999   5.637  0.0844  0.0825  0.0125
   47PAPC   NC3  563   0.251   4.112   3.341  0.2179 -0.2719  0.0943
   47PAPC   PO4  564   0.597   3.991   3.593  0.1375 -0.4243  0.3374
   47PAPC   GL1  565   0.866   4.129   3.952  0.0251  0.0119 -0.1343
   47PAPC   GL2  566   0.781   4.384   4.074  0.4219  0.0865  0.1850
   47PAPC   D1A  567   0.893   3.972   4.382 -0.3677  0.0851  0.2399
   47PAPC   D2A  568   0.920   3.633   4.346 -0.2010 -0.0578  0.0073
   47PAPC   D3A  569   0.454   3.703   4.332 -0.4956 -0.1959  0.2245
   47PAPC   D4A  570   0.355   3.981   4.017  0.2972 -0.1921  0.3150
   47PAPC   C5A  571  -0.097   4.076   3.980  0.2047  0.0840 -0.2105
   47PAPC   C1B  572   0.736   4.515   4.549 -0.2482  0.0025 -0.1009
   47PAPC   C2B  573   0.822   4.682   4.940 -0.1912 -0.1371 -0.3713
   47PAPC   C3B  574   0.717   4.822   5.345  0.2113 -0.0419 -0.1059
   47PAPC   C4B  575   0.467   4.815   5.761 -0.0330 -0.1188 -0.1601
   48PAPC   NC3  576   2.709   1.230   4.254 -0.3002 -0.0049 -0.0863
   48PAPC   PO4  577   2.319   1.199   3.949 -0.0048 -0.1069 -0.2939
   48PAPC   GL1  578   2.062   1.529   4.138  0.0062  0.2298  0.0425
   48PAPC   GL2  579   2.157   1.659   4.482 -0.0253 -0.1841  0.1535
   48PAPC   D1A  580   1.735   1.727   4.189  0.4153  0.2182  0.2313
   48PAPC   D2A  581   1.334   1.557   4.280  0.1620 -0.0711  0.2059
   48PAPC   D3A  582   1.443   1.655   4.698 -0.0142  0.1113  0.2675
   48PAPC   D4A  583   1.234   1.584   5.040 -0.1596 -0.0485 -0.1750
   48PAPC   C5A  584   1.357   1.473   5.342 -0.0671  0.0789  0.1742
   48PAPC   C1B  585   2.318   1.720   4.878 -0.1417 -0.1086 -0.3405
   48PAPC   C2B  586   2.211   1.536   5.260 -0.2661 -0.3122 -0.3285
   48PAPC   C3B  587   1.897   1.605   5.655 -0.0428 -0.0556  0.1198
   48PAPC   C4B  588   1.986   1.701   6.016  0.2748 -0.2094 -0.0712
   49PAPC   NC3  589   2.450   4.767   3.729 -0.0559  0.1280 -0.0054
   49PAPC   PO4  590   2.111   5.024   3.608  0.4215  0.1712 -0.1419
   49PAPC   GL1  591   2.151   5.095   4.041  0.0085 -0.0616  0.0155
   49PAPC   GL2  592   2.011   4.908   4.313  0.0613  0.0938 -0.1431
   49PAPC   D1A  593   1.986   5.357   4.364 -0.0556 -0.2892 -0.1738
   49PAPC   D2A  594   2.206   5.700   4.292 -0.1953  0.0521  0.1061
   49PAPC   D3A  595   2.620   5.476   4.450 -0.1102  0.1817  0.0965
   49PAPC   D4A  596   2.323   5.515   4.777  0.2396  0.1003 -0.1842
   49PAPC   C5A  597   2.039   5.205   5.008 -0.1296 -0.2209 -0.1378
   49PAPC   C1B  598   2.276   4.853   4.696 -0.2820  0.1926  0.0631
   49PAPC   C2B  599   1.998   4.716   5.033  0.0174  0.1817 -0.1965
   49PAPC   C3B  600   1.613   4.556   5.145  0.3855 -0.2146 -0.3014
   49PAPC   C4B  601   1.271   4.718   5.367  0.0211  0.2519 -0.2866
   50PAPC   NC3  602   5.371   6.912   3.821 -0.1174 -0.1963 -0.2091
   50PAPC   PO4  603   5.760   6.942   3.796  0.0187 -0.3938 -0.3090
   50PAPC   GL1  604   6.035   6.941   4.002 -0.3449  0.2121 -0.0999
   50PAPC   GL2  605   6.232   6.697   3.950 -0.0483  0.2626  0.2591
   50PAPC   D1A  606   6.525   6.932   4.252 -0.1679  0.0833  0.0793
   50PAPC   D2A  607   6.886   6.748   4.351 -0.1433  0.1927 -0.0649
   50PAPC   D3A  608   7.029   6.459   4.595 -0.0085 -0.0425 -0.0134
   50PAPC   D4A  609   7.290   6.470   4.979  0.2829 -0.0514  0.0022
   50PAPC   C5A  610   7.106   6.725   5.240  0.1375 -0.0647 -0.3990
   50PAPC   C1B  611   6.014   6.524   4.360  0.1092  0.0709 -0.2368
   50PAPC   C2B  612   5.893   6.477   4.822 -0.0269 -0.0478 -0.2043
   50PAPC   C3B  613   6.074   6.387   5.314 -0.1602 -0.2944 -0.0040
   50PAPC   C4B  614   6.243   6.259   5.713  0.2629  0.0855 -0.1096
   51POPC   NC3  615   2.052   5.271   7.751 -0.4010  0.3009 -0.2526
   51POPC   PO4  616   1.790   4.835   7.753  0.0718  0.2166  0.2662
   51POPC   GL1  617   1.752   4.484   7.343 -0.3697 -0.0518 -0.0886
   51POPC   GL2  618   1.916   4.262   7.404  0.1266 -0.2013  0.1496
   51POPC   C1A  619   1.845   4.412   6.909 -0.4672 -0.0986  0.2989
   51POPC   D2A  620   2.053   4.328   6.609  0.2821  0.1313 -0.1764
   51POPC   C3A  621   1.947   4.381   6.145  0.1764 -0.1214 -0.1291
   51POPC   C4A  622   1.874   4.565   5.719 -0.2727  0.1373 -0.0941
   51POPC   C1B  623   2.103   4.054   7.180  0.0877 -0.0960  0.1957
   51POPC   C2B  624   2.266   3.848   6.793  0.2184  0.2092  0.0769
   51POPC   C3B  625   2.428   3.477   6.563  0.3827 -0.1202  0.3475
   51POPC   C4B  626   2.830   3.410   6.471 -0.0853 -0.0486  0.3030
   52POPC   NC3  627   6.771   4.499   7.704 -0.1362 -0.1131 -0.2769
   52POPC   PO4  628   6.735   4.049   7.730 -0.1580  0.4389  0.1784
   52POPC   GL1  629   6.730   3.932   7.314 -0.1337 -0.2590 -0.3932
   52POPC   GL2  630   6.877   3.693   7.217  0.0113 -0.0330  0.1161
   52POPC   C1A  631   6.834   4.120   6.902  0.2212  0.1815 -0.0724
   52POPC   D2A  632   6.871   4.008   6.487 -0.1970  0.3718  0.1677
   52POPC   C3A  633   6.705   4.282   6.140  0.0038  0.0070  0.0872
   52POPC   C4A  634   6.652   4.318   5.656  0.0956 -0.0362 -0.2128
   52POPC   C1B  635   6.804   3.593   6.752  0.1042 -0.1000  0.0565
   52POPC   C2B  636   6.736   3.531   6.292 -0.0917  0.1354 -0.2206
   52POPC   C3B  637   6.812   3.321   6.008  0.0035  0.0796 -0.0216
   52POPC   C4B  638   7.029   3.508   5.547  0.0909  0.0368  0.1503
   53POPC   NC3  639   2.286   5.866   7.881 -0.3344 -0.2412  0.0450
   53POPC   PO4  640   2.671   5.935   7.683 -0.1586  0.1280 -0.2775
   53POPC   GL1  641   2.806   5.910   7.301 -0.0467 -0.0661  0.0587
   53POPC   GL2  642   3.070   5.758   7.316 -0.2239  0.1576  0.0559
   53POPC   C1A  643   2.899   5.950   6.798 -0.2169 -0.0977  0.0846
   53POPC   D2A  644   3.039   6.079   6.405 -0.3719  0.0733 -0.3422
   53POPC   C3A  645   2.988   6.414   6.263  0.0196 -0.1591 -0.0344
   53POPC   C4A  646   2.720   6.651   6.156 -0.1039  0.4247  0.0231
   53POPC   C1B  647   3.246   5.681   6.958 -0.2147 -0.1645  0.0765
   53POPC   C2B  648   3.290   5.725   6.568  0.0555  0.2773  0.0992
   53POPC   C3B  649   3.502   5.701   6.214  0.3210 -0.0694  0.1203
   53POPC   C4B  650   3.702   5.854   5.811  0.0235 -0.1599  0.2618
   54POPC   NC3  651   4.402  -0.083   8.492 -0.1659 -0.1211  0.0829
   54POPC   PO4  652   4.171   0.235   8.651  0.0358  0.0259  0.3183
   54POPC   GL1  653   4.214   0.592   8.368  0.1722  0.0381 -0.0381
   54POPC   GL2  654   4.432   0.839   8.348  0.0197  0.1080  0.1993
   54POPC   C1A  655   4.042   0.776   8.054  0.1480 -0.1504 -0.0090
   54POPC   D2A  656   3.904   0.975   7.596  0.0648  0.1198  0.1109
   54POPC   C3A  657   4.179   0.899   7.222  0.1355  0.0518  0.0056
   54POPC   C4A  658   4.314   0.975   6.679  0.1925  0.0848 -0.0256
   54POPC   C1B  659   4.602   1.178   8.039  0.1988  0.1696 -0.0151
   54POPC   C2B  660   4.463   1.559   7.916 -0.0870 -0.0422 -0.1395
   54POPC   C3B  661   4.231   1.742   7.632  0.1222 -0.0043  0.0398
   54POPC   C4B  662   4.097   2.081   7.538 -0.2579  0.3349  0.1640
   55POPC   NC3  663   2.233   0.747   8.197 -0.0835 -0.1585 -0.5204
   55POPC   PO4  664   2.465   0.919   7.904  0.2173 -0.3811 -0.0918
   55POPC   GL1  665   2.530   0.899   7.512 -0.2011 -0.1923  0.3732
   55POPC   GL2  666   2.210   0.738   7.447  0.1186  0.0218  0.2208
   55POPC   C1A  667   2.805   0.936   7.189 -0.0480  0.0596  0.0374
   55POPC   D2A  668   2.873   0.992   6.751  0.2524 -0.2905  0.1956
   55POPC   C3A  669   2.515   0.976   6.631  0.0628 -0.2088  0.2302
   55POPC   C4A  670   2.586   1.073   6.204  0.0786 -0.1113 -0.2885
   55POPC   C1B  671   2.323   0.929   7.051  0.0632  0.0097 -0.4483
   55POPC   C2B  672   2.379   1.318   7.004 -0.0649  0.1103 -0.0247
   55POPC   C3B  673   2.323   1.684   6.918  0.0082 -0.0458 -0.0669
   55POPC   C4B  674   2.416   2.041   7.093  0.1514  0.0256  0.0377
   56POPC   NC3  675   6.810   6.147   7.466 -0.0476 -0.1693  0.0686
   56POPC   PO4  676   6.403   5.862   7.413 -0.0517  0.2311 -0.1384
   56POPC   GL1  677   6.336   5.755   6.992  0.1541 -0.1889 -0.0045
   56POPC   GL2  678   6.661   5.735   6.980 -0.1435 -0.1200 -0.1236
   56POPC   C1A  679   6.210   5.714   6.529  0.1993 -0.2489  0.1132
   56POPC   D2A  680   6.367   5.973   6.244 -0.2637  0.2536 -0.1516
   56POPC   C3A  681   6.605   5.973   5.977  0.2109 -0.1017  0.1020
   56POPC   C4A  682   6.819   5.752   5.550  0.0492 -0.1951 -0.0058
   56POPC   C1B  683   6.689   5.652   6.607  0.1647  0.1020  0.0621
   56POPC   C2B  684   6.871   5.650   6.332  0.2547  0.1849  0.2152
   56POPC   C3B  685   6.840   5.399   5.926 -0.0603 -0.2987 -0.0931
   56POPC   C4B  686   6.852   5.244   5.470  0.1416 -0.2975 -0.1875
   57POPC   NC3  687   3.996   3.675   4.195 -0.1384 -0.0670  0.0198
   57POPC   PO4  688   3.745   3.968   4.253  0.2323  0.1267  0.1811
   57POPC   GL1  689   3.651   4.421   4.387 -0.0612  0.3208  0.2381
   57POPC   GL2  690   3.926   4.512   4.305 -0.0480  0.0230 -0.1440
   57POPC   C1A  691   3.541   4.478   4.908 -0.1961  0.1141 -0.0053
   57POPC   D2A  692   3.777   4.406   5.321  0.0710 -0.0428 -0.3495
   57POPC   C3A  693   3.576   4.563   5.680  0.0361 -0.0063 -0.3662
   57POPC   C4A  694   3.605   4.910   5.811  0.1504 -0.0432  0.0499
   57POPC   C1B  695   4.136   4.586   4.635 -0.2797 -0.1450  0.0006
   57POPC   C2B  696   4.373   4.682   5.003  0.2138  0.0114  0.4487
   57POPC   C3B  697   4.344   4.788   5.402  0.2755  0.1684 -0.4458
   57POPC   C4B  698   4.029   4.692   5.718 -0.1451 -0.0996  0.3584
   58POPC   NC3  699   0.123   3.249   3.804 -0.0870 -0.0813 -0.2731
   58POPC   PO4  700   0.073   2.886   3.757 -0.1072 -0.1095 -0.1426
   58POPC   GL1  701   0.053   2.710   4.097  0.1501 -0.0598 -0.2397
   58POPC   GL2  702  -0.009   2.543   4.393  0.4567 -0.1509  0.1486
   58POPC   C1A  703   0.157   3.018   4.418 -0.0591 -0.0053  0.2696
   58POPC   D2A  704   0.038   3.420   4.563  0.1876  0.0607 -0.2520
   58POPC   C3A  705   0.261   3.643   4.845  0.2635  0.1457  0.2367
   58POPC   C4A  706   0.688   3.658   4.958  0.2168 -0.2384 -0.1810
   58POPC   C1B  707  -0.158   2.527   4.801 -0.2474  0.0337  0.2062
   58POPC   C2B  708  -0.028   2.505   5.168  0.3431  0.0484  0.0305
   58POPC   C3B  709   0.154   2.839   5.390 -0.0317  0.3831 -0.1377
   58POPC   C4B  710   0.410   3.056   5.731 -0.0600 -0.0085 -0.2273
   59POPC   NC3  711   4.378   4.013   3.810 -0.2766  0.1528  0.1519
   59POPC   PO4  712   4.286   4.074   4.202  0.3451 -0.0293 -0.0682
   59POPC   GL1  713   4.272   3.998   4.590 -0.1689 -0.1060  0.2467
   59POPC   GL2  714   3.983   4.114   4.618  0.0013  0.1463  0.1702
   59POPC   C1A  715   4.444   4.160   4.934 -0.2219 -0.2004 -0.0718
   59POPC   D2A  716   4.288   4.251   5.240  0.0247 -0.0133  0.1965
   59POPC   C3A  717   4.339   4.338   5.773  0.3412  0.2473 -0.0278
   59POPC   C4A  718   4.373   4.145   6.111 -0.0773  0.0733  0.1607
   59POPC   C1B  719   3.809   4.100   4.971  0.0192  0.1519  0.0981
   59POPC   C2B  720   3.707   3.933   5.418 -0.1815 -0.0651  0.2545
   59POPC   C3B  721   3.919   3.539   5.542  0.3198 -0.1262 -0.3570
   59POPC   C4B  722   4.007   3.276   5.866 -0.0243  0.2329  0.3292
   60POPC   NC3  723   4.713   5.323   3.543  0.0042  0.0846 -0.0245
   60POPC   PO4  724   4.906   5.558   3.808 -0.0723  0.3439  0.1845
   60POPC   GL1  725   4.975   5.480   4.196  0.1563  0.0500 -0.2956
   60POPC   GL2  726   4.891   5.161   4.331  0.1915 -0.1071 -0.4236
   60POPC   C1A  727   4.754   5.587   4.574 -0.2118  0.1411  0.3424
   60POPC   D2A  728   4.537   5.800   4.849  0.1780 -0.1579 -0.1024
   60POPC   C3A  729   4.687   6.081   5.144 -0.2271  0.0221  0.0527
   60POPC   C4A  730   4.834   6.321   5.523 -0.0151 -0.2985 -0.1235
   60POPC   C1B  731   5.079   5.235   4.857  0.2390 -0.3284  0.2092
   60POPC   C2B  732   5.084   5.274   5.277 -0.0073 -0.0761 -0.1073
   60POPC   C3B  733   5.438   5.190   5.561  0.4224 -0.2141  0.1337
   60POPC   C4B  734   5.690   4.881   5.804  0.0302  0.0286 -0.1281
   61POPC   NC3  735   4.923   1.063   4.171 -0.0763 -0.0674  0.0845
   61POPC   PO4  736   4.924   0.612   4.027  0.1326  0.2034  0.1902
   61POPC   GL1  737   5.204   0.261   4.275 -0.2829  0.1577  0.1094
   61POPC   GL2  738   5.075   0.079   4.487  0.3501  0.1483 -0.4462
   61POPC   C1A  739   5.614   0.275   4.584  0.0448 -0.0281  0.0500
   61POPC   D2A  740   5.989   0.088   4.770 -0.3336  0.0406 -0.0086
   61POPC   C3A  741   6.205  -0.192   5.100 -0.0485 -0.0513  0.3601
   61POPC   C4A  742   6.130  -0.575   5.237 -0.1563 -0.1218  0.3624
   61POPC   C1B  743   5.375  -0.151   4.664 -0.0236  0.1030 -0.1388
   61POPC   C2B  744   5.731  -0.235   4.976 -0.1713  0.0992 -0.2411
   61POPC   C3B  745   5.807  -0.215   5.408 -0.0185  0.0977 -0.0689
   61POPC   C4B  746   5.790  -0.081   5.849  0.1364 -0.0362  0.2181
   62POPC   NC3  747   3.449   0.696   4.342  0.3128 -0.0443  0.0524
   62POPC   PO4  748   3.166   1.005   4.181  0.1511 -0.0009  0.2092
   62POPC   GL1  749   3.069   0.971   4.563 -0.2142 -0.2566  0.2839
   62POPC   GL2  750   3.078   0.640   4.733 -0.0495 -0.1277 -0.2132
   62POPC   C1A  751   2.627   0.905   4.817 -0.2444 -0.0106  0.0487
   62POPC   D2A  752   2.347   0.629   5.063 -0.1535 -0.0029  0.0151
   62POPC   C3A  753   2.287   0.658   5.402  0.4487  0.0284 -0.0256
   62POPC   C4A  754   2.229   0.684   5.901  0.2286 -0.0564  0.0134
   62POPC   C1B  755   2.952   0.789   5.153 -0.1682  0.2440 -0.0290
   62POPC   C2B  756   2.969   0.923   5.485 -0.1241  0.1225  0.0313
   62POPC   C3B  757   3.177   0.965   5.847 -0.6149 -0.1687  0.1583
   62POPC   C4B  758   3.474   0.995   6.099  0.7212  0.1058  0.3560
   63DPSM   NC3  759   3.421   4.179   8.226 -0.0272 -0.4085 -0.2922
   63DPSM   PO4  760   3.391   4.313   7.848  0.0226 -0.0769 -0.5123
   63DPSM   AM1  761   3.297   4.585   7.512 -0.1591  0.2770  0.0079
   63DPSM   AM2  762   3.322   4.861   7.465  0.2316  0.1345 -0.0509
   63DPSM   T1A  763   3.090   4.338   7.258 -0.4451 -0.4710  0.1134
   63DPSM   C2A  764   3.067   4.043   6.933 -0.0203 -0.0107  0.1232
   63DPSM   C3A  765   2.769   3.830   6.805  0.1560  0.1293 -0.0450
   63DPSM   C1B  766   3.513   4.955   6.954  0.3236 -0.1952 -0.0356
   63DPSM   C2B  767   3.493   4.816   6.542  0.1972  0.2623 -0.2907
   63DPSM   C3B  768   3.440   4.524   6.134 -0.0569  0.0352  0.0889
   63DPSM   C4B  769   3.736   4.132   5.908 -0.3557  0.0075 -0.1400
   64DPSM   NC3  770   5.455   3.269   8.746 -0.0205  0.0732 -0.1351
   64DPSM   PO4  771   5.517   3.185   8.301  0.0396 -0.2634  0.1549
   64DPSM   AM1  772   5.506   3.206   7.875  0.1963 -0.3817 -0.2302
   64DPSM   AM2  773   5.478   3.417   7.776 -0.0467  0.0404  0.2837
   64DPSM   T1A  774   5.722   2.967   7.621  0.1798  0.0375 -0.0417
   64DPSM   C2A  775   5.888   2.690   7.330 -0.1560  0.2989  0.0620
   64DPSM   C3A  776   5.739   2.554   7.016 -0.1353 -0.2152 -0.0150
   64DPSM   C1B  777   5.521   3.419   7.312 -0.2956 -0.0645 -0.2011
   64DPSM   C2B  778   5.486   3.528   6.911 -0.0193  0.0077 -0.0797
   64DPSM   C3B  779   5.483   3.395   6.580 -0.0533 -0.1318  0.3589
   64DPSM   C4B  780   5.457   2.956   6.444 -0.1119 -0.3397 -0.0773
   65DPSM   NC3  781   7.005   3.378   8.196  0.1179  0.1861  0.0803
   65DPSM   PO4  782   6.555   3.394   8.072 -0.1698  0.0922  0.2366
   65DPSM   AM1  783   6.559   3.175   7.778 -0.3065  0.0322 -0.0222
   65DPSM   AM2  784   6.880   3.124   7.532  0.0853 -0.0063  0.3055
   65DPSM   T1A  785   6.367   2.932   7.406 -0.0483 -0.1994  0.0842
   65DPSM   C2A  786   6.257   2.746   6.963  0.1062 -0.0329 -0.2137
   65DPSM   C3A  787   6.376   2.686   6.545  0.2649  0.0158  0.0902
   65DPSM   C1B  788   7.015   3.162   7.058  0.0114 -0.0931 -0.2233
   65DPSM   C2B  789   7.255   2.915   6.807 -0.1910 -0.1957  0.0047
   65DPSM   C3B  790   7.464   2.672   6.548 -0.0812 -0.1566  0.0626
   65DPSM   C4B  791   7.809   2.491   6.386  0.0390  0.2250 -0.1126
   66DPSM   NC3  792   0.167   5.025   7.519 -0.0643 -0.0303 -0.3471
   66DPSM   PO4  793  -0.140   4.763   7.764 -0.1065  0.1700  0.0322
   66DPSM   AM1  794  -0.287   4.530   7.303  0.0523 -0.0813 -0.1918
   66DPSM   AM2  795   0.023   4.676   7.159 -0.1358  0.1543  0.0429
   66DPSM   T1A  796  -0.349   4.545   6.730  0.2702  0.1965  0.1119
   66DPSM   C2A  797  -0.259   4.460   6.338  0.0701  0.1013 -0.1448
   66DPSM   C3A  798  -0.334   4.478   5.900 -0.1548  0.0240 -0.2683
   66DPSM   C1B  799   0.144   4.656   6.619  0.1038 -0.0380 -0.1000
   66DPSM   C2B  800   0.323   4.538   6.265  0.2684 -0.2228  0.0391
   66DPSM   C3B  801   0.794   4.466   6.066  0.1878  0.0863 -0.0423
   66DPSM   C4B  802   0.907   4.496   5.686 -0.1075 -0.0489 -0.2336
   67DPSM   NC3  803   6.324   1.857   7.985  0.0324 -0.2748  0.0135
   67DPSM   PO4  804   6.234   2.398   7.964  0.0850  0.0363  0.0675
   67DPSM   AM1  805   6.098   2.141   7.664  0.4025 -0.1746 -0.2558
   67DPSM   AM2  806   6.285   1.982   7.478 -0.0469 -0.0951 -0.1975
   67DPSM   T1A  807   5.914   2.107   7.213  0.0491  0.0276  0.2845
   67DPSM   C2A  808   5.507   2.131   6.985  0.2552 -0.1316  0.1771
   67DPSM   C3A  809   5.219   2.054   6.631  0.0656  0.2172  0.2324
   67DPSM   C1B  810   6.187   1.651   7.196  0.1644 -0.2153 -0.2999
   67DPSM   C2B  811   6.114   1.593   6.802 -0.0406 -0.0881 -0.1155
   67DPSM   C3B  812   6.016   1.335   6.437 -0.1564  0.0005  0.1891
   67DPSM   C4B  813   6.391   1.132   6.145  0.1533 -0.1859 -0.0301
   68DPSM   NC3  814   6.028   6.143   7.764  0.0465  0.0527  0.0451
   68DPSM   PO4  815   6.456   6.516   7.839  0.0825  0.2011 -0.0153
   68DPSM   AM1  816   6.406   6.607   7.328  0.1531  0.0861  0.2636
   68DPSM   AM2  817   6.188   6.352   7.263 -0.2811  0.4770 -0.1319
   68DPSM   T1A  818   6.396   6.875   6.880  0.3209 -0.1665  0.1413
   68DPSM   C2A  819   6.258   7.067   6.540  0.0183  0.3460 -0.1469
   68DPSM   C3A  820   6.118   7.132   6.187  0.2536 -0.2348  0.0594
   68DPSM   C1B  821   5.974   6.630   6.918  0.2713  0.0083 -0.2342
   68DPSM   C2B  822   5.850   6.721   6.565  0.1991  0.0487 -0.1973
   68DPSM   C3B  823   5.616   7.045   6.320 -0.1823 -0.0725  0.1118
   68DPSM   C4B  824   5.304   7.192   6.011  0.2323  0.3350  0.0730
   69DPSM   NC3  825   6.874   3.579   7.705 -0.2324 -0.2716  0.0719
   69DPSM   PO4  826   7.296   3.645   7.855 -0.1029 -0.0857  0.1865
   69DPSM   AM1  827   7.334   3.447   7.474  0.0543 -0.0578 -0.0761
   69DPSM   AM2  828   7.393   3.525   7.232 -0.0853 -0.4011  0.2479
   69DPSM   T1A  829   7.364   2.956   7.380 -0.1013  0.1520  0.1190
   69DPSM   C2A  830   7.438   2.630   7.162  0.2133 -0.1457  0.0116
   69DPSM   C3A  831   7.805   2.469   6.885  0.3567 -0.1031  0.1426
   69DPSM   C1B  832   7.269   3.628   6.822  0.4408  0.0244  0.0406
   69DPSM   C2B  833   7.164   3.366   6.546 -0.1179  0.0445 -0.0240
   69DPSM   C3B  834   7.238   3.085   6.291 -0.0953 -0.0549  0.0895
   69DPSM   C4B  835   7.627   2.960   6.155  0.0257  0.1903  0.0417
   70DPSM   NC3  836   1.413   3.700   7.919 -0.4455  0.2328  0.1146
   70DPSM   PO4  837   1.133   3.511   7.494 -0.1300  0.0123 -0.2527
   70DPSM   AM1  838   0.844   3.528   7.202 -0.2075  0.0970 -0.2286
   70DPSM   AM2  839   0.646   3.617   7.435  0.1348 -0.2534  0.1316
   70DPSM   T1A  840   0.825   3.382   6.830 -0.2576  0.1191  0.0848
   70DPSM   C2A  841   0.854   3.414   6.429  0.0832  0.3246 -0.2398
   70DPSM   C3A  842   0.577   3.221   6.138  0.1306 -0.0512  0.0726
   70DPSM   C1B  843   0.382   3.764   7.151 -0.1944  0.1249 -0.1350
   70DPSM   C2B  844   0.551   3.784   6.773  0.3111 -0.1707 -0.0793
   70DPSM   C3B  845   0.674   4.168   6.498  0.0060 -0.3308  0.3323
   70DPSM   C4B  846   1.137   4.310   6.441 -0.0169  0.0009 -0.0340
   71DPSM   NC3  847   0.929   0.983   7.990 -0.0083 -0.1672 -0.0506
   71DPSM   PO4  848   0.611   0.882   7.774  0.1613  0.0044  0.1030
   71DPSM   AM1  849   0.911   0.955   7.475  0.0796 -0.0428  0.1869
   71DPSM   AM2  850   1.175   0.680   7.395 -0.0645 -0.2369 -0.1917
   71DPSM   T1A  851   1.175   1.168   7.268  0.2528 -0.0987 -0.3113
   71DPSM   C2A  852   1.315   1.373   6.915 -0.0715 -0.2264  0.2678
   71DPSM   C3A  853   1.151   1.395   6.441  0.0049  0.1114 -0.0327
   71DPSM   C1B  854   1.266   0.769   6.996  0.0607  0.2166  0.0367
   71DPSM   C2B  855   1.363   1.003   6.645 -0.1947  0.3500  0.3501
   71DPSM   C3B  856   1.632   1.092   6.406 -0.0325 -0.0207  0.0149
   71DPSM   C4B  857   1.621   1.547   6.270  0.1016  0.0108 -0.0748
   72DPSM   NC3  858   5.919   2.893   8.066  0.2472 -0.1414 -0.1866
   72DPSM   PO4  859   6.084   3.220   7.857 -0.0330 -0.1545 -0.1225
   72DPSM   AM1  860   5.996   3.375   7.553  0.2042 -0.1239 -0.0668
   72DPSM   AM2  861   5.861   3.673   7.573  0.1691  0.0424 -0.0194
   72DPSM   T1A  862   5.914   3.144   7.178 -0.2240  0.2474  0.0549
   72DPSM   C2A  863   5.755   3.019   6.817  0.0182  0.2551  0.1212
   72DPSM   C3A  864   5.917   2.682   6.566 -0.0665  0.1318  0.3308
   72DPSM   C1B  865   5.912   3.678   7.114  0.0509  0.4303  0.1763
   72DPSM   C2B  866   5.875   3.808   6.691  0.3831  0.1423  0.1383
   72DPSM   C3B  867   5.877   3.769   6.324 -0.2242 -0.0176 -0.1480
   72DPSM   C4B  868   5.580   3.478   6.086  0.0524  0.1382  0.1493
   73DPSM   NC3  869   2.786  -0.310   8.127  0.4393 -0.2678 -0.0939
   73DPSM   PO4  870   2.972  -0.216   8.538  0.1704 -0.3473  0.1347
   73DPSM   AM1  871   3.200   0.018   8.138 -0.0291  0.1084 -0.0566
   73DPSM   AM2  872   3.242   0.337   8.278 -0.0395  0.0424  0.1041
   73DPSM   T1A  873   3.357   0.141   7.706 -0.2065 -0.1463  0.2025
   73DPSM   C2A  874   3.496   0.221   7.408  0.3637  0.1518  0.0879
   73DPSM   C3A  875   3.330   0.221   7.024 -0.1876  0.0122 -0.3342
   73DPSM   C1B  876   3.077   0.531   7.943 -0.2391  0.2370  0.0354
   73DPSM   C2B  877   3.181   0.603   7.391  0.1488 -0.1897 -0.0317
   73DPSM   C3B  878   3.329   0.770   6.955  0.2064 -0.2033  0.0886
   73DPSM   C4B  879   3.488   0.766   6.528  0.0666  0.1611  0.1442
   74DPSM   NC3  880   1.096   0.158   7.471 -0.1867  0.0912 -0.0040
   74DPSM   PO4  881   1.355  -0.084   7.627  0.2943 -0.0083  0.5471
   74DPSM   AM1  882   1.589  -0.052   7.375  0.0024  0.0438  0.0825
   74DPSM   AM2  883   1.510   0.274   7.187 -0.2434  0.0262  0.4687
   74DPSM   T1A  884   1.775  -0.114   7.000  0.1702  0.1096  0.0236
   74DPSM   C2A  885   1.946   0.099   6.680  0.0378  0.0667 -0.1547
   74DPSM   C3A  886   1.980  -0.125   6.339  0.2111  0.1465 -0.2082
   74DPSM   C1B  887   1.557   0.409   6.833  0.0492 -0.0324 -0.1098
   74DPSM   C2B  888   1.740   0.587   6.543  0.2811 -0.3816  0.0072
   74DPSM   C3B  889   1.745   0.663   6.065  0.0365 -0.2120 -0.2358
   74DPSM   C4B  890   1.435   0.625   5.801  0.0476 -0.0159  0.0667
   75DPSM   NC3  891   1.094   6.811   7.878 -0.0342  0.0221  0.1779
   75DPSM   PO4  892   0.708   6.816   7.677  0.0535 -0.0462  0.0636
   75DPSM   AM1  893   0.836   6.642   7.261 -0.0439  0.0314  0.1183
   75DPSM   AM2  894   0.670   6.914   7.097 -0.0757  0.0125 -0.0441
   75DPSM   T1A  895   1.102   6.758   6.835  0.1752 -0.1793  0.1510
   75DPSM   C2A  896   1.388   6.771   6.640 -0.1612  0.3543 -0.0820
   75DPSM   C3A  897   1.737   7.007   6.640  0.2421 -0.1295 -0.0193
   75DPSM   C1B  898   0.684   6.954   6.664  0.1262  0.0458 -0.0097
   75DPSM   C2B  899   1.002   6.975   6.367 -0.3069 -0.4458 -0.3125
   75DPSM   C3B  900   1.202   7.050   6.052 -0.0009  0.0619  0.2556
   75DPSM   C4B  901   0.923   7.201   5.728 -0.0441 -0.1687 -0.3533
   76DPSM   NC3  902   5.407   3.901   3.588 -0.1427  0.1147  0.0553
   76DPSM   PO4  903   5.804   3.870   3.567  0.0207  0.3196 -0.0704
   76DPSM   AM1  904   6.054   4.103   3.591 -0.3510 -0.1791 -0.0545
   76DPSM   AM2  905   5.872   4.352   3.751  0.1199 -0.1454 -0.1165
   76DPSM   T1A  906   6.032   3.973   4.024  0.0792  0.2082 -0.0211
   76DPSM   C2A  907   5.992   4.035   4.506  0.0276  0.2520  0.2575
   76DPSM   C3A  908   5.960   4.169   4.971  0.2982  0.1179  0.0560
   76DPSM   C1B  909   5.907   4.451   4.193  0.0563  0.0710  0.1439
   76DPSM   C2B  910   5.857   4.495   4.619  0.3061  0.0245 -0.3127
   76DPSM   C3B  911   5.695   4.590   5.077  0.0150  0.1836  0.0541
   76DPSM   C4B  912   5.693   4.336   5.489  0.3819  0.0415  0.0644
   77DPSM   NC3  913   2.704   2.455   4.101 -0.0671  0.1025 -0.0752
   77DPSM   PO4  914   2.209   2.514   4.132 -0.0803 -0.2202  0.1444
   77DPSM   AM1  915   2.049   2.739   4.453 -0.3931 -0.1932  0.1344
   77DPSM   AM2  916   2.141   3.019   4.512  0.1177 -0.1255  0.0377
   77DPSM   T1A  917   2.005   2.629   4.788 -0.0468 -0.2292 -0.0719
   77DPSM   C2A  918   1.958   2.550   5.203 -0.1167  0.0833 -0.3252
   77DPSM   C3A  919   1.695   2.723   5.600 -0.1440  0.0499 -0.1161
   77DPSM   C1B  920   2.034   3.071   4.966 -0.3851  0.1940  0.0227
   77DPSM   C2B  921   2.088   3.039   5.427  0.0059  0.2533 -0.2072
   77DPSM   C3B  922   2.181   3.097   5.763 -0.0672 -0.0895 -0.1791
   77DPSM   C4B  923   2.070   3.184   6.148  0.3871 -0.1488 -0.1092
   78DPSM   NC3  924   2.533   6.665   3.750 -0.2584  0.4065  0.1128
   78DPSM   PO4  925   2.842   7.037   3.821 -0.2140 -0.2878  0.4901
   78DPSM   AM1  926   2.484   7.179   4.105 -0.1177 -0.0650  0.3002
   78DPSM   AM2  927   2.345   7.620   4.208 -0.1053 -0.2157 -0.1255
   78DPSM   T1A  928   2.282   7.166   4.597  0.1773 -0.1877  0.3539
   78DPSM   C2A  929   2.055   7.213   4.975 -0.1046  0.1521 -0.1269
   78DPSM   C3A  930   1.936   7.288   5.354 -0.1160 -0.0749  0.2817
   78DPSM   C1B  931   2.258   7.873   4.521  0.3274 -0.0762 -0.2486
   78DPSM   C2B  932   1.966   7.796   4.785  0.0907  0.1525  0.3017
   78DPSM   C3B  933   1.888   7.794   5.218  0.1080  0.5238  0.4790
   78DPSM   C4B  934   1.819   8.179   5.490 -0.0818 -0.0690 -0.3342
   79DPSM   NC3  935   3.576   6.872   4.445 -0.1760  0.1064 -0.0451
   79DPSM   PO4  936   3.144   7.081   4.557  0.0397 -0.0293  0.1540
   79DPSM   AM1  937   3.008   6.990   4.904 -0.1866 -0.1109 -0.0747
   79DPSM   AM2  938   2.735   7.141   4.855  0.0521 -0.0183  0.0058
   79DPSM   T1A  939   2.951   6.828   5.305  0.3103  0.1694  0.3422
   79DPSM   C2A  940   2.592   6.778   5.627  0.1001  0.1089 -0.2927
   79DPSM   C3A  941   2.186   6.655   5.870 -0.2648 -0.1171 -0.0183
   79DPSM   C1B  942   2.528   7.121   5.274 -0.0245  0.0711  0.3070
   79DPSM   C2B  943   2.351   7.238   5.609 -0.1402 -0.1419  0.2959
   79DPSM   C3B  944   1.976   7.157   5.826 -0.0471 -0.0981  0.2498
   79DPSM   C4B  945   1.705   6.955   6.108  0.1785 -0.1576 -0.4439
   80DPSM   NC3  946   5.584   5.323   3.530  0.0497 -0.0620  0.1564
   80DPSM   PO4  947   5.929   5.012   3.474  0.2054 -0.1990 -0.0839
   80DPSM   AM1  948   5.912   5.198   3.923 -0.3514 -0.3449 -0.2028
   80DPSM   AM2  949   6.128   4.803   3.952 -0.2332  0.2456  0.3254
   80DPSM   T1A  950   6.344   5.256   4.235  0.0211  0.1195 -0.1088
   80DPSM   C2A  951   6.524   5.260   4.632  0.1313 -0.2653  0.0223
   80DPSM   C3A  952   6.738   5.085   4.929 -0.1532  0.1234  0.2312
   80DPSM   C1B  953   6.241   4.716   4.451  0.1151  0.0678  0.0762
   80DPSM   C2B  954   6.356   4.573   4.894 -0.1175  0.0668  0.0906
   80DPSM   C3B  955   6.163   4.577   5.297 -0.0178  0.0403 -0.0293
   80DPSM   C4B  956   6.171   4.503   5.719  0.0498  0.0508  0.0850
   81DPSM   NC3  957   2.176   3.352   4.114 -0.2752 -0.0546 -0.0022
   81DPSM   PO4  958   2.592   3.481   4.088 -0.2448  0.1441  0.0694
   81DPSM   AM1  959   2.846   3.764   4.425  0.0900 -0.0475  0.0571
   81DPSM   AM2  960   2.748   4.046   4.548 -0.1159  0.0497 -0.0060
   81DPSM   T1A  961   2.875   3.609   4.833  0.2977 -0.1458 -0.0185
   81DPSM   C2A  962   2.843   3.616   5.345 -0.1185  0.0902  0.3292
   81DPSM   C3A  963   2.921   3.795   5.695 -0.3032  0.3836 -0.0441
   81DPSM   C1B  964   2.705   4.000   5.024 -0.3604 -0.3734  0.1073
   81DPSM   C2B  965   2.643   4.138   5.445 -0.3271 -0.0285  0.0634
   81DPSM   C3B  966   2.681   4.171   5.829  0.3741  0.0638 -0.1226
   81DPSM   C4B  967   2.963   4.355   6.130  0.2377 -0.0827 -0.0312
   82DPSM   NC3  968   4.230   4.561   3.890 -0.3808 -0.1757  0.4270
   82DPSM   PO4  969   4.635   4.414   3.744 -0.2886 -0.4239  0.0696
   82DPSM   AM1  970   4.739   4.333   4.168  0.3222  0.2318  0.0190
   82DPSM   AM2  971   4.609   4.551   4.268  0.0868  0.1563  0.0613
   82DPSM   T1A  972   4.793   4.128   4.540  0.0109 -0.3308 -0.5279
   82DPSM   C2A  973   4.877   4.335   4.982 -0.2510 -0.1673  0.0865
   82DPSM   C3A  974   4.739   4.416   5.372  0.1073 -0.1387  0.1459
   82DPSM   C1B  975   4.753   4.680   4.655  0.0785  0.0459  0.1690
   82DPSM   C2B  976   4.862   4.798   5.096 -0.0759 -0.1232 -0.4552
   82DPSM   C3B  977   5.186   4.761   5.341 -0.1885  0.0517 -0.0100
   82DPSM   C4B  978   5.177   4.774   5.654 -0.0056 -0.0566 -0.0442
   83DPSM   NC3  979   0.835   2.239   3.457 -0.2039 -0.1585 -0.1603
   83DPSM   PO4  980   1.111   1.900   3.587 -0.1419 -0.3592 -0.2884
   83DPSM   AM1  981   0.976   1.903   3.975 -0.1443 -0.0774  0.1371
   83DPSM   AM2  982   0.825   2.122   3.963 -0.5046  0.1383 -0.0952
   83DPSM   T1A  983   0.911   1.895   4.377 -0.2084  0.0032 -0.2078
   83DPSM   C2A  984   0.876   1.860   4.765  0.1779 -0.1756  0.0267
   83DPSM   C3A  985   0.772   1.730   5.243  0.2853  0.3000  0.4406
   83DPSM   C1B  986   0.913   2.377   4.335  0.0671 -0.0090 -0.0997
   83DPSM   C2B  987   0.886   2.359   4.763 -0.1858  0.3476  0.3552
   83DPSM   C3B  988   0.748   2.507   5.109  0.3392  0.4526 -0.0460
   83DPSM   C4B  989   0.660   2.781   5.318 -0.0604  0.0657  0.0567
   84DPSM   NC3  990   5.712   3.543   4.025  0.1312  0.0934 -0.2097
   84DPSM   PO4  991   5.949   3.159   3.953 -0.1816  0.2609  0.1244
   84DPSM   AM1  992   5.814   3.145   4.441  0.0199  0.0665  0.1123
   84DPSM   AM2  993   5.877   2.815   4.581 -0.2832 -0.3193  0.1385
   84DPSM   T1A  994   5.575   3.202   4.826  0.0117 -0.2896  0.0495
   84DPSM   C2A  995   5.479   3.159   5.235 -0.3435 -0.1603 -0.0140
   84DPSM   C3A  996   5.354   3.341   5.559  0.1546 -0.2181 -0.1879
   84DPSM   C1B  997   5.965   2.888   5.056  0.0724 -0.0740  0.3520
   84DPSM   C2B  998   6.076   2.840   5.446 -0.1332  0.1471  0.2024
   84DPSM   C3B  999   6.404   2.754   5.632 -0.0829 -0.1298 -0.1975
   84DPSM   C4B 1000   6.392   2.404   5.721 -0.0625 -0.2677 -0.0951
   85DPSM   NC3 1001   0.558   0.675   3.761 -0.0452  0.1081 -0.1102
   85DPSM   PO4 1002   0.412   0.660   3.341 -0.0385 -0.0847 -0.1128
   85DPSM   AM1 1003   0.189   0.321   3.629  0.0811  0.3098 -0.3119
   85DPSM   AM2 1004   0.603   0.193   3.708 -0.2439  0.2779  0.0334
   85DPSM   T1A 1005   0.260   0.084   4.024 -0.3076  0.1060  0.0915
   85DPSM   C2A 1006   0.234   0.085   4.491 -0.1087  0.0276  0.1788
   85DPSM   C3A 1007   0.074   0.021   4.844 -0.3778  0.0620  0.2790
   85DPSM   C1B 1008   0.741   0.185   4.194 -0.0541 -0.0060  0.1632
   85DPSM   C2B 1009   0.961   0.188   4.560  0.0153 -0.3098  0.1327
   85DPSM   C3B 1010   0.869   0.179   4.924 -0.1269  0.2581 -0.2151
   85DPSM   C4B 1011   0.999   0.065   5.335 -0.0303 -0.1652 -0.1904
   86DPSM   NC3 1012   1.318   3.515   3.390 -0.5474  0.3814 -0.0831
   86DPSM   PO4 1013   1.688   3.834   3.414 -0.0369 -0.1591  0.1304
   86DPSM   AM1 1014   1.514   3.905   3.785 -0.1178 -0.0443 -0.0554
   86DPSM   AM2 1015   1.633   4.195   3.993  0.0080 -0.1407  0.1602
   86DPSM   T1A 1016   1.358   3.825   4.218  0.1065  0.3642 -0.0757
   86DPSM   C2A 1017   1.308   3.718   4.658 -0.0330 -0.0462  0.2169
   86DPSM   C3A 1018   1.394   3.615   5.066  0.1304 -0.0180 -0.1878
   86DPSM   C1B 1019   1.813   3.981   4.396 -0.2999 -0.2680  0.0006
   86DPSM   C2B 1020   1.727   3.994   4.791  0.0528 -0.0892 -0.2383
   86DPSM   C3B 1021   1.580   4.057   5.167  0.0464  0.0704 -0.1192
   86DPSM   C4B 1022   1.467   4.280   5.512  0.1144  0.1260 -0.0184
   87DPSM   NC3 1023   1.378   2.825   3.808 -0.0381 -0.0062 -0.2533
   87DPSM   PO4 1024   1.323   3.266   3.845  0.0027 -0.3194 -0.0857
   87DPSM   AM1 1025   1.566   3.390   4.160 -0.0313 -0.2516  0.1008
   87DPSM   AM2 1026   1.697   3.076   4.276  0.0525  0.3636  0.3595
   87DPSM   T1A 1027   1.742   3.459   4.530 -0.0505  0.0340 -0.3186
   87DPSM   C2A 1028   1.859   3.520   4.906  0.2445 -0.0098 -0.1499
   87DPSM   C3A 1029   1.819   3.615   5.305  0.0587  0.3646 -0.1057
   87DPSM   C1B 1030   1.659   2.978   4.633  0.0962  0.0829 -0.1729
   87DPSM   C2B 1031   1.559   2.983   5.082 -0.1914 -0.0437 -0.1178
   87DPSM   C3B 1032   1.465   3.273   5.436 -0.1138  0.2190  0.1791
   87DPSM   C4B 1033   1.666   3.194   5.881  0.3006 -0.2460  0.0829
   88DPSM   NC3 1034   4.470   0.883   4.212  0.0538 -0.0386  0.0973
   88DPSM   PO4 1035   4.262   0.466   4.167  0.3272 -0.1955  0.0194
   88DPSM   AM1 1036   4.265   0.626   4.597 -0.2692  0.0732 -0.0197
   88DPSM   AM2 1037   3.968   0.784   4.665 -0.2386  0.1389  0.0264
   88DPSM   T1A 1038   4.499   0.730   4.959 -0.2476 -0.2389 -0.1697
   88DPSM   C2A 1039   4.590   0.835   5.316 -0.0908  0.2305  0.0881
   88DPSM   C3A 1040   4.424   1.173   5.531 -0.0209 -0.0567 -0.0116
   88DPSM   C1B 1041   3.974   0.777   5.058  0.2554  0.0905  0.0924
   88DPSM   C2B 1042   4.101   0.791   5.408  0.2430  0.2298  0.1649
   88DPSM   C3B 1043   3.999   0.900   5.838  0.1398  0.2716 -0.1625
   88DPSM   C4B 1044   3.953   0.970   6.195 -0.0610  0.1881  0.0490
   89PNSM   NC3 1045   6.266   0.882   7.936  0.0459 -0.1346  0.1426
   89PNSM   PO4 1046   6.194   1.331   7.989  0.2049  0.1038  0.0165
   89PNSM   AM1 1047   5.898   1.612   7.891  0.2374 -0.1339 -0.2091
   89PNSM   AM2 1048   5.643   1.468   7.968 -0.5236 -0.0952  0.4197
   89PNSM   T1A 1049   5.613   1.727   7.519 -0.1263  0.1684  0.1444
   89PNSM   C2A 1050   5.598   1.670   7.068 -0.0139  0.0529 -0.0410
   89PNSM   C3A 1051   5.665   1.672   6.600  0.0630  0.2414  0.3225
   89PNSM   C1B 1052   5.254   1.523   7.828  0.1152  0.0541 -0.1658
   89PNSM   C2B 1053   5.279   1.324   7.358  0.1521  0.1372  0.1460
   89PNSM   C3B 1054   5.133   1.445   6.895  0.0145 -0.1401 -0.0547
   89PNSM   D4B 1055   5.286   1.410   6.494  0.1585  0.1778 -0.1359
   89PNSM   C5B 1056   4.906   1.306   6.181  0.1715 -0.0415  0.1410
   89PNSM   C6B 1057   4.917   1.174   5.763  0.1345  0.2079  0.1313
   90PNSM   NC3 1058   5.492   5.470   8.181  0.1643  0.1531 -0.0395
   90PNSM   PO4 1059   5.780   5.271   7.854 -0.1687  0.1950 -0.2649
   90PNSM   AM1 1060   5.671   5.410   7.453  0.0127 -0.1102 -0.0822
   90PNSM   AM2 1061   5.742   5.149   7.325  0.1603 -0.0982  0.0961
   90PNSM   T1A 1062   5.342   5.448   7.105  0.0173 -0.1314  0.0187
   90PNSM   C2A 1063   4.988   5.363   6.874 -0.2907  0.3254 -0.0434
   90PNSM   C3A 1064   4.768   5.377   6.475 -0.3254 -0.1817  0.2812
   90PNSM   C1B 1065   5.532   5.022   6.872 -0.0794  0.1087 -0.0813
   90PNSM   C2B 1066   5.286   4.995   6.662  0.4110  0.1753  0.0413
   90PNSM   C3B 1067   5.209   5.226   6.372  0.0388 -0.1130  0.2358
   90PNSM   D4B 1068   5.267   5.192   6.046  0.0117 -0.0695 -0.4857
   90PNSM   C5B 1069   4.929   5.333   5.723 -0.0572  0.2850 -0.5046
   90PNSM   C6B 1070   4.739   5.032   5.541 -0.0311 -0.0672  0.1712
   91PNSM   NC3 1071   0.555   0.219   7.774 -0.1590  0.1235  0.2625
   91PNSM   PO4 1072   0.704   0.467   7.366  0.1904  0.0653 -0.1113
   91PNSM   AM1 1073   0.542   0.474   6.952 -0.3451  0.0391 -0.1064
   91PNSM   AM2 1074   0.373   0.643   6.885  0.0154 -0.3547 -0.1444
   91PNSM   T1A 1075   0.505   0.509   6.443  0.0758 -0.1286 -0.2290
   91PNSM   C2A 1076   0.465   0.480   5.931 -0.1041  0.0489 -0.4611
   91PNSM   C3A 1077   0.039   0.314   5.835  0.4313  0.1765 -0.0758
   91PNSM   C1B 1078   0.027   0.490   6.542 -0.0992  0.1357  0.1121
   91PNSM   C2B 1079  -0.227   0.324   6.288 -0.0011 -0.0858 -0.0722
   91PNSM   C3B 1080  -0.345  -0.041   6.133 -0.0754  0.2870  0.1082
   91PNSM   D4B 1081  -0.361  -0.408   6.016  0.2070 -0.2376  0.0149
   91PNSM   C5B 1082  -0.541  -0.547   5.701  0.1715  0.1084  0.0027
   91PNSM   C6B 1083  -0.852  -0.739   5.486 -0.1949  0.1273 -0.4415
   92PNSM   NC3 1084   0.378   3.386   7.843 -0.1150  0.2299  0.1830
   92PNSM   PO4 1085   0.690   3.050   7.818  0.1345  0.2626 -0.1798
   92PNSM   AM1 1086   0.809   3.081   7.332 -0.1606  0.1584 -0.0404
   92PNSM   AM2 1087   1.152   3.092   7.271  0.2752  0.0235  0.4081
   92PNSM   T1A 1088   0.731   2.922   6.871 -0.3272  0.1364  0.0134
   92PNSM   C2A 1089   0.672   2.876   6.505 -0.2002  0.0485 -0.1294
   92PNSM   C3A 1090   0.596   2.752   6.043 -0.4753 -0.2387  0.0370
   92PNSM   C1B 1091   1.194   3.056   6.859 -0.1049 -0.1017  0.1013
   92PNSM   C2B 1092   1.214   2.971   6.469  0.0739  0.2994  0.0101
   92PNSM   C3B 1093   1.044   3.039   6.147 -0.2364 -0.2428  0.1059
   92PNSM   D4B 1094   1.115   3.333   5.823  0.1040 -0.1937 -0.0258
   92PNSM   C5B 1095   0.819   3.595   5.760  0.0482 -0.0052 -0.0100
   92PNSM   C6B 1096   0.686   4.013   5.814 -0.3397 -0.1547 -0.0699
   93PNSM   NC3 1097   0.064   4.308   7.630  0.1716 -0.0718 -0.0748
   93PNSM   PO4 1098   0.330   4.564   7.554 -0.1623  0.0455  0.1152
   93PNSM   AM1 1099   0.702   4.738   7.305  0.2314 -0.0163 -0.0932
   93PNSM   AM2 1100   0.971   4.418   7.269  0.0006  0.1338  0.0432
   93PNSM   T1A 1101   0.878   4.835   6.963  0.0225 -0.0202  0.1372
   93PNSM   C2A 1102   0.757   4.780   6.564 -0.2511  0.1894 -0.3771
   93PNSM   C3A 1103   0.550   4.996   6.201  0.0991 -0.0675 -0.5332
   93PNSM   C1B 1104   0.903   4.033   7.005 -0.3245  0.0544 -0.1106
   93PNSM   C2B 1105   1.021   3.825   6.676  0.1102  0.2077 -0.0415
   93PNSM   C3B 1106   1.015   3.901   6.222  0.0982 -0.1152  0.2063
   93PNSM   D4B 1107   1.212   4.131   5.878 -0.2259 -0.3350 -0.2682
   93PNSM   C5B 1108   1.361   4.588   5.973  0.0185  0.2393 -0.0986
   93PNSM   C6B 1109   1.671   4.847   6.086  0.3248  0.1509 -0.2370
   94PNSM   NC3 1110   7.665   7.097   7.273 -0.0092 -0.1221 -0.4138
   94PNSM   PO4 1111   7.375   6.944   7.566 -0.1884 -0.1588 -0.0426
   94PNSM   AM1 1112   7.138   6.861   7.096  0.1106  0.1378  0.0342
   94PNSM   AM2 1113   6.891   6.633   7.138 -0.3412 -0.1181  0.0704
   94PNSM   T1A 1114   6.817   7.149   6.854  0.0615  0.1484 -0.2654
   94PNSM   C2A 1115   6.791   7.429   6.536  0.1157 -0.0883 -0.1052
   94PNSM   C3A 1116   6.662   7.708   6.123 -0.0835  0.0295  0.0049
   94PNSM   C1B 1117   6.848   6.633   6.758 -0.1104 -0.1649 -0.0009
   94PNSM   C2B 1118   6.734   6.907   6.344  0.1564 -0.2725  0.0424
   94PNSM   C3B 1119   6.631   7.209   6.112 -0.0312  0.1203 -0.0812
   94PNSM   D4B 1120   6.753   7.366   5.726  0.2140  0.2000  0.1271
   94PNSM   C5B 1121   7.101   7.451   5.544 -0.0682  0.0758 -0.1598
   94PNSM   C6B 1122   7.493   7.476   5.396  0.1284 -0.0224 -0.3019
   95PNSM   NC3 1123   4.291   6.729   8.676  0.1937  0.0591  0.0957
   95PNSM   PO4 1124   4.070   7.018   8.344  0.1591 -0.0263  0.1341
   95PNSM   AM1 1125   4.211   6.939   7.985  0.0210 -0.1809  0.0152
   95PNSM   AM2 1126   4.193   7.028   7.784 -0.0144  0.0915 -0.2071
   95PNSM   T1A 1127   4.621   6.888   7.600 -0.2574  0.1384  0.1977
   95PNSM   C2A 1128   5.029   7.025   7.516 -0.1299 -0.0138 -0.1875
   95PNSM   C3A 1129   5.223   7.336   7.221  0.0988  0.4010 -0.2443
   95PNSM   C1B 1130   4.397   7.374   7.596  0.4255  0.0259 -0.2603
   95PNSM   C2B 1131   4.755   7.457   7.432 -0.2159  0.1727  0.0841
   95PNSM   C3B 1132   4.928   7.715   7.092  0.3404  0.2068 -0.0110
   95PNSM   D4B 1133   4.976   7.686   6.639 -0.0757 -0.2574  0.0512
   95PNSM   C5B 1134   4.580   7.701   6.317  0.2629  0.3664 -0.1569
   95PNSM   C6B 1135   4.408   8.123   6.212 -0.0904  0.0841 -0.0752
   96PNSM   NC3 1136   1.723   2.643   8.238  0.0796 -0.0217 -0.1464
   96PNSM   PO4 1137   1.429   2.718   7.973 -0.1073  0.1084  0.0620
   96PNSM   AM1 1138   1.607   2.977   7.528 -0.1057  0.0625  0.2776
   96PNSM   AM2 1139   1.593   3.365   7.590  0.2120  0.0762 -0.0531
   96PNSM   T1A 1140   1.589   3.084   7.154  0.1794 -0.2150  0.1121
   96PNSM   C2A 1141   1.678   3.114   6.832 -0.4647 -0.3184 -0.0210
   96PNSM   C3A 1142   1.672   3.047   6.453  0.0939 -0.0410 -0.0458
   96PNSM   C1B 1143   1.827   3.652   7.257 -0.1784  0.3015  0.1224
   96PNSM   C2B 1144   1.901   3.561   7.022  0.2047  0.1116  0.0216
   96PNSM   C3B 1145   1.945   3.466   6.650 -0.1428  0.0136 -0.1076
   96PNSM   D4B 1146   1.972   3.666   6.326  0.1753 -0.3037  0.1488
   96PNSM   C5B 1147   2.359   3.995   6.329 -0.0186 -0.2246  0.0998
   96PNSM   C6B 1148   2.832   3.868   6.270  0.1396  0.1092 -0.2188
   97PNSM   NC3 1149   3.833   7.433   8.372 -0.0531  0.1097 -0.1337
   97PNSM   PO4 1150   3.766   7.249   7.875 -0.0625 -0.2810  0.0563
   97PNSM   AM1 1151   3.648   6.949   7.490  0.2735 -0.2967  0.0771
   97PNSM   AM2 1152   3.813   6.916   7.264  0.1045  0.0714  0.1491
   97PNSM   T1A 1153   3.393   7.202   7.178 -0.0260 -0.5043 -0.2756
   97PNSM   C2A 1154   3.392   7.195   6.762 -0.1333  0.0360 -0.3128
   97PNSM   C3A 1155   3.220   7.440   6.573  0.0816  0.2700 -0.2506
   97PNSM   C1B 1156   3.969   6.986   6.939  0.0540 -0.1550  0.2405
   97PNSM   C2B 1157   3.943   7.148   6.592  0.2231 -0.0910  0.0889
   97PNSM   C3B 1158   3.740   7.199   6.316  0.1695  0.1686  0.0884
   97PNSM   D4B 1159   3.353   7.280   6.107  0.1008  0.1116  0.0074
   97PNSM   C5B 1160   3.095   6.974   5.920  0.0015 -0.4000  0.1761
   97PNSM   C6B 1161   3.083   6.589   5.817 -0.3182 -0.2257  0.2390
   98PNSM   NC3 1162   3.747   1.637   4.218  0.0946 -0.1439  0.1199
   98PNSM   PO4 1163   3.576   1.984   4.379  0.0316  0.1954 -0.1320
   98PNSM   AM1 1164   3.300   2.152   4.673 -0.0225  0.1156 -0.1692
   98PNSM   AM2 1165   3.470   2.391   4.866  0.1780  0.1668  0.1177
   98PNSM   T1A 1166   3.099   1.867   4.882  0.3413  0.0799 -0.0942
   98PNSM   C2A 1167   2.800   1.861   5.161 -0.3096  0.1024 -0.0698
   98PNSM   C3A 1168   2.695   1.744   5.489  0.2947 -0.1415  0.0920
   98PNSM   C1B 1169   3.547   2.443   5.324  0.4007 -0.0727  0.1913
   98PNSM   C2B 1170   3.733   2.380   5.805 -0.2050  0.0029  0.0172
   98PNSM   C3B 1171   3.733   2.468   6.184 -0.3643 -0.1738  0.0960
   98PNSM   D4B 1172   3.915   2.434   6.585 -0.0662 -0.3199 -0.2456
   98PNSM   C5B 1173   4.303   2.558   6.786  0.2702 -0.0959 -0.4701
   98PNSM   C6B 1174   4.453   2.305   7.225 -0.3060 -0.1778 -0.0486
   99PNSM   NC3 1175   6.157   6.252   3.623  0.0732 -0.0753  0.4033
   99PNSM   PO4 1176   6.611   6.199   3.501 -0.0759 -0.1897 -0.3255
   99PNSM   AM1 1177   6.740   5.978   3.781 -0.1665 -0.0942 -0.2109
   99PNSM   AM2 1178   6.482   5.773   3.950  0.0608 -0.2556 -0.1056
   99PNSM   T1A 1179   6.875   6.049   4.217 -0.2313 -0.3356 -0.1229
   99PNSM   C2A 1180   6.954   5.962   4.687 -0.4028  0.0133 -0.1239
   99PNSM   C3A 1181   6.685   5.738   5.023 -0.0964  0.1129 -0.0125
   99PNSM   C1B 1182   6.487   5.709   4.410 -0.1237 -0.0623 -0.1231
   99PNSM   C2B 1183   6.270   5.731   4.665  0.1892 -0.0268  0.1057
   99PNSM   C3B 1184   6.270   5.499   4.992  0.0629  0.3456 -0.0734
   99PNSM   D4B 1185   6.303   5.153   5.211  0.0522 -0.2140 -0.0832
   99PNSM   C5B 1186   6.200   4.982   5.636 -0.2303  0.1125 -0.2840
   99PNSM   C6B 1187   6.225   4.928   6.004  0.0753 -0.2078 -0.1037
  100PNSM   NC3 1188   3.396   3.138   3.818  0.0627  0.0406 -0.1702
  100PNSM   PO4 1189   3.724   3.098   3.889  0.0923 -0.4080 -0.1771
  100PNSM   AM1 1190   3.860   3.229   4.264  0.0256 -0.1472 -0.0960
  100PNSM   AM2 1191   3.590   3.239   4.405 -0.1374 -0.5597  0.2743
  100PNSM   T1A 1192   4.160   3.270   4.522  0.1700 -0.1767  0.1320
  100PNSM   C2A 1193   4.335   3.121   4.947 -0.0461  0.1096  0.0757
  100PNSM   C3A 1194   4.254   3.112   5.418  0.2110  0.3408  0.1626
  100PNSM   C1B 1195   3.725   3.140   4.742  0.1833 -0.1932 -0.1259
  100PNSM   C2B 1196   3.826   3.201   5.175  0.0614 -0.3799 -0.2456
  100PNSM   C3B 1197   3.681   3.089   5.552  0.0672 -0.0043 -0.0224
  100PNSM   D4B 1198   3.645   2.945   5.972 -0.3489 -0.0530  0.0677
  100PNSM   C5B 1199   4.096   2.979   6.219 -0.3499 -0.1418 -0.3504
  100PNSM   C6B 1200   4.492   2.823   6.416  0.1840 -0.0345  0.0341
  101PNSM   NC3 1201   1.408   5.743   3.820  0.0254 -0.2254 -0.1499
  101PNSM   PO4 1202   1.644   6.101   3.840  0.2398  0.1002 -0.4839
  101PNSM   AM1 1203   1.746   6.072   4.218 -0.1734  0.0157 -0.0405
  101PNSM   AM2 1204   1.713   5.860   4.398  0.2287 -0.0492 -0.0627
  101PNSM   T1A 1205   1.744   6.408   4.514  0.2548  0.0232  0.4398
  101PNSM   C2A 1206   1.772   6.386   4.891  0.3147 -0.0288 -0.1732
  101PNSM   C3A 1207   1.765   6.387   5.295 -0.0560 -0.1173 -0.2347
  101PNSM   C1B 1208   1.508   5.832   4.769  0.1665  0.1070 -0.1052
  101PNSM   C2B 1209   1.515   5.990   5.227  0.0128 -0.0503 -0.0547
  101PNSM   C3B 1210   1.846   5.975   5.585  0.1710 -0.0968 -0.1370
  101PNSM   D4B 1211   1.774   6.389   5.816  0.1427 -0.2556  0.0159
  101PNSM   C5B 1212   1.843   6.323   6.228 -0.1301 -0.1342 -0.1147
  101PNSM   C6B 1213   1.785   6.442   6.634  0.1640  0.1773 -0.1616
  102PNSM   NC3 1214   1.469   6.468   3.597 -0.0309  0.3052  0.3300
  102PNSM   PO4 1215   1.924   6.494   3.558  0.0556  0.2181 -0.0636
  102PNSM   AM1 1216   1.913   6.647   3.967 -0.0362 -0.3587 -0.1158
  102PNSM   AM2 1217   1.604   6.618   4.059  0.1087 -0.2214 -0.0017
  102PNSM   T1A 1218   1.947   6.846   4.336  0.3202 -0.2654 -0.1489
  102PNSM   C2A 1219   1.883   6.852   4.704 -0.0181  0.1296 -0.1665
  102PNSM   C3A 1220   1.640   6.854   5.063 -0.0990 -0.1404 -0.0209
  102PNSM   C1B 1221   1.437   6.886   4.380 -0.0519  0.1264  0.0290
  102PNSM   C2B 1222   1.161   7.021   4.761  0.0401 -0.0918  0.2123
  102PNSM   C3B 1223   0.947   7.108   5.087 -0.1952  0.1836 -0.0979
  102PNSM   D4B 1224   0.798   6.686   5.411 -0.0531 -0.1365  0.1697
  102PNSM   C5B 1225   0.689   6.534   5.772  0.3695 -0.1018 -0.3079
  102PNSM   C6B 1226   0.505   6.453   6.086 -0.4271  0.3786 -0.0271
  103PNSM   NC3 1227   6.801   2.330   3.826 -0.0106 -0.1166  0.1531
  103PNSM   PO4 1228   6.990   2.588   4.097 -0.1736  0.0033 -0.1012
  103PNSM   AM1 1229   6.913   2.575   4.430 -0.3739 -0.1818  0.2867
  103PNSM   AM2 1230   6.623   2.819   4.388 -0.1095 -0.0589 -0.2772
  103PNSM   T1A 1231   6.701   2.653   4.856 -0.1364  0.3684  0.2298
  103PNSM   C2A 1232   6.852   2.489   5.210 -0.3134 -0.2248 -0.0936
  103PNSM   C3A 1233   6.947   2.521   5.595  0.2570 -0.0330  0.1809
  103PNSM   C1B 1234   6.379   2.986   4.711 -0.2163 -0.3528  0.0686
  103PNSM   C2B 1235   6.473   2.991   5.174 -0.0771 -0.4148  0.0064
  103PNSM   C3B 1236   6.417   3.274   5.510  0.2124  0.0271 -0.0157
  103PNSM   D4B 1237   6.255   3.635   5.605 -0.0149 -0.1172  0.0500
  103PNSM   C5B 1238   6.539   3.871   5.846  0.0109  0.0583  0.1836
  103PNSM   C6B 1239   6.950   3.862   5.941 -0.0505  0.2263 -0.2217
  104PNSM   NC3 1240   5.654   1.902   4.199 -0.0633  0.0093  0.0386
  104PNSM   PO4 1241   5.320   1.747   3.910 -0.2281  0.2094  0.1686
  104PNSM   AM1 1242   5.193   1.734   4.338  0.3671 -0.2312 -0.0303
  104PNSM   AM2 1243   4.855   1.770   4.344 -0.0204 -0.0868 -0.1476
  104PNSM   T1A 1244   5.167   1.542   4.707 -0.2969 -0.1748 -0.2684
  104PNSM   C2A 1245   5.117   1.504   5.153 -0.1395  0.0223 -0.0117
  104PNSM   C3A 1246   5.151   1.459   5.477 -0.0027 -0.2145 -0.3152
  104PNSM   C1B 1247   4.993   1.975   4.706  0.0701 -0.0859 -0.2309
  104PNSM   C2B 1248   5.167   2.437   4.787 -0.4992  0.1564 -0.1250
  104PNSM   C3B 1249   5.525   2.664   5.002  0.1236 -0.1630  0.1144
  104PNSM   D4B 1250   5.604   2.557   5.408  0.0872  0.1935  0.0616
  104PNSM   C5B 1251   5.591   2.863   5.629 -0.0741  0.2671  0.0718
  104PNSM   C6B 1252   5.330   2.997   5.932 -0.0955  0.2124 -0.1112
  105PNSM   NC3 1253   5.101   5.977   3.940 -0.1035  0.1116 -0.0244
  105PNSM   PO4 1254   5.244   6.426   4.001  0.0151  0.0650 -0.0757
  105PNSM   AM1 1255   4.984   6.249   4.356 -0.0799 -0.0520  0.0022
  105PNSM   AM2 1256   4.627   6.383   4.526  0.0235 -0.2312 -0.4867
  105PNSM   T1A 1257   4.931   6.025   4.716 -0.1454 -0.1797  0.2939
  105PNSM   C2A 1258   5.038   5.730   4.990  0.3130 -0.1036 -0.0050
  105PNSM   C3A 1259   5.043   5.752   5.406 -0.0613  0.2390  0.2527
  105PNSM   C1B 1260   4.938   6.570   4.864  0.0943 -0.1175  0.2683
  105PNSM   C2B 1261   5.153   6.634   5.215  0.1035  0.0721 -0.0286
  105PNSM   C3B 1262   5.296   6.636   5.537  0.1033  0.1582  0.1030
  105PNSM   D4B 1263   5.378   6.696   5.926  0.1784  0.0249 -0.0283
  105PNSM   C5B 1264   5.486   6.472   6.273  0.3632  0.1688  0.1359
  105PNSM   C6B 1265   5.928   6.195   6.400 -0.0250  0.1783  0.1367
  106PNSM   NC3 1266   7.356   1.878   3.509  0.2720  0.0394  0.1432
  106PNSM   PO4 1267   7.342   2.385   3.547  0.0018 -0.1260 -0.3539
  106PNSM   AM1 1268   7.338   2.120   3.991  0.0179  0.1713 -0.0587
  106PNSM   AM2 1269   7.169   2.115   4.174  0.0705 -0.0867  0.2490
  106PNSM   T1A 1270   7.358   1.720   4.278 -0.0768 -0.1462  0.2082
  106PNSM   C2A 1271   7.326   1.315   4.466 -0.3144  0.3049  0.0615
  106PNSM   C3A 1272   7.253   0.848   4.696 -0.1372  0.1050 -0.0464
  106PNSM   C1B 1273   7.271   2.067   4.628  0.4041 -0.2267  0.2081
  106PNSM   C2B 1274   7.178   2.078   5.040  0.1773  0.0733  0.2098
  106PNSM   C3B 1275   7.020   1.999   5.503  0.1250  0.0978 -0.0792
  106PNSM   D4B 1276   6.836   2.009   5.887 -0.0236  0.2499  0.1225
  106PNSM   C5B 1277   6.420   1.963   5.994 -0.0313 -0.0531  0.1723
  106PNSM   C6B 1278   6.134   2.312   6.216 -0.2104  0.3224  0.0543
  107PLSM   NC3 1279   3.236   5.999   7.853 -0.1025 -0.0266  0.0915
  107PLSM   PO4 1280   3.526   6.310   7.940 -0.3070 -0.2902 -0.1555
  107PLSM   AM1 1281   3.429   6.502   7.617  0.0819  0.0182  0.4380
  107PLSM   AM2 1282   3.608   6.398   7.455  0.0365 -0.0580 -0.2054
  107PLSM   T1A 1283   3.182   6.773   7.339 -0.1241 -0.1107 -0.1227
  107PLSM   C2A 1284   3.040   6.765   6.959 -0.1383 -0.2989  0.2204
  107PLSM   C3A 1285   2.618   6.796   6.642  0.0352  0.0853 -0.1666
  107PLSM   C1B 1286   3.582   6.597   7.059 -0.1624  0.1144  0.0735
  107PLSM   C2B 1287   3.493   6.773   6.616 -0.1018  0.1844 -0.2010
  107PLSM   C3B 1288   3.133   6.892   6.469 -0.1237  0.1107  0.2056
  107PLSM   C4B 1289   2.820   7.063   6.290 -0.1834 -0.1975  0.0462
  107PLSM   C5B 1290   2.414   7.052   6.192 -0.1044  0.1493 -0.1981
  107PLSM   C6B 1291   2.068   6.772   6.328  0.2393 -0.1416 -0.0261
  108PLSM   NC3 1292   0.951   2.687   7.649 -0.0751 -0.0565 -0.2213
  108PLSM   PO4 1293   0.993   2.291   7.944 -0.1984  0.0777 -0.2352
  108PLSM   AM1 1294   1.108   2.175   7.575  0.1237  0.0574 -0.0445
  108PLSM   AM2 1295   1.382   1.936   7.560  0.0873  0.0532 -0.0149
  108PLSM   T1A 1296   1.257   2.140   7.075 -0.1019  0.0804  0.2204
  108PLSM   C2A 1297   1.557   2.051   6.632 -0.0621  0.1857 -0.0650
  108PLSM   C3A 1298   1.889   1.968   6.402  0.2227 -0.1895  0.1135
  108PLSM   C1B 1299   1.148   1.719   7.242  0.0967 -0.2079 -0.1091
  108PLSM   C2B 1300   1.091   1.824   6.659  0.0892 -0.0656 -0.1343
  108PLSM   C3B 1301   1.201   1.897   6.280 -0.0161 -0.0559  0.0625
  108PLSM   C4B 1302   1.510   2.067   6.083 -0.3237  0.1276  0.0102
  108PLSM   C5B 1303   1.854   2.234   5.914  0.0524 -0.2542  0.0178
  108PLSM   C6B 1304   2.140   2.496   5.630  0.0772 -0.3195  0.1223
  109PLSM   NC3 1305   3.898   5.254   8.198  0.1671 -0.3007  0.1136
  109PLSM   PO4 1306   4.018   5.466   7.909  0.1479 -0.0525 -0.1337
  109PLSM   AM1 1307   3.858   5.224   7.511  0.1704  0.0399  0.1753
  109PLSM   AM2 1308   3.956   4.923   7.511 -0.3879 -0.2203  0.0382
  109PLSM   T1A 1309   3.927   5.228   7.006  0.1862 -0.1148 -0.0062
  109PLSM   C2A 1310   3.679   5.296   6.557  0.2184  0.1628 -0.0190
  109PLSM   C3A 1311   3.458   5.211   6.190 -0.0268 -0.3131  0.2660
  109PLSM   C1B 1312   3.773   4.654   7.207  0.3840 -0.1001 -0.5517
  109PLSM   C2B 1313   3.586   4.482   6.893  0.1334 -0.1035 -0.0309
  109PLSM   C3B 1314   3.801   4.414   6.437  0.2444 -0.5659  0.0352
  109PLSM   C4B 1315   4.014   4.522   6.178 -0.1772  0.3608  0.3120
  109PLSM   C5B 1316   4.431   4.666   6.115 -0.3047  0.0820  0.0202
  109PLSM   C6B 1317   4.728   4.604   5.847 -0.0733  0.1298  0.0802
  110PLSM   NC3 1318   8.123   1.846   7.988 -0.0170 -0.2936 -0.2841
  110PLSM   PO4 1319   7.650   1.780   7.757  0.0632 -0.2198 -0.2226
  110PLSM   AM1 1320   7.421   1.862   7.487  0.0813  0.0417  0.0657
  110PLSM   AM2 1321   7.213   1.777   7.550  0.0988  0.1986 -0.1773
  110PLSM   T1A 1322   7.546   2.065   7.125 -0.1605 -0.0803  0.1329
  110PLSM   C2A 1323   7.398   2.098   6.646 -0.0279  0.3663  0.0898
  110PLSM   C3A 1324   7.472   2.168   6.195 -0.0592  0.0701  0.1870
  110PLSM   C1B 1325   7.122   1.712   7.076 -0.2893 -0.1424  0.2359
  110PLSM   C2B 1326   7.000   1.853   6.708  0.1215  0.0633  0.2569
  110PLSM   C3B 1327   7.018   2.014   6.349 -0.0608  0.0609 -0.2507
  110PLSM   C4B 1328   7.080   2.374   6.058 -0.1799  0.1338  0.0088
  110PLSM   C5B 1329   7.332   2.557   5.895 -0.1217 -0.0451 -0.0265
  110PLSM   C6B 1330   7.785   2.530   5.746  0.0153 -0.2542  0.1012
  111PLSM   NC3 1331   7.630   2.748   8.238  0.0278  0.0133 -0.0840
  111PLSM   PO4 1332   7.234   2.629   7.958 -0.0561  0.0477  0.0463
  111PLSM   AM1 1333   6.922   2.606   7.650 -0.0147  0.1400 -0.1192
  111PLSM   AM2 1334   6.629   2.683   7.679 -0.1032  0.1351 -0.1355
  111PLSM   T1A 1335   6.920   2.671   7.212 -0.2199  0.1072 -0.0199
  111PLSM   C2A 1336   6.714   2.884   6.817 -0.1348  0.3344  0.0610
  111PLSM   C3A 1337   6.682   3.137   6.534 -0.0387 -0.1055 -0.0798
  111PLSM   C1B 1338   6.530   2.426   7.306 -0.2087 -0.1944 -0.0341
  111PLSM   C2B 1339   6.330   2.223   7.006  0.0273 -0.0376 -0.2177
  111PLSM   C3B 1340   6.016   2.114   6.668 -0.0816 -0.1292  0.0511
  111PLSM   C4B 1341   5.723   2.200   6.462  0.0368 -0.0685 -0.0322
  111PLSM   C5B 1342   5.646   2.478   6.145 -0.2652 -0.1612 -0.1086
  111PLSM   C6B 1343   5.934   2.561   5.843  0.0725  0.2307 -0.4507
  112PLSM   NC3 1344   5.394  -0.083   8.216 -0.0394 -0.1105  0.1325
  112PLSM   PO4 1345   5.074   0.215   8.261  0.0651 -0.1661 -0.2343
  112PLSM   AM1 1346   4.868   0.524   7.944 -0.1886  0.3538 -0.1116
  112PLSM   AM2 1347   4.517   0.494   7.942  0.0986  0.1033  0.0349
  112PLSM   T1A 1348   4.765   0.599   7.475  0.1006 -0.0125  0.0983
  112PLSM   C2A 1349   4.557   0.625   6.970  0.1005  0.1143 -0.1241
  112PLSM   C3A 1350   4.328   0.498   6.682 -0.0607  0.1264 -0.1907
  112PLSM   C1B 1351   4.411   0.869   7.659 -0.2426  0.0913 -0.1842
  112PLSM   C2B 1352   4.426   1.211   7.464 -0.1253  0.2250 -0.0447
  112PLSM   C3B 1353   4.113   1.396   7.289 -0.0176 -0.0492 -0.1917
  112PLSM   C4B 1354   4.093   1.462   6.851  0.1218  0.1759  0.0864
  112PLSM   C5B 1355   4.147   1.527   6.469 -0.5249 -0.0379 -0.0198
  112PLSM   C6B 1356   4.409   1.693   6.168 -0.2162  0.0241 -0.2885
  113PLSM   NC3 1357   5.495   4.809   7.681 -0.0346 -0.1107 -0.3772
  113PLSM   PO4 1358   5.689   4.357   7.737  0.0182 -0.0935 -0.1494
  113PLSM   AM1 1359   5.950   4.215   7.405  0.2723  0.0746 -0.2048
  113PLSM   AM2 1360   6.222   4.009   7.343  0.2306  0.0145 -0.0926
  113PLSM   T1A 1361   5.822   4.285   6.901 -0.1709  0.1943 -0.0763
  113PLSM   C2A 1362   5.797   4.268   6.395  0.0375  0.0708 -0.0334
  113PLSM   C3A 1363   5.739   4.398   6.016  0.0945 -0.0941 -0.0000
  113PLSM   C1B 1364   6.284   3.936   6.918 -0.4057  0.0473  0.2406
  113PLSM   C2B 1365   6.353   3.894   6.434 -0.1971  0.2919  0.1463
  113PLSM   C3B 1366   6.246   3.582   6.107 -0.1433  0.0643  0.1068
  113PLSM   C4B 1367   6.335   3.163   6.015 -0.0034 -0.0422 -0.1418
  113PLSM   C5B 1368   6.374   2.761   6.094  0.2050  0.1909 -0.0141
  113PLSM   C6B 1369   6.575   2.398   6.153 -0.2714 -0.0664  0.0141
  114PLSM   NC3 1370   7.347   1.416   7.991 -0.0119  0.0697 -0.1230
  114PLSM   PO4 1371   6.947   1.641   7.992 -0.1102 -0.1598  0.0996
  114PLSM   AM1 1372   6.719   1.657   7.596  0.1002 -0.3642  0.1821
  114PLSM   AM2 1373   6.395   1.457   7.561 -0.0406  0.1630  0.0236
  114PLSM   T1A 1374   6.687   1.814   7.251  0.0676 -0.1143 -0.1077
  114PLSM   C2A 1375   6.595   1.836   6.962 -0.0988 -0.0975 -0.0101
  114PLSM   C3A 1376   6.526   2.024   6.562  0.1601 -0.0743 -0.4926
  114PLSM   C1B 1377   6.311   1.149   7.320  0.5581 -0.3139  0.0477
  114PLSM   C2B 1378   6.141   0.906   7.000 -0.1377 -0.0668  0.2149
  114PLSM   C3B 1379   5.998   0.873   6.533 -0.2491  0.1698  0.0094
  114PLSM   C4B 1380   5.859   0.627   6.229  0.0366  0.0010  0.0600
  114PLSM   C5B 1381   5.588   0.477   5.907 -0.2335  0.3019 -0.1641
  114PLSM   C6B 1382   5.384   0.132   5.615 -0.0655  0.1250 -0.1127
  115PLSM   NC3 1383   3.980   2.721   4.157  0.0444  0.2879 -0.1098
  115PLSM   PO4 1384   4.018   2.262   4.265  0.1864  0.0113  0.0352
  115PLSM   AM1 1385   3.908   2.171   4.669 -0.2418  0.1243  0.0710
  115PLSM   AM2 1386   4.025   1.740   4.648 -0.1283  0.1404 -0.3965
  115PLSM   T1A 1387   3.866   2.098   5.050  0.2364 -0.1911  0.1568
  115PLSM   C2A 1388   3.881   2.003   5.531 -0.0648 -0.0316 -0.1262
  115PLSM   C3A 1389   3.725   1.870   5.757  0.1859 -0.3020  0.0357
  115PLSM   C1B 1390   4.329   2.028   4.953 -0.1158 -0.1785 -0.0023
  115PLSM   C2B 1391   4.384   2.134   5.317 -0.4731  0.0287  0.0016
  115PLSM   C3B 1392   4.280   2.193   5.701  0.2231  0.3046  0.0587
  115PLSM   C4B 1393   4.083   2.098   6.073 -0.0288 -0.2926  0.0707
  115PLSM   C5B 1394   3.750   1.963   6.426 -0.1198  0.0878 -0.1356
  115PLSM   C6B 1395   3.659   1.592   6.750  0.0078 -0.2389  0.2915
  116PLSM   NC3 1396   0.735   6.133   2.862  0.0111 -0.2179  0.3071
  116PLSM   PO4 1397   0.794   5.898   3.219  0.1880  0.0091  0.2153
  116PLSM   AM1 1398   0.605   5.906   3.607 -0.1462  0.0761  0.0537
  116PLSM   AM2 1399   0.313   5.933   3.585  0.1762 -0.0894  0.1408
  116PLSM   T1A 1400   0.902   5.898   4.054  0.1304  0.2613  0.1709
  116PLSM   C2A 1401   1.046   5.946   4.492  0.1266  0.1390 -0.0222
  116PLSM   C3A 1402   1.030   5.758   4.862 -0.2654  0.1446 -0.0929
  116PLSM   C1B 1403   0.272   6.273   3.966  0.0674  0.0254  0.1539
  116PLSM   C2B 1404   0.226   6.440   4.379  0.1244  0.1299  0.0821
  116PLSM   C3B 1405   0.250   6.371   4.695  0.2153 -0.1389  0.2019
  116PLSM   C4B 1406   0.408   6.180   5.160  0.1339  0.1245  0.0618
  116PLSM   C5B 1407   0.432   6.083   5.614 -0.0739 -0.0877  0.2486
  116PLSM   C6B 1408   0.266   5.906   5.867 -0.0819 -0.2938 -0.2082
  117PLSM   NC3 1409   3.208   1.253   3.640  0.1878 -0.1083 -0.0768
  117PLSM   PO4 1410   3.583   1.231   3.967  0.1993  0.1314  0.0605
  117PLSM   AM1 1411   3.556   1.162   4.366 -0.2480  0.0459  0.1821
  117PLSM   AM2 1412   3.405   1.404   4.514 -0.0368  0.0858  0.1332
  117PLSM   T1A 1413   3.500   0.846   4.778  0.2925 -0.2715  0.0092
  117PLSM   C2A 1414   3.464   0.825   5.211  0.1579  0.0797  0.0442
  117PLSM   C3A 1415   3.607   0.680   5.619  0.2203  0.2172 -0.1607
  117PLSM   C1B 1416   3.279   1.292   4.869  0.0869  0.0083 -0.0071
  117PLSM   C2B 1417   3.216   1.354   5.195 -0.0105  0.0753 -0.2928
  117PLSM   C3B 1418   3.006   1.382   5.650 -0.0929 -0.4163 -0.0008
  117PLSM   C4B 1419   2.954   1.375   6.108 -0.0407 -0.1461  0.0477
  117PLSM   C5B 1420   2.777   1.648   6.533  0.1495  0.0575  0.3819
  117PLSM   C6B 1421   2.827   2.056   6.774 -0.0457 -0.3238 -0.3303
  118PLSM   NC3 1422   0.097   2.805   3.219 -0.0614  0.3012  0.2223
  118PLSM   PO4 1423   0.462   3.133   3.363  0.3142 -0.0254 -0.1064
  118PLSM   AM1 1424   0.608   3.032   3.831  0.1599  0.0962  0.1403
  118PLSM   AM2 1425   0.869   3.149   3.963  0.3074 -0.0575  0.2764
  118PLSM   T1A 1426   0.515   2.710   4.141 -0.1860 -0.0556 -0.2026
  118PLSM   C2A 1427   0.538   2.632   4.550  0.0886  0.3715 -0.4972
  118PLSM   C3A 1428   0.358   2.763   4.932 -0.1671 -0.1429 -0.0085
  118PLSM   C1B 1429   0.655   3.161   4.401  0.1421 -0.1496 -0.0446
  118PLSM   C2B 1430   0.450   3.209   4.756 -0.1190 -0.0974  0.2636
  118PLSM   C3B 1431   0.170   3.207   5.107  0.0164  0.3263 -0.1862
  118PLSM   C4B 1432   0.061   3.373   5.528 -0.0902 -0.0347  0.2175
  118PLSM   C5B 1433   0.357   3.544   5.779  0.0300  0.1570  0.3447
  118PLSM   C6B 1434   0.546   3.715   6.161 -0.2318 -0.0963  0.0054
  119PLSM   NC3 1435   2.760   1.039   3.764  0.4068  0.1143 -0.2280
  119PLSM   PO4 1436   2.781   1.521   3.749  0.0427  0.1459  0.1666
  119PLSM   AM1 1437   2.618   1.716   4.145  0.1499  0.1068  0.0699
  119PLSM   AM2 1438   2.478   2.036   4.207 -0.3095  0.1482 -0.2494
  119PLSM   T1A 1439   2.742   1.643   4.623  0.0521 -0.1058 -0.0446
  119PLSM   C2A 1440   2.801   1.432   4.885  0.1533 -0.0947 -0.2604
  119PLSM   C3A 1441   2.697   1.252   5.277  0.1235 -0.0116 -0.0400
  119PLSM   C1B 1442   2.430   2.132   4.628  0.3015 -0.0238  0.1504
  119PLSM   C2B 1443   2.289   2.194   4.994 -0.0773 -0.0494 -0.1631
  119PLSM   C3B 1444   2.292   2.031   5.326 -0.1551 -0.0647  0.1957
  119PLSM   C4B 1445   2.521   2.157   5.727  0.3054  0.0491 -0.0276
  119PLSM   C5B 1446   2.307   2.150   6.124 -0.0581  0.1987  0.1232
  119PLSM   C6B 1447   2.400   1.982   6.563 -0.0982  0.0519  0.3235
  120PLSM   NC3 1448   6.358   1.536   2.979  0.0585  0.4551 -0.2892
  120PLSM   PO4 1449   6.413   1.193   3.189 -0.2854 -0.2914 -0.2587
  120PLSM   AM1 1450   6.198   1.131   3.510  0.0789  0.0146 -0.0507
  120PLSM   AM2 1451   6.259   1.464   3.703  0.2221  0.2387 -0.0971
  120PLSM   T1A 1452   6.134   1.072   3.990 -0.0991 -0.0057 -0.2991
  120PLSM   C2A 1453   6.246   0.921   4.368  0.0412 -0.1746 -0.0056
  120PLSM   C3A 1454   6.301   1.022   4.872 -0.0813  0.2467  0.3071
  120PLSM   C1B 1455   6.426   1.408   4.109 -0.0377  0.1868 -0.1033
  120PLSM   C2B 1456   6.419   1.528   4.491  0.1792 -0.0626  0.1745
  120PLSM   C3B 1457   6.521   1.553   4.888  0.1968  0.2493 -0.4220
  120PLSM   C4B 1458   6.889   1.623   5.170  0.0607  0.4091  0.1215
  120PLSM   C5B 1459   7.223   1.524   5.426 -0.2161 -0.0451 -0.1815
  120PLSM   C6B 1460   7.301   1.688   5.822 -0.1490  0.0206 -0.2651
  121PLSM   NC3 1461   1.072   1.428   3.403 -0.1694 -0.0102 -0.0715
  121PLSM   PO4 1462   0.674   1.574   3.541  0.2448 -0.0041  0.1996
  121PLSM   AM1 1463   0.645   1.228   3.945  0.0071  0.0162 -0.1962
  121PLSM   AM2 1464   0.399   1.099   4.062  0.2207  0.2619  0.1374
  121PLSM   T1A 1465   0.901   1.282   4.331 -0.0549  0.1227 -0.3613
  121PLSM   C2A 1466   0.840   1.300   4.797 -0.0600  0.0756 -0.2017
  121PLSM   C3A 1467   0.945   1.225   5.305 -0.0794  0.0607 -0.0540
  121PLSM   C1B 1468   0.346   1.147   4.486  0.0426 -0.1789  0.3474
  121PLSM   C2B 1469   0.342   1.077   4.895  0.0808  0.1916  0.4400
  121PLSM   C3B 1470   0.407   1.233   5.233 -0.0833 -0.1062 -0.0954
  121PLSM   C4B 1471   0.592   1.341   5.609  0.1147  0.0201 -0.0460
  121PLSM   C5B 1472   0.950   1.282   5.791 -0.0514  0.0790  0.0167
  121PLSM   C6B 1473   1.354   1.491   5.892 -0.0201 -0.0239  0.2083
  122PLSM   NC3 1474   1.883   1.195   3.622  0.0591  0.0472  0.0025
  122PLSM   PO4 1475   1.451   1.090   3.713  0.1625 -0.1277 -0.0759
  122PLSM   AM1 1476   1.703   1.220   4.061  0.3204 -0.0871 -0.3206
  122PLSM   AM2 1477   1.819   0.956   4.156 -0.4119  0.2020  0.0355
  122PLSM   T1A 1478   1.767   1.306   4.526  0.1918 -0.2285  0.1682
  122PLSM   C2A 1479   1.764   1.348   4.942  0.1445  0.1956  0.0680
  122PLSM   C3A 1480   1.814   1.201   5.392  0.0365 -0.0223 -0.0941
  122PLSM   C1B 1481   1.906   0.832   4.535  0.2619  0.1445 -0.1175
  122PLSM   C2B 1482   1.939   0.865   4.929  0.1805  0.0648  0.0955
  122PLSM   C3B 1483   2.199   1.123   5.036  0.0266 -0.1335  0.2826
  122PLSM   C4B 1484   2.281   1.124   5.564 -0.0196 -0.0869  0.5090
  122PLSM   C5B 1485   2.546   1.318   5.804 -0.3897 -0.1321 -0.2050
  122PLSM   C6B 1486   2.566   1.689   6.070  0.2366 -0.0121 -0.0222
  123PAPI    C1 1487   3.597   3.538   8.330  0.0409  0.0336 -0.0555
  123PAPI    C2 1488   3.210   3.635   8.310 -0.0969 -0.4121  0.2788
  123PAPI    C3 1489   3.377   3.554   8.664  0.4626  0.3598  0.2180
  123PAPI   PO4 1490   3.675   3.503   8.060  0.0001  0.1374  0.1175
  123PAPI   GL1 1491   3.932   3.208   7.808 -0.0696 -0.0100 -0.1212
  123PAPI   GL2 1492   3.899   3.049   8.148 -0.1275  0.1823 -0.0463
  123PAPI   D1A 1493   3.706   2.983   7.529  0.2048 -0.2353 -0.0180
  123PAPI   D2A 1494   3.529   2.872   7.825 -0.2037 -0.0395 -0.3390
  123PAPI   D3A 1495   3.291   3.157   8.182  0.1808  0.0765  0.0194
  123PAPI   D4A 1496   3.058   2.782   8.097 -0.2668  0.1476 -0.0649
  123PAPI   C5A 1497   2.730   2.538   7.858 -0.1029  0.0585  0.0359
  123PAPI   C1B 1498   3.955   2.685   7.906 -0.0335  0.0931 -0.0430
  123PAPI   C2B 1499   3.703   2.440   7.810 -0.0066 -0.3662  0.0188
  123PAPI   C3B 1500   3.605   2.064   7.508  0.0074  0.0480 -0.2151
  123PAPI   C4B 1501   3.729   1.717   7.648 -0.0979  0.3914  0.2314
  124PAPI    C1 1502   7.549   0.448   7.231  0.3056 -0.0222  0.0759
  124PAPI    C2 1503   7.612   0.491   7.624  0.1357 -0.2371  0.1291
  124PAPI    C3 1504   7.614   0.126   7.460 -0.0116 -0.1672 -0.0319
  124PAPI   PO4 1505   7.358   0.599   7.150  0.0649  0.2179 -0.1178
  124PAPI   GL1 1506   7.334   0.975   7.053  0.0974 -0.1050  0.0188
  124PAPI   GL2 1507   7.342   1.232   7.126  0.0935  0.3070  0.3063
  124PAPI   D1A 1508   7.130   0.847   6.600 -0.2337 -0.1410  0.0333
  124PAPI   D2A 1509   6.713   0.514   6.752 -0.0991 -0.1653  0.3979
  124PAPI   D3A 1510   6.535   0.779   6.420  0.1874  0.1390 -0.2751
  124PAPI   D4A 1511   6.914   0.756   6.067  0.0591 -0.1474  0.0666
  124PAPI   C5A 1512   7.005   0.411   5.785 -0.1981 -0.0003  0.0984
  124PAPI   C1B 1513   7.179   1.337   6.712 -0.0580 -0.2202  0.1472
  124PAPI   C2B 1514   6.963   1.249   6.286 -0.2296  0.1414 -0.1926
  124PAPI   C3B 1515   6.987   1.274   5.875  0.1468 -0.1676 -0.0397
  124PAPI   C4B 1516   6.710   1.534   5.654  0.0671 -0.1385  0.0329
  125PAPI    C1 1517   0.018   5.599   3.316  0.1150  0.1235  0.1205
  125PAPI    C2 1518   0.104   5.510   2.936  0.1537 -0.0782  0.1751
  125PAPI    C3 1519   0.145   5.885   3.068 -0.1902  0.0661 -0.1089
  125PAPI   PO4 1520  -0.038   5.232   3.340 -0.0023  0.2881  0.3403
  125PAPI   GL1 1521  -0.008   5.269   3.787 -0.1633  0.2273 -0.1702
  125PAPI   GL2 1522   0.242   5.502   3.809  0.0534  0.0039 -0.2882
  125PAPI   D1A 1523  -0.036   5.099   4.144 -0.0799  0.0213 -0.0632
  125PAPI   D2A 1524   0.100   5.404   4.419 -0.3249 -0.0946 -0.4900
  125PAPI   D3A 1525   0.222   5.434   4.757  0.2935  0.0834  0.1106
  125PAPI   D4A 1526   0.047   5.125   5.031 -0.1892  0.1007  0.0152
  125PAPI   C5A 1527   0.271   5.000   5.361  0.0539  0.2616 -0.1337
  125PAPI   C1B 1528   0.424   5.784   4.129  0.2023 -0.0071  0.2059
  125PAPI   C2B 1529   0.542   5.790   4.539  0.1093 -0.1058 -0.1469
  125PAPI   C3B 1530   0.570   5.780   4.988 -0.3380  0.2642 -0.1287
  125PAPI   C4B 1531   0.772   5.711   5.323 -0.3042 -0.1462  0.0807
  126PAPI    C1 1532   6.177   0.539   3.561  0.1633  0.4512  0.0907
  126PAPI    C2 1533   6.136   0.688   3.192  0.3147  0.1864 -0.0361
  126PAPI    C3 1534   6.498   0.675   3.363  0.2453  0.3060  0.1226
  126PAPI   PO4 1535   5.924   0.674   3.694  0.0851  0.1273  0.0303
  126PAPI   GL1 1536   5.775   0.656   4.132  0.1476 -0.1034  0.3519
  126PAPI   GL2 1537   5.687   0.318   4.113  0.1505  0.1994 -0.1572
  126PAPI   D1A 1538   5.341   0.687   4.426 -0.0798  0.1953  0.0904
  126PAPI   D2A 1539   5.345   1.052   4.548 -0.1955 -0.0987  0.0870
  126PAPI   D3A 1540   5.388   1.074   4.963  0.2303 -0.1194  0.1845
  126PAPI   D4A 1541   5.565   1.428   5.111 -0.0688 -0.0309 -0.0503
  126PAPI   C5A 1542   5.670   1.528   5.470 -0.0804  0.3221  0.0337
  126PAPI   C1B 1543   6.084   0.400   4.365 -0.1674 -0.0671 -0.1294
  126PAPI   C2B 1544   6.394   0.458   4.605 -0.0073 -0.1049  0.1765
  126PAPI   C3B 1545   6.726   0.656   4.726  0.2671  0.0984  0.1844
  126PAPI   C4B 1546   6.925   0.705   5.145 -0.2973  0.4977  0.0307
  127PAPS   CNO 1547   7.236   6.416   7.494  0.0439  0.0937 -0.2791
  127PAPS   PO4 1548   7.461   6.070   7.331  0.1748  0.2399 -0.0657
  127PAPS   GL1 1549   7.328   6.372   7.019  0.3072  0.0204  0.1814
  127PAPS   GL2 1550   7.068   6.189   7.000  0.1908  0.2397 -0.0498
  127PAPS   D1A 1551   7.445   6.465   6.722  0.1611  0.3108 -0.2447
  127PAPS   D2A 1552   7.645   6.777   6.884 -0.0186  0.1134 -0.1017
  127PAPS   D3A 1553   7.767   6.733   6.470  0.1647 -0.1495 -0.3906
  127PAPS   D4A 1554   8.067   6.904   6.079  0.1353  0.1098  0.1770
  127PAPS   C5A 1555   7.888   7.115   5.666  0.1594  0.1263  0.0727
  127PAPS   C1B 1556   6.921   6.110   6.497 -0.1220 -0.2045 -0.0257
  127PAPS   C2B 1557   7.072   5.966   6.001 -0.0716 -0.2167  0.1233
  127PAPS   C3B 1558   7.249   5.646   5.803 -0.1782  0.0611  0.0805
  127PAPS   C4B 1559   7.473   5.321   5.656  0.0432 -0.1307  0.0666
  128PAPS   CNO 1560   1.393   5.547   7.429 -0.3138 -0.0391 -0.1327
  128PAPS   PO4 1561   1.809   5.653   7.569 -0.1535 -0.2275 -0.1960
  128PAPS   GL1 1562   1.807   5.140   7.324  0.0433  0.0722 -0.1285
  128PAPS   GL2 1563   2.085   5.231   7.299  0.1047  0.1909 -0.3294
  128PAPS   D1A 1564   1.825   4.985   6.951 -0.2609  0.1832  0.2144
  128PAPS   D2A 1565   2.183   4.762   7.062 -0.1139 -0.1195  0.0328
  128PAPS   D3A 1566   2.429   5.021   6.744  0.3807 -0.0450 -0.0173
  128PAPS   D4A 1567   2.674   5.005   6.411  0.2081 -0.0093 -0.3624
  128PAPS   C5A 1568   3.007   4.798   6.253 -0.2061  0.1210 -0.0012
  128PAPS   C1B 1569   2.055   5.373   6.812  0.4066 -0.0737  0.1923
  128PAPS   C2B 1570   2.257   5.333   6.402 -0.2773 -0.0028 -0.2972
  128PAPS   C3B 1571   2.498   5.485   6.052  0.0890  0.0760 -0.0979
  128PAPS   C4B 1572   2.518   5.836   5.717 -0.0981 -0.2869 -0.1137
  129PAPS   CNO 1573   5.446   2.796   8.943  0.1207  0.0344  0.1315
  129PAPS   PO4 1574   5.522   2.462   8.730 -0.2441 -0.1685 -0.2440
  129PAPS   GL1 1575   5.199   2.283   8.410  0.2532 -0.1870 -0.0131
  129PAPS   GL2 1576   5.324   2.236   8.143 -0.0629  0.0925 -0.2661
  129PAPS   D1A 1577   4.832   2.345   8.194 -0.2070 -0.3566 -0.2893
  129PAPS   D2A 1578   4.933   2.537   7.827 -0.2481  0.0177 -0.2823
  129PAPS   D3A 1579   4.767   2.732   7.397  0.0730  0.1156  0.1741
  129PAPS   D4A 1580   4.673   2.695   7.110  0.3487 -0.0258 -0.0497
  129PAPS   C5A 1581   4.426   3.028   6.900  0.0709  0.0581  0.0914
  129PAPS   C1B 1582   5.159   2.014   7.743 -0.0566  0.0035  0.2515
  129PAPS   C2B 1583   5.174   1.846   7.269  0.1827 -0.3278 -0.4694
  129PAPS   C3B 1584   4.784   1.793   6.957  0.0244  0.0282  0.0766
  129PAPS   C4B 1585   4.408   1.780   7.135  0.0799  0.1449 -0.1353
  130PAPS   CNO 1586   1.862   0.737   7.832  0.0346 -0.0154 -0.3333
  130PAPS   PO4 1587   1.404   0.933   7.769  0.0206 -0.2582  0.0691
  130PAPS   GL1 1588   1.635   1.000   7.491 -0.2763 -0.3910 -0.4762
  130PAPS   GL2 1589   1.687   0.738   7.352  0.2245  0.2141  0.1454
  130PAPS   D1A 1590   2.103   1.207   7.501 -0.3124  0.0419  0.0591
  130PAPS   D2A 1591   2.176   1.697   7.412 -0.1014  0.1059 -0.0667
  130PAPS   D3A 1592   1.838   1.946   7.592  0.0418  0.3591 -0.0207
  130PAPS   D4A 1593   1.727   2.224   7.279  0.0626  0.1104  0.5261
  130PAPS   C5A 1594   1.947   2.219   6.886 -0.1615 -0.1382  0.1230
  130PAPS   C1B 1595   1.780   0.961   7.016  0.2608  0.0336  0.1570
  130PAPS   C2B 1596   1.934   0.989   6.772  0.2015  0.2074  0.2234
  130PAPS   C3B 1597   2.087   0.959   6.336 -0.0396  0.0567 -0.0102
  130PAPS   C4B 1598   2.110   1.228   6.034  0.0360  0.0371 -0.1035
  131PAPS   CNO 1599   4.530   2.774   3.934 -0.4681 -0.2114  0.1196
  131PAPS   PO4 1600   4.414   2.638   4.354  0.0781 -0.0299  0.2934
  131PAPS   GL1 1601   4.418   2.553   4.780 -0.0279  0.1294  0.2294
  131PAPS   GL2 1602   4.672   2.762   4.841 -0.2606  0.2704  0.3156
  131PAPS   D1A 1603   4.761   2.310   5.039 -0.0278  0.1273 -0.2559
  131PAPS   D2A 1604   4.926   2.260   5.538  0.0252 -0.3321 -0.3779
  131PAPS   D3A 1605   5.186   2.497   5.846 -0.1134 -0.3072  0.1124
  131PAPS   D4A 1606   5.081   2.464   6.292 -0.1458  0.0722  0.1541
  131PAPS   C5A 1607   5.362   2.557   6.692  0.2696  0.0157  0.1131
  131PAPS   C1B 1608   4.589   2.765   5.217  0.1137  0.1088  0.0641
  131PAPS   C2B 1609   4.596   2.626   5.612 -0.0928 -0.0933  0.2151
  131PAPS   C3B 1610   4.477   3.056   5.914  0.1228  0.1211  0.1708
  131PAPS   C4B 1611   4.523   3.291   6.189 -0.0346 -0.0321  0.0397
  132PAPS   CNO 1612   5.308   5.742   3.564 -0.2744  0.1476  0.4483
  132PAPS   PO4 1613   5.721   5.934   3.416 -0.4727 -0.1246 -0.0104
  132PAPS   GL1 1614   5.730   5.962   3.896 -0.0133  0.1831  0.1866
  132PAPS   GL2 1615   5.980   6.085   4.124  0.1995 -0.2243 -0.4988
  132PAPS   D1A 1616   5.449   5.980   4.300  0.0064  0.0976  0.0492
  132PAPS   D2A 1617   5.306   5.666   4.511  0.0957  0.1121 -0.2620
  132PAPS   D3A 1618   5.480   5.185   4.374 -0.1409 -0.1532 -0.0326
  132PAPS   D4A 1619   5.851   4.994   4.401  0.0891 -0.1006 -0.2065
  132PAPS   C5A 1620   5.980   4.956   4.788  0.1215  0.0012 -0.1897
  132PAPS   C1B 1621   5.844   6.030   4.540  0.1742  0.0026 -0.1384
  132PAPS   C2B 1622   6.007   5.972   5.039 -0.0620 -0.0461 -0.0618
  132PAPS   C3B 1623   5.874   5.938   5.542  0.0686  0.1717 -0.0360
  132PAPS   C4B 1624   5.769   6.270   5.793 -0.2911  0.1483  0.0954
  133PAPS   CNO 1625   4.686   7.635   4.161  0.0785  0.0689  0.1193
  133PAPS   PO4 1626   4.632   7.664   4.662 -0.0246 -0.0107 -0.2162
  133PAPS   GL1 1627   4.408   7.249   4.835 -0.1093  0.3181 -0.1731
  133PAPS   GL2 1628   4.107   7.113   4.941  0.1047 -0.1431  0.1128
  133PAPS   D1A 1629   4.665   6.900   5.122  0.0619 -0.3586  0.1390
  133PAPS   D2A 1630   4.262   6.854   5.300  0.0717  0.0063  0.1864
  133PAPS   D3A 1631   4.591   6.782   5.607  0.1304  0.2442  0.3758
  133PAPS   D4A 1632   4.958   6.935   5.606  0.2067  0.1065  0.0843
  133PAPS   C5A 1633   4.866   7.301   5.512  0.0734 -0.5843 -0.0745
  133PAPS   C1B 1634   3.798   7.252   5.345  0.2538  0.0378 -0.0583
  133PAPS   C2B 1635   3.750   7.454   5.819  0.0801 -0.2782  0.0717
  133PAPS   C3B 1636   3.630   7.798   6.045 -0.2278  0.0465  0.1248
  133PAPS   C4B 1637   3.372   7.902   6.191  0.1850  0.1085  0.0351
  134PAPS   CNO 1638   7.049   6.564   3.307 -0.0623  0.0506 -0.1843
  134PAPS   PO4 1639   7.405   6.336   3.207 -0.0385  0.1103 -0.0628
  134PAPS   GL1 1640   7.385   6.327   3.616  0.1356 -0.0971 -0.3047
  134PAPS   GL2 1641   7.207   6.191   3.730  0.2771 -0.0517  0.0559
  134PAPS   D1A 1642   7.452   6.702   3.785  0.3080  0.1802 -0.0487
  134PAPS   D2A 1643   7.243   6.541   4.064 -0.0788  0.0667 -0.0824
  134PAPS   D3A 1644   6.862   6.462   3.915 -0.0825 -0.0244  0.3066
  134PAPS   D4A 1645   6.941   6.865   3.851  0.2061  0.0291 -0.1738
  134PAPS   C5A 1646   6.775   7.308   4.042 -0.2653 -0.0950  0.1077
  134PAPS   C1B 1647   7.310   5.928   4.061  0.0473 -0.1466  0.1602
  134PAPS   C2B 1648   7.483   5.955   4.501 -0.2379 -0.0913 -0.1161
  134PAPS   C3B 1649   7.451   5.982   4.963  0.4136  0.3829 -0.0615
  134PAPS   C4B 1650   7.030   6.041   5.169 -0.1315 -0.0777 -0.0607
  135PAPE   NH3 1651  -0.812   5.320   7.236  0.2889  0.0675 -0.0406
  135PAPE   PO4 1652  -0.468   5.522   7.363  0.1304 -0.0548  0.1785
  135PAPE   GL1 1653  -0.113   5.668   6.976  0.1755  0.2940  0.0803
  135PAPE   GL2 1654  -0.308   5.717   6.831 -0.0324  0.0299 -0.0596
  135PAPE   D1A 1655   0.369   5.697   7.021  0.3590 -0.0774 -0.1620
  135PAPE   D2A 1656   0.306   5.550   6.691 -0.3143  0.1125  0.2899
  135PAPE   D3A 1657   0.489   5.206   6.710  0.2019  0.1128 -0.2412
  135PAPE   D4A 1658   0.412   4.855   6.929 -0.0538  0.2567 -0.0802
  135PAPE   C5A 1659   0.457   4.355   6.891 -0.0128  0.0259 -0.2618
  135PAPE   C1B 1660  -0.105   5.837   6.494 -0.0635 -0.1586 -0.0451
  135PAPE   C2B 1661   0.030   5.592   6.243  0.2209  0.3176 -0.1873
  135PAPE   C3B 1662   0.358   5.361   6.027  0.3895  0.1280 -0.0647
  135PAPE   C4B 1663   0.549   5.378   5.676  0.2202  0.0504 -0.2745
  136PAPE   NH3 1664   4.948   7.232  11.270 -0.3304  0.1953  0.2226
  136PAPE   PO4 1665   4.710   6.916  11.257  0.0448 -0.1139 -0.0497
  136PAPE   GL1 1666   4.688   6.988  11.704 -0.2063  0.1038 -0.3327
  136PAPE   GL2 1667   4.921   7.173  11.801 -0.0411  0.2351 -0.0702
  136PAPE   D1A 1668   4.506   6.804  12.047 -0.0380  0.2620  0.2692
  136PAPE   D2A 1669   4.806   6.762  12.358  0.1321 -0.1074  0.0630
  136PAPE   D3A 1670   4.592   7.139  12.414 -0.0649  0.0393  0.1437
  136PAPE   D4A 1671   4.722   7.346  12.803 -0.0535  0.2449 -0.0102
  136PAPE   C5A 1672   5.141   7.593  12.717 -0.3105 -0.7049  0.0802
  136PAPE   C1B 1673   5.072   7.235  12.180 -0.2901 -0.1484  0.1402
  136PAPE   C2B 1674   5.099   7.065  12.662 -0.1390  0.1073 -0.1830
  136PAPE   C3B 1675   5.218   6.790  13.022  0.3580  0.3032 -0.0945
  136PAPE   C4B 1676   5.321   6.518  13.386  0.1956 -0.0358  0.1514
  137PAPE   NH3 1677   0.747   4.965   3.274 -0.2157  0.1933  0.1715
  137PAPE   PO4 1678   1.080   5.064   3.512 -0.1192  0.1085 -0.1280
  137PAPE   GL1 1679   1.241   5.089   3.883  0.0348 -0.1892 -0.1560
  137PAPE   GL2 1680   1.120   4.816   4.196  0.3349 -0.0982 -0.3328
  137PAPE   D1A 1681   1.599   5.215   4.041  0.0932 -0.3450 -0.0644
  137PAPE   D2A 1682   1.390   5.498   4.319  0.2366  0.0566  0.0374
  137PAPE   D3A 1683   0.920   5.427   4.202  0.1385  0.0993 -0.1888
  137PAPE   D4A 1684   0.947   5.324   4.612 -0.1593 -0.0455 -0.2511
  137PAPE   C5A 1685   0.594   5.250   5.017 -0.1442 -0.0767  0.0561
  137PAPE   C1B 1686   1.182   4.814   4.586  0.0794  0.1586 -0.0526
  137PAPE   C2B 1687   1.331   4.869   4.900 -0.0370  0.1158  0.0042
  137PAPE   C3B 1688   1.580   5.042   5.186 -0.0211 -0.2471  0.0184
  137PAPE   C4B 1689   1.637   5.062   5.644  0.0049  0.1367  0.1850
  138PAPE   NH3 1690   6.014   4.574   3.337 -0.0802  0.1470  0.1972
  138PAPE   PO4 1691   6.398   4.346   3.351 -0.0435  0.3831  0.1414
  138PAPE   GL1 1692   6.548   4.221   3.740  0.1366 -0.2053  0.2123
  138PAPE   GL2 1693   6.822   4.080   3.889 -0.0067  0.1327  0.0223
  138PAPE   D1A 1694   6.409   4.324   4.222  0.2478 -0.2475  0.1350
  138PAPE   D2A 1695   6.725   4.670   4.042 -0.1603  0.0138 -0.1149
  138PAPE   D3A 1696   6.708   4.849   4.441 -0.0805  0.1768 -0.0171
  138PAPE   D4A 1697   6.782   4.524   4.660  0.0069  0.1650  0.3072
  138PAPE   C5A 1698   6.816   4.471   5.111  0.1806 -0.0806  0.0954
  138PAPE   C1B 1699   7.006   4.190   4.290  0.0481  0.0367 -0.1144
  138PAPE   C2B 1700   7.158   4.198   4.833 -0.2676  0.3235 -0.0041
  138PAPE   C3B 1701   7.494   4.098   5.167  0.1213  0.0746  0.0580
  138PAPE   C4B 1702   7.305   4.064   5.626 -0.3667  0.1136 -0.0688
  139CHOL   ROH 1703   1.577   1.873  14.194  0.3214 -0.0833  0.0533
  139CHOL    R1 1704   1.656   1.805  13.931  0.1237 -0.1680  0.0136
  139CHOL    R2 1705   1.474   1.751  13.730 -0.0355  0.1208  0.0737
  139CHOL    R3 1706   1.613   1.944  13.597  0.1981 -0.0607  0.0484
  139CHOL    R4 1707   1.502   1.773  13.386 -0.1748  0.1554  0.0641
  139CHOL    R5 1708   1.711   1.829  13.412 -0.0716 -0.1733 -0.0283
  139CHOL    C1 1709   1.649   1.967  13.061 -0.0366  0.0051  0.0348
  139CHOL    C2 1710   1.595   2.063  12.702 -0.1272 -0.3245  0.0063
  140CHOL   ROH 1711   2.301   6.520   4.231  0.0530  0.0051  0.0780
  140CHOL    R1 1712   2.330   6.300   4.406 -0.0468 -0.0413  0.0376
  140CHOL    R2 1713   2.307   6.324   4.680  0.0226 -0.0703  0.0471
  140CHOL    R3 1714   2.123   6.127   4.650 -0.1053  0.0477  0.0510
  140CHOL    R4 1715   2.186   6.128   4.937  0.0331 -0.1098  0.0218
  140CHOL    R5 1716   2.194   5.956   4.803 -0.1299 -0.0581 -0.0553
  140CHOL    C1 1717   1.942   5.828   5.059 -0.0809 -0.0220  0.0106
  140CHOL    C2 1718   1.866   5.537   5.286 -0.0741  0.0042 -0.0068
  141CHOL   ROH 1719   4.727   1.651   4.932  0.0537  0.2693  0.0741
  141CHOL    R1 1720   4.656   1.749   5.188  0.1717  0.2681  0.1080
  141CHOL    R2 1721   4.640   1.587   5.410 -0.0043  0.2120  0.0562
  141CHOL    R3 1722   4.812   1.770   5.516  0.2066 -0.0131  0.1110
  141CHOL    R4 1723   4.699   1.630   5.748 -0.0125  0.0990  0.0723
  141CHOL    R5 1724   4.702   1.845   5.716  0.2637  0.1013  0.0989
  141CHOL    C1 1725   4.894   1.825   6.045  0.1808 -0.1780  0.1331
  141CHOL    C2 1726   4.921   1.742   6.434  0.1461 -0.2084  0.4597
  142CHOL   ROH 1727   3.281   6.217   7.118 -0.0312 -0.0764 -0.1148
  142CHOL    R1 1728   3.332   6.160   6.845  0.1252 -0.1565 -0.0698
  142CHOL    R2 1729   3.331   6.354   6.650 -0.1360 -0.2671 -0.1821
  142CHOL    R3 1730   3.579   6.257   6.596  0.0373  0.0899 -0.0642
  142CHOL    R4 1731   3.485   6.366   6.340 -0.0825 -0.2077 -0.1536
  142CHOL    R5 1732   3.560   6.164   6.376  0.2315 -0.0748 -0.0158
  142CHOL    C1 1733   3.807   6.281   6.110  0.1113  0.1620 -0.0264
  142CHOL    C2 1734   3.552   6.402   5.792  0.0887 -0.0793 -0.1895
  143CHOL   ROH 1735   3.939  -0.081   7.463 -0.1135  0.0978  0.1627
  143CHOL    R1 1736   3.972  -0.055   7.183 -0.1235  0.0109  0.1521
  143CHOL    R2 1737   3.760  -0.007   7.012 -0.1246  0.0229  0.1487
  143CHOL    R3 1738   3.913   0.203   6.933 -0.0693 -0.0410  0.0875
  143CHOL    R4 1739   3.729   0.156   6.709 -0.1975  0.0657  0.1799
  143CHOL    R5 1740   3.946   0.167   6.699 -0.2025 -0.0326  0.0705
  143CHOL    C1 1741   3.854   0.449   6.459 -0.1880  0.0307  0.1408
  143CHOL    C2 1742   4.113   0.243   6.191 -0.1989  0.1064 -0.1431
  144CHOL   ROH 1743   4.363   7.342   5.312  0.0389  0.0681 -0.1178
  144CHOL    R1 1744   4.336   7.356   5.593  0.1149  0.0723 -0.1107
  144CHOL    R2 1745   4.188   7.173   5.738  0.0023  0.1796 -0.0876
  144CHOL    R3 1746   4.420   7.144   5.877  0.0138 -0.0123 -0.1436
  144CHOL    R4 1747   4.210   7.062   6.065 -0.0145  0.2084 -0.0766
  144CHOL    R5 1748   4.364   7.212   6.100  0.1336  0.0731 -0.1388
  144CHOL    C1 1749   4.440   6.970   6.385 -0.0134  0.0450 -0.1228
  144CHOL    C2 1750   4.340   6.854   6.667  0.0179  0.2357  0.0621
  145CHOL   ROH 1751   4.758   4.063   7.213  0.0796 -0.1760 -0.2086
  145CHOL    R1 1752   4.743   4.031   6.932  0.1994 -0.0302 -0.2320
  145CHOL    R2 1753   4.691   4.241   6.760  0.0241  0.0109 -0.1208
  145CHOL    R3 1754   4.921   4.158   6.641  0.1495  0.3301 -0.1120
  145CHOL    R4 1755   4.761   4.273   6.424 -0.1564 -0.1594 -0.1776
  145CHOL    R5 1756   4.851   4.074   6.428  0.2247 -0.0027 -0.0176
  145CHOL    C1 1757   5.018   4.215   6.116 -0.1439  0.0410 -0.2024
  145CHOL    C2 1758   5.211   4.404   5.958 -0.1403 -0.0640 -0.0989
  146CHOL   ROH 1759   6.577   6.237   6.937 -0.0278 -0.1503  0.2406
  146CHOL    R1 1760   6.476   6.250   6.673 -0.1256 -0.0153  0.2841
  146CHOL    R2 1761   6.335   6.468   6.579  0.0583  0.1454  0.3688
  146CHOL    R3 1762   6.523   6.464   6.382 -0.0236 -0.0287  0.2920
  146CHOL    R4 1763   6.320   6.655   6.288  0.0728  0.0735  0.3210
  146CHOL    R5 1764   6.396   6.481   6.179 -0.0863 -0.0013  0.3379
  146CHOL    C1 1765   6.487   6.758   5.934  0.0044 -0.1318  0.2211
  146CHOL    C2 1766   6.289   7.133   5.705  0.2418 -0.2379  0.2397
  147CHOL   ROH 1767   6.485   4.419   7.264 -0.2484 -0.0707  0.1022
  147CHOL    R1 1768   6.350   4.423   7.016 -0.2382 -0.0295  0.0956
  147CHOL    R2 1769   6.426   4.588   6.807 -0.1867 -0.0381  0.0958
  147CHOL    R3 1770   6.434   4.354   6.668 -0.2360 -0.0407  0.1016
  147CHOL    R4 1771   6.304   4.542   6.487 -0.0022  0.0135  0.0178
  147CHOL    R5 1772   6.227   4.348   6.548 -0.1517  0.0690 -0.0336
  147CHOL    C1 1773   6.240   4.296   6.171  0.0589  0.0411 -0.0221
  147CHOL    C2 1774   6.071   3.975   5.951 -0.1772 -0.0184  0.0882
  148CHOL   ROH 1775   2.981   2.479   4.538 -0.0665 -0.1032  0.0328
  148CHOL    R1 1776   2.915   2.535   4.808 -0.1133 -0.1538  0.0317
  148CHOL    R2 1777   2.803   2.346   4.976  0.1160 -0.2690  0.0559
  148CHOL    R3 1778   3.014   2.411   5.135  0.0540 -0.0098  0.0378
  148CHOL    R4 1779   2.811   2.305   5.319  0.2171 -0.3232  0.0476
  148CHOL    R5 1780   2.913   2.497   5.335 -0.0402 -0.1821  0.0679
  148CHOL    C1 1781   3.013   2.341   5.668  0.2177 -0.1115  0.0258
  148CHOL    C2 1782   3.047   2.532   5.964  0.0301  0.0405 -0.0839
  149CHOL   ROH 1783   2.565   2.715   4.503 -0.1265  0.0160 -0.0651
  149CHOL    R1 1784   2.499   2.809   4.761 -0.0037 -0.0288 -0.0177
  149CHOL    R2 1785   2.425   2.641   4.967 -0.0053 -0.0522 -0.0465
  149CHOL    R3 1786   2.626   2.766   5.099  0.0856 -0.1727 -0.0663
  149CHOL    R4 1787   2.479   2.621   5.308 -0.1500  0.1073 -0.0123
  149CHOL    R5 1788   2.528   2.834   5.307  0.0747  0.0676 -0.1397
  149CHOL    C1 1789   2.700   2.728   5.630 -0.1489  0.0870 -0.0110
  149CHOL    C2 1790   2.535   2.681   5.914  0.1795  0.1825 -0.0803
  150CHOL   ROH 1791   5.622   3.633   4.520 -0.1380 -0.1597  0.0138
  150CHOL    R1 1792   5.660   3.743   4.778  0.1487 -0.1528 -0.0276
  150CHOL    R2 1793   5.461   3.744   4.970  0.1919  0.2967  0.0290
  150CHOL    R3 1794   5.652   3.621   5.121 -0.0015 -0.0396  0.0094
  150CHOL    R4 1795   5.517   3.805   5.306  0.4209  0.2990 -0.0085
  150CHOL    R5 1796   5.731   3.793   5.267  0.3930 -0.1454 -0.0721
  150CHOL    C1 1797   5.729   3.725   5.642  0.3727 -0.0152 -0.0488
  150CHOL    C2 1798   5.557   3.910   5.938  0.1774 -0.0398  0.3036
  151CHOL   ROH 1799   2.283   6.319   7.070  0.0462  0.0899  0.0264
  151CHOL    R1 1800   2.361   6.399   6.810  0.1291 -0.0036  0.0234
  151CHOL    R2 1801   2.476   6.225   6.629 -0.0746 -0.1361  0.0277
  151CHOL    R3 1802   2.274   6.310   6.468  0.0181  0.0899  0.0249
  151CHOL    R4 1803   2.435   6.135   6.298 -0.0678  0.0413 -0.0239
  151CHOL    R5 1804   2.377   6.340   6.254  0.0915  0.1128  0.0575
  151CHOL    C1 1805   2.222   6.162   5.955  0.0232  0.3566 -0.0565
  151CHOL    C2 1806   2.301   6.246   5.481  0.1368 -0.1014 -0.2881
  152CHOL   ROH 1807   1.191   4.980   6.607 -0.4047  0.2161  0.0035
  152CHOL    R1 1808   1.252   4.928   6.336 -0.2466 -0.0296  0.0833
  152CHOL    R2 1809   1.058   4.866   6.149 -0.1595 -0.0075 -0.0127
  152CHOL    R3 1810   1.168   5.074   6.013  0.1072 -0.1950 -0.0892
  152CHOL    R4 1811   0.936   4.992   5.851 -0.1307  0.1673  0.0483
  152CHOL    R5 1812   1.142   5.012   5.782 -0.1279 -0.1769 -0.0723
  152CHOL    C1 1813   0.969   5.260   5.549  0.1366  0.0930  0.0118
  152CHOL    C2 1814   1.042   5.173   5.175 -0.0876  0.1072  0.1571
  153CHOL   ROH 1815   0.965   2.502   7.081 -0.0371  0.1320 -0.1653
  153CHOL    R1 1816   1.053   2.547   6.816  0.0185 -0.0005 -0.1704
  153CHOL    R2 1817   1.117   2.342   6.642 -0.0221 -0.0912 -0.0814
  153CHOL    R3 1818   0.937   2.465   6.481  0.0413 -0.0938 -0.1547
  153CHOL    R4 1819   1.134   2.350   6.297 -0.0699 -0.3719 -0.0930
  153CHOL    R5 1820   1.069   2.558   6.304  0.0760 -0.3235 -0.2483
  153CHOL    C1 1821   0.975   2.471   5.945 -0.0383 -0.5378 -0.1685
  153CHOL    C2 1822   1.256   2.363   5.732  0.0847 -0.1609  0.1471
  154CHOL   ROH 1823   2.489   1.389   7.744 -0.2548 -0.0607 -0.0720
  154CHOL    R1 1824   2.564   1.398   7.471 -0.2174  0.0088 -0.0605
  154CHOL    R2 1825   2.688   1.618   7.358 -0.1240  0.0096  0.0295
  154CHOL    R3 1826   2.873   1.433   7.283 -0.1804 -0.0327 -0.0046
  154CHOL    R4 1827   2.874   1.632   7.067  0.0570  0.1289  0.1502
  154CHOL    R5 1828   2.848   1.417   7.045 -0.0475  0.1628 -0.0314
  154CHOL    C1 1829   3.157   1.468   6.827  0.1094  0.1586  0.1884
  154CHOL    C2 1830   3.222   1.288   6.533  0.0333 -0.0659  0.0477
  155CHOL   ROH 1831   1.807   6.183   7.113  0.0093  0.0791  0.1027
  155CHOL    R1 1832   1.971   6.028   6.941  0.1041  0.1422  0.1341
  155CHOL    R2 1833   1.871   5.819   6.790  0.2336  0.0309  0.1940
  155CHOL    R3 1834   1.987   5.956   6.585  0.1274  0.0586  0.1530
  155CHOL    R4 1835   1.835   5.741   6.455  0.1577  0.0150  0.2061
  155CHOL    R5 1836   2.047   5.786   6.427  0.1307  0.0778  0.1389
  155CHOL    C1 1837   1.923   5.823   6.068  0.0139  0.0319  0.1746
  155CHOL    C2 1838   2.071   5.517   5.739 -0.0070  0.1289  0.0935
  156CHOL   ROH 1839   5.119   2.677   5.303  0.0518 -0.0777  0.0072
  156CHOL    R1 1840   5.074   2.918   5.445  0.0415 -0.1053  0.0498
  156CHOL    R2 1841   4.941   3.133   5.334  0.0506 -0.0876  0.0831
  156CHOL    R3 1842   4.784   3.110   5.555  0.0344 -0.1244  0.0686
  156CHOL    R4 1843   4.712   3.370   5.439  0.0286 -0.1094  0.0856
  156CHOL    R5 1844   4.775   3.332   5.644  0.0163 -0.1301  0.0909
  156CHOL    C1 1845   4.432   3.486   5.707  0.0006 -0.1565  0.0734
  156CHOL    C2 1846   4.262   3.847   5.747 -0.2087 -0.3004 -0.0916
  157CHOL   ROH 1847   2.622   0.377   7.644  0.0055 -0.1000 -0.1398
  157CHOL    R1 1848   2.661   0.286   7.379 -0.0494 -0.0924 -0.1509
  157CHOL    R2 1849   2.590   0.437   7.159 -0.0086 -0.0448 -0.1339
  157CHOL    R3 1850   2.849   0.395   7.087 -0.0290 -0.1385 -0.1543
  157CHOL    R4 1851   2.728   0.530   6.856  0.0270 -0.0177 -0.1091
  157CHOL    R5 1852   2.838   0.342   6.854 -0.0576 -0.0644 -0.1687
  157CHOL    C1 1853   3.052   0.546   6.613  0.0286 -0.0899 -0.1139
  157CHOL    C2 1854   3.035   0.845   6.315 -0.1122  0.1006 -0.2844
  158CHOL   ROH 1855   2.019   2.171   7.962 -0.0553  0.1732 -0.0704
  158CHOL    R1 1856   2.240   2.220   7.792 -0.0082  0.0674 -0.0427
  158CHOL    R2 1857   2.212   2.273   7.522  0.0599 -0.0216 -0.0734
  158CHOL    R3 1858   2.357   2.494   7.583  0.0882 -0.0302 -0.1155
  158CHOL    R4 1859   2.337   2.498   7.291 -0.0041 -0.0155 -0.1009
  158CHOL    R5 1860   2.520   2.509   7.409  0.0304 -0.0262 -0.1637
  158CHOL    C1 1861   2.546   2.837   7.214 -0.0148 -0.0200 -0.1563
  158CHOL    C2 1862   2.683   2.981   6.924 -0.0677  0.1242 -0.1956
  159CHOL   ROH 1863   0.405   6.301   7.003 -0.1398  0.3013  0.1827
  159CHOL    R1 1864   0.579   6.432   6.823 -0.1594  0.2027  0.0915
  159CHOL    R2 1865   0.826   6.331   6.753 -0.1495  0.1882  0.1578
  159CHOL    R3 1866   0.730   6.359   6.500 -0.1526  0.0067  0.1371
  159CHOL    R4 1867   1.022   6.379   6.473 -0.1411 -0.1074  0.1094
  159CHOL    R5 1868   0.874   6.522   6.400 -0.1021 -0.1182 -0.0048
  159CHOL    C1 1869   1.046   6.433   6.072 -0.1391 -0.4500  0.0618
  159CHOL    C2 1870   1.392   6.522   6.100  0.3187 -0.2922 -0.1294
  160CHOL   ROH 1871   5.634   7.252   4.153 -0.0314  0.0905 -0.1036
  160CHOL    R1 1872   5.825   7.236   4.361 -0.0700  0.0266 -0.0731
  160CHOL    R2 1873   5.828   7.031   4.546 -0.0546 -0.0739 -0.1865
  160CHOL    R3 1874   6.085   7.003   4.464 -0.0290  0.0384 -0.1474
  160CHOL    R4 1875   6.084   6.900   4.738 -0.0705 -0.1414 -0.2103
  160CHOL    R5 1876   6.216   7.054   4.658 -0.0857 -0.0569 -0.0817
  160CHOL    C1 1877   6.474   6.798   4.773 -0.0558 -0.0754 -0.1874
  160CHOL    C2 1878   6.887   6.835   4.874  0.0157  0.2331 -0.2427
  161CHOL   ROH 1879   1.374   3.986   7.363  0.1644  0.0029  0.0018
  161CHOL    R1 1880   1.463   4.099   7.119  0.0685 -0.0258 -0.0471
  161CHOL    R2 1881   1.660   3.982   6.964  0.1504  0.0609 -0.0086
  161CHOL    R3 1882   1.471   3.999   6.769  0.1281 -0.1588 -0.0087
  161CHOL    R4 1883   1.724   3.966   6.625  0.1622  0.0598 -0.0062
  161CHOL    R5 1884   1.577   4.124   6.594  0.0057 -0.0865 -0.0334
  161CHOL    C1 1885   1.584   3.972   6.245  0.1482 -0.1470 -0.0049
  161CHOL    C2 1886   1.693   4.033   5.899 -0.1804 -0.2142 -0.0822
  162CHOL   ROH 1887   0.842   0.707   4.178 -0.1132 -0.0972  0.0710
  162CHOL    R1 1888   0.962   0.728   4.433 -0.2022  0.2001  0.0921
  162CHOL    R2 1889   0.854   0.880   4.637 -0.5722  0.0051  0.0473
  162CHOL    R3 1890   0.871   0.647   4.776 -0.0991  0.0522  0.0861
  162CHOL    R4 1891   0.857   0.856   4.982 -0.5185  0.0690  0.0520
  162CHOL    R5 1892   1.009   0.700   4.965 -0.1976  0.3657  0.0769
  162CHOL    C1 1893   0.875   0.623   5.313 -0.0432  0.1505  0.0911
  162CHOL    C2 1894   0.797   0.769   5.694  0.0717 -0.1762 -0.2154
  163CHOL   ROH 1895   0.231   7.455   6.965  0.2194 -0.2348  0.0321
  163CHOL    R1 1896   0.277   7.479   6.687  0.0936 -0.1801  0.0151
  163CHOL    R2 1897   0.307   7.260   6.522  0.0848 -0.1483 -0.0309
  163CHOL    R3 1898   0.108   7.379   6.381 -0.0108 -0.1822  0.0739
  163CHOL    R4 1899   0.245   7.207   6.186 -0.0024 -0.0495 -0.0309
  163CHOL    R5 1900   0.205   7.421   6.165 -0.0998 -0.0617  0.0586
  163CHOL    C1 1901   0.022   7.289   5.858 -0.1428 -0.0238  0.0674
  163CHOL    C2 1902  -0.088   7.005   5.498  0.2672 -0.0737 -0.2137
  164CHOL   ROH 1903   6.361   0.796  11.496  0.0997  0.0316 -0.0372
  164CHOL    R1 1904   6.444   0.920  11.736 -0.0348  0.1409 -0.0452
  164CHOL    R2 1905   6.267   1.036  11.914 -0.1679 -0.0661 -0.0390
  164CHOL    R3 1906   6.387   0.871  12.093  0.0427  0.0815 -0.0407
  164CHOL    R4 1907   6.179   1.008  12.247 -0.0376 -0.0762 -0.0053
  164CHOL    R5 1908   6.391   0.996  12.296 -0.0086  0.1299 -0.0689
  164CHOL    C1 1909   6.242   0.836  12.609  0.2359  0.0565  0.0128
  164CHOL    C2 1910   6.135   0.937  12.931  0.0447  0.2284 -0.3066
  165CHOL   ROH 1911   7.292   7.242   3.904 -0.1311 -0.4478  0.0220
  165CHOL    R1 1912   7.267   7.069   4.127  0.0837 -0.4040  0.0834
  165CHOL    R2 1913   7.486   6.966   4.260  0.2203 -0.0801  0.1318
  165CHOL    R3 1914   7.365   7.074   4.478  0.0709 -0.1507  0.0840
  165CHOL    R4 1915   7.567   6.893   4.588  0.2496  0.1069  0.1662
  165CHOL    R5 1916   7.354   6.894   4.636  0.2443 -0.1126  0.1344
  165CHOL    C1 1917   7.501   6.952   4.983  0.1265  0.1494  0.1413
  165CHOL    C2 1918   7.672   6.711   5.259  0.0638 -0.0950 -0.0788
  166CHOL   ROH 1919   3.008   1.471   9.088 -0.0570  0.0262 -0.0039
  166CHOL    R1 1920   3.141   1.695   8.978 -0.0696  0.0355 -0.0031
  166CHOL    R2 1921   3.388   1.781   9.068 -0.1157  0.1142  0.0694
  166CHOL    R3 1922   3.455   1.758   8.805 -0.0224  0.0685  0.0982
  166CHOL    R4 1923   3.675   1.910   8.926 -0.0752  0.0945  0.1350
  166CHOL    R5 1924   3.557   1.968   8.752 -0.0128  0.0553  0.0884
  166CHOL    C1 1925   3.906   1.963   8.597  0.0360  0.0400  0.2002
  166CHOL    C2 1926   4.250   2.096   8.606 -0.1141 -0.0337  0.1727
  167CHOL   ROH 1927   6.521   0.028   4.532  0.1092  0.1580 -0.0839
  167CHOL    R1 1928   6.545   0.032   4.814  0.1299  0.1673 -0.0860
  167CHOL    R2 1929   6.731   0.190   4.945  0.0852  0.2307 -0.1018
  167CHOL    R3 1930   6.512   0.280   5.079  0.0657  0.1562 -0.0828
  167CHOL    R4 1931   6.727   0.281   5.278  0.0375  0.0271 -0.0453
  167CHOL    R5 1932   6.533   0.184   5.297  0.0290  0.0200 -0.1364
  167CHOL    C1 1933   6.520   0.418   5.598 -0.0086 -0.1615  0.0054
  167CHOL    C2 1934   6.411   0.623   5.927 -0.1586 -0.1363 -0.0597
  168CHOL   ROH 1935   5.488   6.382   4.515 -0.0429  0.0030  0.1744
  168CHOL    R1 1936   5.343   6.272   4.733 -0.0277  0.0564  0.2120
  168CHOL    R2 1937   5.452   6.085   4.905 -0.0495  0.0180  0.1880
  168CHOL    R3 1938   5.376   6.264   5.095  0.0619  0.0498  0.2030
  168CHOL    R4 1939   5.423   6.016   5.242 -0.2794 -0.0395  0.1580
  168CHOL    R5 1940   5.243   6.137   5.247 -0.1475  0.1575  0.1091
  168CHOL    C1 1941   5.335   6.143   5.617 -0.3087 -0.0431  0.1547
  168CHOL    C2 1942   5.340   6.038   5.979  0.4147 -0.1831  0.3396
  169CHOL   ROH 1943   7.126   7.627   6.886 -0.0779 -0.0592  0.0263
  169CHOL    R1 1944   7.267   7.462   6.703 -0.1935  0.1025 -0.2129
  169CHOL    R2 1945   7.334   7.200   6.760  0.2584  0.1953 -0.2903
  169CHOL    R3 1946   7.205   7.151   6.525 -0.1158 -0.0064 -0.0534
  169CHOL    R4 1947   7.286   6.887   6.622  0.3286  0.0991 -0.0999
  169CHOL    R5 1948   7.329   6.971   6.426 -0.1035  0.0852 -0.2131
  169CHOL    C1 1949   7.137   6.658   6.322  0.0182 -0.1464  0.2334
  169CHOL    C2 1950   6.939   6.483   6.027  0.0008  0.0776  0.0238
  170CHOL   ROH 1951   0.527   1.697   4.065  0.0229 -0.0307  0.0436
  170CHOL    R1 1952   0.436   1.565   4.299  0.0358 -0.0244  0.0503
  170CHOL    R2 1953   0.548   1.609   4.548 -0.0646  0.0926  0.0716
  170CHOL    R3 1954   0.291   1.662   4.618 -0.1026 -0.0397 -0.0118
  170CHOL    R4 1955   0.434   1.643   4.872 -0.1803  0.1451  0.0272
  170CHOL    R5 1956   0.255   1.533   4.816 -0.0837  0.0240  0.0232
  170CHOL    C1 1957   0.126   1.713   5.127 -0.2833  0.0514 -0.0769
  170CHOL    C2 1958   0.236   1.691   5.494 -0.1489 -0.1179  0.2672
  171CHOL   ROH 1959   6.949   5.245   6.877 -0.0931  0.4832 -0.1392
  171CHOL    R1 1960   6.951   5.056   6.667  0.1640  0.4767 -0.1359
  171CHOL    R2 1961   6.720   4.934   6.575  0.3565 -0.1412  0.1343
  171CHOL    R3 1962   6.805   5.028   6.335 -0.1639  0.0981  0.0325
  171CHOL    R4 1963   6.661   4.780   6.271  0.4222 -0.2952  0.1992
  171CHOL    R5 1964   6.865   4.831   6.212  0.2286  0.2545 -0.0342
  171CHOL    C1 1965   6.706   4.779   5.869 -0.0283 -0.1602  0.1412
  171CHOL    C2 1966   6.647   4.799   5.432 -0.1166 -0.1090 -0.2632
  172CHOL   ROH 1967   0.769   0.924   6.981  0.0585  0.0914  0.0222
  172CHOL    R1 1968   0.774   1.050   6.727  0.1731 -0.0210 -0.0323
  172CHOL    R2 1969   0.829   0.913   6.494 -0.1344 -0.2111  0.0061
  172CHOL    R3 1970   0.592   1.021   6.414  0.0073  0.1436  0.0453
  172CHOL    R4 1971   0.696   0.885   6.176 -0.2429 -0.0581  0.0365
  172CHOL    R5 1972   0.633   1.093   6.189  0.0765  0.0510  0.0235
  172CHOL    C1 1973   0.397   0.970   5.915 -0.1731  0.3639  0.0910
  172CHOL    C2 1974   0.340   0.828   5.488  0.1009 -0.1135  0.0984
  173CHOL   ROH 1975   5.718   2.437   7.829 -0.2345  0.0781  0.0467
  173CHOL    R1 1976   5.465   2.452   7.703 -0.1692  0.0742 -0.0883
  173CHOL    R2 1977   5.429   2.570   7.455 -0.0219 -0.0246 -0.1644
  173CHOL    R3 1978   5.317   2.330   7.394 -0.0330 -0.0322 -0.1108
  173CHOL    R4 1979   5.181   2.523   7.220 -0.0829 -0.0645 -0.0916
  173CHOL    R5 1980   5.086   2.381   7.355 -0.0413 -0.0491 -0.0561
  173CHOL    C1 1981   4.930   2.271   7.025 -0.1288 -0.0949  0.0010
  173CHOL    C2 1982   4.888   2.622   6.697  0.1484 -0.0668 -0.1768
  174CHOL   ROH 1983   1.215   0.985   4.131  0.1332 -0.1511 -0.0483
  174CHOL    R1 1984   1.369   0.987   4.369  0.0307  0.0524  0.0191
  174CHOL    R2 1985   1.304   1.143   4.587 -0.2352  0.0184 -0.0285
  174CHOL    R3 1986   1.315   0.906   4.720 -0.0360  0.0460  0.0063
  174CHOL    R4 1987   1.326   1.110   4.930 -0.2416  0.0780 -0.0223
  174CHOL    R5 1988   1.467   0.946   4.900 -0.0932  0.2027  0.0168
  174CHOL    C1 1989   1.349   0.867   5.254 -0.0583  0.1387  0.0139
  174CHOL    C2 1990   1.282   0.982   5.519 -0.1951  0.1560 -0.0835
  175CHOL   ROH 1991   3.006   1.001   7.820  0.3320 -0.1955  0.2656
  175CHOL    R1 1992   3.062   1.124   7.572 -0.0331 -0.3332  0.1069
  175CHOL    R2 1993   3.280   1.290   7.534 -0.3824  0.0844 -0.1618
  175CHOL    R3 1994   3.335   1.119   7.330 -0.1221 -0.0261 -0.0056
  175CHOL    R4 1995   3.558   1.308   7.329 -0.3512  0.2536 -0.1064
  175CHOL    R5 1996   3.431   1.257   7.160 -0.2508 -0.0477 -0.0987
  175CHOL    C1 1997   3.771   1.158   7.019 -0.0887  0.2484  0.0726
  175CHOL    C2 1998   3.839   1.122   6.650 -0.4115  0.0336 -0.0845
  176CHOL   ROH 1999   4.233   6.158   4.672  0.3462  0.1903  0.2776
  176CHOL    R1 2000   4.079   6.070   4.892  0.1676  0.0129  0.0859
  176CHOL    R2 2001   4.038   5.802   4.947  0.4073 -0.0405  0.0305
  176CHOL    R3 2002   4.135   5.870   5.191  0.0267  0.0787  0.1559
  176CHOL    R4 2003   4.007   5.609   5.231  0.4526 -0.1638 -0.0476
  176CHOL    R5 2004   3.969   5.791   5.345  0.0013 -0.2575 -0.0387
  176CHOL    C1 2005   4.081   5.560   5.627  0.1216 -0.1237  0.0247
  176CHOL    C2 2006   3.783   5.345   5.831  0.1926 -0.0268 -0.0714
  177CHOL   ROH 2007   2.892   7.438   7.741  0.2079  0.1928 -0.1036
  177CHOL    R1 2008   2.994   7.367   7.486  0.2512  0.2038 -0.0893
  177CHOL    R2 2009   2.860   7.196   7.315  0.4297 -0.0385  0.0100
  177CHOL    R3 2010   2.887   7.402   7.140  0.1456 -0.0804 -0.0883
  177CHOL    R4 2011   2.752   7.192   6.987  0.0844 -0.1981  0.1206
  177CHOL    R5 2012   2.934   7.297   6.931 -0.0226 -0.1253 -0.1064
  177CHOL    C1 2013   2.714   7.383   6.632 -0.3833 -0.3303  0.0928
  177CHOL    C2 2014   2.477   7.493   6.458  0.1646  0.2081  0.0232
  178CHOL   ROH 2015   1.293   4.306   4.350  0.0324  0.1174  0.1709
  178CHOL    R1 2016   1.298   4.177   4.602  0.0268  0.0587  0.1403
  178CHOL    R2 2017   1.237   4.308   4.837 -0.0434 -0.0144  0.1595
  178CHOL    R3 2018   1.059   4.104   4.867  0.0051 -0.0688  0.0880
  178CHOL    R4 2019   1.068   4.235   5.129 -0.3306  0.0993  0.0257
  178CHOL    R5 2020   1.099   4.023   5.089 -0.1984  0.0827  0.1855
  178CHOL    C1 2021   0.802   4.002   5.327 -0.4523  0.1144 -0.1194
  178CHOL    C2 2022   0.424   3.831   5.350  0.0098 -0.4537  0.4726
  179CHOL   ROH 2023   1.258  -0.135   7.058  0.1098 -0.1776  0.0482
  179CHOL    R1 2024   1.290  -0.156   6.778  0.1355 -0.2293  0.0557
  179CHOL    R2 2025   1.249   0.057   6.608  0.0090 -0.3016  0.0025
  179CHOL    R3 2026   1.501  -0.002   6.524  0.0504 -0.1629  0.0231
  179CHOL    R4 2027   1.384   0.156   6.305  0.0055 -0.1428  0.0511
  179CHOL    R5 2028   1.477  -0.041   6.288  0.0988 -0.1011  0.0040
  179CHOL    C1 2029   1.699   0.157   6.050  0.0422  0.0798  0.0987
  179CHOL    C2 2030   1.953   0.320   5.671  0.0994  0.1247 -0.3621
  180CHOL   ROH 2031   3.898   2.685   4.638  0.0449  0.0725  0.0045
  180CHOL    R1 2032   3.848   2.656   4.915  0.0079 -0.1217 -0.0215
  180CHOL    R2 2033   4.023   2.526   5.085  0.1726  0.0929 -0.0233
  180CHOL    R3 2034   4.008   2.758   5.226 -0.2498  0.0183  0.0683
  180CHOL    R4 2035   4.096   2.557   5.421  0.2226  0.1081 -0.0356
  180CHOL    R5 2036   3.924   2.691   5.440 -0.0500 -0.2369  0.0722
  180CHOL    C1 2037   4.124   2.792   5.749 -0.1447  0.0469  0.0432
  180CHOL    C2 2038   4.300   2.564   6.035  0.5406  0.2578  0.1753
  181CHOL   ROH 2039   4.749   2.326   6.009  0.1015 -0.0744  0.2363
  181CHOL    R1 2040   4.609   2.149   6.180  0.0725 -0.0043  0.2847
  181CHOL    R2 2041   4.642   2.150   6.454 -0.0013  0.1323  0.2909
  181CHOL    R3 2042   4.371   2.180   6.454 -0.0048  0.1050  0.2077
  181CHOL    R4 2043   4.432   2.058   6.714 -0.0461  0.2892  0.3118
  181CHOL    R5 2044   4.290   1.984   6.566 -0.0071  0.1704  0.3271
  181CHOL    C1 2045   4.057   2.033   6.864 -0.0755  0.3550  0.2458
  181CHOL    C2 2046   3.913   1.852   7.178 -0.3324  0.1415 -0.2211
  182CHOL   ROH 2047   6.626   2.188   4.652  0.0572  0.0641 -0.0825
  182CHOL    R1 2048   6.610   2.004   4.867 -0.1537 -0.0948 -0.2318
  182CHOL    R2 2049   6.616   2.084   5.131  0.0798 -0.3255 -0.1697
  182CHOL    R3 2050   6.384   1.943   5.145 -0.1466  0.0307 -0.1958
  182CHOL    R4 2051   6.474   1.966   5.423 -0.0838 -0.1817 -0.1881
  182CHOL    R5 2052   6.422   1.782   5.318 -0.3808 -0.0816 -0.2383
  182CHOL    C1 2053   6.174   1.765   5.607 -0.3916  0.2364 -0.2235
  182CHOL    C2 2054   6.117   1.478   5.868 -0.0435  0.4325  0.1975
  183CHOL   ROH 2055   3.568   1.708   4.910 -0.0391  0.0577  0.0686
  183CHOL    R1 2056   3.530   1.728   5.190 -0.1181 -0.0403  0.0661
  183CHOL    R2 2057   3.411   1.947   5.309  0.0555  0.0246  0.1284
  183CHOL    R3 2058   3.248   1.759   5.417 -0.1715  0.1296 -0.0223
  183CHOL    R4 2059   3.246   1.979   5.611  0.2575 -0.0980  0.2541
  183CHOL    R5 2060   3.292   1.771   5.652 -0.0303 -0.2247 -0.0264
  183CHOL    C1 2061   2.997   1.821   5.888  0.1621 -0.0708  0.1858
  183CHOL    C2 2062   2.857   2.022   6.200  0.1702  0.2728  0.1056
  184CHOL   ROH 2063   3.809   3.669   4.649 -0.2522 -0.2841  0.1595
  184CHOL    R1 2064   3.931   3.607   4.896 -0.1229 -0.0930  0.1457
  184CHOL    R2 2065   4.201   3.553   4.919 -0.1060 -0.0431  0.0517
  184CHOL    R3 2066   4.192   3.750   5.106 -0.0357  0.0890 -0.0817
  184CHOL    R4 2067   4.465   3.644   5.123 -0.1174 -0.1089  0.0964
  184CHOL    R5 2068   4.324   3.666   5.288 -0.1707  0.1062  0.0280
  184CHOL    C1 2069   4.611   3.882   5.417 -0.0580 -0.0231 -0.0027
  184CHOL    C2 2070   4.719   4.031   5.774  0.2464  0.0028 -0.0090
  185CHOL   ROH 2071   2.650   3.246   4.539 -0.0143 -0.2119  0.0818
  185CHOL    R1 2072   2.470   3.296   4.752 -0.0586 -0.1598  0.0332
  185CHOL    R2 2073   2.518   3.211   5.010 -0.1028 -0.0817  0.0700
  185CHOL    R3 2074   2.479   3.473   5.069 -0.1285 -0.0659 -0.0176
  185CHOL    R4 2075   2.458   3.335   5.327  0.0062  0.0370  0.0443
  185CHOL    R5 2076   2.312   3.471   5.241 -0.0547 -0.0274  0.0526
  185CHOL    C1 2077   2.387   3.654   5.567  0.0456  0.1210 -0.0527
  185CHOL    C2 2078   2.033   3.579   5.749 -0.3717  0.1228 -0.1248
  186CHOL   ROH 2079   5.466   6.933   7.446 -0.0358  0.0695 -0.0038
  186CHOL    R1 2080   5.480   6.953   7.164  0.0239  0.0242 -0.0049
  186CHOL    R2 2081   5.454   6.735   6.997  0.0973 -0.0105  0.0238
  186CHOL    R3 2082   5.260   6.887   6.882  0.0972 -0.0608 -0.0416
  186CHOL    R4 2083   5.313   6.673   6.688  0.0106 -0.2086  0.1019
  186CHOL    R5 2084   5.317   6.888   6.649  0.0393 -0.2393 -0.0555
  186CHOL    C1 2085   5.049   6.779   6.399 -0.0400 -0.3713  0.0860
  186CHOL    C2 2086   4.820   6.776   6.030 -0.0950  0.0057  0.2046
  187CHOL   ROH 2087   5.311   2.074   6.039  0.0113 -0.0017 -0.1365
  187CHOL    R1 2088   5.347   1.808   6.128 -0.0448  0.0079 -0.0834
  187CHOL    R2 2089   5.279   1.589   5.974 -0.0315 -0.0103 -0.0665
  187CHOL    R3 2090   5.537   1.516   6.020 -0.0522 -0.0322  0.0130
  187CHOL    R4 2091   5.406   1.271   5.926 -0.0249 -0.0035 -0.0926
  187CHOL    R5 2092   5.520   1.295   6.110 -0.0935 -0.0517 -0.0453
  187CHOL    C1 2093   5.722   1.018   5.942 -0.0405 -0.0200 -0.0331
  187CHOL    C2 2094   6.045   0.975   5.776  0.3197 -0.1739 -0.2352
  188CHOL   ROH 2095   1.244   2.798   4.291  0.1057 -0.0585  0.0535
  188CHOL    R1 2096   1.081   2.877   4.509  0.0605 -0.0435  0.0130
  188CHOL    R2 2097   1.156   2.839   4.772  0.0270  0.0261  0.0280
  188CHOL    R3 2098   1.110   3.106   4.790 -0.0268  0.0191 -0.0282
  188CHOL    R4 2099   1.048   3.001   5.058  0.3832  0.1171  0.1161
  188CHOL    R5 2100   0.918   3.124   4.933  0.1659  0.0211  0.2419
  188CHOL    C1 2101   0.943   3.346   5.241  0.5401  0.1635  0.1146
  188CHOL    C2 2102   0.610   3.347   5.391  0.1813  0.5585  0.2380
  189CHOL   ROH 2103   3.295   4.149   4.516  0.2350 -0.0004 -0.1483
  189CHOL    R1 2104   3.180   4.156   4.774  0.1904  0.2313 -0.1725
  189CHOL    R2 2105   3.199   3.945   4.952 -0.2771  0.1825 -0.1694
  189CHOL    R3 2106   3.300   4.135   5.117  0.0803 -0.0173 -0.1469
  189CHOL    R4 2107   3.195   3.930   5.297 -0.1214  0.0603 -0.1717
  189CHOL    R5 2108   3.147   4.142   5.301  0.1801  0.1320 -0.0670
  189CHOL    C1 2109   3.287   4.101   5.653  0.3048 -0.1984 -0.1519
  189CHOL    C2 2110   3.285   3.959   6.053  0.1640  0.0506  0.1185
  190CHOL   ROH 2111   2.678   6.859   4.404 -0.0810 -0.0810 -0.0141
  190CHOL    R1 2112   2.511   6.721   4.586  0.0038 -0.0476  0.0907
  190CHOL    R2 2113   2.582   6.675   4.849  0.0488  0.1610  0.1162
  190CHOL    R3 2114   2.343   6.794   4.900 -0.0078  0.0745  0.0565
  190CHOL    R4 2115   2.409   6.650   5.147  0.0001  0.1256  0.0850
  190CHOL    R5 2116   2.224   6.634   5.032  0.0281  0.0420  0.0500
  190CHOL    C1 2117   2.084   6.747   5.368 -0.0815  0.0238  0.0108
  190CHOL    C2 2118   1.741   6.802   5.602  0.3014 -0.2512 -0.0836
  191CHOL   ROH 2119   6.155   3.516   4.288 -0.1708  0.2263  0.0184
  191CHOL    R1 2120   6.207   3.475   4.563 -0.1801  0.0626 -0.0041
  191CHOL    R2 2121   6.123   3.652   4.758 -0.0730  0.0118  0.0827
  191CHOL    R3 2122   6.010   3.429   4.866 -0.1898  0.0211 -0.0152
  191CHOL    R4 2123   6.063   3.603   5.095 -0.1273 -0.0861  0.0605
  191CHOL    R5 2124   6.127   3.396   5.072 -0.2211 -0.1121 -0.0138
  191CHOL    C1 2125   5.923   3.366   5.393 -0.2685 -0.1345 -0.0444
  191CHOL    C2 2126   5.908   3.226   5.739  0.3187 -0.2976  0.0386
  192CHOL   ROH 2127   5.850   5.909   7.359 -0.0070  0.1806  0.1029
  192CHOL    R1 2128   5.721   5.770   7.149  0.0483  0.0801  0.1356
  192CHOL    R2 2129   5.546   5.893   6.974  0.0953 -0.0036  0.0318
  192CHOL    R3 2130   5.713   5.789   6.786  0.1427 -0.0951  0.1221
  192CHOL    R4 2131   5.461   5.840   6.644  0.2840  0.1738 -0.0479
  192CHOL    R5 2132   5.571   5.652   6.651  0.1130  0.0705 -0.0223
  192CHOL    C1 2133   5.567   5.712   6.274  0.4383  0.1913 -0.0095
  192CHOL    C2 2134   5.872   5.843   6.057  0.0613  0.0383 -0.1016
  193CHOL   ROH 2135   0.107   6.809   6.048  0.1339  0.0744  0.0550
  193CHOL    R1 2136  -0.060   6.624   5.914  0.0584  0.2385 -0.0829
  193CHOL    R2 2137  -0.030   6.563   5.646  0.2103  0.2201 -0.0660
  193CHOL    R3 2138  -0.017   6.308   5.739 -0.1047  0.2037 -0.0600
  193CHOL    R4 2139  -0.016   6.281   5.447  0.2306  0.2183 -0.0607
  193CHOL    R5 2140  -0.152   6.182   5.586 -0.0184  0.3176 -0.2300
  193CHOL    C1 2141   0.003   5.877   5.419 -0.0531  0.2018 -0.0520
  193CHOL    C2 2142   0.257   5.622   5.345 -0.6137  0.3646  0.1144
  194CHOL   ROH 2143   5.381   0.854   7.648 -0.0002  0.4383  0.1487
  194CHOL    R1 2144   5.406   0.847   7.366  0.0311  0.3102  0.1544
  194CHOL    R2 2145   5.230   0.709   7.204  0.1246  0.1322  0.2074
  194CHOL    R3 2146   5.206   0.950   7.081  0.0034  0.0564  0.0790
  194CHOL    R4 2147   5.062   0.763   6.907 -0.0231 -0.0901  0.2480
  194CHOL    R5 2148   5.221   0.899   6.847 -0.0843 -0.0769  0.0989
  194CHOL    C1 2149   4.941   1.020   6.618 -0.2228 -0.2906  0.1512
  194CHOL    C2 2150   4.768   0.790   6.510  0.6363  0.1778  0.0212
  195CHOL   ROH 2151   3.137  -0.166   5.241  0.0041  0.2742 -0.0309
  195CHOL    R1 2152   2.977  -0.019   5.422 -0.0875  0.1239  0.0111
  195CHOL    R2 2153   2.868  -0.133   5.650  0.0888  0.0230  0.0457
  195CHOL    R3 2154   2.994   0.073   5.774 -0.0769  0.1511  0.0042
  195CHOL    R4 2155   2.793  -0.015   5.966  0.1578 -0.1495  0.1272
  195CHOL    R5 2156   2.820   0.187   5.893 -0.1424 -0.0914  0.1523
  195CHOL    C1 2157   2.867   0.247   6.266  0.0423 -0.1297  0.1358
  195CHOL    C2 2158   2.609   0.546   6.348  0.1811  0.0853  0.1148
  196CHOL   ROH 2159   7.530   5.215   7.050 -0.0615  0.0354  0.0013
  196CHOL    R1 2160   7.402   5.111   6.820 -0.1129  0.2708 -0.0793
  196CHOL    R2 2161   7.335   5.268   6.603  0.2226  0.4171 -0.0799
  196CHOL    R3 2162   7.477   5.082   6.466  0.0100  0.2273 -0.0508
  196CHOL    R4 2163   7.271   5.170   6.277 -0.0550  0.2454  0.0216
  196CHOL    R5 2164   7.314   4.964   6.336 -0.1575  0.2509  0.1302
  196CHOL    C1 2165   7.369   4.938   5.959 -0.4161 -0.0327  0.1080
  196CHOL    C2 2166   7.131   4.980   5.713 -0.2293  0.0998  0.0323
  197CHOL   ROH 2167   3.458   2.782   8.411  0.1837 -0.0647  0.0608
  197CHOL    R1 2168   3.576   2.563   8.275  0.1906 -0.1289  0.1711
  197CHOL    R2 2169   3.612   2.316   8.394 -0.2378 -0.2067  0.1449
  197CHOL    R3 2170   3.476   2.227   8.177  0.0211 -0.0005 -0.1103
  197CHOL    R4 2171   3.591   1.985   8.296 -0.3403 -0.1494 -0.0321
  197CHOL    R5 2172   3.612   2.051   8.089  0.0275 -0.0661  0.0196
  197CHOL    C1 2173   3.450   1.710   8.035 -0.1569  0.0774 -0.3748
  197CHOL    C2 2174   3.586   1.359   7.943  0.0331  0.1707  0.0794
  198CHOL   ROH 2175   1.909   7.328   4.125  0.1143 -0.1138 -0.0281
  198CHOL    R1 2176   1.845   7.403   4.391  0.1476 -0.0863 -0.0287
  198CHOL    R2 2177   1.586   7.450   4.474  0.1625 -0.0648 -0.0064
  198CHOL    R3 2178   1.649   7.267   4.665  0.1702 -0.0489  0.0075
  198CHOL    R4 2179   1.436   7.429   4.784 -0.0356 -0.2176 -0.1094
  198CHOL    R5 2180   1.632   7.388   4.871 -0.0578 -0.0870  0.0166
  198CHOL    C1 2181   1.407   7.246   5.144 -0.1438 -0.2916 -0.1564
  198CHOL    C2 2182   1.313   6.972   5.429 -0.1753 -0.1350 -0.2957
  199CHOL   ROH 2183   3.856   1.305   4.906  0.0894  0.1090 -0.0416
  199CHOL    R1 2184   3.699   1.279   5.141  0.1944 -0.0840  0.0080
  199CHOL    R2 2185   3.803   1.186   5.379  0.3928  0.0712 -0.0200
  199CHOL    R3 2186   3.701   1.419   5.477  0.1090 -0.0562 -0.0019
  199CHOL    R4 2187   3.673   1.227   5.697  0.7197 -0.0198  0.1305
  199CHOL    R5 2188   3.515   1.350   5.611  0.3883 -0.3278  0.2665
  199CHOL    C1 2189   3.501   1.468   5.973  0.6436 -0.1925  0.2352
  199CHOL    C2 2190   3.675   1.410   6.269 -0.1124  0.0859  0.2181
  200CHOL   ROH 2191   7.050   2.181   7.312  0.1751 -0.0184 -0.1255
  200CHOL    R1 2192   7.069   2.214   7.031  0.1881 -0.0108 -0.1240
  200CHOL    R2 2193   6.849   2.267   6.872  0.1773 -0.1216 -0.1477
  200CHOL    R3 2194   7.000   2.478   6.790  0.0807 -0.0464 -0.1325
  200CHOL    R4 2195   6.797   2.445   6.581  0.0952 -0.1247 -0.1348
  200CHOL    R5 2196   7.013   2.453   6.552  0.0922 -0.0234 -0.1342
  200CHOL    C1 2197   6.908   2.747   6.335 -0.0433 -0.0559 -0.1130
  200CHOL    C2 2198   6.830   2.800   5.994 -0.4506  0.4235 -0.1831
  201CHOL   ROH 2199   5.361   4.378   3.983  0.0596 -0.0850  0.0052
  201CHOL    R1 2200   5.295   4.237   4.219  0.1629 -0.1188  0.0153
  201CHOL    R2 2201   5.483   4.173   4.411  0.2218 -0.0051  0.0051
  201CHOL    R3 2202   5.310   4.299   4.578  0.1596 -0.0976  0.0099
  201CHOL    R4 2203   5.493   4.154   4.756  0.2547  0.0370  0.0060
  201CHOL    R5 2204   5.275   4.143   4.756  0.2675 -0.0962  0.0264
  201CHOL    C1 2205   5.336   4.262   5.113  0.2154 -0.0254  0.0109
  201CHOL    C2 2206   5.157   4.235   5.464  0.2209  0.1187 -0.2405
  202CHOL   ROH 2207   4.289   5.053   4.370  0.0650 -0.1599 -0.0412
  202CHOL    R1 2208   4.336   5.035   4.648  0.0993 -0.0369 -0.0383
  202CHOL    R2 2209   4.551   5.157   4.771  0.0060  0.1819 -0.0886
  202CHOL    R3 2210   4.358   5.266   4.928 -0.0763  0.0677 -0.1088
  202CHOL    R4 2211   4.607   5.302   5.080 -0.1419  0.0193  0.0167
  202CHOL    R5 2212   4.423   5.209   5.152 -0.1609 -0.0477 -0.1119
  202CHOL    C1 2213   4.458   5.490   5.407 -0.3053 -0.1826  0.0591
  202CHOL    C2 2214   4.498   5.828   5.541  0.0737 -0.2379  0.0102
  203CHOL   ROH 2215   5.047   4.681   4.061  0.0883  0.0066  0.0019
  203CHOL    R1 2216   5.129   4.633   4.327 -0.0967  0.0582  0.0690
  203CHOL    R2 2217   5.381   4.699   4.420 -0.0588 -0.1967  0.1468
  203CHOL    R3 2218   5.241   4.833   4.610  0.0143  0.0854  0.0070
  203CHOL    R4 2219   5.517   4.833   4.708 -0.0213 -0.1826  0.1234
  203CHOL    R5 2220   5.340   4.766   4.817 -0.1520  0.0888  0.0915
  203CHOL    C1 2221   5.463   5.038   5.054  0.0692  0.0906 -0.0214
  203CHOL    C2 2222   5.820   4.998   5.307 -0.0077  0.1725 -0.1852
  204CHOL   ROH 2223   4.601   3.095   7.691 -0.1061 -0.2043  0.0057
  204CHOL    R1 2224   4.370   2.934   7.659 -0.2055 -0.0336 -0.1650
  204CHOL    R2 2225   4.204   2.954   7.439  0.1463 -0.1242 -0.4497
  204CHOL    R3 2226   4.251   2.687   7.419 -0.0553 -0.1950 -0.0767
  204CHOL    R4 2227   4.016   2.734   7.251  0.1533 -0.1828 -0.3863
  204CHOL    R5 2228   4.033   2.589   7.413 -0.1402 -0.0116 -0.1848
  204CHOL    C1 2229   3.950   2.355   7.123 -0.0318 -0.2835  0.0008
  204CHOL    C2 2230   3.617   2.187   6.967 -0.0790 -0.1649  0.0499
  205CHOL   ROH 2231   6.445   6.251   4.177  0.0546 -0.1518  0.0380
  205CHOL    R1 2232   6.539   6.330   4.431  0.2989 -0.1522 -0.0503
  205CHOL    R2 2233   6.370   6.391   4.641  0.4814  0.3437 -0.0343
  205CHOL    R3 2234   6.517   6.205   4.772  0.1546  0.1351  0.0496
  205CHOL    R4 2235   6.437   6.396   4.980  0.4447  0.3453 -0.0266
  205CHOL    R5 2236   6.640   6.331   4.935  0.3465 -0.0125  0.0229
  205CHOL    C1 2237   6.614   6.225   5.301  0.1165  0.1503  0.0566
  205CHOL    C2 2238   6.829   6.280   5.601  0.1088 -0.1397 -0.1484
  206CHOL   ROH 2239   7.080   3.116   4.366 -0.0634  0.2802  0.1633
  206CHOL    R1 2240   7.113   3.022   4.631  0.0319  0.0870  0.0846
  206CHOL    R2 2241   7.180   3.189   4.842  0.1418 -0.0693  0.1787
  206CHOL    R3 2242   6.957   3.082   4.954  0.1712 -0.1181  0.1908
  206CHOL    R4 2243   7.123   3.164   5.181  0.2162 -0.2089  0.1818
  206CHOL    R5 2244   7.038   2.966   5.148  0.2137 -0.1935  0.1249
  206CHOL    C1 2245   6.881   3.049   5.485  0.2872 -0.3359  0.1951
  206CHOL    C2 2246   7.178   3.009   5.659  0.0435 -0.1058  0.2058
  207CHOL   ROH 2247   3.217   3.332   7.619  0.4534 -0.0977 -0.1636
  207CHOL    R1 2248   3.228   3.093   7.467  0.2138 -0.1880 -0.0417
  207CHOL    R2 2249   3.099   2.861   7.546 -0.0723 -0.0017  0.0459
  207CHOL    R3 2250   2.989   2.877   7.298  0.0021 -0.0008  0.0116
  207CHOL    R4 2251   2.947   2.598   7.380 -0.2390  0.0584  0.0998
  207CHOL    R5 2252   3.042   2.666   7.196 -0.1372 -0.0802  0.0982
  207CHOL    C1 2253   2.755   2.460   7.050 -0.2663  0.0943  0.0990
  207CHOL    C2 2254   2.525   2.422   6.778  0.2731 -0.0026 -0.2385
  208CHOL   ROH 2255   7.065   5.582   3.787  0.1394 -0.1076 -0.0289
  208CHOL    R1 2256   6.942   5.591   4.042  0.1343  0.0852 -0.0372
  208CHOL    R2 2257   6.923   5.370   4.206 -0.1710  0.1279 -0.0139
  208CHOL    R3 2258   7.044   5.533   4.386  0.0358 -0.0114 -0.0230
  208CHOL    R4 2259   6.993   5.284   4.534 -0.5155  0.1348  0.0658
  208CHOL    R5 2260   6.934   5.485   4.593 -0.1780  0.2836 -0.0602
  208CHOL    C1 2261   7.148   5.388   4.893 -0.5219  0.0080  0.1037
  208CHOL    C2 2262   7.131   5.536   5.215 -0.1632  0.0852 -0.0354
  209CHOL   ROH 2263   3.512   4.094   7.458  0.1731  0.0136  0.1243
  209CHOL    R1 2264   3.664   4.070   7.221  0.0678 -0.0983  0.0681
  209CHOL    R2 2265   3.684   3.833   7.079 -0.1402 -0.1156  0.0759
  209CHOL    R3 2266   3.600   3.988   6.872 -0.1153 -0.0750  0.0940
  209CHOL    R4 2267   3.798   3.806   6.754  0.0874  0.1070  0.1324
  209CHOL    R5 2268   3.798   4.023   6.741 -0.0507  0.1185  0.2338
  209CHOL    C1 2269   3.786   3.935   6.370  0.2432  0.2746  0.1823
  209CHOL    C2 2270   4.027   3.774   6.160  0.0421 -0.0683  0.1171
  210CHOL   ROH 2271   0.410   0.565   4.224 -0.0067  0.0117  0.0479
  210CHOL    R1 2272   0.445   0.649   4.492  0.1459  0.0063  0.0310
  210CHOL    R2 2273   0.252   0.610   4.686  0.1480  0.2295  0.0821
  210CHOL    R3 2274   0.458   0.491   4.819  0.0572  0.0274  0.0446
  210CHOL    R4 2275   0.246   0.519   5.020  0.1029  0.1906  0.0704
  210CHOL    R5 2276   0.451   0.588   5.038  0.1681  0.0043  0.0579
  210CHOL    C1 2277   0.434   0.354   5.338 -0.0086 -0.0217  0.0284
  210CHOL    C2 2278   0.555   0.114   5.608 -0.1531  0.0051 -0.3392
  211CHOL   ROH 2279   0.470   5.177   4.117 -0.1073  0.0055 -0.0151
  211CHOL    R1 2280   0.438   4.964   4.300 -0.3337 -0.0471 -0.1118
  211CHOL    R2 2281   0.498   4.988   4.569  0.0123 -0.3224 -0.1570
  211CHOL    R3 2282   0.243   4.899   4.601 -0.1421  0.1669  0.0622
  211CHOL    R4 2283   0.383   4.813   4.843 -0.0412 -0.2534 -0.1353
  211CHOL    R5 2284   0.267   4.687   4.708 -0.4457  0.0490 -0.0902
  211CHOL    C1 2285   0.076   4.628   5.033 -0.2174  0.2460  0.0832
  211CHOL    C2 2286   0.000   4.552   5.405 -0.1196  0.2062 -0.1785
  212CHOL   ROH 2287   6.038   5.613   4.234  0.0367 -0.1632  0.1332
  212CHOL    R1 2288   5.851   5.512   4.421 -0.0801 -0.0575  0.0750
  212CHOL    R2 2289   5.927   5.414   4.668 -0.2056 -0.1612  0.0738
  212CHOL    R3 2290   5.746   5.595   4.760 -0.0889 -0.0392  0.0672
  212CHOL    R4 2291   5.778   5.404   4.980 -0.0802  0.0565  0.1434
  212CHOL    R5 2292   5.590   5.464   4.887 -0.0925  0.0918  0.1968
  212CHOL    C1 2293   5.521   5.568   5.247  0.1024  0.2979  0.1778
  212CHOL    C2 2294   5.490   5.645   5.708  0.2496 -0.1335  0.2273
  213CHOL   ROH 2295   0.333   3.192   7.383 -0.0951 -0.0771  0.0756
  213CHOL    R1 2296   0.411   3.237   7.115 -0.0210  0.0503  0.1178
  213CHOL    R2 2297   0.281   3.120   6.901  0.1597 -0.0013  0.0394
  213CHOL    R3 2298   0.260   3.377   6.815 -0.0100  0.0027  0.0882
  213CHOL    R4 2299   0.201   3.214   6.578  0.3212 -0.0082 -0.0039
  213CHOL    R5 2300   0.350   3.373   6.593  0.1703  0.1314  0.1516
  213CHOL    C1 2301   0.134   3.510   6.310  0.2559 -0.0084  0.0167
  213CHOL    C2 2302  -0.141   3.505   6.041  0.1461 -0.2313 -0.2506
  214CHOL   ROH 2303   2.531   5.052   7.380 -0.1782 -0.1438  0.1042
  214CHOL    R1 2304   2.694   4.986   7.158  0.0709 -0.0410  0.2527
  214CHOL    R2 2305   2.932   4.848   7.183 -0.1254 -0.3483  0.4296
  214CHOL    R3 2306   2.817   4.681   7.002 -0.0570  0.0135  0.0372
  214CHOL    R4 2307   3.100   4.689   6.926  0.0754 -0.1742  0.4505
  214CHOL    R5 2308   2.930   4.730   6.796  0.2907  0.1827  0.2546
  214CHOL    C1 2309   3.090   4.441   6.606  0.2565  0.2668  0.0942
  214CHOL    C2 2310   3.347   4.224   6.533 -0.0545  0.2003 -0.0998
  215CHOL   ROH 2311   1.318   3.654   7.051 -0.0831  0.0799  0.0662
  215CHOL    R1 2312   1.449   3.541   6.827  0.0668  0.2197  0.0810
  215CHOL    R2 2313   1.310   3.432   6.613  0.2054 -0.0197  0.1114
  215CHOL    R3 2314   1.463   3.605   6.469 -0.0456  0.1715  0.0670
  215CHOL    R4 2315   1.317   3.450   6.268  0.2114 -0.1350  0.1050
  215CHOL    R5 2316   1.532   3.478   6.278  0.1731  0.2061  0.1193
  215CHOL    C1 2317   1.463   3.622   5.932 -0.0208 -0.0227  0.0594
  215CHOL    C2 2318   1.304   3.757   5.535  0.1060  0.0585 -0.0896
  216CHOL   ROH 2319   6.464   3.444   7.369  0.0152 -0.2193  0.0317
  216CHOL    R1 2320   6.453   3.470   7.088 -0.0133 -0.1179  0.0421
  216CHOL    R2 2321   6.411   3.255   6.920 -0.0508 -0.0529 -0.0286
  216CHOL    R3 2322   6.208   3.410   6.825 -0.0470 -0.0014  0.0450
  216CHOL    R4 2323   6.212   3.174   6.649 -0.2260 -0.0501  0.0972
  216CHOL    R5 2324   6.221   3.384   6.587 -0.1831 -0.0651  0.0419
  216CHOL    C1 2325   5.906   3.273   6.402 -0.3246 -0.0002  0.2396
  216CHOL    C2 2326   5.834   2.982   6.116 -0.0705  0.0429 -0.1212
  217CHOL   ROH 2327   1.405   2.543   7.455  0.1143  0.1772 -0.0011
  217CHOL    R1 2328   1.415   2.640   7.189 -0.0286  0.0898 -0.0392
  217CHOL    R2 2329   1.647   2.637   7.038 -0.1137  0.0295 -0.1665
  217CHOL    R3 2330   1.490   2.503   6.861 -0.2181 -0.0202 -0.0387
  217CHOL    R4 2331   1.701   2.622   6.697 -0.1751 -0.2553 -0.1669
  217CHOL    R5 2332   1.487   2.642   6.667 -0.1726 -0.1604 -0.1445
  217CHOL    C1 2333   1.586   2.488   6.332 -0.3087 -0.4677 -0.0470
  217CHOL    C2 2334   1.516   2.679   6.072  0.0881 -0.1885 -0.1974
  218CHOL   ROH 2335   3.311   3.662   4.529  0.0227  0.1602  0.0385
  218CHOL    R1 2336   3.352   3.501   4.758  0.0902  0.0733 -0.0335
  218CHOL    R2 2337   3.486   3.593   4.982  0.0060  0.0474  0.0287
  218CHOL    R3 2338   3.260   3.514   5.110  0.0359 -0.1526 -0.0381
  218CHOL    R4 2339   3.463   3.529   5.321 -0.0481  0.0697  0.0294
  218CHOL    R5 2340   3.336   3.358   5.274  0.1299 -0.0591  0.0077
  218CHOL    C1 2341   3.238   3.417   5.638 -0.0516 -0.1050 -0.0329
  218CHOL    C2 2342   3.104   3.503   6.049 -0.0917 -0.2217 -0.0373
  219CHOL   ROH 2343   1.241   6.255   4.153  0.1804  0.0074 -0.1127
  219CHOL    R1 2344   1.277   6.417   4.382 -0.0863 -0.0293 -0.0396
  219CHOL    R2 2345   1.076   6.463   4.566 -0.1884 -0.3861 -0.0492
  219CHOL    R3 2346   1.262   6.372   4.743 -0.0852 -0.2009 -0.0615
  219CHOL    R4 2347   1.096   6.558   4.898 -0.1792 -0.2816 -0.0798
  219CHOL    R5 2348   1.313   6.563   4.879 -0.1912 -0.1303 -0.1260
  219CHOL    C1 2349   1.282   6.528   5.257 -0.0771 -0.0469 -0.1092
  219CHOL    C2 2350   1.206   6.552   5.604  0.0703  0.0278 -0.0824
  220CHOL   ROH 2351   3.424   7.158   5.594 -0.2328 -0.1034  0.0121
  220CHOL    R1 2352   3.550   6.921   5.685 -0.0645 -0.1204 -0.2501
  220CHOL    R2 2353   3.787   6.827   5.578  0.1516  0.3121 -0.1853
  220CHOL    R3 2354   3.869   6.833   5.837 -0.1104 -0.0079 -0.0857
  220CHOL    R4 2355   4.088   6.702   5.693  0.1572  0.4291 -0.0702
  220CHOL    R5 2356   3.983   6.625   5.868  0.0566  0.0554 -0.2899
  220CHOL    C1 2357   4.340   6.635   6.003 -0.0854  0.1967  0.0904
  220CHOL    C2 2358   4.517   6.314   5.945 -0.0189  0.1531 -0.1678
  221CHOL   ROH 2359   4.851   0.698   4.602  0.0576 -0.1197 -0.2793
  221CHOL    R1 2360   5.046   0.691   4.806  0.1173 -0.1018 -0.3358
  221CHOL    R2 2361   5.030   0.519   5.022  0.0408  0.0995 -0.1786
  221CHOL    R3 2362   5.279   0.446   4.941 -0.0427 -0.1795 -0.1963
  221CHOL    R4 2363   5.307   0.501   5.228  0.0962  0.0717 -0.2546
  221CHOL    R5 2364   5.426   0.587   5.067  0.1146 -0.1759 -0.3790
  221CHOL    C1 2365   5.702   0.422   5.272  0.0500 -0.2064 -0.3155
  221CHOL    C2 2366   5.841   0.633   5.532  0.1518 -0.3219  0.1042
  222CHOL   ROH 2367   2.305   3.642   4.485  0.2340  0.0268 -0.0546
  222CHOL    R1 2368   2.373   3.780   4.722  0.1154  0.1364 -0.0831
  222CHOL    R2 2369   2.241   4.010   4.803 -0.1496 -0.0088 -0.0819
  222CHOL    R3 2370   2.205   3.869   5.033  0.0668 -0.0328 -0.0607
  222CHOL    R4 2371   2.100   4.136   5.092 -0.1042 -0.1126 -0.0143
  222CHOL    R5 2372   2.249   4.027   5.207  0.0328  0.0013 -0.0851
  222CHOL    C1 2373   1.983   4.077   5.476  0.1253 -0.1956  0.0451
  222CHOL    C2 2374   2.212   4.099   5.808  0.2165  0.0875 -0.0085
  223CHOL   ROH 2375   2.867   5.079   4.521  0.0073  0.0091  0.0861
  223CHOL    R1 2376   2.726   4.974   4.743  0.0597  0.0615  0.1449
  223CHOL    R2 2377   2.819   4.997   5.002  0.0630  0.2281  0.1323
  223CHOL    R3 2378   2.574   5.106   5.046  0.0205  0.1519  0.0856
  223CHOL    R4 2379   2.669   5.026   5.312 -0.0080  0.1867  0.1020
  223CHOL    R5 2380   2.479   4.971   5.220  0.0284  0.1268  0.0680
  223CHOL    C1 2381   2.352   5.146   5.534 -0.0893  0.0909  0.0406
  223CHOL    C2 2382   2.126   5.003   5.803  0.1316 -0.1591 -0.1066
  224CHOL   ROH 2383   0.339   1.153   6.820 -0.0064 -0.0502 -0.0326
  224CHOL    R1 2384   0.148   1.037   6.646  0.0051 -0.1190  0.0001
  224CHOL    R2 2385   0.062   1.162   6.415 -0.1310 -0.1197  0.0523
  224CHOL    R3 2386   0.139   0.929   6.298 -0.0403 -0.0541 -0.0202
  224CHOL    R4 2387  -0.061   1.043   6.115 -0.2618 -0.1756  0.1278
  224CHOL    R5 2388  -0.063   0.843   6.202 -0.0527 -0.1904  0.1158
  224CHOL    C1 2389  -0.061   0.755   5.830 -0.2529 -0.1465  0.1038
  224CHOL    C2 2390  -0.368   0.874   5.549  0.0388 -0.1220 -0.0249
  225CHOL   ROH 2391   1.670   1.464   7.611 -0.1906 -0.0957 -0.0036
  225CHOL    R1 2392   1.648   1.454   7.329 -0.0138 -0.1788 -0.0160
  225CHOL    R2 2393   1.748   1.652   7.165 -0.1463 -0.0918  0.0041
  225CHOL    R3 2394   1.876   1.444   7.046  0.1683  0.0298  0.1215
  225CHOL    R4 2395   1.879   1.659   6.845  0.0242 -0.0185  0.0741
  225CHOL    R5 2396   1.806   1.455   6.817  0.2824 -0.1116  0.0807
  225CHOL    C1 2397   2.076   1.468   6.547  0.4189  0.1383  0.2251
  225CHOL    C2 2398   2.306   1.442   6.466  0.1128 -0.2849  0.2729
  226CHOL   ROH 2399   3.769   0.396   7.979 -0.2416  0.1768 -0.1731
  226CHOL    R1 2400   3.867   0.474   7.725 -0.0018  0.1589 -0.0882
  226CHOL    R2 2401   4.138   0.478   7.665  0.0410 -0.1358  0.0710
  226CHOL    R3 2402   4.060   0.320   7.458 -0.0266  0.0328 -0.0350
  226CHOL    R4 2403   4.335   0.394   7.394  0.1146 -0.2816  0.1686
  226CHOL    R5 2404   4.162   0.418   7.265  0.2213 -0.0195  0.0637
  226CHOL    C1 2405   4.377   0.196   7.042  0.0939 -0.2082  0.1260
  226CHOL    C2 2406   4.373  -0.040   6.639 -0.2040  0.2521  0.0137
  227CHOL   ROH 2407   2.412   4.260   7.467 -0.0329 -0.3448 -0.1652
  227CHOL    R1 2408   2.500   4.394   7.233  0.0320 -0.2686 -0.0975
  227CHOL    R2 2409   2.622   4.262   7.023  0.0312 -0.2097 -0.1326
  227CHOL    R3 2410   2.426   4.380   6.877  0.0811 -0.1037 -0.1155
  227CHOL    R4 2411   2.648   4.348   6.689  0.1047 -0.0857 -0.0958
  227CHOL    R5 2412   2.542   4.533   6.733  0.1426 -0.0748 -0.0384
  227CHOL    C1 2413   2.479   4.509   6.358  0.1944  0.0860 -0.0583
  227CHOL    C2 2414   2.392   4.563   6.180  0.0915  0.5318 -0.2416
  228CHOL   ROH 2415   0.034   4.207   7.126 -0.1932 -0.1166  0.1054
  228CHOL    R1 2416   0.082   4.053   6.894  0.0103 -0.0644  0.1113
  228CHOL    R2 2417  -0.081   4.066   6.671  0.0406 -0.2266  0.0840
  228CHOL    R3 2418   0.153   4.119   6.543  0.0123  0.0134  0.1246
  228CHOL    R4 2419  -0.029   4.026   6.332  0.1307 -0.1735  0.0907
  228CHOL    R5 2420   0.170   3.947   6.377  0.2106  0.0247  0.1247
  228CHOL    C1 2421   0.222   4.051   6.014  0.1566  0.0828  0.1327
  228CHOL    C2 2422   0.312   4.351   5.807 -0.1743  0.0185  0.3286
  229CHOL   ROH 2423   0.342   2.243   4.126  0.0505  0.0428 -0.0940
  229CHOL    R1 2424   0.304   2.122   4.379  0.2734 -0.0450 -0.1014
  229CHOL    R2 2425   0.498   2.123   4.575  0.2449  0.3803 -0.0750
  229CHOL    R3 2426   0.299   2.231   4.726 -0.0214 -0.0525 -0.0991
  229CHOL    R4 2427   0.461   2.076   4.915  0.4842  0.5107 -0.0278
  229CHOL    R5 2428   0.245   2.059   4.885  0.4988 -0.1076  0.0403
  229CHOL    C1 2429   0.253   2.149   5.255  0.3736  0.1804 -0.0230
  229CHOL    C2 2430   0.046   2.164   5.596 -0.0641  0.2279  0.1556
  230CHOL   ROH 2431   6.486   3.846   4.141  0.0393  0.0679 -0.1672
  230CHOL    R1 2432   6.490   3.824   4.423  0.0391  0.0252 -0.1708
  230CHOL    R2 2433   6.671   3.961   4.581  0.0502 -0.0130 -0.1519
  230CHOL    R3 2434   6.446   4.047   4.707  0.0582 -0.0143 -0.1362
  230CHOL    R4 2435   6.641   4.005   4.922  0.1039  0.0723 -0.1575
  230CHOL    R5 2436   6.440   3.920   4.911  0.1137  0.0374 -0.1010
  230CHOL    C1 2437   6.412   4.111   5.240  0.1427  0.1208 -0.1461
  230CHOL    C2 2438   6.108   4.105   5.430  0.0962  0.1078 -0.1821
  231CHOL   ROH 2439   6.866   0.641   7.215 -0.1215  0.0559  0.1453
  231CHOL    R1 2440   6.728   0.872   7.128 -0.1477  0.0172  0.0836
  231CHOL    R2 2441   6.854   1.114   7.087 -0.1734  0.0182  0.0094
  231CHOL    R3 2442   6.741   1.095   6.841 -0.1806 -0.0640  0.0186
  231CHOL    R4 2443   6.730   1.381   6.906  0.0801 -0.0006 -0.1984
  231CHOL    R5 2444   6.563   1.255   6.846 -0.0346  0.1060 -0.1087
  231CHOL    C1 2445   6.551   1.519   6.570  0.2210 -0.0888 -0.3107
  231CHOL    C2 2446   6.637   1.585   6.248 -0.2566 -0.4532  0.1466
  232CHOL   ROH 2447   1.956   2.141   4.368 -0.1041  0.5927 -0.0980
  232CHOL    R1 2448   1.787   2.037   4.570  0.0304  0.3081 -0.1257
  232CHOL    R2 2449   1.883   1.897   4.787  0.2089  0.2907 -0.2124
  232CHOL    R3 2450   1.744   2.083   4.928  0.0335  0.0752 -0.0944
  232CHOL    R4 2451   1.862   1.910   5.132  0.0264 -0.0586 -0.2061
  232CHOL    R5 2452   1.652   1.962   5.113  0.0073 -0.1588 -0.2579
  232CHOL    C1 2453   1.720   2.092   5.465 -0.2445 -0.4644 -0.0916
  232CHOL    C2 2454   1.353   1.890   5.645  0.1888 -0.2472  0.0568
  233CHOL   ROH 2455   5.903   1.153   7.615 -0.0653 -0.0629 -0.0231
  233CHOL    R1 2456   5.753   1.233   7.388  0.0475 -0.0555 -0.0966
  233CHOL    R2 2457   5.866   1.263   7.138  0.1499 -0.1680 -0.0700
  233CHOL    R3 2458   5.669   1.092   7.064  0.1023 -0.1048 -0.0876
  233CHOL    R4 2459   5.770   1.201   6.812  0.2356 -0.2415 -0.0813
  233CHOL    R5 2460   5.563   1.200   6.878  0.2160 -0.1278 -0.1603
  233CHOL    C1 2461   5.529   1.004   6.552  0.2407 -0.2249 -0.1044
  233CHOL    C2 2462   5.414   0.503   6.464  0.2423  0.1259  0.0561
  234CHOL   ROH 2463   6.976   0.839   3.751 -0.0213  0.3900 -0.2286
  234CHOL    R1 2464   6.934   1.011   3.973  0.0015  0.2871 -0.1427
  234CHOL    R2 2465   6.711   0.992   4.135  0.0102  0.2180 -0.1317
  234CHOL    R3 2466   6.896   0.973   4.333  0.0274  0.1144 -0.1583
  234CHOL    R4 2467   6.657   1.075   4.466  0.0908  0.1824 -0.1100
  234CHOL    R5 2468   6.855   1.163   4.472  0.1219  0.1035 -0.1202
  234CHOL    C1 2469   6.799   1.105   4.844  0.1538  0.0644 -0.1223
  234CHOL    C2 2470   6.676   1.142   5.166  0.2329 -0.0793 -0.1534
  235CHOL   ROH 2471   5.241   2.877   7.699 -0.1592 -0.0349  0.0700
  235CHOL    R1 2472   5.208   3.025   7.459 -0.0420 -0.0778  0.0268
  235CHOL    R2 2473   5.363   2.979   7.234 -0.0058 -0.1953  0.0714
  235CHOL    R3 2474   5.120   2.951   7.114  0.0094 -0.1255  0.0250
  235CHOL    R4 2475   5.298   3.041   6.900  0.0582 -0.1429  0.0687
  235CHOL    R5 2476   5.110   3.132   6.958  0.0728 -0.1087  0.0448
  235CHOL    C1 2477   5.033   3.051   6.593  0.1098 -0.0469  0.0234
  235CHOL    C2 2478   4.905   2.874   6.158  0.1933 -0.1165  0.0057
  236CHOL   ROH 2479   5.904   5.372   6.904  0.1257 -0.2172 -0.0676
  236CHOL    R1 2480   5.916   5.254   6.647  0.0696 -0.1653 -0.0947
  236CHOL    R2 2481   5.713   5.280   6.460  0.0261 -0.1292 -0.0455
  236CHOL    R3 2482   5.915   5.371   6.302 -0.0086 -0.0942 -0.0698
  236CHOL    R4 2483   5.699   5.308   6.116 -0.1183  0.1492 -0.0202
  236CHOL    R5 2484   5.904   5.235   6.106 -0.1569  0.0670 -0.1729
  236CHOL    C1 2485   5.880   5.409   5.768 -0.2348  0.3441 -0.0284
  236CHOL    C2 2486   5.938   5.413   5.500 -0.1266  0.1971  0.2494
  237PIPC   NC3 2487   3.818   5.009  14.999  0.1323 -0.2250  0.0236
  237PIPC   PO4 2488   3.878   4.494  15.006 -0.0383  0.1347 -0.2336
  237PIPC   GL1 2489   3.860   4.573  14.525  0.0090 -0.0266  0.1258
  237PIPC   GL2 2490   4.045   4.881  14.457  0.2135  0.0565 -0.2097
  237PIPC   C1A 2491   3.569   4.396  14.090 -0.1681  0.0644  0.1269
  237PIPC   D2A 2492   3.416   4.266  13.668  0.0211  0.2131  0.1680
  237PIPC   D3A 2493   3.187   4.498  13.346  0.0546 -0.0572  0.1841
  237PIPC   C4A 2494   3.257   4.913  13.332 -0.0594 -0.0669 -0.2459
  237PIPC   C1B 2495   3.703   4.967  14.197 -0.3479 -0.3317 -0.2940
  237PIPC   C2B 2496   3.677   4.921  13.757 -0.0600 -0.1225  0.1661
  237PIPC   C3B 2497   3.652   4.665  13.514  0.1685 -0.0604 -0.1210
  237PIPC   C4B 2498   3.890   4.725  13.211 -0.0685  0.2401 -0.0345
  238PIPC   NC3 2499   3.409   4.259  15.093  0.0746  0.2392 -0.2800
  238PIPC   PO4 2500   3.361   3.912  14.928 -0.6582  0.0244  0.3977
  238PIPC   GL1 2501   3.220   3.833  14.469 -0.0166 -0.2576  0.1149
  238PIPC   GL2 2502   3.470   3.766  14.203  0.0125  0.1005 -0.1204
  238PIPC   C1A 2503   2.851   3.649  14.209  0.2875  0.1931  0.0357
  238PIPC   D2A 2504   2.477   3.629  14.183 -0.4370  0.2108  0.1378
  238PIPC   D3A 2505   2.478   3.640  13.755 -0.1445  0.0262 -0.0763
  238PIPC   C4A 2506   2.811   3.639  13.594 -0.0645 -0.2418 -0.1208
  238PIPC   C1B 2507   3.245   3.781  13.910 -0.0591  0.1929  0.3611
  238PIPC   C2B 2508   3.289   3.832  13.483 -0.0602  0.5189  0.0926
  238PIPC   C3B 2509   3.439   3.622  13.151 -0.2537  0.2215 -0.2883
  238PIPC   C4B 2510   3.601   3.412  12.713  0.3354 -0.0130  0.0027
  239PIPC   NC3 2511   6.118   5.872  15.256 -0.1681 -0.2709 -0.1731
  239PIPC   PO4 2512   6.207   5.559  14.994  0.1266 -0.1097  0.1382
  239PIPC   GL1 2513   6.066   5.389  14.693  0.0854 -0.0722  0.2034
  239PIPC   GL2 2514   5.952   5.055  14.636 -0.0124 -0.0173 -0.1450
  239PIPC   C1A 2515   6.142   5.348  14.266 -0.0436  0.0550 -0.0599
  239PIPC   D2A 2516   6.255   5.586  13.915 -0.0382  0.0294 -0.1261
  239PIPC   D3A 2517   6.287   5.570  13.472  0.1229 -0.1621  0.0358
  239PIPC   C4A 2518   6.055   5.766  13.141 -0.1965  0.4121  0.2746
  239PIPC   C1B 2519   6.049   4.876  14.175  0.1874  0.3171  0.1713
  239PIPC   C2B 2520   5.838   4.905  13.796 -0.0359  0.1002 -0.0878
  239PIPC   C3B 2521   5.966   5.176  13.537 -0.5915 -0.2782 -0.2710
  239PIPC   C4B 2522   6.039   5.152  13.091 -0.0227  0.0195 -0.3796
  240PIPC   NC3 2523   5.040   7.263  15.192  0.1958  0.2046  0.3407
  240PIPC   PO4 2524   4.539   7.383  15.133  0.1568 -0.2365  0.0497
  240PIPC   GL1 2525   4.214   7.326  14.698  0.1854 -0.4446 -0.0211
  240PIPC   GL2 2526   3.878   7.088  14.782 -0.1200  0.2943  0.1222
  240PIPC   C1A 2527   4.040   7.362  14.163  0.0920  0.1059  0.3505
  240PIPC   D2A 2528   4.100   7.288  13.889  0.0033  0.2727 -0.0751
  240PIPC   D3A 2529   4.273   7.639  13.776  0.1359  0.1597  0.5471
  240PIPC   C4A 2530   4.360   7.671  13.280 -0.1630 -0.0567 -0.2602
  240PIPC   C1B 2531   4.068   6.951  14.425 -0.2957 -0.0317 -0.1227
  240PIPC   C2B 2532   4.410   6.716  14.189  0.2433  0.0566 -0.1578
  240PIPC   C3B 2533   4.484   6.452  13.974  0.2534  0.1499  0.0134
  240PIPC   C4B 2534   4.701   6.468  13.721 -0.0734  0.1074 -0.1485
  241PIPC   NC3 2535   0.633   2.133  15.490  0.0510  0.0325  0.0352
  241PIPC   PO4 2536   0.601   2.032  14.966  0.0863 -0.0326  0.0760
  241PIPC   GL1 2537   0.575   1.954  14.460 -0.0091 -0.1656  0.0369
  241PIPC   GL2 2538   0.502   1.652  14.308 -0.2507  0.0652 -0.2153
  241PIPC   C1A 2539   0.432   2.126  14.196  0.3398 -0.3472 -0.0879
  241PIPC   D2A 2540   0.269   2.329  13.799 -0.2065 -0.2213  0.0772
  241PIPC   D3A 2541   0.450   2.327  13.422 -0.1218  0.1868  0.4506
  241PIPC   C4A 2542   0.869   2.412  13.379 -0.1291  0.2867  0.1170
  241PIPC   C1B 2543   0.603   1.530  13.880 -0.1453  0.3049  0.2481
  241PIPC   C2B 2544   0.564   1.553  13.388  0.1928  0.2641  0.2961
  241PIPC   C3B 2545   0.647   1.856  13.228  0.0004 -0.0732  0.2772
  241PIPC   C4B 2546   0.669   2.235  12.936  0.3100 -0.1946 -0.0713
  242PIPC   NC3 2547   5.807   3.602  14.986 -0.1030  0.1786 -0.3686
  242PIPC   PO4 2548   6.194   3.955  14.927  0.1328 -0.1224  0.1845
  242PIPC   GL1 2549   6.183   3.923  14.535  0.0097  0.2607  0.3006
  242PIPC   GL2 2550   6.175   3.621  14.451 -0.1470  0.0943  0.0031
  242PIPC   C1A 2551   6.239   3.922  14.054  0.2279  0.0240  0.1711
  242PIPC   D2A 2552   6.117   4.214  13.712  0.0943 -0.2426  0.2142
  242PIPC   D3A 2553   6.203   3.888  13.464 -0.0867  0.0355 -0.3171
  242PIPC   C4A 2554   6.479   3.610  13.565  0.0741  0.0193  0.1748
  242PIPC   C1B 2555   6.556   3.576  14.167 -0.0763  0.2274 -0.1249
  242PIPC   C2B 2556   6.827   3.269  13.938  0.1839  0.0209 -0.0386
  242PIPC   C3B 2557   7.009   3.162  13.489 -0.0724  0.3056 -0.1546
  242PIPC   C4B 2558   7.125   2.977  13.053 -0.4221 -0.1639 -0.1489
  243PIPC   NC3 2559   0.953   6.471  15.374 -0.0250 -0.1006  0.2859
  243PIPC   PO4 2560   1.142   6.050  15.552  0.2031 -0.2809  0.1101
  243PIPC   GL1 2561   1.022   6.030  15.181  0.2028 -0.1836 -0.1300
  243PIPC   GL2 2562   1.048   5.736  14.952  0.2124  0.0799  0.1621
  243PIPC   C1A 2563   0.985   6.198  14.734 -0.1576  0.0872  0.0790
  243PIPC   D2A 2564   0.863   6.169  14.320  0.1072  0.3558  0.1598
  243PIPC   D3A 2565   1.111   5.978  14.058 -0.2282 -0.0834  0.0691
  243PIPC   C4A 2566   1.192   6.005  13.587 -0.1077 -0.2076  0.2940
  243PIPC   C1B 2567   1.072   5.606  14.609  0.0227 -0.0382  0.2852
  243PIPC   C2B 2568   1.117   5.448  14.149 -0.2730 -0.2139  0.1162
  243PIPC   C3B 2569   1.064   5.531  13.675 -0.0730  0.2361  0.2740
  243PIPC   C4B 2570   1.151   5.166  13.313  0.0180  0.2075 -0.5437
  244PIPC   NC3 2571   1.835   1.722  14.679 -0.0533  0.0301  0.2468
  244PIPC   PO4 2572   2.250   1.873  14.782 -0.1708  0.1040 -0.0341
  244PIPC   GL1 2573   2.204   2.114  14.418  0.1465  0.1648 -0.1346
  244PIPC   GL2 2574   2.104   1.882  14.268  0.0568 -0.4404  0.1145
  244PIPC   C1A 2575   1.964   2.272  14.032  0.1286  0.1862 -0.2031
  244PIPC   D2A 2576   1.893   2.634  13.702 -0.0708 -0.0513 -0.1686
  244PIPC   D3A 2577   1.933   2.600  13.301 -0.1436  0.0019  0.0550
  244PIPC   C4A 2578   1.873   2.924  13.049 -0.0351  0.1538  0.0595
  244PIPC   C1B 2579   2.158   1.746  13.854 -0.0437  0.0361 -0.0996
  244PIPC   C2B 2580   2.143   1.634  13.463 -0.3190 -0.1370 -0.1303
  244PIPC   C3B 2581   2.174   1.631  13.138  0.1531  0.0575  0.0182
  244PIPC   C4B 2582   1.832   1.615  12.716 -0.1510 -0.2288 -0.2014
  245PIPC   NC3 2583   4.407   2.641  14.428 -0.1003  0.1584 -0.0734
  245PIPC   PO4 2584   4.311   2.164  14.433 -0.2868 -0.1723 -0.0818
  245PIPC   GL1 2585   4.313   2.459  13.963 -0.1345 -0.1839 -0.0474
  245PIPC   GL2 2586   4.605   2.395  13.790  0.1774  0.2133  0.0998
  245PIPC   C1A 2587   4.120   2.345  13.516 -0.0802  0.0240  0.1442
  245PIPC   D2A 2588   3.859   2.530  13.142 -0.3081  0.4291  0.3792
  245PIPC   D3A 2589   3.801   2.416  12.699  0.0478 -0.3229  0.3188
  245PIPC   C4A 2590   3.525   2.567  12.414 -0.0470  0.3385  0.2383
  245PIPC   C1B 2591   4.678   2.502  13.430 -0.3558 -0.0948 -0.1647
  245PIPC   C2B 2592   4.482   2.420  13.113 -0.0622  0.0888  0.2606
  245PIPC   C3B 2593   4.207   2.700  12.878  0.0983  0.0499  0.1314
  245PIPC   C4B 2594   4.041   2.904  12.459 -0.0440 -0.1172 -0.1642
  246PIPC   NC3 2595   1.945   6.043  15.205 -0.0243 -0.1879 -0.2583
  246PIPC   PO4 2596   2.137   6.473  15.019  0.3979 -0.0394  0.2322
  246PIPC   GL1 2597   2.308   6.573  14.670  0.2696 -0.1044  0.2995
  246PIPC   GL2 2598   2.471   6.805  14.786  0.2178  0.0731 -0.0687
  246PIPC   C1A 2599   2.650   6.442  14.352  0.0027  0.0879 -0.2132
  246PIPC   D2A 2600   3.043   6.601  14.308  0.2032 -0.1809 -0.1298
  246PIPC   D3A 2601   3.103   6.934  14.253 -0.1572 -0.0315 -0.2195
  246PIPC   C4A 2602   3.265   6.964  13.903 -0.0940 -0.0666  0.0265
  246PIPC   C1B 2603   2.575   6.908  14.383 -0.1590 -0.0235  0.1776
  246PIPC   C2B 2604   2.604   6.807  13.968  0.0195  0.0920  0.0390
  246PIPC   C3B 2605   2.518   6.653  13.535 -0.1374 -0.0574  0.0422
  246PIPC   C4B 2606   2.395   6.662  13.059 -0.1021 -0.0586 -0.0550
  247PIPC   NC3 2607   2.183   2.418  14.911  0.0269  0.1269 -0.2695
  247PIPC   PO4 2608   2.425   2.736  14.751 -0.3237 -0.1012 -0.2728
  247PIPC   GL1 2609   2.144   2.636  14.385  0.1608 -0.1270 -0.2493
  247PIPC   GL2 2610   2.234   2.669  14.047  0.3881  0.2016  0.0503
  247PIPC   C1A 2611   1.730   2.694  14.222 -0.2033 -0.0409  0.0763
  247PIPC   D2A 2612   1.514   2.825  13.893  0.0277 -0.1488 -0.1206
  247PIPC   D3A 2613   1.189   2.850  14.190  0.0965  0.2165  0.0087
  247PIPC   C4A 2614   0.834   3.009  14.188  0.2516  0.0733  0.3516
  247PIPC   C1B 2615   2.381   2.598  13.642 -0.1773  0.0107  0.0698
  247PIPC   C2B 2616   2.532   2.413  13.272 -0.1605  0.0645 -0.0546
  247PIPC   C3B 2617   2.655   2.342  12.860 -0.1658  0.0600 -0.2851
  247PIPC   C4B 2618   2.470   2.374  12.486 -0.2172 -0.5597  0.1940
  248PIPC   NC3 2619   1.451   2.371  15.116 -0.0778 -0.0773  0.0975
  248PIPC   PO4 2620   1.744   2.655  15.031 -0.1324  0.2787  0.1237
  248PIPC   GL1 2621   1.639   2.917  14.682  0.2618 -0.0056  0.1339
  248PIPC   GL2 2622   1.280   3.030  14.625  0.1770  0.2812  0.4374
  248PIPC   C1A 2623   1.571   3.204  14.276  0.1907 -0.2975 -0.0025
  248PIPC   D2A 2624   1.299   3.289  13.914  0.1306  0.0949  0.0251
  248PIPC   D3A 2625   1.527   3.304  13.636 -0.3419  0.1803 -0.1299
  248PIPC   C4A 2626   1.591   2.930  13.438  0.2816  0.1552 -0.1217
  248PIPC   C1B 2627   1.427   3.427  14.713 -0.2102  0.1588 -0.1648
  248PIPC   C2B 2628   1.484   3.933  14.581  0.3779  0.0255  0.0219
  248PIPC   C3B 2629   1.377   4.144  14.195 -0.0310 -0.5492 -0.0793
  248PIPC   C4B 2630   1.287   4.466  13.826  0.1141  0.2500  0.0462
  249PIPC   NC3 2631   2.566  -0.243  15.160  0.0892 -0.2559  0.0172
  249PIPC   PO4 2632   2.728   0.151  15.230 -0.0409  0.0444 -0.1928
  249PIPC   GL1 2633   2.925   0.210  14.851  0.0307  0.0040  0.0658
  249PIPC   GL2 2634   2.800   0.339  14.690  0.2366 -0.0440  0.1974
  249PIPC   C1A 2635   2.880  -0.091  14.445 -0.0778 -0.1591  0.1069
  249PIPC   D2A 2636   2.861  -0.168  13.975  0.0315  0.3550  0.1776
  249PIPC   D3A 2637   2.627  -0.304  13.602  0.1510  0.2674 -0.0696
  249PIPC   C4A 2638   2.270  -0.286  13.305  0.4215 -0.3333  0.1163
  249PIPC   C1B 2639   2.679   0.415  14.281  0.0527 -0.0220 -0.1466
  249PIPC   C2B 2640   2.718   0.295  13.896 -0.0221 -0.2153 -0.0827
  249PIPC   C3B 2641   2.737   0.183  13.453 -0.1019 -0.1093 -0.0694
  249PIPC   C4B 2642   3.005   0.413  13.066  0.1313  0.3326 -0.1366
  250PIPC   NC3 2643   2.626   2.367  14.340 -0.0386  0.0268  0.3660
  250PIPC   PO4 2644   2.657   1.935  14.422  0.0249 -0.0685  0.1139
  250PIPC   GL1 2645   2.585   1.953  14.051 -0.0968  0.1284  0.2595
  250PIPC   GL2 2646   2.465   2.195  13.904  0.1419  0.1152 -0.5022
  250PIPC   C1A 2647   2.592   1.820  13.554 -0.1535  0.0554 -0.1905
  250PIPC   D2A 2648   2.579   1.896  13.264 -0.1065 -0.3287 -0.2372
  250PIPC   D3A 2649   2.709   1.856  12.854  0.0825  0.0343 -0.0275
  250PIPC   C4A 2650   3.108   1.446  12.743  0.2031 -0.1857  0.0001
  250PIPC   C1B 2651   2.082   2.138  13.569  0.0303  0.3058 -0.6475
  250PIPC   C2B 2652   2.081   2.140  13.193  0.0325  0.2498  0.0732
  250PIPC   C3B 2653   2.106   2.459  12.882 -0.0787 -0.2801  0.1266
  250PIPC   C4B 2654   2.013   2.808  12.552 -0.2276  0.1866  0.2511
  251PIPC   NC3 2655   6.797   1.913  15.028 -0.1975  0.2186  0.0842
  251PIPC   PO4 2656   7.141   2.180  14.894 -0.1317 -0.1462 -0.1604
  251PIPC   GL1 2657   7.058   1.839  14.553  0.2023 -0.0150  0.0236
  251PIPC   GL2 2658   7.043   1.484  14.484 -0.1559 -0.1249  0.1976
  251PIPC   C1A 2659   6.961   1.901  14.172 -0.1438 -0.2699  0.0513
  251PIPC   D2A 2660   7.178   2.140  13.901  0.1501  0.3672 -0.2141
  251PIPC   D3A 2661   7.047   1.887  13.579  0.2995  0.1653 -0.0274
  251PIPC   C4A 2662   7.152   1.857  13.171 -0.1121 -0.1674  0.0525
  251PIPC   C1B 2663   7.079   1.494  14.038 -0.1506 -0.1040 -0.3066
  251PIPC   C2B 2664   7.133   1.334  13.696  0.0477  0.2563 -0.1260
  251PIPC   C3B 2665   7.191   1.355  13.272 -0.1218 -0.2975 -0.0795
  251PIPC   C4B 2666   7.152   1.492  12.822 -0.0275  0.0155 -0.3693
  252PIPC   NC3 2667   0.939   1.747  14.819  0.1260  0.0042  0.2022
  252PIPC   PO4 2668   1.358   1.999  14.786  0.0089 -0.2347  0.0216
  252PIPC   GL1 2669   1.088   1.972  14.427  0.3616  0.0794 -0.2635
  252PIPC   GL2 2670   0.886   2.334  14.394  0.1354  0.2429 -0.1100
  252PIPC   C1A 2671   0.984   1.945  13.999 -0.0193 -0.0849  0.2141
  252PIPC   D2A 2672   0.674   2.006  13.725  0.0682 -0.0840 -0.1758
  252PIPC   D3A 2673   1.028   1.898  13.503 -0.3647  0.3408  0.2107
  252PIPC   C4A 2674   1.148   1.903  13.052  0.1726  0.1546 -0.3358
  252PIPC   C1B 2675   0.928   2.507  13.938  0.3708  0.3394  0.0845
  252PIPC   C2B 2676   1.069   2.824  13.578 -0.3944  0.1949 -0.2742
  252PIPC   C3B 2677   1.149   2.813  13.216  0.1478  0.1202  0.1655
  252PIPC   C4B 2678   1.085   2.505  12.891 -0.0986  0.3967 -0.1156
  253PIPC   NC3 2679   5.291   6.228  15.456  0.0183  0.1851 -0.2599
  253PIPC   PO4 2680   5.315   5.816  15.175 -0.2490 -0.0405 -0.1129
  253PIPC   GL1 2681   5.220   5.801  14.761 -0.1035  0.0984  0.0774
  253PIPC   GL2 2682   5.515   5.893  14.588  0.1353  0.1030 -0.1093
  253PIPC   C1A 2683   5.252   6.253  14.685  0.1084  0.0841  0.0239
  253PIPC   D2A 2684   5.617   6.532  14.760  0.1306 -0.2752  0.1754
  253PIPC   D3A 2685   5.676   6.349  14.328  0.1290  0.0159  0.2402
  253PIPC   C4A 2686   5.565   6.275  13.881 -0.0351 -0.1805  0.0919
  253PIPC   C1B 2687   5.429   5.941  14.210  0.1812  0.1570 -0.1448
  253PIPC   C2B 2688   5.305   5.723  13.901  0.3396  0.0555 -0.2095
  253PIPC   C3B 2689   4.948   5.592  13.696  0.0004 -0.2054  0.0400
  253PIPC   C4B 2690   4.523   5.548  13.522 -0.2925 -0.1827 -0.0055
  254PIPC   NC3 2691   6.887   2.580  14.990  0.1320  0.1232  0.3806
  254PIPC   PO4 2692   6.939   2.861  14.690  0.1662  0.2045 -0.0855
  254PIPC   GL1 2693   7.058   2.700  14.374  0.2465 -0.1494  0.0342
  254PIPC   GL2 2694   7.091   2.984  14.249  0.1608 -0.0426  0.0536
  254PIPC   C1A 2695   7.365   2.605  14.030 -0.3500 -0.1434  0.0694
  254PIPC   D2A 2696   7.336   2.768  13.753  0.1718  0.3104  0.0299
  254PIPC   D3A 2697   7.555   2.655  13.475 -0.0807 -0.2817  0.3380
  254PIPC   C4A 2698   7.387   2.354  13.255  0.0673 -0.2429 -0.0643
  254PIPC   C1B 2699   7.345   3.274  14.015 -0.1349 -0.1200  0.0178
  254PIPC   C2B 2700   7.582   3.232  13.617  0.0228  0.3540 -0.2137
  254PIPC   C3B 2701   7.575   3.113  13.153  0.2442 -0.2614 -0.0515
  254PIPC   C4B 2702   7.544   2.925  12.758  0.3861  0.1702 -0.3039
  255PIPC   NC3 2703   5.278   5.741  11.058 -0.1608 -0.0315 -0.0188
  255PIPC   PO4 2704   5.518   5.399  11.038  0.0542 -0.1730  0.1646
  255PIPC   GL1 2705   5.520   5.348  11.401 -0.1505 -0.3146 -0.1760
  255PIPC   GL2 2706   5.293   5.519  11.591 -0.2142  0.1841 -0.1078
  255PIPC   C1A 2707   5.859   5.211  11.671  0.1068 -0.1113  0.0870
  255PIPC   D2A 2708   5.935   5.206  12.156  0.2431  0.0675  0.2163
  255PIPC   D3A 2709   5.775   5.028  12.521  0.0255  0.0025  0.0149
  255PIPC   C4A 2710   5.578   4.816  12.893  0.0100 -0.0897 -0.1590
  255PIPC   C1B 2711   5.384   5.554  11.990  0.0685  0.0476  0.1275
  255PIPC   C2B 2712   5.468   5.317  12.314 -0.2829 -0.1496  0.0659
  255PIPC   C3B 2713   5.191   5.313  12.757  0.2664 -0.2677 -0.0265
  255PIPC   C4B 2714   4.906   5.540  13.095  0.0582 -0.0476 -0.3319
  256PIPC   NC3 2715   4.678   5.560  10.559 -0.3461  0.0678  0.3748
  256PIPC   PO4 2716   4.389   5.912  10.645  0.1335  0.1729  0.0443
  256PIPC   GL1 2717   4.412   5.680  11.037 -0.0630 -0.0763  0.4060
  256PIPC   GL2 2718   4.484   5.322  11.025  0.3181 -0.1117 -0.3072
  256PIPC   C1A 2719   4.632   5.581  11.383 -0.0683  0.1195  0.1854
  256PIPC   D2A 2720   4.822   5.399  11.732 -0.0654 -0.1258  0.3069
  256PIPC   D3A 2721   4.468   5.215  11.907  0.5108  0.0434 -0.0419
  256PIPC   C4A 2722   4.385   5.223  12.284 -0.0810 -0.3116 -0.1395
  256PIPC   C1B 2723   4.614   5.056  11.388 -0.1541  0.0192 -0.2864
  256PIPC   C2B 2724   4.500   4.647  11.671 -0.0309 -0.2981 -0.0125
  256PIPC   C3B 2725   4.665   4.295  11.794  0.3280  0.1795 -0.2286
  256PIPC   C4B 2726   4.829   3.818  11.808  0.4051  0.2125  0.0087
  257PIPC   NC3 2727   2.326   1.672   9.115  0.0596  0.0730 -0.2035
  257PIPC   PO4 2728   2.427   1.751   9.527 -0.0122 -0.1137  0.1112
  257PIPC   GL1 2729   2.833   1.559   9.666  0.3026 -0.0648  0.0209
  257PIPC   GL2 2730   3.002   1.328   9.863 -0.0865 -0.2788 -0.0055
  257PIPC   C1A 2731   3.232   1.838   9.601  0.2339  0.1337 -0.3925
  257PIPC   D2A 2732   3.339   2.310   9.737  0.2391 -0.2208  0.2781
  257PIPC   D3A 2733   3.302   2.277   9.274 -0.0533 -0.0520  0.4744
  257PIPC   C4A 2734   3.565   2.519   8.903 -0.0013  0.1481  0.0451
  257PIPC   C1B 2735   3.323   1.605  10.031  0.0279 -0.0597  0.0800
  257PIPC   C2B 2736   3.440   1.992  10.098 -0.2325  0.0391  0.2110
  257PIPC   C3B 2737   3.805   2.266   9.923  0.1977  0.0842  0.2290
  257PIPC   C4B 2738   3.816   2.522   9.522 -0.1093 -0.1264  0.0034
  258PIPC   NC3 2739   4.200   3.179   9.134  0.3160 -0.3663 -0.0276
  258PIPC   PO4 2740   4.275   3.162   8.671 -0.1101 -0.1684 -0.1548
  258PIPC   GL1 2741   4.531   2.705   8.616  0.1531  0.1454 -0.3045
  258PIPC   GL2 2742   4.734   2.688   8.554  0.2157  0.3242 -0.0986
  258PIPC   C1A 2743   4.748   2.196   8.630  0.0238  0.3263 -0.0422
  258PIPC   D2A 2744   4.763   1.683   8.724  0.0608  0.1841 -0.0651
  258PIPC   D3A 2745   4.842   1.977   9.134  0.1220 -0.3486  0.1018
  258PIPC   C4A 2746   4.566   2.352   9.156 -0.0258 -0.2091 -0.1713
  258PIPC   C1B 2747   4.459   2.593   8.122 -0.3870  0.0146 -0.0132
  258PIPC   C2B 2748   4.475   2.363   7.770  0.1732 -0.3347  0.5021
  258PIPC   C3B 2749   4.678   1.984   7.517  0.3210 -0.1391  0.1163
  258PIPC   C4B 2750   4.752   1.572   7.496  0.0824 -0.0053 -0.2530
  259PIPC   NC3 2751   2.093   3.718   9.627 -0.1646 -0.2140  0.0066
  259PIPC   PO4 2752   2.121   3.263   9.649  0.2739 -0.2723  0.1316
  259PIPC   GL1 2753   2.256   2.825   9.901 -0.1812  0.1563 -0.2532
  259PIPC   GL2 2754   2.091   2.815  10.188  0.1713 -0.2537 -0.0476
  259PIPC   C1A 2755   2.336   2.332   9.968  0.2758  0.0512 -0.1477
  259PIPC   D2A 2756   2.600   2.206  10.418 -0.0098 -0.0618  0.0722
  259PIPC   D3A 2757   2.530   2.513  10.696  0.2025 -0.0554  0.0867
  259PIPC   C4A 2758   2.828   2.731  10.781 -0.3045 -0.3037 -0.1642
  259PIPC   C1B 2759   2.537   2.974  10.448 -0.3866 -0.0419 -0.2197
  259PIPC   C2B 2760   2.698   3.200  10.737  0.1737 -0.2903  0.1877
  259PIPC   C3B 2761   3.037   3.230  10.994  0.0171 -0.1664 -0.0613
  259PIPC   C4B 2762   3.465   3.139  11.200  0.1778  0.0861  0.0162
  260PIPC   NC3 2763   0.476   2.237  11.163 -0.1996  0.0004  0.0835
  260PIPC   PO4 2764   0.637   2.368  10.712 -0.4034 -0.0809  0.0733
  260PIPC   GL1 2765   0.650   2.693  10.979 -0.1410 -0.0173 -0.0717
  260PIPC   GL2 2766   0.902   2.510  11.097 -0.3447  0.2079 -0.0446
  260PIPC   C1A 2767   0.576   2.821  11.363 -0.0700 -0.1139 -0.0290
  260PIPC   D2A 2768   0.414   3.145  11.557  0.0650  0.0680 -0.0844
  260PIPC   D3A 2769   0.085   3.185  11.866  0.3181  0.1298 -0.2500
  260PIPC   C4A 2770   0.017   3.107  12.268  0.1375 -0.1822  0.0308
  260PIPC   C1B 2771   1.164   2.360  11.402 -0.0600 -0.1787  0.1259
  260PIPC   C2B 2772   1.243   2.295  11.926 -0.3519 -0.0780 -0.1251
  260PIPC   C3B 2773   1.661   2.276  12.072 -0.1948 -0.3667  0.1296
  260PIPC   C4B 2774   1.974   2.248  12.412 -0.0025 -0.0535 -0.0518
  261PIPC   NC3 2775   0.909   2.261  10.264  0.1147 -0.0436 -0.3044
  261PIPC   PO4 2776   1.141   2.412  10.495  0.0731 -0.1881  0.1926
  261PIPC   GL1 2777   1.337   2.691  10.846  0.1305 -0.0913  0.1815
  261PIPC   GL2 2778   1.442   2.462  10.891  0.0422 -0.1054  0.0053
  261PIPC   C1A 2779   1.652   2.871  11.214 -0.0480  0.0789  0.2210
  261PIPC   D2A 2780   1.894   3.025  11.520  0.0727 -0.0927  0.2001
  261PIPC   D3A 2781   2.246   3.177  11.811  0.2501  0.1923  0.0886
  261PIPC   C4A 2782   2.627   2.915  11.806  0.1168 -0.1068 -0.1163
  261PIPC   C1B 2783   1.585   2.093  11.173  0.0023 -0.1179 -0.0199
  261PIPC   C2B 2784   1.576   2.030  11.609  0.2573 -0.3758 -0.0801
  261PIPC   C3B 2785   1.431   1.817  11.908  0.0308 -0.4974 -0.0860
  261PIPC   C4B 2786   1.514   1.805  12.276 -0.0779 -0.0829  0.0532
  262PIPC   NC3 2787   2.676   7.081  11.509  0.2673  0.2526  0.0452
  262PIPC   PO4 2788   3.110   6.999  11.565  0.2595  0.1092 -0.3803
  262PIPC   GL1 2789   3.082   7.258  11.898 -0.0378  0.0641  0.1439
  262PIPC   GL2 2790   2.868   6.958  12.049 -0.0409  0.0379 -0.2500
  262PIPC   C1A 2791   2.897   7.462  12.119 -0.1505  0.2433  0.0778
  262PIPC   D2A 2792   2.792   7.400  12.494 -0.0383  0.1126  0.0068
  262PIPC   D3A 2793   3.088   7.333  12.782  0.2332 -0.0910  0.0611
  262PIPC   C4A 2794   3.320   7.282  13.085 -0.3295  0.1870 -0.0646
  262PIPC   C1B 2795   2.505   7.019  12.188 -0.1262  0.3515 -0.4673
  262PIPC   C2B 2796   2.362   6.939  12.563 -0.0971  0.1640  0.2121
  262PIPC   C3B 2797   2.083   6.948  12.854  0.1784 -0.0661 -0.0360
  262PIPC   C4B 2798   1.936   6.566  12.954  0.1527 -0.0963 -0.0220
  263PIPC   NC3 2799   5.444   5.110  10.587 -0.1110 -0.1479 -0.1186
  263PIPC   PO4 2800   4.983   5.223  10.688 -0.2748  0.1327 -0.0701
  263PIPC   GL1 2801   4.910   4.868  11.033 -0.1018 -0.1772  0.0203
  263PIPC   GL2 2802   4.537   4.679  11.089 -0.0732  0.2304 -0.0865
  263PIPC   C1A 2803   5.065   4.612  11.416 -0.1704  0.1549 -0.0683
  263PIPC   D2A 2804   5.172   4.369  11.704  0.1987 -0.0779 -0.2366
  263PIPC   D3A 2805   5.057   4.239  12.130  0.0739 -0.3600  0.1079
  263PIPC   C4A 2806   5.297   4.176  12.401 -0.0833  0.1540  0.1831
  263PIPC   C1B 2807   4.550   4.280  11.308 -0.0337  0.2237  0.1414
  263PIPC   C2B 2808   4.459   3.888  11.474  0.2481 -0.2961  0.2909
  263PIPC   C3B 2809   4.576   3.449  11.491 -0.2074 -0.0107 -0.0357
  263PIPC   C4B 2810   4.579   3.017  11.537  0.1062  0.1410 -0.0298
  264PIPC   NC3 2811   3.680   0.276  10.741  0.0216  0.2624  0.0600
  264PIPC   PO4 2812   3.645   0.611  10.467  0.1311 -0.1589 -0.1093
  264PIPC   GL1 2813   3.568   1.102  10.474 -0.1066 -0.0896  0.0640
  264PIPC   GL2 2814   3.300   1.284  10.502  0.1632  0.0496  0.1221
  264PIPC   C1A 2815   3.799   1.455  10.291  0.1862  0.2871 -0.1417
  264PIPC   D2A 2816   3.980   1.855  10.276  0.2316 -0.0433  0.3476
  264PIPC   D3A 2817   3.974   1.735  10.707  0.1251  0.1494  0.4480
  264PIPC   C4A 2818   3.618   1.919  11.052 -0.3509 -0.0019  0.0312
  264PIPC   C1B 2819   3.608   1.401  10.881  0.0762 -0.1885 -0.3664
  264PIPC   C2B 2820   3.916   1.584  11.286  0.1151 -0.1711  0.0860
  264PIPC   C3B 2821   3.735   1.828  11.628  0.1551  0.0686  0.1967
  264PIPC   C4B 2822   3.809   2.277  11.778 -0.2705  0.3720 -0.1049
  265PIPC   NC3 2823   6.475   6.374  11.025 -0.4482  0.1329  0.1293
  265PIPC   PO4 2824   6.719   6.755  11.190  0.1484  0.1155  0.1251
  265PIPC   GL1 2825   6.957   6.793  11.637 -0.2383 -0.2258 -0.5338
  265PIPC   GL2 2826   7.167   6.608  11.690  0.3142  0.0750  0.0993
  265PIPC   C1A 2827   6.772   6.789  12.007  0.2984 -0.3876 -0.5012
  265PIPC   D2A 2828   6.557   6.488  12.358  0.1572  0.0379 -0.1061
  265PIPC   D3A 2829   6.557   6.711  12.775  0.1772  0.2291 -0.0250
  265PIPC   C4A 2830   6.152   6.862  12.774 -0.0557 -0.0509  0.3731
  265PIPC   C1B 2831   7.277   6.594  12.104  0.3390 -0.0009 -0.4444
  265PIPC   C2B 2832   7.238   6.489  12.594 -0.0533  0.3718  0.1666
  265PIPC   C3B 2833   7.080   6.770  12.929 -0.0543 -0.1311  0.1726
  265PIPC   C4B 2834   6.963   7.094  13.236  0.2366  0.2414  0.1120
  266PIPC   NC3 2835   7.271   2.820  10.649  0.2963 -0.1693 -0.0339
  266PIPC   PO4 2836   7.096   3.077  11.008  0.0898  0.0630 -0.0167
  266PIPC   GL1 2837   6.999   3.003  11.401  0.2535  0.1417  0.0323
  266PIPC   GL2 2838   7.255   2.855  11.526  0.0637 -0.0124  0.1899
  266PIPC   C1A 2839   6.782   2.790  11.762  0.0625  0.0793  0.1282
  266PIPC   D2A 2840   6.536   2.863  12.186  0.3055  0.0626  0.2553
  266PIPC   D3A 2841   6.320   2.451  12.291  0.0477 -0.1357  0.0770
  266PIPC   C4A 2842   5.935   2.581  12.519  0.1988 -0.1279 -0.0114
  266PIPC   C1B 2843   7.252   2.754  11.948  0.0843  0.0208 -0.0554
  266PIPC   C2B 2844   7.089   2.806  12.339 -0.1510  0.1195  0.1853
  266PIPC   C3B 2845   6.766   2.891  12.619  0.1625 -0.1745 -0.1349
  266PIPC   C4B 2846   6.264   2.939  12.652 -0.2013  0.0244  0.0991
  267PIPC   NC3 2847   5.494   1.094  10.149  0.1165 -0.0332  0.1512
  267PIPC   PO4 2848   5.684   1.059  10.589  0.0259 -0.1314  0.0916
  267PIPC   GL1 2849   5.610   1.379  10.875  0.0136 -0.3549  0.0912
  267PIPC   GL2 2850   5.421   1.574  10.705 -0.1812 -0.5028 -0.3182
  267PIPC   C1A 2851   5.485   1.346  11.294  0.0283 -0.3156 -0.0397
  267PIPC   D2A 2852   5.494   1.077  11.690 -0.1946 -0.2159  0.3258
  267PIPC   D3A 2853   5.305   1.405  11.898  0.1296  0.0089  0.0053
  267PIPC   C4A 2854   5.198   1.704  11.571  0.0301  0.1225 -0.2597
  267PIPC   C1B 2855   5.283   1.897  10.727  0.0419 -0.0799  0.2274
  267PIPC   C2B 2856   4.927   2.163  10.799  0.1427 -0.2413 -0.0312
  267PIPC   C3B 2857   4.621   2.400  10.939  0.1678 -0.0613 -0.0882
  267PIPC   C4B 2858   4.336   2.718  10.825 -0.3191 -0.0945  0.0798
  268PIPC   NC3 2859   5.515   0.454  10.977 -0.0653  0.0970 -0.1700
  268PIPC   PO4 2860   5.759   0.154  11.308 -0.1955 -0.1337  0.2964
  268PIPC   GL1 2861   5.622   0.263  11.649  0.2306  0.3596 -0.2002
  268PIPC   GL2 2862   5.544  -0.040  11.703  0.2475 -0.3500 -0.2019
  268PIPC   C1A 2863   5.490   0.578  11.815  0.2067 -0.0469 -0.1307
  268PIPC   D2A 2864   5.272   0.840  12.109 -0.5138 -0.0538 -0.3005
  268PIPC   D3A 2865   4.949   0.742  12.378 -0.2470  0.3386  0.3071
  268PIPC   C4A 2866   4.541   0.848  12.286  0.0810 -0.0844 -0.1094
  268PIPC   C1B 2867   5.590  -0.019  12.207 -0.0362 -0.0354 -0.0979
  268PIPC   C2B 2868   5.623  -0.015  12.619  0.4137  0.2893 -0.1540
  268PIPC   C3B 2869   5.517  -0.178  12.990 -0.2814 -0.2434 -0.1420
  268PIPC   C4B 2870   5.625  -0.446  13.356 -0.1191 -0.1870  0.0057
  269PIPC   NC3 2871   5.928   3.290  10.567  0.0340 -0.2866  0.2037
  269PIPC   PO4 2872   5.613   3.430  10.417 -0.0560  0.1183 -0.0107
  269PIPC   GL1 2873   5.544   3.548  10.801  0.1283  0.0415 -0.0758
  269PIPC   GL2 2874   5.800   3.765  10.922 -0.1444 -0.0512  0.0344
  269PIPC   C1A 2875   5.340   3.931  10.959 -0.1364 -0.2279 -0.0202
  269PIPC   D2A 2876   5.017   4.244  11.161 -0.2509 -0.0807  0.2182
  269PIPC   D3A 2877   4.945   4.001  11.384 -0.0060  0.2736 -0.2878
  269PIPC   C4A 2878   4.701   3.695  11.064 -0.1284  0.2519 -0.2491
  269PIPC   C1B 2879   5.712   3.464  11.256 -0.0515  0.0389  0.0713
  269PIPC   C2B 2880   5.448   3.486  11.562  0.1749  0.3040 -0.0004
  269PIPC   C3B 2881   5.094   3.382  11.838 -0.0475 -0.1662 -0.2091
  269PIPC   C4B 2882   4.785   3.176  11.898 -0.0823  0.3661 -0.2507
  270PIPC   NC3 2883   2.005   4.332   7.886  0.3019 -0.1082 -0.3143
  270PIPC   PO4 2884   1.876   3.934   7.870 -0.3367 -0.0725 -0.2070
  270PIPC   GL1 2885   2.208   3.791   7.567 -0.1260  0.2198  0.0444
  270PIPC   GL2 2886   2.128   3.529   7.702  0.3399 -0.0348  0.0253
  270PIPC   C1A 2887   2.638   3.811   7.340  0.1365 -0.0670  0.2110
  270PIPC   D2A 2888   3.193   3.749   7.343 -0.2667 -0.2318  0.3226
  270PIPC   D3A 2889   3.284   3.582   6.942 -0.2920  0.1449 -0.0938
  270PIPC   C4A 2890   3.336   3.689   6.476 -0.4059  0.0249 -0.0790
  270PIPC   C1B 2891   2.336   3.375   7.303 -0.1151  0.3708  0.0884
  270PIPC   C2B 2892   2.267   3.217   6.912  0.2691  0.0705 -0.0381
  270PIPC   C3B 2893   2.465   2.904   6.540  0.0334  0.2196 -0.1087
  270PIPC   C4B 2894   2.686   2.439   6.362  0.1185 -0.0667  0.1230
  271PIPC   NC3 2895   4.915   0.879  10.587 -0.0606  0.0166  0.1438
  271PIPC   PO4 2896   4.987   0.660  10.980 -0.0484  0.2176 -0.0267
  271PIPC   GL1 2897   4.827   0.597  11.410 -0.1046 -0.1355  0.2674
  271PIPC   GL2 2898   4.513   0.632  11.448  0.1948 -0.1786  0.3128
  271PIPC   C1A 2899   4.929   0.613  11.832 -0.0425  0.2690 -0.2026
  271PIPC   D2A 2900   5.160   0.271  11.801  0.1962 -0.0726  0.1577
  271PIPC   D3A 2901   5.216   0.279  12.233  0.1850  0.1831 -0.0090
  271PIPC   C4A 2902   5.482   0.445  12.415 -0.1629  0.3256  0.0315
  271PIPC   C1B 2903   4.458   0.724  11.833 -0.0530  0.1355  0.1981
  271PIPC   C2B 2904   4.136   0.625  12.125 -0.1918  0.1489 -0.2264
  271PIPC   C3B 2905   3.834   0.478  12.492 -0.0303  0.3604  0.0572
  271PIPC   C4B 2906   3.573   0.650  12.652  0.3295 -0.2562 -0.0548
  272PIPC   NC3 2907   3.912   5.961   7.856  0.2957 -0.0306 -0.2195
  272PIPC   PO4 2908   4.323   6.044   8.022  0.0892 -0.1343 -0.0719
  272PIPC   GL1 2909   4.338   6.130   7.624  0.1066  0.0373  0.1667
  272PIPC   GL2 2910   4.555   6.403   7.551  0.1703 -0.1123 -0.0230
  272PIPC   C1A 2911   4.272   5.866   7.297  0.0685 -0.0055 -0.0072
  272PIPC   D2A 2912   4.223   5.651   6.934 -0.1108  0.1110 -0.0628
  272PIPC   D3A 2913   4.395   5.278   6.752 -0.0781 -0.0192 -0.1258
  272PIPC   C4A 2914   4.359   4.948   7.136 -0.4507  0.0385  0.0301
  272PIPC   C1B 2915   4.854   6.573   7.237 -0.1143  0.2364 -0.1734
  272PIPC   C2B 2916   4.760   6.657   6.823 -0.1826  0.0783  0.0232
  272PIPC   C3B 2917   4.602   6.466   6.466 -0.1171 -0.1072 -0.0013
  272PIPC   C4B 2918   4.239   6.334   6.362  0.0849  0.1975 -0.0033
  273PAPC   NC3 2919   6.677   0.915  14.906 -0.1702 -0.0085 -0.3431
  273PAPC   PO4 2920   6.812   0.508  14.935  0.4196 -0.0686 -0.0960
  273PAPC   GL1 2921   6.946   0.421  14.504 -0.0546 -0.1852 -0.2913
  273PAPC   GL2 2922   7.338   0.428  14.465 -0.0563 -0.0113  0.1242
  273PAPC   D1A 2923   6.869   0.185  14.150  0.0013  0.0902 -0.1224
  273PAPC   D2A 2924   6.548   0.236  14.228 -0.1552  0.1324 -0.0849
  273PAPC   D3A 2925   6.535  -0.165  14.400  0.2202  0.2543  0.0892
  273PAPC   D4A 2926   6.673  -0.323  14.100 -0.0474 -0.1246  0.1567
  273PAPC   C5A 2927   6.838  -0.240  13.693 -0.2218  0.0723  0.0558
  273PAPC   C1B 2928   7.448   0.384  13.971 -0.1392 -0.0679  0.0808
  273PAPC   C2B 2929   7.443   0.450  13.539 -0.1753  0.0319 -0.2014
  273PAPC   C3B 2930   7.442   0.441  13.133 -0.0695  0.0776 -0.0635
  273PAPC   C4B 2931   7.512   0.465  12.734 -0.1276 -0.1453 -0.2195
  274PAPC   NC3 2932   5.327   0.501  14.763  0.1782  0.0083  0.1004
  274PAPC   PO4 2933   5.382   0.083  14.930  0.3001  0.0204  0.0415
  274PAPC   GL1 2934   5.567   0.112  14.513 -0.0525  0.0378  0.0829
  274PAPC   GL2 2935   5.456   0.320  14.287 -0.1099  0.1425 -0.1299
  274PAPC   D1A 2936   5.965  -0.074  14.438 -0.0264 -0.1232 -0.0431
  274PAPC   D2A 2937   5.797  -0.024  14.059 -0.3724 -0.1971 -0.0080
  274PAPC   D3A 2938   5.935  -0.286  13.763 -0.1963 -0.1473 -0.0110
  274PAPC   D4A 2939   6.412  -0.395  13.641  0.0059 -0.1412 -0.0976
  274PAPC   C5A 2940   6.476  -0.160  13.224  0.1579  0.0279  0.4626
  274PAPC   C1B 2941   5.595   0.387  13.926 -0.0699  0.0490  0.2715
  274PAPC   C2B 2942   6.007   0.272  13.706 -0.2959 -0.2860 -0.0028
  274PAPC   C3B 2943   6.001   0.002  13.364  0.2213  0.1138  0.0926
  274PAPC   C4B 2944   6.042  -0.059  12.970 -0.0907 -0.5430  0.0133
  275PAPC   NC3 2945   2.393   3.206  14.927 -0.0201  0.0324 -0.2687
  275PAPC   PO4 2946   2.311   3.686  15.071 -0.0155  0.1843  0.0766
  275PAPC   GL1 2947   2.200   3.562  14.598 -0.0716 -0.1514  0.1226
  275PAPC   GL2 2948   1.866   3.584  14.550 -0.2233  0.1173  0.3775
  275PAPC   D1A 2949   2.097   3.147  14.420 -0.1194 -0.1973 -0.0753
  275PAPC   D2A 2950   2.327   3.160  13.944 -0.2950 -0.0846  0.0030
  275PAPC   D3A 2951   1.884   3.091  13.871  0.1066 -0.4357 -0.0007
  275PAPC   D4A 2952   2.067   3.132  13.492  0.1730  0.2040 -0.2002
  275PAPC   C5A 2953   2.342   3.478  13.222  0.0555  0.1000 -0.1983
  275PAPC   C1B 2954   1.951   3.611  14.083 -0.2035  0.0284  0.0207
  275PAPC   C2B 2955   1.890   3.623  13.597 -0.2987  0.3146  0.4799
  275PAPC   C3B 2956   1.871   3.402  13.151  0.1715 -0.0152 -0.4066
  275PAPC   C4B 2957   2.102   3.261  12.788 -0.1941 -0.4069 -0.4571
  276PAPC   NC3 2958   0.732   3.969  15.339  0.5922  0.2481 -0.1087
  276PAPC   PO4 2959   1.092   4.143  15.418 -0.1182 -0.4038 -0.0023
  276PAPC   GL1 2960   1.043   4.250  14.878  0.2534  0.0972 -0.3878
  276PAPC   GL2 2961   1.284   4.453  14.670 -0.2711  0.0745 -0.2015
  276PAPC   D1A 2962   0.885   4.089  14.417  0.0847  0.1022 -0.1994
  276PAPC   D2A 2963   0.909   4.168  13.979 -0.2084  0.1261  0.2753
  276PAPC   D3A 2964   0.760   3.784  13.930  0.1772 -0.0359 -0.0130
  276PAPC   D4A 2965   1.057   3.637  13.670  0.0777 -0.0832 -0.3133
  276PAPC   C5A 2966   1.077   3.335  13.400 -0.1895 -0.0271  0.0708
  276PAPC   C1B 2967   1.091   4.626  14.240  0.0686  0.1054  0.4419
  276PAPC   C2B 2968   1.277   4.944  13.919  0.1852  0.0841 -0.0015
  276PAPC   C3B 2969   1.502   4.834  13.546  0.1705  0.0931 -0.1659
  276PAPC   C4B 2970   1.665   5.165  13.199 -0.1717 -0.0585 -0.1497
  277PAPC   NC3 2971   5.669   6.655  15.271 -0.1225 -0.1221  0.2288
  277PAPC   PO4 2972   5.373   6.818  15.132  0.4172  0.1955  0.1654
  277PAPC   GL1 2973   5.553   7.013  14.856  0.0993 -0.1509 -0.0707
  277PAPC   GL2 2974   5.505   7.058  14.546 -0.4030 -0.0309  0.1521
  277PAPC   D1A 2975   5.972   6.805  14.618  0.0690 -0.1571  0.0928
  277PAPC   D2A 2976   6.213   6.977  14.150 -0.0627  0.1465  0.0785
  277PAPC   D3A 2977   6.633   6.646  14.314  0.0114 -0.1094  0.1563
  277PAPC   D4A 2978   6.806   6.948  14.669  0.1268 -0.2859  0.1107
  277PAPC   C5A 2979   7.067   7.279  14.448 -0.1071  0.1247 -0.0785
  277PAPC   C1B 2980   5.594   6.923  14.146 -0.4176  0.0287  0.4789
  277PAPC   C2B 2981   5.665   6.712  13.769 -0.2620 -0.1442 -0.4139
  277PAPC   C3B 2982   5.828   6.544  13.454 -0.0919 -0.1002 -0.0846
  277PAPC   C4B 2983   5.880   6.253  13.084 -0.2139 -0.0080 -0.1296
  278PAPC   NC3 2984   0.687   0.519  14.767  0.1491 -0.0031  0.1863
  278PAPC   PO4 2985   0.394   0.209  14.930  0.1722  0.1709  0.1918
  278PAPC   GL1 2986   0.320   0.188  14.459  0.0169  0.0685 -0.0487
  278PAPC   GL2 2987   0.147  -0.040  14.279 -0.1880  0.1141 -0.1539
  278PAPC   D1A 2988   0.511   0.339  14.192  0.0819 -0.1632 -0.2570
  278PAPC   D2A 2989   0.974   0.534  14.342 -0.1056  0.2610  0.1096
  278PAPC   D3A 2990   0.957   0.633  13.913 -0.0699 -0.1944 -0.2597
  278PAPC   D4A 2991   0.992   0.438  13.673  0.0211  0.3222  0.0152
  278PAPC   C5A 2992   0.996   0.541  13.264  0.3791  0.1189  0.2155
  278PAPC   C1B 2993  -0.198  -0.098  13.970  0.0522 -0.1425 -0.1383
  278PAPC   C2B 2994  -0.153  -0.044  13.548 -0.0227  0.0380  0.3312
  278PAPC   C3B 2995  -0.152  -0.063  13.054 -0.1061  0.2292 -0.0365
  278PAPC   C4B 2996  -0.315  -0.192  12.715  0.0055  0.2604  0.3258
  279PAPC   NC3 2997  -0.035   2.554  14.886  0.1241 -0.0411 -0.3362
  279PAPC   PO4 2998   0.189   2.889  14.906  0.0015 -0.1204  0.1961
  279PAPC   GL1 2999   0.468   3.221  14.699 -0.0318  0.4585  0.3112
  279PAPC   GL2 3000   0.309   3.288  14.411 -0.1348  0.0382 -0.2250
  279PAPC   D1A 3001   0.629   3.676  14.483 -0.2290 -0.2979 -0.0904
  279PAPC   D2A 3002   0.983   3.365  14.423 -0.1088  0.1484 -0.3899
  279PAPC   D3A 3003   1.230   3.695  14.208  0.0957 -0.3170 -0.2775
  279PAPC   D4A 3004   1.563   3.779  13.880 -0.2128  0.1441  0.3690
  279PAPC   C5A 3005   1.503   4.097  13.611  0.1538 -0.0757 -0.0223
  279PAPC   C1B 3006   0.486   3.355  14.083 -0.3035  0.2034  0.0189
  279PAPC   C2B 3007   0.614   3.395  13.543  0.3543 -0.1528 -0.0344
  279PAPC   C3B 3008   0.590   3.433  13.176  0.0641  0.0880 -0.1249
  279PAPC   C4B 3009   0.681   3.413  12.768 -0.4560  0.1459  0.1892
  280PAPC   NC3 3010   4.455   0.968   9.692 -0.0886 -0.4138  0.1978
  280PAPC   PO4 3011   4.767   1.112  10.041 -0.0120 -0.1659 -0.0682
  280PAPC   GL1 3012   4.599   1.206  10.386  0.2753 -0.2188  0.0694
  280PAPC   GL2 3013   4.572   1.147  10.795  0.1983  0.1943 -0.4213
  280PAPC   D1A 3014   4.235   1.377  10.429  0.0211 -0.0858 -0.1794
  280PAPC   D2A 3015   4.393   1.623  10.135 -0.0724 -0.0936 -0.0054
  280PAPC   D3A 3016   4.408   1.956  10.508 -0.0350 -0.1561  0.3911
  280PAPC   D4A 3017   4.690   2.202  10.378  0.0433 -0.1299  0.0862
  280PAPC   C5A 3018   4.686   2.455   9.971  0.0115 -0.2685 -0.0883
  280PAPC   C1B 3019   4.713   1.264  11.173  0.1725 -0.0753 -0.2063
  280PAPC   C2B 3020   4.674   1.571  11.418  0.0208  0.1569  0.0128
  280PAPC   C3B 3021   4.321   1.720  11.611  0.3514 -0.4757 -0.0268
  280PAPC   C4B 3022   4.162   1.891  11.876  0.0546  0.1701  0.0445
  281PAPC   NC3 3023   1.280   5.295  10.618 -0.0445  0.1089  0.2079
  281PAPC   PO4 3024   1.018   5.687  10.920  0.3179  0.0620 -0.0660
  281PAPC   GL1 3025   1.255   5.604  11.378 -0.0284  0.1489 -0.0962
  281PAPC   GL2 3026   1.152   5.468  11.623 -0.3978  0.3777 -0.1973
  281PAPC   D1A 3027   1.448   5.860  11.718 -0.0877 -0.3500 -0.2230
  281PAPC   D2A 3028   1.894   5.895  12.031 -0.3190 -0.0496  0.1725
  281PAPC   D3A 3029   2.147   6.232  12.117  0.1183  0.1041  0.0759
  281PAPC   D4A 3030   2.025   6.171  12.531 -0.0553 -0.1714  0.0192
  281PAPC   C5A 3031   1.784   5.837  12.530 -0.1887  0.0484 -0.1773
  281PAPC   C1B 3032   1.138   5.428  11.997  0.2212 -0.3385 -0.0911
  281PAPC   C2B 3033   0.949   5.495  12.383  0.1269 -0.0076 -0.1396
  281PAPC   C3B 3034   1.025   5.454  12.829 -0.0689  0.2521  0.0873
  281PAPC   C4B 3035   1.345   5.572  13.083 -0.3038  0.0241 -0.1440
  282PAPC   NC3 3036   6.890   4.116  10.395 -0.0530  0.0506 -0.2458
  282PAPC   PO4 3037   6.556   3.786  10.466 -0.2456 -0.3255  0.0223
  282PAPC   GL1 3038   6.378   3.521  10.888 -0.2808  0.0086  0.0721
  282PAPC   GL2 3039   6.122   3.281  11.068 -0.2322 -0.0239  0.1075
  282PAPC   D1A 3040   6.346   3.706  11.280  0.1383  0.2773 -0.4288
  282PAPC   D2A 3041   6.352   4.065  11.362 -0.2959 -0.3602  0.0383
  282PAPC   D3A 3042   5.978   4.060  11.276  0.0386  0.0123  0.1220
  282PAPC   D4A 3043   5.951   3.626  11.640  0.0188 -0.0205 -0.1132
  282PAPC   C5A 3044   5.948   3.860  11.975 -0.0340  0.0937  0.1092
  282PAPC   C1B 3045   5.940   3.065  11.344  0.2282  0.1920 -0.0181
  282PAPC   C2B 3046   5.709   3.087  11.744  0.0900  0.2490  0.2054
  282PAPC   C3B 3047   5.492   3.296  12.081 -0.2437 -0.1035  0.0433
  282PAPC   C4B 3048   5.522   3.399  12.504 -0.1360  0.0637 -0.0876
  283PAPC   NC3 3049   1.841   1.610  10.173 -0.0881 -0.0558  0.2333
  283PAPC   PO4 3050   1.991   1.703  10.585 -0.0710 -0.0397  0.2293
  283PAPC   GL1 3051   2.335   1.624  10.944 -0.1298  0.1172 -0.2907
  283PAPC   GL2 3052   2.467   1.943  10.929 -0.1320 -0.0833  0.0374
  283PAPC   D1A 3053   2.694   1.541  11.245 -0.1221 -0.2032  0.4636
  283PAPC   D2A 3054   2.745   1.970  11.412 -0.2646  0.0809 -0.0470
  283PAPC   D3A 3055   3.020   1.994  11.861 -0.1084 -0.0335  0.1006
  283PAPC   D4A 3056   2.963   1.543  11.898 -0.1216  0.0374  0.2962
  283PAPC   C5A 3057   2.766   1.550  12.409  0.0607 -0.0407  0.1325
  283PAPC   C1B 3058   2.271   2.272  11.086  0.1469 -0.3740  0.2102
  283PAPC   C2B 3059   1.905   2.418  11.224 -0.1621  0.0860  0.2637
  283PAPC   C3B 3060   1.731   2.578  11.585 -0.1441  0.2159  0.0226
  283PAPC   C4B 3061   1.832   2.758  11.993  0.0030 -0.0149 -0.1506
  284PAPC   NC3 3062   0.312   1.539  10.102 -0.1661  0.0860 -0.1695
  284PAPC   PO4 3063   0.098   1.452  10.530  0.2589  0.0368  0.0291
  284PAPC   GL1 3064   0.157   1.502  11.007  0.1483 -0.2338  0.1237
  284PAPC   GL2 3065   0.363   1.435  11.261 -0.3579  0.3081 -0.1879
  284PAPC   D1A 3066   0.106   1.815  11.386 -0.2400 -0.1763  0.1274
  284PAPC   D2A 3067   0.445   2.104  11.609 -0.0489 -0.1221 -0.0255
  284PAPC   D3A 3068   0.723   2.434  11.686 -0.0361 -0.0966 -0.0638
  284PAPC   D4A 3069   0.516   2.377  12.097  0.1266 -0.0372  0.1160
  284PAPC   C5A 3070   0.191   2.635  12.357  0.0990  0.1987  0.0094
  284PAPC   C1B 3071   0.456   1.613  11.758 -0.1754 -0.0811 -0.1813
  284PAPC   C2B 3072   0.271   1.858  12.049 -0.1590  0.0395  0.0789
  284PAPC   C3B 3073   0.191   2.120  12.325 -0.1230 -0.0068  0.1631
  284PAPC   C4B 3074  -0.188   2.325  12.385 -0.1435  0.1713 -0.0172
  285PAPC   NC3 3075   2.478   6.224  11.251  0.3048 -0.0878  0.1090
  285PAPC   PO4 3076   2.871   6.244  11.066  0.0326 -0.0698 -0.1127
  285PAPC   GL1 3077   3.075   6.097  11.561 -0.2371  0.0111  0.1264
  285PAPC   GL2 3078   2.881   6.085  11.688 -0.0270  0.2452  0.2609
  285PAPC   D1A 3079   3.362   6.122  12.027  0.1400 -0.0500  0.0445
  285PAPC   D2A 3080   3.170   6.053  12.428 -0.0682 -0.1242  0.0509
  285PAPC   D3A 3081   3.476   6.378  12.482  0.1857  0.1140  0.1746
  285PAPC   D4A 3082   3.206   6.721  12.294 -0.2071  0.0160  0.1949
  285PAPC   C5A 3083   2.942   6.910  12.581  0.0542 -0.2441  0.0017
  285PAPC   C1B 3084   2.985   5.771  12.075  0.0761 -0.4516  0.1255
  285PAPC   C2B 3085   2.908   5.630  12.523 -0.3168  0.1847  0.0005
  285PAPC   C3B 3086   2.776   5.525  12.919 -0.1556 -0.2758  0.3705
  285PAPC   C4B 3087   2.838   5.282  13.213 -0.3360  0.1121 -0.5052
  286PAPC   NC3 3088   4.488   4.068  10.258  0.1220  0.1375 -0.1622
  286PAPC   PO4 3089   4.902   4.003  10.404  0.0515 -0.4537  0.1708
  286PAPC   GL1 3090   5.028   3.651  10.703 -0.2055  0.3347  0.3711
  286PAPC   GL2 3091   4.944   3.351  10.667  0.4479 -0.1081 -0.2739
  286PAPC   D1A 3092   5.163   3.522  11.107 -0.3647  0.1223  0.1502
  286PAPC   D2A 3093   4.948   3.292  11.189  0.0321  0.3232 -0.1473
  286PAPC   D3A 3094   4.941   2.845  11.038 -0.3531  0.1974  0.1252
  286PAPC   D4A 3095   4.776   2.604  11.346 -0.2722 -0.1570 -0.2858
  286PAPC   C5A 3096   4.819   2.057  11.380  0.3965  0.0970  0.2183
  286PAPC   C1B 3097   4.641   3.093  10.606 -0.1129  0.1767  0.3863
  286PAPC   C2B 3098   4.468   2.726  10.294  0.1033 -0.1808  0.1509
  286PAPC   C3B 3099   4.123   2.509  10.346 -0.1649  0.2254  0.1378
  286PAPC   C4B 3100   3.964   2.287  10.652  0.0279 -0.0845  0.3129
  287POPC   NC3 3101   1.286   4.894  15.580 -0.3474 -0.0235  0.2610
  287POPC   PO4 3102   1.326   5.353  15.392 -0.0934  0.1078  0.2894
  287POPC   GL1 3103   1.291   5.338  14.974  0.1724  0.0725 -0.1434
  287POPC   GL2 3104   1.500   5.244  14.847  0.1816  0.1718 -0.2475
  287POPC   C1A 3105   1.087   5.137  14.639  0.3380  0.1682  0.1274
  287POPC   D2A 3106   0.758   5.224  14.366 -0.0358  0.1845  0.0481
  287POPC   C3A 3107   0.803   5.182  13.944  0.0075  0.2820 -0.0233
  287POPC   C4A 3108   0.663   5.191  13.548 -0.4233  0.1547 -0.2918
  287POPC   C1B 3109   1.548   5.040  14.387  0.1711 -0.1193  0.4941
  287POPC   C2B 3110   1.795   5.016  14.018  0.1083 -0.2407 -0.0158
  287POPC   C3B 3111   2.023   4.954  13.663  0.1971  0.1848 -0.1121
  287POPC   C4B 3112   2.082   4.926  13.271  0.2850 -0.1374 -0.0899
  288POPC   NC3 3113   3.082   5.003  14.994  0.1424 -0.3974 -0.1040
  288POPC   PO4 3114   3.299   5.337  14.985 -0.0952  0.0495  0.0828
  288POPC   GL1 3115   3.290   5.637  14.842 -0.1887 -0.1977  0.2145
  288POPC   GL2 3116   3.489   5.922  14.830  0.0951  0.2395  0.0535
  288POPC   C1A 3117   3.248   5.759  14.431 -0.1529 -0.0381 -0.0194
  288POPC   D2A 3118   3.197   5.652  14.033  0.0487  0.0115  0.2671
  288POPC   C3A 3119   2.756   5.420  13.825  0.1228 -0.0997  0.0358
  288POPC   C4A 3120   2.518   5.192  13.553  0.2862 -0.2123  0.1609
  288POPC   C1B 3121   3.654   6.135  14.541 -0.1492  0.1534  0.3067
  288POPC   C2B 3122   3.752   6.046  14.075 -0.1172 -0.0181  0.3120
  288POPC   C3B 3123   3.983   6.450  13.949  0.1361  0.1554 -0.0368
  288POPC   C4B 3124   4.170   6.799  13.787  0.1110 -0.0113  0.1921
  289POPC   NC3 3125   1.662   6.830  15.335 -0.2485 -0.0877 -0.0321
  289POPC   PO4 3126   1.257   6.853  15.188 -0.1665 -0.0124  0.2223
  289POPC   GL1 3127   1.208   7.153  14.827  0.0819 -0.2077 -0.1483
  289POPC   GL2 3128   0.980   7.073  14.560  0.0631  0.0646  0.1305
  289POPC   C1A 3129   1.438   7.035  14.475  0.0551 -0.0938 -0.1371
  289POPC   D2A 3130   1.640   6.665  14.237 -0.0045  0.1086 -0.0168
  289POPC   C3A 3131   1.824   6.663  13.811 -0.0029 -0.0718  0.2057
  289POPC   C4A 3132   2.058   6.503  13.491 -0.2490  0.3809  0.0703
  289POPC   C1B 3133   1.064   7.073  14.115  0.2387  0.3290  0.0776
  289POPC   C2B 3134   1.292   6.872  13.933 -0.0511  0.1877  0.1609
  289POPC   C3B 3135   1.330   6.867  13.658  0.3253 -0.0187  0.0514
  289POPC   C4B 3136   1.130   6.921  13.301 -0.0057  0.1461  0.4715
  290POPC   NC3 3137   4.551   3.526  14.455  0.2320 -0.3117 -0.2116
  290POPC   PO4 3138   4.663   3.112  14.569  0.0843  0.1402 -0.1049
  290POPC   GL1 3139   4.523   3.099  14.129 -0.0214 -0.1587 -0.3276
  290POPC   GL2 3140   4.785   2.820  14.005 -0.0960 -0.0597  0.1056
  290POPC   C1A 3141   4.610   3.380  13.844  0.3436 -0.1172 -0.2651
  290POPC   D2A 3142   4.389   3.405  13.433 -0.2298  0.1195 -0.1531
  290POPC   C3A 3143   4.361   3.734  13.209 -0.1174 -0.2474 -0.3053
  290POPC   C4A 3144   4.344   3.785  12.797 -0.0169  0.2343  0.0187
  290POPC   C1B 3145   4.437   2.872  13.706 -0.1144 -0.1286  0.0869
  290POPC   C2B 3146   4.322   2.871  13.359 -0.1256  0.5027 -0.1340
  290POPC   C3B 3147   4.328   3.114  13.029 -0.0835 -0.1846 -0.1576
  290POPC   C4B 3148   4.663   3.298  12.820  0.0613  0.0197  0.1738
  291POPC   NC3 3149   5.020   4.059  15.058  0.2220 -0.2588  0.0428
  291POPC   PO4 3150   4.773   3.906  14.754 -0.2285 -0.2468 -0.2162
  291POPC   GL1 3151   5.006   3.851  14.333 -0.2595  0.2076  0.2201
  291POPC   GL2 3152   4.807   3.771  13.992  0.2589 -0.0180 -0.0841
  291POPC   C1A 3153   5.249   3.656  14.045  0.0524 -0.2200  0.0594
  291POPC   D2A 3154   5.524   3.561  13.681 -0.0457  0.0985  0.0150
  291POPC   C3A 3155   5.432   3.512  13.276 -0.0857  0.2180 -0.0260
  291POPC   C4A 3156   5.195   3.496  12.916  0.0840  0.0737 -0.0386
  291POPC   C1B 3157   4.908   3.597  13.575  0.0085 -0.0915 -0.0476
  291POPC   C2B 3158   4.822   3.564  13.206  0.0725 -0.0121 -0.0175
  291POPC   C3B 3159   4.854   3.814  12.813  0.2224 -0.4875  0.0579
  291POPC   C4B 3160   4.790   4.215  12.618  0.1067 -0.0128 -0.1925
  292POPC   NC3 3161   6.628   6.223  15.334 -0.0670  0.1106  0.2858
  292POPC   PO4 3162   6.157   6.373  15.203 -0.1159 -0.4650 -0.0994
  292POPC   GL1 3163   6.111   6.229  14.777 -0.2609  0.0163 -0.4616
  292POPC   GL2 3164   5.992   5.921  14.769 -0.1496  0.0251  0.3230
  292POPC   C1A 3165   6.145   6.392  14.300 -0.0142  0.0303 -0.0988
  292POPC   D2A 3166   6.114   6.504  13.980  0.1390  0.0701  0.1192
  292POPC   C3A 3167   6.331   6.511  13.663 -0.0226  0.1945 -0.2534
  292POPC   C4A 3168   6.575   6.740  13.269 -0.0224  0.0051  0.1603
  292POPC   C1B 3169   5.977   5.864  14.345 -0.0003 -0.0305 -0.0951
  292POPC   C2B 3170   5.981   6.015  13.904 -0.0109  0.1429  0.0529
  292POPC   C3B 3171   6.106   6.090  13.520  0.2045  0.1158  0.2145
  292POPC   C4B 3172   6.397   6.221  13.214  0.2831 -0.0214 -0.0798
  293POPC   NC3 3173   1.436   1.512  11.038  0.1366  0.0477 -0.2569
  293POPC   PO4 3174   1.015   1.263  11.053  0.2038  0.0140 -0.1057
  293POPC   GL1 3175   1.268   1.182  11.368 -0.1523  0.0391 -0.3077
  293POPC   GL2 3176   1.675   1.157  11.323 -0.2165  0.1455  0.2091
  293POPC   C1A 3177   1.217   1.304  11.828 -0.2281  0.1397  0.1731
  293POPC   D2A 3178   1.210   1.423  12.232  0.0968 -0.0085 -0.0646
  293POPC   C3A 3179   1.096   1.831  12.535 -0.1146 -0.1277 -0.2275
  293POPC   C4A 3180   1.157   2.280  12.405 -0.1296 -0.2755 -0.2062
  293POPC   C1B 3181   1.654   1.477  11.605  0.2126  0.1091 -0.0431
  293POPC   C2B 3182   1.846   1.611  11.856 -0.0442 -0.1789  0.2478
  293POPC   C3B 3183   2.010   1.803  12.208 -0.1023  0.1306 -0.2965
  293POPC   C4B 3184   2.264   1.896  12.644  0.0098 -0.0853 -0.0639
  294POPC   NC3 3185   6.903   5.640  10.688  0.1773 -0.0293 -0.0569
  294POPC   PO4 3186   6.809   5.957  11.021 -0.0331  0.1714 -0.0764
  294POPC   GL1 3187   6.630   6.165  11.451  0.0170  0.0085  0.2273
  294POPC   GL2 3188   6.647   6.398  11.562  0.0911 -0.0291  0.5163
  294POPC   C1A 3189   6.808   6.167  11.937  0.0339  0.0683  0.0475
  294POPC   D2A 3190   6.900   6.112  12.368  0.0504 -0.3144  0.2142
  294POPC   C3A 3191   6.813   5.741  12.515  0.0902 -0.2328  0.3195
  294POPC   C4A 3192   6.816   5.275  12.569 -0.1107 -0.2816 -0.1463
  294POPC   C1B 3193   6.396   6.644  11.694 -0.0141 -0.0786 -0.2415
  294POPC   C2B 3194   6.207   6.663  12.031 -0.2435  0.0888 -0.0407
  294POPC   C3B 3195   6.089   6.566  12.339  0.1579  0.0013  0.0058
  294POPC   C4B 3196   6.048   6.392  12.673  0.1366 -0.0922 -0.2292
  295POPC   NC3 3197   6.570   0.827  11.005 -0.2606  0.0592 -0.0355
  295POPC   PO4 3198   7.057   0.803  11.030  0.1114 -0.1406 -0.0203
  295POPC   GL1 3199   7.249   0.853  11.361  0.2518 -0.0800 -0.2711
  295POPC   GL2 3200   7.573   0.962  11.329 -0.0492 -0.2884 -0.1822
  295POPC   C1A 3201   7.280   0.944  11.826 -0.3029 -0.1478 -0.1663
  295POPC   D2A 3202   7.227   1.156  12.205 -0.2057  0.0954  0.1617
  295POPC   C3A 3203   7.335   0.965  12.573  0.2994  0.2084  0.1033
  295POPC   C4A 3204   7.218   0.942  12.978 -0.1435  0.1413 -0.1162
  295POPC   C1B 3205   7.735   1.124  11.715 -0.0567 -0.4757 -0.1369
  295POPC   C2B 3206   7.718   1.360  12.157  0.2615 -0.3061 -0.0163
  295POPC   C3B 3207   7.512   1.567  12.530 -0.2977 -0.0711 -0.1140
  295POPC   C4B 3208   7.395   1.907  12.677  0.2221 -0.1801 -0.2160
  296POPC   NC3 3209   3.162   6.541  11.835 -0.0138 -0.1774 -0.0978
  296POPC   PO4 3210   2.748   6.551  11.593 -0.0788 -0.2660  0.2993
  296POPC   GL1 3211   2.662   6.527  11.974  0.0464  0.1651 -0.0530
  296POPC   GL2 3212   2.863   6.275  12.160  0.0196 -0.0251 -0.2908
  296POPC   C1A 3213   2.464   6.444  12.405 -0.0747 -0.1560 -0.0696
  296POPC   D2A 3214   2.472   6.271  12.793 -0.0902  0.1597 -0.3401
  296POPC   C3A 3215   2.860   6.028  12.875  0.3403  0.1205 -0.3143
  296POPC   C4A 3216   3.191   5.811  12.962  0.0241  0.2378 -0.2007
  296POPC   C1B 3217   2.955   6.450  12.618  0.0543  0.2036 -0.4096
  296POPC   C2B 3218   2.874   6.541  13.077  0.0023 -0.1327  0.0199
  296POPC   C3B 3219   2.941   6.928  13.221  0.2894  0.1352 -0.2105
  296POPC   C4B 3220   3.107   7.194  13.501  0.2737  0.0895 -0.0404
  297POPC   NC3 3221   0.681   0.811  10.761 -0.1469 -0.1829 -0.0486
  297POPC   PO4 3222   0.572   0.875  11.193 -0.3162  0.3623  0.3856
  297POPC   GL1 3223   0.725   1.083  11.503 -0.0279  0.0397 -0.1743
  297POPC   GL2 3224   0.810   1.398  11.483  0.1249 -0.1017  0.0817
  297POPC   C1A 3225   0.952   0.895  11.828 -0.3426 -0.1041  0.2370
  297POPC   D2A 3226   1.056   0.852  12.230  0.1703 -0.2201  0.1382
  297POPC   C3A 3227   1.307   1.031  12.467 -0.1088  0.0249 -0.0005
  297POPC   C4A 3228   1.355   1.436  12.789  0.0307 -0.0796  0.2034
  297POPC   C1B 3229   0.726   1.265  11.986  0.2197 -0.4477  0.0296
  297POPC   C2B 3230   0.848   1.259  12.478  0.3639 -0.1058  0.0504
  297POPC   C3B 3231   0.879   0.910  12.768  0.1982  0.0498 -0.2822
  297POPC   C4B 3232   1.192   0.659  12.747 -0.0415  0.0566  0.1200
  298POPC   NC3 3233   0.671   0.148  10.917  0.1779  0.2092  0.2822
  298POPC   PO4 3234   0.260   0.012  10.877  0.2568 -0.0377 -0.1039
  298POPC   GL1 3235   0.273   0.025  11.276  0.1790  0.1615 -0.0036
  298POPC   GL2 3236   0.028   0.152  11.519  0.3360 -0.0928 -0.1088
  298POPC   C1A 3237   0.528   0.090  11.710  0.2037 -0.0330 -0.3057
  298POPC   D2A 3238   0.869   0.397  11.850  0.2857  0.1096  0.0009
  298POPC   C3A 3239   1.115   0.380  12.223 -0.0710 -0.0768  0.1449
  298POPC   C4A 3240   1.371   0.199  12.551  0.2381 -0.2184 -0.0048
  298POPC   C1B 3241   0.032   0.155  11.964  0.0555  0.4295  0.2290
  298POPC   C2B 3242   0.069   0.166  12.407  0.2145 -0.0034  0.2070
  298POPC   C3B 3243   0.353   0.067  12.758  0.1187 -0.2093  0.2373
  298POPC   C4B 3244   0.303  -0.190  13.149 -0.2850  0.1274  0.1734
  299DPSM   NC3 3245   6.494   4.287  15.194  0.4006 -0.0434  0.2383
  299DPSM   PO4 3246   6.689   4.792  15.200 -0.0630  0.0825  0.1135
  299DPSM   AM1 3247   6.621   4.937  14.796 -0.3798 -0.2057 -0.2498
  299DPSM   AM2 3248   6.812   4.757  14.611  0.2878 -0.2256  0.0804
  299DPSM   T1A 3249   6.521   4.994  14.289  0.1680  0.1242  0.0783
  299DPSM   C2A 3250   6.446   5.071  13.919  0.1251 -0.0181 -0.0139
  299DPSM   C3A 3251   6.433   5.040  13.457  0.3110 -0.0985  0.0134
  299DPSM   C1B 3252   6.978   4.565  14.180 -0.0940 -0.0085 -0.2492
  299DPSM   C2B 3253   6.923   4.505  13.699  0.0712  0.1227  0.1286
  299DPSM   C3B 3254   6.857   4.757  13.252  0.0872  0.3342  0.0146
  299DPSM   C4B 3255   6.559   4.992  12.992  0.1794 -0.0025  0.1489
  300DPSM   NC3 3256   2.120   7.416  15.326  0.0328 -0.3003 -0.1957
  300DPSM   PO4 3257   2.287   7.805  15.287  0.0545 -0.2015 -0.1095
  300DPSM   AM1 3258   2.364   7.591  14.900 -0.1152  0.0987  0.2572
  300DPSM   AM2 3259   2.178   7.297  14.793 -0.0569  0.2308  0.1152
  300DPSM   T1A 3260   2.401   7.429  14.411  0.3832 -0.0388  0.0462
  300DPSM   C2A 3261   2.400   7.307  14.024 -0.1368  0.1357  0.1180
  300DPSM   C3A 3262   2.192   7.029  13.770 -0.1173 -0.0899 -0.4025
  300DPSM   C1B 3263   1.958   6.971  14.597  0.3387 -0.0856  0.1864
  300DPSM   C2B 3264   2.169   6.787  14.195 -0.3990  0.1946 -0.2433
  300DPSM   C3B 3265   2.159   6.346  14.126  0.3610  0.0102 -0.0480
  300DPSM   C4B 3266   2.314   5.993  14.175  0.2663 -0.1484  0.0026
  301DPSM   NC3 3267   5.674   3.358  14.507  0.0864 -0.1385 -0.2108
  301DPSM   PO4 3268   6.025   3.171  14.692  0.1586 -0.2568 -0.0126
  301DPSM   AM1 3269   6.132   3.078  14.265 -0.0130 -0.3508  0.0057
  301DPSM   AM2 3270   5.856   3.014  14.158  0.0535 -0.0913 -0.0930
  301DPSM   T1A 3271   6.351   3.135  13.946  0.0455 -0.2440 -0.3533
  301DPSM   C2A 3272   6.555   3.103  13.537 -0.0608 -0.2451  0.1463
  301DPSM   C3A 3273   6.585   2.925  13.150 -0.2716 -0.2540  0.2490
  301DPSM   C1B 3274   5.630   3.086  13.856 -0.2529 -0.0812  0.0035
  301DPSM   C2B 3275   5.613   3.008  13.389  0.2547 -0.0988  0.1704
  301DPSM   C3B 3276   5.551   3.043  13.009  0.0800 -0.0155 -0.2487
  301DPSM   C4B 3277   5.187   2.967  12.791  0.0447 -0.1307 -0.1125
  302DPSM   NC3 3278   5.463   1.855  14.546  0.0223 -0.0395  0.1077
  302DPSM   PO4 3279   5.086   1.888  14.647 -0.0393  0.1163  0.0659
  302DPSM   AM1 3280   4.955   1.773  14.283 -0.2085 -0.0107  0.0671
  302DPSM   AM2 3281   4.778   1.431  14.397 -0.0861 -0.3215  0.1584
  302DPSM   T1A 3282   5.183   1.648  13.902  0.0370 -0.0654  0.1113
  302DPSM   C2A 3283   5.346   1.529  13.438  0.1270  0.0066 -0.2783
  302DPSM   C3A 3284   5.303   1.318  13.048  0.1958 -0.0718 -0.3813
  302DPSM   C1B 3285   4.734   1.473  13.975 -0.0023 -0.0545  0.0313
  302DPSM   C2B 3286   4.820   1.539  13.503  0.2253  0.1735  0.2379
  302DPSM   C3B 3287   4.854   1.531  13.080 -0.0787  0.2725 -0.0825
  302DPSM   C4B 3288   4.759   1.782  12.683  0.2213  0.2780  0.2908
  303DPSM   NC3 3289   4.241   0.329  14.902  0.0895  0.1144 -0.0877
  303DPSM   PO4 3290   4.292   0.590  14.560 -0.0775 -0.0926  0.0194
  303DPSM   AM1 3291   3.997   0.941  14.412  0.1482  0.1578  0.5783
  303DPSM   AM2 3292   3.965   1.310  14.306  0.1357 -0.0012  0.0789
  303DPSM   T1A 3293   3.544   0.736  14.198  0.0945 -0.0813  0.0210
  303DPSM   C2A 3294   3.344   0.602  13.821  0.1701  0.1692 -0.4807
  303DPSM   C3A 3295   3.251   0.310  13.495  0.2445 -0.1031 -0.0062
  303DPSM   C1B 3296   3.868   1.278  13.915  0.1225  0.0146 -0.0192
  303DPSM   C2B 3297   3.719   0.971  13.658 -0.0446 -0.1985 -0.1109
  303DPSM   C3B 3298   3.654   0.732  13.366  0.0877  0.2306 -0.1648
  303DPSM   C4B 3299   3.371   0.679  13.190  0.2732 -0.1266  0.1012
  304DPSM   NC3 3300   0.882   0.959  15.178 -0.0192 -0.2431 -0.1330
  304DPSM   PO4 3301   0.642   1.025  14.880  0.0692 -0.0296 -0.0573
  304DPSM   AM1 3302   0.684   1.230  14.514 -0.1013 -0.0626 -0.1727
  304DPSM   AM2 3303   0.884   1.053  14.435 -0.1511 -0.1025 -0.0231
  304DPSM   T1A 3304   1.025   1.438  14.182  0.1073 -0.2172 -0.2783
  304DPSM   C2A 3305   1.056   1.438  13.747 -0.0963 -0.2842  0.1660
  304DPSM   C3A 3306   1.090   1.434  13.392 -0.0251 -0.0237 -0.1984
  304DPSM   C1B 3307   0.659   1.099  14.067 -0.4043  0.0453  0.1364
  304DPSM   C2B 3308   0.762   1.021  13.676 -0.0290  0.0032 -0.2946
  304DPSM   C3B 3309   0.784   1.035  13.217 -0.0593  0.2103  0.0055
  304DPSM   C4B 3310   0.857   1.395  12.938 -0.0630 -0.0420 -0.1580
  305DPSM   NC3 3311   6.816   1.091  15.437 -0.6894 -0.2666 -0.3377
  305DPSM   PO4 3312   6.875   1.353  15.000  0.1517  0.1864 -0.2518
  305DPSM   AM1 3313   6.636   1.244  14.567  0.1124 -0.1746 -0.0781
  305DPSM   AM2 3314   6.322   1.315  14.499  0.2949  0.2324 -0.0789
  305DPSM   T1A 3315   6.723   1.194  14.118  0.1003 -0.0775 -0.2517
  305DPSM   C2A 3316   6.683   1.060  13.785 -0.2267 -0.0498 -0.3919
  305DPSM   C3A 3317   6.521   0.871  13.498  0.3155  0.2320 -0.3633
  305DPSM   C1B 3318   6.193   1.268  14.125  0.0336  0.0885  0.3045
  305DPSM   C2B 3319   6.210   1.221  13.691 -0.1075  0.0330 -0.2323
  305DPSM   C3B 3320   6.309   1.305  13.241  0.0356  0.1358  0.0739
  305DPSM   C4B 3321   6.730   1.202  13.124 -0.1365  0.5703  0.1010
  306DPSM   NC3 3322  -0.021   6.440  14.992  0.0481 -0.1860  0.4113
  306DPSM   PO4 3323   0.294   6.728  14.862  0.2302 -0.1784 -0.2242
  306DPSM   AM1 3324   0.159   6.426  14.539  0.0222 -0.2730 -0.0392
  306DPSM   AM2 3325   0.138   6.127  14.554  0.0669  0.3157 -0.1807
  306DPSM   T1A 3326   0.452   6.351  14.082  0.0250  0.1437 -0.0369
  306DPSM   C2A 3327   0.745   6.276  13.766  0.1735  0.1469 -0.1917
  306DPSM   C3A 3328   1.187   6.434  13.844 -0.0719 -0.0652  0.2480
  306DPSM   C1B 3329   0.124   5.937  14.116  0.0419 -0.0214 -0.0166
  306DPSM   C2B 3330   0.175   5.840  13.671 -0.4612 -0.1615 -0.1348
  306DPSM   C3B 3331  -0.042   5.982  13.421 -0.0366  0.3744  0.3813
  306DPSM   C4B 3332  -0.393   6.373  13.489 -0.1441 -0.1088  0.3235
  307DPSM   NC3 3333   5.922   4.359  14.739  0.1075  0.0464  0.2764
  307DPSM   PO4 3334   5.727   4.065  14.921  0.4275  0.1686  0.1376
  307DPSM   AM1 3335   5.671   4.050  14.469 -0.2129 -0.1618 -0.0941
  307DPSM   AM2 3336   5.679   3.849  14.382  0.0310 -0.1947 -0.0665
  307DPSM   T1A 3337   5.791   4.407  14.101 -0.1873  0.0651 -0.0313
  307DPSM   C2A 3338   5.681   4.482  13.665  0.0254 -0.0412  0.0471
  307DPSM   C3A 3339   5.567   4.447  13.274  0.2036  0.0790 -0.2059
  307DPSM   C1B 3340   5.769   3.943  13.876  0.3078 -0.2956  0.3422
  307DPSM   C2B 3341   5.744   3.956  13.411 -0.1276 -0.0821 -0.0353
  307DPSM   C3B 3342   6.028   4.265  13.169  0.2625  0.2978 -0.2921
  307DPSM   C4B 3343   6.084   4.593  12.952  0.0851 -0.0485 -0.1019
  308DPSM   NC3 3344  -0.132   0.449  14.938 -0.0110 -0.3687  0.1686
  308DPSM   PO4 3345   0.158   0.700  15.040  0.0269  0.3553 -0.0890
  308DPSM   AM1 3346   0.153   0.815  14.712  0.1888 -0.0212  0.2587
  308DPSM   AM2 3347   0.166   1.056  14.705  0.1246  0.0350 -0.0241
  308DPSM   T1A 3348   0.319   0.790  14.346  0.0487  0.2014 -0.0561
  308DPSM   C2A 3349   0.314   0.710  13.896 -0.0484  0.1047 -0.3286
  308DPSM   C3A 3350   0.471   0.662  13.510  0.0896 -0.1707  0.0114
  308DPSM   C1B 3351   0.125   1.230  14.349  0.0292 -0.0043 -0.0417
  308DPSM   C2B 3352   0.187   1.193  13.910 -0.1013 -0.1807  0.0145
  308DPSM   C3B 3353   0.168   1.252  13.609 -0.0235 -0.1315 -0.1398
  308DPSM   C4B 3354   0.228   0.975  13.234  0.0384  0.0406  0.0257
  309DPSM   NC3 3355   3.467   6.951  15.217 -0.0833  0.2237 -0.3032
  309DPSM   PO4 3356   3.000   6.771  15.232 -0.2689 -0.2386  0.0572
  309DPSM   AM1 3357   3.252   6.445  15.083 -0.3665  0.4046  0.2751
  309DPSM   AM2 3358   3.440   6.207  15.234 -0.1908 -0.0887 -0.2801
  309DPSM   T1A 3359   3.150   6.215  14.641  0.1250 -0.1039 -0.1056
  309DPSM   C2A 3360   3.107   6.162  14.120  0.4612 -0.4323  0.2612
  309DPSM   C3A 3361   3.354   6.218  13.726  0.0917 -0.1038 -0.0031
  309DPSM   C1B 3362   3.865   6.149  15.089 -0.0297 -0.0655  0.3406
  309DPSM   C2B 3363   4.127   6.013  14.795 -0.2446  0.0766  0.2928
  309DPSM   C3B 3364   4.480   6.156  14.845  0.1946  0.2108 -0.4105
  309DPSM   C4B 3365   4.637   6.453  14.533  0.0637  0.1301 -0.1469
  310DPSM   NC3 3366  -0.204   3.737  15.220  0.2058 -0.1097 -0.1583
  310DPSM   PO4 3367  -0.322   3.848  14.782 -0.0061 -0.1560  0.1082
  310DPSM   AM1 3368  -0.237   3.921  14.434 -0.1340  0.1594 -0.1863
  310DPSM   AM2 3369   0.018   3.717  14.322  0.3493  0.4193  0.2832
  310DPSM   T1A 3370  -0.189   4.161  14.006 -0.1462 -0.0649  0.1456
  310DPSM   C2A 3371  -0.014   4.196  13.655 -0.2559 -0.0534 -0.0289
  310DPSM   C3A 3372  -0.248   4.278  13.288  0.1320  0.1282  0.1050
  310DPSM   C1B 3373   0.131   3.755  13.912 -0.1521 -0.1170  0.0846
  310DPSM   C2B 3374   0.354   3.818  13.468  0.0119 -0.0434 -0.2213
  310DPSM   C3B 3375   0.722   3.966  13.405  0.0322  0.0740  0.0516
  310DPSM   C4B 3376   1.069   4.149  13.470 -0.1425  0.1616  0.0523
  311DPSM   NC3 3377   0.839   5.614  15.413 -0.0081 -0.3029 -0.0863
  311DPSM   PO4 3378   0.486   5.772  15.202  0.1980  0.0744  0.0074
  311DPSM   AM1 3379   0.194   5.567  14.847  0.0848 -0.1877  0.1057
  311DPSM   AM2 3380   0.097   5.227  14.886  0.0158  0.4199 -0.2035
  311DPSM   T1A 3381  -0.005   5.531  14.389  0.1492  0.1373  0.0788
  311DPSM   C2A 3382  -0.294   5.639  14.089  0.4626  0.0915  0.1785
  311DPSM   C3A 3383  -0.315   6.022  13.809  0.0710 -0.0921 -0.1180
  311DPSM   C1B 3384   0.287   5.177  14.539 -0.2907 -0.1225  0.1504
  311DPSM   C2B 3385   0.215   5.139  14.070 -0.0509 -0.1162 -0.2595
  311DPSM   C3B 3386   0.147   5.349  13.695  0.0648  0.0376 -0.0061
  311DPSM   C4B 3387  -0.200   5.502  13.576 -0.1430 -0.0428  0.4928
  312DPSM   NC3 3388   6.768  -0.216  10.989  0.0413  0.3043  0.0411
  312DPSM   PO4 3389   7.170  -0.131  10.890  0.2638  0.0137  0.3575
  312DPSM   AM1 3390   7.237  -0.261  11.252 -0.0616  0.1580  0.0707
  312DPSM   AM2 3391   7.031  -0.117  11.465 -0.0858 -0.0189 -0.0327
  312DPSM   T1A 3392   7.357  -0.339  11.755  0.0152 -0.0648  0.1232
  312DPSM   C2A 3393   7.301  -0.319  12.201  0.0935 -0.0423 -0.4375
  312DPSM   C3A 3394   6.954  -0.547  12.436 -0.1448 -0.1727 -0.0032
  312DPSM   C1B 3395   7.087   0.358  11.737  0.0218  0.0563  0.3202
  312DPSM   C2B 3396   6.846   0.643  11.909  0.1009 -0.1042  0.0999
  312DPSM   C3B 3397   6.887   0.837  12.314 -0.0044  0.2180  0.0282
  312DPSM   C4B 3398   6.826   1.026  12.645 -0.0455 -0.0144 -0.1086
  313DPSM   NC3 3399   1.442   5.990  11.131  0.0816 -0.1590 -0.2127
  313DPSM   PO4 3400   1.535   5.527  11.039  0.1219  0.0538 -0.1007
  313DPSM   AM1 3401   1.640   5.281  11.460  0.0297 -0.1593 -0.0269
  313DPSM   AM2 3402   1.833   5.460  11.437 -0.2065  0.2436 -0.2003
  313DPSM   T1A 3403   1.770   5.181  11.843  0.1138  0.3047 -0.2398
  313DPSM   C2A 3404   1.606   5.481  12.134  0.1245 -0.0175  0.2843
  313DPSM   C3A 3405   1.413   5.495  12.547 -0.0533  0.3219 -0.0437
  313DPSM   C1B 3406   2.061   5.550  11.724 -0.0244  0.0311  0.1355
  313DPSM   C2B 3407   2.112   5.412  12.178 -0.1713  0.0786 -0.0338
  313DPSM   C3B 3408   2.239   5.250  12.678 -0.1944  0.1302  0.0678
  313DPSM   C4B 3409   2.392   5.281  13.057  0.0156 -0.0160  0.0830
  314DPSM   NC3 3410   3.877   5.994  10.965  0.1046 -0.3002  0.0397
  314DPSM   PO4 3411   3.674   5.711  11.292  0.0924 -0.1823 -0.2514
  314DPSM   AM1 3412   3.462   5.705  11.677 -0.1331 -0.1486 -0.2023
  314DPSM   AM2 3413   3.128   5.501  11.666 -0.0697 -0.0138 -0.1133
  314DPSM   T1A 3414   3.537   5.644  12.116  0.0741  0.0936  0.2710
  314DPSM   C2A 3415   3.624   5.862  12.458 -0.1569 -0.0456 -0.1907
  314DPSM   C3A 3416   3.678   6.078  12.818 -0.0880 -0.3571 -0.1051
  314DPSM   C1B 3417   3.378   5.146  11.774  0.2582 -0.0591  0.0707
  314DPSM   C2B 3418   3.379   4.842  12.050  0.0373 -0.0642  0.2384
  314DPSM   C3B 3419   3.427   4.565  12.336  0.0087  0.0263  0.2072
  314DPSM   C4B 3420   3.537   4.327  12.507 -0.2118 -0.4507 -0.1333
  315DPSM   NC3 3421   5.771   2.405  10.311  0.0594 -0.1439 -0.0249
  315DPSM   PO4 3422   6.176   2.357  10.516 -0.4203 -0.5173  0.3178
  315DPSM   AM1 3423   6.120   2.277  11.011  0.1362 -0.0982  0.2883
  315DPSM   AM2 3424   6.537   2.319  11.040  0.1133 -0.0816 -0.0252
  315DPSM   T1A 3425   5.729   2.108  11.145 -0.0037  0.1632  0.0250
  315DPSM   C2A 3426   5.463   1.827  11.166 -0.1484  0.3590 -0.0226
  315DPSM   C3A 3427   5.033   1.571  11.050 -0.3090 -0.0200 -0.1853
  315DPSM   C1B 3428   6.587   2.616  11.306 -0.1663 -0.0480 -0.2703
  315DPSM   C2B 3429   6.205   2.639  11.559 -0.1690 -0.2274  0.1198
  315DPSM   C3B 3430   5.955   2.730  11.931 -0.0034  0.5167 -0.1631
  315DPSM   C4B 3431   5.614   2.833  12.222  0.0146 -0.0647 -0.0310
  316DPSM   NC3 3432   6.777   5.442  11.175 -0.1530  0.1915 -0.2987
  316DPSM   PO4 3433   6.485   5.709  11.304  0.0357 -0.2172  0.1185
  316DPSM   AM1 3434   6.446   5.556  11.610  0.0950  0.5660 -0.0164
  316DPSM   AM2 3435   6.337   5.231  11.397 -0.0424  0.1293  0.1797
  316DPSM   T1A 3436   6.412   5.394  12.078 -0.5583 -0.4858  0.0396
  316DPSM   C2A 3437   6.212   5.589  12.352  0.1645 -0.1026  0.3933
  316DPSM   C3A 3438   6.034   5.929  12.664  0.0773  0.2468 -0.0250
  316DPSM   C1B 3439   6.286   4.948  11.815  0.4258 -0.0127 -0.0506
  316DPSM   C2B 3440   6.078   4.676  12.059 -0.0146  0.4029 -0.1566
  316DPSM   C3B 3441   5.956   4.520  12.447 -0.1225 -0.2936 -0.1245
  316DPSM   C4B 3442   5.659   4.319  12.770 -0.2912 -0.0758 -0.1807
  317DPSM   NC3 3443   1.647   7.111  10.878 -0.1658  0.2417  0.0093
  317DPSM   PO4 3444   1.981   6.942  11.043 -0.1198  0.0197  0.0534
  317DPSM   AM1 3445   1.782   6.873  11.442 -0.1245  0.0242 -0.2190
  317DPSM   AM2 3446   1.809   6.697  11.531  0.2277  0.2197 -0.0910
  317DPSM   T1A 3447   1.551   6.976  11.828 -0.2501  0.1475  0.0966
  317DPSM   C2A 3448   1.578   7.203  12.191 -0.0900 -0.1057 -0.1627
  317DPSM   C3A 3449   1.778   7.410  12.604  0.3574  0.0535  0.1207
  317DPSM   C1B 3450   1.731   6.369  11.936  0.1985  0.1847  0.0794
  317DPSM   C2B 3451   1.606   6.259  12.264  0.2381 -0.2649  0.0182
  317DPSM   C3B 3452   1.316   6.451  12.512 -0.2013 -0.4416  0.1054
  317DPSM   C4B 3453   0.867   6.416  12.686 -0.0949 -0.1029  0.2422
  318DPSM   NC3 3454   0.291   6.318  10.794 -0.2834 -0.0192 -0.2515
  318DPSM   PO4 3455   0.060   6.203  11.232 -0.0909 -0.3429  0.2381
  318DPSM   AM1 3456   0.396   6.074  11.430 -0.1226 -0.1396 -0.0967
  318DPSM   AM2 3457   0.238   5.677  11.528  0.0765 -0.1752  0.4556
  318DPSM   T1A 3458   0.483   6.063  11.883 -0.0734 -0.2662 -0.0729
  318DPSM   C2A 3459   0.607   5.916  12.344  0.0044 -0.2556 -0.1313
  318DPSM   C3A 3460   0.681   5.864  12.802  0.1820 -0.2934 -0.0038
  318DPSM   C1B 3461   0.194   5.638  11.981 -0.3270 -0.1926 -0.0049
  318DPSM   C2B 3462   0.298   5.557  12.341 -0.1712  0.1711  0.0890
  318DPSM   C3B 3463   0.485   5.317  12.684  0.3529 -0.3700  0.0970
  318DPSM   C4B 3464   0.577   5.445  13.091 -0.3723 -0.0702 -0.1770
  319DPSM   NC3 3465   2.863   5.774  11.291  0.1089  0.0077  0.1340
  319DPSM   PO4 3466   2.724   5.451  11.004  0.1877  0.0791 -0.1526
  319DPSM   AM1 3467   2.701   5.270  11.439  0.0454  0.0361 -0.1070
  319DPSM   AM2 3468   2.575   5.446  11.693  0.1379 -0.0016 -0.0902
  319DPSM   T1A 3469   2.799   5.038  11.818 -0.3337  0.2257 -0.2308
  319DPSM   C2A 3470   2.813   4.855  12.282  0.1696 -0.2163 -0.1818
  319DPSM   C3A 3471   3.073   4.814  12.625 -0.1161  0.2253  0.1764
  319DPSM   C1B 3472   2.608   5.358  12.190 -0.1123  0.0822 -0.0725
  319DPSM   C2B 3473   2.752   5.177  12.611  0.0202  0.0265 -0.2241
  319DPSM   C3B 3474   2.586   4.768  12.689 -0.1256  0.0550  0.2063
  319DPSM   C4B 3475   2.820   4.407  12.877 -0.0847  0.3958 -0.2761
  320DPSM   NC3 3476   5.859   4.258  10.593  0.0398  0.2407 -0.4833
  320DPSM   PO4 3477   5.699   4.709  10.672  0.0833 -0.3065  0.3542
  320DPSM   AM1 3478   5.734   4.471  11.048  0.0335 -0.3251 -0.2887
  320DPSM   AM2 3479   6.099   4.491  11.251  0.0623 -0.0910  0.1647
  320DPSM   T1A 3480   5.478   4.243  11.360  0.3697 -0.2431 -0.1586
  320DPSM   C2A 3481   5.509   3.919  11.656  0.1521 -0.0758 -0.2571
  320DPSM   C3A 3482   5.345   3.800  12.056 -0.2711 -0.2302  0.0068
  320DPSM   C1B 3483   5.905   4.410  11.676  0.0525  0.0175 -0.3299
  320DPSM   C2B 3484   5.582   4.265  11.985  0.0932  0.0284  0.2313
  320DPSM   C3B 3485   5.714   3.943  12.418 -0.0659  0.3108 -0.1071
  320DPSM   C4B 3486   5.610   3.789  12.857 -0.0610 -0.2330 -0.1287
  321DPSM   NC3 3487   0.352   3.645  11.067  0.0681 -0.1849 -0.0787
  321DPSM   PO4 3488   0.691   3.921  11.170 -0.2130 -0.1533  0.1626
  321DPSM   AM1 3489   0.831   3.965  11.546  0.3242  0.1739 -0.0990
  321DPSM   AM2 3490   1.121   4.148  11.393  0.0626  0.0553  0.2506
  321DPSM   T1A 3491   1.099   4.034  11.936 -0.1071 -0.1225  0.2364
  321DPSM   C2A 3492   1.057   4.211  12.229  0.2218 -0.0012 -0.3295
  321DPSM   C3A 3493   1.068   4.487  12.555  0.1270  0.1601  0.0447
  321DPSM   C1B 3494   1.391   3.812  11.547 -0.2104 -0.0565 -0.0357
  321DPSM   C2B 3495   1.492   3.623  11.992  0.0633  0.1188 -0.0796
  321DPSM   C3B 3496   1.539   3.357  12.380  0.1940  0.0047 -0.4581
  321DPSM   C4B 3497   1.598   3.074  12.543 -0.1540 -0.0742 -0.1026
  322DPSM   NC3 3498   1.480   0.477  10.943 -0.1173  0.1179 -0.0933
  322DPSM   PO4 3499   1.927   0.719  10.791 -0.1253  0.1937  0.0590
  322DPSM   AM1 3500   2.077   0.851  11.218  0.0708  0.1011  0.0542
  322DPSM   AM2 3501   2.306   1.059  11.018 -0.1420  0.2685  0.2030
  322DPSM   T1A 3502   2.080   0.922  11.724  0.1009  0.0190 -0.0357
  322DPSM   C2A 3503   2.020   1.173  12.063 -0.0300  0.0591  0.2064
  322DPSM   C3A 3504   2.301   1.470  12.336  0.0881  0.2309 -0.1222
  322DPSM   C1B 3505   2.226   1.303  11.424 -0.2881  0.1189  0.1633
  322DPSM   C2B 3506   2.342   1.528  11.823 -0.0250 -0.1262  0.2633
  322DPSM   C3B 3507   2.481   1.844  12.090 -0.0835 -0.1126 -0.0271
  322DPSM   C4B 3508   2.856   2.055  12.441 -0.0308 -0.2198 -0.0207
  323DPSM   NC3 3509   6.825   0.227  10.641  0.0817 -0.0675  0.2327
  323DPSM   PO4 3510   6.604   0.252  11.074 -0.3689 -0.0216 -0.2346
  323DPSM   AM1 3511   6.572   0.229  11.480  0.1425 -0.0230 -0.2691
  323DPSM   AM2 3512   6.189   0.161  11.534  0.2017 -0.3668  0.2426
  323DPSM   T1A 3513   6.389   0.398  11.937  0.0175 -0.1509  0.1931
  323DPSM   C2A 3514   6.597   0.441  12.306  0.1006 -0.0613 -0.2668
  323DPSM   C3A 3515   6.973   0.463  12.691  0.0339 -0.0752  0.3767
  323DPSM   C1B 3516   6.039   0.042  11.939 -0.0085  0.1606  0.1504
  323DPSM   C2B 3517   6.260   0.062  12.411 -0.1725  0.0095 -0.1410
  323DPSM   C3B 3518   6.533   0.254  12.832 -0.1300  0.0655  0.1022
  323DPSM   C4B 3519   6.643   0.720  12.984 -0.0032 -0.2122 -0.0091
  324DPSM   NC3 3520   4.484   6.571  11.540  0.2632 -0.0530 -0.4194
  324DPSM   PO4 3521   4.766   6.194  11.408  0.0679  0.1112 -0.1976
  324DPSM   AM1 3522   4.421   6.043  11.586 -0.0765  0.1361  0.2405
  324DPSM   AM2 3523   4.140   6.006  11.426  0.0492 -0.0451  0.3164
  324DPSM   T1A 3524   4.461   5.690  11.892 -0.0878  0.1054  0.0068
  324DPSM   C2A 3525   4.404   5.682  12.304  0.1111  0.3059  0.1294
  324DPSM   C3A 3526   4.612   5.534  12.631  0.2471 -0.0288 -0.0729
  324DPSM   C1B 3527   4.009   5.861  11.866 -0.2147  0.0577  0.0905
  324DPSM   C2B 3528   4.068   6.027  12.411 -0.3010 -0.2822  0.2216
  324DPSM   C3B 3529   4.348   5.928  12.758  0.0471  0.1088  0.0338
  324DPSM   C4B 3530   4.486   5.812  13.060 -0.2471 -0.3950  0.4682
  325PNSM   NC3 3531   4.087   6.537  16.077 -0.0441  0.0431  0.2115
  325PNSM   PO4 3532   3.784   6.553  15.828  0.0992 -0.3025  0.3112
  325PNSM   AM1 3533   3.894   6.541  15.361  0.1923 -0.0402 -0.1757
  325PNSM   AM2 3534   4.252   6.511  15.270  0.1061  0.0076  0.0370
  325PNSM   T1A 3535   3.830   6.631  14.926  0.2072 -0.2835  0.2286
  325PNSM   C2A 3536   3.551   6.672  14.586 -0.2014 -0.2254 -0.1476
  325PNSM   C3A 3537   3.501   6.460  14.135  0.0220  0.0175 -0.0697
  325PNSM   C1B 3538   4.354   6.716  14.873 -0.2435 -0.3002  0.0822
  325PNSM   C2B 3539   4.579   6.926  14.612  0.2663  0.2101 -0.1403
  325PNSM   C3B 3540   4.515   7.174  14.291  0.2162 -0.1424 -0.0207
  325PNSM   D4B 3541   4.572   7.219  13.772  0.1034 -0.1377  0.0337
  325PNSM   C5B 3542   4.645   6.877  13.472 -0.0909  0.0226  0.0493
  325PNSM   C6B 3543   4.821   6.450  13.246 -0.5180 -0.1461  0.1786
  326PNSM   NC3 3544   6.341   1.674  14.885 -0.0640 -0.0652  0.1211
  326PNSM   PO4 3545   6.082   1.711  14.616  0.1835 -0.0301 -0.1394
  326PNSM   AM1 3546   6.035   1.855  14.241  0.0449  0.0593 -0.1104
  326PNSM   AM2 3547   5.704   1.769  14.150  0.1688  0.1984  0.1248
  326PNSM   T1A 3548   6.066   2.043  13.846 -0.1469  0.2764  0.0629
  326PNSM   C2A 3549   6.103   2.160  13.525  0.1446  0.1181 -0.1533
  326PNSM   C3A 3550   6.045   2.299  13.020  0.0856 -0.2099  0.0751
  326PNSM   C1B 3551   5.855   1.516  13.851 -0.0759 -0.0693 -0.1363
  326PNSM   C2B 3552   5.935   1.603  13.519  0.3316 -0.1594 -0.1241
  326PNSM   C3B 3553   5.832   1.435  13.159  0.1255 -0.0834 -0.2456
  326PNSM   D4B 3554   5.782   1.231  12.730 -0.0724 -0.0726 -0.0075
  326PNSM   C5B 3555   5.675   0.766  12.795 -0.2442  0.0819 -0.1253
  326PNSM   C6B 3556   5.552   0.358  12.956  0.1957  0.1124 -0.0605
  327PNSM   NC3 3557   4.972   2.766  14.443 -0.0133  0.1977 -0.0182
  327PNSM   PO4 3558   5.361   2.910  14.514  0.3659 -0.1666  0.0436
  327PNSM   AM1 3559   5.471   2.665  14.152 -0.0192  0.1791 -0.1739
  327PNSM   AM2 3560   5.252   2.604  14.004 -0.1079 -0.0283  0.0612
  327PNSM   T1A 3561   5.785   2.604  13.835 -0.0860 -0.0951  0.2158
  327PNSM   C2A 3562   5.875   2.576  13.415 -0.1934  0.1380  0.0546
  327PNSM   C3A 3563   5.998   2.807  13.051  0.4346 -0.3778 -0.0489
  327PNSM   C1B 3564   5.243   2.662  13.593  0.1669 -0.0519  0.2546
  327PNSM   C2B 3565   5.266   2.677  13.217  0.2598 -0.0808  0.0058
  327PNSM   C3B 3566   5.482   2.541  12.966 -0.2952 -0.3330  0.0525
  327PNSM   D4B 3567   5.441   2.450  12.559  0.1793 -0.1006  0.2566
  327PNSM   C5B 3568   5.364   2.135  12.337 -0.1322 -0.2861  0.0738
  327PNSM   C6B 3569   5.197   2.102  12.085 -0.0347  0.1210 -0.0253
  328PNSM   NC3 3570  -0.099   4.814  15.503  0.4386 -0.4468  0.0702
  328PNSM   PO4 3571   0.071   4.780  15.094  0.1630  0.0180  0.1951
  328PNSM   AM1 3572   0.185   4.717  14.783 -0.4756 -0.0105  0.1150
  328PNSM   AM2 3573  -0.090   4.671  14.542  0.0772 -0.0908 -0.0754
  328PNSM   T1A 3574   0.277   4.360  14.474  0.1114 -0.0351 -0.1000
  328PNSM   C2A 3575   0.360   4.187  14.137  0.0474 -0.0430 -0.2253
  328PNSM   C3A 3576   0.468   4.256  13.728 -0.0600  0.0422 -0.1907
  328PNSM   C1B 3577   0.069   4.644  14.094  0.1204  0.1748 -0.0243
  328PNSM   C2B 3578   0.216   4.670  13.577  0.0040  0.1663  0.0218
  328PNSM   C3B 3579   0.027   4.624  13.224 -0.2590  0.2103  0.1624
  328PNSM   D4B 3580  -0.079   4.575  12.861 -0.1089 -0.0334 -0.1391
  328PNSM   C5B 3581   0.126   4.213  12.660 -0.3151  0.1093 -0.1434
  328PNSM   C6B 3582   0.279   3.836  12.463 -0.0536 -0.2003  0.0371
  329PNSM   NC3 3583   4.190   4.175  14.673  0.0453  0.1346 -0.0722
  329PNSM   PO4 3584   4.510   3.949  14.309 -0.0954 -0.0801 -0.1206
  329PNSM   AM1 3585   4.559   4.268  14.105 -0.1230  0.0981 -0.0625
  329PNSM   AM2 3586   4.370   4.459  14.269 -0.3211  0.0198  0.0183
  329PNSM   T1A 3587   4.915   4.575  14.124 -0.0724 -0.1749 -0.2022
  329PNSM   C2A 3588   4.992   4.871  14.060  0.0782 -0.0519  0.1627
  329PNSM   C3A 3589   5.258   5.161  13.842  0.0632  0.0997 -0.1566
  329PNSM   C1B 3590   4.092   4.599  14.007 -0.0004 -0.3676  0.0733
  329PNSM   C2B 3591   4.123   4.615  13.679  0.4449  0.0898  0.3508
  329PNSM   C3B 3592   4.345   4.477  13.321  0.0845 -0.3088  0.0324
  329PNSM   D4B 3593   4.623   4.657  13.023 -0.3017  0.2133 -0.1219
  329PNSM   C5B 3594   4.742   5.032  12.609  0.1030 -0.0518  0.1111
  329PNSM   C6B 3595   4.923   5.299  12.308 -0.1614 -0.0036 -0.0494
  330PNSM   NC3 3596   4.380   2.232  14.904 -0.1911  0.2341 -0.1821
  330PNSM   PO4 3597   4.056   2.561  14.737 -0.0630  0.2272  0.4053
  330PNSM   AM1 3598   3.896   2.514  14.243  0.0916  0.2919 -0.0698
  330PNSM   AM2 3599   3.897   2.194  14.113 -0.1978  0.1805  0.0559
  330PNSM   T1A 3600   4.009   2.930  14.061 -0.3501  0.1472  0.0341
  330PNSM   C2A 3601   4.014   3.160  13.664  0.2208  0.1154 -0.1265
  330PNSM   C3A 3602   3.848   3.153  13.140 -0.0761 -0.2439  0.0633
  330PNSM   C1B 3603   3.986   1.914  13.790  0.3431 -0.2107  0.3036
  330PNSM   C2B 3604   4.032   1.767  13.356  0.1457  0.0400 -0.0715
  330PNSM   C3B 3605   4.088   2.043  12.985 -0.2262 -0.2874 -0.0590
  330PNSM   D4B 3606   4.335   2.169  12.697 -0.1376  0.1339  0.2099
  330PNSM   C5B 3607   4.442   2.475  12.482  0.1724  0.0098  0.3413
  330PNSM   C6B 3608   4.598   2.908  12.500 -0.0883 -0.0928  0.0527
  331PNSM   NC3 3609   3.817   2.119  14.657  0.1326 -0.2251  0.6780
  331PNSM   PO4 3610   4.039   1.765  14.524 -0.0886 -0.0344 -0.0231
  331PNSM   AM1 3611   4.284   1.688  14.217  0.1098 -0.2676  0.1632
  331PNSM   AM2 3612   4.454   1.918  14.035  0.0818 -0.0418 -0.1578
  331PNSM   T1A 3613   4.285   1.544  13.721 -0.1390 -0.1685  0.5204
  331PNSM   C2A 3614   4.356   1.445  13.282 -0.0340  0.1548 -0.3050
  331PNSM   C3A 3615   4.364   1.168  12.929 -0.0011 -0.0659  0.0217
  331PNSM   C1B 3616   4.538   1.996  13.521 -0.0162  0.0383  0.4129
  331PNSM   C2B 3617   4.522   1.903  13.136  0.1170  0.1602 -0.2242
  331PNSM   C3B 3618   4.268   1.660  12.831  0.1818  0.1912 -0.0964
  331PNSM   D4B 3619   3.971   1.825  12.520 -0.4491  0.0282  0.0947
  331PNSM   C5B 3620   3.771   1.627  12.189 -0.1832  0.1327  0.2383
  331PNSM   C6B 3621   3.345   1.548  12.173 -0.4852 -0.1255  0.0091
  332PNSM   NC3 3622   2.864   1.543  14.778 -0.0541  0.1937 -0.0935
  332PNSM   PO4 3623   3.133   1.767  14.775  0.2433 -0.0422  0.2076
  332PNSM   AM1 3624   3.135   1.830  14.331  0.5348  0.2080  0.2167
  332PNSM   AM2 3625   3.422   2.072  14.320 -0.1626 -0.0448  0.0180
  332PNSM   T1A 3626   3.025   1.740  13.909  0.1455 -0.0097 -0.0709
  332PNSM   C2A 3627   3.121   1.794  13.533  0.0431  0.0876 -0.1919
  332PNSM   C3A 3628   3.057   1.608  13.189 -0.1800  0.0569  0.0795
  332PNSM   C1B 3629   3.504   1.775  13.986  0.0755  0.0934 -0.0240
  332PNSM   C2B 3630   3.578   1.616  13.650  0.0025  0.2004 -0.0209
  332PNSM   C3B 3631   3.569   1.482  13.281 -0.1918  0.1237  0.2152
  332PNSM   D4B 3632   3.521   1.138  13.042 -0.2211 -0.2119  0.1419
  332PNSM   C5B 3633   3.884   0.872  12.939 -0.0503 -0.0291  0.0186
  332PNSM   C6B 3634   4.128   0.847  12.588  0.0309 -0.1611  0.0234
  333PNSM   NC3 3635   1.942   4.256  15.185 -0.0761 -0.0782 -0.0611
  333PNSM   PO4 3636   2.082   4.765  15.126 -0.1998  0.2198 -0.1260
  333PNSM   AM1 3637   1.784   4.633  14.931  0.1103  0.1159 -0.2474
  333PNSM   AM2 3638   1.914   4.925  14.718 -0.4305 -0.1266 -0.2047
  333PNSM   T1A 3639   1.695   4.561  14.461  0.0256  0.1645  0.2127
  333PNSM   C2A 3640   1.796   4.520  13.912  0.2008 -0.1074 -0.1998
  333PNSM   C3A 3641   1.936   4.456  13.489  0.0778  0.3057  0.1946
  333PNSM   C1B 3642   2.120   4.723  14.233  0.3187  0.3622 -0.0430
  333PNSM   C2B 3643   2.348   4.584  13.804  0.1976 -0.1125 -0.1771
  333PNSM   C3B 3644   2.474   4.672  13.391  0.0397  0.3328 -0.0398
  333PNSM   D4B 3645   2.336   4.407  13.109 -0.3617  0.2502  0.1278
  333PNSM   C5B 3646   2.380   4.265  12.628 -0.0800  0.0394  0.0266
  333PNSM   C6B 3647   2.596   4.385  12.343  0.0935 -0.0252 -0.0746
  334PNSM   NC3 3648   3.494   4.483  10.261 -0.0794  0.2326  0.2359
  334PNSM   PO4 3649   3.852   4.231  10.233 -0.0886  0.1863  0.1568
  334PNSM   AM1 3650   3.700   3.917  10.180 -0.1163  0.0681  0.1485
  334PNSM   AM2 3651   3.814   3.816   9.954  0.0469 -0.1682 -0.1069
  334PNSM   T1A 3652   3.431   3.670  10.383  0.0037 -0.0420 -0.1313
  334PNSM   C2A 3653   3.016   3.567  10.503  0.0194 -0.0560 -0.4966
  334PNSM   C3A 3654   2.633   3.482  10.339 -0.0612  0.0068 -0.0529
  334PNSM   C1B 3655   3.734   3.399  10.178  0.4693  0.0260 -0.1555
  334PNSM   C2B 3656   3.763   2.948  10.370  0.2740 -0.0645 -0.0793
  334PNSM   C3B 3657   3.848   2.796  10.816 -0.1270 -0.1014  0.1953
  334PNSM   D4B 3658   4.090   2.921  11.235 -0.3447  0.3818 -0.3252
  334PNSM   C5B 3659   4.171   2.622  11.558  0.2220 -0.1740  0.1056
  334PNSM   C6B 3660   4.401   2.273  11.649 -0.1596  0.0283 -0.2078
  335PNSM   NC3 3661  -0.570   3.466  10.852 -0.1788 -0.2582 -0.1447
  335PNSM   PO4 3662  -0.195   3.738  11.018 -0.1639 -0.3496  0.1337
  335PNSM   AM1 3663   0.006   3.880  11.406 -0.0987 -0.0206 -0.0601
  335PNSM   AM2 3664   0.250   4.141  11.428 -0.1054 -0.3244 -0.0637
  335PNSM   T1A 3665  -0.106   3.688  11.901  0.0608 -0.1139  0.0030
  335PNSM   C2A 3666  -0.143   3.577  12.387 -0.1551  0.0109 -0.0650
  335PNSM   C3A 3667  -0.243   3.779  12.735  0.2952 -0.1477  0.2205
  335PNSM   C1B 3668   0.306   4.099  11.794 -0.0395  0.2914  0.1516
  335PNSM   C2B 3669   0.595   4.051  12.052 -0.0866  0.1038  0.2697
  335PNSM   C3B 3670   0.840   3.745  12.269  0.1203  0.0883  0.1143
  335PNSM   D4B 3671   1.186   3.709  12.398 -0.2263 -0.0445  0.1197
  335PNSM   C5B 3672   1.177   3.461  12.734 -0.1310  0.4403  0.1289
  335PNSM   C6B 3673   1.367   3.229  12.969  0.2128  0.2321 -0.3907
  336PNSM   NC3 3674   1.332   3.295  10.043 -0.0578  0.2877 -0.1253
  336PNSM   PO4 3675   1.704   3.538   9.839  0.0117 -0.1205  0.3280
  336PNSM   AM1 3676   2.049   3.482  10.131  0.3680 -0.0556 -0.0245
  336PNSM   AM2 3677   1.902   3.654  10.497  0.3929  0.1306  0.3034
  336PNSM   T1A 3678   2.230   3.302  10.577 -0.0355  0.0192 -0.2648
  336PNSM   C2A 3679   2.271   3.363  10.992 -0.1848  0.1265 -0.0419
  336PNSM   C3A 3680   2.287   3.432  11.417  0.2049 -0.3617  0.2355
  336PNSM   C1B 3681   2.356   3.755  10.679  0.0912  0.1311  0.3087
  336PNSM   C2B 3682   2.811   3.703  10.973  0.0229  0.0387  0.0475
  336PNSM   C3B 3683   2.814   3.494  11.369  0.0895 -0.0485  0.1028
  336PNSM   D4B 3684   2.697   3.450  11.804  0.0091  0.1405 -0.2606
  336PNSM   C5B 3685   2.989   3.253  11.973 -0.0728 -0.0222 -0.0461
  336PNSM   C6B 3686   3.363   3.254  12.261 -0.2100 -0.0748 -0.1639
  337PNSM   NC3 3687   7.706   4.656  11.504  0.0709  0.0088 -0.2161
  337PNSM   PO4 3688   7.446   4.624  11.031  0.1706 -0.2447  0.1549
  337PNSM   AM1 3689   7.256   4.427  11.404 -0.1551  0.2153  0.3706
  337PNSM   AM2 3690   7.031   4.222  11.354  0.4112  0.3552  0.0076
  337PNSM   T1A 3691   7.308   4.244  11.824  0.1051 -0.0597  0.0351
  337PNSM   C2A 3692   6.968   3.964  12.122 -0.1590 -0.0409 -0.1209
  337PNSM   C3A 3693   6.734   3.722  12.510  0.2027  0.0501  0.0414
  337PNSM   C1B 3694   6.769   4.052  11.623  0.0066 -0.1672  0.0127
  337PNSM   C2B 3695   6.466   3.764  11.825  0.2579  0.0790  0.1367
  337PNSM   C3B 3696   6.397   3.637  12.133 -0.0109 -0.0781  0.3106
  337PNSM   D4B 3697   6.457   3.326  12.423 -0.1008 -0.0022 -0.1358
  337PNSM   C5B 3698   6.513   3.350  12.828 -0.1996  0.0009 -0.0846
  337PNSM   C6B 3699   6.799   3.550  13.133  0.3182  0.2340 -0.0378
  338PNSM   NC3 3700   6.769   1.687  10.940 -0.1574  0.1123 -0.0082
  338PNSM   PO4 3701   6.585   1.253  10.823  0.0073 -0.1020  0.2855
  338PNSM   AM1 3702   6.420   1.388  11.198 -0.0890  0.1883 -0.2734
  338PNSM   AM2 3703   6.200   1.145  11.205 -0.0368  0.0423  0.3372
  338PNSM   T1A 3704   6.317   1.529  11.592  0.0734 -0.1392 -0.0789
  338PNSM   C2A 3705   6.232   1.542  11.968 -0.1605  0.0387  0.0800
  338PNSM   C3A 3706   6.044   1.497  12.361  0.3460  0.0011 -0.1409
  338PNSM   C1B 3707   5.948   1.203  11.553 -0.0012 -0.0302 -0.1738
  338PNSM   C2B 3708   5.805   1.262  11.964  0.1285  0.1735  0.1556
  338PNSM   C3B 3709   5.596   1.171  12.275 -0.0816  0.0817  0.1194
  338PNSM   D4B 3710   5.133   1.260  12.385  0.0268  0.2407 -0.3502
  338PNSM   C5B 3711   4.948   1.676  12.206 -0.1433 -0.0530  0.3831
  338PNSM   C6B 3712   4.762   1.897  11.813 -0.0368  0.5198  0.1299
  339PNSM   NC3 3713   0.994   4.221  10.861  0.1383 -0.0462  0.0755
  339PNSM   PO4 3714   1.313   4.421  10.948 -0.0115 -0.3211 -0.0675
  339PNSM   AM1 3715   1.576   4.390  11.297 -0.1229 -0.0362  0.2489
  339PNSM   AM2 3716   1.605   4.100  11.253  0.2022  0.3723 -0.0546
  339PNSM   T1A 3717   1.811   4.636  11.657 -0.2768 -0.0133  0.4190
  339PNSM   C2A 3718   1.753   4.601  12.126 -0.1420  0.0762 -0.0397
  339PNSM   C3A 3719   1.596   4.567  12.536 -0.1858 -0.1443  0.3685
  339PNSM   C1B 3720   1.598   4.209  11.765 -0.1893 -0.0616 -0.0507
  339PNSM   C2B 3721   1.596   4.097  12.207  0.0578  0.0161  0.1771
  339PNSM   C3B 3722   1.429   4.094  12.667 -0.0870 -0.0883  0.0580
  339PNSM   D4B 3723   1.381   4.290  13.084  0.2098 -0.1711  0.3190
  339PNSM   C5B 3724   1.394   4.751  12.981  0.2497 -0.0289 -0.0329
  339PNSM   C6B 3725   1.427   5.035  12.728  0.1243 -0.1385 -0.0645
  340PNSM   NC3 3726   3.024   4.151   9.713  0.1826  0.3095  0.1825
  340PNSM   PO4 3727   3.167   4.099  10.251 -0.2175 -0.0029  0.1552
  340PNSM   AM1 3728   3.555   4.131  10.627 -0.2250 -0.0866 -0.1737
  340PNSM   AM2 3729   3.568   4.453  10.765  0.1991  0.3367  0.0995
  340PNSM   T1A 3730   3.812   3.743  10.774  0.1074  0.1832 -0.1144
  340PNSM   C2A 3731   4.199   3.718  10.934  0.2194 -0.2488  0.1251
  340PNSM   C3A 3732   4.437   3.301  11.035  0.0330  0.0985 -0.0144
  340PNSM   C1B 3733   3.518   4.410  11.216  0.0944  0.0875 -0.1361
  340PNSM   C2B 3734   3.589   4.116  11.597 -0.0052 -0.1078 -0.1164
  340PNSM   C3B 3735   3.589   3.726  11.825  0.0883 -0.2478 -0.0653
  340PNSM   D4B 3736   3.383   3.446  11.818  0.1354  0.2769  0.2751
  340PNSM   C5B 3737   3.497   3.051  11.778  0.0260 -0.3055 -0.2071
  340PNSM   C6B 3738   3.781   2.790  11.968  0.1955  0.4395 -0.2500
  341PNSM   NC3 3739   4.121   4.536  10.756  0.2456  0.0410 -0.0038
  341PNSM   PO4 3740   3.869   4.836  10.440  0.1788 -0.1857  0.2774
  341PNSM   AM1 3741   3.772   4.925  10.891 -0.0002  0.1569 -0.1618
  341PNSM   AM2 3742   4.051   5.011  10.994  0.0580 -0.1919 -0.2862
  341PNSM   T1A 3743   4.041   4.617  11.294  0.1847  0.0288  0.2963
  341PNSM   C2A 3744   4.042   4.349  11.584 -0.1580  0.0108  0.0822
  341PNSM   C3A 3745   4.108   3.979  11.808 -0.2692 -0.4215  0.1827
  341PNSM   C1B 3746   4.145   5.053  11.489  0.0603  0.1559  0.3295
  341PNSM   C2B 3747   4.024   4.812  11.912 -0.1525 -0.0123  0.1068
  341PNSM   C3B 3748   3.909   4.657  12.366 -0.0706  0.0338  0.1613
  341PNSM   D4B 3749   3.578   4.864  12.655  0.2286  0.1194  0.2423
  341PNSM   C5B 3750   3.424   4.549  12.937  0.2428 -0.0936  0.1835
  341PNSM   C6B 3751   3.235   4.198  12.953 -0.3862 -0.1010  0.0023
  342PNSM   NC3 3752   2.825   4.998  10.621  0.1693 -0.0785 -0.1581
  342PNSM   PO4 3753   3.189   4.858  10.961 -0.0543  0.0092  0.0721
  342PNSM   AM1 3754   3.489   4.893  11.290  0.0092 -0.4472 -0.0425
  342PNSM   AM2 3755   3.691   5.176  11.325  0.0634  0.1688  0.0278
  342PNSM   T1A 3756   3.620   4.746  11.628 -0.2701 -0.0718 -0.0632
  342PNSM   C2A 3757   3.728   4.467  11.922  0.2100 -0.0043  0.3968
  342PNSM   C3A 3758   3.705   4.099  12.087  0.0631 -0.1165  0.1555
  342PNSM   C1B 3759   3.834   5.350  11.757 -0.0455  0.1160  0.2293
  342PNSM   C2B 3760   3.787   5.209  12.141 -0.1174  0.1258  0.1437
  342PNSM   C3B 3761   3.890   5.145  12.440  0.2610  0.2069  0.1476
  342PNSM   D4B 3762   4.073   5.475  12.794 -0.3116 -0.2640 -0.0385
  342PNSM   C5B 3763   4.405   5.329  13.056 -0.0712 -0.0091  0.0119
  342PNSM   C6B 3764   4.328   4.986  13.287 -0.1676 -0.0600  0.0729
  343PLSM   NC3 3765   1.935   0.734  14.946  0.0860 -0.0533  0.2796
  343PLSM   PO4 3766   1.831   1.063  15.186  0.0756 -0.1512 -0.1941
  343PLSM   AM1 3767   2.033   1.206  14.738 -0.3654  0.1829  0.0642
  343PLSM   AM2 3768   2.314   1.437  14.579  0.2777 -0.2142  0.0303
  343PLSM   T1A 3769   2.033   0.951  14.321  0.0773  0.1921 -0.0722
  343PLSM   C2A 3770   1.832   0.778  13.992  0.0867 -0.0950  0.0942
  343PLSM   C3A 3771   1.863   0.774  13.576  0.1560 -0.2748  0.0192
  343PLSM   C1B 3772   2.305   1.390  14.152  0.1197  0.0580 -0.1571
  343PLSM   C2B 3773   2.155   1.145  13.747 -0.3724  0.2140  0.0379
  343PLSM   C3B 3774   2.149   1.145  13.211 -0.1160  0.0175 -0.1366
  343PLSM   C4B 3775   2.234   0.971  12.855  0.0823  0.1782  0.3114
  343PLSM   C5B 3776   2.032   1.135  12.563  0.4665 -0.0948 -0.5026
  343PLSM   C6B 3777   1.678   1.358  12.353  0.0390  0.0442  0.0794
  344PLSM   NC3 3778   6.708   5.370  15.070 -0.1710  0.0770 -0.2395
  344PLSM   PO4 3779   7.083   5.529  14.862 -0.1551 -0.0527 -0.0708
  344PLSM   AM1 3780   6.865   5.719  14.585 -0.2163  0.0518  0.3277
  344PLSM   AM2 3781   6.649   5.541  14.599 -0.0866  0.1856 -0.1933
  344PLSM   T1A 3782   6.947   6.088  14.281  0.1899 -0.1344  0.1057
  344PLSM   C2A 3783   6.897   6.394  14.024  0.2302  0.1636  0.1581
  344PLSM   C3A 3784   6.760   6.642  13.808 -0.2884  0.1882 -0.0762
  344PLSM   C1B 3785   6.689   5.473  14.166  0.0941 -0.0174  0.0980
  344PLSM   C2B 3786   6.753   5.420  13.726 -0.0033 -0.1008 -0.0975
  344PLSM   C3B 3787   6.830   5.279  13.340 -0.0849 -0.2549  0.2702
  344PLSM   C4B 3788   6.950   5.490  12.991 -0.0001 -0.0061 -0.2129
  344PLSM   C5B 3789   7.051   5.967  12.873 -0.2967  0.0618  0.0592
  344PLSM   C6B 3790   6.854   6.376  13.023 -0.1711 -0.2351 -0.1483
  345PLSM   NC3 3791   2.812   0.690  15.042  0.0316  0.3619 -0.0904
  345PLSM   PO4 3792   3.180   0.870  15.047 -0.0165 -0.0579  0.3749
  345PLSM   AM1 3793   3.011   0.984  14.712  0.0124  0.0303 -0.1466
  345PLSM   AM2 3794   2.707   1.054  14.725 -0.2885  0.2169 -0.0444
  345PLSM   T1A 3795   3.028   0.797  14.325 -0.1881 -0.2101 -0.2373
  345PLSM   C2A 3796   2.936   0.747  13.997  0.1894  0.0621  0.1122
  345PLSM   C3A 3797   2.893   0.754  13.549  0.0528 -0.0187  0.0183
  345PLSM   C1B 3798   2.511   0.903  14.281  0.0464  0.1088 -0.0891
  345PLSM   C2B 3799   2.418   0.752  13.906 -0.2949 -0.1110  0.0817
  345PLSM   C3B 3800   2.365   0.714  13.460 -0.1546 -0.3088 -0.3265
  345PLSM   C4B 3801   2.505   0.482  13.107  0.3193 -0.0254 -0.0166
  345PLSM   C5B 3802   2.600   0.058  12.969 -0.0540 -0.0605 -0.1315
  345PLSM   C6B 3803   2.578  -0.327  12.888 -0.2612 -0.2005 -0.0163
  346PLSM   NC3 3804   6.731   7.197  15.252 -0.1410  0.0743 -0.1307
  346PLSM   PO4 3805   7.186   7.095  15.147 -0.1816  0.1292 -0.1918
  346PLSM   AM1 3806   7.295   6.903  14.723 -0.0811 -0.4207 -0.0730
  346PLSM   AM2 3807   7.128   6.586  14.564  0.0424  0.0182  0.1488
  346PLSM   T1A 3808   7.561   6.959  14.444  0.2309 -0.3301  0.1838
  346PLSM   C2A 3809   7.608   7.025  13.977  0.0454  0.2637  0.0836
  346PLSM   C3A 3810   7.664   7.071  13.623  0.1601  0.1110  0.0128
  346PLSM   C1B 3811   7.160   6.847  14.139  0.3307  0.0969  0.3226
  346PLSM   C2B 3812   7.171   6.912  13.705  0.1141  0.0644  0.0126
  346PLSM   C3B 3813   7.432   6.857  13.247  0.1200  0.1659  0.1020
  346PLSM   C4B 3814   7.513   6.944  12.809 -0.3179 -0.0124 -0.1928
  346PLSM   C5B 3815   7.734   7.090  12.508 -0.0515 -0.0361 -0.2205
  346PLSM   C6B 3816   8.055   6.886  12.436  0.0079 -0.1045  0.1887
  347PLSM   NC3 3817   5.966   2.177  15.231  0.1999 -0.1993 -0.1045
  347PLSM   PO4 3818   6.288   2.193  14.903 -0.1732  0.0864  0.3549
  347PLSM   AM1 3819   6.228   2.269  14.446  0.2429 -0.0604  0.0385
  347PLSM   AM2 3820   6.143   2.594  14.191 -0.0941  0.1441 -0.2396
  347PLSM   T1A 3821   6.533   2.254  14.114 -0.1145  0.0259  0.0860
  347PLSM   C2A 3822   6.569   2.163  13.741  0.2752 -0.0697  0.0259
  347PLSM   C3A 3823   6.657   2.141  13.262  0.0786  0.0584  0.1636
  347PLSM   C1B 3824   6.289   2.608  13.794 -0.3977 -0.0476  0.2261
  347PLSM   C2B 3825   6.375   2.572  13.385  0.1542 -0.0069  0.0183
  347PLSM   C3B 3826   6.482   2.553  12.835 -0.4228 -0.0693 -0.0245
  347PLSM   C4B 3827   6.775   2.421  12.381 -0.0273 -0.0507 -0.0251
  347PLSM   C5B 3828   6.857   2.273  12.048 -0.1311 -0.2286  0.1077
  347PLSM   C6B 3829   6.547   2.335  11.802 -0.2363 -0.2374  0.1242
  348PLSM   NC3 3830   3.950   3.047  14.756 -0.1360 -0.2843  0.2087
  348PLSM   PO4 3831   4.202   3.178  14.492  0.1344 -0.2344 -0.2090
  348PLSM   AM1 3832   4.166   3.474  14.157  0.4886 -0.0936 -0.0920
  348PLSM   AM2 3833   3.850   3.416  14.146  0.2752 -0.3269 -0.4101
  348PLSM   T1A 3834   4.348   3.781  13.801 -0.1918  0.0096  0.0656
  348PLSM   C2A 3835   4.594   4.008  13.593  0.0382 -0.2417 -0.2665
  348PLSM   C3A 3836   4.748   4.417  13.671  0.0552 -0.0263 -0.1193
  348PLSM   C1B 3837   3.763   3.624  13.734 -0.0401 -0.1408  0.0721
  348PLSM   C2B 3838   3.866   3.608  13.364  0.1883 -0.4176 -0.2961
  348PLSM   C3B 3839   3.940   3.626  12.984  0.2756 -0.1786  0.4592
  348PLSM   C4B 3840   4.117   3.376  12.659  0.1275  0.3221 -0.0721
  348PLSM   C5B 3841   4.381   3.370  12.371 -0.0960  0.5479 -0.0191
  348PLSM   C6B 3842   4.362   3.462  11.962 -0.0771 -0.1429 -0.0260
  349PLSM   NC3 3843   4.599   5.432  15.374 -0.1218  0.0021 -0.0124
  349PLSM   PO4 3844   4.265   5.273  15.170 -0.0419 -0.3574 -0.1562
  349PLSM   AM1 3845   4.312   5.336  14.696 -0.0593 -0.1984 -0.0678
  349PLSM   AM2 3846   4.449   5.292  14.474  0.0418 -0.0420 -0.0271
  349PLSM   T1A 3847   4.137   5.757  14.319  0.1776 -0.3232  0.0905
  349PLSM   C2A 3848   4.229   6.141  14.308 -0.1334 -0.3600  0.1927
  349PLSM   C3A 3849   3.964   6.460  14.434  0.0094  0.1865  0.3524
  349PLSM   C1B 3850   4.191   5.307  14.096  0.0475  0.1444  0.0572
  349PLSM   C2B 3851   4.126   5.187  13.697  0.0651 -0.2637 -0.0626
  349PLSM   C3B 3852   4.093   5.552  13.303  0.1975  0.1179 -0.3681
  349PLSM   C4B 3853   4.000   5.904  13.158 -0.3272  0.1045 -0.0394
  349PLSM   C5B 3854   3.816   6.302  13.298 -0.1811 -0.1494  0.0008
  349PLSM   C6B 3855   3.846   6.898  13.079 -0.1870  0.1345 -0.0881
  350PLSM   NC3 3856   2.657   5.656  15.053 -0.1241  0.0214  0.1605
  350PLSM   PO4 3857   2.754   5.274  14.763 -0.0931  0.0684 -0.1144
  350PLSM   AM1 3858   2.798   5.454  14.305 -0.1053 -0.3153  0.0725
  350PLSM   AM2 3859   3.079   5.293  14.355 -0.1478 -0.2099  0.2394
  350PLSM   T1A 3860   2.744   5.855  13.976 -0.0583 -0.0221 -0.0119
  350PLSM   C2A 3861   2.660   6.319  13.873  0.2421 -0.0114 -0.2395
  350PLSM   C3A 3862   2.987   6.608  13.632 -0.3867  0.1934 -0.0227
  350PLSM   C1B 3863   3.211   5.155  13.920  0.0706 -0.1689  0.1309
  350PLSM   C2B 3864   3.205   5.423  13.622 -0.0027  0.0196 -0.0545
  350PLSM   C3B 3865   3.053   5.812  13.528  0.0321  0.1088 -0.0059
  350PLSM   C4B 3866   2.815   6.113  13.497 -0.0061  0.0201 -0.0922
  350PLSM   C5B 3867   2.517   6.217  13.271  0.1339 -0.0049 -0.1527
  350PLSM   C6B 3868   2.090   6.057  13.205 -0.1981 -0.0693 -0.2168
  351PLSM   NC3 3869   5.189   3.079  10.201 -0.1630 -0.0782 -0.0832
  351PLSM   PO4 3870   5.554   2.891  10.427 -0.0167 -0.0341  0.1995
  351PLSM   AM1 3871   5.509   2.655  10.776 -0.4058  0.2519 -0.0885
  351PLSM   AM2 3872   5.406   2.388  10.773 -0.2694  0.2326 -0.2146
  351PLSM   T1A 3873   5.753   2.594  11.096  0.1169 -0.2823  0.1598
  351PLSM   C2A 3874   5.714   2.564  11.525 -0.0069 -0.0703 -0.1920
  351PLSM   C3A 3875   5.482   2.435  11.916 -0.2471  0.1722  0.2408
  351PLSM   C1B 3876   5.258   2.320  11.197  0.0828 -0.2231 -0.2038
  351PLSM   C2B 3877   5.310   2.193  11.568 -0.0476 -0.1542  0.3006
  351PLSM   C3B 3878   4.992   2.442  11.784  0.1099  0.0383  0.1753
  351PLSM   C4B 3879   4.596   2.595  12.002  0.1866  0.4368  0.0187
  351PLSM   C5B 3880   4.204   2.461  12.073  0.1828  0.1323 -0.2134
  351PLSM   C6B 3881   3.934   2.246  12.293  0.2855 -0.1080 -0.1329
  352PLSM   NC3 3882   3.227   0.851  10.221  0.1225  0.3429  0.0021
  352PLSM   PO4 3883   2.849   0.616  10.511  0.0042  0.0946  0.0028
  352PLSM   AM1 3884   2.842   0.997  10.853  0.0938  0.1638  0.1387
  352PLSM   AM2 3885   2.818   1.279  10.834  0.1107 -0.2569  0.1981
  352PLSM   T1A 3886   2.758   1.036  11.294 -0.0290 -0.0737 -0.0896
  352PLSM   C2A 3887   2.683   1.250  11.622  0.2125  0.0020  0.0777
  352PLSM   C3A 3888   2.553   1.161  12.040  0.1510  0.0464 -0.1759
  352PLSM   C1B 3889   2.900   1.690  10.792 -0.2018 -0.1927  0.0397
  352PLSM   C2B 3890   2.950   2.176  10.964  0.2300  0.2399 -0.1010
  352PLSM   C3B 3891   2.792   2.444  11.209  0.1957 -0.0481 -0.2298
  352PLSM   C4B 3892   2.578   2.422  11.470  0.0906  0.1072  0.2306
  352PLSM   C5B 3893   2.216   2.635  11.640 -0.2025 -0.1388  0.1968
  352PLSM   C6B 3894   2.261   2.815  12.125  0.3397  0.0130  0.1791
  353PLSM   NC3 3895   5.788   7.044  11.302  0.1202 -0.0766  0.0290
  353PLSM   PO4 3896   5.587   6.607  11.239  0.1487  0.0805  0.0465
  353PLSM   AM1 3897   5.490   6.315  11.551  0.2575  0.0673  0.0915
  353PLSM   AM2 3898   5.294   6.072  11.442  0.0742  0.1175  0.0798
  353PLSM   T1A 3899   5.332   6.186  11.937 -0.1375 -0.2541 -0.0061
  353PLSM   C2A 3900   5.083   6.363  12.285 -0.0126 -0.0594 -0.0132
  353PLSM   C3A 3901   4.965   6.504  12.715 -0.3440 -0.0336  0.1091
  353PLSM   C1B 3902   5.645   5.850  11.634  0.1549  0.2639  0.0455
  353PLSM   C2B 3903   5.885   5.631  11.930  0.1254  0.1636 -0.1519
  353PLSM   C3B 3904   5.721   5.712  12.346 -0.0060 -0.1564  0.2587
  353PLSM   C4B 3905   5.833   5.501  12.691  0.0543 -0.1524 -0.2545
  353PLSM   C5B 3906   5.607   5.311  13.062  0.0427 -0.2070 -0.0451
  353PLSM   C6B 3907   5.444   5.482  13.354 -0.2438 -0.0674  0.0441
  354PLSM   NC3 3908   2.271   1.270   8.200  0.0835  0.0299  0.0712
  354PLSM   PO4 3909   2.328   1.520   8.604 -0.0914 -0.0910 -0.3707
  354PLSM   AM1 3910   2.609   1.660   8.264 -0.1497  0.2328  0.5673
  354PLSM   AM2 3911   2.764   1.289   8.150  0.0991 -0.0158  0.2797
  354PLSM   T1A 3912   2.588   1.909   7.791 -0.2978  0.0997  0.0562
  354PLSM   C2A 3913   2.748   2.094   7.442 -0.0987  0.3098 -0.1215
  354PLSM   C3A 3914   3.133   2.132   7.179 -0.0344 -0.0255  0.1756
  354PLSM   C1B 3915   3.004   1.520   7.935  0.0941 -0.3609 -0.2547
  354PLSM   C2B 3916   3.172   1.752   7.602 -0.1225  0.2721 -0.3173
  354PLSM   C3B 3917   3.389   1.730   7.173  0.3375  0.0550  0.0600
  354PLSM   C4B 3918   3.268   1.917   6.751 -0.0142  0.0435 -0.0492
  354PLSM   C5B 3919   3.278   1.784   6.405 -0.0977 -0.0559  0.0460
  354PLSM   C6B 3920   3.359   2.142   6.046  0.1621  0.3303 -0.2338
  355PLSM   NC3 3921   0.812   2.799  10.554 -0.1320 -0.1719 -0.1639
  355PLSM   PO4 3922   0.841   3.173  10.536  0.0709 -0.0315  0.0838
  355PLSM   AM1 3923   1.017   3.064  10.939 -0.1434 -0.1434 -0.1228
  355PLSM   AM2 3924   1.203   3.284  11.067  0.0738 -0.0371 -0.0995
  355PLSM   T1A 3925   1.085   2.865  11.376 -0.1661  0.1471 -0.0214
  355PLSM   C2A 3926   1.285   2.783  11.780  0.0619 -0.2175  0.2581
  355PLSM   C3A 3927   1.395   2.700  12.190  0.2432 -0.2492  0.1611
  355PLSM   C1B 3928   1.424   3.216  11.498 -0.1882  0.1904 -0.1005
  355PLSM   C2B 3929   1.633   3.193  11.917  0.1172 -0.1263 -0.1679
  355PLSM   C3B 3930   1.997   3.220  12.276  0.1095 -0.1778  0.3048
  355PLSM   C4B 3931   2.406   3.332  12.251  0.2221  0.1685  0.2537
  355PLSM   C5B 3932   2.848   3.498  12.384  0.3540  0.0948 -0.2067
  355PLSM   C6B 3933   3.082   3.467  12.748 -0.1844  0.2208  0.1129
  356PLSM   NC3 3934   2.326   4.508  10.189  0.0459 -0.0258  0.0784
  356PLSM   PO4 3935   2.677   4.286  10.073 -0.0321  0.3399  0.0386
  356PLSM   AM1 3936   2.649   4.098  10.507  0.1168  0.4888 -0.2519
  356PLSM   AM2 3937   2.580   4.117  10.864 -0.1430  0.0076  0.2567
  356PLSM   T1A 3938   3.046   4.034  10.732  0.1308  0.2425  0.1178
  356PLSM   C2A 3939   3.408   3.938  11.040 -0.2136 -0.0701 -0.1082
  356PLSM   C3A 3940   3.309   3.628  11.369 -0.0768 -0.0687 -0.3070
  356PLSM   C1B 3941   2.512   3.934  11.349 -0.1565  0.1391  0.2551
  356PLSM   C2B 3942   2.408   3.952  11.661  0.2780 -0.0892 -0.0280
  356PLSM   C3B 3943   2.445   3.847  12.076 -0.1643 -0.0549 -0.2732
  356PLSM   C4B 3944   2.334   3.767  12.482  0.1723 -0.0176  0.0150
  356PLSM   C5B 3945   2.201   3.828  12.878  0.0307  0.0776  0.0082
  356PLSM   C6B 3946   1.793   3.958  13.061 -0.0029  0.0051 -0.2289
  357PLSM   NC3 3947   2.361   5.184  10.704 -0.0730 -0.1142 -0.2229
  357PLSM   PO4 3948   2.101   4.908  10.383 -0.0645 -0.6058 -0.1292
  357PLSM   AM1 3949   2.063   4.766  10.797  0.2171  0.0542 -0.0513
  357PLSM   AM2 3950   1.927   4.473  10.859 -0.1732  0.3571  0.0687
  357PLSM   T1A 3951   2.282   4.666  11.202  0.2494 -0.0228  0.1966
  357PLSM   C2A 3952   2.447   4.511  11.495 -0.0165 -0.2656 -0.3260
  357PLSM   C3A 3953   2.611   4.568  11.853  0.2331 -0.0555  0.1165
  357PLSM   C1B 3954   2.027   4.088  10.982  0.1062  0.2529 -0.0157
  357PLSM   C2B 3955   2.036   4.229  11.426  0.1328  0.3730 -0.3088
  357PLSM   C3B 3956   2.147   4.346  11.814 -0.0906  0.1308  0.4489
  357PLSM   C4B 3957   2.098   4.260  12.210  0.1652 -0.0113  0.3442
  357PLSM   C5B 3958   1.910   4.233  12.611  0.0416 -0.1323  0.0038
  357PLSM   C6B 3959   1.819   4.436  13.031 -0.0027 -0.0353  0.3596
  358PLSM   NC3 3960   0.881   5.276  11.236 -0.2229 -0.6102  0.1815
  358PLSM   PO4 3961   0.576   5.021  11.208  0.0781 -0.1739  0.2791
  358PLSM   AM1 3962   0.637   4.940  11.554  0.1394  0.0345  0.0342
  358PLSM   AM2 3963   0.826   5.095  11.689  0.1477  0.2562 -0.0763
  358PLSM   T1A 3964   0.531   4.704  11.961  0.2398  0.1939  0.1554
  358PLSM   C2A 3965   0.214   4.376  12.150 -0.1460  0.0826 -0.0838
  358PLSM   C3A 3966  -0.168   4.445  12.298  0.0039  0.3301  0.0178
  358PLSM   C1B 3967   0.797   5.067  12.148 -0.1026  0.0065  0.1982
  358PLSM   C2B 3968   1.000   4.980  12.477 -0.2050 -0.1903 -0.0786
  358PLSM   C3B 3969   0.887   4.994  12.885 -0.1867 -0.3261  0.1730
  358PLSM   C4B 3970   0.575   4.898  13.195  0.1859  0.2712  0.2136
  358PLSM   C5B 3971   0.255   5.111  13.124 -0.1528  0.2559  0.0302
  358PLSM   C6B 3972   0.036   5.480  13.121 -0.2874  0.0954  0.2537
  359PAPI    C1 3973   5.416   4.974  15.001  0.1126  0.0366  0.1382
  359PAPI    C2 3974   5.650   4.650  15.016  0.1098  0.0015 -0.3866
  359PAPI    C3 3975   5.807   5.012  15.080  0.1655 -0.0763 -0.0627
  359PAPI   PO4 3976   5.154   4.830  14.898  0.2721  0.1780  0.1413
  359PAPI   GL1 3977   5.150   4.773  14.504  0.0319 -0.1792  0.0958
  359PAPI   GL2 3978   5.538   4.771  14.491  0.0216  0.0946 -0.3310
  359PAPI   D1A 3979   4.937   5.158  14.579  0.0790  0.0635 -0.2688
  359PAPI   D2A 3980   5.137   5.528  14.324 -0.1663 -0.0074 -0.4756
  359PAPI   D3A 3981   4.808   5.313  14.071  0.0315 -0.2301 -0.2312
  359PAPI   D4A 3982   4.583   5.604  14.059  0.0266 -0.1844 -0.2313
  359PAPI   C5A 3983   4.582   5.966  13.810  0.1400  0.5145  0.0504
  359PAPI   C1B 3984   5.466   4.743  14.086 -0.1789 -0.3886 -0.1399
  359PAPI   C2B 3985   5.231   4.656  13.673 -0.0080 -0.2077 -0.0093
  359PAPI   C3B 3986   5.087   4.485  13.335 -0.2188 -0.0832 -0.0014
  359PAPI   C4B 3987   4.826   4.243  13.241  0.1113  0.1611  0.0147
  360PAPI    C1 3988   1.761   5.520  15.217 -0.0283 -0.0388 -0.1695
  360PAPI    C2 3989   1.478   5.802  15.242  0.2491  0.2268  0.0646
  360PAPI    C3 3990   1.703   5.717  15.561  0.2868 -0.1405 -0.0552
  360PAPI   PO4 3991   1.885   5.609  14.942  0.2865 -0.0040 -0.1722
  360PAPI   GL1 3992   1.912   5.423  14.586  0.0794  0.1608  0.1797
  360PAPI   GL2 3993   1.555   5.545  14.405 -0.1543 -0.1491  0.1597
  360PAPI   D1A 3994   1.937   5.912  14.515  0.2703  0.0837 -0.0343
  360PAPI   D2A 3995   1.912   6.366  14.536  0.1177  0.1925 -0.3229
  360PAPI   D3A 3996   1.681   6.542  14.785  0.1485  0.1256  0.1813
  360PAPI   D4A 3997   1.306   6.564  14.738 -0.1757  0.0622 -0.0709
  360PAPI   C5A 3998   1.124   6.573  14.316  0.0401  0.3106  0.0781
  360PAPI   C1B 3999   1.636   5.505  13.999 -0.3306 -0.2986  0.2729
  360PAPI   C2B 4000   1.678   5.579  13.570 -0.2600  0.0109  0.0561
  360PAPI   C3B 4001   1.614   5.940  13.357 -0.2621 -0.2489  0.2088
  360PAPI   C4B 4002   1.537   6.396  13.498 -0.3020  0.0668 -0.0222
  361PAPI    C1 4003   2.543   0.032  10.888 -0.0150  0.0168 -0.1314
  361PAPI    C2 4004   2.459  -0.357  10.929 -0.0877  0.0433 -0.0224
  361PAPI    C3 4005   2.182  -0.106  10.786 -0.0206  0.0456 -0.1508
  361PAPI   PO4 4006   2.657   0.093  11.159  0.0212 -0.3513 -0.0093
  361PAPI   GL1 4007   2.906   0.260  11.417 -0.1249  0.1070 -0.0591
  361PAPI   GL2 4008   3.091   0.591  11.347  0.2827 -0.1654 -0.0007
  361PAPI   D1A 4009   2.571   0.122  11.710 -0.0683  0.0135 -0.2047
  361PAPI   D2A 4010   2.467   0.221  12.132  0.0570 -0.0290 -0.1499
  361PAPI   D3A 4011   2.174  -0.107  12.299 -0.0253  0.0698 -0.2717
  361PAPI   D4A 4012   2.231   0.211  12.625 -0.5094  0.0260  0.1770
  361PAPI   C5A 4013   2.643   0.456  12.608  0.0110  0.0049 -0.0925
  361PAPI   C1B 4014   3.133   0.857  11.595  0.1080  0.0130 -0.0250
  361PAPI   C2B 4015   3.085   1.041  12.015  0.0713 -0.1495 -0.4275
  361PAPI   C3B 4016   3.161   0.978  12.388  0.2210  0.0947 -0.1945
  361PAPI   C4B 4017   3.214   0.890  12.797 -0.0505 -0.0660 -0.0660
  362PAPI    C1 4018   4.135   7.227  11.129  0.1646 -0.1414  0.0491
  362PAPI    C2 4019   4.221   6.961  11.416 -0.0166 -0.0190  0.2198
  362PAPI    C3 4020   4.419   7.308  11.398 -0.2129  0.1037  0.3857
  362PAPI   PO4 4021   3.860   7.292  11.202 -0.2008  0.2921 -0.4974
  362PAPI   GL1 4022   3.853   7.604  11.502 -0.0624 -0.1109  0.1312
  362PAPI   GL2 4023   4.118   7.780  11.662 -0.1308  0.1710  0.3601
  362PAPI   D1A 4024   3.756   7.239  11.677 -0.2871  0.0621  0.2961
  362PAPI   D2A 4025   3.591   7.416  12.033  0.1848 -0.0247 -0.1347
  362PAPI   D3A 4026   3.297   7.263  12.327 -0.1411  0.1837 -0.0419
  362PAPI   D4A 4027   3.575   7.451  12.634  0.0543 -0.0532 -0.1044
  362PAPI   C5A 4028   3.587   7.636  12.943 -0.1293 -0.1401  0.0445
  362PAPI   C1B 4029   4.037   7.579  12.114  0.2909  0.0298 -0.2774
  362PAPI   C2B 4030   4.117   7.495  12.624 -0.1001 -0.0233  0.0571
  362PAPI   C3B 4031   4.006   7.373  13.006 -0.0164 -0.1197  0.0879
  362PAPI   C4B 4032   4.287   7.208  13.364 -0.1703 -0.0782 -0.1543
  363PAPS   CNO 4033   2.637   2.965  14.398 -0.0800 -0.0549  0.0901
  363PAPS   PO4 4034   2.994   2.654  14.416  0.0092 -0.4821 -0.0528
  363PAPS   GL1 4035   3.210   2.763  14.083  0.1674 -0.2049 -0.1733
  363PAPS   GL2 4036   3.518   2.662  13.947  0.0717  0.1234 -0.1335
  363PAPS   D1A 4037   3.143   2.822  13.697  0.1087  0.3009 -0.0980
  363PAPS   D2A 4038   2.928   3.230  13.908  0.0239  0.1069 -0.0675
  363PAPS   D3A 4039   2.600   3.175  13.529 -0.1402 -0.0178  0.1684
  363PAPS   D4A 4040   2.760   2.824  13.473  0.0307 -0.2576  0.1027
  363PAPS   C5A 4041   2.971   2.741  13.121 -0.3166 -0.0056 -0.3330
  363PAPS   C1B 4042   3.665   2.737  13.586 -0.4151  0.1211 -0.2002
  363PAPS   C2B 4043   3.421   2.687  13.265 -0.2817  0.1367  0.2170
  363PAPS   C3B 4044   3.459   2.903  12.922  0.0604  0.0318 -0.1424
  363PAPS   C4B 4045   3.235   3.007  12.640  0.2986  0.1068 -0.2184
  364PAPS   CNO 4046   5.137   0.943  15.013 -0.2797  0.0384 -0.0558
  364PAPS   PO4 4047   4.862   0.931  14.625 -0.0361  0.1756 -0.0984
  364PAPS   GL1 4048   4.822   0.568  14.456  0.1186  0.0887  0.1395
  364PAPS   GL2 4049   5.007   0.460  14.258  0.0499 -0.0043  0.1635
  364PAPS   D1A 4050   4.599   0.189  14.414  0.1767 -0.0550  0.1121
  364PAPS   D2A 4051   4.695   0.133  14.039  0.4608 -0.1011 -0.0325
  364PAPS   D3A 4052   4.510   0.541  14.042 -0.0644  0.0669  0.2158
  364PAPS   D4A 4053   4.706   0.460  13.605  0.1748  0.2151 -0.2823
  364PAPS   C5A 4054   4.904   0.117  13.515  0.0799 -0.1356  0.3486
  364PAPS   C1B 4055   5.104   0.505  13.967 -0.0368 -0.1669  0.0181
  364PAPS   C2B 4056   5.220   0.592  13.593  0.3316  0.1038  0.1254
  364PAPS   C3B 4057   5.300   0.690  13.193  0.1526 -0.2022 -0.0209
  364PAPS   C4B 4058   5.199   0.663  12.792 -0.1099 -0.0174  0.2077
  365PAPS   CNO 4059   6.203   0.386  15.236 -0.1050 -0.1272 -0.0662
  365PAPS   PO4 4060   6.438   0.773  15.300  0.1413  0.0279 -0.1051
  365PAPS   GL1 4061   6.203   0.765  14.904 -0.1499 -0.0486 -0.2725
  365PAPS   GL2 4062   6.409   0.642  14.522  0.2526 -0.0528  0.0262
  365PAPS   D1A 4063   5.983   0.910  14.485 -0.3412  0.0050 -0.2361
  365PAPS   D2A 4064   5.714   0.915  14.059 -0.1641 -0.1065  0.2763
  365PAPS   D3A 4065   6.098   0.753  13.858 -0.0864 -0.3093 -0.1237
  365PAPS   D4A 4066   6.098   0.428  14.191  0.1189 -0.2118 -0.0155
  365PAPS   C5A 4067   6.299  -0.004  13.932 -0.1853 -0.1586 -0.0061
  365PAPS   C1B 4068   6.475   0.757  14.137 -0.2219  0.3241 -0.2039
  365PAPS   C2B 4069   6.603   0.504  13.800 -0.2236  0.3061 -0.0167
  365PAPS   C3B 4070   6.896   0.287  13.608  0.1918  0.2152  0.0197
  365PAPS   C4B 4071   6.919   0.210  13.228  0.3642 -0.1423  0.0952
  366PAPS   CNO 4072   1.243  -0.141  15.352  0.0138 -0.0755  0.1416
  366PAPS   PO4 4073   1.319   0.140  15.034 -0.1594 -0.0612  0.0224
  366PAPS   GL1 4074   1.287   0.220  14.666 -0.0236  0.0426 -0.2244
  366PAPS   GL2 4075   1.525   0.456  14.676 -0.0057 -0.2131  0.0719
  366PAPS   D1A 4076   1.235   0.036  14.296  0.0119  0.1235  0.1521
  366PAPS   D2A 4077   0.963   0.115  14.019 -0.0042  0.1272 -0.2127
  366PAPS   D3A 4078   1.032  -0.107  13.663 -0.0419  0.0431  0.0388
  366PAPS   D4A 4079   1.056   0.033  13.294 -0.1237 -0.0151 -0.0970
  366PAPS   C5A 4080   1.349  -0.135  12.958 -0.0007  0.1226 -0.1000
  366PAPS   C1B 4081   1.522   0.549  14.332  0.1472  0.2646  0.0033
  366PAPS   C2B 4082   1.460   0.420  13.937  0.1861 -0.1056 -0.2502
  366PAPS   C3B 4083   1.462   0.260  13.530  0.1825 -0.1192  0.0714
  366PAPS   C4B 4084   1.447   0.341  13.033 -0.1275  0.2958  0.1565
  367PAPS   CNO 4085   1.050  -0.246  10.891  0.3279  0.1501  0.2505
  367PAPS   PO4 4086   1.158   0.164  11.097  0.0084 -0.2236 -0.1242
  367PAPS   GL1 4087   1.234   0.255  11.527 -0.1558  0.2997  0.0990
  367PAPS   GL2 4088   1.493   0.095  11.657  0.0552 -0.1259  0.2216
  367PAPS   D1A 4089   1.325   0.565  11.771 -0.1544 -0.1501 -0.1733
  367PAPS   D2A 4090   1.628   0.660  11.377  0.2777 -0.0107  0.1663
  367PAPS   D3A 4091   1.895   0.511  11.537  0.3070 -0.1293 -0.0970
  367PAPS   D4A 4092   2.051   0.157  11.687  0.0065  0.2457 -0.0832
  367PAPS   C5A 4093   1.953  -0.134  11.871  0.0276  0.0584 -0.1390
  367PAPS   C1B 4094   1.682   0.272  11.963 -0.1724  0.4424  0.1118
  367PAPS   C2B 4095   2.037   0.515  12.053  0.1061  0.2385 -0.0827
  367PAPS   C3B 4096   2.317   0.690  12.227 -0.0003  0.0042  0.2101
  367PAPS   C4B 4097   2.577   0.988  12.508  0.2237  0.1005 -0.1866
  368PAPS   CNO 4098   0.144   6.832  11.232  0.1381  0.0230  0.1396
  368PAPS   PO4 4099   0.442   6.607  11.215  0.1225  0.0917 -0.1581
  368PAPS   GL1 4100   0.555   6.918  11.566  0.0253 -0.1231 -0.1543
  368PAPS   GL2 4101   0.373   7.114  11.585  0.0182 -0.0432 -0.0344
  368PAPS   D1A 4102   0.786   6.804  11.981 -0.0706 -0.0179  0.1473
  368PAPS   D2A 4103   0.816   6.402  12.185 -0.0735  0.1969  0.1138
  368PAPS   D3A 4104   1.226   6.404  11.998  0.2486 -0.1996  0.2733
  368PAPS   D4A 4105   1.247   6.823  12.219 -0.0530 -0.0112 -0.1674
  368PAPS   C5A 4106   1.146   6.926  12.644  0.3356  0.1542  0.1711
  368PAPS   C1B 4107   0.372   7.219  12.052 -0.1602  0.1075 -0.1783
  368PAPS   C2B 4108   0.506   7.640  12.241 -0.2994  0.0551  0.1999
  368PAPS   C3B 4109   0.698   7.842  12.506  0.0467 -0.3491  0.3830
  368PAPS   C4B 4110   0.945   7.720  12.831  0.0572 -0.0197  0.0135
  369PAPS   CNO 4111   7.220   1.773  10.685 -0.0757  0.0457  0.3990
  369PAPS   PO4 4112   7.160   1.941  11.063 -0.0494  0.2288 -0.2058
  369PAPS   GL1 4113   6.924   1.967  11.351 -0.0544 -0.0634 -0.0250
  369PAPS   GL2 4114   6.921   1.683  11.376 -0.1757  0.2336 -0.1421
  369PAPS   D1A 4115   7.018   2.311  11.568  0.2287  0.0236  0.0168
  369PAPS   D2A 4116   7.337   2.257  11.856 -0.0941  0.2346 -0.2772
  369PAPS   D3A 4117   7.638   2.518  11.687  0.2075 -0.0122  0.0740
  369PAPS   D4A 4118   7.839   2.848  11.965 -0.0245 -0.0582  0.0636
  369PAPS   C5A 4119   8.223   2.784  12.074  0.1933 -0.0865  0.1670
  369PAPS   C1B 4120   6.682   1.802  11.729 -0.0783 -0.1006 -0.0521
  369PAPS   C2B 4121   6.504   1.923  12.208  0.0535  0.0351  0.0877
  369PAPS   C3B 4122   6.351   2.008  12.667  0.0770 -0.0634 -0.4530
  369PAPS   C4B 4123   6.261   1.751  13.119  0.3389 -0.2404  0.2105
  370PAPS   CNO 4124   7.250   5.219  10.862  0.1360 -0.0764 -0.1692
  370PAPS   PO4 4125   7.491   5.119  11.277  0.1809  0.0918  0.2312
  370PAPS   GL1 4126   7.219   4.918  11.582  0.0733  0.1327 -0.2146
  370PAPS   GL2 4127   7.389   4.694  11.851  0.1664 -0.1543  0.0855
  370PAPS   D1A 4128   6.757   4.802  11.572 -0.1848 -0.1368 -0.2062
  370PAPS   D2A 4129   6.731   5.082  11.876  0.1958 -0.3035 -0.3060
  370PAPS   D3A 4130   6.915   5.474  12.058  0.1148  0.1894 -0.1542
  370PAPS   D4A 4131   7.250   5.380  12.209  0.0004  0.1351  0.0934
  370PAPS   C5A 4132   7.446   5.270  12.670  0.0827 -0.1318 -0.1235
  370PAPS   C1B 4133   7.131   4.938  12.033  0.0538 -0.1320  0.2972
  370PAPS   C2B 4134   7.090   4.919  12.474  0.0724  0.1919 -0.2797
  370PAPS   C3B 4135   6.934   4.672  12.680  0.2212  0.0771  0.0368
  370PAPS   C4B 4136   6.857   4.255  12.493  0.1648 -0.0283 -0.3861
  371PAPE   NH3 4137   3.204   7.792  15.270 -0.0375 -0.2091 -0.0009
  371PAPE   PO4 4138   3.460   7.484  15.426 -0.0468 -0.0673  0.0417
  371PAPE   GL1 4139   3.456   7.468  14.908 -0.2141 -0.1609  0.0653
  371PAPE   GL2 4140   3.340   7.099  14.717  0.0349 -0.1523 -0.0192
  371PAPE   D1A 4141   3.771   7.518  14.636  0.2265 -0.0335 -0.1554
  371PAPE   D2A 4142   3.816   7.888  14.507  0.2709 -0.1914 -0.0167
  371PAPE   D3A 4143   4.010   7.939  14.067  0.0629  0.2968 -0.0442
  371PAPE   D4A 4144   3.734   7.768  13.779 -0.1596  0.0015 -0.0906
  371PAPE   C5A 4145   3.855   7.721  13.370 -0.2058  0.3040 -0.0916
  371PAPE   C1B 4146   3.604   7.120  14.396 -0.0372 -0.1514  0.2874
  371PAPE   C2B 4147   3.742   6.959  14.038 -0.0652 -0.2575 -0.1147
  371PAPE   C3B 4148   3.639   6.691  13.681 -0.2597 -0.2467  0.0879
  371PAPE   C4B 4149   3.433   6.859  13.328 -0.1245 -0.1476 -0.3933
  372PAPE   NH3 4150   2.926   4.215  15.298  0.0380  0.4985 -0.0898
  372PAPE   PO4 4151   3.000   4.533  15.009 -0.3557  0.0622  0.0550
  372PAPE   GL1 4152   2.723   4.269  14.639  0.2481  0.1943  0.0601
  372PAPE   GL2 4153   2.526   3.943  14.521  0.0968 -0.1468  0.0388
  372PAPE   D1A 4154   2.560   4.551  14.299  0.2328  0.2370  0.1385
  372PAPE   D2A 4155   2.987   4.417  14.217 -0.3346 -0.0730  0.2496
  372PAPE   D3A 4156   3.241   4.677  13.840 -0.1561  0.0905  0.0776
  372PAPE   D4A 4157   2.841   4.819  13.746  0.1025  0.1891 -0.2235
  372PAPE   C5A 4158   2.711   5.022  14.094 -0.0409 -0.0209 -0.1383
  372PAPE   C1B 4159   2.683   4.047  14.073  0.1104 -0.0888 -0.1095
  372PAPE   C2B 4160   2.850   4.316  13.748 -0.0529 -0.3738 -0.0095
  372PAPE   C3B 4161   2.781   4.236  13.353  0.0855  0.1105  0.3452
  372PAPE   C4B 4162   2.735   3.894  13.125 -0.0302  0.3542  0.1393
  373PAPE   NH3 4163   3.384  -0.047  11.418 -0.0970  0.0004  0.3015
  373PAPE   PO4 4164   3.480   0.240  11.161 -0.1068 -0.1038  0.0872
  373PAPE   GL1 4165   3.684   0.694  11.402  0.0234 -0.3090  0.0281
  373PAPE   GL2 4166   4.074   0.776  11.324 -0.0841 -0.1640 -0.0972
  373PAPE   D1A 4167   3.693   1.145  11.353  0.0199  0.1439  0.0171
  373PAPE   D2A 4168   4.091   1.191  11.055 -0.0613 -0.3799  0.4210
  373PAPE   D3A 4169   4.286   1.222  11.508  0.2022  0.3422 -0.0732
  373PAPE   D4A 4170   3.958   1.432  11.789 -0.0298 -0.2732  0.3046
  373PAPE   C5A 4171   3.576   1.367  11.765  0.2731  0.0391 -0.0530
  373PAPE   C1B 4172   4.010   0.901  11.763  0.3221 -0.1498  0.1946
  373PAPE   C2B 4173   4.111   1.128  12.137 -0.0060  0.0040  0.3239
  373PAPE   C3B 4174   4.088   1.332  12.506 -0.0088  0.0750 -0.2707
  373PAPE   C4B 4175   3.962   1.342  13.020 -0.1396  0.1309 -0.0960
  374PAPE   NH3 4176   3.330   3.804   7.856  0.2716 -0.1788  0.1967
  374PAPE   PO4 4177   3.801   3.928   7.911 -0.2325  0.0867  0.2462
  374PAPE   GL1 4178   4.000   3.760   7.526  0.0123  0.3017 -0.0126
  374PAPE   GL2 4179   3.692   3.559   7.505  0.0924 -0.4152  0.2644
  374PAPE   D1A 4180   4.260   3.421   7.199  0.0773  0.0258 -0.0301
  374PAPE   D2A 4181   4.162   3.426   6.715 -0.0200 -0.1245 -0.0053
  374PAPE   D3A 4182   3.986   3.010   6.699 -0.3557 -0.0813 -0.0700
  374PAPE   D4A 4183   3.653   2.862   6.465 -0.1699  0.0922  0.0705
  374PAPE   C5A 4184   3.269   3.039   6.417  0.1037  0.0286 -0.0363
  374PAPE   C1B 4185   3.780   3.242   7.084  0.0855 -0.1118 -0.0629
  374PAPE   C2B 4186   3.648   3.335   6.705 -0.0533  0.3140 -0.3621
  374PAPE   C3B 4187   3.747   3.445   6.284 -0.2045  0.1005  0.4387
  374PAPE   C4B 4188   3.620   3.608   5.913 -0.1416  0.0676  0.0729
  375CHOL   ROH 4189   4.269   7.233  11.927 -0.0472 -0.0234  0.1258
  375CHOL    R1 4190   4.114   7.060  12.089 -0.0088 -0.0853  0.0975
  375CHOL    R2 4191   4.116   7.072  12.365 -0.1612  0.0017  0.0973
  375CHOL    R3 4192   3.847   7.096  12.334 -0.1633 -0.1985 -0.0525
  375CHOL    R4 4193   3.881   6.990  12.605 -0.2141  0.2154  0.1207
  375CHOL    R5 4194   3.757   6.905  12.447 -0.0993 -0.0879  0.1885
  375CHOL    C1 4195   3.492   6.964  12.715 -0.2468  0.1519 -0.0060
  375CHOL    C2 4196   3.321   6.746  12.841  0.0192  0.1429 -0.0077
  376CHOL   ROH 4197   5.215   1.172  13.781  0.1266  0.0086  0.1053
  376CHOL    R1 4198   5.393   1.070  13.586  0.1457  0.0862  0.0819
  376CHOL    R2 4199   5.663   1.130  13.584  0.1924 -0.1120  0.2832
  376CHOL    R3 4200   5.690   0.859  13.584 -0.0090 -0.1365  0.0035
  376CHOL    R4 4201   5.908   0.956  13.413  0.0618 -0.1161  0.0974
  376CHOL    R5 4202   5.758   0.807  13.360 -0.0536  0.0455 -0.0565
  376CHOL    C1 4203   6.076   0.601  13.313 -0.2034 -0.1415 -0.2734
  376CHOL    C2 4204   6.421   0.346  13.390 -0.0561 -0.2234 -0.1856
  377CHOL   ROH 4205   5.143   5.026  11.674 -0.2775 -0.0314 -0.1605
  377CHOL    R1 4206   4.920   4.908  11.802 -0.2480  0.0140 -0.0664
  377CHOL    R2 4207   4.946   4.712  11.994 -0.2082 -0.0289 -0.1140
  377CHOL    R3 4208   4.795   4.882  12.143 -0.0798 -0.0072 -0.0053
  377CHOL    R4 4209   4.688   4.615  12.203 -0.1452  0.0207 -0.0119
  377CHOL    R5 4210   4.574   4.788  12.133 -0.1171  0.0740  0.0794
  377CHOL    C1 4211   4.395   4.719  12.463  0.0121  0.0698  0.1496
  377CHOL    C2 4212   4.223   4.917  12.774 -0.2246  0.0081 -0.0408
  378CHOL   ROH 4213   1.935   4.082  14.685 -0.1610 -0.1053 -0.1713
  378CHOL    R1 4214   2.000   3.997  14.423 -0.0700 -0.0083 -0.1806
  378CHOL    R2 4215   1.880   4.103  14.198 -0.0582  0.0098 -0.1777
  378CHOL    R3 4216   2.137   4.150  14.122 -0.0579  0.1262 -0.1078
  378CHOL    R4 4217   1.994   4.100  13.871  0.0542 -0.0559 -0.1385
  378CHOL    R5 4218   2.174   3.999  13.940  0.0901  0.0733 -0.0360
  378CHOL    C1 4219   2.302   4.142  13.611  0.1199  0.0151 -0.0500
  378CHOL    C2 4220   2.328   3.995  13.347 -0.0886 -0.1857  0.1313
  379CHOL   ROH 4221   5.914   0.719  11.548 -0.0447 -0.1595 -0.1674
  379CHOL    R1 4222   6.004   0.680  11.814 -0.0614 -0.0748 -0.1501
  379CHOL    R2 4223   5.865   0.773  12.034 -0.1754 -0.1795 -0.1847
  379CHOL    R3 4224   5.881   0.513  12.113  0.0216 -0.1630 -0.1622
  379CHOL    R4 4225   5.886   0.668  12.362 -0.1303 -0.1235 -0.1687
  379CHOL    R5 4226   6.031   0.518  12.300  0.0023 -0.0196 -0.1419
  379CHOL    C1 4227   5.914   0.363  12.628  0.0809 -0.0752 -0.1385
  379CHOL    C2 4228   6.059   0.436  12.880 -0.1458  0.2332 -0.2417
  380CHOL   ROH 4229   0.604   2.200   7.185  0.0076  0.0669 -0.2640
  380CHOL    R1 4230   0.672   2.065   6.946  0.1996  0.1467 -0.2569
  380CHOL    R2 4231   0.485   2.004   6.751  0.2722 -0.1603 -0.2373
  380CHOL    R3 4232   0.659   2.136   6.589  0.0610  0.0984 -0.2622
  380CHOL    R4 4233   0.461   2.022   6.407  0.0678  0.0167 -0.2160
  380CHOL    R5 4234   0.676   1.997   6.395  0.0864  0.2262 -0.3512
  380CHOL    C1 4235   0.611   2.156   6.055 -0.2495  0.3626 -0.2270
  380CHOL    C2 4236   0.386   1.982   5.897  0.3293  0.1934 -0.1999
  381CHOL   ROH 4237   2.310   6.894  11.789 -0.1825  0.3331 -0.0406
  381CHOL    R1 4238   2.078   6.813  11.929 -0.0067  0.0205  0.0821
  381CHOL    R2 4239   2.088   6.684  12.172  0.2931  0.2013  0.1716
  381CHOL    R3 4240   1.924   6.886  12.250 -0.0393 -0.0239  0.0764
  381CHOL    R4 4241   1.894   6.681  12.458  0.3970  0.0699  0.2416
  381CHOL    R5 4242   1.733   6.775  12.344  0.1851 -0.2946  0.2254
  381CHOL    C1 4243   1.626   6.869  12.698  0.1456 -0.2181  0.1930
  381CHOL    C2 4244   1.388   6.602  12.946 -0.1764  0.3239 -0.1615
  382CHOL   ROH 4245   4.929   5.887  11.742  0.0574 -0.0244 -0.1301
  382CHOL    R1 4246   4.967   5.944  12.017 -0.0912 -0.0630 -0.1012
  382CHOL    R2 4247   4.916   5.758  12.215 -0.0206 -0.1542 -0.1671
  382CHOL    R3 4248   5.172   5.814  12.288 -0.0899  0.0307 -0.0571
  382CHOL    R4 4249   5.042   5.726  12.535 -0.1024 -0.1728 -0.1363
  382CHOL    R5 4250   5.152   5.911  12.506 -0.2453 -0.0692 -0.0256
  382CHOL    C1 4251   5.356   5.759  12.790 -0.2150 -0.0101 -0.0152
  382CHOL    C2 4252   5.618   5.826  12.992  0.1859  0.1407 -0.2117
  383CHOL   ROH 4253   4.942   2.091  13.918  0.2951  0.1281  0.0495
  383CHOL    R1 4254   5.070   2.145  13.671  0.2726 -0.1407 -0.0264
  383CHOL    R2 4255   5.124   1.948  13.485 -0.2188 -0.2738 -0.0539
  383CHOL    R3 4256   4.987   2.114  13.318  0.0064 -0.0047  0.0238
  383CHOL    R4 4257   5.167   1.964  13.142 -0.2486 -0.2041 -0.0532
  383CHOL    R5 4258   5.149   2.181  13.155  0.0786 -0.1839  0.0286
  383CHOL    C1 4259   5.064   2.129  12.787 -0.0547  0.0890  0.0201
  383CHOL    C2 4260   4.875   2.174  12.444  0.1491  0.0208  0.0805
  384CHOL   ROH 4261   0.464   3.648  11.557  0.1863 -0.0176  0.1895
  384CHOL    R1 4262   0.582   3.560  11.799  0.1996 -0.2016  0.1198
  384CHOL    R2 4263   0.441   3.544  12.036  0.3151  0.0422  0.2178
  384CHOL    R3 4264   0.531   3.288  12.035 -0.1069 -0.1120  0.1577
  384CHOL    R4 4265   0.491   3.351  12.318  0.4034  0.0314  0.1939
  384CHOL    R5 4266   0.673   3.274  12.227  0.1472 -0.2962 -0.0442
  384CHOL    C1 4267   0.604   2.998  12.482  0.0586 -0.1198  0.1234
  384CHOL    C2 4268   0.606   2.561  12.539  0.4542 -0.2463  0.1178
  385CHOL   ROH 4269   4.437   6.556  12.617 -0.2005  0.0129  0.0282
  385CHOL    R1 4270   4.496   6.450  12.873 -0.0803  0.0055 -0.0021
  385CHOL    R2 4271   4.397   6.560  13.106 -0.0280 -0.0442  0.0428
  385CHOL    R3 4272   4.309   6.307  13.150  0.0580 -0.0726  0.0528
  385CHOL    R4 4273   4.298   6.435  13.413  0.0094 -0.0592  0.0486
  385CHOL    R5 4274   4.399   6.249  13.364  0.0756 -0.0292  0.0590
  385CHOL    C1 4275   4.158   6.125  13.633  0.1118 -0.0946  0.0612
  385CHOL    C2 4276   4.115   5.746  13.782 -0.0086  0.1948 -0.0804
  386CHOL   ROH 4277   3.053   2.313  14.067 -0.0431  0.1517  0.0179
  386CHOL    R1 4278   3.098   2.227  13.801  0.1266  0.2173  0.0241
  386CHOL    R2 4279   2.903   2.241  13.606  0.1083 -0.1366  0.0125
  386CHOL    R3 4280   3.094   2.379  13.471 -0.1229  0.2014  0.0177
  386CHOL    R4 4281   2.967   2.210  13.268  0.0949  0.0660 -0.0100
  386CHOL    R5 4282   3.180   2.222  13.312  0.0907  0.3780 -0.0473
  386CHOL    C1 4283   3.184   2.322  12.944 -0.1300  0.5012 -0.0184
  386CHOL    C2 4284   3.124   2.486  12.625  0.0340 -0.0136 -0.1221
  387CHOL   ROH 4285   3.503   3.160  13.883  0.2482 -0.1754 -0.1745
  387CHOL    R1 4286   3.374   3.303  13.675  0.2001 -0.1798 -0.1480
  387CHOL    R2 4287   3.374   3.216  13.412 -0.0305 -0.2890 -0.1134
  387CHOL    R3 4288   3.104   3.241  13.439  0.0009 -0.1068  0.0568
  387CHOL    R4 4289   3.147   3.203  13.152 -0.2190 -0.3565  0.0511
  387CHOL    R5 4290   3.037   3.365  13.246 -0.0562 -0.2147  0.0053
  387CHOL    C1 4291   2.763   3.220  13.025 -0.2993 -0.2249  0.3067
  387CHOL    C2 4292   2.552   3.461  12.812  0.1842  0.2149 -0.5864
  388CHOL   ROH 4293   4.465   4.897  14.129  0.3351  0.0583  0.1206
  388CHOL    R1 4294   4.532   4.857  13.857  0.1375  0.0456  0.0723
  388CHOL    R2 4295   4.613   5.063  13.692  0.0071  0.0405 -0.0012
  388CHOL    R3 4296   4.826   4.901  13.647 -0.0169  0.0480 -0.1471
  388CHOL    R4 4297   4.857   5.119  13.453 -0.0840  0.1195 -0.0766
  388CHOL    R5 4298   4.855   4.905  13.410 -0.1099  0.1366 -0.1572
  388CHOL    C1 4299   5.199   4.998  13.273 -0.1596  0.1726 -0.2575
  388CHOL    C2 4300   5.516   4.943  13.409 -0.3195 -0.1193  0.1641
  389CHOL   ROH 4301   6.151  -0.376  11.707  0.2069 -0.3087 -0.1040
  389CHOL    R1 4302   6.388  -0.322  11.850  0.2180 -0.2609 -0.1401
  389CHOL    R2 4303   6.615  -0.219  11.729  0.0654  0.1252 -0.1114
  389CHOL    R3 4304   6.593  -0.030  11.923 -0.0407 -0.1474  0.1510
  389CHOL    R4 4305   6.880  -0.090  11.910  0.0526  0.3173 -0.2271
  389CHOL    R5 4306   6.754  -0.095  12.088  0.2368 -0.1065 -0.0954
  389CHOL    C1 4307   7.014   0.163  12.197 -0.0543  0.1732 -0.0482
  389CHOL    C2 4308   7.297   0.589  12.210 -0.2971  0.0534  0.0912
  390CHOL   ROH 4309   6.524   1.844  14.403 -0.0830 -0.0844 -0.0347
  390CHOL    R1 4310   6.531   1.667  14.182 -0.0530 -0.0769 -0.0409
  390CHOL    R2 4311   6.403   1.722  13.944  0.0253 -0.0420 -0.0788
  390CHOL    R3 4312   6.650   1.679  13.838  0.0487 -0.0830 -0.0058
  390CHOL    R4 4313   6.471   1.694  13.606  0.1030 -0.1775 -0.0519
  390CHOL    R5 4314   6.610   1.533  13.653  0.0928 -0.1570  0.0442
  390CHOL    C1 4315   6.741   1.638  13.310  0.1702 -0.2950  0.0323
  390CHOL    C2 4316   6.733   1.686  12.947 -0.0707  0.4407  0.0678
  391CHOL   ROH 4317   7.090   3.700  14.017 -0.2586  0.0019 -0.2851
  391CHOL    R1 4318   7.092   3.621  13.746 -0.1860 -0.0524 -0.2713
  391CHOL    R2 4319   7.159   3.793  13.541 -0.1004 -0.0956 -0.2938
  391CHOL    R3 4320   7.339   3.599  13.479 -0.1046 -0.1312 -0.1870
  391CHOL    R4 4321   7.349   3.786  13.252  0.1618 -0.0848 -0.1217
  391CHOL    R5 4322   7.316   3.571  13.241  0.1065 -0.0627 -0.2108
  391CHOL    C1 4323   7.629   3.600  13.026  0.3106 -0.1118  0.0787
  391CHOL    C2 4324   7.610   3.461  12.765 -0.0797 -0.1637 -0.0678
  392CHOL   ROH 4325   1.456   6.038  14.752  0.1083  0.0675  0.0765
  392CHOL    R1 4326   1.422   6.000  14.473  0.0347 -0.0822  0.1052
  392CHOL    R2 4327   1.493   6.192  14.287 -0.1322 -0.1312 -0.0080
  392CHOL    R3 4328   1.638   5.988  14.180 -0.0576 -0.1036  0.0373
  392CHOL    R4 4329   1.674   6.211  13.993 -0.0540 -0.0969  0.0412
  392CHOL    R5 4330   1.605   6.010  13.944  0.0024 -0.1149  0.0261
  392CHOL    C1 4331   1.914   6.031  13.721  0.0616 -0.0509  0.1125
  392CHOL    C2 4332   2.363   6.034  13.676  0.1929  0.1358 -0.2327
  393CHOL   ROH 4333   7.089   0.978  14.652  0.1122  0.0733 -0.1170
  393CHOL    R1 4334   7.185   0.868  14.410  0.0948  0.1241 -0.1468
  393CHOL    R2 4335   7.018   0.806  14.199  0.0555 -0.0084 -0.0768
  393CHOL    R3 4336   7.188   0.965  14.059 -0.1111  0.1026 -0.1560
  393CHOL    R4 4337   7.070   0.787  13.858  0.0274 -0.0829 -0.0770
  393CHOL    R5 4338   7.283   0.820  13.894  0.0037  0.1302 -0.1159
  393CHOL    C1 4339   7.260   0.925  13.528 -0.1454 -0.0220 -0.1515
  393CHOL    C2 4340   7.044   0.672  13.371  0.2755  0.0502 -0.2007
  394CHOL   ROH 4341   7.098   5.159  14.516 -0.0884  0.0154 -0.0295
  394CHOL    R1 4342   7.130   5.039  14.262 -0.0142  0.0611 -0.0415
  394CHOL    R2 4343   6.949   5.074  14.057 -0.0028  0.0222 -0.0574
  394CHOL    R3 4344   7.170   5.153  13.919 -0.0148  0.1214 -0.0216
  394CHOL    R4 4345   7.007   5.008  13.722  0.0380  0.1350 -0.0735
  394CHOL    R5 4346   7.216   4.970  13.771  0.0447  0.1769 -0.0719
  394CHOL    C1 4347   7.248   5.044  13.398  0.0505  0.2937 -0.0493
  394CHOL    C2 4348   7.182   5.044  13.026 -0.0107 -0.0924 -0.2096
  395CHOL   ROH 4349   5.594   4.812  11.558 -0.0439  0.1292  0.0464
  395CHOL    R1 4350   5.609   4.783  11.839 -0.0814 -0.0555  0.0298
  395CHOL    R2 4351   5.463   4.940  12.013 -0.0119 -0.0886  0.1160
  395CHOL    R3 4352   5.378   4.700  12.109 -0.1457 -0.1051 -0.0392
  395CHOL    R4 4353   5.240   4.899  12.274  0.0755 -0.1289  0.1850
  395CHOL    R5 4354   5.362   4.732  12.345 -0.0124 -0.2800 -0.0027
  395CHOL    C1 4355   5.031   4.649  12.516  0.0007 -0.1680  0.0794
  395CHOL    C2 4356   5.106   4.743  12.845  0.0728  0.3435 -0.0392
  396CHOL   ROH 4357   3.571   5.412  14.269 -0.1559 -0.2401 -0.0838
  396CHOL    R1 4358   3.687   5.583  14.076 -0.1878 -0.1392 -0.0140
  396CHOL    R2 4359   3.699   5.519  13.807 -0.1651 -0.0325 -0.0373
  396CHOL    R3 4360   3.576   5.761  13.778 -0.2168 -0.0473  0.0503
  396CHOL    R4 4361   3.622   5.668  13.504 -0.1025  0.1048  0.0131
  396CHOL    R5 4362   3.683   5.859  13.588 -0.1773  0.0788  0.1348
  396CHOL    C1 4363   3.463   5.981  13.301 -0.1146  0.1708  0.1247
  396CHOL    C2 4364   3.236   6.256  13.229 -0.1640 -0.0312 -0.1385
  397CHOL   ROH 4365   2.387   2.897  13.068 -0.1696  0.0615 -0.0935
  397CHOL    R1 4366   2.470   2.819  12.810 -0.1132  0.1944 -0.1134
  397CHOL    R2 4367   2.539   3.001  12.614  0.2388  0.2873  0.1040
  397CHOL    R3 4368   2.769   2.857  12.606  0.0652 -0.0023  0.0998
  397CHOL    R4 4369   2.736   2.959  12.333  0.3671  0.3748  0.1770
  397CHOL    R5 4370   2.766   2.751  12.391  0.0619  0.2517 -0.0389
  397CHOL    C1 4371   3.067   2.798  12.162  0.2787  0.1540  0.2156
  397CHOL    C2 4372   3.122   2.409  12.074  0.0193  0.1798  0.0153
  398CHOL   ROH 4373   6.464   6.033  14.493  0.0585 -0.2999  0.0996
  398CHOL    R1 4374   6.438   5.930  14.231 -0.0053 -0.0772  0.0171
  398CHOL    R2 4375   6.439   6.092  14.007  0.1055  0.0993  0.1441
  398CHOL    R3 4376   6.639   5.925  13.927 -0.0027  0.0279  0.0165
  398CHOL    R4 4377   6.578   6.088  13.691  0.1119  0.2625  0.1438
  398CHOL    R5 4378   6.583   5.870  13.701 -0.0345  0.2478 -0.0322
  398CHOL    C1 4379   6.847   5.930  13.432  0.0140  0.2905  0.0237
  398CHOL    C2 4380   6.641   5.859  13.105 -0.0254  0.0427  0.1294
  399CHOL   ROH 4381   1.346   2.382  14.169 -0.2134 -0.1012 -0.0235
  399CHOL    R1 4382   1.443   2.313  13.912 -0.1785 -0.0170 -0.0320
  399CHOL    R2 4383   1.276   2.276  13.695 -0.1441  0.0852 -0.0710
  399CHOL    R3 4384   1.438   2.461  13.579 -0.1014  0.1064  0.0194
  399CHOL    R4 4385   1.357   2.285  13.359  0.0248  0.0979 -0.0317
  399CHOL    R5 4386   1.561   2.338  13.415 -0.0039  0.1176  0.0777
  399CHOL    C1 4387   1.556   2.464  13.055  0.1633  0.1251  0.0761
  399CHOL    C2 4388   1.498   2.596  12.660  0.0924 -0.3674 -0.1218
  400CHOL   ROH 4389   3.485   2.259  13.670 -0.2531  0.2804 -0.0741
  400CHOL    R1 4390   3.624   2.142  13.453 -0.1689  0.1389  0.0538
  400CHOL    R2 4391   3.512   1.947  13.293 -0.1150  0.0491  0.1238
  400CHOL    R3 4392   3.579   2.118  13.092 -0.0191 -0.0754  0.0480
  400CHOL    R4 4393   3.419   1.909  12.962 -0.3114  0.0654  0.1765
  400CHOL    R5 4394   3.618   1.975  12.904 -0.2637 -0.1691  0.0653
  400CHOL    C1 4395   3.427   2.048  12.582 -0.3356 -0.0419  0.1359
  400CHOL    C2 4396   3.490   2.060  12.166 -0.2554  0.0441 -0.2054
  401CHOL   ROH 4397   0.986   6.002  11.773 -0.0283  0.3904  0.0937
  401CHOL    R1 4398   1.014   5.893  12.032 -0.0329  0.2249  0.0264
  401CHOL    R2 4399   1.248   5.915  12.179  0.0338 -0.0331 -0.0257
  401CHOL    R3 4400   1.081   6.019  12.367  0.1644 -0.0060  0.0754
  401CHOL    R4 4401   1.330   5.966  12.511  0.2496  0.0097 -0.0846
  401CHOL    R5 4402   1.131   5.897  12.566  0.2903  0.0241  0.0576
  401CHOL    C1 4403   1.221   6.093  12.881  0.4979  0.0601 -0.0238
  401CHOL    C2 4404   1.661   6.155  12.907  0.1647  0.1310  0.0035
  402CHOL   ROH 4405   6.397   1.868  11.233 -0.0885 -0.0008 -0.2372
  402CHOL    R1 4406   6.350   2.040  11.453  0.0241  0.0207 -0.2301
  402CHOL    R2 4407   6.101   2.148  11.506  0.0788  0.1087 -0.1758
  402CHOL    R3 4408   6.140   2.037  11.750  0.0926  0.1050 -0.1786
  402CHOL    R4 4409   5.927   2.234  11.792 -0.2293 -0.2012 -0.2621
  402CHOL    R5 4410   6.114   2.219  11.904 -0.2657  0.0421 -0.1503
  402CHOL    C1 4411   5.863   2.180  12.188 -0.3958 -0.3851 -0.3149
  402CHOL    C2 4412   5.948   1.984  12.409  0.1353 -0.2270  0.0474
  403CHOL   ROH 4413   0.306   0.536  11.677 -0.1096  0.2143  0.0492
  403CHOL    R1 4414   0.327   0.557  11.959 -0.2082  0.1869  0.0578
  403CHOL    R2 4415   0.525   0.703  12.083 -0.1654  0.0505  0.1408
  403CHOL    R3 4416   0.315   0.824  12.206 -0.1345  0.1817  0.0693
  403CHOL    R4 4417   0.547   0.888  12.374 -0.1531 -0.0397  0.1985
  403CHOL    R5 4418   0.360   0.797  12.440 -0.2611  0.0839  0.0876
  403CHOL    C1 4419   0.362   1.109  12.659 -0.1168  0.0309  0.1649
  403CHOL    C2 4420   0.235   1.401  12.975 -0.1002 -0.1592  0.1291
  404CHOL   ROH 4421   0.271   6.544  11.703 -0.0862  0.0422  0.0802
  404CHOL    R1 4422   0.381   6.525  11.963  0.1153 -0.0226 -0.0069
  404CHOL    R2 4423   0.284   6.670  12.178  0.3788  0.0464  0.0782
  404CHOL    R3 4424   0.265   6.425  12.293  0.3159  0.0574  0.0878
  404CHOL    R4 4425   0.264   6.612  12.518  0.3639  0.0550  0.0777
  404CHOL    R5 4426   0.397   6.442  12.492  0.3159  0.0246  0.0849
  404CHOL    C1 4427   0.235   6.348  12.824  0.2962  0.0702  0.0864
  404CHOL    C2 4428  -0.063   6.358  13.047  0.1499  0.0503  0.2096
  405CHOL   ROH 4429   0.597   6.689  14.443  0.0816  0.0810 -0.0123
  405CHOL    R1 4430   0.668   6.820  14.202  0.1516  0.0785  0.0067
  405CHOL    R2 4431   0.796   6.690  13.995  0.0143  0.0202 -0.0425
  405CHOL    R3 4432   0.587   6.785  13.849  0.0685  0.2246  0.0107
  405CHOL    R4 4433   0.811   6.769  13.659 -0.0016 -0.0260 -0.0541
  405CHOL    R5 4434   0.687   6.944  13.700  0.1919  0.1082 -0.0330
  405CHOL    C1 4435   0.623   6.905  13.326  0.0401  0.1390 -0.0109
  405CHOL    C2 4436   0.587   6.781  12.929 -0.2361 -0.0360  0.2588
  406CHOL   ROH 4437   4.934   0.995  14.086 -0.1427  0.0235 -0.1057
  406CHOL    R1 4438   4.824   0.892  13.847  0.0282 -0.0665 -0.1464
  406CHOL    R2 4439   4.711   1.053  13.654 -0.0978 -0.1654 -0.1477
  406CHOL    R3 4440   4.886   0.926  13.490  0.0782  0.0453 -0.1295
  406CHOL    R4 4441   4.698   1.060  13.308 -0.1416 -0.2526 -0.1486
  406CHOL    R5 4442   4.751   0.848  13.308  0.1639 -0.1888 -0.1039
  406CHOL    C1 4443   4.855   0.944  12.953 -0.0019 -0.1057 -0.1320
  406CHOL    C2 4444   4.741   1.209  12.666 -0.2203  0.0269 -0.1390
  407CHOL   ROH 4445   0.033   1.843  14.203  0.3243 -0.1682  0.0953
  407CHOL    R1 4446   0.146   1.819  13.945  0.1173 -0.0746 -0.0051
  407CHOL    R2 4447   0.011   1.702  13.734 -0.0719  0.0531  0.0481
  407CHOL    R3 4448   0.067   1.937  13.610 -0.1175  0.0962  0.1064
  407CHOL    R4 4449   0.098   1.734  13.401 -0.0923  0.1473  0.0509
  407CHOL    R5 4450   0.245   1.884  13.459 -0.1123  0.1606  0.0845
  407CHOL    C1 4451   0.201   1.974  13.091 -0.1470  0.2427  0.1075
  407CHOL    C2 4452   0.182   2.416  12.828 -0.1552 -0.0520 -0.0052
  408CHOL   ROH 4453   4.045   4.031  14.094  0.0890 -0.0257  0.0012
  408CHOL    R1 4454   3.973   4.165  13.855  0.0136 -0.0079  0.0333
  408CHOL    R2 4455   4.104   4.123  13.615  0.0710  0.1594  0.0310
  408CHOL    R3 4456   3.853   4.071  13.525  0.1173 -0.0017 -0.0057
  408CHOL    R4 4457   4.009   4.126  13.283  0.0788  0.2483  0.0295
  408CHOL    R5 4458   3.823   4.222  13.342 -0.0019  0.0645  0.0703
  408CHOL    C1 4459   3.719   4.078  13.005  0.1268  0.1488 -0.0059
  408CHOL    C2 4460   3.466   3.861  12.717 -0.0515 -0.0091 -0.1530
  409CHOL   ROH 4461  -0.064   6.111  11.691  0.2898 -0.0440 -0.2050
  409CHOL    R1 4462  -0.099   6.135  11.971  0.0526 -0.1108 -0.2279
  409CHOL    R2 4463  -0.176   5.922  12.130  0.2065 -0.2245 -0.3058
  409CHOL    R3 4464   0.047   5.987  12.270  0.0248  0.0524 -0.1320
  409CHOL    R4 4465  -0.104   5.811  12.449  0.0925 -0.1184 -0.2413
  409CHOL    R5 4466  -0.028   6.010  12.496 -0.1802 -0.0225 -0.1908
  409CHOL    C1 4467   0.148   5.807  12.766 -0.1445  0.2034 -0.0406
  409CHOL    C2 4468   0.343   5.946  13.152 -0.1610 -0.0447  0.2448
  410CHOL   ROH 4469   2.058   0.400  14.565 -0.0164  0.1234 -0.0393
  410CHOL    R1 4470   2.025   0.449  14.288  0.1635  0.1646 -0.0542
  410CHOL    R2 4471   2.223   0.396  14.103  0.1973 -0.0370  0.0383
  410CHOL    R3 4472   2.028   0.251  13.982  0.1013  0.1677 -0.0573
  410CHOL    R4 4473   2.219   0.310  13.768  0.2205  0.0539  0.0142
  410CHOL    R5 4474   2.005   0.351  13.766  0.2544  0.2463 -0.0393
  410CHOL    C1 4475   2.033   0.124  13.460  0.1438  0.2990 -0.0895
  410CHOL    C2 4476   1.925   0.078  13.061  0.4285 -0.0384 -0.1470
  411CHOL   ROH 4477   3.636   3.418   9.524 -0.0812  0.2323  0.2052
  411CHOL    R1 4478   3.847   3.297   9.669  0.1307  0.1831 -0.1321
  411CHOL    R2 4479   3.805   3.087   9.845  0.3283  0.3217  0.0852
  411CHOL    R3 4480   3.996   2.965   9.693 -0.0465  0.0955 -0.2230
  411CHOL    R4 4481   3.966   2.792   9.927  0.2435  0.2258 -0.0850
  411CHOL    R5 4482   4.152   2.878   9.852  0.1826  0.0402 -0.4705
  411CHOL    C1 4483   4.238   2.507   9.833 -0.1577 -0.0425 -0.4734
  411CHOL    C2 4484   4.288   2.101   9.983  0.3659 -0.0790  0.2812
  412CHOL   ROH 4485   6.599   3.121  11.097  0.0794 -0.2355  0.0110
  412CHOL    R1 4486   6.453   3.079  11.336  0.0269 -0.1328 -0.0017
  412CHOL    R2 4487   6.544   3.165  11.583  0.0280 -0.1251  0.0003
  412CHOL    R3 4488   6.302   3.288  11.593  0.0779 -0.0219 -0.0632
  412CHOL    R4 4489   6.352   3.200  11.868  0.0134  0.0700 -0.0329
  412CHOL    R5 4490   6.175   3.157  11.749  0.0093  0.0975 -0.0247
  412CHOL    C1 4491   6.013   3.336  12.043  0.0518  0.2804 -0.1118
  412CHOL    C2 4492   5.945   3.165  12.300 -0.2594 -0.0496  0.1650
  413CHOL   ROH 4493   3.989   4.135  11.154 -0.3956  0.0856  0.2625
  413CHOL    R1 4494   3.949   3.931  11.346 -0.2808 -0.0803  0.1134
  413CHOL    R2 4495   3.844   3.683  11.281  0.0063 -0.1502 -0.0962
  413CHOL    R3 4496   4.070   3.592  11.401  0.0429  0.0057 -0.0439
  413CHOL    R4 4497   3.865   3.392  11.466  0.1390 -0.0876 -0.0111
  413CHOL    R5 4498   3.993   3.498  11.608  0.0679  0.0232 -0.0250
  413CHOL    C1 4499   4.090   3.137  11.687  0.2507  0.0951  0.0875
  413CHOL    C2 4500   4.267   2.959  12.018 -0.2951  0.3099  0.0545
  414CHOL   ROH 4501   1.740   7.496  14.535 -0.0057  0.1354 -0.0184
  414CHOL    R1 4502   1.817   7.461  14.265  0.0431  0.1031 -0.0003
  414CHOL    R2 4503   1.770   7.228  14.127  0.1606  0.0501  0.0507
  414CHOL    R3 4504   1.649   7.394  13.949  0.1116 -0.0446 -0.0062
  414CHOL    R4 4505   1.725   7.158  13.791  0.2868 -0.0265  0.0485
  414CHOL    R5 4506   1.775   7.366  13.747  0.1808 -0.0040  0.0305
  414CHOL    C1 4507   1.585   7.273  13.429  0.3144 -0.1601 -0.0060
  414CHOL    C2 4508   1.702   6.894  13.288  0.2528 -0.0850  0.0455
  415CHOL   ROH 4509   4.862   4.579   7.321  0.0875  0.0330 -0.0722
  415CHOL    R1 4510   4.762   4.584   7.056  0.0953 -0.0004 -0.0751
  415CHOL    R2 4511   4.765   4.812   6.900  0.0174  0.0021 -0.0705
  415CHOL    R3 4512   4.896   4.651   6.724  0.0825  0.0524 -0.0697
  415CHOL    R4 4513   4.832   4.892   6.570  0.0372  0.0468 -0.0566
  415CHOL    R5 4514   4.784   4.686   6.516  0.0989  0.0391 -0.0807
  415CHOL    C1 4515   4.994   4.787   6.214  0.1097  0.1200 -0.0478
  415CHOL    C2 4516   4.811   5.034   6.098  0.2275 -0.1449 -0.3298
  416CHOL   ROH 4517   1.105   1.757  11.242 -0.2559  0.2005 -0.0207
  416CHOL    R1 4518   1.138   1.807  11.519 -0.1264  0.0886 -0.0146
  416CHOL    R2 4519   0.967   1.970  11.662 -0.0040  0.1115  0.1128
  416CHOL    R3 4520   0.945   1.751  11.822 -0.0322  0.0616  0.0397
  416CHOL    R4 4521   0.795   1.961  11.962 -0.1137 -0.0055  0.0465
  416CHOL    R5 4522   0.956   1.839  12.045 -0.1288 -0.0053  0.0694
  416CHOL    C1 4523   0.674   1.751  12.287 -0.2042 -0.1205 -0.0608
  416CHOL    C2 4524   0.589   1.706  12.652  0.2036 -0.0027 -0.0242
  417CHOL   ROH 4525   3.278   1.002  11.157 -0.2073 -0.0091 -0.0982
  417CHOL    R1 4526   3.200   1.271  11.194 -0.1946 -0.0085 -0.0763
  417CHOL    R2 4527   3.207   1.395  11.441 -0.1396 -0.0134 -0.0753
  417CHOL    R3 4528   3.357   1.579  11.308 -0.1647 -0.0135 -0.1041
  417CHOL    R4 4529   3.220   1.732  11.517  0.0038 -0.0411  0.0278
  417CHOL    R5 4530   3.220   1.776  11.303 -0.1106  0.0287  0.0414
  417CHOL    C1 4531   3.368   2.101  11.436  0.0638 -0.0572  0.0610
  417CHOL    C2 4532   3.141   2.521  11.624  0.0380  0.0628  0.3154
  418CHOL   ROH 4533   4.985   7.165  14.693  0.0453  0.1060  0.0306
  418CHOL    R1 4534   4.995   7.206  14.413  0.0763  0.0113  0.0172
  418CHOL    R2 4535   5.091   7.439  14.300  0.0033  0.0111 -0.0487
  418CHOL    R3 4536   5.253   7.268  14.164  0.0945  0.0258  0.0401
  418CHOL    R4 4537   5.203   7.489  13.977  0.2450  0.0590  0.0404
  418CHOL    R5 4538   5.172   7.277  13.939  0.2611  0.0683 -0.0192
  418CHOL    C1 4539   5.420   7.358  13.661  0.4714  0.1007  0.1756
  418CHOL    C2 4540   5.597   7.746  13.422 -0.0640 -0.0339 -0.0174
  419CHOL   ROH 4541   0.555   5.890  14.710  0.1721 -0.2187  0.0840
  419CHOL    R1 4542   0.645   5.766  14.472  0.0542 -0.2505  0.0552
  419CHOL    R2 4543   0.474   5.637  14.297 -0.0868  0.0367 -0.0251
  419CHOL    R3 4544   0.586   5.805  14.115  0.1688 -0.0386  0.0578
  419CHOL    R4 4545   0.492   5.576  13.958 -0.3351  0.2463 -0.0788
  419CHOL    R5 4546   0.694   5.660  13.958 -0.1673 -0.1382 -0.0897
  419CHOL    C1 4547   0.607   5.699  13.588 -0.2398  0.2976 -0.0324
  419CHOL    C2 4548   0.854   5.803  13.220  0.0618 -0.1907 -0.0896
  420CHOL   ROH 4549   6.824   1.128  11.396 -0.2079  0.0758 -0.0417
  420CHOL    R1 4550   6.840   1.154  11.677 -0.3106 -0.1913 -0.0072
  420CHOL    R2 4551   6.904   1.392  11.801  0.2054 -0.4305  0.2245
  420CHOL    R3 4552   6.672   1.348  11.935  0.0015  0.0235  0.0384
  420CHOL    R4 4553   6.849   1.475  12.132  0.1854 -0.5482  0.2502
  420CHOL    R5 4554   6.741   1.286  12.155 -0.2890 -0.3160  0.0399
  420CHOL    C1 4555   6.598   1.481  12.450 -0.0176 -0.1905  0.0905
  420CHOL    C2 4556   6.360   1.395  12.765 -0.1912 -0.0439 -0.1422
  421CHOL   ROH 4557   4.442   1.082  14.162 -0.0699  0.0664  0.1619
  421CHOL    R1 4558   4.284   0.979  13.951 -0.0993  0.3332  0.0488
  421CHOL    R2 4559   4.285   1.088  13.697  0.3298  0.2853  0.0213
  421CHOL    R3 4560   4.342   0.832  13.623 -0.1039  0.1498  0.1292
  421CHOL    R4 4561   4.277   0.970  13.372  0.2668  0.1996  0.0544
  421CHOL    R5 4562   4.187   0.786  13.447 -0.1111  0.3822  0.0712
  421CHOL    C1 4563   4.326   0.662  13.114 -0.1770  0.0225  0.1748
  421CHOL    C2 4564   4.072   0.440  12.908  0.2062 -0.1666  0.2072
  422CHOL   ROH 4565   5.639   3.091  10.944 -0.1464 -0.3405 -0.1164
  422CHOL    R1 4566   5.413   3.060  11.112 -0.0320 -0.3375  0.0431
  422CHOL    R2 4567   5.363   2.827  11.253  0.1493 -0.2849  0.2195
  422CHOL    R3 4568   5.354   2.996  11.466  0.2211 -0.1548  0.1186
  422CHOL    R4 4569   5.256   2.740  11.569  0.1592 -0.0414  0.2903
  422CHOL    R5 4570   5.155   2.932  11.583  0.2241 -0.0129  0.1842
  422CHOL    C1 4571   5.185   2.848  11.954  0.2323  0.2226  0.2369
  422CHOL    C2 4572   5.079   2.536  12.252 -0.1721  0.1132  0.1677
  423CHOL   ROH 4573   5.245   3.158  14.121  0.0173 -0.0113  0.0616
  423CHOL    R1 4574   5.072   3.220  13.906  0.1717  0.1446 -0.0173
  423CHOL    R2 4575   5.152   3.206  13.643  0.1913 -0.2210  0.0101
  423CHOL    R3 4576   4.934   3.046  13.618 -0.1149  0.1732  0.0994
  423CHOL    R4 4577   5.020   3.099  13.342  0.2147 -0.4174  0.0676
  423CHOL    R5 4578   4.820   3.131  13.425  0.2043  0.1139 -0.1241
  423CHOL    C1 4579   4.737   2.887  13.143 -0.0591 -0.1619  0.1848
  423CHOL    C2 4580   4.806   2.619  12.797  0.0843 -0.1127 -0.0958
  424CHOL   ROH 4581   0.694   4.452  11.530  0.1329 -0.3033 -0.1651
  424CHOL    R1 4582   0.868   4.431  11.752  0.1277 -0.0834 -0.1374
  424CHOL    R2 4583   1.133   4.506  11.740  0.1067 -0.0068 -0.1766
  424CHOL    R3 4584   1.067   4.659  11.955  0.0435  0.1326 -0.2942
  424CHOL    R4 4585   1.350   4.717  11.907  0.1731 -0.2198  0.0117
  424CHOL    R5 4586   1.261   4.652  12.095 -0.1209 -0.0627 -0.0696
  424CHOL    C1 4587   1.414   4.984  12.205  0.1524 -0.2129  0.0110
  424CHOL    C2 4588   1.787   5.099  12.343 -0.1947 -0.1491 -0.1975
  425CHOL   ROH 4589   3.870   3.244  12.135  0.2665  0.0225 -0.1422
  425CHOL    R1 4590   3.921   3.522  12.143  0.2277  0.0271  0.0144
  425CHOL    R2 4591   3.843   3.681  12.354  0.0690 -0.0715  0.0394
  425CHOL    R3 4592   4.106   3.751  12.358  0.0602 -0.0480  0.2390
  425CHOL    R4 4593   3.968   3.972  12.493 -0.0944  0.1029 -0.1737
  425CHOL    R5 4594   4.105   3.988  12.323  0.0829 -0.0906 -0.0445
  425CHOL    C1 4595   4.287   4.207  12.577 -0.1978  0.2266 -0.1103
  425CHOL    C2 4596   4.016   4.471  12.812  0.0737 -0.1257 -0.1554
  426CHOL   ROH 4597   2.726   1.375  14.324  0.2456  0.2962 -0.2421
  426CHOL    R1 4598   2.821   1.334  14.060  0.2006  0.2160 -0.2454
  426CHOL    R2 4599   2.682   1.187  13.873  0.2387  0.0418 -0.1307
  426CHOL    R3 4600   2.708   1.413  13.723  0.0716 -0.0224 -0.2615
  426CHOL    R4 4601   2.621   1.206  13.533  0.2728 -0.2263 -0.1547
  426CHOL    R5 4602   2.796   1.335  13.515  0.1736 -0.0835 -0.2025
  426CHOL    C1 4603   2.611   1.429  13.195  0.1358 -0.4427 -0.2915
  426CHOL    C2 4604   2.504   1.387  12.865 -0.0039  0.2558  0.3815
  427CHOL   ROH 4605   2.932   4.414  11.073 -0.0988  0.2617  0.0819
  427CHOL    R1 4606   2.925   4.187  11.242 -0.0142  0.2030  0.0095
  427CHOL    R2 4607   3.126   4.129  11.422  0.0322  0.1928 -0.0376
  427CHOL    R3 4608   2.920   4.124  11.600  0.0596  0.0873 -0.0107
  427CHOL    R4 4609   3.122   3.943  11.713  0.0084 -0.0978 -0.2205
  427CHOL    R5 4610   2.913   3.896  11.675 -0.0111  0.0162 -0.2356
  427CHOL    C1 4611   2.928   3.830  12.050  0.0203 -0.3661 -0.3017
  427CHOL    C2 4612   3.232   3.784  12.257  0.0501  0.0936 -0.2913
  428CHOL   ROH 4613   1.812   1.390  14.283  0.1581 -0.1095 -0.1317
  428CHOL    R1 4614   1.793   1.293  14.018  0.2227 -0.1057 -0.1380
  428CHOL    R2 4615   1.568   1.328  13.862  0.1574 -0.3370 -0.1010
  428CHOL    R3 4616   1.745   1.437  13.687  0.0144 -0.1253 -0.1170
  428CHOL    R4 4617   1.541   1.313  13.518 -0.0663 -0.0121 -0.1021
  428CHOL    R5 4618   1.756   1.280  13.507 -0.0647  0.0498 -0.2776
  428CHOL    C1 4619   1.692   1.406  13.153 -0.3309  0.3758 -0.1177
  428CHOL    C2 4620   1.751   1.066  12.975 -0.0900 -0.0446 -0.3786
  429CHOL   ROH 4621   6.707   4.195  14.731 -0.1314 -0.0804 -0.0022
  429CHOL    R1 4622   6.595   4.225  14.473  0.0440 -0.0359 -0.0741
  429CHOL    R2 4623   6.364   4.370  14.427 -0.0729 -0.2519 -0.1636
  429CHOL    R3 4624   6.521   4.501  14.247 -0.0668  0.0311  0.0412
  429CHOL    R4 4625   6.265   4.465  14.110  0.1115 -0.2935 -0.2357
  429CHOL    R5 4626   6.461   4.406  14.036  0.2813  0.0072 -0.0563
  429CHOL    C1 4627   6.353   4.643  13.757  0.2246 -0.0519 -0.0853
  429CHOL    C2 4628   6.081   4.640  13.442  0.0765 -0.2878 -0.3581
  430CHOL   ROH 4629   0.910   7.275  11.450 -0.0958  0.1204 -0.1379
  430CHOL    R1 4630   0.932   7.203  11.723  0.1300  0.1233 -0.1557
  430CHOL    R2 4631   1.096   7.339  11.900 -0.0613  0.4030 -0.2010
  430CHOL    R3 4632   0.866   7.360  12.044 -0.0563 -0.0412 -0.1082
  430CHOL    R4 4633   1.076   7.318  12.245  0.1429  0.4206 -0.1855
  430CHOL    R5 4634   0.893   7.203  12.222  0.3547  0.0302 -0.0865
  430CHOL    C1 4635   0.849   7.327  12.580  0.2666  0.0139 -0.0894
  430CHOL    C2 4636   0.815   7.233  12.970 -0.1192 -0.1903 -0.1393
  431CHOL   ROH 4637   0.517   4.766  14.378 -0.3025  0.2789 -0.2314
  431CHOL    R1 4638   0.588   4.634  14.137 -0.2692  0.2335 -0.1956
  431CHOL    R2 4639   0.568   4.756  13.889 -0.0406  0.2556 -0.1989
  431CHOL    R3 4640   0.830   4.684  13.870 -0.0820  0.0566 -0.0642
  431CHOL    R4 4641   0.743   4.722  13.593  0.1582  0.4217 -0.1046
  431CHOL    R5 4642   0.839   4.545  13.675 -0.0531  0.2477 -0.2070
  431CHOL    C1 4643   1.090   4.635  13.402  0.2352  0.3316  0.0768
  431CHOL    C2 4644   0.967   4.516  13.082 -0.0075 -0.1862 -0.1797
  432CHOL   ROH 4645   5.068   1.083  11.451 -0.1358  0.0452  0.0474
  432CHOL    R1 4646   4.849   1.149  11.617 -0.1457  0.1482 -0.0055
  432CHOL    R2 4647   4.864   1.143  11.893 -0.2667 -0.0355 -0.0011
  432CHOL    R3 4648   4.776   1.399  11.872 -0.0182  0.0630  0.1160
  432CHOL    R4 4649   4.639   1.293  12.108 -0.2894  0.0137 -0.0590
  432CHOL    R5 4650   4.545   1.388  11.936 -0.0779  0.2245 -0.0618
  432CHOL    C1 4651   4.425   1.620  12.213 -0.0694  0.1349  0.0171
  432CHOL    C2 4652   4.415   2.044  12.257  0.0207 -0.1978  0.2441
  433CHOL   ROH 4653   4.426   1.578  10.915 -0.0915  0.0195 -0.4011
  433CHOL    R1 4654   4.324   1.753  11.112 -0.2029 -0.1446 -0.3111
  433CHOL    R2 4655   4.365   2.026  11.105 -0.0642 -0.1536  0.0223
  433CHOL    R3 4656   4.094   2.036  11.122 -0.0802 -0.0456 -0.2356
  433CHOL    R4 4657   4.181   2.309  11.180 -0.0158 -0.1020 -0.0491
  433CHOL    R5 4658   4.051   2.185  11.303 -0.1895 -0.0951 -0.2185
  433CHOL    C1 4659   3.819   2.482  11.240 -0.0027  0.0294 -0.3328
  433CHOL    C2 4660   3.663   2.721  11.433 -0.1967  0.2981  0.0969
  434CHOL   ROH 4661   3.217   1.280  14.359 -0.1562  0.1633 -0.1798
  434CHOL    R1 4662   3.318   1.303  14.095 -0.1704  0.3539 -0.1719
  434CHOL    R2 4663   3.329   1.088  13.921  0.3254  0.3411 -0.1495
  434CHOL    R3 4664   3.190   1.255  13.758 -0.0356  0.0224 -0.1773
  434CHOL    R4 4665   3.253   1.023  13.590  0.3708  0.0965 -0.1129
  434CHOL    R5 4666   3.296   1.232  13.545 -0.0425  0.1629 -0.1897
  434CHOL    C1 4667   3.078   1.142  13.245  0.0583 -0.3450 -0.1178
  434CHOL    C2 4668   2.760   0.939  13.006  0.0052 -0.0649 -0.0354
  435CHOL   ROH 4669   2.350   5.059  14.485 -0.0378 -0.0087  0.1640
  435CHOL    R1 4670   2.217   5.218  14.293  0.0149  0.0732  0.1956
  435CHOL    R2 4671   2.334   5.439  14.176  0.2143 -0.1371 -0.0027
  435CHOL    R3 4672   2.270   5.311  13.945 -0.1418 -0.1634  0.1040
  435CHOL    R4 4673   2.283   5.595  13.872  0.2030 -0.1978 -0.0323
  435CHOL    R5 4674   2.116   5.459  13.836 -0.0240  0.0097  0.1576
  435CHOL    C1 4675   2.192   5.566  13.478 -0.1379 -0.2578  0.0506
  435CHOL    C2 4676   2.560   5.723  13.341 -0.1005 -0.1758  0.1180
  436CHOL   ROH 4677   5.936   1.680  11.190  0.2119  0.0762 -0.0212
  436CHOL    R1 4678   5.925   1.753  11.463  0.0279  0.1557 -0.0489
  436CHOL    R2 4679   5.701   1.868  11.577 -0.1479 -0.0621 -0.1708
  436CHOL    R3 4680   5.725   1.662  11.753  0.0246  0.0222 -0.0920
  436CHOL    R4 4681   5.554   1.856  11.890 -0.1160 -0.0548 -0.1547
  436CHOL    R5 4682   5.737   1.768  11.967 -0.0398  0.1155 -0.1328
  436CHOL    C1 4683   5.490   1.655  12.236  0.0645  0.0285 -0.0714
  436CHOL    C2 4684   5.295   1.653  12.610  0.1398  0.1313  0.0893
  437CHOL   ROH 4685   1.639   3.578  11.142 -0.1896 -0.0621  0.1349
  437CHOL    R1 4686   1.839   3.572  11.342 -0.1506 -0.0141  0.0988
  437CHOL    R2 4687   1.887   3.786  11.510 -0.0776  0.0527  0.0039
  437CHOL    R3 4688   1.850   3.600  11.705 -0.0794  0.1368  0.0836
  437CHOL    R4 4689   1.935   3.842  11.848 -0.1552  0.2025 -0.0092
  437CHOL    R5 4690   2.026   3.643  11.862 -0.1249  0.2330  0.0989
  437CHOL    C1 4691   1.929   3.699  12.227 -0.2020  0.3687  0.0580
  437CHOL    C2 4692   1.837   3.713  12.569 -0.0122  0.0433  0.0465
  438CHOL   ROH 4693   2.420   0.590  11.474 -0.1460  0.1620  0.0447
  438CHOL    R1 4694   2.663   0.645  11.608  0.0075  0.0059 -0.1642
  438CHOL    R2 4695   2.682   0.660  11.883  0.1711  0.3598 -0.1907
  438CHOL    R3 4696   2.878   0.475  11.847 -0.1034  0.0278 -0.0467
  438CHOL    R4 4697   2.907   0.561  12.126  0.2979  0.5525 -0.2269
  438CHOL    R5 4698   3.063   0.560  11.974  0.1450  0.0521 -0.4045
  438CHOL    C1 4699   3.222   0.330  12.235  0.1142  0.3530 -0.1128
  438CHOL    C2 4700   3.165   0.352  12.564  0.1319 -0.0592 -0.0802
  439CHOL   ROH 4701   1.584   1.011  11.763  0.2402 -0.1102 -0.1348
  439CHOL    R1 4702   1.566   0.986  12.045  0.0929  0.0743 -0.1270
  439CHOL    R2 4703   1.519   0.744  12.170 -0.0014  0.1626  0.0022
  439CHOL    R3 4704   1.746   0.808  12.306 -0.0619  0.2199  0.0835
  439CHOL    R4 4705   1.629   0.584  12.456 -0.1394  0.2786  0.1229
  439CHOL    R5 4706   1.687   0.778  12.537 -0.1753  0.3170  0.0713
  439CHOL    C1 4707   1.905   0.550  12.750 -0.2767  0.3999  0.2695
  439CHOL    C2 4708   1.991   0.592  13.140 -0.3254 -0.0637  0.1841
  440CHOL   ROH 4709   5.439   5.293  14.678 -0.0550 -0.0343  0.0344
  440CHOL    R1 4710   5.627   5.379  14.484  0.0767 -0.4551 -0.0374
  440CHOL    R2 4711   5.662   5.251  14.242 -0.6773 -0.2626 -0.2814
  440CHOL    R3 4712   5.617   5.499  14.141  0.1248  0.0911  0.1435
  440CHOL    R4 4713   5.747   5.354  13.924 -0.8826 -0.1967 -0.3156
  440CHOL    R5 4714   5.809   5.545  14.007  0.0754 -0.5251 -0.1665
  440CHOL    C1 4715   5.755   5.648  13.644 -0.2491  0.1737  0.0634
  440CHOL    C2 4716   5.538   6.002  13.470 -0.0813  0.3476 -0.2879
  441CHOL   ROH 4717   0.770   3.422  11.292  0.2144  0.3772 -0.0702
  441CHOL    R1 4718   0.950   3.332  11.491  0.1267  0.2663 -0.0382
  441CHOL    R2 4719   1.003   3.477  11.721  0.1948  0.2491 -0.0342
  441CHOL    R3 4720   0.933   3.245  11.844  0.0123  0.3029 -0.0370
  441CHOL    R4 4721   1.100   3.385  12.040  0.1805  0.1160 -0.0681
  441CHOL    R5 4722   1.127   3.182  11.968 -0.0260  0.1044 -0.0897
  441CHOL    C1 4723   1.090   3.114  12.341  0.0008  0.0891 -0.0906
  441CHOL    C2 4724   1.147   2.978  12.557 -0.0707  0.0034  0.0745
  442CHOL   ROH 4725   0.288   5.181  11.842 -0.2897 -0.0463 -0.0522
  442CHOL    R1 4726   0.244   5.148  12.120 -0.4513 -0.1863 -0.0926
  442CHOL    R2 4727   0.135   4.917  12.226 -0.0599 -0.4455 -0.2271
  442CHOL    R3 4728   0.359   4.921  12.380 -0.1825  0.0035 -0.0425
  442CHOL    R4 4729   0.183   4.727  12.511  0.1806 -0.5478 -0.3334
  442CHOL    R5 4730   0.278   4.899  12.604 -0.3211 -0.3665 -0.1219
  442CHOL    C1 4731   0.421   4.620  12.821  0.2056 -0.1858 -0.2220
  442CHOL    C2 4732   0.369   4.231  13.109 -0.1974  0.0501  0.0939
  443CHOL   ROH 4733   1.438   3.700  13.342 -0.0607 -0.0971  0.0514
  443CHOL    R1 4734   1.295   3.758  13.105 -0.0703 -0.1176  0.0523
  443CHOL    R2 4735   1.020   3.735  13.087 -0.0990  0.1287  0.1434
  443CHOL    R3 4736   1.036   3.993  13.002  0.1215  0.0614 -0.0296
  443CHOL    R4 4737   0.794   3.888  12.875 -0.0344  0.2114  0.1336
  443CHOL    R5 4738   0.962   3.986  12.775  0.0256 -0.0150  0.0031
  443CHOL    C1 4739   0.678   4.219  12.672  0.2101  0.1964 -0.0344
  443CHOL    C2 4740   0.644   4.492  12.360  0.3066  0.0880  0.3015
  444CHOL   ROH 4741  -0.059   6.411  14.100 -0.1688  0.0537 -0.0850
  444CHOL    R1 4742  -0.024   6.408  13.819 -0.0244  0.0446 -0.0676
  444CHOL    R2 4743   0.144   6.584  13.688  0.0976 -0.0053  0.0189
  444CHOL    R3 4744   0.253   6.356  13.588  0.0804 -0.0381  0.0745
  444CHOL    R4 4745   0.385   6.572  13.441  0.0370 -0.0862 -0.0364
  444CHOL    R5 4746   0.281   6.402  13.354  0.0214 -0.1213  0.0508
  444CHOL    C1 4747   0.627   6.351  13.202 -0.0144 -0.1641 -0.0164
  444CHOL    C2 4748   1.008   6.398  13.271  0.1956 -0.0876 -0.0951
  445CHOL   ROH 4749   3.408   0.340  11.690 -0.0545 -0.0758 -0.0524
  445CHOL    R1 4750   3.571   0.512  11.846 -0.0168 -0.2047  0.0525
  445CHOL    R2 4751   3.522   0.782  11.870  0.2504 -0.1395 -0.0757
  445CHOL    R3 4752   3.526   0.728  12.136 -0.0657 -0.0722 -0.0540
  445CHOL    R4 4753   3.620   1.005  12.115  0.2765 -0.1876 -0.0426
  445CHOL    R5 4754   3.721   0.841  12.217 -0.0098 -0.2782  0.1008
  445CHOL    C1 4755   3.680   1.084  12.508 -0.0051 -0.1525 -0.0030
  445CHOL    C2 4756   3.605   1.491  12.649  0.1092 -0.1327 -0.1393
  446CHOL   ROH 4757   1.389   1.072  14.329  0.1052  0.2576 -0.1967
  446CHOL    R1 4758   1.335   0.919  14.097  0.2045  0.0528 -0.0881
  446CHOL    R2 4759   1.223   1.029  13.870 -0.1838 -0.2476 -0.0527
  446CHOL    R3 4760   1.441   0.920  13.749 -0.0673  0.1053 -0.1733
  446CHOL    R4 4761   1.239   0.936  13.537 -0.2863 -0.3910 -0.0179
  446CHOL    R5 4762   1.350   0.759  13.598  0.1093 -0.1532 -0.0120
  446CHOL    C1 4763   1.452   0.779  13.231 -0.2365 -0.1432 -0.1111
  446CHOL    C2 4764   1.251   1.088  13.083 -0.3124 -0.3315  0.3185
  447CHOL   ROH 4765   7.270   1.323  11.506  0.0479  0.2157 -0.1325
  447CHOL    R1 4766   7.374   1.487  11.712  0.0528 -0.0730  0.1034
  447CHOL    R2 4767   7.260   1.730  11.779  0.3226  0.0480  0.1357
  447CHOL    R3 4768   7.254   1.622  12.028 -0.1212 -0.1222  0.0595
  447CHOL    R4 4769   7.086   1.862  12.047  0.1733  0.0919  0.0184
  447CHOL    R5 4770   7.255   1.811  12.175 -0.0431 -0.2239  0.1915
  447CHOL    C1 4771   6.979   1.837  12.437 -0.3303 -0.0423 -0.1216
  447CHOL    C2 4772   6.932   2.069  12.750  0.1213  0.2642  0.0524
  448CHOL   ROH 4773   2.198   5.119  11.451 -0.0437 -0.1622 -0.1416
  448CHOL    R1 4774   2.296   4.966  11.668 -0.0611 -0.0360 -0.0446
  448CHOL    R2 4775   2.324   5.070  11.923 -0.2445  0.0614 -0.0672
  448CHOL    R3 4776   2.171   4.855  11.992 -0.1531 -0.0052 -0.0680
  448CHOL    R4 4777   2.290   4.946  12.244 -0.0369 -0.0662 -0.0921
  448CHOL    R5 4778   2.298   4.744  12.162 -0.0277 -0.0368 -0.1759
  448CHOL    C1 4779   2.128   4.673  12.496  0.1698 -0.2030 -0.1073
  448CHOL    C2 4780   1.894   4.866  12.794  0.0090 -0.2040  0.0698
  449CHOL   ROH 4781   4.571   5.686  14.941 -0.0190 -0.1599 -0.1279
  449CHOL    R1 4782   4.708   5.720  14.696 -0.0748 -0.1153 -0.1544
  449CHOL    R2 4783   4.601   5.861  14.483 -0.0478  0.0882 -0.0426
  449CHOL    R3 4784   4.834   6.000  14.499  0.0571 -0.0875 -0.0292
  449CHOL    R4 4785   4.730   6.060  14.232  0.0012  0.1847  0.0595
  449CHOL    R5 4786   4.928   5.984  14.280 -0.0369  0.0102 -0.0736
  449CHOL    C1 4787   5.024   6.307  14.102  0.1281  0.0759  0.1315
  449CHOL    C2 4788   5.099   6.205  13.713 -0.0611  0.2023  0.0382
  450CHOL   ROH 4789   5.326   2.080  14.031 -0.2004 -0.2019 -0.1065
  450CHOL    R1 4790   5.503   2.157  13.824 -0.2608 -0.0524 -0.1016
  450CHOL    R2 4791   5.602   1.978  13.638 -0.2079  0.0594 -0.1701
  450CHOL    R3 4792   5.500   2.156  13.459 -0.3005  0.0760 -0.1046
  450CHOL    R4 4793   5.621   1.945  13.295 -0.1784  0.1845 -0.1824
  450CHOL    R5 4794   5.661   2.159  13.282 -0.2885  0.2208 -0.1021
  450CHOL    C1 4795   5.537   2.092  12.927 -0.2481  0.2729 -0.1282
  450CHOL    C2 4796   5.829   1.826  12.854 -0.2008  0.2577  0.0181
  451CHOL   ROH 4797   6.874   3.693  11.330  0.0386  0.4056  0.0472
  451CHOL    R1 4798   6.826   3.506  11.537  0.1546  0.2690 -0.0458
  451CHOL    R2 4799   7.030   3.381  11.675  0.2356  0.3340 -0.0981
  451CHOL    R3 4800   6.900   3.480  11.892  0.1596  0.1446 -0.0565
  451CHOL    R4 4801   7.036   3.239  11.990  0.0494  0.0138 -0.2353
  451CHOL    R5 4802   6.824   3.286  12.010  0.0549  0.0459 -0.2879
  451CHOL    C1 4803   6.918   3.249  12.377 -0.1305 -0.3505 -0.2760
  451CHOL    C2 4804   7.071   3.329  12.693  0.0645  0.2293  0.2115
  452CHOL   ROH 4805   1.876   1.727  11.115 -0.0501 -0.1678  0.0274
  452CHOL    R1 4806   1.974   1.785  11.374 -0.0142 -0.1176  0.0022
  452CHOL    R2 4807   2.215   1.914  11.416 -0.0121 -0.1056 -0.0574
  452CHOL    R3 4808   2.062   2.083  11.563  0.0068 -0.0807 -0.0649
  452CHOL    R4 4809   2.319   2.075  11.704  0.0821  0.0737 -0.1890
  452CHOL    R5 4810   2.122   2.037  11.790  0.1369  0.0526 -0.0701
  452CHOL    C1 4811   2.235   2.328  12.009  0.1549  0.2014 -0.2726
  452CHOL    C2 4812   2.617   2.355  11.998 -0.0558 -0.2483 -0.3029
  453CHOL   ROH 4813   5.143   3.076  12.323 -0.0006 -0.0385 -0.2412
  453CHOL    R1 4814   4.981   3.296  12.397  0.0329 -0.0608 -0.1011
  453CHOL    R2 4815   5.051   3.558  12.342  0.0174 -0.0457 -0.0362
  453CHOL    R3 4816   4.806   3.565  12.225 -0.0295  0.0046  0.0618
  453CHOL    R4 4817   4.864   3.844  12.294  0.2581  0.0625 -0.3682
  453CHOL    R5 4818   4.686   3.731  12.349  0.1751  0.3002 -0.1206
  453CHOL    C1 4819   4.524   4.018  12.156  0.3542  0.1727 -0.4694
  453CHOL    C2 4820   4.239   4.365  12.078 -0.3373  0.1206  0.0251
  454CHOL   ROH 4821   3.080   5.299  12.137 -0.1703 -0.0925 -0.1317
  454CHOL    R1 4822   3.223   5.209  12.364 -0.2179 -0.0766 -0.0954
  454CHOL    R2 4823   3.424   5.359  12.482 -0.1214 -0.1456 -0.1727
  454CHOL    R3 4824   3.275   5.322  12.706 -0.1361  0.0505 -0.1486
  454CHOL    R4 4825   3.527   5.436  12.802 -0.0798 -0.0123 -0.2173
  454CHOL    R5 4826   3.433   5.252  12.871 -0.1655  0.0694 -0.1115
  454CHOL    C1 4827   3.447   5.447  13.199 -0.0693  0.2493 -0.2207
  454CHOL    C2 4828   3.732   5.181  13.263  0.3388 -0.0738 -0.2336
  455CHOL   ROH 4829   6.393   4.465  11.662 -0.1486  0.1513  0.1906
  455CHOL    R1 4830   6.383   4.252  11.848  0.1631  0.1032  0.1594
  455CHOL    R2 4831   6.499   4.268  12.099  0.0352  0.2886  0.2182
  455CHOL    R3 4832   6.250   4.200  12.183  0.1115 -0.1755  0.0950
  455CHOL    R4 4833   6.407   4.218  12.428 -0.0806  0.2229  0.1758
  455CHOL    R5 4834   6.286   4.049  12.365  0.2918 -0.0376  0.1659
  455CHOL    C1 4835   6.119   4.126  12.699 -0.0764 -0.2510  0.0355
  455CHOL    C2 4836   6.309   3.904  12.969 -0.1167 -0.1198  0.4989
  456CHOL   ROH 4837   6.616   2.778  14.134  0.0031  0.1920 -0.0232
  456CHOL    R1 4838   6.796   2.783  13.915 -0.0367  0.0636 -0.0598
  456CHOL    R2 4839   6.881   2.552  13.788 -0.0263 -0.0179  0.0850
  456CHOL    R3 4840   6.790   2.680  13.566 -0.0886 -0.1849  0.0133
  456CHOL    R4 4841   6.953   2.459  13.463  0.1512 -0.0554  0.1345
  456CHOL    R5 4842   6.974   2.670  13.413 -0.0407 -0.0570  0.0672
  456CHOL    C1 4843   6.911   2.524  13.066  0.1962 -0.2340  0.0961
  456CHOL    C2 4844   7.156   2.597  12.799 -0.1240  0.0860 -0.1546
  457CHOL   ROH 4845   0.624  -0.192  14.196  0.1660 -0.0916 -0.0024
  457CHOL    R1 4846   0.557  -0.128  13.928  0.2434  0.0375  0.0084
  457CHOL    R2 4847   0.350   0.043  13.864  0.0965 -0.1345  0.0281
  457CHOL    R3 4848   0.543   0.172  13.723  0.0350  0.1805  0.2247
  457CHOL    R4 4849   0.328   0.126  13.529  0.2486 -0.0754  0.0321
  457CHOL    R5 4850   0.538   0.070  13.507  0.3554  0.2259  0.1875
  457CHOL    C1 4851   0.497   0.297  13.202  0.2794  0.2548  0.2191
  457CHOL    C2 4852   0.575   0.606  13.011 -0.2268  0.1481 -0.0210
  458CHOL   ROH 4853   2.796   3.020   9.879 -0.2914 -0.0504  0.1183
  458CHOL    R1 4854   2.976   2.836   9.998 -0.2239  0.1809  0.3868
  458CHOL    R2 4855   2.961   2.766  10.264 -0.7553 -0.0890  0.3030
  458CHOL    R3 4856   2.952   2.513  10.164 -0.0330 -0.0255  0.0224
  458CHOL    R4 4857   3.040   2.481  10.443 -1.0384 -0.1323  0.3624
  458CHOL    R5 4858   3.141   2.403  10.265 -0.2405  0.1555  0.6461
  458CHOL    C1 4859   3.078   2.078  10.453 -0.5252 -0.0979  0.1336
  458CHOL    C2 4860   3.342   1.775  10.532  0.3086 -0.1145 -0.3292
  459CHOL   ROH 4861   6.083   6.231  11.296 -0.0838  0.1553  0.0734
  459CHOL    R1 4862   6.072   6.145  11.565 -0.0212  0.1850  0.0845
  459CHOL    R2 4863   6.249   5.961  11.670 -0.1572  0.0063 -0.0100
  459CHOL    R3 4864   6.290   6.156  11.856  0.1569 -0.0288 -0.0358
  459CHOL    R4 4865   6.312   5.904  12.005  0.1504 -0.0677 -0.0762
  459CHOL    R5 4866   6.182   6.073  12.053  0.2998  0.0183  0.0707
  459CHOL    C1 4867   6.387   6.054  12.374  0.6243 -0.1437 -0.1389
  459CHOL    C2 4868   6.492   6.168  12.737  0.0100 -0.3325 -0.1740
  460CHOL   ROH 4869   5.133   6.717  14.663 -0.1771 -0.2181  0.0338
  460CHOL    R1 4870   5.122   6.649  14.388  0.2290 -0.1521 -0.0056
  460CHOL    R2 4871   4.943   6.766  14.213  0.1034 -0.5017 -0.1219
  460CHOL    R3 4872   5.168   6.821  14.071  0.1176  0.0766  0.1006
  460CHOL    R4 4873   4.949   6.862  13.881  0.1861 -0.4746 -0.1126
  460CHOL    R5 4874   5.123   6.735  13.852  0.5491 -0.0373  0.0486
  460CHOL    C1 4875   5.163   6.971  13.555  0.2476  0.0841  0.1018
  460CHOL    C2 4876   4.974   7.192  13.244 -0.0884 -0.0056  0.0127
  461CHOL   ROH 4877   6.824   4.037  14.108  0.2030  0.1814  0.0637
  461CHOL    R1 4878   6.745   3.968  13.845  0.1219  0.0802  0.1143
  461CHOL    R2 4879   6.603   4.140  13.682  0.0339  0.0007  0.1076
  461CHOL    R3 4880   6.807   4.093  13.509 -0.0196 -0.0202  0.0497
  461CHOL    R4 4881   6.611   4.247  13.354 -0.0104  0.0751  0.1302
  461CHOL    R5 4882   6.698   4.055  13.298 -0.0802  0.0609  0.0652
  461CHOL    C1 4883   6.807   4.265  12.999 -0.0865  0.0988  0.0890
  461CHOL    C2 4884   6.572   4.375  12.859 -0.1029 -0.0162 -0.0451
  462CHOL   ROH 4885   3.293   0.559  14.667 -0.1185  0.1719 -0.0615
  462CHOL    R1 4886   3.281   0.338  14.491 -0.0476  0.0965  0.0268
  462CHOL    R2 4887   3.203   0.361  14.228  0.0374 -0.0193 -0.0119
  462CHOL    R3 4888   3.441   0.238  14.180  0.0612 -0.0244  0.1204
  462CHOL    R4 4889   3.262   0.138  13.970  0.1597 -0.0662  0.0567
  462CHOL    R5 4890   3.381   0.018  14.108  0.0981 -0.0379  0.1336
  462CHOL    C1 4891   3.519  -0.107  13.775  0.2533 -0.0984  0.2208
  462CHOL    C2 4892   3.724  -0.168  13.506 -0.1668 -0.3955  0.1432
  463CHOL   ROH 4893   3.242   3.265   9.733 -0.0140  0.1020 -0.1513
  463CHOL    R1 4894   3.289   3.295  10.011 -0.0074  0.0475 -0.1461
  463CHOL    R2 4895   3.107   3.214  10.202 -0.0211  0.0471 -0.1578
  463CHOL    R3 4896   3.319   3.075  10.299 -0.0447 -0.0063 -0.1834
  463CHOL    R4 4897   3.116   3.056  10.509 -0.0086  0.0785 -0.1422
  463CHOL    R5 4898   3.321   3.125  10.533  0.0162  0.0187 -0.1898
  463CHOL    C1 4899   3.321   2.833  10.779 -0.0235  0.0467 -0.1572
  463CHOL    C2 4900   3.236   2.655  11.099  0.2069 -0.1499 -0.2788
  464CHOL   ROH 4901   3.048   4.736  11.439  0.0359  0.1262  0.0317
  464CHOL    R1 4902   3.003   4.539  11.637  0.0789  0.0656 -0.0190
  464CHOL    R2 4903   3.208   4.414  11.773  0.1033  0.1450  0.0139
  464CHOL    R3 4904   3.073   4.500  11.992 -0.0025  0.0333 -0.0056
  464CHOL    R4 4905   3.202   4.250  12.077  0.3133  0.2086  0.0549
  464CHOL    R5 4906   2.990   4.299  12.093  0.2478 -0.0502  0.0452
  464CHOL    C1 4907   3.071   4.236  12.461  0.3363  0.1409  0.0605
  464CHOL    C2 4908   2.770   3.961  12.650  0.1116 -0.1095  0.0982
  465CHOL   ROH 4909   5.311   4.325  14.305 -0.2603  0.0761 -0.0905
  465CHOL    R1 4910   5.308   4.130  14.100 -0.1155 -0.0263  0.0003
  465CHOL    R2 4911   5.106   4.115  13.911 -0.0194 -0.1557 -0.1084
  465CHOL    R3 4912   5.314   4.129  13.736  0.0773 -0.1960  0.0048
  465CHOL    R4 4913   5.083   4.058  13.571  0.1572 -0.0600 -0.1364
  465CHOL    R5 4914   5.272   3.952  13.580  0.1006 -0.1321 -0.0618
  465CHOL    C1 4915   5.264   4.037  13.209  0.3509 -0.0421 -0.0464
  465CHOL    C2 4916   5.220   4.220  12.881  0.0522  0.0581 -0.0804
  466CHOL   ROH 4917   6.918   4.509  11.957  0.5152  0.2668  0.2253
  466CHOL    R1 4918   6.701   4.663  12.054  0.3947  0.2458 -0.0017
  466CHOL    R2 4919   6.573   4.607  12.292  0.1001  0.1934 -0.1636
  466CHOL    R3 4920   6.631   4.866  12.347  0.0382  0.1783 -0.0356
  466CHOL    R4 4921   6.368   4.821  12.470  0.0448  0.0478 -0.0544
  466CHOL    R5 4922   6.420   4.979  12.330  0.0071  0.1319  0.0223
  466CHOL    C1 4923   6.304   5.189  12.626 -0.0455 -0.0512  0.1294
  466CHOL    C2 4924   6.375   5.573  12.822 -0.1069 -0.0049  0.2103
  467CHOL   ROH 4925   5.898   3.524  14.004  0.0797  0.2009  0.1280
  467CHOL    R1 4926   6.011   3.537  13.746 -0.0575  0.1969  0.0678
  467CHOL    R2 4927   6.039   3.316  13.584  0.0226  0.1653  0.1325
  467CHOL    R3 4928   5.903   3.468  13.405 -0.1740  0.0050  0.1407
  467CHOL    R4 4929   6.053   3.277  13.241  0.1663  0.2612  0.1261
  467CHOL    R5 4930   6.055   3.494  13.222 -0.1611  0.2795  0.1805
  467CHOL    C1 4931   5.933   3.398  12.873  0.0653  0.1665  0.1301
  467CHOL    C2 4932   6.078   3.643  12.535 -0.1136  0.2047  0.1593
  468CHOL   ROH 4933   5.222   6.720  11.977 -0.2591  0.3326  0.1002
  468CHOL    R1 4934   5.430   6.723  12.169 -0.1602  0.1871 -0.0022
  468CHOL    R2 4935   5.445   6.914  12.369  0.0253  0.1253  0.0413
  468CHOL    R3 4936   5.456   6.697  12.531  0.0121  0.0776 -0.0206
  468CHOL    R4 4937   5.632   6.895  12.659  0.0050  0.0495  0.0497
  468CHOL    R5 4938   5.685   6.690  12.605  0.0102  0.0609 -0.0066
  468CHOL    C1 4939   5.752   6.679  12.980 -0.0193 -0.0394 -0.0037
  468CHOL    C2 4940   6.089   6.893  13.263  0.1075  0.2624  0.1000
  469CHOL   ROH 4941   4.712   0.152  11.650  0.0985  0.1662 -0.0728
  469CHOL    R1 4942   4.579   0.195  11.896 -0.0128  0.2524 -0.1476
  469CHOL    R2 4943   4.678   0.106  12.137 -0.2839  0.0457 -0.1067
  469CHOL    R3 4944   4.650   0.366  12.209 -0.0044  0.0614 -0.0443
  469CHOL    R4 4945   4.649   0.219  12.462 -0.5522 -0.0415 -0.0978
  469CHOL    R5 4946   4.499   0.361  12.394 -0.2617  0.2038 -0.2460
  469CHOL    C1 4947   4.606   0.530  12.719 -0.4461 -0.0775 -0.0341
  469CHOL    C2 4948   4.834   0.386  13.055  0.3365 -0.2731 -0.2140
  470CHOL   ROH 4949   0.154   2.808  14.410  0.2913  0.1231  0.1482
  470CHOL    R1 4950   0.354   2.871  14.220  0.1937  0.0499  0.0230
  470CHOL    R2 4951   0.436   2.693  14.026  0.0796 -0.0133  0.0461
  470CHOL    R3 4952   0.375   2.897  13.857  0.0117 -0.0688 -0.0002
  470CHOL    R4 4953   0.570   2.735  13.710  0.1978  0.0311  0.0999
  470CHOL    R5 4954   0.582   2.949  13.749  0.0366  0.0549  0.0874
  470CHOL    C1 4955   0.590   2.952  13.368  0.2029  0.0048  0.0878
  470CHOL    C2 4956   0.564   2.798  12.940 -0.2961 -0.0385 -0.0742
  471CHOL   ROH 4957   2.426   5.916  11.740  0.0630  0.3143 -0.0079
  471CHOL    R1 4958   2.448   5.786  11.990  0.1739  0.2109 -0.0701
  471CHOL    R2 4959   2.544   5.914  12.216  0.1149  0.1686 -0.0195
  471CHOL    R3 4960   2.309   5.829  12.324  0.1798 -0.0347 -0.0344
  471CHOL    R4 4961   2.488   5.864  12.553  0.1519  0.0590 -0.0291
  471CHOL    R5 4962   2.374   5.685  12.503  0.2909 -0.0191 -0.0629
  471CHOL    C1 4963   2.234   5.756  12.851  0.2343 -0.1957 -0.0489
  471CHOL    C2 4964   1.918   5.618  12.995 -0.0747 -0.1040 -0.2007
  472CHOL   ROH 4965   1.912   2.719  10.786 -0.0232  0.0333  0.0940
  472CHOL    R1 4966   2.134   2.867  10.881 -0.0013  0.0774 -0.0249
  472CHOL    R2 4967   2.184   2.905  11.150  0.1329  0.0907 -0.0514
  472CHOL    R3 4968   2.427   2.801  11.086  0.1206  0.1369 -0.1772
  472CHOL    R4 4969   2.474   2.956  11.331  0.1378 -0.1668  0.0184
  472CHOL    R5 4970   2.582   2.975  11.142  0.1417  0.0517  0.0391
  472CHOL    C1 4971   2.871   2.889  11.376  0.1290 -0.2734 -0.0592
  472CHOL    C2 4972   3.057   3.094  11.491  0.0535  0.3190 -0.0355
  473WN      WN 4973   6.623   7.431   8.776 -0.0951  0.0243  0.2327
  474WN      WN 4974   5.002   3.036   8.076  0.1764  0.0303 -0.0298
  475WN      WN 4975   2.815   5.291   8.371 -0.2453  0.0913  0.0209
  476WN      WN 4976   0.929   3.569  10.164  0.1413 -0.2482 -0.0051
  477WN      WN 4977   2.605   6.319   7.993  0.2754  0.0815 -0.3117
  478WN      WN 4978   1.392   3.965   8.953 -0.2641 -0.1583 -0.0622
  479WN      WN 4979   0.081   5.522   9.097 -0.0547 -0.1422 -0.3157
  480WN      WN 4980   6.657   2.164   7.723 -0.2866  0.0142  0.2059
  481WN      WN 4981   6.513   0.762   9.271 -0.0549 -0.3056 -0.0369
  482WN      WN 4982   2.425   0.496   8.651  0.0838 -0.2126 -0.3269
  483WN      WN 4983   7.340   0.986   9.579 -0.0978  0.0109  0.4876
  484WN      WN 4984   3.261   6.812  10.884  0.3127 -0.1550 -0.1511
  485WN      WN 4985   3.352   4.172   9.300 -0.3639 -0.0595  0.1962
  486WN      WN 4986   6.736   6.865   8.071 -0.0575  0.0740  0.3260
  487WN      WN 4987   4.276   5.300  10.411  0.4784 -0.2568  0.0057
  488WN      WN 4988   1.683   7.219  10.365 -0.0687  0.4256 -0.3027
  489WN      WN 4989   4.111   4.512   8.617 -0.1985 -0.5243  0.0910
  490WN      WN 4990   3.953   0.167   9.677  0.0171 -0.0659 -0.1350
  491WN      WN 4991   2.251   4.811   9.361  0.0463 -0.1196  0.3309
  492WN      WN 4992   1.661   6.595   8.415 -0.1500  0.2537 -0.0913
  493WN      WN 4993   6.560   3.900   9.938  0.1446  0.2680  0.0833
  494WN      WN 4994   3.931   5.711  10.460  0.2383  0.0705  0.1891
  495WN      WN 4995   4.975   4.480   9.014 -0.1760  0.1594 -0.1102
  496WN      WN 4996   6.577   7.381   7.927  0.2029 -0.0058  0.2397
  497WN      WN 4997   0.255   5.207   8.086  0.1669  0.0189 -0.0950
  498WN      WN 4998   2.427   5.674   9.265 -0.0088  0.2242  0.2998
  499WN      WN 4999   6.118   0.143   7.852 -0.1421 -0.1673  0.1125
  500WN      WN 5000   6.779   6.900   9.540  0.0039  0.0852  0.0459
  501WN      WN 5001   6.544   2.661  10.222 -0.2427  0.1200  0.2733
  502WN      WN 5002   6.160   5.306   9.495  0.1048 -0.0625  0.1647
  503WN      WN 5003   5.367   6.008   8.411  0.1841 -0.2679 -0.0771
  504WN      WN 5004   2.604   6.736   8.849  0.2859 -0.1384  0.1335
  505WN      WN 5005   1.488   6.300  11.511  0.0869  0.4989  0.0343
  506WN      WN 5006   4.547   5.942   9.306  0.0102 -0.5671  0.0984
  507WN      WN 5007   2.919   4.226   8.118  0.4195 -0.2419  0.0244
  508WN      WN 5008   0.902   5.159   9.748 -0.2606  0.3099  0.2722
  509WN      WN 5009   1.583   5.661   9.529  0.2338 -0.0050 -0.1089
  510WN      WN 5010   2.851   3.596   7.856 -0.2024  0.2587  0.4256
  511WN      WN 5011   0.888   6.675   8.794 -0.0995 -0.5089  0.1561
  512WN      WN 5012   0.170   3.656   8.731 -0.2473 -0.2023  0.1327
  513WN      WN 5013   5.981   2.692   8.995  0.1168  0.0080  0.0282
  514WN      WN 5014   0.976   0.967  10.121  0.2956 -0.4069  0.1173
  515WN      WN 5015   6.623   0.952   7.574  0.1198  0.0824  0.1600
  516WN      WN 5016   7.370   7.080   8.224 -0.1468  0.5206  0.1483
  517WN      WN 5017   0.665   0.054   8.277  0.0138  0.5995 -0.0090
  518WN      WN 5018   4.618   6.892   8.386 -0.0929 -0.2032 -0.0327
  519WN      WN 5019   7.107   7.273   9.980 -0.0432 -0.0384  0.0953
  520WN      WN 5020   7.027   0.258  10.186  0.0557 -0.2246  0.3074
  521WN      WN 5021   7.043   1.600   8.491 -0.1691 -0.0517 -0.0669
  522WN      WN 5022   4.698   4.969   8.818  0.0138 -0.0805  0.0888
  523WN      WN 5023   2.635   4.651   9.675 -0.3454  0.1486 -0.2994
  524WN      WN 5024   1.357   3.437   8.783 -0.3643 -0.1693  0.3869
  525WN      WN 5025   0.433   0.283   9.745  0.0951  0.0581  0.3120
  526WN      WN 5026   1.558   2.369   8.836 -0.1857  0.1214  0.2900
  527WN      WN 5027   5.714   1.558  10.347  0.0098 -0.2019 -0.0800
  528WN      WN 5028   6.684   1.194   8.019 -0.1116 -0.3150  0.1009
  529WN      WN 5029   2.735   3.762   8.340  0.1111 -0.0274  0.1655
  530WN      WN 5030   6.123   0.495   8.306  0.0307  0.1130 -0.0088
  531WN      WN 5031   2.639   6.278   8.606 -0.1795 -0.1325  0.1991
  532WN      WN 5032   1.174   4.279   8.150 -0.1414  0.0702  0.0279
  533WN      WN 5033   7.353   6.508  10.585  0.3189 -0.0115  0.1099
  534WN      WN 5034   0.249   1.448   9.625  0.2658 -0.1447 -0.1262
  535WN      WN 5035   1.555   6.508   7.883  0.2646 -0.0899 -0.3588
  536WN      WN 5036   3.670   3.932   8.906 -0.2365 -0.3135  0.1839
  537WN      WN 5037   4.188   0.444  10.600  0.2799 -0.2133  0.0103
  538WN      WN 5038   1.398   7.159   8.157 -0.2349  0.0455  0.1286
  539WN      WN 5039   3.698   5.879   8.754 -0.4494 -0.2149  0.1662
  540WN      WN 5040   0.754   3.832   9.631 -0.0696 -0.0383  0.3867
  541WN      WN 5041   1.315   3.536  10.580  0.0768 -0.1381 -0.0443
  542WN      WN 5042   5.990   4.091   8.561 -0.4028  0.0268 -0.0067
  543WN      WN 5043   3.869   4.642   9.896 -0.2633  0.1563 -0.0665
  544WN      WN 5044   5.737   6.972   9.259  0.0303 -0.0541  0.2407
  545WN      WN 5045   0.510   3.310   8.859 -0.0639  0.0651  0.0402
  546WN      WN 5046   5.423   1.979  10.258  0.2776 -0.2286  0.1795
  547WN      WN 5047   5.928   5.076   9.890  0.1705  0.0790  0.0872
  548WN      WN 5048   6.678   5.495   7.772 -0.2362  0.2301 -0.1516
  549WN      WN 5049   1.479   4.590   9.377  0.1074 -0.0321 -0.3937
  550WN      WN 5050   1.166   1.937   8.299 -0.1359 -0.1845  0.2733
  551WN      WN 5051   2.098   1.209   9.252  0.0664 -0.1759  0.1803
  552WN      WN 5052   0.726   6.596   9.778  0.0549  0.2055 -0.2437
  553WN      WN 5053   7.017   0.293   8.037  0.3068  0.3020  0.1874
  554WN      WN 5054   2.478   7.014  10.434  0.1908 -0.3828 -0.2516
  555WN      WN 5055   3.354   4.903  10.448  0.1866 -0.0764 -0.1634
  556WN      WN 5056   2.769   6.829   7.658 -0.0240  0.1318  0.2628
  557WN      WN 5057   1.386   6.982   8.650 -0.1028  0.1619 -0.0088
  558WN      WN 5058   4.929   5.342   9.607  0.1542 -0.2711 -0.0393
  559WN      WN 5059   0.668   1.817   9.949 -0.0160 -0.3371  0.0530
  560WN      WN 5060   7.266   7.206   8.708 -0.0141  0.0447 -0.1640
  561WN      WN 5061   3.224   3.095   8.767  0.3251  0.1010  0.0243
  562WN      WN 5062   6.740   5.945   8.487  0.4155  0.0378 -0.0764
  563WN      WN 5063   5.697   1.574   8.885  0.1740 -0.4558  0.1677
  564WN      WN 5064   1.358   5.048   9.695 -0.0998 -0.0775 -0.0369
  565WN      WN 5065   2.046   6.160  10.514  0.0523  0.1232  0.0332
  566WN      WN 5066   6.397   5.486  10.668  0.2748  0.2421  0.0947
  567WN      WN 5067   5.755   1.269   9.677 -0.1952  0.0193 -0.0358
  568WN      WN 5068   0.314   0.753   9.663  0.0834 -0.4257 -0.2486
  569WN      WN 5069   3.240   5.069   9.228 -0.1380 -0.1034  0.3764
  570WN      WN 5070   2.676   5.476  10.462  0.1727 -0.1433  0.0322
  571WN      WN 5071   4.814   3.540   8.100  0.0799  0.1660  0.2516
  572WN      WN 5072   4.617   6.022  10.140 -0.2027  0.2727 -0.3138
  573WN      WN 5073   5.665   4.513   8.435 -0.5082  0.1690  0.0831
  574WN      WN 5074   0.058   5.010   8.913  0.2085 -0.1119  0.1303
  575WN      WN 5075   5.619   5.588   8.673  0.0735  0.2872 -0.0807
  576WN      WN 5076   5.791   3.615   8.589 -0.2922 -0.2035  0.1357
  577WN      WN 5077   2.546   1.189   9.042  0.1377 -0.0180 -0.0858
  578WN      WN 5078   5.026   6.704   9.670 -0.1121 -0.0634  0.2412
  579WN      WN 5079   6.401   5.022  10.939 -0.4074 -0.0318 -0.5016
  580WN      WN 5080   2.322   2.208   8.870  0.3171 -0.0183 -0.0839
  581WN      WN 5081   0.136   2.911   9.294 -0.0513 -0.0875  0.2476
  582WN      WN 5082   0.813   3.940   8.276 -0.0281  0.1258 -0.0457
  583WN      WN 5083   5.686   7.005  10.329 -0.1526 -0.2220  0.2817
  584WN      WN 5084   0.136   7.236   9.881 -0.0850 -0.0732  0.0243
  585WN      WN 5085   1.811   4.550  10.314  0.1399  0.2022  0.1635
  586WN      WN 5086   0.079   6.133   7.878  0.2748 -0.0068  0.2668
  587WN      WN 5087   0.600   1.404   7.779 -0.4427  0.2528  0.1388
  588WN      WN 5088   6.113   5.498  10.120 -0.1299 -0.2702 -0.3683
  589WN      WN 5089   0.214   4.972   9.443 -0.1369 -0.0806  0.0254
  590WN      WN 5090   1.402   7.396   8.915 -0.0636 -0.0424  0.0339
  591WN      WN 5091   2.103   6.972  10.105  0.0355  0.1040 -0.0649
  592WN      WN 5092   7.075   0.232   8.539  0.0334 -0.1062  0.1438
  593WN      WN 5093   1.023   2.818   9.539  0.0822  0.1652  0.0756
  594WN      WN 5094   1.637   6.975   7.663  0.2241  0.2646 -0.0446
  595WN      WN 5095   0.737   5.436  10.197 -0.0771  0.3843  0.0793
  596WN      WN 5096   6.209   0.029   9.755 -0.1867  0.3994  0.1859
  597WN      WN 5097   4.295   4.558  10.256 -0.0447  0.4791 -0.0866
  598WN      WN 5098   4.651   5.455   8.638 -0.0540  0.0076  0.0251
  599WN      WN 5099   0.766   0.006   9.974 -0.0366 -0.1543  0.2167
  600WN      WN 5100   1.554   4.097  10.685 -0.1310 -0.1174  0.0236
  601WN      WN 5101   2.534   4.297   8.450 -0.1006  0.1089 -0.3408
  602WN      WN 5102   5.093   6.548  10.488 -0.1092  0.1684 -0.3088
  603WN      WN 5103   6.861   6.617  10.220  0.0270  0.1026 -0.0459
  604WN      WN 5104   6.433   1.081   9.778 -0.0009  0.0217 -0.0159
  605WN      WN 5105   2.146   5.633  10.530  0.0450 -0.1168 -0.1292
  606WN      WN 5106   2.454   5.802  10.170  0.1488 -0.1640  0.2708
  607WN      WN 5107   0.819   5.676   8.742 -0.1031  0.0699 -0.0699
  608WN      WN 5108   1.118   0.339   9.129 -0.0694  0.1306  0.0549
  609WN      WN 5109   2.484   5.470   7.640 -0.0302  0.1649  0.0832
  610WN      WN 5110   5.059   1.320  10.415 -0.1561  0.0248  0.0960
  611WN      WN 5111   1.505   2.670   9.444 -0.2175 -0.0786 -0.0789
  612WN      WN 5112   3.708   6.139  10.471  0.0201 -0.0968 -0.0192
  613WN      WN 5113   5.307   6.912  10.002  0.0832  0.1431  0.1306
  614WN      WN 5114   5.552   2.543   9.334  0.1896 -0.4078 -0.0916
  615WN      WN 5115   4.136   4.981  10.069  0.0799  0.2901  0.2555
  616WN      WN 5116   6.070   1.200   9.294  0.1290  0.0971  0.0013
  617WN      WN 5117   5.123   0.289  10.382 -0.2777  0.0154  0.0159
  618WN      WN 5118   6.870   2.891   8.076 -0.1144  0.0620 -0.1551
  619WN      WN 5119   1.478   0.425   7.726  0.0830  0.2002  0.1274
  620WN      WN 5120   4.704   1.956   9.622 -0.0758 -0.1439 -0.1625
  621WN      WN 5121   0.247   6.713   7.975  0.1254 -0.3404  0.0609
  622WN      WN 5122   3.842   4.376   7.652  0.2286 -0.0758  0.0755
  623WN      WN 5123   6.602   1.565   8.902  0.0993 -0.1972 -0.2013
  624WN      WN 5124   2.116   0.339   9.889  0.1839 -0.0335 -0.4368
  625WN      WN 5125   6.238   6.273   8.901 -0.1770 -0.0329  0.3389
  626WN      WN 5126   2.988   7.270  10.076  0.1002 -0.1178  0.1617
  627WN      WN 5127   1.699   4.644   8.262  0.1615  0.0115 -0.3419
  628WN      WN 5128   0.578   7.250   9.597 -0.1691  0.3194  0.2431
  629WN      WN 5129   5.956   1.928  10.125  0.2369  0.0766  0.0810
  630WN      WN 5130   1.848   7.343   9.886  0.0397  0.3641 -0.1950
  631WN      WN 5131   1.258   3.156   9.191  0.1148 -0.2303  0.0677
  632WN      WN 5132   1.959   0.663  10.253  0.1165 -0.0905 -0.0700
  633WN      WN 5133   6.835   0.638  11.435  0.1440 -0.3010 -0.1142
  634WN      WN 5134   0.985   5.207   9.163  0.0453 -0.0659  0.0007
  635WN      WN 5135   5.270   6.566   9.190 -0.0878 -0.1037 -0.0509
  636WN      WN 5136   6.789   2.890   9.364  0.0993  0.5261  0.0880
  637WN      WN 5137   6.380   4.247  10.397  0.2119 -0.1900 -0.1535
  638WN      WN 5138   0.733   2.235   8.396  0.0497 -0.0595 -0.0924
  639WN      WN 5139   1.055   1.600  10.704  0.1839 -0.2431  0.1387
  640WN      WN 5140   1.125   6.163  10.696  0.1420 -0.0188 -0.0098
  641WN      WN 5141   4.478   0.758  10.221 -0.1920 -0.2220  0.0128
  642WN      WN 5142   2.484   7.207   8.573 -0.4387 -0.0177 -0.1711
  643WN      WN 5143   7.288   3.128   7.883 -0.1660  0.1706  0.0514
  644WN      WN 5144   6.462   3.187  10.501 -0.1075 -0.0205 -0.0961
  645WN      WN 5145   1.524   6.940  10.005 -0.3632 -0.2554  0.1118
  646WN      WN 5146   0.907   3.058  10.075 -0.0600  0.1170 -0.5081
  647WN      WN 5147   2.469   4.982   7.902  0.0587 -0.3633  0.2719
  648WN      WN 5148   5.243   6.889   8.458  0.2469  0.0375 -0.2482
  649WN      WN 5149   5.917   4.974   8.771  0.1767 -0.2242 -0.0336
  650WN      WN 5150   4.908   6.229   9.128  0.1588 -0.2205 -0.1452
  651WN      WN 5151   7.130   7.352   9.409 -0.2151  0.4619  0.1037
  652WN      WN 5152   1.116   0.557  10.630  0.2282 -0.2526  0.1402
  653WN      WN 5153   1.779   5.265   8.666 -0.0941  0.1876  0.2426
  654WN      WN 5154   4.569   7.287  10.872 -0.1115 -0.0663 -0.0382
  655WN      WN 5155   7.439   5.366   8.576  0.2077  0.0475  0.1242
  656WN      WN 5156   1.873   1.312  10.881  0.3350  0.1067 -0.1523
  657WN      WN 5157   4.673   0.428  10.632  0.2126  0.1151  0.1525
  658WN      WN 5158   6.176   5.918  10.867  0.0960  0.1434 -0.0476
  659WN      WN 5159   1.971   7.111   8.613  0.0509  0.0421  0.0951
  660WN      WN 5160   0.365   2.190  10.016  0.1377 -0.0209 -0.0053
  661WN      WN 5161   5.853   6.539  10.394  0.0692  0.0279 -0.1307
  662WN      WN 5162   6.621   2.062   8.945  0.1102  0.3413 -0.1452
  663WN      WN 5163   3.683   6.662   8.497  0.0197 -0.0278  0.2999
  664WN      WN 5164   6.525   1.628  10.320  0.3779 -0.0536 -0.1215
  665WN      WN 5165   3.738   4.855   8.429 -0.0671 -0.1003 -0.2120
  666WN      WN 5166   4.390   3.977   8.258  0.0934  0.2093  0.0929
  667WN      WN 5167   3.167   5.817   8.557  0.1067  0.3748  0.0992
  668WN      WN 5168   0.964   7.048   8.319 -0.2455 -0.0480  0.5328
  669WN      WN 5169   2.177   6.607   8.485 -0.1520  0.4206 -0.3496
  670WN      WN 5170   1.934   2.118   9.886  0.0894 -0.2856 -0.1657
  671WN      WN 5171   6.105   0.790   8.963  0.3775  0.0065 -0.1236
  672WN      WN 5172   1.511   5.277   7.805 -0.2528  0.3153  0.1334
  673WN      WN 5173   6.162   1.611   9.590 -0.0629 -0.1281  0.1075
  674WN      WN 5174   2.207   4.324   9.668  0.3903  0.0053 -0.0038
  675WN      WN 5175   6.161   1.037  10.702 -0.5047  0.3678 -0.2941
  676WN      WN 5176   0.016   1.296   9.196  0.1087  0.1143 -0.1924
  677WN      WN 5177   6.987   2.274   9.291  0.1574  0.1213 -0.0190
  678WN      WN 5178   6.424   5.622   9.714  0.2241 -0.2651 -0.1174
  679WN      WN 5179   6.481   1.497   8.387  0.0115  0.0619  0.1222
  680WN      WN 5180   5.330   2.056   9.511 -0.1668 -0.0181 -0.1394
  681WN      WN 5181   5.389   0.663  11.382  0.2357  0.0623  0.0546
  682WN      WN 5182   4.402   5.384   8.241 -0.0521 -0.3736 -0.2338
  683WN      WN 5183   7.253   5.176   9.357  0.0683  0.3457 -0.1265
  684WN      WN 5184   6.126   4.032   9.051  0.1876  0.0392  0.0685
  685WN      WN 5185   5.736   0.940  11.131  0.0028 -0.4342  0.3058
  686WN      WN 5186   4.220   4.648   9.528  0.5024 -0.0668  0.2267
  687WN      WN 5187   5.132   1.624   9.367 -0.0583 -0.3340 -0.3332
  688WN      WN 5188   4.655   5.852   8.301 -0.1344 -0.1923 -0.1138
  689WN      WN 5189   5.004   0.507   8.822 -0.1876 -0.0557  0.2801
  690WN      WN 5190   6.563   6.824  10.717 -0.2138  0.0248  0.2466
  691WN      WN 5191   4.981   4.298   9.512 -0.2346  0.1324  0.3518
  692WN      WN 5192   5.463   3.901  10.448 -0.1991  0.0064  0.4565
  693WN      WN 5193   4.603   0.164   9.044 -0.0167  0.1377 -0.0684
  694WN      WN 5194   1.224   6.788  11.557  0.1637 -0.0136 -0.1097
  695WN      WN 5195   7.159   3.332  10.014  0.0678 -0.2284  0.1954
  696WN      WN 5196   0.137   2.393   9.395 -0.1157  0.1270  0.3390
  697WN      WN 5197   3.256   5.986   9.755 -0.0609  0.2224  0.2189
  698WN      WN 5198   5.091   2.201   9.952  0.1196  0.2144  0.0171
  699WN      WN 5199   0.385   0.472  10.599 -0.1143 -0.0095 -0.4838
  700WN      WN 5200   5.277   3.910   9.202 -0.2063 -0.2559  0.2443
  701WN      WN 5201   1.114   0.719  11.195  0.2160 -0.4230 -0.0820
  702WN      WN 5202   0.953   7.280   9.172  0.1784  0.4483  0.1038
  703WN      WN 5203   1.787   1.079   8.167  0.1749  0.3711  0.2777
  704WN      WN 5204   0.644   3.471   8.398  0.0051 -0.0765  0.0654
  705WN      WN 5205   0.342   7.210   7.817 -0.0239 -0.1068 -0.0483
  706WN      WN 5206   1.054   6.567   9.430 -0.1109  0.0566 -0.0172
  707WN      WN 5207   6.077   6.094  10.320 -0.0450  0.2103 -0.0571
  708WN      WN 5208   0.487   3.421   9.432  0.0850 -0.2585  0.5164
  709WN      WN 5209   6.554   5.948  10.508 -0.2816  0.1138  0.1681
  710WN      WN 5210   4.989   5.211   8.302  0.2512  0.2543  0.0109
  711WN      WN 5211   5.874   0.620  10.643  0.1977  0.0590  0.4474
  712WN      WN 5212   6.160   2.241   8.900 -0.0040 -0.1276 -0.1872
  713WN      WN 5213   4.853   4.429   8.172 -0.3469  0.4839 -0.0355
  714WN      WN 5214   4.647   0.324   8.515 -0.1483 -0.2398 -0.2889
  715WN      WN 5215   1.772   0.790   9.634 -0.0547 -0.1596 -0.1812
  716WN      WN 5216   5.679   2.136   9.145 -0.0094 -0.0688  0.4948
  717WN      WN 5217   4.618   4.957  10.227 -0.1240  0.4378 -0.1854
  718WN      WN 5218   2.464   7.318   9.935 -0.0878  0.3558 -0.0256
  719WN      WN 5219   4.697   0.043   7.997  0.1799  0.0448 -0.2284
  720WN      WN 5220   0.174   0.111   9.364 -0.2496  0.0300  0.4089
  721WN      WN 5221   1.438   2.152   9.338 -0.0048 -0.1053  0.0979
  722WN      WN 5222   5.420   0.056   9.458  0.0359  0.0244 -0.0908
  723WN      WN 5223   4.393   6.338   9.119 -0.1682 -0.2349 -0.0033
  724WN      WN 5224   3.158   5.473   8.923  0.1982 -0.1474  0.0362
  725WN      WN 5225   0.084   4.110  10.922  0.0333  0.1109 -0.0138
  726WN      WN 5226   2.331   6.762  11.309 -0.0334 -0.1385 -0.0263
  727WN      WN 5227   6.759   3.342   8.995  0.1939  0.4217  0.0178
  728WN      WN 5228   6.470   4.495   9.154  0.2654  0.1244 -0.0532
  729WN      WN 5229   5.528   6.605   9.614  0.0669 -0.2153  0.0542
  730WN      WN 5230   2.671   6.697   8.331  0.0135  0.2543 -0.2451
  731WN      WN 5231   4.606   5.663   7.766  0.1781 -0.2676 -0.4366
  732WN      WN 5232   2.016   0.986   8.564 -0.0573 -0.0098 -0.0951
  733WN      WN 5233   1.336   6.929   9.105  0.0303 -0.3087  0.0002
  734WN      WN 5234   1.473   5.973   9.091 -0.0499 -0.0249 -0.1146
  735WN      WN 5235   3.252   7.097   7.824  0.1039  0.0652  0.1930
  736WN      WN 5236   6.647   2.725  10.722  0.1947  0.1317  0.0017
  737WN      WN 5237   0.143   4.536   9.754  0.0521  0.0444  0.0875
  738WN      WN 5238   2.608   5.590   8.785  0.3865  0.3673  0.0446
  739WN      WN 5239   3.850   0.641   8.955 -0.0202 -0.4031  0.0751
  740WN      WN 5240   6.569   0.515   8.735  0.0844 -0.0935 -0.2807
  741WN      WN 5241   5.728   5.033   9.257  0.1701  0.3243  0.1962
  742WN      WN 5242   0.052   1.087   8.381 -0.2845 -0.1147  0.2812
  743WN      WN 5243   4.326   0.286  10.167  0.3174  0.1213  0.0333
  744WN      WN 5244   5.630   5.937   9.959 -0.1254  0.1946  0.3907
  745WN      WN 5245   4.393   4.559   9.030 -0.1983  0.1476 -0.0507
  746WN      WN 5246   2.907   3.724  10.030 -0.0494 -0.0220 -0.1762
  747WN      WN 5247   2.233   6.362  11.669 -0.1978 -0.0597  0.1769
  748WN      WN 5248   0.877   1.449   8.216  0.1197 -0.0522 -0.0146
  749WN      WN 5249   5.196   1.191   9.716 -0.2795  0.2563  0.1873
  750WN      WN 5250   2.157   0.319   7.954 -0.0895 -0.1763 -0.0396
  751WN      WN 5251   2.993   4.999   9.624  0.2805  0.2600 -0.2299
  752WN      WN 5252   6.384   6.564   9.847  0.2692 -0.0983  0.1453
  753WN      WN 5253   5.279   7.038   9.469  0.0218 -0.1064  0.1752
  754WN      WN 5254   6.562   1.102  10.383  0.1182 -0.1363 -0.0954
  755WN      WN 5255   2.949   3.654   9.518  0.0378  0.0615  0.4043
  756WN      WN 5256   5.833   3.204  10.039  0.1016 -0.1134 -0.1436
  757WN      WN 5257   6.049   7.118   8.767  0.0522 -0.2741 -0.1873
  758WN      WN 5258   6.809   3.746   8.675  0.0296 -0.0407  0.1611
  759WN      WN 5259   1.257   2.415   8.399  0.0784  0.0950  0.3635
  760WN      WN 5260   4.259   6.031   9.727  0.0900 -0.1257  0.0037
  761WN      WN 5261   3.500   6.917  11.914 -0.1199 -0.0676 -0.1158
  762WN      WN 5262   7.233   2.717   9.580  0.1037  0.0742  0.1470
  763WN      WN 5263   7.049   6.832   8.501 -0.1433 -0.0805  0.4220
  764WN      WN 5264   2.401   6.552  10.219  0.2098 -0.2343 -0.0149
  765WN      WN 5265   1.455   6.210  10.279  0.2809  0.1523  0.1965
  766WN      WN 5266   0.270   0.579   8.589  0.0583 -0.1732 -0.0223
  767WN      WN 5267   5.754   4.019   9.425 -0.1317 -0.0720 -0.1480
  768WN      WN 5268   0.652   2.639  10.052 -0.0190 -0.0674 -0.1425
  769WN      WN 5269   0.055   3.367   9.112  0.0899  0.2555 -0.2166
  770WN      WN 5270   1.830   5.597   9.022 -0.2345  0.0182 -0.4173
  771WN      WN 5271   1.910   4.819   8.747  0.3202  0.1128  0.0841
  772WN      WN 5272   1.297   0.639   8.191 -0.3644  0.0716  0.0057
  773WN      WN 5273   5.081   5.264  10.195 -0.1055  0.3260  0.0107
  774WN      WN 5274   0.619   4.703   9.927 -0.3065  0.1878  0.0694
  775WN      WN 5275   0.523   5.924   9.009  0.1335 -0.2035  0.0294
  776WN      WN 5276   6.376   6.419  10.477  0.1321  0.3535 -0.2196
  777WN      WN 5277   0.192   0.928  10.841  0.0459 -0.0720  0.1017
  778WN      WN 5278   0.480   3.178  10.978 -0.2505  0.0966 -0.0559
  779WN      WN 5279   0.943   6.114   8.144  0.0433 -0.1448  0.0757
  780WN      WN 5280   6.009   6.568   8.520  0.1722  0.0308  0.0397
  781WN      WN 5281   0.071   5.640  10.112  0.1706  0.3449 -0.3863
  782WN      WN 5282   0.002   6.935  10.251 -0.2702  0.2257  0.1366
  783WN      WN 5283   1.572   6.482   9.328 -0.0501  0.2221 -0.2130
  784WN      WN 5284   5.007   6.576   7.785  0.0984 -0.1431  0.2295
  785WN      WN 5285   6.887   0.277   9.133  0.2357  0.0385  0.2602
  786WN      WN 5286   1.263   0.847   8.963  0.2262  0.0519  0.2957
  787WN      WN 5287   1.765   5.946   8.640  0.0723  0.0769 -0.3070
  788WN      WN 5288   1.058   5.642   8.290  0.1971 -0.0959 -0.4853
  789WN      WN 5289   7.322   6.431  10.016  0.2635  0.2435  0.0493
  790WN      WN 5290   7.049   2.515  10.335  0.0954 -0.0052 -0.0360
  791WN      WN 5291   5.001   2.784  10.507  0.0521  0.2759  0.3059
  792WN      WN 5292   0.720   5.296   8.281 -0.0833 -0.2406 -0.1465
  793WN      WN 5293   6.400   1.944  10.722  0.1582  0.0654 -0.0157
  794WN      WN 5294   0.733   1.827   7.509  0.0645 -0.0264  0.0146
  795WN      WN 5295   1.896   6.291   8.996  0.0285  0.0267 -0.2891
  796WN      WN 5296   6.857   4.858   9.057  0.1974 -0.1357  0.1661
  797WN      WN 5297   3.842   4.423   8.190  0.1484  0.1739 -0.0048
  798WN      WN 5298   1.102   3.383   8.281  0.0394 -0.0260  0.0442
  799WN      WN 5299   0.946   6.768  11.168 -0.2594  0.3951  0.1698
  800WN      WN 5300   0.488   1.796   8.551  0.1518 -0.1703 -0.1233
  801WN      WN 5301   6.779   1.981   8.407  0.0974 -0.0824  0.2135
  802WN      WN 5302   0.708   1.484   9.478  0.0612  0.1656  0.1934
  803WN      WN 5303   0.237   1.953  10.836 -0.1372  0.0612  0.0105
  804WN      WN 5304   7.134   1.777   9.194 -0.0566 -0.1728 -0.1451
  805WN      WN 5305   6.821   2.394   8.120 -0.3062  0.2050  0.3206
  806WN      WN 5306   4.394   3.993   8.828  0.2986  0.1168  0.2388
  807WN      WN 5307   5.665   3.089   9.256 -0.0792 -0.1159  0.3264
  808WN      WN 5308   6.780   0.195   9.773  0.1329 -0.0988 -0.1502
  809WN      WN 5309   0.236   2.633   9.813  0.1154 -0.3786  0.2439
  810WN      WN 5310   0.594   2.961   9.664 -0.0859  0.0876  0.1043
  811WN      WN 5311   1.777   4.682   9.767 -0.1906  0.0291 -0.1442
  812WN      WN 5312   5.116   0.731  10.154 -0.1751  0.3118 -0.1893
  813WN      WN 5313   0.377   5.666   8.536  0.2043 -0.0284  0.0582
  814WN      WN 5314   5.456   4.413  10.325  0.0376  0.1249 -0.4108
  815WN      WN 5315   4.269   5.048   9.131 -0.0005  0.0116  0.1332
  816WN      WN 5316   1.274   5.425  10.070  0.0150  0.0736 -0.0759
  817WN      WN 5317   4.046   5.793   8.329 -0.0227  0.0110  0.3036
  818WN      WN 5318   5.967   6.973  10.760 -0.2357  0.0798 -0.1832
  819WN      WN 5319   4.495   4.198   9.376  0.1167  0.2845  0.0442
  820WN      WN 5320   1.697   0.905   9.140 -0.2010 -0.3738  0.1510
  821WN      WN 5321   0.838   2.602   8.674  0.0044  0.1025  0.1207
  822WN      WN 5322   0.405   4.950   8.512  0.0587 -0.1536  0.2557
  823WN      WN 5323   6.270   4.037  10.886  0.3283  0.1043  0.1605
  824WN      WN 5324   5.010   1.697  10.017  0.0548 -0.0150  0.1643
  825WN      WN 5325   0.654   4.420   8.426  0.1337  0.2557 -0.0052
  826WN      WN 5326   7.235   5.301   7.778 -0.1748  0.0803 -0.0965
  827WN      WN 5327   3.095   5.380  10.681  0.0638 -0.0164  0.1212
  828WN      WN 5328   6.916   4.828  11.087 -0.0424  0.0277  0.1679
  829WN      WN 5329   4.824   7.249   9.389 -0.3534 -0.0468  0.3367
  830WN      WN 5330   0.751   6.597  10.736  0.0016  0.0496  0.0149
  831WN      WN 5331   1.006   3.335   9.625 -0.0800 -0.2867 -0.1176
  832WN      WN 5332   4.495   5.107   9.748 -0.0956 -0.0718 -0.2173
  833WN      WN 5333   7.301   2.392   8.394  0.0727 -0.2604 -0.0364
  834WN      WN 5334   7.306   4.636   9.173  0.1158 -0.1708 -0.0600
  835WN      WN 5335   0.351   4.446   9.241 -0.0588 -0.2751 -0.1912
  836WN      WN 5336   7.316   5.841   8.707 -0.2108  0.1622 -0.0875
  837WN      WN 5337   2.101   6.449   8.013  0.0393 -0.0170  0.0596
  838WN      WN 5338   7.016   5.730  10.082 -0.0643  0.0238 -0.0596
  839WN      WN 5339   2.443   1.247   9.579  0.1874  0.0838 -0.0303
  840WN      WN 5340   0.889   6.139   7.189 -0.0144  0.1297 -0.2476
  841WN      WN 5341   6.684   5.982   7.941  0.0347  0.3273 -0.0812
  842WN      WN 5342   2.009   1.527   9.683  0.0917  0.1105 -0.4170
  843WN      WN 5343   1.617   3.128   8.391 -0.0761 -0.3347  0.1381
  844WN      WN 5344   3.000   0.387  10.009 -0.1297 -0.2485  0.0198
  845WN      WN 5345   0.752   6.063   9.471 -0.2615  0.1815  0.0140
  846WN      WN 5346   4.668   5.392   9.152  0.2561  0.1246  0.4219
  847WN      WN 5347   1.600   2.069  10.266 -0.2153  0.0978  0.1806
  848WN      WN 5348   1.450   0.974  10.913 -0.0041 -0.2002 -0.0874
  849WN      WN 5349   6.947   1.182   9.981 -0.1564  0.1694  0.1700
  850WN      WN 5350   2.084   2.146  10.364  0.3296 -0.1991 -0.0485
  851WN      WN 5351   5.158   4.875   9.334  0.0262 -0.1694  0.1257
  852WN      WN 5352   7.351   2.871  10.127 -0.1020  0.1342  0.0027
  853WN      WN 5353   1.000   1.860   9.222 -0.2120  0.0463 -0.0398
  854WN      WN 5354   2.984   5.809  10.805 -0.1537  0.1929  0.1326
  855WN      WN 5355   0.046   0.944   8.893  0.0006 -0.0440  0.1354
  856WN      WN 5356   0.417   3.102  10.136 -0.3287  0.2267 -0.1042
  857WN      WN 5357   2.173   0.006   9.461  0.2012  0.1808 -0.2659
  858WN      WN 5358   2.200   0.760   8.956 -0.4084  0.1597  0.2358
  859WN      WN 5359   3.294   0.615  10.803 -0.1660 -0.3083 -0.1863
  860WN      WN 5360   1.809   4.965   9.223 -0.1685  0.2546 -0.0847
  861WN      WN 5361   7.325   0.659   8.207  0.0588 -0.0803 -0.1679
  862WN      WN 5362   2.837   1.184  10.354 -0.3771 -0.1812  0.3582
  863WN      WN 5363   4.802   1.719  10.504 -0.1622  0.1487  0.0210
  864WN      WN 5364   4.492   6.293   8.438  0.0914 -0.3113 -0.1051
  865WN      WN 5365   0.501   5.743   9.881 -0.1589  0.0427 -0.1818
  866WN      WN 5366   3.634   4.367   8.663 -0.2637  0.3485  0.3124
  867WN      WN 5367   7.252   3.769   8.400  0.2379  0.2004 -0.0174
  868WN      WN 5368   5.994   5.444   8.377 -0.1967 -0.0697  0.0553
  869WN      WN 5369   5.348   4.858   8.136  0.0683 -0.5163 -0.1424
  870WN      WN 5370   3.979   4.257   9.137  0.3172 -0.0647  0.1683
  871WN      WN 5371   6.303   6.999   9.581 -0.2391  0.0699  0.0031
  872WN      WN 5372   0.535   2.973   8.499  0.1044  0.2164 -0.1861
  873WN      WN 5373   4.153   4.898   7.991  0.1059 -0.1880  0.2500
  874WN      WN 5374   6.773   4.980   7.677 -0.1178 -0.2252  0.0275
  875WN      WN 5375   4.751   3.541  10.153  0.0908 -0.0501 -0.1457
  876WN      WN 5376   7.070   1.297   8.880 -0.0058 -0.1303 -0.2479
  877WN      WN 5377   1.812   3.769   8.599 -0.1216  0.1025 -0.0382
  878WN      WN 5378   5.027   7.321   9.814 -0.0693 -0.0034 -0.1897
  879WN      WN 5379   5.086   0.104  10.853  0.0740 -0.1571 -0.1522
  880WN      WN 5380   1.103   7.021   9.745  0.0002 -0.1095 -0.0566
  881WN      WN 5381   3.334   6.293   8.724 -0.4316  0.0876 -0.0563
  882WN      WN 5382   1.069   2.139   8.743 -0.0729  0.0532 -0.1167
  883WN      WN 5383   0.035   5.571   7.418 -0.0086  0.0272 -0.0368
  884WN      WN 5384   3.227   4.053   8.710  0.2186 -0.1084 -0.0990
  885WN      WN 5385   5.956   6.876   9.936 -0.1260 -0.0019  0.1383
  886WN      WN 5386   3.558   6.807   9.587  0.1964  0.1401 -0.0190
  887WN      WN 5387   2.679   2.853   8.442  0.4293  0.0569 -0.2185
  888WN      WN 5388   0.865   0.161  10.439 -0.1211  0.3302 -0.4295
  889WN      WN 5389   6.047   5.402   8.914 -0.2041  0.0186  0.2303
  890WN      WN 5390   0.515   4.906  10.403 -0.3520 -0.2927  0.3718
  891WN      WN 5391   2.914   0.300   9.275 -0.0927  0.0285  0.0209
  892WN      WN 5392   3.025   0.113  10.875 -0.2620 -0.1426 -0.2074
  893WN      WN 5393   1.622   0.380   9.210 -0.2110  0.1322 -0.0140
  894WN      WN 5394   1.670   0.280  10.225 -0.0368 -0.1653  0.3332
  895WN      WN 5395   1.999   3.956   9.185 -0.3506  0.2767  0.0626
  896WN      WN 5396   2.889   0.244   8.743  0.3803  0.2068  0.1659
  897WN      WN 5397   3.190   4.553   9.543  0.4044  0.1907 -0.0019
  898WN      WN 5398   2.698   4.788   8.307  0.1606  0.3711  0.0534
  899WN      WN 5399   2.668   3.215   9.429 -0.2730 -0.0923  0.0063
  900WN      WN 5400   2.282   5.951   8.877 -0.3096  0.3480  0.1390
  901WN      WN 5401   0.942   2.125   9.607 -0.2042 -0.0681 -0.1895
  902WN      WN 5402   1.066   2.067  10.867  0.0148 -0.3917 -0.2077
  903WN      WN 5403   6.992   5.600   8.164  0.1634 -0.1064 -0.2096
  904WN      WN 5404   0.516   1.002   8.269  0.0755  0.3972 -0.2344
  905WN      WN 5405   2.265   5.704  11.305  0.2664 -0.3013 -0.0326
  906WN      WN 5406   5.515   6.642  10.739 -0.0336  0.0274  0.1857
  907WN      WN 5407   3.448   4.882   9.825 -0.0917  0.1419  0.0876
  908WN      WN 5408   0.376   4.688   8.058  0.2795 -0.2271  0.0542
  909WN      WN 5409   4.816   6.607   8.760 -0.0062  0.0245 -0.2528
  910WN      WN 5410   2.412   4.288   9.236 -0.2660 -0.0403  0.1490
  911WN      WN 5411   7.395   4.241  10.169 -0.2863 -0.1850 -0.0826
  912WN      WN 5412   7.256   5.997   9.202 -0.5569 -0.0771 -0.0291
  913WN      WN 5413   5.723   6.443   9.057  0.0536 -0.0022 -0.0268
  914WN      WN 5414   5.826   4.652   7.295  0.2358 -0.3499 -0.1122
  915WN      WN 5415   2.173   6.624   9.236 -0.1254 -0.0395 -0.1366
  916WN      WN 5416   0.656   0.579  10.200  0.0262 -0.0729  0.2160
  917WN      WN 5417   0.273   7.186   8.859  0.1955 -0.3433 -0.1284
  918WN      WN 5418   3.705   4.720   9.399  0.2798  0.2557  0.1719
  919WN      WN 5419   6.482   6.456   9.373 -0.2394 -0.0050  0.0794
  920WN      WN 5420   5.505   1.260   8.390  0.0434  0.1406  0.1347
  921WN      WN 5421   7.095   6.826  10.870 -0.0423  0.1395 -0.0717
  922WN      WN 5422   1.245   4.461  10.418 -0.0565  0.0217  0.0987
  923WN      WN 5423   5.014   3.297   8.497 -0.2486 -0.0287 -0.1028
  924WN      WN 5424   5.399   4.924  11.100 -0.3432 -0.0855  0.0389
  925WN      WN 5425   5.961   0.162   8.728  0.1094 -0.3578  0.0144
  926WN      WN 5426   4.387   0.592   8.874 -0.2076 -0.1077 -0.1247
  927WN      WN 5427   7.166   2.993   9.048  0.1146  0.0933 -0.0199
  928WN      WN 5428   4.247   7.239  10.184  0.1269  0.0618  0.4275
  929WN      WN 5429   4.118   6.556   9.577 -0.3036  0.0555  0.1589
  930WN      WN 5430   5.648   6.064  11.053 -0.0668 -0.0333  0.0670
  931WN      WN 5431   0.432   5.487  11.087 -0.4114 -0.1893  0.0718
  932WN      WN 5432   1.031   6.634  10.159  0.0057  0.0159 -0.0110
  933WN      WN 5433   6.286   7.222  11.176 -0.1340  0.1140 -0.1529
  934WN      WN 5434   0.967   4.005   7.732  0.0612 -0.0965  0.0204
  935WN      WN 5435   1.886   3.376   8.905  0.0794  0.0755  0.1696
  936WN      WN 5436   5.540   4.013   8.339 -0.2293  0.0132 -0.1745
  937WN      WN 5437   2.316   6.957   9.606 -0.2216 -0.0922  0.0382
  938WN      WN 5438   3.989   5.440   8.652  0.2212 -0.3930  0.0832
  939WN      WN 5439   7.088   6.283   8.702 -0.0013 -0.3247  0.2504
  940WN      WN 5440   0.480   4.078   8.695 -0.0537  0.0747 -0.3374
  941WN      WN 5441   5.601   3.559   9.652  0.0103 -0.1553  0.1587
  942WN      WN 5442   0.960   5.654   9.746 -0.3039 -0.1306 -0.3236
  943WN      WN 5443   4.907   0.761   9.681  0.0117  0.3516 -0.2177
  944WN      WN 5444   0.252   3.799   7.623  0.0828 -0.0937  0.2776
  945WN      WN 5445   4.572   1.565   9.214  0.3423 -0.2438  0.2928
  946WN      WN 5446   2.666   4.922  11.075 -0.1071 -0.0854 -0.1522
  947WN      WN 5447   7.064   5.670   9.505 -0.0153  0.1365  0.3693
  948WN      WN 5448   6.358   4.585   9.918  0.2693  0.1958  0.0485
  949WN      WN 5449   5.202   4.505  10.785  0.0173  0.1287  0.0637
  950WN      WN 5450   0.428   6.448   9.342 -0.1546  0.1230  0.2016
  951WN      WN 5451   0.457   2.672   7.284  0.1775 -0.1124  0.1057
  952WN      WN 5452   0.250   3.884   8.254  0.3308 -0.2623 -0.0915
  953WN      WN 5453   1.464   1.845  10.709  0.1822 -0.0417  0.0765
  954WN      WN 5454   6.143   4.494   8.290  0.2212  0.0554  0.1409
  955WN      WN 5455   6.847   6.403  10.713 -0.1495 -0.0008  0.1490
  956WN      WN 5456   4.343   5.940   8.702 -0.1435  0.0606 -0.2189
  957WN      WN 5457   7.072   4.307  10.815 -0.2633  0.2061 -0.2307
  958WN      WN 5458   2.713   7.332   9.496  0.3852  0.1389  0.1143
  959WN      WN 5459   4.812   6.510  10.987  0.0557 -0.3246  0.0144
  960WN      WN 5460   1.302   0.689   9.446  0.1214  0.2787  0.0077
  961WN      WN 5461   0.655   2.648   8.135  0.0041  0.1601 -0.0922
  962WN      WN 5462   3.583   7.233   9.885 -0.2136 -0.1452 -0.2945
  963WN      WN 5463   6.409   4.993  10.407 -0.0426  0.1226  0.1906
  964WN      WN 5464   2.999   7.174  11.164 -0.0987  0.0057  0.1530
  965WN      WN 5465   6.307   2.804   8.654 -0.0915  0.0971 -0.1131
  966WN      WN 5466   5.719   0.261   8.169  0.0773 -0.0229  0.2643
  967WN      WN 5467   6.077   4.157  10.020  0.1088  0.1753  0.2249
  968WN      WN 5468   4.146   3.675  10.249 -0.1938  0.1065  0.0652
  969WN      WN 5469   1.073   5.779  10.362 -0.3407 -0.1413 -0.1350
  970WN      WN 5470   3.143   0.976   8.487 -0.0138  0.1473 -0.0724
  971WN      WN 5471   3.281   7.377   9.074 -0.3029 -0.0902 -0.0101
  972WN      WN 5472   1.939   4.302   8.718  0.1683 -0.2305  0.0211
  973WN      WN 5473   2.412   5.871  10.857  0.1364 -0.0222 -0.1950
  974WN      WN 5474   6.667   3.116   8.539  0.2288 -0.1804 -0.0119
  975WN      WN 5475   2.477   4.461   7.937  0.1638 -0.0137  0.0777
  976WN      WN 5476   0.250   4.536   8.756 -0.1392  0.2290  0.0584
  977WN      WN 5477   1.615   6.312  10.753 -0.0323 -0.2525  0.1109
  978WN      WN 5478   4.338   6.844  10.402  0.1954  0.0118 -0.0152
  979WN      WN 5479   0.671   6.527   8.227 -0.3065  0.0118 -0.0668
  980WN      WN 5480   7.379   6.419   9.499  0.1619  0.1689  0.1130
  981WN      WN 5481   5.290   3.608   8.212  0.0375 -0.0015 -0.1494
  982WN      WN 5482   0.593   1.323  10.787  0.0628  0.2041 -0.2870
  983WN      WN 5483   0.919   1.632   8.790  0.2422  0.4447 -0.3483
  984WN      WN 5484   4.878   0.724   8.390 -0.2848  0.1325 -0.0519
  985WN      WN 5485   4.171   0.055   8.011  0.0193  0.4822 -0.0087
  986WN      WN 5486   0.262   6.560   7.459  0.1344 -0.2070 -0.1751
  987WN      WN 5487   3.774   0.128  10.233 -0.2095 -0.0227  0.1946
  988WN      WN 5488   5.860   5.611   9.692 -0.1729  0.1349 -0.0691
  989WN      WN 5489   4.327   3.566   7.899 -0.3653  0.1632  0.1302
  990WN      WN 5490   2.462   0.900  10.549  0.0747 -0.1758  0.2509
  991WN      WN 5491   5.657   4.135   8.924  0.1115  0.3113  0.4648
  992WN      WN 5492   6.595   4.398  11.040  0.4437  0.4404  0.2427
  993WN      WN 5493   0.138   3.252   8.257 -0.0930 -0.2992  0.0010
  994WN      WN 5494   2.908   1.047   9.348 -0.0910  0.2252 -0.1530
  995WN      WN 5495   4.059   1.093  10.019  0.3026  0.2269 -0.0336
  996WN      WN 5496   0.407   0.564   8.093 -0.2763 -0.0732 -0.2006
  997WN      WN 5497   0.896   4.546   7.841  0.0574 -0.3957 -0.0342
  998WN      WN 5498   3.164   3.270   9.236 -0.0291 -0.0879  0.0377
  999WN      WN 5499   6.294   6.881   9.085 -0.1761 -0.3182 -0.1403
 1000WN      WN 5500   3.236   0.061   9.567 -0.0454  0.0578  0.2520
 1001WN      WN 5501   6.911   7.151  10.440 -0.0477  0.0579  0.0901
 1002WN      WN 5502   5.443   3.073   9.708  0.0576 -0.2900  0.0037
 1003WN      WN 5503   0.004   4.774  10.166 -0.0215 -0.1383  0.1723
 1004WN      WN 5504   6.106   0.406  10.062  0.0647 -0.3449 -0.0045
 1005WN      WN 5505   0.428   6.695   8.742  0.1617  0.0124  0.0982
 1006WN      WN 5506   6.301   0.315   9.137  0.1620  0.2484  0.1098
 1007WN      WN 5507   0.392   2.605   8.976  0.2179 -0.0152  0.0296
 1008WN      WN 5508   6.316   5.183   7.899 -0.0941 -0.1325  0.5015
 1009WN      WN 5509   2.329   5.105   8.535  0.0165 -0.2220  0.1895
 1010WN      WN 5510   0.588   1.151   9.865 -0.1102  0.0603 -0.1012
 1011WN      WN 5511   4.633   6.334   9.590 -0.0456  0.2173 -0.0925
 1012WN      WN 5512   1.435   2.287   9.820 -0.0900  0.0600  0.1037
 1013WN      WN 5513   0.925   0.500   7.814  0.1374  0.0230 -0.2541
 1014WN      WN 5514   0.522   4.505  11.015 -0.0768  0.3104  0.1469
 1015WN      WN 5515   7.152   0.742  10.019 -0.0194  0.0762 -0.1323
 1016WN      WN 5516   5.171   7.377   7.768  0.0420 -0.2288 -0.0330
 1017WN      WN 5517   0.909   7.262   7.830  0.2034  0.1192  0.1846
 1018WN      WN 5518   2.627   6.199  10.463  0.0109  0.0897 -0.0033
 1019WN      WN 5519   6.577   7.362   9.390 -0.0060 -0.1125 -0.0057
 1020WN      WN 5520   2.692   0.233   8.231 -0.1124  0.0269 -0.1137
 1021WN      WN 5521   5.940   4.468   9.214  0.1995 -0.0633  0.3398
 1022WN      WN 5522   3.255   5.058   8.234  0.1539  0.2326 -0.0456
 1023WN      WN 5523   6.040   7.354  10.232  0.2384 -0.1602  0.1328
 1024WN      WN 5524   7.137   5.336  10.323  0.0279 -0.0771 -0.1477
 1025WN      WN 5525   6.013   4.770   7.811  0.2711 -0.4931 -0.0126
 1026WN      WN 5526   2.347   1.716  10.008  0.0561 -0.1869  0.1582
 1027WN      WN 5527   5.038   3.508   7.615 -0.0284 -0.1544  0.1505
 1028WN      WN 5528   1.052   3.973  10.436 -0.1984  0.3654  0.3494
 1029WN      WN 5529   5.472   7.437  10.060  0.3677 -0.3281  0.3279
 1030WN      WN 5530   6.950   1.386  10.431 -0.4167  0.0423 -0.4315
 1031WN      WN 5531   1.613   4.179   8.407  0.2059 -0.0033 -0.0671
 1032WN      WN 5532   1.209   3.114   7.782  0.1102 -0.0760  0.2589
 1033WN      WN 5533   5.650   2.207   9.872  0.1455 -0.0557 -0.2455
 1034WN      WN 5534   0.388   6.578  10.334 -0.2995  0.0837 -0.2297
 1035WN      WN 5535   4.650   5.555  10.039  0.2097  0.1343 -0.0892
 1036WN      WN 5536   1.341   0.085  10.568  0.1232  0.5948 -0.1093
 1037WN      WN 5537   7.086   6.117  10.350 -0.1999 -0.0965 -0.1961
 1038WN      WN 5538   2.436   6.351   7.561  0.0843 -0.1444  0.2357
 1039WN      WN 5539   0.212   0.053   8.491  0.1299 -0.2123  0.1340
 1040WN      WN 5540   0.992   1.015   8.479 -0.0894  0.1063  0.0642
 1041WN      WN 5541   1.369   1.503   8.521  0.3725 -0.2807  0.1342
 1042WN      WN 5542   0.633   6.893   9.189 -0.2198 -0.0730  0.4888
 1043WN      WN 5543   5.230   6.307  10.951  0.0634 -0.1144 -0.1557
 1044WN      WN 5544   7.161   4.075   7.976  0.1351 -0.1968  0.0810
 1045WN      WN 5545   6.506   0.181  10.243  0.2060  0.1764 -0.3304
 1046WN      WN 5546   3.012   6.597  10.471 -0.1614  0.0893  0.0937
 1047WN      WN 5547   5.000   4.429  10.138 -0.1520 -0.3055  0.2887
 1048WN      WN 5548   6.107   3.226   8.364  0.2139 -0.1560  0.1803
 1049WN      WN 5549   5.968   4.001   7.946  0.1188  0.2769  0.1514
 1050WN      WN 5550   6.167   4.562   8.736 -0.2830 -0.4789 -0.0431
 1051WN      WN 5551   5.576   0.187  10.518  0.0943  0.0909 -0.1068
 1052WN      WN 5552   6.409   2.795   8.191  0.3005 -0.1923 -0.0928
 1053WN      WN 5553   2.778   5.487   9.933  0.0390  0.3778 -0.0708
 1054WN      WN 5554   7.261   1.559   9.923 -0.2432  0.1851  0.4175
 1055WN      WN 5555   6.747   6.418   8.243 -0.1730 -0.1945 -0.0051
 1056WN      WN 5556   6.090   0.541  11.093 -0.0754  0.0908 -0.3675
 1057WN      WN 5557   1.767   5.389  10.064 -0.0056  0.1019 -0.3487
 1058WN      WN 5558   4.767   6.940  10.617 -0.2215  0.0206 -0.2900
 1059WN      WN 5559   6.925   6.433   9.713 -0.1051  0.0618  0.1276
 1060WN      WN 5560   1.196   6.014   8.629  0.1827 -0.0852  0.2628
 1061WN      WN 5561   1.557   3.852  10.190 -0.0604 -0.0242  0.1261
 1062WN      WN 5562   0.672   1.763  11.041 -0.2825  0.1459  0.1880
 1063WN      WN 5563   6.544   2.581   9.060  0.3329 -0.0069  0.0587
 1064WN      WN 5564   5.782   6.117   8.671 -0.2472 -0.0105  0.0413
 1065WN      WN 5565   1.952   2.967   9.292 -0.0314 -0.0547 -0.0025
 1066WN      WN 5566   5.991   0.825   9.748 -0.0316 -0.1736 -0.3370
 1067WN      WN 5567   2.834   4.696   9.209  0.1848 -0.2459  0.0477
 1068WN      WN 5568   0.966   5.367   7.827 -0.1896  0.0912 -0.0929
 1069WN      WN 5569   6.232   7.342   8.312 -0.2647  0.1042  0.2494
 1070WN      WN 5570   0.556   5.837   8.007  0.0223 -0.3570 -0.0257
 1071WN      WN 5571   6.765   4.330   9.540  0.0852  0.1208 -0.0572
 1072WN      WN 5572   1.937   5.123   8.191 -0.1473 -0.1411 -0.2118
 1073WN      WN 5573   2.463   3.664   9.250  0.1331 -0.0922  0.1295
 1074WN      WN 5574   1.050   0.298   9.653 -0.2817  0.1465  0.0168
 1075WN      WN 5575   0.050   3.340  10.829  0.0731  0.2189 -0.0644
 1076WN      WN 5576   6.578   4.236   8.172 -0.1386  0.1652  0.2847
 1077WN      WN 5577   5.192   6.916  10.973 -0.2262 -0.0456  0.0782
 1078WN      WN 5578   5.558   4.853  10.154 -0.1268 -0.1089  0.0906
 1079WN      WN 5579   5.697   1.722   9.412 -0.0394 -0.0323  0.1997
 1080WN      WN 5580   2.820   3.305   8.535  0.2751 -0.0345  0.1929
 1081WN      WN 5581   4.491   4.823   7.604  0.1923 -0.0813  0.0579
 1082WN      WN 5582   1.896   1.151   9.953 -0.1742  0.0053 -0.0927
 1083WN      WN 5583   0.611   7.078  10.637 -0.0356  0.3977  0.0138
 1084WN      WN 5584   4.293   3.683   9.334  0.0221  0.2564 -0.1032
 1085WN      WN 5585   0.682   4.340   9.620 -0.3288  0.1380 -0.1397
 1086WN      WN 5586   2.570   0.969   8.556 -0.1948  0.1022  0.1413
 1087WN      WN 5587   3.319   0.875   9.154  0.2671 -0.4097  0.0407
 1088WN      WN 5588   7.388   7.421  10.363  0.1925  0.1530 -0.1429
 1089WN      WN 5589   7.262   5.387  11.623 -0.2455 -0.1723 -0.1476
 1090WN      WN 5590   0.498   5.264   8.916  0.0112 -0.1595  0.1333
 1091WN      WN 5591   0.433   0.005  10.376 -0.3046  0.0210  0.0878
 1092WN      WN 5592   6.584   7.184   9.958 -0.0747 -0.0315  0.1460
 1093WN      WN 5593   6.354   3.547   8.697 -0.1536  0.2195  0.4390
 1094WN      WN 5594   6.612   3.933   9.177  0.0094  0.1084  0.0891
 1095WN      WN 5595   4.931   0.290   9.393  0.0256 -0.2155 -0.1721
 1096WN      WN 5596   7.149   0.407   7.546 -0.1975  0.4202 -0.1430
 1097WN      WN 5597   4.084   6.439  10.710  0.2139  0.1464  0.2929
 1098WN      WN 5598   0.706   0.175   8.806  0.0175 -0.4425 -0.0151
 1099WN      WN 5599   0.055   1.518   8.696  0.1255 -0.0035 -0.1589
 1100WN      WN 5600   5.217   1.129  10.948  0.1682  0.1353  0.3020
 1101WN      WN 5601   5.572   6.110  10.517 -0.2171  0.1094  0.1542
 1102WN      WN 5602   1.569   1.822   9.734 -0.0037  0.0202 -0.4198
 1103WN      WN 5603   5.160   0.036   9.026 -0.0021 -0.4432  0.2820
 1104WN      WN 5604   2.544   5.901   9.676  0.1244  0.1015  0.2262
 1105WN      WN 5605   1.278   4.691   8.504 -0.0830  0.0847 -0.0268
 1106WN      WN 5606   6.395   0.478  10.642  0.2871  0.1990  0.2153
 1107WN      WN 5607   2.238   3.090   8.444 -0.0203  0.2325  0.1764
 1108WN      WN 5608   5.959   6.427  10.864 -0.0290 -0.0891 -0.1062
 1109WN      WN 5609   5.481   1.742   9.826  0.0309 -0.2370 -0.0206
 1110WN      WN 5610   0.261   3.898   9.176 -0.1267 -0.0010 -0.3315
 1111WN      WN 5611   0.059   0.187   8.014 -0.0727  0.0119 -0.1149
 1112WN      WN 5612   0.118   3.036   8.758  0.1871 -0.1942  0.1607
 1113WN      WN 5613   5.106   7.035   8.986 -0.2547  0.2556  0.1220
 1114WN      WN 5614   4.786   0.331   9.972  0.1184 -0.0533  0.1096
 1115WN      WN 5615   2.528   3.952   9.619 -0.0086  0.3984 -0.1953
 1116WN      WN 5616   5.195   6.216   9.574 -0.0691 -0.0973 -0.1830
 1117WN      WN 5617   6.457   5.518   8.289  0.0017 -0.1239 -0.0732
 1118WN      WN 5618   4.322   4.440   8.136  0.1890 -0.0942  0.0740
 1119WN      WN 5619   4.749   4.556  10.549  0.0132  0.0709 -0.1324
 1120WN      WN 5620   1.766   7.412   7.956  0.0929  0.0824  0.0027
 1121WN      WN 5621   3.430   5.643  10.306  0.2678  0.2916  0.1993
 1122WN      WN 5622   2.811   7.201   9.000  0.0819  0.1878  0.1599
 1123WN      WN 5623   1.254   3.825   8.507  0.0157  0.1076 -0.1398
 1124WN      WN 5624   1.316   4.924   8.947 -0.0238 -0.3106 -0.2801
 1125WN      WN 5625   5.743   3.735  10.053  0.2223 -0.1882  0.2658
 1126WN      WN 5626   3.728   5.917   9.977 -0.0302  0.0695  0.3301
 1127WN      WN 5627   5.421   5.144   8.584  0.2659  0.0617  0.0339
 1128WN      WN 5628   0.246   2.806   7.771 -0.2640  0.0059  0.2914
 1129WN      WN 5629   2.390   3.988   8.810 -0.2636  0.0024 -0.2959
 1130WN      WN 5630   7.292   0.356  10.693 -0.1361  0.1450  0.0916
 1131WN      WN 5631   0.015   5.663  10.596  0.1454  0.0110  0.1127
 1132WN      WN 5632   0.613   1.880  10.464 -0.1275  0.1867  0.1115
 1133WN      WN 5633   5.955   2.752   9.560  0.0565  0.6516  0.1186
 1134WN      WN 5634   0.661   4.987   7.731 -0.0110  0.0997 -0.0655
 1135WN      WN 5635   3.616   6.490   9.182 -0.0538 -0.0575 -0.1160
 1136WN      WN 5636   6.439   4.115   8.646 -0.1864 -0.2809 -0.0295
 1137WN      WN 5637   7.270   0.535   9.327  0.0655  0.3238 -0.2948
 1138WN      WN 5638   5.254   6.433   8.690  0.0206  0.1545 -0.1208
 1139WN      WN 5639   4.250   7.195   9.328  0.1184 -0.1093 -0.5133
 1140WN      WN 5640   3.574   6.622  10.507  0.2880 -0.1276  0.2606
 1141WN      WN 5641   2.848   4.376   8.819  0.5434  0.0512 -0.0031
 1142WN      WN 5642   6.357   3.060   9.191  0.1820  0.4786 -0.1102
 1143WN      WN 5643   7.206   7.312   7.269  0.0713 -0.2069 -0.2806
 1144WN      WN 5644   6.866   6.998   9.071 -0.3419  0.0518 -0.2201
 1145WN      WN 5645   6.677   5.282   9.287  0.2729 -0.0861  0.0103
 1146WN      WN 5646   1.211   0.170   8.058 -0.1704 -0.1047  0.1109
 1147WN      WN 5647   1.792   5.231  10.599  0.2676 -0.1499  0.0047
 1148WN      WN 5648   0.085   2.056  10.389  0.0398  0.1126 -0.2038
 1149WN      WN 5649   5.309   2.478  10.295 -0.0947 -0.1058 -0.1221
 1150WN      WN 5650   5.742   7.226   9.688 -0.4564  0.0091  0.0312
 1151WN      WN 5651   0.075   1.097   9.992  0.2015  0.1825 -0.1274
 1152WN      WN 5652   2.934   5.860  10.307 -0.1077  0.0946 -0.2693
 1153WN      WN 5653   0.057   5.702   8.144  0.1282 -0.0007 -0.1404
 1154WN      WN 5654   1.637   2.760   9.910  0.0590  0.2853  0.0092
 1155WN      WN 5655   5.252   4.292   8.668 -0.2052  0.0783  0.0253
 1156WN      WN 5656   5.192   4.325   7.586 -0.1403  0.2722  0.0739
 1157WN      WN 5657   5.421   5.196   9.672  0.0787 -0.4489  0.3306
 1158WN      WN 5658   0.347   0.537   9.145 -0.1308  0.0078 -0.1542
 1159WN      WN 5659   3.773   3.866   9.380 -0.2572  0.1364  0.0593
 1160WN      WN 5660   1.520   1.371  10.496  0.3718 -0.0803 -0.3111
 1161WN      WN 5661   0.496   5.443   7.651  0.2638 -0.1903 -0.0051
 1162WN      WN 5662   2.666   5.852   8.234 -0.0420 -0.0983  0.0441
 1163WN      WN 5663   3.842   6.865  10.876  0.2678 -0.2205 -0.1260
 1164WN      WN 5664   5.263   0.906   8.715  0.2838  0.1532 -0.1074
 1165WN      WN 5665   3.177   6.473   9.631 -0.2920  0.1949  0.1903
 1166WN      WN 5666   1.020   6.240  11.180  0.0577  0.0976 -0.2125
 1167WN      WN 5667   3.323   6.749  10.068  0.2529 -0.2336  0.4120
 1168WN      WN 5668   4.533   7.412   9.742  0.0635  0.0548  0.1801
 1169WN      WN 5669   2.007   5.407  10.981  0.0851 -0.2096 -0.1742
 1170WN      WN 5670   4.924   4.887   9.882  0.0890 -0.1019  0.2820
 1171WN      WN 5671   6.223   0.802  10.285  0.1130 -0.1495 -0.0375
 1172WN      WN 5672   2.787   2.940   9.022  0.0733  0.1042 -0.0379
 1173WN      WN 5673   0.687   2.971   9.160  0.0335 -0.2015 -0.1317
 1174WN      WN 5674   4.076   6.446   8.218 -0.0077  0.0480 -0.2116
 1175WN      WN 5675   4.661   0.235  11.164 -0.0698 -0.0548 -0.1102
 1176WN      WN 5676   5.184   5.788  10.111 -0.1105 -0.1001 -0.1195
 1177WN      WN 5677   6.994   5.787  11.599  0.0964 -0.0459 -0.0813
 1178WN      WN 5678   2.437   3.978   7.960 -0.1615  0.1825 -0.0030
 1179WN      WN 5679   5.373   4.528   9.797  0.1802  0.1447 -0.1374
 1180WN      WN 5680   6.169   1.321   8.765  0.1882  0.0040 -0.1218
 1181WN      WN 5681   5.583   5.395  10.129 -0.1511 -0.2790  0.1057
 1182WN      WN 5682   1.408   5.130   8.336 -0.2627  0.0792 -0.0078
 1183WN      WN 5683   1.315   0.004   9.999  0.0480 -0.3323 -0.0424
 1184WN      WN 5684   6.278   6.883  10.275  0.0664 -0.0810  0.0430
 1185WN      WN 5685   0.542   4.137   7.430  0.0369  0.0931 -0.2146
 1186WN      WN 5686   2.977   6.390   7.585 -0.0191  0.0968 -0.1665
 1187WN      WN 5687   7.072   3.989   9.889  0.3426 -0.0877  0.2253
 1188WN      WN 5688   4.126   5.471  11.339 -0.2615 -0.3818 -0.1439
 1189WN      WN 5689   6.674   4.611   8.656  0.4255  0.3879  0.3036
 1190WN      WN 5690   2.386   6.825   7.941 -0.2056  0.3967  0.4336
 1191WN      WN 5691   6.286   3.812   8.273 -0.2836  0.0237 -0.1705
 1192WN      WN 5692   1.848   6.526  10.236  0.1007  0.2326  0.3143
 1193WN      WN 5693   1.872   1.360   8.844 -0.0309  0.1999  0.0927
 1194WN      WN 5694   4.621   4.888   8.252  0.0243  0.1999 -0.0851
 1195WN      WN 5695   1.842   4.881  11.234  0.2604  0.0323  0.3927
 1196WN      WN 5696   1.651   2.102   8.404 -0.0561 -0.0618  0.1583
 1197WN      WN 5697   1.428   1.374  10.005  0.1783 -0.0341 -0.5090
 1198WN      WN 5698   3.841   4.790   8.920 -0.0178  0.3297  0.0551
 1199WN      WN 5699   7.258   6.067  10.824 -0.1588  0.0370  0.0438
 1200WN      WN 5700   2.224   5.183   9.011 -0.0164 -0.1562  0.1063
 1201WN      WN 5701   2.695   1.859   8.748 -0.2220 -0.2023 -0.0509
 1202WN      WN 5702   5.093   2.866   9.377 -0.0178 -0.0528 -0.2275
 1203WN      WN 5703   4.445   0.676  10.964 -0.0889  0.0119 -0.0817
 1204WN      WN 5704   3.682   6.148   8.352  0.0641  0.0799 -0.0049
 1205WN      WN 5705   7.133   3.737   9.098 -0.4253  0.1880  0.1459
 1206WN      WN 5706   6.187   4.627  10.729  0.3362 -0.3418 -0.1400
 1207WN      WN 5707   4.717   5.182   7.854  0.0527  0.2353 -0.3932
 1208WN      WN 5708   7.095   4.603   9.783 -0.3041 -0.1584  0.3096
 1209WN      WN 5709   0.268   6.130   8.343 -0.2474 -0.0170  0.1193
 1210WN      WN 5710   2.763   5.262   9.149  0.1107  0.2179  0.0118
 1211WN      WN 5711   1.890   2.606   7.700 -0.1979  0.1904 -0.1654
 1212WN      WN 5712   4.127   5.538   9.966 -0.0198  0.2586 -0.0180
 1213WN      WN 5713   2.273   7.292   8.076 -0.1760  0.0334  0.0887
 1214WN      WN 5714   0.868   4.841   8.262 -0.1037 -0.0515  0.1787
 1215WN      WN 5715   0.407   1.085  10.367  0.0679  0.0761 -0.1075
 1216WN      WN 5716   5.635   2.717   9.933 -0.0490 -0.0720  0.1234
 1217WN      WN 5717   1.518   2.252   7.911 -0.1978  0.0702 -0.1145
 1218WN      WN 5718   5.772   0.787   9.299  0.1136 -0.0892  0.0020
 1219WN      WN 5719   0.573   6.311   7.767  0.0337 -0.2038 -0.1863
 1220WN      WN 5720   4.686   4.693   9.423 -0.2620 -0.0382  0.0456
 1221WN      WN 5721   5.109   4.845  10.388 -0.2843 -0.2878  0.1399
 1222WN      WN 5722   0.150   5.499   9.595  0.2399 -0.1167  0.1942
 1223WN      WN 5723   1.249   6.099   9.520  0.0654 -0.0086 -0.0783
 1224WN      WN 5724   0.089   7.007  10.756 -0.0690 -0.0297 -0.0295
 1225WN      WN 5725   5.036   4.756   8.555  0.3900 -0.0494  0.1557
 1226WN      WN 5726   2.858   3.713   8.889  0.0952 -0.0920  0.1402
 1227WN      WN 5727   4.548   6.553   8.006  0.1458 -0.1256  0.3015
 1228WN      WN 5728   0.285   4.035   9.720 -0.1588  0.0302  0.1539
 1229WN      WN 5729   6.947   3.099  10.387 -0.3162 -0.1533  0.1212
 1230WN      WN 5730   1.360   5.560   8.812  0.2156 -0.0351 -0.2811
 1231WN      WN 5731   6.112   2.445   9.948 -0.2636 -0.0452  0.2114
 1232WN      WN 5732   7.427   0.204   8.939 -0.2316 -0.0325  0.1440
 1233WN      WN 5733   4.829   6.409  11.850 -0.1295  0.0594  0.0142
 1234WN      WN 5734   3.970   0.617   9.999  0.2950  0.2232 -0.3907
 1235WN      WN 5735   4.864   5.843   9.699 -0.1012  0.0962 -0.0051
 1236WN      WN 5736   6.374   0.486   9.642  0.0425  0.3553  0.1808
 1237WN      WN 5737   4.937   2.389   9.494 -0.0598  0.1863 -0.2198
 1238WN      WN 5738   5.444   0.776   9.715  0.0621 -0.0635 -0.0974
 1239WN      WN 5739   1.253   3.753   9.753  0.0654 -0.0412  0.0403
 1240WN      WN 5740   3.611   4.772   7.926 -0.1448  0.0298 -0.2083
 1241WN      WN 5741   0.522   5.715  10.547  0.2286 -0.1445 -0.2646
 1242WN      WN 5742   2.896   5.906   9.021  0.1568 -0.2135 -0.1023
 1243WN      WN 5743   1.624   0.021   8.448  0.2303 -0.1547  0.1755
 1244WN      WN 5744   3.899   6.052   9.200 -0.4844 -0.1492  0.1137
 1245WN      WN 5745   7.165   5.841   7.680  0.1485  0.0034  0.0753
 1246WN      WN 5746   3.235   6.515  11.299 -0.0276 -0.2234  0.0593
 1247WN      WN 5747   7.194   6.122   8.253 -0.1659 -0.1761  0.2616
 1248WN      WN 5748   1.054   1.098  10.598  0.0839  0.1576 -0.0078
 1249WN      WN 5749   1.990   1.148  10.434 -0.0949 -0.0533  0.0747
 1250WN      WN 5750   1.359   1.328   8.083  0.2554  0.0344 -0.3058
 1251WN      WN 5751   5.815   5.893   8.234  0.2246 -0.2538 -0.6036
 1252WN      WN 5752   6.881   2.207  10.690 -0.0665 -0.0295  0.0461
 1253WN      WN 5753   7.094   3.596  10.409  0.1401 -0.2377  0.0861
 1254WN      WN 5754   0.750   5.741  11.377 -0.2262  0.0042 -0.0123
 1255WN      WN 5755   4.967   4.753   7.727  0.0771 -0.1187  0.0018
 1256WN      WN 5756   7.285   5.717  11.175  0.2809  0.1424 -0.1570
 1257WN      WN 5757   1.417   6.514   9.800 -0.1106  0.0481  0.2343
 1258WN      WN 5758   0.520   3.952  10.181  0.0922  0.1717 -0.1294
 1259WN      WN 5759   1.058   4.679   9.620  0.1452 -0.0302  0.0167
 1260WN      WN 5760   3.170   4.574   8.414 -0.0172 -0.2132 -0.1296
 1261WN      WN 5761   0.077   2.418   7.559  0.1711 -0.1506  0.1034
 1262WN      WN 5762   2.591   0.317   9.689 -0.1432 -0.0837  0.0923
 1263WN      WN 5763   5.333   3.984   9.749  0.0124  0.0301  0.2346
 1264WN      WN 5764   0.208   5.974   9.442 -0.1747  0.6034  0.1190
 1265WN      WN 5765   2.198   4.718   7.506  0.1145 -0.2584 -0.1727
 1266WN      WN 5766   5.269   5.640  10.565 -0.2732 -0.0455  0.0897
 1267WN      WN 5767   1.083   1.133   9.634  0.2219 -0.0920 -0.1163
 1268WN      WN 5768   6.350   5.725   9.193 -0.0178  0.3072  0.0361
 1269WN      WN 5769   3.136   0.613   9.569  0.0508  0.2626  0.0182
 1270WN      WN 5770   4.793   6.724   9.253  0.0574 -0.1280 -0.0597
 1271WN      WN 5771   2.111   5.569   8.537  0.1963 -0.2664  0.1706
 1272WN      WN 5772   6.803   5.159  10.613 -0.1374  0.3247  0.1490
 1273WN      WN 5773   6.741   7.111   7.321 -0.0404 -0.0134 -0.3144
 1274WN      WN 5774   3.510   0.451   9.892 -0.3309 -0.0892  0.1073
 1275WN      WN 5775   0.063   2.779  11.116 -0.2632 -0.0166 -0.0047
 1276WN      WN 5776   2.139   1.695   7.960 -0.0420 -0.1267  0.0260
 1277WN      WN 5777   5.790   2.887   8.585  0.1500 -0.0608  0.0129
 1278WN      WN 5778   5.971   5.659  11.242 -0.2806  0.3814 -0.0559
 1279WN      WN 5779   7.359   6.012   9.790  0.1551 -0.0029  0.1340
 1280WN      WN 5780   4.885   7.261   8.580 -0.0113  0.0959  0.0394
 1281WN      WN 5781   2.153   6.195   9.983  0.0705 -0.0646 -0.2650
 1282WN      WN 5782   2.414   2.789   9.386  0.2254 -0.0603 -0.1059
 1283WN      WN 5783   3.672   5.467   9.101  0.0432  0.1779  0.0953
 1284WN      WN 5784   6.691   6.052   9.010  0.1084  0.1512  0.2338
 1285WN      WN 5785   1.573   4.777  10.713  0.0909  0.1788 -0.0710
 1286WN      WN 5786   4.613   0.625   9.309  0.1067  0.2377  0.2358
 1287WN      WN 5787   0.852   3.552  10.868 -0.3542  0.1527  0.1742
 1288WN      WN 5788   2.105   4.044   8.312  0.1934 -0.0949  0.1803
 1289WN      WN 5789   1.826   7.216   9.124 -0.4541 -0.0452 -0.2823
 1290WN      WN 5790   3.068   6.733   8.692  0.0721 -0.0385  0.0509
 1291WN      WN 5791   4.732   2.967   9.978 -0.2881  0.2557 -0.0482
 1292WN      WN 5792   4.713   7.407  10.297 -0.2031 -0.0066 -0.3035
 1293WN      WN 5793   6.766   3.948  10.929  0.0589  0.2998 -0.2639
 1294WN      WN 5794   6.368   1.956   9.864  0.1941 -0.1155  0.1464
 1295WN      WN 5795   3.652   5.282  10.572 -0.2272  0.3199 -0.2339
[truncated: 276,239 more chars]
