# Supplementary material for: Free energies of membrane stalk formation from a lipidomics perspective
Source: Nat Commun. 2021 Nov 15;12:6594. doi: 10.1038/s41467-021-26924-2 (PMC8593120; doi:10.1038/s41467-021-26924-2)
Supplement: Supplementary file 4 — Source Data [file 41467_2021_26924_MOESM4_ESM.zip › SI_data/Fig_S5/outer-stalk/18water-per-nm2.gro]

Membrane with PIPC PAPC POPC DPSM PNSM PLSM PAPI PAPS PAPE CHOL (36 14 12 26 18 16 4 8 4 98)
 9560
    1PIPC   NC3    1   0.486   5.881   8.294  0.2158 -0.0293  0.0323
    1PIPC   PO4    2   0.323   5.852   7.905  0.0200 -0.0903 -0.1031
    1PIPC   GL1    3   0.154   5.922   7.372 -0.1567 -0.1665 -0.2513
    1PIPC   GL2    4  -0.040   6.167   7.321 -0.3494 -0.1342  0.0505
    1PIPC   C1A    5   0.340   5.908   7.054 -0.1959  0.1644  0.1760
    1PIPC   D2A    6   0.732   5.976   6.910  0.0850 -0.0672  0.2010
    1PIPC   D3A    7   0.886   5.551   6.958  0.4482 -0.4325 -0.4025
    1PIPC   C4A    8   0.820   5.233   6.749 -0.1310 -0.1959 -0.1856
    1PIPC   C1B    9  -0.012   6.104   6.784 -0.1568 -0.1515  0.0175
    1PIPC   C2B   10   0.011   6.125   6.395  0.1646 -0.3803 -0.4284
    1PIPC   C3B   11   0.087   6.268   6.049 -0.1332 -0.0926  0.2611
    1PIPC   C4B   12   0.107   6.610   5.755  0.0661 -0.0599 -0.0247
    2PIPC   NC3   13   6.794   4.925   7.686 -0.0583  0.0537  0.0509
    2PIPC   PO4   14   6.815   5.301   7.671  0.0553 -0.0227  0.0292
    2PIPC   GL1   15   7.111   5.290   7.420 -0.0284 -0.0743  0.1180
    2PIPC   GL2   16   7.014   5.105   7.251  0.2980  0.3465  0.0298
    2PIPC   C1A   17   7.413   5.524   7.140 -0.3371 -0.0207 -0.1213
    2PIPC   D2A   18   7.575   5.550   6.793 -0.2440 -0.3538 -0.1282
    2PIPC   D3A   19   7.789   5.841   6.582 -0.1791  0.1029 -0.1428
    2PIPC   C4A   20   8.022   5.596   6.391  0.1163 -0.1791  0.1676
    2PIPC   C1B   21   7.092   5.001   6.880 -0.1483 -0.0682  0.0304
    2PIPC   C2B   22   7.186   5.027   6.434 -0.3869 -0.0012  0.0169
    2PIPC   C3B   23   7.400   4.871   6.133  0.1963  0.1984  0.0530
    2PIPC   C4B   24   7.464   4.909   5.673 -0.2381  0.3671 -0.1555
    3PIPC   NC3   25   6.215   7.179   7.662  0.4089 -0.0527 -0.0837
    3PIPC   PO4   26   5.807   7.118   7.578 -0.1698  0.2253  0.1504
    3PIPC   GL1   27   5.590   7.348   7.358 -0.3542 -0.0635  0.2135
    3PIPC   GL2   28   5.436   7.676   7.366  0.0935  0.2155  0.1068
    3PIPC   C1A   29   5.506   7.131   6.930  0.3620 -0.0957  0.1064
    3PIPC   D2A   30   5.430   6.774   6.597  0.1124  0.0903  0.1271
    3PIPC   D3A   31   5.192   7.016   6.396 -0.0049 -0.1386  0.2560
    3PIPC   C4A   32   5.220   7.187   5.968  0.1047  0.2129  0.4335
    3PIPC   C1B   33   5.464   7.651   6.918  0.0507 -0.0637  0.2739
    3PIPC   C2B   34   5.480   7.402   6.432  0.1886 -0.1785 -0.0513
    3PIPC   C3B   35   5.822   7.044   6.382  0.0472 -0.1920 -0.0756
    3PIPC   C4B   36   5.946   6.811   6.113  0.1265  0.2657  0.0319
    4PIPC   NC3   37   3.870   4.173   7.663  0.0668  0.0994  0.4156
    4PIPC   PO4   38   3.691   4.237   7.307  0.1222  0.0184 -0.0624
    4PIPC   GL1   39   3.721   3.829   7.107  0.2696  0.1777 -0.3126
    4PIPC   GL2   40   3.541   3.844   6.873  0.3530 -0.0752  0.0342
    4PIPC   C1A   41   3.910   3.433   6.863  0.3342 -0.0550 -0.3032
    4PIPC   D2A   42   4.130   3.280   6.578  0.0641 -0.1215  0.1577
    4PIPC   D3A   43   4.374   3.519   6.740 -0.1152 -0.2171 -0.0199
    4PIPC   C4A   44   4.233   3.887   6.760  0.0958 -0.2556  0.0081
    4PIPC   C1B   45   3.393   3.496   6.730 -0.0886  0.2621  0.0080
    4PIPC   C2B   46   3.065   3.539   6.794  0.3133  0.0555  0.0596
    4PIPC   C3B   47   2.737   3.573   6.454  0.1706  0.2348  0.0168
    4PIPC   C4B   48   2.558   3.903   6.406 -0.0011 -0.2157  0.0397
    5PIPC   NC3   49   0.977   3.390   7.935 -0.2115 -0.2930 -0.1712
    5PIPC   PO4   50   0.914   3.806   7.775  0.3210  0.0191 -0.0653
    5PIPC   GL1   51   0.803   3.804   7.363 -0.2974 -0.1289  0.2540
    5PIPC   GL2   52   0.455   3.870   7.171 -0.0990  0.1382 -0.2577
    5PIPC   C1A   53   0.793   4.000   6.873 -0.0737  0.0730  0.1861
    5PIPC   D2A   54   0.502   4.103   6.601 -0.1311 -0.0369  0.2430
    5PIPC   D3A   55   0.498   3.868   6.316 -0.0732 -0.0765 -0.0308
    5PIPC   C4A   56   0.940   3.871   6.309 -0.0440 -0.0529  0.0615
    5PIPC   C1B   57   0.423   3.639   6.780  0.0360  0.1263 -0.0851
    5PIPC   C2B   58   0.263   3.510   6.450 -0.1751 -0.0572 -0.1532
    5PIPC   C3B   59  -0.040   3.491   6.077 -0.1901 -0.3231  0.0443
    5PIPC   C4B   60  -0.315   3.646   5.784  0.0883  0.0136  0.3952
    6PIPC   NC3   61   3.754   5.926  10.715  0.1516  0.1637  0.1014
    6PIPC   PO4   62   3.460   5.577  10.482  0.2113  0.1442 -0.2270
    6PIPC   GL1   63   3.361   5.303  10.719 -0.1912  0.0627  0.1332
    6PIPC   GL2   64   3.111   5.215  10.955 -0.2608 -0.0235 -0.0126
    6PIPC   C1A   65   3.635   5.284  11.128  0.0793 -0.3665  0.1378
    6PIPC   D2A   66   3.592   5.058  11.586 -0.2130 -0.2126 -0.2375
    6PIPC   D3A   67   3.670   5.383  11.704 -0.2397 -0.2540  0.1008
    6PIPC   C4A   68   3.573   5.482  12.068 -0.2705 -0.2650 -0.0151
    6PIPC   C1B   69   3.194   5.091  11.254  0.3097  0.0853 -0.0929
    6PIPC   C2B   70   3.147   5.225  11.674  0.1048 -0.0055 -0.2154
    6PIPC   C3B   71   3.300   5.091  12.072  0.1981 -0.0127  0.0405
    6PIPC   C4B   72   3.376   4.918  12.497  0.1312  0.3380 -0.0362
    7PIPC   NC3   73   6.391   0.284   7.834 -0.0135  0.0214  0.1532
    7PIPC   PO4   74   5.962   0.237   7.624  0.1034 -0.0612  0.0339
    7PIPC   GL1   75   6.059   0.583   7.295  0.0145  0.1511  0.0845
    7PIPC   GL2   76   5.911   0.440   7.147  0.0469  0.0372 -0.1246
    7PIPC   C1A   77   6.333   0.975   7.268 -0.2726  0.1283 -0.1359
    7PIPC   D2A   78   6.762   1.088   7.170  0.0091 -0.1973 -0.3944
    7PIPC   D3A   79   7.057   0.774   7.226  0.3321  0.2251  0.1450
    7PIPC   C4A   80   7.299   0.629   6.841 -0.4683  0.0087  0.0611
    7PIPC   C1B   81   5.685   0.655   6.742 -0.2314  0.0297  0.1311
    7PIPC   C2B   82   5.603   0.863   6.313  0.1169 -0.1790 -0.0475
    7PIPC   C3B   83   5.230   1.005   6.171  0.2751  0.1086 -0.0838
    7PIPC   C4B   84   5.085   0.709   5.944  0.2862  0.1847  0.0519
    8PIPC   NC3   85   6.596   3.026   8.178  0.0817  0.1670 -0.0724
    8PIPC   PO4   86   6.972   3.251   7.922 -0.4001  0.2582  0.0668
    8PIPC   GL1   87   7.077   3.067   7.534 -0.0861 -0.0303 -0.0084
    8PIPC   GL2   88   6.889   3.106   7.395 -0.1625 -0.1213  0.1830
    8PIPC   C1A   89   7.396   3.136   7.247 -0.0901  0.0451 -0.1361
    8PIPC   D2A   90   7.720   3.384   7.285  0.2211  0.3754 -0.0068
    8PIPC   D3A   91   8.137   3.294   6.942 -0.0877  0.1400  0.0251
    8PIPC   C4A   92   8.123   3.265   6.523 -0.1077  0.2489 -0.1046
    8PIPC   C1B   93   7.006   3.040   6.989 -0.3217  0.1190 -0.2393
    8PIPC   C2B   94   6.927   2.785   6.616 -0.0819 -0.0345  0.0868
    8PIPC   C3B   95   6.634   2.835   6.375 -0.1355  0.1511 -0.2205
    8PIPC   C4B   96   6.424   2.948   5.977  0.0485 -0.1679 -0.1143
    9PIPC   NC3   97   1.817   4.846   7.891 -0.1541 -0.1289  0.2331
    9PIPC   PO4   98   2.191   5.204   7.931  0.0167 -0.0613 -0.1372
    9PIPC   GL1   99   2.192   5.127   7.468  0.0782 -0.3385  0.3295
    9PIPC   GL2  100   2.437   5.177   7.385  0.0304 -0.2794  0.2167
    9PIPC   C1A  101   2.088   5.129   7.078  0.1724 -0.2788  0.1002
    9PIPC   D2A  102   2.276   5.250   6.628 -0.0101  0.2194 -0.0883
    9PIPC   D3A  103   2.360   4.838   6.602  0.1829 -0.5267  0.2078
    9PIPC   C4A  104   2.243   4.535   6.751 -0.2462  0.3989 -0.0649
    9PIPC   C1B  105   2.639   5.236   6.967  0.0480  0.1180 -0.0500
    9PIPC   C2B  106   2.742   5.070   6.485  0.0607  0.0119 -0.1590
    9PIPC   C3B  107   2.600   4.862   6.133 -0.2717 -0.0046 -0.1584
    9PIPC   C4B  108   2.564   4.608   5.793 -0.1380  0.0515 -0.2300
   10PIPC   NC3  109   3.072   0.631   8.694 -0.3439 -0.0614 -0.0915
   10PIPC   PO4  110   3.373   0.592   8.330 -0.2306  0.3018  0.3305
   10PIPC   GL1  111   3.376   0.985   8.248 -0.1136 -0.1294 -0.0826
   10PIPC   GL2  112   3.318   1.209   8.044 -0.0455 -0.0338  0.0363
   10PIPC   C1A  113   3.528   1.366   8.553 -0.1173 -0.1224  0.0666
   10PIPC   D2A  114   3.652   1.500   8.955 -0.0909 -0.0587  0.0103
   10PIPC   D3A  115   3.678   1.750   9.235 -0.1982 -0.0830  0.0531
   10PIPC   C4A  116   3.861   1.458   9.554 -0.0175  0.2913 -0.0109
   10PIPC   C1B  117   3.110   1.267   7.681  0.1160 -0.0064 -0.0293
   10PIPC   C2B  118   3.157   1.493   7.392 -0.1999 -0.2932  0.0969
   10PIPC   C3B  119   3.280   1.519   6.933  0.2092  0.1870 -0.1291
   10PIPC   C4B  120   3.681   1.788   6.822  0.3065  0.2461 -0.2596
   11PIPC   NC3  121   0.705   0.701   8.047 -0.1621  0.1759 -0.3017
   11PIPC   PO4  122   0.301   0.693   7.771 -0.0552 -0.0710 -0.1112
   11PIPC   GL1  123   0.179   0.977   7.436 -0.2925  0.1348 -0.2418
   11PIPC   GL2  124   0.184   1.251   7.546 -0.0826 -0.1455  0.0580
   11PIPC   C1A  125   0.183   1.150   7.035  0.1635  0.3004 -0.5663
   11PIPC   D2A  126   0.072   1.264   6.645 -0.2165  0.2115  0.2215
   11PIPC   D3A  127   0.364   0.915   6.654  0.0727  0.0876  0.1661
   11PIPC   C4A  128   0.678   0.720   6.360 -0.3281  0.0759 -0.1829
   11PIPC   C1B  129   0.053   1.546   7.265 -0.1046 -0.1913  0.2321
   11PIPC   C2B  130   0.048   1.714   6.818 -0.0816 -0.2131 -0.1559
   11PIPC   C3B  131   0.256   1.669   6.422 -0.0620  0.0972  0.0878
   11PIPC   C4B  132   0.242   1.917   6.148  0.0299  0.1741 -0.0420
   12PIPC   NC3  133   5.185   3.190   8.622  0.0405  0.0356 -0.3776
   12PIPC   PO4  134   5.357   2.943   8.320  0.2097  0.2572 -0.0702
   12PIPC   GL1  135   4.999   2.695   8.359  0.1150  0.2921 -0.1117
   12PIPC   GL2  136   4.617   2.804   8.182  0.0785  0.1487 -0.1527
   12PIPC   C1A  137   4.738   2.294   8.237  0.1476 -0.1476 -0.3270
   12PIPC   D2A  138   4.688   1.849   8.547  0.1434  0.0532 -0.0720
   12PIPC   D3A  139   4.595   1.924   9.001 -0.1807 -0.0789 -0.1156
   12PIPC   C4A  140   4.666   1.628   9.282 -0.1701  0.2487 -0.2125
   12PIPC   C1B  141   4.273   2.564   8.221  0.0184  0.0678 -0.1737
   12PIPC   C2B  142   4.057   2.401   7.966  0.0015 -0.0032 -0.3212
   12PIPC   C3B  143   3.849   2.030   7.680 -0.1761 -0.0427 -0.2784
   12PIPC   C4B  144   3.790   1.702   7.333  0.0082  0.0760  0.0188
   13PIPC   NC3  145   5.958   1.783   8.440 -0.3060  0.3982  0.0820
   13PIPC   PO4  146   5.484   1.824   8.345  0.2176  0.2413  0.0651
   13PIPC   GL1  147   5.321   2.206   8.106  0.0561  0.0226  0.1503
   13PIPC   GL2  148   5.460   2.534   8.058  0.1226  0.1689  0.0457
   13PIPC   C1A  149   4.958   2.452   7.862  0.1960 -0.2281  0.1070
   13PIPC   D2A  150   4.520   2.520   7.771  0.0280 -0.0188 -0.0936
   13PIPC   D3A  151   4.609   2.876   7.679  0.0388 -0.3245  0.3074
   13PIPC   C4A  152   4.729   2.908   7.269 -0.4228 -0.4563 -0.0220
   13PIPC   C1B  153   5.479   2.342   7.680 -0.1610 -0.2288 -0.1945
   13PIPC   C2B  154   5.567   2.220   7.353 -0.1589 -0.0784  0.1833
   13PIPC   C3B  155   5.356   2.126   7.033  0.0605 -0.1322  0.2897
   13PIPC   C4B  156   4.995   2.126   6.840 -0.2586  0.2774 -0.1512
   14PIPC   NC3  157   3.770   0.316   9.241  0.2291  0.1105  0.0603
   14PIPC   PO4  158   3.860   0.800   9.111 -0.0074 -0.0185 -0.1590
   14PIPC   GL1  159   4.013   1.114   8.961 -0.1130  0.2615  0.0020
   14PIPC   GL2  160   3.936   1.160   8.618  0.0510 -0.0522  0.1450
   14PIPC   C1A  161   4.261   1.353   9.323 -0.0284 -0.1642 -0.0687
   14PIPC   D2A  162   4.273   1.704   9.640 -0.2546  0.0547 -0.4186
   14PIPC   D3A  163   4.232   2.014   9.329  0.0336  0.1677  0.1096
   14PIPC   C4A  164   4.030   1.892   8.854 -0.0435 -0.3012  0.2721
   14PIPC   C1B  165   3.857   1.037   8.174  0.0202 -0.1565  0.1173
   14PIPC   C2B  166   4.093   0.921   7.886 -0.0942  0.1623 -0.0164
   14PIPC   C3B  167   4.260   0.994   7.463 -0.0699 -0.2138  0.2433
   14PIPC   C4B  168   4.133   0.900   6.992 -0.2164 -0.2385 -0.3619
   15PIPC   NC3  169   4.825   3.295   8.175  0.1001  0.4091  0.1178
   15PIPC   PO4  170   4.643   3.787   8.094 -0.0472 -0.0969  0.1188
   15PIPC   GL1  171   4.556   3.507   7.807 -0.0747 -0.0863 -0.1724
   15PIPC   GL2  172   4.799   3.297   7.651 -0.1800 -0.0374 -0.0215
   15PIPC   C1A  173   4.257   3.294   7.588  0.1274 -0.0075 -0.0767
   15PIPC   D2A  174   4.090   3.217   7.277  0.0868  0.5368  0.2407
   15PIPC   D3A  175   3.746   3.463   7.437  0.2434  0.1335 -0.3339
   15PIPC   C4A  176   3.377   3.493   7.241 -0.1150 -0.1846  0.2616
   15PIPC   C1B  177   4.867   3.715   7.411  0.1744 -0.0177  0.2372
   15PIPC   C2B  178   4.686   3.996   7.111 -0.3254  0.1205  0.3054
   15PIPC   C3B  179   4.570   4.305   6.874  0.2983  0.3044 -0.0196
   15PIPC   C4B  180   4.376   4.205   6.417 -0.0822 -0.2364 -0.0515
   16PIPC   NC3  181   1.890   1.724   8.185 -0.1869 -0.2791 -0.0274
   16PIPC   PO4  182   1.695   2.059   8.205  0.0993  0.0038 -0.0813
   16PIPC   GL1  183   1.979   2.406   8.186  0.0005  0.2075  0.1958
   16PIPC   GL2  184   1.853   2.450   7.859  0.0510  0.3676  0.2298
   16PIPC   C1A  185   2.317   2.658   8.066  0.0963  0.1599 -0.1178
   16PIPC   D2A  186   2.700   2.836   7.938  0.2438  0.0532 -0.3035
   16PIPC   D3A  187   2.585   2.577   7.576 -0.2349  0.0290  0.2120
   16PIPC   C4A  188   2.672   2.669   7.113 -0.2677  0.5174 -0.1543
   16PIPC   C1B  189   2.126   2.380   7.553 -0.2364 -0.0250 -0.1593
   16PIPC   C2B  190   2.339   2.288   7.231 -0.2481  0.1513 -0.2666
   16PIPC   C3B  191   2.733   2.209   7.074  0.2854 -0.0275  0.0332
   16PIPC   C4B  192   2.865   1.853   7.110 -0.3306  0.0452 -0.1640
   17PIPC   NC3  193   5.601   0.050   7.852 -0.0081 -0.1346  0.0336
   17PIPC   PO4  194   5.255   0.146   8.041  0.0425  0.0338 -0.0372
   17PIPC   GL1  195   5.152  -0.012   7.687 -0.0959  0.1095  0.2294
   17PIPC   GL2  196   5.020   0.326   7.581  0.1512  0.1336 -0.1394
   17PIPC   C1A  197   5.109  -0.037   7.212 -0.0439 -0.1870  0.1729
   17PIPC   D2A  198   5.062  -0.124   6.772  0.0427  0.0016 -0.4072
   17PIPC   D3A  199   4.886   0.029   6.353 -0.0088 -0.2959  0.3173
   17PIPC   C4A  200   4.547   0.348   6.341  0.0644 -0.1284 -0.0100
   17PIPC   C1B  201   4.907   0.443   7.086  0.1827  0.0799 -0.0340
   17PIPC   C2B  202   4.926   0.339   6.686 -0.0025 -0.2112  0.0963
   17PIPC   C3B  203   5.285   0.444   6.362  0.0992  0.3337 -0.2536
   17PIPC   C4B  204   5.488   0.401   6.034  0.2137 -0.0822  0.1694
   18PIPC   NC3  205   1.839   2.756  10.041 -0.0170  0.0145  0.2810
   18PIPC   PO4  206   1.791   2.338  10.268  0.1004 -0.2415 -0.2106
   18PIPC   GL1  207   2.147   2.619  10.434 -0.1182 -0.0938  0.1335
   18PIPC   GL2  208   2.329   2.486  10.746 -0.0947 -0.3212 -0.2147
   18PIPC   C1A  209   2.537   2.769  10.287 -0.2100 -0.0259 -0.0232
   18PIPC   D2A  210   2.887   2.843  10.545 -0.1854 -0.1360 -0.2749
   18PIPC   D3A  211   3.038   3.237  10.504  0.0032  0.0130  0.3688
   18PIPC   C4A  212   3.253   3.412  10.050 -0.0365  0.1636  0.2100
   18PIPC   C1B  213   2.602   2.746  11.017  0.1599 -0.1573  0.0903
   18PIPC   C2B  214   2.706   2.809  11.428  0.0338 -0.1447  0.5517
   18PIPC   C3B  215   3.167   2.805  11.617 -0.2617 -0.0251  0.0594
   18PIPC   C4B  216   3.484   3.074  11.725 -0.2247  0.1827 -0.0348
   19PIPC   NC3  217   1.974   4.752   3.482 -0.4267  0.1617 -0.0349
   19PIPC   PO4  218   1.935   4.605   3.927  0.1118  0.1490  0.2732
   19PIPC   GL1  219   1.966   4.675   4.375 -0.0514 -0.3431 -0.1382
   19PIPC   GL2  220   2.237   4.811   4.488 -0.0080 -0.3008  0.0942
   19PIPC   C1A  221   1.717   4.592   4.803  0.1642 -0.5903  0.3279
   19PIPC   D2A  222   1.525   4.710   5.144 -0.0112  0.0520 -0.0704
   19PIPC   D3A  223   1.745   4.851   5.426  0.0462  0.0887  0.5128
   19PIPC   C4A  224   1.494   5.104   5.758  0.0703  0.0790  0.5017
   19PIPC   C1B  225   2.115   4.834   4.924 -0.0031  0.0792  0.0747
   19PIPC   C2B  226   2.271   4.660   5.256 -0.0193  0.0888 -0.1380
   19PIPC   C3B  227   2.356   4.240   5.515  0.3055 -0.2569  0.1059
   19PIPC   C4B  228   2.377   3.815   5.487  0.0482  0.2356 -0.0231
   20PIPC   NC3  229   0.020   3.501   3.851 -0.0410  0.1369 -0.0367
   20PIPC   PO4  230   0.048   3.995   3.751 -0.0294  0.3751 -0.3523
   20PIPC   GL1  231  -0.225   3.937   4.085  0.2262  0.0064  0.3578
   20PIPC   GL2  232  -0.249   4.219   4.112  0.1968  0.2220  0.1406
   20PIPC   C1A  233  -0.210   3.912   4.506  0.3397  0.0913  0.1852
   20PIPC   D2A  234  -0.160   3.821   4.858  0.1999  0.0819 -0.0928
   20PIPC   D3A  235  -0.205   4.310   4.951  0.2279 -0.1175 -0.0829
   20PIPC   C4A  236  -0.169   4.489   5.346 -0.2405  0.0152  0.0521
   20PIPC   C1B  237   0.009   4.452   4.452  0.0563 -0.2102 -0.2552
   20PIPC   C2B  238   0.239   4.542   4.840 -0.1803  0.0384  0.1178
   20PIPC   C3B  239   0.490   4.534   5.212  0.2516  0.4991  0.1436
   20PIPC   C4B  240   0.736   4.599   5.684  0.0188  0.3294 -0.0449
   21PIPC   NC3  241   1.546   3.576   3.927  0.0763  0.0699  0.1870
   21PIPC   PO4  242   1.019   3.488   4.099  0.1712 -0.0376 -0.3320
   21PIPC   GL1  243   0.911   3.091   4.395  0.2444  0.2835  0.4247
   21PIPC   GL2  244   1.172   2.894   4.508  0.0361  0.1377 -0.1719
   21PIPC   C1A  245   0.722   3.195   4.695 -0.0395 -0.0335  0.1386
   21PIPC   D2A  246   0.296   3.256   4.820 -0.0983  0.0354  0.1853
   21PIPC   D3A  247   0.189   3.527   4.551  0.0345 -0.4862  0.0611
   21PIPC   C4A  248   0.249   3.990   4.679  0.0192  0.0691  0.2332
   21PIPC   C1B  249   1.018   2.761   4.989 -0.2789 -0.1159 -0.1630
   21PIPC   C2B  250   0.921   2.752   5.392  0.2219 -0.4948  0.0605
   21PIPC   C3B  251   1.056   2.356   5.731  0.1036  0.0366  0.0480
   21PIPC   C4B  252   1.034   2.173   6.148  0.1273 -0.0440 -0.2196
   22PIPC   NC3  253   2.111   5.178   3.318  0.4220 -0.1744 -0.2141
   22PIPC   PO4  254   1.872   5.156   3.678  0.0720  0.1645 -0.1184
   22PIPC   GL1  255   1.765   5.113   4.263 -0.0846  0.0430  0.1016
   22PIPC   GL2  256   1.883   5.143   4.608 -0.2101  0.0991 -0.2638
   22PIPC   C1A  257   1.420   4.896   4.483 -0.2540  0.1666 -0.0331
   22PIPC   D2A  258   0.967   5.049   4.645 -0.0284 -0.1156 -0.0241
   22PIPC   D3A  259   1.161   5.248   5.065  0.1337  0.0051 -0.0391
   22PIPC   C4A  260   1.050   5.048   5.391  0.1723  0.3125 -0.0158
   22PIPC   C1B  261   1.839   5.298   5.094  0.3888 -0.1628 -0.0472
   22PIPC   C2B  262   1.422   5.518   5.391 -0.3502  0.0637  0.0955
   22PIPC   C3B  263   1.422   5.747   5.728 -0.0803 -0.4579  0.0129
   22PIPC   C4B  264   1.788   6.001   5.840  0.0692  0.0925 -0.2416
   23PIPC   NC3  265   5.028   7.310   4.071 -0.2109  0.0776  0.1992
   23PIPC   PO4  266   4.615   7.460   3.837 -0.2070  0.2993 -0.1384
   23PIPC   GL1  267   4.367   7.328   4.236 -0.0750  0.1086  0.0180
   23PIPC   GL2  268   4.109   7.355   4.255 -0.1707  0.1434  0.2141
   23PIPC   C1A  269   4.323   7.563   4.641 -0.0429  0.0181 -0.0960
   23PIPC   D2A  270   4.605   7.485   4.948 -0.0684 -0.0177 -0.1490
   23PIPC   D3A  271   4.315   7.353   5.192 -0.0414  0.0726 -0.2901
   23PIPC   C4A  272   4.339   7.119   5.591  0.1784  0.0805  0.2310
   23PIPC   C1B  273   3.962   7.128   4.595  0.0205 -0.0845  0.0216
   23PIPC   C2B  274   3.915   6.951   4.952 -0.1714  0.1152 -0.0743
   23PIPC   C3B  275   3.913   6.828   5.361  0.0642  0.3627  0.0097
   23PIPC   C4B  276   3.873   6.917   5.807 -0.0405 -0.1446 -0.2622
   24PIPC   NC3  277   2.452   5.774   3.894 -0.0932 -0.0267  0.2692
   24PIPC   PO4  278   2.823   5.870   3.912  0.2051  0.0453 -0.0692
   24PIPC   GL1  279   2.986   5.862   4.296  0.1315  0.0138  0.0342
   24PIPC   GL2  280   3.333   5.902   4.184  0.0376  0.1114  0.0287
   24PIPC   C1A  281   2.858   5.893   4.751  0.1959 -0.2675 -0.1646
   24PIPC   D2A  282   2.786   6.304   4.903 -0.1343  0.0281 -0.1005
   24PIPC   D3A  283   2.470   6.413   5.133 -0.1454 -0.0791  0.0280
   24PIPC   C4A  284   2.427   6.765   5.385  0.0312 -0.0720 -0.1619
   24PIPC   C1B  285   3.341   5.820   4.646  0.0947 -0.1236  0.2368
   24PIPC   C2B  286   3.296   5.681   5.094 -0.0371  0.0347 -0.0563
   24PIPC   C3B  287   3.346   5.444   5.472 -0.0948  0.0196 -0.2398
   24PIPC   C4B  288   3.650   5.324   5.833 -0.0401 -0.1246 -0.0079
   25PIPC   NC3  289   4.496   0.542   3.809  0.1952  0.1152 -0.1470
   25PIPC   PO4  290   4.564   0.847   4.163  0.2114  0.1346  0.0024
   25PIPC   GL1  291   4.669   0.969   4.613 -0.2771 -0.1754  0.1221
   25PIPC   GL2  292   4.467   1.153   4.798 -0.1450 -0.2958  0.2068
   25PIPC   C1A  293   5.011   1.000   4.916 -0.0310  0.0538 -0.3162
   25PIPC   D2A  294   5.127   0.877   5.332 -0.1610  0.0036 -0.0894
   25PIPC   D3A  295   4.879   0.479   5.502 -0.1151  0.0423  0.0281
   25PIPC   C4A  296   5.177   0.215   5.734 -0.0300 -0.2068 -0.0175
   25PIPC   C1B  297   4.503   1.008   5.164 -0.1571  0.1531 -0.1862
   25PIPC   C2B  298   4.618   0.873   5.659 -0.5897 -0.2257 -0.1579
   25PIPC   C3B  299   4.625   0.894   6.083 -0.1763  0.0746 -0.1104
   25PIPC   C4B  300   4.772   0.806   6.430  0.2500  0.1315  0.1878
   26PIPC   NC3  301   6.738   0.505   3.607 -0.2417 -0.1017  0.3994
   26PIPC   PO4  302   7.209   0.461   3.578  0.0265 -0.2591  0.1981
   26PIPC   GL1  303   7.194   0.500   4.038 -0.1724  0.3426  0.0513
   26PIPC   GL2  304   6.892   0.661   4.099 -0.0473 -0.2024  0.0012
   26PIPC   C1A  305   7.345   0.265   4.406 -0.2209 -0.0946  0.2258
   26PIPC   D2A  306   7.477   0.366   4.815 -0.0595 -0.2939  0.1024
   26PIPC   D3A  307   7.728   0.208   5.147  0.0450  0.2669 -0.2776
   26PIPC   C4A  308   7.759  -0.032   5.444  0.1377  0.0851  0.0322
   26PIPC   C1B  309   7.009   0.573   4.522 -0.1024  0.3636 -0.1482
   26PIPC   C2B  310   6.959   0.403   5.050 -0.0574 -0.1290  0.1974
   26PIPC   C3B  311   6.847   0.371   5.501 -0.0082 -0.1286  0.3110
   26PIPC   C4B  312   6.534   0.149   5.778  0.2126  0.0352 -0.1071
   27PIPC   NC3  313   1.514   5.422   3.901 -0.3728  0.1393 -0.0727
   27PIPC   PO4  314   1.315   5.757   3.765  0.1633  0.0480  0.1303
   27PIPC   GL1  315   1.203   5.720   4.160  0.0096 -0.1633 -0.1137
   27PIPC   GL2  316   1.143   5.339   4.259 -0.1190 -0.2336  0.0884
   27PIPC   C1A  317   1.310   5.970   4.466  0.0365 -0.0137 -0.2113
   27PIPC   D2A  318   1.551   6.125   4.870 -0.2332  0.0318 -0.3193
   27PIPC   D3A  319   1.698   5.746   5.074  0.1014 -0.2015  0.2086
   27PIPC   C4A  320   1.986   5.840   5.403  0.2027 -0.0704 -0.0884
   27PIPC   C1B  321   1.089   5.521   4.579  0.0586  0.0830 -0.2550
   27PIPC   C2B  322   1.142   5.873   4.900  0.0775  0.1234  0.2381
   27PIPC   C3B  323   1.300   6.042   5.274 -0.0992 -0.2584  0.1093
   27PIPC   C4B  324   1.593   6.238   5.443 -0.1874  0.0304 -0.3211
   28PIPC   NC3  325   1.734   5.891   3.990 -0.4451 -0.1640  0.0537
   28PIPC   PO4  326   2.074   6.132   3.665 -0.0277  0.1880  0.3733
   28PIPC   GL1  327   2.093   6.270   4.080 -0.3026  0.2895 -0.1179
   28PIPC   GL2  328   2.430   6.238   4.009  0.1495  0.0183 -0.1100
   28PIPC   C1A  329   2.421   6.667   4.195 -0.0863  0.1000 -0.0262
   28PIPC   D2A  330   2.764   6.984   4.205  0.1839 -0.2070  0.1960
   28PIPC   D3A  331   2.789   6.754   4.604  0.1164  0.0786  0.3058
   28PIPC   C4A  332   2.375   6.775   4.784  0.4385  0.1981  0.1028
   28PIPC   C1B  333   2.575   6.252   4.453  0.1462 -0.0880  0.1346
   28PIPC   C2B  334   2.142   6.221   4.777 -0.2655  0.3455  0.1876
   28PIPC   C3B  335   2.007   6.231   5.123 -0.1136  0.1639 -0.1730
   28PIPC   C4B  336   2.185   6.257   5.519 -0.0820  0.0791 -0.3095
   29PIPC   NC3  337   4.137   0.035   3.705  0.6631 -0.0392  0.0145
   29PIPC   PO4  338   4.037   0.388   3.974 -0.3014 -0.3634  0.0497
   29PIPC   GL1  339   3.768   0.355   4.234 -0.5121  0.1805 -0.2067
   29PIPC   GL2  340   3.775   0.357   4.565 -0.0966 -0.1109  0.1631
   29PIPC   C1A  341   3.290   0.360   4.349  0.1272 -0.0957 -0.1970
   29PIPC   D2A  342   2.772   0.447   4.478  0.0119 -0.4141 -0.2429
   29PIPC   D3A  343   2.941   0.408   4.938 -0.2905  0.0904 -0.0460
   29PIPC   C4A  344   3.327   0.319   4.874 -0.1607  0.1587  0.1256
   29PIPC   C1B  345   3.907   0.078   4.973 -0.0386 -0.0030 -0.2526
   29PIPC   C2B  346   3.846   0.028   5.361  0.0640  0.0679 -0.0161
   29PIPC   C3B  347   3.603  -0.109   5.664  0.0399  0.1499 -0.0672
   29PIPC   C4B  348   3.150  -0.042   5.683  0.1896  0.0080  0.3145
   30PIPC   NC3  349   4.925   7.038   3.607  0.2973  0.1298  0.0450
   30PIPC   PO4  350   5.268   6.936   3.790 -0.1138 -0.1433 -0.0748
   30PIPC   GL1  351   5.398   6.963   4.175  0.3823 -0.0351  0.6472
   30PIPC   GL2  352   5.456   6.561   4.035 -0.1344  0.3027  0.0116
   30PIPC   C1A  353   5.340   7.016   4.588 -0.0010 -0.2062  0.3134
   30PIPC   D2A  354   5.093   6.916   4.881  0.1174  0.0711  0.2277
   30PIPC   D3A  355   5.029   7.352   5.051  0.0452  0.2145  0.2469
   30PIPC   C4A  356   4.833   7.396   5.419 -0.1127  0.0128  0.1451
   30PIPC   C1B  357   5.509   6.533   4.421  0.2926  0.0977 -0.1734
   30PIPC   C2B  358   5.482   6.594   4.749  0.1225  0.1065  0.1520
   30PIPC   C3B  359   5.562   6.989   5.034 -0.1108 -0.1430  0.0202
   30PIPC   C4B  360   5.792   7.037   5.450 -0.0860  0.0705 -0.0666
   31PIPC   NC3  361   5.898   6.412   3.795 -0.0927 -0.1991 -0.2809
   31PIPC   PO4  362   5.591   6.125   3.760 -0.1279  0.0255  0.0537
   31PIPC   GL1  363   5.801   6.103   4.188  0.0161 -0.0660  0.0565
   31PIPC   GL2  364   5.945   6.259   4.311  0.2459  0.0626 -0.3681
   31PIPC   C1A  365   5.838   5.807   4.509 -0.0365 -0.0855 -0.3626
   31PIPC   D2A  366   5.972   5.806   4.897 -0.1093  0.1225  0.1027
   31PIPC   D3A  367   5.960   5.997   5.262 -0.3253  0.2939  0.3186
   31PIPC   C4A  368   5.783   5.824   5.512  0.1441 -0.0354  0.3095
   31PIPC   C1B  369   5.909   6.275   4.747 -0.0366  0.4240  0.1115
   31PIPC   C2B  370   5.873   6.505   5.251  0.0288 -0.1591  0.0639
   31PIPC   C3B  371   5.732   6.596   5.700  0.0674  0.1097  0.0410
   31PIPC   C4B  372   5.504   6.510   6.029 -0.0309 -0.0335  0.1021
   32PIPC   NC3  373   4.750   6.059   3.658  0.0102  0.0257  0.6040
   32PIPC   PO4  374   4.448   5.882   3.920 -0.0688  0.3139  0.1802
   32PIPC   GL1  375   4.284   6.094   4.272  0.0272  0.2381 -0.2754
   32PIPC   GL2  376   4.054   6.347   4.232  0.2132 -0.1186 -0.0819
   32PIPC   C1A  377   4.297   6.123   4.657 -0.0833 -0.0765  0.1609
   32PIPC   D2A  378   4.380   6.377   5.022 -0.1285 -0.2316  0.0800
   32PIPC   D3A  379   4.449   6.112   5.287  0.3648  0.0212 -0.0494
   32PIPC   C4A  380   4.561   5.803   5.446 -0.1072 -0.1170 -0.0353
   32PIPC   C1B  381   3.927   6.572   4.641  0.0832 -0.1462  0.5313
   32PIPC   C2B  382   3.861   6.459   4.990  0.0792  0.1087 -0.1145
   32PIPC   C3B  383   3.998   6.349   5.434  0.2721 -0.3186 -0.1077
   32PIPC   C4B  384   4.287   6.611   5.705 -0.1194  0.1289 -0.1068
   33PIPC   NC3  385   0.815   5.965   3.733  0.1761  0.1617  0.1146
   33PIPC   PO4  386   0.355   6.167   3.760  0.0961 -0.3904 -0.0499
   33PIPC   GL1  387   0.530   6.270   4.105 -0.2416 -0.1279 -0.0434
   33PIPC   GL2  388   0.634   5.993   4.219 -0.0524 -0.1255  0.2567
   33PIPC   C1A  389   0.901   6.507   4.255 -0.1926  0.1021  0.0404
   33PIPC   D2A  390   1.200   6.725   4.270 -0.0472  0.2452 -0.2873
   33PIPC   D3A  391   1.485   6.392   4.338 -0.2216 -0.0236  0.0423
   33PIPC   C4A  392   1.956   6.505   4.470 -0.1840  0.1999  0.1834
   33PIPC   C1B  393   0.785   6.018   4.565 -0.0377 -0.0999 -0.1010
   33PIPC   C2B  394   1.115   6.364   4.728 -0.0777  0.2607  0.1769
   33PIPC   C3B  395   1.316   6.528   5.087  0.0386 -0.0773 -0.1960
   33PIPC   C4B  396   1.151   6.456   5.506 -0.1431 -0.0860  0.0577
   34PIPC   NC3  397   2.315   2.243   4.171 -0.0558 -0.5278  0.0422
   34PIPC   PO4  398   2.627   2.477   4.384 -0.0702 -0.1510  0.0221
   34PIPC   GL1  399   2.423   2.349   4.771  0.2170  0.0122 -0.1902
   34PIPC   GL2  400   2.189   2.092   4.746  0.4807 -0.0405  0.0800
   34PIPC   C1A  401   2.292   2.255   5.231 -0.0482  0.2176  0.1177
   34PIPC   D2A  402   2.172   2.357   5.670 -0.0501 -0.2539  0.1171
   34PIPC   D3A  403   2.283   2.010   5.965  0.0247 -0.4287  0.1436
   34PIPC   C4A  404   2.629   1.820   6.037 -0.0037 -0.0372  0.3408
   34PIPC   C1B  405   1.809   2.009   5.080  0.1052  0.2292  0.0931
   34PIPC   C2B  406   1.886   2.008   5.469 -0.0300 -0.1374 -0.0363
   34PIPC   C3B  407   1.801   1.782   5.800 -0.2529 -0.0744 -0.3281
   34PIPC   C4B  408   1.397   1.936   5.878 -0.0309 -0.2982  0.2676
   35PIPC   NC3  409   0.556   4.439   3.756 -0.1148 -0.2497  0.1254
   35PIPC   PO4  410   0.979   4.561   3.985  0.3018 -0.1367  0.0932
   35PIPC   GL1  411   1.025   4.599   4.418  0.0800 -0.0414 -0.2056
   35PIPC   GL2  412   0.863   4.209   4.438 -0.1745  0.2309  0.0209
   35PIPC   C1A  413   1.176   4.598   4.794 -0.0293 -0.1062 -0.3305
   35PIPC   D2A  414   0.982   4.566   5.263 -0.0625  0.1943 -0.0878
   35PIPC   D3A  415   1.270   4.639   5.576 -0.3136  0.2308 -0.2249
   35PIPC   C4A  416   1.091   4.905   5.855  0.0292  0.2293  0.1083
   35PIPC   C1B  417   0.715   4.238   4.820 -0.0965 -0.0721  0.1182
   35PIPC   C2B  418   0.812   4.082   5.206 -0.2364 -0.1583  0.0455
   35PIPC   C3B  419   0.599   4.101   5.598 -0.0364  0.0424 -0.2248
   35PIPC   C4B  420   0.325   3.899   5.869 -0.0004 -0.2032  0.0057
   36PIPC   NC3  421   5.574   5.332   3.593  0.0100 -0.2681 -0.4564
   36PIPC   PO4  422   5.354   5.457   3.960  0.1759  0.0385  0.3794
   36PIPC   GL1  423   5.132   5.559   4.235  0.2124  0.2103 -0.3125
   36PIPC   GL2  424   4.883   5.678   4.053  0.4649 -0.0893  0.1349
   36PIPC   C1A  425   5.124   5.499   4.548 -0.0257 -0.1502 -0.0467
   36PIPC   D2A  426   5.167   5.533   5.037  0.0235 -0.1158 -0.1397
   36PIPC   D3A  427   5.258   5.648   5.497  0.2809 -0.0527  0.1839
   36PIPC   C4A  428   5.125   5.955   5.797  0.1750  0.1553 -0.1002
   36PIPC   C1B  429   4.753   5.828   4.483  0.0033  0.1028  0.1854
   36PIPC   C2B  430   4.791   5.911   4.914 -0.0107  0.1704 -0.4641
   36PIPC   C3B  431   5.036   6.056   5.331  0.2286 -0.1494  0.0772
   36PIPC   C4B  432   4.840   6.395   5.631 -0.1981 -0.0589 -0.2586
   37PAPC   NC3  433   4.216   5.705   7.866 -0.0746 -0.0723 -0.0869
   37PAPC   PO4  434   4.333   5.346   8.110  0.2628  0.0885 -0.3645
   37PAPC   GL1  435   4.447   5.186   7.718  0.2943  0.3295  0.1402
   37PAPC   GL2  436   4.454   5.519   7.495 -0.0366 -0.0956 -0.0271
   37PAPC   D1A  437   4.392   4.936   7.400 -0.0874  0.1461 -0.1062
   37PAPC   D2A  438   3.995   5.061   7.109 -0.0750 -0.0651  0.0005
   37PAPC   D3A  439   3.997   4.624   7.005 -0.3191  0.0471 -0.1950
   37PAPC   D4A  440   4.357   4.743   6.754  0.2282  0.2573  0.5608
   37PAPC   C5A  441   4.416   4.894   6.313  0.2605  0.0663  0.6238
   37PAPC   C1B  442   4.366   5.415   7.020  0.1956 -0.0513 -0.2345
   37PAPC   C2B  443   4.229   5.335   6.738 -0.1590 -0.1272  0.0863
   37PAPC   C3B  444   4.199   5.353   6.342 -0.3578  0.2435 -0.1177
   37PAPC   C4B  445   4.052   5.083   5.992 -0.1317 -0.1829  0.0481
   38PAPC   NC3  446   3.329   3.863   8.651  0.1061  0.1380 -0.2969
   38PAPC   PO4  447   3.176   3.684   8.304  0.0001 -0.2779  0.0690
   38PAPC   GL1  448   3.446   3.450   8.052 -0.0867 -0.1854  0.0279
   38PAPC   GL2  449   3.352   3.133   8.256  0.2021  0.0188 -0.0074
   38PAPC   D1A  450   3.649   3.144   7.780 -0.0674 -0.0864 -0.1023
   38PAPC   D2A  451   3.744   2.884   7.494 -0.0061 -0.2745  0.0278
   38PAPC   D3A  452   3.667   2.976   7.098  0.3680  0.3583  0.2228
   38PAPC   D4A  453   4.091   2.857   6.897 -0.4189 -0.2318 -0.0067
   38PAPC   C5A  454   4.104   2.805   6.454  0.1923 -0.0587 -0.2047
   38PAPC   C1B  455   3.637   2.729   8.073 -0.1433 -0.0661  0.0749
   38PAPC   C2B  456   3.631   2.473   7.735 -0.2384 -0.1454 -0.1262
   38PAPC   C3B  457   3.793   2.431   7.276  0.2738  0.0510  0.1456
   38PAPC   C4B  458   3.807   2.190   7.050 -0.0643 -0.0976  0.2834
   39PAPC   NC3  459   2.179   2.528   9.358  0.2152 -0.0215  0.1631
   39PAPC   PO4  460   2.311   2.931   9.233 -0.1450 -0.1919 -0.1240
   39PAPC   GL1  461   2.779   2.919   9.174 -0.0528  0.3859 -0.0224
   39PAPC   GL2  462   2.900   3.233   9.207 -0.3275 -0.1216 -0.2190
   39PAPC   D1A  463   3.085   2.901   8.820 -0.1206  0.0783  0.1195
   39PAPC   D2A  464   3.320   2.533   8.664  0.2722 -0.1804  0.0320
   39PAPC   D3A  465   3.035   2.211   8.493  0.0551 -0.1551  0.1002
   39PAPC   D4A  466   3.138   2.593   8.185  0.1955  0.1535 -0.0347
   39PAPC   C5A  467   3.047   2.508   7.791 -0.3046 -0.0396 -0.2017
   39PAPC   C1B  468   3.354   3.150   9.143 -0.1800  0.3279 -0.2330
   39PAPC   C2B  469   3.615   3.012   8.702 -0.0864  0.2066 -0.3259
   39PAPC   C3B  470   3.858   3.071   8.368  0.1312  0.1509  0.1646
   39PAPC   C4B  471   4.127   2.961   7.956 -0.2733  0.0145  0.0467
   40PAPC   NC3  472   2.138   6.140   7.443 -0.0732 -0.1442  0.1039
   40PAPC   PO4  473   1.657   5.982   7.530  0.0678 -0.2521  0.0221
   40PAPC   GL1  474   1.824   5.662   7.299  0.3737  0.0092  0.1805
   40PAPC   GL2  475   1.724   5.449   7.310  0.0457 -0.0967  0.0096
   40PAPC   D1A  476   2.198   5.630   7.055  0.0173  0.0923  0.1089
   40PAPC   D2A  477   2.561   5.927   7.220  0.4025 -0.0760  0.1687
   40PAPC   D3A  478   2.311   6.125   6.949  0.2152 -0.1353  0.1670
   40PAPC   D4A  479   2.418   5.976   6.604 -0.0481 -0.0188  0.1953
   40PAPC   C5A  480   2.220   6.121   6.229  0.2927  0.0177  0.0276
   40PAPC   C1B  481   1.743   5.419   6.816 -0.0678  0.0517  0.0135
   40PAPC   C2B  482   1.812   5.203   6.471  0.0947  0.0075 -0.2765
   40PAPC   C3B  483   2.025   4.989   6.170 -0.0211  0.1520 -0.0751
   40PAPC   C4B  484   2.142   4.861   5.694  0.0949 -0.1240  0.1092
   41PAPC   NC3  485   7.218   0.750   7.801  0.0454 -0.2999 -0.2902
   41PAPC   PO4  486   6.842   0.424   7.644 -0.3518  0.0037 -0.1573
   41PAPC   GL1  487   6.579   0.515   7.315  0.2381  0.2864 -0.1971
   41PAPC   GL2  488   6.368   0.170   7.314 -0.0784  0.1901 -0.1603
   41PAPC   D1A  489   6.614   0.736   6.880  0.0466  0.0361 -0.0909
   41PAPC   D2A  490   6.971   1.000   6.681  0.0582  0.0717 -0.1652
   41PAPC   D3A  491   6.866   1.005   6.292  0.1460 -0.1877 -0.1288
   41PAPC   D4A  492   6.633   0.978   5.919 -0.2332 -0.0070  0.0146
   41PAPC   C5A  493   6.325   1.153   5.763  0.0734 -0.2609 -0.3039
   41PAPC   C1B  494   6.388   0.296   6.893 -0.0739  0.3115  0.2564
   41PAPC   C2B  495   6.352   0.532   6.500 -0.1407  0.0362  0.0180
   41PAPC   C3B  496   6.291   0.723   6.181  0.0384  0.2547 -0.1244
   41PAPC   C4B  497   5.926   0.836   5.957  0.2399 -0.0350 -0.0333
   42PAPC   NC3  498   3.879   0.264   8.314  0.1429  0.1334  0.0448
   42PAPC   PO4  499   3.556   0.058   8.358 -0.0795  0.1780  0.2159
   42PAPC   GL1  500   3.446   0.151   8.021  0.4475  0.0320 -0.3206
   42PAPC   GL2  501   3.109   0.376   7.991  0.0750 -0.1371  0.0867
   42PAPC   D1A  502   3.691   0.298   7.627 -0.3110 -0.1244  0.3893
   42PAPC   D2A  503   3.588   0.501   7.248 -0.2391 -0.1206  0.0953
   42PAPC   D3A  504   4.012   0.461   7.247 -0.3478 -0.0083  0.1492
   42PAPC   D4A  505   3.819   0.369   6.782 -0.0394 -0.1718 -0.4800
   42PAPC   C5A  506   4.120   0.559   6.406  0.0323  0.5296  0.0758
   42PAPC   C1B  507   3.187   0.540   7.633 -0.4397  0.0583 -0.2431
   42PAPC   C2B  508   3.147   0.859   7.383  0.0397  0.1631 -0.2531
   42PAPC   C3B  509   3.260   1.013   6.987  0.1889  0.1056  0.2131
   42PAPC   C4B  510   3.146   1.146   6.591  0.3874 -0.0540 -0.0257
   43PAPC   NC3  511   4.753   0.205   7.987  0.4251 -0.0420 -0.1690
   43PAPC   PO4  512   5.074   0.629   7.995  0.0311 -0.1616  0.1397
   43PAPC   GL1  513   4.780   0.908   8.077 -0.1745 -0.2946  0.1111
   43PAPC   GL2  514   4.562   1.033   7.855  0.1341 -0.0641 -0.2863
   43PAPC   D1A  515   4.697   1.353   8.175 -0.1427  0.1425 -0.0092
   43PAPC   D2A  516   4.298   1.304   8.241  0.0182 -0.3554  0.0079
   43PAPC   D3A  517   4.133   1.563   8.487  0.0454 -0.3008  0.0257
   43PAPC   D4A  518   3.657   1.702   8.226  0.1528 -0.1281  0.2669
   43PAPC   C5A  519   3.476   1.654   7.776  0.0690 -0.1570 -0.0346
   43PAPC   C1B  520   4.438   1.446   7.705  0.0223 -0.1277  0.0557
   43PAPC   C2B  521   4.250   1.488   7.276 -0.1123 -0.0138  0.0005
   43PAPC   C3B  522   4.197   1.855   7.053  0.1948  0.2056 -0.0893
   43PAPC   C4B  523   4.265   2.311   6.853 -0.0217  0.2084  0.1458
   44PAPC   NC3  524   1.439   4.410   3.965  0.1355 -0.0356 -0.2155
   44PAPC   PO4  525   1.362   4.033   3.801  0.2341 -0.3561 -0.2721
   44PAPC   GL1  526   1.302   3.885   4.366  0.0819 -0.0698  0.5337
   44PAPC   GL2  527   1.449   4.214   4.540 -0.1397  0.0908  0.0681
   44PAPC   D1A  528   1.116   3.928   4.773  0.1272  0.1723 -0.1442
   44PAPC   D2A  529   1.531   3.811   4.807 -0.2110 -0.0589  0.1294
   44PAPC   D3A  530   1.517   3.812   5.321 -0.1788 -0.0832 -0.2022
   44PAPC   D4A  531   1.455   3.418   5.503  0.1788  0.2633 -0.0913
   44PAPC   C5A  532   1.740   3.192   5.721  0.3745 -0.1190 -0.1243
   44PAPC   C1B  533   1.398   4.224   5.057 -0.1145 -0.0069 -0.2374
   44PAPC   C2B  534   1.208   4.138   5.485 -0.4666 -0.3193 -0.2518
   44PAPC   C3B  535   1.026   4.157   5.843  0.0234  0.0020  0.1147
   44PAPC   C4B  536   0.722   4.298   6.100  0.0927  0.2661 -0.0383
   45PAPC   NC3  537   6.934   2.699   4.035 -0.0117 -0.0834 -0.2406
   45PAPC   PO4  538   7.128   2.294   3.894 -0.0687 -0.0293 -0.2339
   45PAPC   GL1  539   6.940   2.158   4.185  0.1892 -0.1018 -0.2189
   45PAPC   GL2  540   6.670   2.248   4.236 -0.0588 -0.2245 -0.0331
   45PAPC   D1A  541   6.956   1.835   4.480 -0.2842 -0.1171  0.1412
   45PAPC   D2A  542   7.378   2.006   4.623  0.1126  0.0146  0.4036
   45PAPC   D3A  543   7.601   2.310   4.925  0.2115  0.0689  0.1241
   45PAPC   D4A  544   7.359   2.181   5.195 -0.0310 -0.1232 -0.0068
   45PAPC   C5A  545   7.581   2.015   5.589  0.0421 -0.0412 -0.0416
   45PAPC   C1B  546   6.694   2.318   4.627  0.0382 -0.1046  0.1284
   45PAPC   C2B  547   6.787   2.413   5.039  0.0020  0.0961  0.0148
   45PAPC   C3B  548   7.069   2.633   5.398 -0.2442 -0.0664  0.0979
   45PAPC   C4B  549   7.543   2.585   5.490  0.2020  0.2016 -0.0553
   46PAPC   NC3  550   0.112   5.160   3.716 -0.0117  0.1286 -0.0213
   46PAPC   PO4  551   0.448   4.958   3.775  0.2648  0.2284 -0.0340
   46PAPC   GL1  552   0.297   5.069   4.188  0.3643  0.0372 -0.0311
   46PAPC   GL2  553   0.183   5.342   4.211  0.1956  0.2034  0.0108
   46PAPC   D1A  554   0.448   4.952   4.576 -0.0762  0.1747  0.0158
   46PAPC   D2A  555   0.677   4.929   5.002  0.0791 -0.2797 -0.0638
   46PAPC   D3A  556   0.484   4.958   5.489 -0.0274  0.2813 -0.3485
   46PAPC   D4A  557   0.672   5.196   5.771  0.0478 -0.0658  0.1689
   46PAPC   C5A  558   1.093   5.369   5.734 -0.3738  0.1198 -0.1878
   46PAPC   C1B  559   0.014   5.429   4.611 -0.0022 -0.0286 -0.0972
   46PAPC   C2B  560   0.077   5.611   4.997 -0.0011  0.2978 -0.0012
   46PAPC   C3B  561   0.140   5.872   5.279  0.0884 -0.1974 -0.1558
   46PAPC   C4B  562   0.392   5.950   5.602 -0.1893  0.0778  0.2624
   47PAPC   NC3  563   6.181   0.671   3.751 -0.1710 -0.0947  0.2543
   47PAPC   PO4  564   6.315   0.344   3.502  0.1103  0.2689 -0.1767
   47PAPC   GL1  565   6.069   0.113   3.845  0.0874 -0.1948  0.2026
   47PAPC   GL2  566   5.962   0.194   4.084  0.0691  0.0627  0.0401
   47PAPC   D1A  567   6.267  -0.200   4.170 -0.1942  0.0883 -0.0426
   47PAPC   D2A  568   6.407   0.032   4.419 -0.1137  0.3141  0.1452
   47PAPC   D3A  569   6.060   0.036   4.563 -0.0908 -0.0444 -0.2311
   47PAPC   D4A  570   6.294   0.022   4.899  0.0755  0.1536 -0.3809
   47PAPC   C5A  571   5.986   0.081   5.325 -0.0482  0.3411 -0.0501
   47PAPC   C1B  572   5.944   0.461   4.411 -0.2432 -0.3490 -0.2128
   47PAPC   C2B  573   5.853   0.439   4.794  0.1079  0.0063  0.3098
   47PAPC   C3B  574   5.715   0.477   5.178 -0.2185  0.4783  0.3008
   47PAPC   C4B  575   5.328   0.472   5.277  0.0936  0.0418  0.3735
   48PAPC   NC3  576   3.892   0.851   4.158 -0.2007  0.2004 -0.1053
   48PAPC   PO4  577   3.692   1.248   4.085  0.1495 -0.0446  0.0565
   48PAPC   GL1  578   3.377   1.293   4.367  0.2381 -0.0682  0.0402
   48PAPC   GL2  579   3.449   1.373   4.648 -0.1826 -0.0841  0.0354
   48PAPC   D1A  580   2.848   1.282   4.374  0.2651  0.1180 -0.1184
   48PAPC   D2A  581   2.628   1.242   4.749 -0.0383  0.1763  0.2924
   48PAPC   D3A  582   2.467   1.577   4.840  0.2844  0.2751  0.1343
   48PAPC   D4A  583   2.532   1.577   5.254  0.1209  0.0100 -0.5735
   48PAPC   C5A  584   2.279   1.752   5.586 -0.1518 -0.1053  0.0116
   48PAPC   C1B  585   3.437   1.374   5.158 -0.1137  0.0833 -0.0426
   48PAPC   C2B  586   3.513   1.381   5.566  0.2042 -0.0281 -0.0869
   48PAPC   C3B  587   3.705   1.247   6.019 -0.1529 -0.0902  0.3479
   48PAPC   C4B  588   3.724   0.866   6.195 -0.0626  0.0959 -0.0409
   49PAPC   NC3  589   2.869   3.827   4.496 -0.1320 -0.2361 -0.1986
   49PAPC   PO4  590   2.476   3.650   4.535  0.1136 -0.0018  0.2246
   49PAPC   GL1  591   2.684   3.292   4.749  0.1308  0.1758 -0.1026
   49PAPC   GL2  592   2.819   3.287   5.093 -0.1192 -0.0725  0.2716
   49PAPC   D1A  593   2.571   2.866   4.963  0.0440  0.1519 -0.2590
   49PAPC   D2A  594   2.424   2.770   5.227  0.0840  0.0736 -0.2411
   49PAPC   D3A  595   2.085   2.939   4.978 -0.3115 -0.0247  0.0800
   49PAPC   D4A  596   1.826   3.075   5.264  0.0297  0.0966  0.0390
   49PAPC   C5A  597   1.897   3.566   5.429  0.0873  0.0885  0.1913
   49PAPC   C1B  598   2.806   3.124   5.512  0.1721  0.0307 -0.0155
   49PAPC   C2B  599   2.616   2.952   5.804 -0.3070 -0.0671  0.0205
   49PAPC   C3B  600   2.356   2.681   6.034 -0.4133 -0.0624 -0.3023
   49PAPC   C4B  601   2.144   2.384   6.230 -0.3522 -0.2060 -0.2066
   50PAPC   NC3  602   5.659   2.627   3.639 -0.2261 -0.1172  0.1797
   50PAPC   PO4  603   5.952   2.750   3.933  0.3753  0.0831  0.1334
   50PAPC   GL1  604   5.950   2.736   4.334  0.0012  0.2141 -0.2510
   50PAPC   GL2  605   6.260   2.527   4.372  0.1597 -0.0672  0.1063
   50PAPC   D1A  606   5.803   2.502   4.754  0.3005  0.1253 -0.0976
   50PAPC   D2A  607   6.107   2.151   4.748 -0.1209 -0.0560  0.1435
   50PAPC   D3A  608   5.956   2.129   4.417  0.0645  0.0871  0.1214
   50PAPC   D4A  609   5.537   2.085   4.562  0.1609  0.1587 -0.1003
   50PAPC   C5A  610   5.340   1.747   4.484  0.0364  0.0054 -0.2452
   50PAPC   C1B  611   6.278   2.584   4.911  0.1084 -0.0580  0.0007
   50PAPC   C2B  612   6.423   2.686   5.267 -0.0368 -0.2740  0.4339
   50PAPC   C3B  613   6.626   2.488   5.560 -0.3976 -0.4357 -0.3459
   50PAPC   C4B  614   6.498   2.405   6.073  0.1480 -0.1277 -0.1353
   51POPC   NC3  615   4.413   0.822   8.669  0.0090 -0.1321  0.1269
   51POPC   PO4  616   4.337   0.369   8.442 -0.4279 -0.1074 -0.1394
   51POPC   GL1  617   4.294   0.504   8.059  0.2107  0.4461 -0.3483
   51POPC   GL2  618   4.587   0.601   7.702 -0.2245  0.2119 -0.0933
   51POPC   C1A  619   4.169   0.299   7.708  0.1360  0.1876 -0.0629
   51POPC   D2A  620   4.064  -0.115   7.417 -0.0850  0.1214  0.0184
   51POPC   C3A  621   3.831  -0.430   7.398 -0.0108  0.0817  0.2338
   51POPC   C4A  622   3.563  -0.578   7.215 -0.2886  0.1325 -0.0201
   51POPC   C1B  623   4.483   0.611   7.217 -0.0749 -0.1476  0.0502
   51POPC   C2B  624   4.502   0.626   6.810  0.0719  0.0832 -0.1584
   51POPC   C3B  625   4.296   0.998   6.538  0.2451  0.1360 -0.0548
   51POPC   C4B  626   4.220   1.208   6.059  0.0874  0.0878  0.3446
   52POPC   NC3  627   5.350   0.927   8.361 -0.0083 -0.0108  0.0163
   52POPC   PO4  628   5.748   0.943   8.217  0.1985 -0.1857 -0.2377
   52POPC   GL1  629   5.491   1.047   7.822 -0.0892 -0.0282 -0.0845
   52POPC   GL2  630   5.190   1.147   7.943 -0.0297 -0.0770 -0.1122
   52POPC   C1A  631   5.437   1.252   7.385  0.1181  0.1353 -0.2181
   52POPC   D2A  632   5.237   1.568   7.121 -0.1784  0.4388 -0.1133
   52POPC   C3A  633   5.274   1.748   6.704 -0.1038 -0.2714 -0.0699
   52POPC   C4A  634   5.408   2.153   6.498  0.2861  0.3855 -0.1877
   52POPC   C1B  635   4.968   1.347   7.657 -0.2466 -0.0371  0.0219
   52POPC   C2B  636   4.777   1.579   7.349  0.2823 -0.1154 -0.3171
   52POPC   C3B  637   4.717   1.719   6.978 -0.0075  0.2628  0.0858
   52POPC   C4B  638   4.575   1.958   6.603  0.3036  0.2851  0.0514
   53POPC   NC3  639   2.657   6.350   8.055  0.1520  0.1535 -0.0619
   53POPC   PO4  640   2.277   6.551   7.851 -0.0567 -0.1597  0.2370
   53POPC   GL1  641   2.070   6.758   7.457  0.1053  0.2101 -0.0041
   53POPC   GL2  642   2.109   7.023   7.229 -0.2321  0.2028  0.2184
   53POPC   C1A  643   2.186   6.617   6.893 -0.0890 -0.2416  0.2356
   53POPC   D2A  644   2.080   6.477   6.566  0.0520  0.0966  0.0235
   53POPC   C3A  645   2.472   6.478   6.394 -0.0741 -0.2593  0.1719
   53POPC   C4A  646   2.825   6.672   6.313 -0.1750  0.4267  0.0322
   53POPC   C1B  647   2.491   6.946   7.127 -0.4049 -0.0435  0.2453
   53POPC   C2B  648   2.727   6.904   6.770 -0.1897  0.2122  0.0478
   53POPC   C3B  649   3.045   7.020   6.522  0.2208  0.1713  0.2569
   53POPC   C4B  650   3.212   7.273   6.209 -0.1620  0.1640  0.1691
   54POPC   NC3  651   2.325   5.671   7.700  0.1703 -0.0467 -0.0304
   54POPC   PO4  652   2.561   5.980   7.738  0.1293 -0.2195 -0.0840
   54POPC   GL1  653   2.937   6.098   7.466  0.2173 -0.3227 -0.0368
   54POPC   GL2  654   3.319   5.938   7.423  0.2354 -0.0338  0.0341
   54POPC   C1A  655   3.072   5.977   7.011  0.0609 -0.0256  0.1142
   54POPC   D2A  656   3.346   5.921   6.759  0.2262  0.0601 -0.0324
   54POPC   C3A  657   3.504   5.981   6.465  0.1749  0.0499 -0.5030
   54POPC   C4A  658   3.775   5.831   6.134 -0.0356 -0.3585  0.0354
   54POPC   C1B  659   3.602   6.078   7.154 -0.2661 -0.0081 -0.2464
   54POPC   C2B  660   3.862   6.206   6.845 -0.1254  0.2894 -0.0231
   54POPC   C3B  661   3.891   6.617   6.735  0.2362 -0.0337 -0.1102
   54POPC   C4B  662   3.729   6.988   6.555  0.1790  0.3590  0.2131
   55POPC   NC3  663   4.353   6.468   7.989 -0.2191 -0.0954 -0.0488
   55POPC   PO4  664   4.675   6.148   7.909 -0.1203 -0.4243 -0.0992
   55POPC   GL1  665   4.523   6.022   7.550 -0.0768  0.1745  0.0032
   55POPC   GL2  666   4.223   6.131   7.623 -0.0906  0.0439  0.2379
   55POPC   C1A  667   4.728   5.901   7.172 -0.1355 -0.0482 -0.0329
   55POPC   D2A  668   4.763   5.563   6.833 -0.1859  0.1528 -0.2807
   55POPC   C3A  669   4.635   5.634   6.459 -0.2591  0.0411  0.0697
   55POPC   C4A  670   4.792   5.726   6.051 -0.3049 -0.1740  0.1742
   55POPC   C1B  671   4.157   5.975   7.229  0.1809 -0.0799 -0.1251
   55POPC   C2B  672   4.304   5.943   6.854 -0.1914 -0.0263  0.2949
   55POPC   C3B  673   4.186   5.930   6.456 -0.1305  0.0583  0.1761
   55POPC   C4B  674   4.281   5.715   5.982 -0.2029 -0.0889  0.1121
   56POPC   NC3  675   1.444   0.402   8.137 -0.1509  0.0635 -0.2457
   56POPC   PO4  676   1.158   0.596   7.903  0.1289  0.2083  0.2939
   56POPC   GL1  677   1.094   0.863   7.600  0.0488  0.3882  0.1754
   56POPC   GL2  678   0.694   0.834   7.556 -0.0368  0.1556  0.1156
   56POPC   C1A  679   1.075   1.010   7.218 -0.0650  0.0195  0.2593
   56POPC   D2A  680   1.075   1.039   6.861  0.2123  0.2291 -0.2019
   56POPC   C3A  681   1.125   0.867   6.512  0.0764  0.1481  0.0086
   56POPC   C4A  682   1.188   0.992   6.088 -0.0872  0.0511  0.3428
   56POPC   C1B  683   0.646   0.806   7.210  0.2453 -0.1728  0.0805
   56POPC   C2B  684   0.762   0.616   6.824 -0.2459 -0.1212  0.1077
   56POPC   C3B  685   0.915   0.291   6.601 -0.1675 -0.1717 -0.2122
   56POPC   C4B  686   1.127   0.266   6.190  0.1175  0.0881 -0.1109
   57POPC   NC3  687   3.422   7.154   3.470  0.0664 -0.2218  0.1591
   57POPC   PO4  688   3.635   7.189   3.877 -0.0446 -0.0321  0.2120
   57POPC   GL1  689   3.572   7.289   4.306 -0.1348  0.1060 -0.1211
   57POPC   GL2  690   3.158   7.300   4.398 -0.1736  0.0051  0.0626
   57POPC   C1A  691   3.538   7.279   4.755 -0.1592 -0.1337  0.2323
   57POPC   D2A  692   3.405   7.283   5.184  0.1942 -0.1400 -0.0614
   57POPC   C3A  693   2.974   7.422   5.226  0.0661  0.1181 -0.1327
   57POPC   C4A  694   2.675   7.475   5.532 -0.3302 -0.1108  0.0413
   57POPC   C1B  695   2.994   7.324   4.774 -0.1141  0.2498  0.1768
   57POPC   C2B  696   2.807   6.980   5.090  0.2351  0.1575  0.0949
   57POPC   C3B  697   2.793   7.008   5.554 -0.2260  0.2225 -0.0010
   57POPC   C4B  698   3.044   6.940   5.876 -0.2023  0.1870  0.0229
   58POPC   NC3  699   3.126   2.385   4.367  0.5043  0.1999 -0.1230
   58POPC   PO4  700   3.526   2.548   4.480 -0.0322  0.0608 -0.2645
   58POPC   GL1  701   3.613   2.424   4.871  0.0803 -0.1982 -0.0309
   58POPC   GL2  702   3.200   2.319   5.029  0.2657  0.0058 -0.1749
   58POPC   C1A  703   3.670   2.196   5.186 -0.1071 -0.0167  0.1479
   58POPC   D2A  704   3.767   2.171   5.593 -0.1968 -0.1253  0.0638
   58POPC   C3A  705   3.743   2.044   6.037 -0.0920 -0.2336 -0.0705
   58POPC   C4A  706   3.946   2.030   6.500  0.1969 -0.2859 -0.2435
   58POPC   C1B  707   3.233   2.326   5.455  0.1582  0.3348 -0.1169
   58POPC   C2B  708   3.436   2.392   5.878 -0.0083 -0.2548 -0.0925
   58POPC   C3B  709   3.219   2.580   6.205  0.1598  0.0676  0.0027
   58POPC   C4B  710   2.819   2.677   6.277  0.1429 -0.1077  0.1524
   59POPC   NC3  711   3.463   3.076   4.376 -0.0823  0.3703 -0.0664
   59POPC   PO4  712   2.994   2.911   4.413  0.1286 -0.0411 -0.2190
   59POPC   GL1  713   2.992   2.721   4.766  0.0320 -0.0415 -0.0455
   59POPC   GL2  714   3.316   2.821   4.842 -0.2504 -0.0857  0.1468
   59POPC   C1A  715   2.913   2.647   5.285  0.0503  0.1153 -0.2415
   59POPC   D2A  716   2.971   2.668   5.664 -0.0064  0.1052 -0.0553
   59POPC   C3A  717   3.272   2.835   5.746  0.1259 -0.3284 -0.0345
   59POPC   C4A  718   3.673   2.996   5.989  0.0221 -0.3952  0.5189
   59POPC   C1B  719   3.198   3.031   5.265 -0.0335  0.0316  0.1544
   59POPC   C2B  720   3.264   3.365   5.618  0.1342  0.0641 -0.3902
   59POPC   C3B  721   3.493   3.487   5.908  0.0767  0.1520  0.0403
   59POPC   C4B  722   3.727   3.450   6.335  0.0840  0.0203  0.1865
   60POPC   NC3  723   0.336   1.169   3.659  0.1187 -0.4005 -0.0224
   60POPC   PO4  724   0.656   1.479   3.739 -0.1205  0.0931 -0.2623
   60POPC   GL1  725   0.683   1.157   4.126 -0.0522  0.1572  0.4015
   60POPC   GL2  726   0.490   1.199   4.337  0.2313 -0.0282  0.3157
   60POPC   C1A  727   0.993   1.257   4.459 -0.2829  0.0141  0.0091
   60POPC   D2A  728   1.014   1.452   4.744 -0.2519  0.2308 -0.1080
   60POPC   C3A  729   1.152   1.324   5.130  0.4261 -0.1120 -0.1309
   60POPC   C4A  730   0.921   1.405   5.526  0.0371  0.1198 -0.0531
   60POPC   C1B  731   0.530   1.456   4.654 -0.2486 -0.0458  0.1388
   60POPC   C2B  732   0.531   1.310   5.052  0.0198 -0.0195 -0.3393
   60POPC   C3B  733   0.454   1.246   5.364  0.0538  0.2230 -0.1846
   60POPC   C4B  734   0.145   0.964   5.641 -0.1208 -0.0083 -0.1641
   61POPC   NC3  735   5.258   3.285   4.417 -0.1270 -0.2472  0.0143
   61POPC   PO4  736   4.784   3.346   4.415  0.3766 -0.0348 -0.1519
   61POPC   GL1  737   4.775   3.040   4.657 -0.1277  0.1746 -0.1887
   61POPC   GL2  738   5.085   3.040   4.797  0.3692 -0.1848 -0.0072
   61POPC   C1A  739   4.672   2.810   5.068 -0.2812  0.0483 -0.2287
   61POPC   D2A  740   4.430   2.685   5.331  0.5705  0.3217  0.3847
   61POPC   C3A  741   4.507   2.660   5.730  0.1414  0.0153  0.0269
   61POPC   C4A  742   4.528   2.697   6.182 -0.2446 -0.2125  0.1570
   61POPC   C1B  743   5.179   2.988   5.126 -0.3059 -0.2698 -0.3258
   61POPC   C2B  744   5.451   3.008   5.584  0.1852 -0.1455  0.1872
   61POPC   C3B  745   5.696   3.398   5.733 -0.0296  0.0414 -0.0853
   61POPC   C4B  746   6.103   3.545   5.834  0.3306  0.2291  0.1028
   62POPC   NC3  747   1.077   1.052   3.520  0.0308  0.1032  0.3415
   62POPC   PO4  748   0.675   0.831   3.648 -0.4616  0.3042  0.0479
   62POPC   GL1  749   0.587   0.675   4.113  0.4037 -0.0501 -0.4081
   62POPC   GL2  750   0.921   0.470   4.258  0.2740  0.2016  0.4690
   62POPC   C1A  751   0.385   0.514   4.454 -0.1060 -0.3659  0.0143
   62POPC   D2A  752   0.739   0.307   4.847 -0.0529 -0.1556 -0.1739
   62POPC   C3A  753   0.780   0.460   5.294  0.0164 -0.0182  0.0795
   62POPC   C4A  754   1.051   0.471   5.459 -0.1396  0.3809  0.2427
   62POPC   C1B  755   0.795   0.769   4.531 -0.1019 -0.0643  0.0759
   62POPC   C2B  756   0.492   0.791   4.886  0.3004  0.0660  0.0502
   62POPC   C3B  757   0.209   0.674   5.205  0.0012 -0.0244  0.2870
   62POPC   C4B  758  -0.168   0.631   5.368  0.3662  0.0917 -0.1716
   63DPSM   NC3  759   1.072   1.245   8.600  0.1486 -0.0740 -0.2009
   63DPSM   PO4  760   1.073   1.160   8.135  0.0167 -0.1954  0.4020
   63DPSM   AM1  761   1.269   1.323   7.743  0.1211  0.1929  0.0907
   63DPSM   AM2  762   1.644   1.458   7.827 -0.0954 -0.2850 -0.0750
   63DPSM   T1A  763   1.183   1.494   7.307  0.1664  0.0786  0.1441
   63DPSM   C2A  764   1.211   1.508   6.846 -0.0276  0.0247  0.1038
   63DPSM   C3A  765   1.117   1.398   6.427  0.0206 -0.0379  0.2209
   63DPSM   C1B  766   1.660   1.486   7.453 -0.0562 -0.2820  0.3685
   63DPSM   C2B  767   1.729   1.589   7.027  0.0675  0.0785  0.2442
   63DPSM   C3B  768   1.664   1.593   6.543 -0.0188 -0.0232  0.2685
   63DPSM   C4B  769   1.559   1.494   6.119  0.0445 -0.0301 -0.0865
   64DPSM   NC3  770   0.398   4.975   8.011  0.0930  0.0760 -0.1896
   64DPSM   PO4  771   0.553   5.172   7.770 -0.4161 -0.0034 -0.2743
   64DPSM   AM1  772   0.320   5.034   7.297  0.2586  0.3410  0.1515
   64DPSM   AM2  773   0.248   4.814   7.438  0.0202  0.0612 -0.3423
   64DPSM   T1A  774   0.210   5.077   6.862 -0.0182 -0.0969 -0.2044
   64DPSM   C2A  775   0.307   5.153   6.430  0.0354 -0.0453  0.0176
   64DPSM   C3A  776   0.272   5.240   6.004  0.0707  0.1709 -0.0727
   64DPSM   C1B  777  -0.091   4.632   7.084  0.2228  0.1034 -0.2958
   64DPSM   C2B  778  -0.036   4.622   6.655 -0.0553 -0.1164  0.0608
   64DPSM   C3B  779   0.205   4.386   6.331 -0.0706  0.6517 -0.0570
   64DPSM   C4B  780   0.271   4.447   5.780 -0.0344 -0.1921 -0.2294
   65DPSM   NC3  781   4.149   4.863   8.046 -0.0814 -0.0119 -0.2994
   65DPSM   PO4  782   4.186   4.529   7.721 -0.0864  0.0087 -0.0437
   65DPSM   AM1  783   4.336   4.447   7.466  0.2677  0.2734 -0.1227
   65DPSM   AM2  784   4.201   4.194   7.241 -0.0939  0.2459 -0.1381
   65DPSM   T1A  785   4.795   4.425   7.338 -0.1598 -0.0093 -0.0234
   65DPSM   C2A  786   5.266   4.355   7.125 -0.2476  0.0451 -0.1063
   65DPSM   C3A  787   5.592   4.186   6.906 -0.2543  0.1026 -0.3781
   65DPSM   C1B  788   4.190   3.734   7.213  0.2244  0.0234 -0.1214
   65DPSM   C2B  789   4.545   3.407   7.174  0.1201 -0.2060 -0.3333
   65DPSM   C3B  790   4.632   3.117   6.859  0.1119 -0.0103 -0.1279
   65DPSM   C4B  791   4.997   2.918   6.800 -0.0663  0.2708 -0.0764
   66DPSM   NC3  792   3.020  -0.260   7.931 -0.2876 -0.0943  0.0195
   66DPSM   PO4  793   2.633   0.054   7.878  0.0998 -0.0812  0.3979
   66DPSM   AM1  794   3.103   0.030   7.549  0.0436 -0.1349 -0.0995
   66DPSM   AM2  795   3.391  -0.076   7.552 -0.2362  0.0648  0.1851
   66DPSM   T1A  796   3.211   0.263   7.165  0.1013 -0.0305 -0.2823
   66DPSM   C2A  797   3.332   0.569   6.834 -0.0430 -0.2597 -0.2602
   66DPSM   C3A  798   3.663   0.855   6.768  0.1156 -0.0458 -0.0105
   66DPSM   C1B  799   3.650   0.046   7.165  0.4103 -0.1491 -0.1186
   66DPSM   C2B  800   3.881  -0.153   6.954 -0.1628  0.1001 -0.1347
   66DPSM   C3B  801   4.248  -0.385   6.689 -0.3699 -0.0571  0.1800
   66DPSM   C4B  802   4.744  -0.418   6.599  0.4949 -0.0871  0.0753
   67DPSM   NC3  803   5.762   6.216   8.157 -0.0992  0.2139 -0.2045
   67DPSM   PO4  804   6.136   6.533   8.011 -0.0794  0.3909 -0.1135
   67DPSM   AM1  805   6.218   6.602   7.535  0.1477 -0.1456  0.1175
   67DPSM   AM2  806   6.364   6.485   7.279  0.3189 -0.3347  0.0185
   67DPSM   T1A  807   6.090   6.865   7.213  0.0279  0.0396  0.1302
   67DPSM   C2A  808   6.121   6.864   6.806 -0.1987 -0.1408 -0.0020
   67DPSM   C3A  809   6.347   6.993   6.390 -0.2610 -0.2913 -0.0410
   67DPSM   C1B  810   6.463   6.459   6.862 -0.1825  0.2645  0.0603
   67DPSM   C2B  811   6.493   6.429   6.450  0.1362 -0.2365 -0.0069
   67DPSM   C3B  812   6.422   6.540   5.975 -0.0453  0.0401  0.0586
   67DPSM   C4B  813   6.268   6.748   5.649  0.1322 -0.0090  0.0483
   68DPSM   NC3  814   5.055   5.204   7.845  0.0312 -0.0840 -0.1302
   68DPSM   PO4  815   5.453   5.553   7.771  0.1643  0.0951  0.1584
   68DPSM   AM1  816   5.530   5.330   7.326 -0.0983  0.0957 -0.2793
   68DPSM   AM2  817   5.570   5.001   7.419  0.1277  0.0448 -0.1075
   68DPSM   T1A  818   5.195   5.364   7.064 -0.1045 -0.3015  0.1872
   68DPSM   C2A  819   5.214   5.619   6.601  0.2289  0.3566  0.0980
   68DPSM   C3A  820   5.300   5.583   6.203  0.2061 -0.2658 -0.0172
   68DPSM   C1B  821   5.307   4.858   7.018 -0.0491 -0.0597 -0.0232
   68DPSM   C2B  822   5.063   4.557   6.759  0.3443 -0.0240  0.5119
   68DPSM   C3B  823   4.779   4.500   6.454  0.0053  0.0947 -0.1941
   68DPSM   C4B  824   4.614   4.461   6.072  0.0522  0.0040  0.3749
   69DPSM   NC3  825   1.661   3.189   8.596 -0.2709 -0.4057  0.2616
   69DPSM   PO4  826   1.395   3.254   8.170  0.1249 -0.1343  0.1858
   69DPSM   AM1  827   1.393   3.139   7.761 -0.3041 -0.1225  0.0592
   69DPSM   AM2  828   1.409   2.793   7.706  0.1740 -0.2160  0.0620
   69DPSM   T1A  829   1.650   3.258   7.418  0.1390  0.1733  0.3846
   69DPSM   C2A  830   1.767   3.235   6.992 -0.2420 -0.1273  0.1210
   69DPSM   C3A  831   1.907   3.155   6.600  0.1261 -0.4246  0.1859
   69DPSM   C1B  832   1.452   2.845   7.300  0.1931 -0.1917 -0.0113
   69DPSM   C2B  833   1.588   2.801   6.840  0.1176  0.0176 -0.0731
   69DPSM   C3B  834   1.743   2.728   6.381  0.0758 -0.1007  0.4241
   69DPSM   C4B  835   1.956   2.982   6.080 -0.0463  0.2296  0.1438
   70DPSM   NC3  836   1.638   0.840   7.799  0.1515  0.1204 -0.1887
   70DPSM   PO4  837   1.828   0.423   7.789 -0.4389 -0.0673 -0.1454
   70DPSM   AM1  838   2.094   0.580   7.498  0.1040  0.2109 -0.0706
   70DPSM   AM2  839   2.257   0.374   7.378 -0.2088 -0.0124 -0.1006
   70DPSM   T1A  840   2.201   0.838   7.133 -0.1485  0.2623 -0.2179
   70DPSM   C2A  841   2.236   0.902   6.802  0.1072 -0.3066 -0.1566
   70DPSM   C3A  842   2.292   0.999   6.312 -0.0574 -0.1830 -0.0811
   70DPSM   C1B  843   2.307   0.304   7.028  0.1339 -0.0273  0.1263
   70DPSM   C2B  844   2.347   0.286   6.628  0.0677  0.1802 -0.1152
   70DPSM   C3B  845   2.448   0.234   6.207  0.0531 -0.2577  0.3062
   70DPSM   C4B  846   2.797   0.056   6.040  0.5449  0.3822 -0.2336
   71DPSM   NC3  847   7.646   6.437   7.662 -0.2736  0.1309 -0.2558
   71DPSM   PO4  848   7.378   6.718   7.654  0.1671 -0.4113  0.1490
   71DPSM   AM1  849   7.171   7.115   7.372  0.1123  0.0243  0.0685
   71DPSM   AM2  850   7.186   7.435   7.531 -0.2348 -0.0458 -0.2068
   71DPSM   T1A  851   7.056   7.151   6.833 -0.2255  0.3515  0.0014
   71DPSM   C2A  852   7.056   7.271   6.437 -0.0055 -0.3528  0.1485
   71DPSM   C3A  853   7.026   7.407   6.032  0.2474  0.2859  0.0271
   71DPSM   C1B  854   7.414   7.477   7.133  0.1898 -0.1498  0.2104
   71DPSM   C2B  855   7.617   7.177   6.794 -0.0360  0.2159 -0.3423
   71DPSM   C3B  856   7.621   7.324   6.324  0.2509 -0.0084 -0.0301
   71DPSM   C4B  857   7.573   7.546   5.973 -0.0385  0.2465 -0.0762
   72DPSM   NC3  858   2.125   0.026   7.721 -0.1246 -0.0342  0.1720
   72DPSM   PO4  859   1.827   0.018   7.358 -0.1628 -0.1925 -0.2743
   72DPSM   AM1  860   1.678   0.354   7.327 -0.1872 -0.0532 -0.0129
   72DPSM   AM2  861   1.476   0.614   7.392  0.0387 -0.1741  0.0300
   72DPSM   T1A  862   1.904   0.556   6.907  0.1641 -0.0943  0.0955
   72DPSM   C2A  863   2.007   0.571   6.492 -0.1002 -0.0692 -0.4226
   72DPSM   C3A  864   1.963   0.543   6.101  0.1357 -0.0307 -0.2324
   72DPSM   C1B  865   1.337   0.628   6.943  0.2381  0.0606  0.0826
   72DPSM   C2B  866   1.435   0.466   6.569  0.4052  0.0274  0.2475
   72DPSM   C3B  867   1.506   0.625   6.258 -0.0950 -0.1772  0.0749
   72DPSM   C4B  868   1.440   0.561   5.882  0.0228 -0.1325  0.0502
   73DPSM   NC3  869   0.921   1.721   7.898 -0.0443  0.0527 -0.1189
   73DPSM   PO4  870   1.277   1.819   8.008 -0.2499  0.0617  0.0559
   73DPSM   AM1  871   1.472   1.911   7.602 -0.2018  0.0148 -0.1081
   73DPSM   AM2  872   1.774   1.968   7.696  0.3050 -0.0793 -0.1847
   73DPSM   T1A  873   1.369   1.938   7.183 -0.1985  0.0843 -0.1499
   73DPSM   C2A  874   1.353   1.976   6.786  0.0700 -0.0051 -0.1617
   73DPSM   C3A  875   1.319   1.860   6.381  0.1058  0.1587 -0.3555
   73DPSM   C1B  876   2.090   1.890   7.414 -0.0725  0.0298  0.1443
   73DPSM   C2B  877   2.160   1.855   6.969 -0.0692 -0.1613  0.0320
   73DPSM   C3B  878   2.370   2.195   6.708 -0.0451  0.1450 -0.2552
   73DPSM   C4B  879   2.645   2.241   6.404 -0.1321  0.1445 -0.0760
   74DPSM   NC3  880   7.402   4.220  10.742 -0.0474 -0.2147 -0.2263
   74DPSM   PO4  881   6.990   4.265  10.636 -0.1491  0.3026 -0.0294
   74DPSM   AM1  882   7.055   4.453  11.095  0.1347 -0.0001  0.0485
   74DPSM   AM2  883   7.331   4.526  11.208  0.0017  0.2558 -0.2164
   74DPSM   T1A  884   6.913   4.341  11.567 -0.2677 -0.1424 -0.3410
   74DPSM   C2A  885   6.935   4.277  12.038  0.2257  0.1372 -0.1123
   74DPSM   C3A  886   7.053   4.158  12.441  0.3967 -0.1761  0.0944
   74DPSM   C1B  887   7.481   4.325  11.621  0.1583  0.4731 -0.0264
   74DPSM   C2B  888   7.414   4.090  11.998  0.2189  0.0757  0.1055
   74DPSM   C3B  889   7.537   3.859  12.344  0.1115 -0.0582  0.1829
   74DPSM   C4B  890   7.870   3.663  12.636  0.2387  0.1205  0.0610
   75DPSM   NC3  891   7.081   1.427   8.290 -0.4203  0.1954  0.0113
   75DPSM   PO4  892   7.359   1.628   7.941 -0.0157 -0.0955 -0.0867
   75DPSM   AM1  893   7.183   1.769   7.588  0.1047  0.1881  0.0816
   75DPSM   AM2  894   6.908   1.653   7.381 -0.2297  0.3116 -0.0687
   75DPSM   T1A  895   7.190   2.060   7.153  0.1761  0.1473  0.1055
   75DPSM   C2A  896   7.204   2.195   6.719  0.1040 -0.0135  0.0596
   75DPSM   C3A  897   7.132   1.893   6.469  0.1366  0.0499 -0.0934
   75DPSM   C1B  898   6.996   1.531   6.941  0.2035 -0.1813  0.0595
   75DPSM   C2B  899   6.765   1.426   6.494 -0.0738  0.0990 -0.0430
   75DPSM   C3B  900   6.463   1.100   6.570  0.0431 -0.0372 -0.2082
   75DPSM   C4B  901   6.071   0.971   6.655  0.1203 -0.0471  0.1810
   76DPSM   NC3  902   4.295   3.478   4.270 -0.1544 -0.0893 -0.1034
   76DPSM   PO4  903   4.069   3.068   4.321  0.3628 -0.1012  0.2582
   76DPSM   AM1  904   4.277   3.011   4.647 -0.3461  0.0703 -0.0070
   76DPSM   AM2  905   4.310   2.718   4.635 -0.1282  0.3415 -0.3981
   76DPSM   T1A  906   4.206   3.186   5.096 -0.0819  0.0014  0.3858
   76DPSM   C2A  907   4.285   3.146   5.582 -0.2183  0.0278  0.3051
   76DPSM   C3A  908   4.171   3.063   6.019 -0.0028  0.2432 -0.1442
   76DPSM   C1B  909   4.076   2.424   4.948 -0.2530  0.2521 -0.2089
   76DPSM   C2B  910   4.217   2.217   5.271  0.0612  0.1297  0.2138
   76DPSM   C3B  911   4.290   2.199   5.714 -0.3368  0.1256  0.2056
   76DPSM   C4B  912   4.320   2.212   6.170  0.2779 -0.3183 -0.0892
   77DPSM   NC3  913   3.308   4.608   3.559 -0.0184 -0.0452  0.0259
   77DPSM   PO4  914   3.484   4.525   3.973  0.1677 -0.1139  0.3474
   77DPSM   AM1  915   3.653   4.483   4.308 -0.1329 -0.0348 -0.0621
   77DPSM   AM2  916   4.036   4.403   4.145 -0.0901 -0.4428  0.0465
   77DPSM   T1A  917   3.746   4.589   4.750 -0.1836 -0.2285  0.2007
   77DPSM   C2A  918   3.861   4.657   5.168 -0.3500 -0.1935 -0.1685
   77DPSM   C3A  919   3.817   4.829   5.526  0.0939  0.0464  0.2735
   77DPSM   C1B  920   4.140   4.382   4.627 -0.2514  0.0447 -0.3210
   77DPSM   C2B  921   4.377   4.497   4.998 -0.1341 -0.1110 -0.0717
   77DPSM   C3B  922   4.321   4.630   5.335  0.0715  0.3111 -0.1822
   77DPSM   C4B  923   4.313   4.752   5.760  0.1718  0.0788  0.0010
   78DPSM   NC3  924   1.039   2.396   3.431 -0.1853  0.0428 -0.0868
   78DPSM   PO4  925   0.741   2.377   3.751 -0.4547 -0.0227 -0.1096
   78DPSM   AM1  926   0.914   2.195   4.113  0.2913  0.1867 -0.1819
   78DPSM   AM2  927   0.643   2.120   4.269  0.1419 -0.0491  0.0642
   78DPSM   T1A  928   0.952   1.961   4.577 -0.1088  0.2189 -0.2281
   78DPSM   C2A  929   0.926   1.782   5.097 -0.1333 -0.3041 -0.0524
   78DPSM   C3A  930   1.088   1.893   5.492  0.0635 -0.3253 -0.2072
   78DPSM   C1B  931   0.465   1.928   4.626  0.1631  0.6053 -0.0998
   78DPSM   C2B  932   0.475   1.851   5.017  0.0929  0.0809 -0.1228
   78DPSM   C3B  933   0.571   1.744   5.393  0.1144 -0.0621 -0.2434
   78DPSM   C4B  934   0.292   1.526   5.779 -0.1096  0.2191  0.1135
   79DPSM   NC3  935   4.560   2.793   4.196  0.4360  0.0973  0.1593
   79DPSM   PO4  936   4.816   2.381   4.076  0.1426  0.2313  0.2401
   79DPSM   AM1  937   4.920   2.172   4.421 -0.1117 -0.0572  0.0037
   79DPSM   AM2  938   4.790   2.401   4.617  0.2987 -0.4309 -0.2721
   79DPSM   T1A  939   5.040   2.030   4.778 -0.0940  0.1104 -0.0241
   79DPSM   C2A  940   5.044   1.962   5.255  0.2960 -0.2783  0.0370
   79DPSM   C3A  941   5.133   2.015   5.652  0.3086  0.2276 -0.0093
   79DPSM   C1B  942   4.647   2.344   4.983 -0.2891  0.0081 -0.0472
   79DPSM   C2B  943   4.703   2.278   5.409 -0.2155  0.0904 -0.0868
   79DPSM   C3B  944   4.805   2.270   5.919 -0.0165  0.1934 -0.1679
   79DPSM   C4B  945   5.222   2.379   6.087  0.0283 -0.0795 -0.0983
   80DPSM   NC3  946   6.677   4.201   3.754 -0.2814  0.0104 -0.1883
   80DPSM   PO4  947   6.283   4.170   3.753 -0.0921 -0.1773 -0.2353
   80DPSM   AM1  948   6.334   4.320   4.138  0.1717 -0.1109  0.1621
   80DPSM   AM2  949   6.089   4.582   4.188  0.2578 -0.1452  0.1355
   80DPSM   T1A  950   6.346   4.461   4.623 -0.1476  0.2571  0.2750
   80DPSM   C2A  951   6.461   4.530   5.051  0.3018  0.2301 -0.2432
   80DPSM   C3A  952   6.752   4.625   5.381  0.0516  0.0120 -0.3220
   80DPSM   C1B  953   6.038   4.816   4.547 -0.0744 -0.0443  0.3606
   80DPSM   C2B  954   5.702   4.930   4.819 -0.0732  0.3018  0.1760
   80DPSM   C3B  955   5.621   4.819   5.185 -0.1893 -0.1241  0.1667
   80DPSM   C4B  956   5.860   4.823   5.558  0.0267 -0.1962  0.1698
   81DPSM   NC3  957   5.419   3.610   3.566  0.0097  0.0339  0.2633
   81DPSM   PO4  958   5.341   3.907   3.816  0.0575 -0.4111  0.1714
   81DPSM   AM1  959   5.642   4.131   4.121  0.0572 -0.2068 -0.1604
   81DPSM   AM2  960   5.882   4.107   4.084 -0.0213  0.0584 -0.6672
   81DPSM   T1A  961   5.778   4.377   4.567 -0.2892  0.2120  0.3968
   81DPSM   C2A  962   5.866   4.363   4.911  0.5940  0.0587 -0.0851
   81DPSM   C3A  963   6.007   4.494   5.203 -0.3222 -0.2369  0.1482
   81DPSM   C1B  964   6.188   3.996   4.438  0.0912 -0.2842 -0.2096
   81DPSM   C2B  965   6.242   4.036   4.914 -0.0158  0.3247  0.1147
   81DPSM   C3B  966   6.257   4.084   5.377  0.5874 -0.1196 -0.0648
   81DPSM   C4B  967   6.462   3.833   5.573  0.0758  0.2622  0.1957
   82DPSM   NC3  968   4.503   1.351   4.280 -0.1680 -0.2603  0.0398
   82DPSM   PO4  969   4.073   1.211   4.416 -0.1770 -0.0741 -0.3535
   82DPSM   AM1  970   3.881   1.093   4.728 -0.0003 -0.0500  0.0622
   82DPSM   AM2  971   3.696   0.867   4.616 -0.4951  0.3250  0.1073
   82DPSM   T1A  972   3.893   1.151   5.272  0.0268  0.2630  0.2848
   82DPSM   C2A  973   3.924   1.036   5.645  0.0085  0.0113 -0.0348
   82DPSM   C3A  974   4.100   0.680   5.804 -0.3584 -0.4836  0.1591
   82DPSM   C1B  975   3.685   0.605   5.030  0.3842 -0.0591  0.1088
   82DPSM   C2B  976   3.738   0.508   5.442 -0.2868  0.0165 -0.1107
   82DPSM   C3B  977   3.764   0.308   5.836  0.1856  0.1210 -0.1839
   82DPSM   C4B  978   4.152   0.130   5.948  0.0725  0.1214 -0.0363
   83DPSM   NC3  979   4.967   4.222   3.757  0.3283  0.3293 -0.0357
   83DPSM   PO4  980   4.962   4.615   3.843  0.0067  0.3661  0.1533
   83DPSM   AM1  981   4.906   4.531   4.281  0.1597 -0.1139 -0.0340
   83DPSM   AM2  982   5.120   4.317   4.223  0.0638 -0.1672 -0.0310
   83DPSM   T1A  983   4.789   4.410   4.688  0.2213 -0.1542  0.0105
   83DPSM   C2A  984   4.853   4.383   5.073  0.2610 -0.0351 -0.1287
   83DPSM   C3A  985   5.032   4.609   5.364  0.0966  0.1379  0.0408
   83DPSM   C1B  986   5.328   4.204   4.517 -0.1876  0.0547 -0.2396
   83DPSM   C2B  987   5.299   4.347   4.955 -0.1272 -0.0855 -0.3628
   83DPSM   C3B  988   5.512   4.377   5.309  0.2552 -0.2109  0.0954
   83DPSM   C4B  989   5.648   4.338   5.638  0.2116  0.0226 -0.3071
   84DPSM   NC3  990   3.785   4.043   3.993 -0.2325  0.4058  0.2589
   84DPSM   PO4  991   4.204   3.920   4.105 -0.1531  0.1638 -0.1246
   84DPSM   AM1  992   4.222   3.822   4.634  0.2136 -0.1539  0.2809
   84DPSM   AM2  993   4.441   3.544   4.747 -0.1915  0.0227 -0.3731
   84DPSM   T1A  994   4.442   4.025   4.929 -0.3190 -0.1318 -0.0466
   84DPSM   C2A  995   4.536   4.179   5.346 -0.3681 -0.1207  0.0995
   84DPSM   C3A  996   4.707   4.139   5.685  0.0133  0.0589  0.2921
   84DPSM   C1B  997   4.781   3.355   5.062  0.1598 -0.0265 -0.0006
   84DPSM   C2B  998   4.825   3.168   5.535  0.1172 -0.0331 -0.1285
   84DPSM   C3B  999   4.653   3.152   5.977 -0.1561  0.4462 -0.2649
   84DPSM   C4B 1000   4.592   3.246   6.380  0.1770  0.2883 -0.0476
   85DPSM   NC3 1001   5.032   5.168   3.657 -0.0995 -0.0139 -0.1317
   85DPSM   PO4 1002   4.609   5.085   3.440 -0.3069  0.4524 -0.0345
   85DPSM   AM1 1003   4.435   5.149   3.907 -0.0289  0.0623 -0.1374
   85DPSM   AM2 1004   4.498   4.822   4.056  0.0206 -0.2436 -0.0404
   85DPSM   T1A 1005   4.633   5.284   4.169 -0.2194 -0.0383 -0.1656
   85DPSM   C2A 1006   4.678   5.274   4.617  0.3887 -0.0555  0.0829
   85DPSM   C3A 1007   4.722   5.415   5.119 -0.1573 -0.0981  0.1914
   85DPSM   C1B 1008   4.540   4.816   4.473 -0.1369  0.1141 -0.1955
   85DPSM   C2B 1009   4.652   4.879   4.893 -0.2375 -0.1672  0.1177
   85DPSM   C3B 1010   4.705   4.963   5.387  0.0178  0.2107  0.0449
   85DPSM   C4B 1011   4.764   5.330   5.577 -0.2355  0.0156 -0.0201
   86DPSM   NC3 1012   6.976  -0.074   3.636  0.5133 -0.0384 -0.2241
   86DPSM   PO4 1013   6.590   0.102   3.928 -0.0673 -0.1200  0.1021
   86DPSM   AM1 1014   6.878   0.122   4.240  0.2093 -0.1057 -0.2945
   86DPSM   AM2 1015   7.159  -0.099   4.209 -0.0401 -0.0698 -0.3001
   86DPSM   T1A 1016   6.762   0.069   4.748 -0.1978  0.0320  0.0699
   86DPSM   C2A 1017   6.710   0.030   5.224 -0.0371 -0.1415 -0.1284
   86DPSM   C3A 1018   6.923  -0.114   5.557  0.0500 -0.2621  0.2313
   86DPSM   C1B 1019   7.205  -0.133   4.704 -0.0307 -0.2183 -0.1541
   86DPSM   C2B 1020   7.271  -0.060   5.114  0.3611  0.2441 -0.4830
   86DPSM   C3B 1021   7.367   0.186   5.570 -0.0584  0.3095  0.0484
   86DPSM   C4B 1022   7.776   0.443   5.629 -0.1324 -0.0044  0.0047
   87DPSM   NC3 1023   1.341   1.933   4.229  0.2057 -0.0316  0.0287
   87DPSM   PO4 1024   1.772   2.134   4.054 -0.0102  0.1076  0.0489
   87DPSM   AM1 1025   1.790   2.242   4.445  0.1828  0.0100 -0.0583
   87DPSM   AM2 1026   1.620   1.990   4.645  0.0988  0.2514 -0.0205
   87DPSM   T1A 1027   1.798   2.450   4.826 -0.0539  0.4358 -0.0483
   87DPSM   C2A 1028   1.868   2.559   5.234  0.3181  0.1109 -0.0020
   87DPSM   C3A 1029   2.057   2.831   5.586  0.0543 -0.0757 -0.2175
   87DPSM   C1B 1030   1.436   1.765   4.942  0.1695  0.1780 -0.1927
   87DPSM   C2B 1031   1.500   1.683   5.386  0.0952  0.1214  0.0316
   87DPSM   C3B 1032   1.472   1.364   5.619  0.2351 -0.0267  0.1134
   87DPSM   C4B 1033   1.312   0.971   5.574 -0.0487 -0.1729  0.1029
   88DPSM   NC3 1034   6.033  -0.007   3.318 -0.4242  0.0166 -0.0123
   88DPSM   PO4 1035   5.820  -0.300   3.579  0.0493  0.0328 -0.2330
   88DPSM   AM1 1036   5.552  -0.054   3.807 -0.2294  0.2922 -0.1962
   88DPSM   AM2 1037   5.486   0.336   3.886 -0.2609 -0.1766 -0.0951
   88DPSM   T1A 1038   5.534   0.023   4.326 -0.0158 -0.1998  0.0217
   88DPSM   C2A 1039   5.605   0.037   4.805  0.0873  0.0164  0.0645
   88DPSM   C3A 1040   5.479   0.042   5.328  0.0567 -0.1945 -0.0097
   88DPSM   C1B 1041   5.525   0.548   4.230 -0.1789  0.2365 -0.1123
   88DPSM   C2B 1042   5.412   0.772   4.669 -0.1103  0.5778  0.3995
   88DPSM   C3B 1043   5.497   1.031   5.013  0.1490  0.0896  0.1501
   88DPSM   C4B 1044   5.596   1.275   5.227  0.1261 -0.2708  0.1502
   89PNSM   NC3 1045   6.700   4.208   8.132  0.0761  0.1193  0.0966
   89PNSM   PO4 1046   6.305   4.411   7.998  0.0515  0.0621  0.0131
   89PNSM   AM1 1047   6.202   4.155   7.617  0.3078 -0.3291  0.0641
   89PNSM   AM2 1048   6.487   3.902   7.698  0.0441 -0.0409  0.3524
   89PNSM   T1A 1049   6.061   3.935   7.203 -0.0817  0.1646 -0.3122
   89PNSM   C2A 1050   6.012   3.989   6.791 -0.1365 -0.2352  0.1046
   89PNSM   C3A 1051   5.798   3.996   6.445 -0.3012 -0.0233 -0.0063
   89PNSM   C1B 1052   6.275   3.529   7.435  0.2040  0.1338 -0.2151
   89PNSM   C2B 1053   6.039   3.506   6.989 -0.0742  0.0776 -0.3339
   89PNSM   C3B 1054   5.888   3.514   6.625 -0.0429 -0.0362 -0.0722
   89PNSM   D4B 1055   5.793   3.529   6.214 -0.0124 -0.1373 -0.1945
   89PNSM   C5B 1056   5.466   3.661   6.017  0.2234  0.1545  0.1504
   89PNSM   C6B 1057   5.125   3.438   5.910 -0.1383 -0.0965  0.0811
   90PNSM   NC3 1058   5.161   5.893   7.994  0.2751 -0.2107  0.1112
   90PNSM   PO4 1059   5.230   6.403   8.015 -0.2806  0.1707 -0.5075
   90PNSM   AM1 1060   5.146   6.403   7.550 -0.0097  0.0217 -0.0074
   90PNSM   AM2 1061   5.065   6.077   7.513 -0.3775 -0.0388  0.1076
   90PNSM   T1A 1062   5.373   6.427   7.191 -0.0888  0.0215  0.2715
   90PNSM   C2A 1063   5.418   6.175   6.745 -0.1411 -0.2795 -0.2870
   90PNSM   C3A 1064   5.367   6.061   6.367  0.1772  0.0380 -0.2008
   90PNSM   C1B 1065   5.202   5.953   7.160  0.0456 -0.3969  0.0882
   90PNSM   C2B 1066   4.913   6.018   6.723 -0.2784  0.1529 -0.0995
   90PNSM   C3B 1067   4.727   6.140   6.396  0.2515 -0.1684  0.0557
   90PNSM   D4B 1068   4.483   6.122   6.094  0.0234  0.1665  0.2227
   90PNSM   C5B 1069   4.045   6.190   5.907  0.0233  0.0921  0.0877
   90PNSM   C6B 1070   3.683   6.418   5.884 -0.0045  0.0768  0.1738
   91PNSM   NC3 1071   5.834   2.821   8.328  0.0851  0.1727  0.0248
   91PNSM   PO4 1072   6.099   3.090   8.156 -0.0733  0.0729 -0.0682
   91PNSM   AM1 1073   6.237   2.925   7.848 -0.4447 -0.3255 -0.0038
   91PNSM   AM2 1074   6.236   2.595   7.923  0.2398  0.1995  0.0397
   91PNSM   T1A 1075   6.285   2.925   7.498  0.3977  0.0693  0.5117
   91PNSM   C2A 1076   6.387   3.087   7.130  0.3413  0.1361 -0.2087
   91PNSM   C3A 1077   6.547   2.912   6.896  0.2719 -0.0531 -0.0789
   91PNSM   C1B 1078   6.047   2.275   7.705  0.0216  0.1124 -0.1442
   91PNSM   C2B 1079   6.052   2.031   7.220 -0.3580 -0.0110  0.0479
   91PNSM   C3B 1080   5.961   2.216   6.939  0.2005  0.0314  0.0300
   91PNSM   D4B 1081   5.864   2.395   6.615 -0.0330 -0.0251  0.1070
   91PNSM   C5B 1082   5.784   2.208   6.160 -0.2339  0.0515 -0.0082
   91PNSM   C6B 1083   5.600   2.242   5.695  0.1075  0.3112  0.0499
   92PNSM   NC3 1084   6.845   5.959   8.097 -0.2676  0.0828 -0.1006
   92PNSM   PO4 1085   6.552   5.646   7.846 -0.2460  0.0127 -0.2674
   92PNSM   AM1 1086   6.507   5.944   7.559 -0.0272  0.2126  0.3274
   92PNSM   AM2 1087   6.643   6.278   7.659 -0.1800  0.0337  0.0122
   92PNSM   T1A 1088   6.309   6.044   7.111  0.1080 -0.0009 -0.0140
   92PNSM   C2A 1089   6.341   5.981   6.711 -0.2317  0.0126 -0.1446
   92PNSM   C3A 1090   6.703   5.862   6.507 -0.1248  0.2514  0.0096
   92PNSM   C1B 1091   6.776   6.190   7.222 -0.1425 -0.1794  0.3924
   92PNSM   C2B 1092   6.914   6.210   6.777 -0.2661  0.1276 -0.2227
   92PNSM   C3B 1093   6.945   6.276   6.368  0.1516  0.2050  0.1511
   92PNSM   D4B 1094   6.702   6.157   6.033  0.2284  0.1165 -0.2402
   92PNSM   C5B 1095   6.352   5.971   6.161 -0.2690 -0.0199  0.3493
   92PNSM   C6B 1096   6.295   5.571   6.241  0.1908  0.0696  0.3599
   93PNSM   NC3 1097   6.049   5.223   8.207 -0.2537 -0.0105  0.1158
   93PNSM   PO4 1098   6.376   5.144   7.808  0.3759  0.2710  0.1450
   93PNSM   AM1 1099   6.439   5.071   7.356  0.0289 -0.3131  0.0112
   93PNSM   AM2 1100   6.059   5.060   7.330 -0.1220  0.1739  0.1039
   93PNSM   T1A 1101   6.585   5.091   6.965 -0.0896 -0.0176 -0.1051
   93PNSM   C2A 1102   6.646   5.217   6.619 -0.0600  0.1588  0.0562
   93PNSM   C3A 1103   6.736   5.310   6.228 -0.0854  0.3384  0.0233
   93PNSM   C1B 1104   5.806   5.167   6.923 -0.2209  0.0448  0.1758
   93PNSM   C2B 1105   5.575   5.231   6.648  0.4461 -0.2654  0.0445
   93PNSM   C3B 1106   5.345   5.009   6.495  0.5641  0.0662 -0.0347
   93PNSM   D4B 1107   5.180   4.743   6.221  0.1461 -0.0176  0.2481
   93PNSM   C5B 1108   4.813   4.867   5.957  0.1383  0.2976  0.1176
   93PNSM   C6B 1109   4.528   5.244   5.986  0.0723 -0.0374  0.2055
   94PNSM   NC3 1110   0.949   4.314   8.325 -0.0388 -0.1930  0.1398
   94PNSM   PO4 1111   1.050   4.273   7.867 -0.1655 -0.0142 -0.0719
   94PNSM   AM1 1112   1.388   4.041   7.639  0.0831 -0.2523  0.1204
   94PNSM   AM2 1113   1.171   4.095   7.357  0.2077  0.3463  0.0480
   94PNSM   T1A 1114   1.787   3.811   7.455  0.1085 -0.0863 -0.1499
   94PNSM   C2A 1115   1.860   3.707   7.159 -0.2428 -0.2329  0.1447
   94PNSM   C3A 1116   1.862   3.667   6.696 -0.1544  0.2552  0.0793
   94PNSM   C1B 1117   1.125   4.354   7.012  0.0959  0.2312  0.0543
   94PNSM   C2B 1118   1.097   4.400   6.523 -0.1066  0.1091  0.2489
   94PNSM   C3B 1119   1.307   4.522   6.224 -0.0769  0.3026 -0.1673
   94PNSM   D4B 1120   1.460   4.251   5.973  0.0600  0.0858 -0.0628
   94PNSM   C5B 1121   1.844   4.002   5.956  0.0377  0.3023 -0.2331
   94PNSM   C6B 1122   2.180   3.708   5.927 -0.1940  0.1054 -0.1747
   95PNSM   NC3 1123   5.758   3.844   8.520  0.3712  0.3910  0.0401
   95PNSM   PO4 1124   5.556   3.699   8.160  0.0777 -0.1027  0.4128
   95PNSM   AM1 1125   5.492   3.297   7.912 -0.0981  0.0679  0.0842
   95PNSM   AM2 1126   5.603   3.048   7.893 -0.0124 -0.0045  0.0260
   95PNSM   T1A 1127   5.280   3.314   7.552 -0.2477 -0.1626  0.3222
   95PNSM   C2A 1128   5.052   3.291   7.130  0.1055  0.0269  0.0067
   95PNSM   C3A 1129   4.885   3.627   6.853  0.3086 -0.0773 -0.1481
   95PNSM   C1B 1130   5.801   2.730   7.688  0.1196 -0.1887 -0.0546
   95PNSM   C2B 1131   5.863   2.619   7.364 -0.0373 -0.4021  0.1492
   95PNSM   C3B 1132   5.892   2.772   7.012 -0.1607 -0.0520  0.3269
   95PNSM   D4B 1133   6.061   3.015   6.747 -0.1307  0.2575  0.1048
   95PNSM   C5B 1134   5.771   3.040   6.373 -0.0988  0.0467  0.1519
   95PNSM   C6B 1135   5.438   3.137   6.118 -0.3194 -0.0707 -0.3405
   96PNSM   NC3 1136   3.293   6.190   7.892  0.1738  0.1621  0.2531
   96PNSM   PO4 1137   3.079   6.577   7.948 -0.0004 -0.2999 -0.0525
   96PNSM   AM1 1138   2.845   6.626   7.627  0.0517  0.2973 -0.0356
   96PNSM   AM2 1139   2.951   6.951   7.479 -0.1784 -0.1377  0.3150
   96PNSM   T1A 1140   2.645   6.410   7.170  0.1209  0.2076  0.3931
   96PNSM   C2A 1141   2.802   6.366   6.779 -0.0803 -0.0240 -0.1646
   96PNSM   C3A 1142   2.956   6.116   6.530 -0.3638  0.0004 -0.3323
   96PNSM   C1B 1143   3.145   7.109   7.095  0.1355 -0.3346  0.1604
   96PNSM   C2B 1144   3.348   7.145   6.841 -0.0924 -0.3717 -0.5501
   96PNSM   C3B 1145   3.500   7.474   6.659 -0.0658 -0.0496  0.2236
   96PNSM   D4B 1146   3.601   7.771   6.307  0.0732 -0.1841 -0.1547
   96PNSM   C5B 1147   3.248   7.743   5.970 -0.2730  0.1371 -0.3562
   96PNSM   C6B 1148   3.290   7.750   5.467 -0.1624  0.0917  0.1345
   97PNSM   NC3 1149   6.836   2.142   7.450 -0.5165  0.1774 -0.1661
   97PNSM   PO4 1150   6.734   2.229   7.783  0.4212  0.4957 -0.1885
   97PNSM   AM1 1151   6.503   2.483   7.449 -0.3052 -0.0247  0.1842
   97PNSM   AM2 1152   6.786   2.631   7.300 -0.1846  0.1056 -0.0219
   97PNSM   T1A 1153   6.306   2.484   7.106 -0.2686 -0.0625 -0.2412
   97PNSM   C2A 1154   6.361   2.520   6.597  0.1697 -0.2125 -0.1343
   97PNSM   C3A 1155   6.070   2.678   6.286 -0.1707 -0.2914  0.1148
   97PNSM   C1B 1156   6.769   2.426   6.877 -0.1587  0.1442  0.0035
   97PNSM   C2B 1157   6.808   2.333   6.433 -0.1715  0.2915  0.0706
   97PNSM   C3B 1158   6.892   2.143   6.098  0.0572  0.0122  0.0686
   97PNSM   D4B 1159   6.721   1.956   5.755  0.3378 -0.0019 -0.1925
   97PNSM   C5B 1160   6.789   2.056   5.352 -0.2357  0.0463 -0.3379
   97PNSM   C6B 1161   7.033   1.909   4.996 -0.0524 -0.0726  0.0224
   98PNSM   NC3 1162   3.853   2.115   4.408 -0.1205 -0.1279  0.0516
   98PNSM   PO4 1163   4.340   2.237   4.337 -0.0980 -0.0581 -0.1376
   98PNSM   AM1 1164   4.516   1.921   4.662 -0.6818  0.0117 -0.0542
   98PNSM   AM2 1165   4.303   1.655   4.667  0.1013  0.0907  0.3978
   98PNSM   T1A 1166   4.527   1.856   5.139  0.0198  0.0894  0.1113
   98PNSM   C2A 1167   4.586   1.776   5.584 -0.1664 -0.2012 -0.0700
   98PNSM   C3A 1168   4.434   1.743   5.990  0.2245 -0.1594 -0.1655
   98PNSM   C1B 1169   4.265   1.409   5.104  0.2210 -0.0516  0.0970
   98PNSM   C2B 1170   4.403   1.292   5.558  0.3792  0.4320 -0.1788
   98PNSM   C3B 1171   4.671   1.337   5.838  0.2219  0.0641  0.4522
   98PNSM   D4B 1172   4.904   1.621   5.945 -0.1749  0.1215  0.2583
   98PNSM   C5B 1173   4.953   1.973   6.285  0.5205 -0.1339 -0.3034
   98PNSM   C6B 1174   4.860   2.451   6.455  0.1711  0.2944 -0.2350
   99PNSM   NC3 1175   5.399   4.388   3.743 -0.0892 -0.0203  0.1452
   99PNSM   PO4 1176   5.447   4.816   3.757  0.2169  0.3225 -0.2291
   99PNSM   AM1 1177   5.686   5.038   4.050 -0.1694 -0.3174  0.0390
   99PNSM   AM2 1178   6.087   5.087   4.054 -0.2316  0.1941 -0.0472
   99PNSM   T1A 1179   5.577   5.203   4.394 -0.1266 -0.0698 -0.0316
   99PNSM   C2A 1180   5.567   5.471   4.788 -0.0762 -0.2761 -0.0510
   99PNSM   C3A 1181   5.595   5.378   5.237  0.1989  0.0292  0.0101
   99PNSM   C1B 1182   6.125   5.337   4.319  0.0123  0.0270  0.2143
   99PNSM   C2B 1183   6.083   5.378   4.711  0.0786 -0.0105  0.0174
   99PNSM   C3B 1184   6.048   5.273   5.040 -0.0175  0.0285  0.0778
   99PNSM   D4B 1185   6.062   5.335   5.537 -0.2736 -0.1892 -0.0507
   99PNSM   C5B 1186   6.299   5.727   5.727  0.0295  0.1846  0.1917
   99PNSM   C6B 1187   6.693   5.488   5.778 -0.2774 -0.0180 -0.1545
  100PNSM   NC3 1188   6.803   1.317   3.171 -0.2702  0.0591 -0.0746
  100PNSM   PO4 1189   6.521   0.960   3.458 -0.0632 -0.1246  0.0632
  100PNSM   AM1 1190   6.548   1.056   3.920 -0.2104  0.2963 -0.2339
  100PNSM   AM2 1191   6.471   1.369   3.936  0.1785  0.1577  0.1907
  100PNSM   T1A 1192   6.317   1.116   4.326  0.0552  0.1417 -0.0247
  100PNSM   C2A 1193   6.434   1.296   4.667  0.0170  0.0497  0.1591
  100PNSM   C3A 1194   6.362   1.266   5.149 -0.2102  0.1190  0.2144
  100PNSM   C1B 1195   6.389   1.621   4.160 -0.4312  0.1480 -0.1574
  100PNSM   C2B 1196   6.351   1.744   4.573 -0.2048 -0.1241  0.0811
  100PNSM   C3B 1197   6.505   1.795   4.999 -0.1408  0.0376  0.2901
  100PNSM   D4B 1198   6.314   2.195   5.204  0.1667 -0.1351 -0.0083
  100PNSM   C5B 1199   5.909   2.132   5.232 -0.3986 -0.1287  0.2476
  100PNSM   C6B 1200   5.596   2.179   5.106  0.3136 -0.1390  0.0054
  101PNSM   NC3 1201   7.046   6.223   3.712 -0.1643  0.0302  0.2504
  101PNSM   PO4 1202   6.586   6.326   3.528  0.1963 -0.1060  0.1611
  101PNSM   AM1 1203   6.495   6.386   3.910 -0.0595 -0.0368  0.1678
  101PNSM   AM2 1204   6.363   6.670   3.851  0.0482 -0.1105 -0.1985
  101PNSM   T1A 1205   6.799   6.405   4.269  0.1953 -0.2161 -0.1699
  101PNSM   C2A 1206   6.875   6.372   4.672 -0.1756  0.1163  0.0210
  101PNSM   C3A 1207   6.920   6.377   5.115 -0.0978 -0.0109  0.2877
  101PNSM   C1B 1208   6.245   6.610   4.282 -0.5009  0.0950  0.3929
  101PNSM   C2B 1209   6.368   6.493   4.647  0.1202  0.1554 -0.1805
  101PNSM   C3B 1210   6.390   6.516   5.076 -0.1352  0.3407  0.0772
  101PNSM   D4B 1211   6.413   6.278   5.354 -0.0039 -0.1092  0.1395
  101PNSM   C5B 1212   6.666   6.364   5.599  0.0631  0.0590 -0.1200
  101PNSM   C6B 1213   7.015   6.498   5.918 -0.0713 -0.0858  0.3186
  102PNSM   NC3 1214   3.369   5.789   3.672 -0.4167  0.0766 -0.1913
  102PNSM   PO4 1215   3.658   5.392   3.672 -0.0348 -0.1812 -0.0447
  102PNSM   AM1 1216   3.539   5.440   4.068 -0.0203 -0.1650 -0.5534
  102PNSM   AM2 1217   3.256   5.399   4.146 -0.1091 -0.4286 -0.1007
  102PNSM   T1A 1218   3.685   5.468   4.467  0.3244  0.1436  0.0777
  102PNSM   C2A 1219   3.688   5.480   4.889 -0.0967  0.2922 -0.2413
  102PNSM   C3A 1220   3.764   5.305   5.273 -0.0208 -0.1221  0.0729
  102PNSM   C1B 1221   3.003   5.438   4.534 -0.4651  0.0108 -0.0892
  102PNSM   C2B 1222   2.874   5.379   4.906  0.1262  0.1482  0.0981
  102PNSM   C3B 1223   2.873   5.444   5.368  0.1814 -0.0267 -0.0898
  102PNSM   D4B 1224   2.842   5.361   5.859 -0.0846 -0.0124  0.0810
  102PNSM   C5B 1225   2.463   5.306   5.980 -0.0283 -0.2126  0.0077
  102PNSM   C6B 1226   1.997   5.375   5.834 -0.0245  0.2265 -0.0031
  103PNSM   NC3 1227   1.779   7.428   3.219  0.1280  0.0120  0.1109
  103PNSM   PO4 1228   1.681   7.722   3.532 -0.4964 -0.1510 -0.0572
  103PNSM   AM1 1229   1.705   7.388   3.785 -0.1054 -0.1170 -0.0763
  103PNSM   AM2 1230   1.897   7.260   3.665 -0.0233 -0.3447  0.1373
  103PNSM   T1A 1231   1.625   7.318   4.226  0.0749 -0.0744  0.2086
  103PNSM   C2A 1232   1.570   7.046   4.491 -0.1321 -0.2124 -0.1477
  103PNSM   C3A 1233   1.323   6.850   4.769  0.1726  0.1065  0.1345
  103PNSM   C1B 1234   2.058   7.131   4.026 -0.2020 -0.0092  0.2205
  103PNSM   C2B 1235   2.072   7.030   4.457  0.2475 -0.0150 -0.0778
  103PNSM   C3B 1236   1.878   6.827   4.879  0.0537  0.0609  0.0128
  103PNSM   D4B 1237   1.941   6.789   5.291 -0.0786 -0.1644 -0.0135
  103PNSM   C5B 1238   1.855   6.630   5.620  0.1672 -0.1275 -0.0387
  103PNSM   C6B 1239   1.851   6.423   6.057  0.1334 -0.2759 -0.1827
  104PNSM   NC3 1240   7.221   1.770   4.043  0.0311 -0.2402 -0.2638
  104PNSM   PO4 1241   7.341   1.346   3.932 -0.1262 -0.1177  0.0340
  104PNSM   AM1 1242   6.978   1.246   4.199 -0.0522  0.2283  0.1012
  104PNSM   AM2 1243   6.848   1.464   4.208  0.1056 -0.1101 -0.1008
  104PNSM   T1A 1244   6.815   1.015   4.444  0.1815  0.4344  0.0339
  104PNSM   C2A 1245   6.738   0.960   4.831  0.4842 -0.3881 -0.2057
  104PNSM   C3A 1246   6.653   0.806   5.304  0.2517  0.1330  0.2838
  104PNSM   C1B 1247   6.915   1.444   4.731 -0.2761  0.0463 -0.1129
  104PNSM   C2B 1248   6.857   1.492   5.200 -0.1414  0.5281 -0.2384
  104PNSM   C3B 1249   6.806   1.378   5.636 -0.0089  0.1994 -0.0167
  104PNSM   D4B 1250   6.832   1.575   6.025 -0.0354  0.0560  0.0342
  104PNSM   C5B 1251   7.227   1.418   6.274  0.0783  0.0441 -0.1105
  104PNSM   C6B 1252   7.658   1.221   6.141 -0.0277 -0.1987  0.1486
  105PNSM   NC3 1253   3.326   6.236   3.196  0.2730 -0.0277  0.0672
  105PNSM   PO4 1254   3.591   6.262   3.527 -0.1287 -0.0488  0.0243
  105PNSM   AM1 1255   3.627   6.256   3.882  0.0457 -0.3157  0.0870
  105PNSM   AM2 1256   3.785   5.956   3.970 -0.1886  0.4430  0.0943
  105PNSM   T1A 1257   3.547   6.350   4.295 -0.1939 -0.1390 -0.2480
  105PNSM   C2A 1258   3.419   6.327   4.721 -0.6284 -0.0880 -0.0143
  105PNSM   C3A 1259   3.234   6.186   4.994 -0.1295 -0.1458  0.0098
  105PNSM   C1B 1260   3.812   5.908   4.324 -0.1691  0.1150 -0.1466
  105PNSM   C2B 1261   3.813   5.971   4.779 -0.5054  0.0459 -0.1181
  105PNSM   C3B 1262   3.654   5.973   5.238  0.3479 -0.1003  0.1069
  105PNSM   D4B 1263   3.491   6.337   5.452  0.2050 -0.0260 -0.0017
  105PNSM   C5B 1264   3.224   6.423   5.743 -0.0669 -0.0878 -0.0963
  105PNSM   C6B 1265   3.193   6.322   6.149  0.1372  0.0762  0.5137
  106PNSM   NC3 1266   0.505   1.978   3.833  0.0971 -0.1375  0.0460
  106PNSM   PO4 1267   0.130   2.127   4.099 -0.0987  0.0610 -0.0800
  106PNSM   AM1 1268   0.190   2.446   4.422 -0.2002  0.2856 -0.1263
  106PNSM   AM2 1269  -0.046   2.622   4.335 -0.1157  0.2162  0.3586
  106PNSM   T1A 1270   0.418   2.761   4.626 -0.1694  0.2570  0.0881
  106PNSM   C2A 1271   0.554   2.900   5.098  0.0012 -0.1667  0.0962
  106PNSM   C3A 1272   0.421   3.017   5.420 -0.2038  0.1491 -0.1464
  106PNSM   C1B 1273  -0.165   2.596   4.756  0.4347 -0.0284 -0.1916
  106PNSM   C2B 1274   0.011   2.767   5.014  0.0331  0.0396 -0.1373
  106PNSM   C3B 1275  -0.048   3.041   5.332 -0.0770 -0.0490  0.2848
  106PNSM   D4B 1276  -0.065   3.338   5.552  0.2339  0.0119  0.3135
  106PNSM   C5B 1277  -0.387   3.123   5.781  0.1199  0.0490  0.1450
  106PNSM   C6B 1278  -0.482   2.683   5.972 -0.1279  0.0612  0.1288
  107PLSM   NC3 1279   0.990   2.623   8.396  0.2103  0.0186 -0.1896
  107PLSM   PO4 1280   0.959   2.955   8.164  0.2261 -0.1908 -0.3909
  107PLSM   AM1 1281   0.817   2.897   7.753  0.1255  0.3196  0.0831
  107PLSM   AM2 1282   0.882   2.570   7.685  0.1676 -0.0982  0.2573
  107PLSM   T1A 1283   0.976   2.871   7.280 -0.0732  0.0145  0.1246
  107PLSM   C2A 1284   1.063   2.932   6.766  0.0768  0.0547 -0.1094
  107PLSM   C3A 1285   0.960   2.922   6.245 -0.2323  0.2956 -0.0125
  107PLSM   C1B 1286   1.084   2.330   7.420 -0.0827 -0.2307 -0.0732
  107PLSM   C2B 1287   1.234   2.474   7.000 -0.2111 -0.0191 -0.4342
  107PLSM   C3B 1288   1.251   2.556   6.587  0.2939  0.1102 -0.0752
  107PLSM   C4B 1289   1.405   3.041   6.435 -0.1326  0.1939 -0.1130
  107PLSM   C5B 1290   1.128   3.366   6.151  0.4999  0.0267  0.2705
  107PLSM   C6B 1291   0.989   3.240   5.744  0.0827  0.1837 -0.2894
  108PLSM   NC3 1292   6.255   1.203   8.002  0.0865 -0.2838  0.0857
  108PLSM   PO4 1293   6.311   1.655   8.067 -0.0589  0.2738  0.1192
  108PLSM   AM1 1294   5.969   1.560   7.660  0.3684 -0.0453 -0.0326
  108PLSM   AM2 1295   5.914   1.236   7.601 -0.2063 -0.1345  0.1041
  108PLSM   T1A 1296   5.673   1.660   7.328 -0.0958 -0.0721 -0.1322
  108PLSM   C2A 1297   5.776   1.791   6.907  0.1280 -0.0887 -0.4000
  108PLSM   C3A 1298   5.736   1.791   6.481 -0.3239  0.3477  0.2368
  108PLSM   C1B 1299   5.893   1.099   7.185 -0.0875 -0.2553 -0.0573
  108PLSM   C2B 1300   5.641   1.311   6.925  0.4223  0.0388 -0.0600
  108PLSM   C3B 1301   5.607   1.295   6.533  0.2045 -0.1472 -0.0637
  108PLSM   C4B 1302   5.687   1.373   6.101  0.1046  0.0536 -0.2331
  108PLSM   C5B 1303   5.846   1.271   5.702 -0.1962 -0.0568 -0.0266
  108PLSM   C6B 1304   5.953   0.922   5.406 -0.0736 -0.0497 -0.0778
  109PLSM   NC3 1305   7.031   7.024   7.873 -0.2327  0.0356 -0.1573
  109PLSM   PO4 1306   6.730   7.286   7.601 -0.0913 -0.2696 -0.4837
  109PLSM   AM1 1307   6.613   6.974   7.371 -0.1454  0.1423  0.1043
  109PLSM   AM2 1308   6.758   6.757   7.437 -0.1548  0.1372  0.0005
  109PLSM   T1A 1309   6.555   7.063   6.947 -0.0260 -0.1442 -0.2422
  109PLSM   C2A 1310   6.578   7.321   6.635 -0.2060 -0.0961 -0.2712
  109PLSM   C3A 1311   6.597   7.456   6.267  0.3172 -0.1280 -0.4460
  109PLSM   C1B 1312   6.871   6.695   7.083  0.0327  0.4088 -0.1167
  109PLSM   C2B 1313   6.843   6.759   6.610  0.0518 -0.2499 -0.0235
  109PLSM   C3B 1314   6.817   6.900   6.198  0.1072  0.0307  0.0348
  109PLSM   C4B 1315   6.522   7.123   5.953 -0.2510  0.1987  0.1630
  109PLSM   C5B 1316   6.128   7.289   5.870  0.2596 -0.2196  0.3031
  109PLSM   C6B 1317   5.656   7.398   5.764 -0.2105  0.4039  0.0264
  110PLSM   NC3 1318   6.298   4.625   7.434 -0.0450  0.0870 -0.1984
  110PLSM   PO4 1319   6.689   4.371   7.679 -0.0130 -0.3491 -0.1389
  110PLSM   AM1 1320   6.792   4.129   7.355  0.2359 -0.1172 -0.0270
  110PLSM   AM2 1321   7.063   4.106   7.276  0.0631  0.2223  0.2787
  110PLSM   T1A 1322   6.522   3.973   7.030  0.1276  0.2922 -0.1326
  110PLSM   C2A 1323   6.520   3.915   6.617 -0.1433  0.1167  0.0238
  110PLSM   C3A 1324   6.242   3.843   6.281 -0.0698  0.1532  0.0557
  110PLSM   C1B 1325   6.996   4.075   6.848 -0.0402 -0.1545 -0.2732
  110PLSM   C2B 1326   6.962   3.845   6.502 -0.1569 -0.0631  0.0736
  110PLSM   C3B 1327   6.690   3.556   6.307  0.2265 -0.3671  0.3563
  110PLSM   C4B 1328   6.953   3.277   6.351 -0.2462 -0.1541  0.0934
  110PLSM   C5B 1329   7.237   3.049   6.242  0.0537  0.0896 -0.1284
  110PLSM   C6B 1330   7.396   2.831   5.872  0.1250  0.1114 -0.3452
  111PLSM   NC3 1331   1.049   5.239   7.864  0.0259 -0.1275  0.2170
  111PLSM   PO4 1332   1.435   5.156   7.735  0.1219  0.1377  0.0527
  111PLSM   AM1 1333   1.178   5.148   7.376  0.3691 -0.2059 -0.0356
  111PLSM   AM2 1334   0.810   5.012   7.302  0.2247  0.3107 -0.4667
  111PLSM   T1A 1335   1.323   5.226   7.076 -0.4924 -0.0454  0.1642
  111PLSM   C2A 1336   1.315   5.353   6.598 -0.1745 -0.0498  0.4368
  111PLSM   C3A 1337   1.036   5.279   6.269  0.0516  0.0488  0.1095
  111PLSM   C1B 1338   0.996   4.891   6.989 -0.0465  0.1280 -0.3825
  111PLSM   C2B 1339   1.161   4.896   6.559  0.1192 -0.2153 -0.3231
  111PLSM   C3B 1340   1.427   5.012   6.225  0.0372 -0.0204 -0.1358
  111PLSM   C4B 1341   1.497   5.426   6.106 -0.4135  0.1353  0.3185
  111PLSM   C5B 1342   1.086   5.753   6.096  0.0806  0.0715 -0.0760
  111PLSM   C6B 1343   0.696   5.643   5.926  0.0234 -0.2035  0.1016
  112PLSM   NC3 1344   7.322   3.664   7.935 -0.1136 -0.0315 -0.0174
  112PLSM   PO4 1345   7.577   3.999   8.043 -0.0041 -0.3293  0.1449
  112PLSM   AM1 1346   7.512   3.993   7.592 -0.2445  0.2787  0.2071
  112PLSM   AM2 1347   7.534   4.284   7.366 -0.0962 -0.1530  0.3037
  112PLSM   T1A 1348   7.357   3.697   7.204 -0.1305 -0.0270  0.0117
  112PLSM   C2A 1349   7.369   3.537   6.928 -0.0615 -0.2179  0.1437
  112PLSM   C3A 1350   7.282   3.293   6.693 -0.1629  0.0050  0.0339
  112PLSM   C1B 1351   7.477   4.175   6.971 -0.0988  0.2774  0.0920
  112PLSM   C2B 1352   7.419   3.932   6.611 -0.1211  0.0623 -0.2404
  112PLSM   C3B 1353   7.304   3.956   6.192 -0.0032 -0.0714  0.1555
  112PLSM   C4B 1354   6.834   3.978   6.027 -0.0970  0.2072  0.3397
  112PLSM   C5B 1355   6.601   4.282   5.788 -0.2070 -0.0931 -0.1411
  112PLSM   C6B 1356   6.213   4.487   5.653 -0.0446  0.0309  0.1568
  113PLSM   NC3 1357  -0.163   2.197   7.999 -0.0273  0.2128 -0.1532
  113PLSM   PO4 1358   0.186   2.298   8.186 -0.2909  0.4583  0.0465
  113PLSM   AM1 1359   0.225   2.159   7.678 -0.0075  0.3911 -0.2125
  113PLSM   AM2 1360   0.551   2.152   7.648  0.3269  0.0317  0.0668
  113PLSM   T1A 1361   0.260   2.022   7.312  0.3547  0.0117 -0.0713
  113PLSM   C2A 1362   0.317   2.100   6.973 -0.3464  0.1450  0.0765
  113PLSM   C3A 1363   0.260   2.209   6.537 -0.0382 -0.0237 -0.1548
  113PLSM   C1B 1364   0.575   2.405   7.315  0.0057  0.0021 -0.2582
  113PLSM   C2B 1365   0.691   2.443   7.001  0.0561 -0.0687  0.0837
  113PLSM   C3B 1366   0.798   2.454   6.659  0.1818  0.3499 -0.0053
  113PLSM   C4B 1367   0.610   2.479   6.248  0.5141 -0.1309  0.0034
  113PLSM   C5B 1368   0.269   2.471   6.006  0.0623  0.0958 -0.2617
  113PLSM   C6B 1369  -0.159   2.291   5.743 -0.2499 -0.0755  0.0963
  114PLSM   NC3 1370   4.818   6.673   7.965  0.2119 -0.0786  0.0912
  114PLSM   PO4 1371   4.877   7.098   7.992  0.1202  0.1097 -0.1974
  114PLSM   AM1 1372   4.989   6.947   7.569  0.1570 -0.3607  0.1436
  114PLSM   AM2 1373   5.258   6.935   7.431  0.0581 -0.0739 -0.1873
  114PLSM   T1A 1374   4.740   6.930   7.169  0.0372  0.2107  0.1064
  114PLSM   C2A 1375   4.259   6.838   7.205 -0.0693 -0.0825  0.0435
  114PLSM   C3A 1376   3.987   6.450   7.319 -0.0754 -0.1379 -0.0778
  114PLSM   C1B 1377   5.176   6.836   6.985  0.0158  0.1472 -0.3178
  114PLSM   C2B 1378   5.001   6.531   6.809 -0.1476 -0.0369  0.2183
  114PLSM   C3B 1379   5.066   6.479   6.393 -0.1654  0.1111 -0.3103
  114PLSM   C4B 1380   4.781   6.616   6.131  0.1193 -0.2535  0.2774
  114PLSM   C5B 1381   4.541   6.906   6.080 -0.0834  0.0512  0.0304
  114PLSM   C6B 1382   4.437   7.205   6.269  0.0774 -0.1368  0.0812
  115PLSM   NC3 1383   3.171   1.389   3.932 -0.2098 -0.1682 -0.3169
  115PLSM   PO4 1384   3.047   1.756   4.195  0.3711 -0.0733 -0.2860
  115PLSM   AM1 1385   3.176   1.750   4.533 -0.0993 -0.3546 -0.0791
  115PLSM   AM2 1386   3.386   2.062   4.629 -0.1665 -0.0141 -0.0726
  115PLSM   T1A 1387   3.037   1.446   4.960 -0.1787 -0.2985  0.0399
  115PLSM   C2A 1388   3.012   1.475   5.388  0.1814 -0.0305  0.2401
  115PLSM   C3A 1389   2.992   1.604   5.727 -0.1942  0.1533 -0.1410
  115PLSM   C1B 1390   3.373   1.863   5.068 -0.4977  0.1512  0.1239
  115PLSM   C2B 1391   3.325   1.832   5.426 -0.1576  0.1128  0.0431
  115PLSM   C3B 1392   3.360   1.896   5.781  0.0847  0.2019 -0.1007
  115PLSM   C4B 1393   3.316   1.672   6.123 -0.0777 -0.1127 -0.2592
  115PLSM   C5B 1394   3.474   1.488   6.455 -0.0699  0.4003 -0.0423
  115PLSM   C6B 1395   3.791   1.249   6.460 -0.1345 -0.2959 -0.1548
  116PLSM   NC3 1396   1.797   0.973   3.986  0.4599 -0.1650  0.4036
  116PLSM   PO4 1397   1.471   0.783   3.691  0.2334  0.0097  0.2004
  116PLSM   AM1 1398   1.465   0.537   3.966  0.0169  0.2289  0.2253
  116PLSM   AM2 1399   1.820   0.414   4.025  0.1614  0.1989  0.0320
  116PLSM   T1A 1400   1.375   0.352   4.375  0.0477 -0.1736 -0.1380
  116PLSM   C2A 1401   1.340   0.331   4.836  0.0295  0.2068 -0.1762
  116PLSM   C3A 1402   1.454   0.389   5.176  0.0145 -0.1246 -0.0891
  116PLSM   C1B 1403   1.863   0.538   4.426 -0.0868  0.1170 -0.1839
  116PLSM   C2B 1404   1.795   0.544   4.872  0.0197 -0.1674  0.0939
  116PLSM   C3B 1405   2.009   0.332   5.149  0.1713  0.1450 -0.0903
  116PLSM   C4B 1406   2.488   0.402   5.208  0.0671 -0.0173  0.0398
  116PLSM   C5B 1407   2.723   0.629   5.363 -0.0765 -0.0154 -0.2047
  116PLSM   C6B 1408   2.906   0.606   5.735  0.2165 -0.0188  0.4042
  117PLSM   NC3 1409  -0.828   6.855   3.221 -0.1272  0.2496 -0.2132
  117PLSM   PO4 1410  -0.615   6.823   3.590  0.2044  0.2944  0.0850
  117PLSM   AM1 1411  -0.274   6.818   3.913  0.2123 -0.2595  0.1067
  117PLSM   AM2 1412  -0.059   6.466   4.102  0.4156  0.1938  0.2157
  117PLSM   T1A 1413  -0.258   6.783   4.402 -0.0091  0.2790  0.0427
  117PLSM   C2A 1414  -0.082   6.790   4.785  0.2904 -0.2557 -0.0418
  117PLSM   C3A 1415  -0.095   6.825   5.265 -0.2291  0.3547 -0.1110
  117PLSM   C1B 1416   0.017   6.331   4.501 -0.0409 -0.1843  0.0614
  117PLSM   C2B 1417  -0.034   6.300   4.934 -0.2764 -0.1872 -0.1280
  117PLSM   C3B 1418   0.277   6.432   5.219  0.2380  0.2157 -0.1195
  117PLSM   C4B 1419   0.591   6.445   5.562  0.0685  0.1755 -0.0335
  117PLSM   C5B 1420   0.632   6.285   5.890 -0.0909  0.0134 -0.1347
  117PLSM   C6B 1421   0.811   6.092   6.352  0.2486 -0.2196  0.2407
  118PLSM   NC3 1422   0.773   6.927   3.421 -0.0909  0.3488  0.0745
  118PLSM   PO4 1423   0.464   7.328   3.555  0.0498  0.0059 -0.0681
  118PLSM   AM1 1424   0.679   7.112   3.858  0.2277 -0.0885  0.2729
  118PLSM   AM2 1425   0.996   7.101   3.861  0.1682  0.0718  0.2229
  118PLSM   T1A 1426   0.698   7.017   4.241 -0.2257  0.0950 -0.6672
  118PLSM   C2A 1427   0.853   6.829   4.706  0.3464  0.0667  0.2229
  118PLSM   C3A 1428   0.913   6.829   5.161 -0.2615 -0.0104 -0.0492
  118PLSM   C1B 1429   1.056   7.338   4.223 -0.0307  0.1054 -0.1201
  118PLSM   C2B 1430   1.029   7.323   4.650  0.0250  0.0932  0.0174
  118PLSM   C3B 1431   1.019   7.350   5.054  0.0735 -0.0793 -0.0844
  118PLSM   C4B 1432   0.839   7.194   5.445  0.0229 -0.0791  0.3788
  118PLSM   C5B 1433   0.829   7.490   5.732 -0.1610 -0.0474  0.1226
  118PLSM   C6B 1434   0.844   7.931   5.899  0.0061 -0.2783 -0.2033
  119PLSM   NC3 1435   6.452   5.818   3.512 -0.2168  0.3354  0.1698
  119PLSM   PO4 1436   6.170   5.442   3.586  0.2287  0.1354 -0.1062
  119PLSM   AM1 1437   6.431   5.428   3.907  0.0271  0.3031  0.2046
  119PLSM   AM2 1438   6.610   5.099   3.931  0.1532  0.3105 -0.1380
  119PLSM   T1A 1439   6.621   5.528   4.327 -0.1752 -0.0403  0.1127
  119PLSM   C2A 1440   6.567   5.433   4.839  0.0308 -0.2750  0.2372
  119PLSM   C3A 1441   6.694   5.265   5.261  0.3448 -0.3127  0.1455
  119PLSM   C1B 1442   6.532   4.968   4.350  0.2762 -0.1319  0.2222
  119PLSM   C2B 1443   6.402   4.975   4.812 -0.0563  0.1131  0.2328
  119PLSM   C3B 1444   6.303   4.912   5.275  0.4277  0.2664 -0.1545
  119PLSM   C4B 1445   6.409   4.980   5.707 -0.0054  0.0166  0.0778
  119PLSM   C5B 1446   6.123   5.141   6.071 -0.2441  0.2053 -0.0519
  119PLSM   C6B 1447   6.041   5.207   6.465 -0.1459 -0.1083 -0.0023
  120PLSM   NC3 1448   7.477   5.175   3.156 -0.1301 -0.0928  0.2401
  120PLSM   PO4 1449   7.415   5.538   3.447  0.0551 -0.0120  0.3111
  120PLSM   AM1 1450   7.344   5.806   3.732  0.2050 -0.0810  0.2421
  120PLSM   AM2 1451   7.234   5.571   3.897  0.0369  0.2915 -0.4458
  120PLSM   T1A 1452   7.512   5.902   4.127 -0.0461 -0.1638  0.2692
  120PLSM   C2A 1453   7.570   5.865   4.471 -0.0572 -0.4605  0.0920
  120PLSM   C3A 1454   7.758   6.010   4.852  0.1743  0.2284 -0.1587
  120PLSM   C1B 1455   7.059   5.366   4.217 -0.3394  0.2022  0.0451
  120PLSM   C2B 1456   6.918   5.179   4.587  0.1375 -0.0405 -0.1431
  120PLSM   C3B 1457   7.108   5.314   4.974 -0.2086  0.1128 -0.0159
  120PLSM   C4B 1458   7.153   5.459   5.451  0.1169 -0.0534 -0.1741
  120PLSM   C5B 1459   7.158   5.694   5.692  0.1900  0.0761  0.1062
  120PLSM   C6B 1460   7.124   5.856   6.075  0.0949 -0.1319 -0.1210
  121PLSM   NC3 1461   2.416   1.057   3.302 -0.1093 -0.1450  0.0012
  121PLSM   PO4 1462   2.490   1.041   3.752  0.1229 -0.0807  0.1286
  121PLSM   AM1 1463   2.294   0.938   4.102 -0.1708  0.3093  0.0598
  121PLSM   AM2 1464   2.296   0.545   4.179  0.2410  0.0010  0.2262
  121PLSM   T1A 1465   2.185   0.923   4.568 -0.1250  0.2659 -0.3696
  121PLSM   C2A 1466   2.148   0.964   4.974  0.1398 -0.1494  0.0891
  121PLSM   C3A 1467   2.236   0.803   5.385 -0.1640  0.0812  0.2313
  121PLSM   C1B 1468   2.344   0.500   4.686 -0.0479  0.4101  0.0653
  121PLSM   C2B 1469   2.630   0.815   4.938 -0.3154 -0.1955  0.0335
  121PLSM   C3B 1470   2.641   1.094   5.277  0.5364  0.1600 -0.0887
  121PLSM   C4B 1471   2.649   1.099   5.702  0.4579 -0.2918  0.0468
  121PLSM   C5B 1472   2.419   1.370   6.030  0.0513 -0.0768  0.0493
  121PLSM   C6B 1473   2.036   1.452   6.092  0.2585 -0.1755  0.0447
  122PLSM   NC3 1474   5.499   1.002   3.104  0.2405 -0.2408 -0.1054
  122PLSM   PO4 1475   5.659   0.874   3.471  0.4378 -0.0790 -0.0884
  122PLSM   AM1 1476   5.710   0.756   3.835 -0.0520  0.3882  0.0155
  122PLSM   AM2 1477   5.327   0.825   3.923 -0.0253  0.0572 -0.3835
  122PLSM   T1A 1478   5.930   0.887   4.177 -0.2961 -0.1856  0.0552
  122PLSM   C2A 1479   5.865   0.994   4.598 -0.0359  0.0532  0.1140
  122PLSM   C3A 1480   5.973   1.000   4.926  0.0583 -0.0332  0.1596
  122PLSM   C1B 1481   5.403   1.083   4.232  0.0129 -0.1844  0.1434
  122PLSM   C2B 1482   5.436   1.314   4.623  0.0245 -0.0307  0.0129
  122PLSM   C3B 1483   5.415   1.662   4.956 -0.1212 -0.2799 -0.0436
  122PLSM   C4B 1484   5.484   1.771   5.367  0.0035  0.0662  0.1353
  122PLSM   C5B 1485   5.414   1.647   5.780  0.0147  0.0588 -0.0574
  122PLSM   C6B 1486   5.418   1.850   6.074  0.1195 -0.1241  0.1046
  123PAPI    C1 1487   0.665   6.638   7.614  0.2276 -0.1700  0.0865
  123PAPI    C2 1488   0.870   6.705   7.951  0.1052  0.1718  0.0964
  123PAPI    C3 1489   0.478   6.780   7.938  0.0822  0.0274 -0.0815
  123PAPI   PO4 1490   0.848   6.834   7.440  0.0304  0.0536  0.1546
  123PAPI   GL1 1491   0.942   7.237   7.143  0.0393 -0.3769 -0.0879
  123PAPI   GL2 1492   0.606   7.405   7.113 -0.0722 -0.0298 -0.3713
  123PAPI   D1A 1493   0.570   6.943   7.024 -0.0647 -0.0266  0.1360
  123PAPI   D2A 1494   0.862   6.845   6.812  0.1741  0.2372 -0.1812
  123PAPI   D3A 1495   0.761   7.254   6.646 -0.2280  0.2026 -0.1389
  123PAPI   D4A 1496   0.667   7.119   6.393  0.2225  0.0330 -0.1128
  123PAPI   C5A 1497   0.657   7.509   6.212  0.2518  0.1708  0.4585
  123PAPI   C1B 1498   0.391   7.620   6.774  0.3555  0.2347  0.4272
  123PAPI   C2B 1499   0.173   7.798   6.462  0.1018 -0.1462  0.1180
  123PAPI   C3B 1500  -0.041   8.233   6.358  0.0783 -0.0324  0.2467
  123PAPI   C4B 1501  -0.256   8.465   5.887 -0.0699  0.0948  0.0819
  124PAPI    C1 1502   2.190   3.986   8.092  0.1441  0.0353  0.0492
  124PAPI    C2 1503   1.972   3.976   8.427 -0.1485  0.1141 -0.1349
  124PAPI    C3 1504   2.346   4.120   8.435  0.0433 -0.3757  0.2619
  124PAPI   PO4 1505   1.996   4.026   7.821 -0.1989 -0.1767  0.1420
  124PAPI   GL1 1506   1.947   4.464   7.587 -0.1748 -0.1630 -0.0274
  124PAPI   GL2 1507   1.604   4.462   7.551 -0.3076 -0.0904 -0.1520
  124PAPI   D1A 1508   2.113   4.642   7.251 -0.0528  0.0761  0.0506
  124PAPI   D2A 1509   2.444   4.769   7.156  0.0686  0.0462  0.2125
  124PAPI   D3A 1510   2.625   4.568   7.423 -0.1719  0.2328 -0.4128
  124PAPI   D4A 1511   2.639   4.187   7.228  0.0441 -0.1894 -0.2377
  124PAPI   C5A 1512   2.568   4.157   6.807  0.2566 -0.0573 -0.0453
  124PAPI   C1B 1513   1.608   4.245   7.163  0.2095  0.2138  0.0590
  124PAPI   C2B 1514   1.487   4.046   6.759 -0.0319  0.0509 -0.1941
  124PAPI   C3B 1515   1.485   4.066   6.427  0.4199  0.3476 -0.0504
  124PAPI   C4B 1516   1.354   3.781   6.010 -0.2058  0.3269  0.2896
  125PAPI    C1 1517   7.210   2.893   3.695 -0.0389  0.1405  0.1396
  125PAPI    C2 1518   6.853   2.791   3.547 -0.0191 -0.0142  0.1972
  125PAPI    C3 1519   7.136   2.935   3.304  0.0146 -0.2714  0.0805
  125PAPI   PO4 1520   7.243   3.093   4.059 -0.0518 -0.1002 -0.0483
  125PAPI   GL1 1521   7.157   3.441   4.294 -0.0897 -0.2463 -0.0853
  125PAPI   GL2 1522   6.866   3.341   4.399 -0.0058  0.1498 -0.0196
  125PAPI   D1A 1523   7.302   3.101   4.600  0.2293  0.1174  0.3656
  125PAPI   D2A 1524   7.216   3.345   4.931 -0.0024 -0.0388  0.0088
  125PAPI   D3A 1525   6.997   3.650   5.239 -0.1831  0.2613 -0.0836
  125PAPI   D4A 1526   7.353   3.863   5.427 -0.2191 -0.1070 -0.2445
  125PAPI   C5A 1527   7.607   4.108   5.187 -0.1333  0.2987  0.1630
  125PAPI   C1B 1528   6.693   3.442   4.751 -0.2095 -0.0617 -0.2907
  125PAPI   C2B 1529   6.476   3.597   5.125  0.2553  0.0386  0.0563
  125PAPI   C3B 1530   6.099   3.582   5.285  0.3103  0.0872 -0.1176
  125PAPI   C4B 1531   5.775   3.389   5.255  0.0798 -0.0078  0.0313
  126PAPI    C1 1532   6.689   3.395   3.795 -0.1025  0.0996 -0.1486
  126PAPI    C2 1533   6.990   3.310   3.546 -0.0994  0.1513 -0.1626
  126PAPI    C3 1534   6.963   3.674   3.710  0.0039  0.0608  0.0601
  126PAPI   PO4 1535   6.730   3.177   3.961  0.0483  0.0790 -0.3338
  126PAPI   GL1 1536   6.440   3.106   4.328 -0.1548 -0.1583  0.0777
  126PAPI   GL2 1537   6.278   2.958   4.623  0.1425 -0.0141 -0.0151
  126PAPI   D1A 1538   6.381   3.554   4.389  0.1284  0.2467 -0.0487
  126PAPI   D2A 1539   6.039   3.459   4.772 -0.0359 -0.2268 -0.0070
  126PAPI   D3A 1540   5.571   3.415   4.739  0.0231 -0.0888 -0.0174
  126PAPI   D4A 1541   5.269   3.467   4.965  0.1662  0.1623 -0.0929
  126PAPI   C5A 1542   5.309   3.456   5.399 -0.0657  0.3706  0.2014
  126PAPI   C1B 1543   6.239   3.135   5.059 -0.3217 -0.0614 -0.0014
  126PAPI   C2B 1544   6.222   3.153   5.560 -0.0428  0.2407  0.1253
  126PAPI   C3B 1545   5.920   2.981   5.850 -0.2334 -0.2127 -0.1320
  126PAPI   C4B 1546   5.613   2.670   6.017  0.0512  0.1979  0.0368
  127PAPS   CNO 1547   2.628   0.964   8.611 -0.1961 -0.1086 -0.1017
  127PAPS   PO4 1548   2.331   1.311   8.511 -0.2652  0.2362  0.1445
  127PAPS   GL1 1549   2.420   1.568   8.224 -0.3203 -0.0970 -0.1807
  127PAPS   GL2 1550   2.272   1.455   7.956 -0.0711 -0.2307  0.2719
  127PAPS   D1A 1551   2.579   1.971   8.312  0.1588 -0.0607 -0.0869
  127PAPS   D2A 1552   2.656   2.361   8.143  0.3058  0.3686 -0.0689
  127PAPS   D3A 1553   2.411   2.446   8.511  0.0695  0.2956 -0.2080
  127PAPS   D4A 1554   2.764   2.679   8.490 -0.2237  0.0180 -0.0099
  127PAPS   C5A 1555   2.858   3.056   8.432 -0.0085 -0.4342 -0.0592
  127PAPS   C1B 1556   2.124   1.455   7.572 -0.1581  0.1917 -0.1135
  127PAPS   C2B 1557   2.132   1.309   7.118 -0.2763 -0.0121 -0.0645
  127PAPS   C3B 1558   2.133   1.448   6.649 -0.1558  0.1829 -0.1748
  127PAPS   C4B 1559   2.105   1.864   6.392 -0.0867 -0.0677  0.1133
  128PAPS   CNO 1560   3.522   4.822   7.968 -0.0698  0.2040  0.1711
  128PAPS   PO4 1561   3.187   5.115   7.908 -0.1004 -0.0604  0.1799
  128PAPS   GL1 1562   3.220   4.828   7.498  0.0488 -0.1136 -0.2705
  128PAPS   GL2 1563   3.072   5.100   7.319 -0.2277 -0.1877  0.0112
  128PAPS   D1A 1564   3.166   4.400   7.351 -0.0973 -0.1276 -0.0255
  128PAPS   D2A 1565   3.408   4.617   7.027 -0.2875 -0.1177 -0.2903
  128PAPS   D3A 1566   3.516   4.565   6.608 -0.2452  0.2585 -0.0189
  128PAPS   D4A 1567   3.197   4.768   6.545  0.1131  0.2598  0.0732
  128PAPS   C5A 1568   3.101   4.801   6.145  0.0408 -0.4382 -0.0885
  128PAPS   C1B 1569   2.987   4.906   7.002 -0.1295 -0.4690  0.4511
  128PAPS   C2B 1570   2.775   4.601   6.732  0.1235  0.2469 -0.1917
  128PAPS   C3B 1571   2.603   4.406   6.384 -0.0406 -0.3559 -0.5077
  128PAPS   C4B 1572   2.591   4.093   5.924 -0.0069  0.1077 -0.0865
  129PAPS   CNO 1573   3.445   5.536   7.989  0.0540 -0.0375 -0.2184
  129PAPS   PO4 1574   3.659   5.822   7.801  0.0802  0.1736 -0.0394
  129PAPS   GL1 1575   3.397   5.442   7.480 -0.0574  0.1198  0.2499
  129PAPS   GL2 1576   3.545   5.180   7.592 -0.0686  0.1178  0.5054
  129PAPS   D1A 1577   3.230   5.462   6.998  0.0352 -0.0264 -0.1386
  129PAPS   D2A 1578   2.857   5.650   6.711 -0.1902 -0.0415 -0.2714
  129PAPS   D3A 1579   2.645   5.547   6.382 -0.0850 -0.1245 -0.4252
  129PAPS   D4A 1580   2.698   5.884   6.158  0.1054  0.1559 -0.1157
  129PAPS   C5A 1581   2.786   5.814   5.757 -0.0675 -0.1109  0.0784
  129PAPS   C1B 1582   3.508   5.128   7.161  0.0223 -0.0255  0.1333
  129PAPS   C2B 1583   3.642   5.007   6.741  0.2617 -0.1323  0.2520
  129PAPS   C3B 1584   3.926   4.896   6.412 -0.1513 -0.0913  0.2364
  129PAPS   C4B 1585   4.013   4.530   6.235 -0.1295 -0.0607 -0.1019
  130PAPS   CNO 1586   2.473   1.240   8.987 -0.1182  0.2995 -0.0023
  130PAPS   PO4 1587   2.865   0.938   9.053 -0.1616  0.0147 -0.1472
  130PAPS   GL1 1588   2.996   1.281   9.037 -0.1068  0.0950  0.3971
  130PAPS   GL2 1589   3.106   1.338   8.732 -0.0585 -0.3232  0.2227
  130PAPS   D1A 1590   3.020   1.760   9.012 -0.1208 -0.1338 -0.0289
  130PAPS   D2A 1591   2.723   1.882   9.230 -0.3438 -0.1189 -0.1308
  130PAPS   D3A 1592   2.598   2.077   8.774 -0.3854 -0.0214  0.2201
  130PAPS   D4A 1593   2.666   2.447   9.001  0.1336 -0.2763 -0.0507
  130PAPS   C5A 1594   3.007   2.415   9.136 -0.0899  0.0579 -0.0426
  130PAPS   C1B 1595   3.058   1.714   8.475 -0.0620 -0.0900 -0.0031
  130PAPS   C2B 1596   2.973   1.653   8.011  0.2074 -0.1609  0.2962
  130PAPS   C3B 1597   2.723   1.528   7.706  0.1482 -0.2366  0.1528
  130PAPS   C4B 1598   2.516   1.644   7.340 -0.1501 -0.0810 -0.2290
  131PAPS   CNO 1599   2.396   4.469   3.734 -0.1465  0.0425 -0.1088
  131PAPS   PO4 1600   2.586   4.531   4.182 -0.1224  0.1834  0.3376
  131PAPS   GL1 1601   2.964   4.423   4.448  0.1241 -0.1774  0.4023
  131PAPS   GL2 1602   2.773   4.271   4.694  0.2062  0.3204 -0.3677
  131PAPS   D1A 1603   3.324   4.442   4.689  0.1446 -0.0671  0.0973
  131PAPS   D2A 1604   3.288   4.505   5.086  0.0874  0.0170  0.0726
  131PAPS   D3A 1605   3.453   4.513   5.466 -0.0167 -0.1941 -0.1468
  131PAPS   D4A 1606   3.626   4.348   5.709  0.1636 -0.0561 -0.2323
  131PAPS   C5A 1607   3.449   4.459   6.090  0.4466 -0.2042  0.0072
  131PAPS   C1B 1608   2.889   4.209   5.178  0.3639  0.2731 -0.0633
  131PAPS   C2B 1609   3.180   4.081   5.367  0.0044  0.1771 -0.0306
  131PAPS   C3B 1610   3.110   3.850   5.797  0.2528  0.0058 -0.2180
  131PAPS   C4B 1611   3.190   3.701   6.273  0.0119 -0.1346  0.0536
  132PAPS   CNO 1612   7.277   4.688   3.342  0.0537 -0.0381 -0.0843
  132PAPS   PO4 1613   6.905   4.692   3.546  0.0152  0.1569 -0.0242
  132PAPS   GL1 1614   7.043   4.739   3.947 -0.0741 -0.2032 -0.2099
  132PAPS   GL2 1615   6.802   4.540   4.120 -0.1449  0.0375 -0.0720
  132PAPS   D1A 1616   7.205   4.888   4.303  0.2046  0.1069  0.0142
  132PAPS   D2A 1617   7.362   4.861   4.699  0.0006 -0.2039  0.3130
  132PAPS   D3A 1618   7.378   4.891   5.098 -0.0457  0.3657  0.0557
  132PAPS   D4A 1619   7.663   5.140   5.068 -0.0169 -0.1162 -0.0642
  132PAPS   C5A 1620   7.669   5.378   5.479  0.0432 -0.0633 -0.2490
  132PAPS   C1B 1621   6.851   4.634   4.574  0.1956 -0.3184 -0.0699
  132PAPS   C2B 1622   6.904   4.837   4.963 -0.0030 -0.0897  0.1430
  132PAPS   C3B 1623   7.054   4.970   5.445 -0.3096 -0.1045 -0.5316
  132PAPS   C4B 1624   7.086   5.216   5.869  0.0215 -0.3265 -0.3667
  133PAPS   CNO 1625   2.043   3.372   3.634  0.2587 -0.1039  0.2417
  133PAPS   PO4 1626   1.827   3.060   3.867  0.0305 -0.2200  0.0691
  133PAPS   GL1 1627   1.800   3.102   4.338  0.0058 -0.4427  0.1520
  133PAPS   GL2 1628   1.664   2.849   4.530 -0.0389  0.1329 -0.2315
  133PAPS   D1A 1629   1.722   3.211   4.804  0.0517 -0.0248 -0.2213
  133PAPS   D2A 1630   2.038   3.568   4.759 -0.0419 -0.1528 -0.1300
  133PAPS   D3A 1631   2.294   3.574   4.977 -0.0201 -0.1091 -0.4543
  133PAPS   D4A 1632   2.330   3.298   5.331 -0.1105 -0.2125 -0.2230
  133PAPS   C5A 1633   2.213   3.270   5.763 -0.2756 -0.1735  0.3150
  133PAPS   C1B 1634   1.506   2.835   4.953  0.1066  0.1608 -0.4699
  133PAPS   C2B 1635   1.325   2.978   5.369 -0.0756  0.1473 -0.3002
  133PAPS   C3B 1636   1.230   2.866   5.775 -0.0530 -0.2292  0.1769
  133PAPS   C4B 1637   1.325   2.561   6.102 -0.1483  0.2165  0.2825
  134PAPS   CNO 1638   3.205   3.145   3.993 -0.0918  0.2888 -0.2355
  134PAPS   PO4 1639   3.284   3.527   4.345  0.3427  0.2445  0.0505
  134PAPS   GL1 1640   3.202   3.388   4.752  0.1308  0.0491  0.1760
  134PAPS   GL2 1641   3.464   3.333   4.798  0.0025 -0.4050 -0.1462
  134PAPS   D1A 1642   3.213   3.562   5.200 -0.2198 -0.2863  0.1226
  134PAPS   D2A 1643   2.849   3.664   5.433 -0.0232  0.0798 -0.0995
  134PAPS   D3A 1644   2.774   3.745   4.954  0.2413 -0.0416 -0.2212
  134PAPS   D4A 1645   2.472   4.070   4.977 -0.3987 -0.0061 -0.3666
  134PAPS   C5A 1646   2.323   4.413   4.800  0.2641 -0.2541 -0.1902
  134PAPS   C1B 1647   3.589   3.267   5.122  0.1251 -0.2552 -0.1553
  134PAPS   C2B 1648   3.817   3.185   5.501  0.1251  0.1073  0.3868
  134PAPS   C3B 1649   3.976   3.454   5.846 -0.4005 -0.2090  0.1141
  134PAPS   C4B 1650   4.178   3.678   6.211  0.2254 -0.2324  0.0822
  135PAPE   NH3 1651   5.387   4.091   7.819  0.2922 -0.1699  0.1408
  135PAPE   PO4 1652   5.653   4.407   7.817  0.2406  0.1590 -0.0426
  135PAPE   GL1 1653   5.761   4.344   7.340 -0.4055  0.0992 -0.0503
  135PAPE   GL2 1654   5.802   4.595   7.199  0.2278  0.2124  0.0380
  135PAPE   D1A 1655   6.202   4.382   7.022  0.0549  0.0135  0.1852
  135PAPE   D2A 1656   6.350   4.373   6.620  0.1731  0.3719 -0.2542
  135PAPE   D3A 1657   6.354   4.824   6.480  0.1216  0.1943 -0.0309
  135PAPE   D4A 1658   6.405   4.662   6.085 -0.0335  0.2471  0.1450
  135PAPE   C5A 1659   6.825   4.795   5.978 -0.4923  0.1834  0.2328
  135PAPE   C1B 1660   5.730   4.684   6.755  0.1898 -0.2195  0.2385
  135PAPE   C2B 1661   5.551   4.444   6.508 -0.1663 -0.0637 -0.0941
  135PAPE   C3B 1662   5.431   4.334   6.146  0.1862 -0.0607  0.1827
  135PAPE   C4B 1663   5.093   4.409   5.828 -0.0815 -0.2017  0.1779
  136PAPE   NH3 1664   1.261   6.569   7.566 -0.0143 -0.1376  0.1847
  136PAPE   PO4 1665   1.231   6.230   7.834  0.2782 -0.0005  0.2423
  136PAPE   GL1 1666   1.197   6.133   7.377  0.2707  0.3766 -0.2800
  136PAPE   GL2 1667   0.933   6.413   7.178 -0.1825  0.0317 -0.4982
  136PAPE   D1A 1668   1.264   6.143   6.954 -0.0742  0.1372  0.1384
  136PAPE   D2A 1669   1.394   5.776   6.949  0.1857 -0.0477  0.2517
  136PAPE   D3A 1670   1.093   5.799   6.606  0.0972 -0.0455 -0.0812
  136PAPE   D4A 1671   1.408   6.073   6.329 -0.0502 -0.0737 -0.0012
  136PAPE   C5A 1672   1.347   6.212   5.916 -0.1822  0.0922  0.1591
  136PAPE   C1B 1673   0.986   6.415   6.665  0.0407  0.2057 -0.0508
  136PAPE   C2B 1674   1.071   6.543   6.256 -0.1200 -0.0715  0.1563
  136PAPE   C3B 1675   1.415   6.702   5.990  0.1787  0.3271  0.2058
  136PAPE   C4B 1676   1.757   6.956   6.098 -0.1388 -0.0072 -0.0056
  137PAPE   NH3 1677   4.392   6.551   3.851  0.1540 -0.0336 -0.0304
  137PAPE   PO4 1678   4.670   6.589   3.657  0.0949 -0.0383 -0.0959
  137PAPE   GL1 1679   4.919   6.514   4.033  0.1467 -0.0585 -0.0168
  137PAPE   GL2 1680   4.728   6.266   4.119 -0.0426  0.0035 -0.0068
  137PAPE   D1A 1681   4.962   6.722   4.390 -0.4579 -0.2121  0.0582
  137PAPE   D2A 1682   4.821   7.212   4.524 -0.2064 -0.2098 -0.1560
  137PAPE   D3A 1683   5.117   7.531   4.534 -0.0944  0.0612 -0.0541
  137PAPE   D4A 1684   5.095   7.783   4.837 -0.1516 -0.1482 -0.0239
  137PAPE   C5A 1685   4.798   7.960   4.967  0.2205 -0.2789 -0.0551
  137PAPE   C1B 1686   4.716   6.363   4.598 -0.1715 -0.4160 -0.0412
  137PAPE   C2B 1687   4.878   6.421   4.909 -0.0163 -0.2678  0.0911
  137PAPE   C3B 1688   5.172   6.552   5.263  0.1498 -0.0475  0.3130
  137PAPE   C4B 1689   5.338   6.851   5.525 -0.2386 -0.1104 -0.0093
  138PAPE   NH3 1690   2.321   4.909   4.026 -0.0569 -0.0340  0.0333
  138PAPE   PO4 1691   2.422   5.268   3.737 -0.0777  0.2822 -0.1808
  138PAPE   GL1 1692   2.646   5.302   4.085  0.2599  0.0918 -0.1035
  138PAPE   GL2 1693   2.599   5.217   4.279  0.0325  0.1886  0.0610
  138PAPE   D1A 1694   2.536   5.632   4.524  0.2197 -0.1621  0.2332
  138PAPE   D2A 1695   2.251   5.919   4.400  0.1618  0.0102  0.0289
  138PAPE   D3A 1696   1.828   6.000   4.458  0.0733 -0.1173  0.0287
  138PAPE   D4A 1697   1.653   5.548   4.428 -0.0707 -0.3417 -0.0322
  138PAPE   C5A 1698   1.519   5.381   4.749  0.0440 -0.0673 -0.1813
  138PAPE   C1B 1699   2.421   5.210   4.745 -0.1477 -0.0111 -0.0630
  138PAPE   C2B 1700   2.441   5.234   5.146  0.0767 -0.3801  0.5374
  138PAPE   C3B 1701   2.355   5.499   5.507 -0.1197 -0.1547 -0.2069
  138PAPE   C4B 1702   2.270   5.846   5.804  0.0574 -0.0850 -0.1628
  139CHOL   ROH 1703   3.229   5.239   6.592  0.1192 -0.0314 -0.2159
  139CHOL    R1 1704   3.161   5.376   6.354 -0.0005  0.1551 -0.0762
  139CHOL    R2 1705   3.186   5.650   6.327  0.4607  0.1217 -0.0351
  139CHOL    R3 1706   3.333   5.583   6.108  0.0083 -0.0962 -0.2874
  139CHOL    R4 1707   3.229   5.852   6.050  0.6071  0.2393  0.0714
  139CHOL    R5 1708   3.209   5.675   5.924 -0.0186  0.3714 -0.0542
  139CHOL    C1 1709   3.392   5.907   5.684  0.2677  0.1033 -0.1034
  139CHOL    C2 1710   3.155   6.013   5.439 -0.2412  0.2395 -0.0241
  140CHOL   ROH 1711   2.164   7.522   4.404  0.2111 -0.1214  0.2020
  140CHOL    R1 1712   2.031   7.524   4.653  0.1787 -0.1011  0.1841
  140CHOL    R2 1713   1.763   7.461   4.680  0.1286  0.0849  0.1267
  140CHOL    R3 1714   1.857   7.283   4.863 -0.0262 -0.0402  0.0872
  140CHOL    R4 1715   1.570   7.309   4.923 -0.0157  0.1551  0.0578
  140CHOL    R5 1716   1.735   7.335   5.063 -0.0128 -0.0089  0.0874
  140CHOL    C1 1717   1.545   7.054   5.237 -0.2450  0.0787 -0.0196
  140CHOL    C2 1718   1.419   6.872   5.494 -0.3144 -0.1419 -0.2518
  141CHOL   ROH 1719   7.008   5.970   4.284 -0.2889 -0.4144  0.0396
  141CHOL    R1 1720   7.007   5.823   4.526 -0.0555 -0.2546  0.1408
  141CHOL    R2 1721   7.127   5.916   4.756 -0.1708  0.0809  0.0705
  141CHOL    R3 1722   6.881   5.872   4.864 -0.1029 -0.2067  0.1166
  141CHOL    R4 1723   7.058   5.913   5.095 -0.1350  0.1720  0.0792
  141CHOL    R5 1724   6.926   5.743   5.061  0.0992 -0.0376  0.1853
  141CHOL    C1 1725   6.788   5.870   5.393 -0.0503 -0.0450  0.1275
  141CHOL    C2 1726   7.165   6.174   5.567  0.1843 -0.2023 -0.0803
  142CHOL   ROH 1727   0.839   2.485   4.588 -0.0135 -0.0531 -0.1258
  142CHOL    R1 1728   0.672   2.377   4.790  0.1758 -0.1640 -0.0232
  142CHOL    R2 1729   0.770   2.230   5.001  0.4178  0.0205  0.0048
  142CHOL    R3 1730   0.636   2.413   5.150  0.2700 -0.0661 -0.0241
  142CHOL    R4 1731   0.700   2.196   5.338  0.5193  0.0557  0.0284
  142CHOL    R5 1732   0.502   2.281   5.299  0.4301 -0.1490  0.0433
  142CHOL    C1 1733   0.532   2.348   5.673  0.4396 -0.0051  0.0149
  142CHOL    C2 1734   0.651   2.033   5.841 -0.0054 -0.1020 -0.0242
  143CHOL   ROH 1735   1.295   2.377   4.407  0.0707 -0.0532  0.1434
  143CHOL    R1 1736   1.297   2.445   4.682  0.0746  0.0143  0.1259
  143CHOL    R2 1737   1.170   2.293   4.875  0.1059  0.0449  0.1673
  143CHOL    R3 1738   1.415   2.295   4.992  0.1107  0.1075  0.1585
  143CHOL    R4 1739   1.227   2.256   5.213  0.1335 -0.0516  0.1530
  143CHOL    R5 1740   1.381   2.409   5.199  0.0688  0.0205  0.2015
  143CHOL    C1 1741   1.491   2.235   5.520  0.1541 -0.0489  0.1364
  143CHOL    C2 1742   1.601   2.559   5.640  0.0358  0.0789  0.1535
  144CHOL   ROH 1743   3.501   4.952   4.298 -0.2335  0.1238 -0.1622
  144CHOL    R1 1744   3.531   4.993   4.577 -0.1413  0.2548 -0.1906
  144CHOL    R2 1745   3.370   5.166   4.720 -0.3287  0.0565 -0.1590
  144CHOL    R3 1746   3.327   4.946   4.875  0.0886  0.0326 -0.0635
  144CHOL    R4 1747   3.285   5.173   5.055 -0.3676  0.0437 -0.1684
  144CHOL    R5 1748   3.419   5.004   5.088 -0.0341  0.3118 -0.0813
  144CHOL    C1 1749   3.195   4.971   5.395  0.0016  0.0138 -0.0842
  144CHOL    C2 1750   3.224   5.016   5.730  0.0025  0.1319 -0.1262
  145CHOL   ROH 1751   5.849   1.358   4.192 -0.1969  0.2031 -0.0353
  145CHOL    R1 1752   5.978   1.458   4.424 -0.0975  0.0751 -0.0318
  145CHOL    R2 1753   5.867   1.654   4.584  0.0813  0.1764 -0.0100
  145CHOL    R3 1754   5.907   1.471   4.781 -0.0815  0.1176 -0.0333
  145CHOL    R4 1755   5.949   1.731   4.910  0.4260  0.0409 -0.0624
  145CHOL    R5 1756   6.086   1.562   4.910  0.1496 -0.1776 -0.1511
  145CHOL    C1 1757   6.034   1.604   5.286  0.4739 -0.0933 -0.1148
  145CHOL    C2 1758   6.383   1.629   5.508  0.1289 -0.0854  0.1498
  146CHOL   ROH 1759   7.213   2.449   7.601  0.0202  0.0530 -0.0269
  146CHOL    R1 1760   7.299   2.600   7.377  0.3043 -0.0208  0.0276
  146CHOL    R2 1761   7.489   2.507   7.199  0.0793 -0.3545 -0.0526
  146CHOL    R3 1762   7.296   2.560   7.016  0.1459  0.1487  0.0099
  146CHOL    R4 1763   7.543   2.545   6.860  0.0684 -0.4473 -0.0647
  146CHOL    R5 1764   7.400   2.709   6.860  0.4700 -0.0861 -0.0031
  146CHOL    C1 1765   7.392   2.617   6.490  0.1247 -0.0289 -0.0131
  146CHOL    C2 1766   7.261   2.399   6.235 -0.0459  0.1469 -0.3137
  147CHOL   ROH 1767   2.537   1.742   6.517 -0.0419  0.1259 -0.0277
  147CHOL    R1 1768   2.792   1.798   6.626 -0.1038  0.1897  0.0859
  147CHOL    R2 1769   3.020   1.814   6.471  0.0129 -0.0680  0.2257
  147CHOL    R3 1770   3.044   2.058   6.588 -0.0055  0.0751 -0.0588
  147CHOL    R4 1771   3.318   1.982   6.517  0.0277 -0.0954  0.2303
  147CHOL    R5 1772   3.248   2.043   6.714 -0.0985  0.1714  0.1077
  147CHOL    C1 1773   3.515   2.308   6.654  0.0190  0.0229 -0.0342
  147CHOL    C2 1774   3.613   2.569   6.796  0.2115  0.1898  0.0226
  148CHOL   ROH 1775   0.200   7.110   4.108  0.0934  0.0365 -0.1193
  148CHOL    R1 1776   0.186   6.918   4.315  0.1508  0.2580  0.0924
  148CHOL    R2 1777   0.343   6.691   4.318 -0.0566  0.1242  0.1379
  148CHOL    R3 1778   0.413   6.781   4.564  0.3083  0.3025 -0.0207
  148CHOL    R4 1779   0.493   6.498   4.562 -0.2772  0.1035  0.2611
  148CHOL    R5 1780   0.366   6.596   4.710  0.0195  0.5647  0.2445
  148CHOL    C1 1781   0.646   6.470   4.937 -0.0632  0.2588  0.1840
  148CHOL    C2 1782   0.786   6.162   5.178 -0.0215 -0.1920  0.0077
  149CHOL   ROH 1783   0.726   3.647   4.593 -0.1039 -0.1031 -0.2380
  149CHOL    R1 1784   0.680   3.710   4.865  0.1483 -0.0489 -0.2044
  149CHOL    R2 1785   0.438   3.662   4.990  0.1159  0.3650 -0.0825
  149CHOL    R3 1786   0.593   3.527   5.167 -0.0214  0.0630 -0.1857
  149CHOL    R4 1787   0.343   3.577   5.311  0.0077  0.1217 -0.1766
  149CHOL    R5 1788   0.543   3.628   5.379  0.0341 -0.1086 -0.0938
  149CHOL    C1 1789   0.433   3.401   5.665 -0.1842 -0.3034 -0.3283
  149CHOL    C2 1790   0.493   3.372   6.039 -0.1611 -0.3384 -0.0679
  150CHOL   ROH 1791   4.927   3.655  13.240  0.0021 -0.0541  0.0287
  150CHOL    R1 1792   5.099   3.574  13.030  0.0446 -0.1448  0.0978
  150CHOL    R2 1793   5.234   3.755  12.870  0.0335 -0.2117  0.0101
  150CHOL    R3 1794   5.451   3.612  12.948  0.0486 -0.1279  0.1235
  150CHOL    R4 1795   5.541   3.759  12.711  0.0168 -0.3462 -0.0258
  150CHOL    R5 1796   5.555   3.544  12.743  0.0310 -0.3165  0.1758
  150CHOL    C1 1797   5.923   3.626  12.691  0.0213 -0.3459  0.0596
  150CHOL    C2 1798   6.227   3.757  12.488 -0.0205 -0.1738 -0.1677
  151CHOL   ROH 1799   6.435   1.407   7.546 -0.1324  0.0834  0.0245
  151CHOL    R1 1800   6.315   1.502   7.308  0.0331  0.1280 -0.0474
  151CHOL    R2 1801   6.457   1.534   7.072  0.1851  0.0752  0.0088
  151CHOL    R3 1802   6.261   1.375   6.971  0.1826  0.1346 -0.0671
  151CHOL    R4 1803   6.324   1.561   6.755  0.1924  0.1680  0.0168
  151CHOL    R5 1804   6.127   1.522   6.838  0.2043  0.1614 -0.0258
  151CHOL    C1 1805   6.062   1.427   6.475  0.1942  0.2778 -0.0497
  151CHOL    C2 1806   6.205   1.343   6.221 -0.5620 -0.0190 -0.3557
  152CHOL   ROH 1807   2.730   0.426   7.472 -0.0214 -0.1064 -0.0364
  152CHOL    R1 1808   2.683   0.606   7.258 -0.1388 -0.0013  0.0760
  152CHOL    R2 1809   2.873   0.660   7.064 -0.1698  0.2505  0.1107
  152CHOL    R3 1810   2.673   0.588   6.895 -0.1189  0.2209  0.0634
  152CHOL    R4 1811   2.883   0.695   6.721 -0.1443  0.3723  0.1239
  152CHOL    R5 1812   2.674   0.758   6.726 -0.1725  0.2797  0.1216
  152CHOL    C1 1813   2.701   0.648   6.362 -0.0817  0.4156  0.0872
  152CHOL    C2 1814   2.790   0.952   6.186 -0.0570  0.2286 -0.1446
  153CHOL   ROH 1815   6.644   3.804   4.064 -0.3033  0.1419 -0.1617
  153CHOL    R1 1816   6.753   3.856   4.320 -0.1819  0.1291 -0.2103
  153CHOL    R2 1817   6.730   4.103   4.444 -0.1572  0.1091 -0.1727
  153CHOL    R3 1818   6.624   3.955   4.646 -0.0312  0.0723 -0.1316
  153CHOL    R4 1819   6.784   4.159   4.781 -0.0834  0.1610 -0.1923
  153CHOL    R5 1820   6.797   3.944   4.810  0.0254  0.1656 -0.1808
  153CHOL    C1 1821   6.715   4.053   5.166  0.0777  0.1567 -0.1651
  153CHOL    C2 1822   6.873   4.053   5.481 -0.0842 -0.1912 -0.0451
  154CHOL   ROH 1823   3.658   0.629   7.925  0.0340 -0.0862 -0.1347
  154CHOL    R1 1824   3.613   0.767   7.682  0.1118 -0.1614 -0.1922
  154CHOL    R2 1825   3.554   1.036   7.673 -0.1074 -0.2110 -0.2785
  154CHOL    R3 1826   3.766   1.044   7.503  0.0239 -0.0599 -0.1114
  154CHOL    R4 1827   3.555   1.194   7.365  0.0515 -0.1410 -0.2433
  154CHOL    R5 1828   3.669   1.026   7.285  0.2043 -0.0631 -0.1937
  154CHOL    C1 1829   3.755   1.293   7.026  0.2673  0.0417 -0.0660
  154CHOL    C2 1830   4.060   1.448   6.828  0.0992  0.0222 -0.1296
  155CHOL   ROH 1831   3.298   6.829   4.250 -0.0619  0.2736 -0.0219
  155CHOL    R1 1832   3.297   6.738   4.518 -0.1863  0.1911 -0.0503
  155CHOL    R2 1833   3.482   6.823   4.704 -0.1410 -0.0319  0.0047
  155CHOL    R3 1834   3.261   6.888   4.848 -0.1065  0.1212 -0.0090
  155CHOL    R4 1835   3.464   6.825   5.049 -0.1958 -0.1397  0.0036
  155CHOL    R5 1836   3.264   6.739   5.034 -0.2755  0.0483 -0.0615
  155CHOL    C1 1837   3.245   6.888   5.385 -0.1953 -0.0587 -0.0098
  155CHOL    C2 1838   3.446   6.821   5.572 -0.1476 -0.1430 -0.2454
  156CHOL   ROH 1839   7.470   0.891   4.066  0.0205 -0.2657  0.1996
  156CHOL    R1 1840   7.414   0.833   4.337 -0.1006 -0.0925  0.2123
  156CHOL    R2 1841   7.532   0.968   4.546 -0.0474 -0.0927  0.1748
  156CHOL    R3 1842   7.275   1.010   4.623 -0.0344  0.1542  0.0962
  156CHOL    R4 1843   7.430   1.014   4.873 -0.1382 -0.3807  0.1914
  156CHOL    R5 1844   7.255   0.891   4.830 -0.2930 -0.0976 -0.0620
  156CHOL    C1 1845   7.128   1.081   5.135 -0.1790 -0.3166  0.1271
  156CHOL    C2 1846   7.078   1.047   5.428 -0.0033  0.0911 -0.0177
  157CHOL   ROH 1847   6.821   2.803   4.542 -0.1936 -0.1842  0.0283
  157CHOL    R1 1848   6.749   2.831   4.815 -0.0769 -0.0443  0.0467
  157CHOL    R2 1849   6.929   2.914   5.009  0.0224  0.0070 -0.0618
  157CHOL    R3 1850   6.737   3.100   5.059  0.0820  0.0711 -0.0722
  157CHOL    R4 1851   6.902   3.098   5.300 -0.0512 -0.1198  0.0122
  157CHOL    R5 1852   6.686   3.073   5.291 -0.0551 -0.0158 -0.1140
  157CHOL    C1 1853   6.706   3.380   5.516 -0.0381 -0.1334  0.0454
  157CHOL    C2 1854   6.611   3.381   5.838  0.0372 -0.2988 -0.2276
  158CHOL   ROH 1855   1.980   7.363   6.911  0.0292 -0.3227 -0.1307
  158CHOL    R1 1856   1.865   7.488   6.685  0.1407 -0.1737 -0.1046
  158CHOL    R2 1857   1.952   7.439   6.427  0.0776 -0.2216 -0.1086
  158CHOL    R3 1858   1.690   7.381   6.383  0.0138  0.0488 -0.1152
  158CHOL    R4 1859   1.792   7.469   6.122  0.2721 -0.5588 -0.2498
  158CHOL    R5 1860   1.618   7.548   6.227  0.3172 -0.1229 -0.4638
  158CHOL    C1 1861   1.453   7.431   5.903  0.3254 -0.5012 -0.3382
  158CHOL    C2 1862   1.367   7.405   5.505 -0.0066  0.0882 -0.0076
  159CHOL   ROH 1863   1.688   4.972   7.365  0.1030 -0.1651 -0.0906
  159CHOL    R1 1864   1.633   4.783   7.162  0.1626 -0.3264  0.0418
  159CHOL    R2 1865   1.585   4.855   6.900 -0.3531 -0.4795  0.0814
  159CHOL    R3 1866   1.786   4.679   6.849 -0.0856 -0.1213 -0.1510
  159CHOL    R4 1867   1.641   4.702   6.595 -0.3614 -0.3056 -0.0094
  159CHOL    R5 1868   1.688   4.518   6.702  0.0602 -0.2573 -0.0992
  159CHOL    C1 1869   1.862   4.447   6.370 -0.1152  0.1319 -0.2804
  159CHOL    C2 1870   2.177   4.366   6.072 -0.0245  0.1852 -0.0036
  160CHOL   ROH 1871   2.539  -0.007   7.360 -0.1968  0.0529 -0.1946
  160CHOL    R1 1872   2.735  -0.013   7.155 -0.1311  0.0084 -0.1301
  160CHOL    R2 1873   2.669  -0.034   6.887 -0.0549  0.1677 -0.1585
  160CHOL    R3 1874   2.821   0.191   6.866  0.1079  0.0745 -0.0162
  160CHOL    R4 1875   2.826   0.073   6.598 -0.0910  0.3008 -0.1303
  160CHOL    R5 1876   2.998   0.129   6.718  0.0042  0.0643 -0.1432
  160CHOL    C1 1877   3.059   0.346   6.410  0.0409  0.2908  0.0197
  160CHOL    C2 1878   3.222   0.693   6.352 -0.2156 -0.4609  0.0452
  161CHOL   ROH 1879   3.731   1.747   4.754  0.0455  0.1471  0.0218
  161CHOL    R1 1880   3.863   1.647   4.985 -0.0483  0.0477  0.0332
  161CHOL    R2 1881   3.998   1.811   5.161  0.0228 -0.0483  0.0689
  161CHOL    R3 1882   3.836   1.693   5.345 -0.0762  0.0308  0.0333
  161CHOL    R4 1883   4.071   1.780   5.497  0.0509 -0.3085  0.0405
  161CHOL    R5 1884   3.987   1.579   5.492 -0.1731 -0.2157 -0.0531
  161CHOL    C1 1885   3.962   1.651   5.866 -0.0256 -0.3858 -0.0092
  161CHOL    C2 1886   4.069   1.597   6.303 -0.2858 -0.0992 -0.1369
  162CHOL   ROH 1887   4.859   3.821   4.646 -0.1607  0.2092  0.0349
  162CHOL    R1 1888   4.899   3.952   4.894  0.1338  0.2703 -0.0410
  162CHOL    R2 1889   4.866   3.825   5.138 -0.2214  0.4940  0.0371
  162CHOL    R3 1890   5.119   3.914   5.181  0.0086 -0.1062  0.0093
  162CHOL    R4 1891   5.021   3.837   5.446 -0.2807  0.4308  0.0692
  162CHOL    R5 1892   5.107   4.029   5.390  0.2376  0.1616 -0.1203
  162CHOL    C1 1893   5.350   3.927   5.666 -0.0993 -0.1695  0.0618
  162CHOL    C2 1894   5.111   3.966   5.966 -0.0358  0.1126 -0.1232
  163CHOL   ROH 1895   5.876   6.929   4.105  0.0090 -0.0647 -0.1280
  163CHOL    R1 1896   5.865   6.981   4.383 -0.0109 -0.0034 -0.1410
  163CHOL    R2 1897   5.913   6.786   4.573 -0.0150  0.0438 -0.0979
  163CHOL    R3 1898   6.095   6.966   4.665 -0.0297  0.0712 -0.1198
  163CHOL    R4 1899   6.023   6.805   4.900 -0.0942  0.1487 -0.0762
  163CHOL    R5 1900   6.016   7.023   4.884 -0.0839  0.1487 -0.1550
  163CHOL    C1 1901   6.257   6.985   5.177 -0.1540  0.2356 -0.0842
  163CHOL    C2 1902   6.393   7.140   5.422  0.0367  0.2171  0.0946
  164CHOL   ROH 1903   2.564   0.953   7.587 -0.1399 -0.2709 -0.0343
  164CHOL    R1 1904   2.571   1.120   7.359 -0.1113 -0.1881  0.0266
  164CHOL    R2 1905   2.806   1.183   7.227 -0.0679  0.0250  0.1982
  164CHOL    R3 1906   2.671   1.089   7.011  0.1384  0.0007  0.0781
  164CHOL    R4 1907   2.809   1.329   6.914 -0.0828  0.2179  0.2867
  164CHOL    R5 1908   2.596   1.286   6.897 -0.0298 -0.0130  0.1625
  164CHOL    C1 1909   2.685   1.326   6.528  0.1022  0.3074  0.2256
  164CHOL    C2 1910   2.894   1.423   6.202  0.2620  0.2808 -0.0046
  165CHOL   ROH 1911   5.152   6.075   4.043 -0.1061 -0.1818  0.0851
  165CHOL    R1 1912   5.279   6.098   4.295 -0.0866 -0.1605  0.0722
  165CHOL    R2 1913   5.146   6.185   4.522 -0.0742 -0.1695  0.0771
  165CHOL    R3 1914   5.239   5.952   4.626 -0.0384 -0.1543  0.0824
  165CHOL    R4 1915   5.298   6.153   4.831 -0.1191 -0.1402  0.1032
  165CHOL    R5 1916   5.439   6.013   4.741 -0.0688 -0.1075  0.1186
  165CHOL    C1 1917   5.474   5.915   5.108 -0.1116 -0.1089  0.1236
  165CHOL    C2 1918   5.489   6.226   5.392  0.1857  0.0887 -0.0656
  166CHOL   ROH 1919   5.959   3.263   7.643  0.1339 -0.0842 -0.0047
  166CHOL    R1 1920   5.884   3.209   7.376  0.1307  0.1312 -0.0504
  166CHOL    R2 1921   5.655   3.069   7.310  0.3234 -0.1662 -0.1478
  166CHOL    R3 1922   5.602   3.288   7.159 -0.0773 -0.0445  0.1562
  166CHOL    R4 1923   5.502   3.063   7.001  0.6865 -0.0547 -0.3344
  166CHOL    R5 1924   5.641   3.216   6.934  0.3680  0.4282  0.0723
  166CHOL    C1 1925   5.362   3.265   6.679  0.5218  0.1245 -0.1577
  166CHOL    C2 1926   5.111   3.425   6.401  0.2783  0.2887  0.0843
  167CHOL   ROH 1927   5.883   6.331   7.297 -0.0932  0.2628 -0.0606
  167CHOL    R1 1928   5.832   6.285   7.022 -0.1254  0.2078 -0.0452
  167CHOL    R2 1929   5.786   6.491   6.843 -0.0124  0.1777 -0.1048
  167CHOL    R3 1930   5.989   6.373   6.706 -0.0834  0.0212 -0.0783
  167CHOL    R4 1931   5.800   6.459   6.499  0.0019  0.1678 -0.1037
  167CHOL    R5 1932   5.881   6.259   6.526 -0.1531  0.1023 -0.0917
  167CHOL    C1 1933   5.999   6.330   6.170 -0.0564  0.0151 -0.0782
  167CHOL    C2 1934   6.046   6.204   5.836 -0.2802  0.2531 -0.1900
  168CHOL   ROH 1935   1.363   3.363   4.471 -0.0707  0.3356 -0.1722
  168CHOL    R1 1936   1.195   3.426   4.690 -0.0423  0.2265 -0.1178
  168CHOL    R2 1937   1.174   3.266   4.914  0.0432  0.1516 -0.1629
  168CHOL    R3 1938   1.237   3.495   5.045  0.0129  0.1271 -0.1049
  168CHOL    R4 1939   1.014   3.383   5.197 -0.0022  0.0839 -0.1603
  168CHOL    R5 1940   1.026   3.584   5.115 -0.0010  0.1017 -0.1154
  168CHOL    C1 1941   0.980   3.666   5.484 -0.0570  0.0215 -0.1043
  168CHOL    C2 1942   0.838   3.678   5.839 -0.1571  0.3454  0.2682
  169CHOL   ROH 1943   3.689   3.023   6.642  0.2633  0.0027 -0.2563
  169CHOL    R1 1944   3.497   2.940   6.452  0.1561  0.0881 -0.1867
  169CHOL    R2 1945   3.228   3.000   6.475  0.1752  0.1187 -0.0338
  169CHOL    R3 1946   3.262   3.101   6.225  0.0645  0.1911 -0.0203
  169CHOL    R4 1947   2.994   3.189   6.305 -0.0272 -0.0978  0.0001
  169CHOL    R5 1948   3.047   3.081   6.123  0.0807 -0.0181 -0.0170
  169CHOL    C1 1949   2.890   3.393   5.970 -0.2491 -0.1559  0.0325
  169CHOL    C2 1950   2.656   3.587   5.943  0.0305 -0.1406 -0.1323
  170CHOL   ROH 1951   3.967   3.665   5.106 -0.2254 -0.3670  0.3607
  170CHOL    R1 1952   4.158   3.589   5.301 -0.0647 -0.1479  0.2926
  170CHOL    R2 1953   4.413   3.693   5.307 -0.0726 -0.1041 -0.0073
  170CHOL    R3 1954   4.348   3.753   5.564  0.1192  0.1415 -0.0119
  170CHOL    R4 1955   4.622   3.647   5.579 -0.0978 -0.4716 -0.0451
  170CHOL    R5 1956   4.449   3.578   5.693 -0.2359 -0.0464  0.0254
  170CHOL    C1 1957   4.682   3.676   5.978  0.0676 -0.4549 -0.0714
  170CHOL    C2 1958   4.790   3.798   6.340 -0.0000  0.0736 -0.0018
  171CHOL   ROH 1959   5.221   2.543   4.862  0.2363  0.0954 -0.0591
  171CHOL    R1 1960   5.082   2.488   5.102 -0.0024  0.1764 -0.1747
  171CHOL    R2 1961   5.212   2.438   5.341 -0.2239 -0.1271 -0.1099
  171CHOL    R3 1962   5.053   2.639   5.432  0.0031  0.0621 -0.1215
  171CHOL    R4 1963   5.232   2.579   5.656 -0.2629 -0.3447 -0.0084
  171CHOL    R5 1964   5.014   2.585   5.662 -0.2641 -0.0205 -0.1832
  171CHOL    C1 1965   5.094   2.850   5.924 -0.0726 -0.2938  0.0398
  171CHOL    C2 1966   4.979   2.996   6.264  0.1921  0.1060  0.0066
  172CHOL   ROH 1967   4.402   6.687   4.315  0.2840  0.0430 -0.3102
  172CHOL    R1 1968   4.474   6.856   4.531  0.3027 -0.0225 -0.2655
  172CHOL    R2 1969   4.359   6.835   4.781  0.2334 -0.0157 -0.2988
  172CHOL    R3 1970   4.617   6.814   4.863  0.2057 -0.1363 -0.2368
  172CHOL    R4 1971   4.462   6.843   5.111  0.1568 -0.0806 -0.2720
  172CHOL    R5 1972   4.633   6.965   5.049  0.2277 -0.1525 -0.2244
  172CHOL    C1 1973   4.766   6.829   5.379  0.0861 -0.2317 -0.1983
  172CHOL    C2 1974   4.855   6.968   5.696  0.0386  0.4570  0.3157
  173CHOL   ROH 1975   1.465   0.925   4.330  0.0551  0.0042 -0.0903
  173CHOL    R1 1976   1.285   0.826   4.524 -0.0612  0.0183 -0.1883
  173CHOL    R2 1977   1.356   0.792   4.789 -0.1534 -0.1586 -0.1811
  173CHOL    R3 1978   1.137   0.946   4.834 -0.0682 -0.0416 -0.1691
  173CHOL    R4 1979   1.162   0.782   5.075 -0.3683 -0.3272 -0.3304
  173CHOL    R5 1980   0.985   0.802   4.950 -0.2632 -0.0548 -0.4367
  173CHOL    C1 1981   0.844   0.921   5.284 -0.4136 -0.3156 -0.4061
  173CHOL    C2 1982   0.665   0.911   5.612 -0.0453 -0.1240 -0.1283
  174CHOL   ROH 1983   6.539   1.978   7.038 -0.0478  0.0484 -0.0269
  174CHOL    R1 1984   6.431   2.046   6.785  0.1190  0.0558 -0.0971
  174CHOL    R2 1985   6.510   1.922   6.551  0.0059 -0.2019  0.0005
  174CHOL    R3 1986   6.244   1.875   6.523 -0.0597  0.1681 -0.0455
  174CHOL    R4 1987   6.348   1.881   6.249  0.0957 -0.4372 -0.0188
  174CHOL    R5 1988   6.182   1.999   6.328  0.2327 -0.0426 -0.2834
  174CHOL    C1 1989   6.003   1.814   6.047  0.0865 -0.2269 -0.0732
  174CHOL    C2 1990   5.875   1.777   5.724 -0.0597 -0.0341 -0.3391
  175CHOL   ROH 1991   1.783   1.057   7.398 -0.0371 -0.1605 -0.0019
  175CHOL    R1 1992   1.730   0.968   7.134 -0.0531 -0.0456 -0.0384
  175CHOL    R2 1993   1.559   1.102   6.963 -0.0705  0.0268  0.0313
  175CHOL    R3 1994   1.775   1.098   6.797 -0.0800  0.1064  0.0168
  175CHOL    R4 1995   1.544   1.078   6.619 -0.0712 -0.2679  0.0494
  175CHOL    R5 1996   1.715   0.943   6.625  0.0617 -0.0930  0.1455
  175CHOL    C1 1997   1.737   1.060   6.262 -0.0806 -0.3647  0.0463
  175CHOL    C2 1998   1.672   0.966   5.924 -0.0368 -0.5934 -0.0333
  176CHOL   ROH 1999   2.872   3.405   8.053  0.0412 -0.1479  0.0504
  176CHOL    R1 2000   2.937   3.258   7.820 -0.0061 -0.0288 -0.0385
  176CHOL    R2 2001   3.189   3.261   7.707 -0.0149 -0.0178 -0.0537
  176CHOL    R3 2002   3.167   2.991   7.731 -0.0688 -0.0282 -0.2085
  176CHOL    R4 2003   3.289   3.033   7.467  0.1969  0.0940 -0.0734
  176CHOL    R5 2004   3.110   2.916   7.510  0.1381  0.0898 -0.3063
  176CHOL    C1 2005   3.328   2.647   7.350  0.2696  0.1495 -0.2302
  176CHOL    C2 2006   3.234   2.415   7.145  0.0227  0.1800  0.0585
  177CHOL   ROH 2007   3.162   3.923   7.257  0.1624 -0.3081 -0.0868
  177CHOL    R1 2008   3.051   4.025   7.017  0.0430 -0.3505 -0.0501
  177CHOL    R2 2009   3.187   4.203   6.855 -0.1712 -0.1173  0.0245
  177CHOL    R3 2010   3.135   4.018   6.663  0.0659 -0.1073 -0.0525
  177CHOL    R4 2011   3.125   4.275   6.522 -0.0726 -0.0693  0.0160
  177CHOL    R5 2012   2.971   4.121   6.523  0.0462 -0.1959 -0.0993
  177CHOL    C1 2013   3.041   4.143   6.149  0.2074 -0.0320 -0.0615
  177CHOL    C2 2014   2.985   4.360   5.774 -0.1033  0.0627  0.1017
  178CHOL   ROH 2015   6.146   1.542  11.080  0.4032 -0.0862  0.0278
  178CHOL    R1 2016   6.015   1.635  11.313  0.3000  0.1293 -0.1135
  178CHOL    R2 2017   5.998   1.485  11.544 -0.2200  0.1405 -0.1340
  178CHOL    R3 2018   6.108   1.706  11.657  0.0427 -0.0508 -0.0036
  178CHOL    R4 2019   6.011   1.547  11.884 -0.3954  0.0512 -0.1094
  178CHOL    R5 2020   5.964   1.756  11.842 -0.0328  0.1395 -0.1101
  178CHOL    C1 2021   6.122   1.791  12.188 -0.2509 -0.1804  0.0273
  178CHOL    C2 2022   5.852   1.746  12.489 -0.0630 -0.1343  0.1271
  179CHOL   ROH 2023   7.387   1.418   4.427  0.1744 -0.1019  0.1111
  179CHOL    R1 2024   7.446   1.400   4.703  0.0562 -0.0322  0.1418
  179CHOL    R2 2025   7.476   1.623   4.863  0.1302  0.0119  0.0666
  179CHOL    R3 2026   7.287   1.499   5.015 -0.0049  0.1864  0.0434
  179CHOL    R4 2027   7.422   1.684   5.199  0.3162 -0.1098  0.1194
  179CHOL    R5 2028   7.393   1.469   5.228  0.0193 -0.0917 -0.0029
  179CHOL    C1 2029   7.214   1.603   5.537  0.2977 -0.0169  0.1283
  179CHOL    C2 2030   7.252   1.784   5.894  0.2710  0.0913 -0.0899
  180CHOL   ROH 2031   5.844   3.774   7.638  0.0679 -0.1479  0.0385
  180CHOL    R1 2032   5.692   3.642   7.439  0.2250 -0.1775 -0.0634
  180CHOL    R2 2033   5.453   3.742   7.344  0.0945 -0.3968  0.0334
  180CHOL    R3 2034   5.576   3.716   7.102  0.1177 -0.0450  0.0005
  180CHOL    R4 2035   5.308   3.816   7.039 -0.0759 -0.4632  0.0971
  180CHOL    R5 2036   5.403   3.638   6.956  0.2253 -0.2597 -0.0209
  180CHOL    C1 2037   5.338   3.833   6.635 -0.1532 -0.1716  0.1033
  180CHOL    C2 2038   5.156   4.104   6.484  0.1089  0.2967  0.1109
  181CHOL   ROH 2039   4.666   0.002   7.568  0.0042  0.2902 -0.0727
  181CHOL    R1 2040   4.582   0.131   7.331  0.2212  0.1028 -0.2574
  181CHOL    R2 2041   4.646   0.036   7.079  0.1692 -0.2930 -0.1346
  181CHOL    R3 2042   4.377   0.047   7.042  0.1880 -0.0084 -0.2002
  181CHOL    R4 2043   4.489   0.044   6.772  0.2468  0.0459 -0.1686
  181CHOL    R5 2044   4.349   0.190   6.852  0.3707  0.1321 -0.1205
  181CHOL    C1 2045   4.144   0.059   6.558  0.3097  0.5105 -0.2500
  181CHOL    C2 2046   3.797  -0.071   6.231 -0.1065 -0.2845  0.3371
  182CHOL   ROH 2047   0.805   1.338   7.611 -0.1953  0.2434 -0.0079
  182CHOL    R1 2048   0.696   1.289   7.354 -0.0343  0.0537 -0.0449
  182CHOL    R2 2049   0.561   1.482   7.210 -0.3098 -0.1575 -0.1051
  182CHOL    R3 2050   0.743   1.420   7.018 -0.1275  0.1232 -0.0270
  182CHOL    R4 2051   0.487   1.432   6.876 -0.1193 -0.5706 -0.0895
  182CHOL    R5 2052   0.628   1.266   6.875  0.2619 -0.2446  0.0523
  182CHOL    C1 2053   0.614   1.344   6.502  0.1627 -0.5476 -0.0070
  182CHOL    C2 2054   0.749   1.256   6.084  0.1414  0.1061  0.1161
  183CHOL   ROH 2055   5.562   2.927   4.680 -0.0999 -0.0663 -0.0309
  183CHOL    R1 2056   5.628   2.940   4.955 -0.1546 -0.0711 -0.0164
  183CHOL    R2 2057   5.591   2.728   5.127 -0.0132 -0.1429 -0.0641
  183CHOL    R3 2058   5.855   2.766   5.181 -0.0508  0.0593 -0.0212
  183CHOL    R4 2059   5.763   2.580   5.388  0.1430 -0.2735 -0.2402
  183CHOL    R5 2060   5.867   2.769   5.420 -0.0487 -0.2082 -0.0202
  183CHOL    C1 2061   6.111   2.529   5.589  0.1986 -0.1597 -0.3023
  183CHOL    C2 2062   6.152   2.228   5.699 -0.1292  0.3181 -0.4497
  184CHOL   ROH 2063   6.041  -0.115   7.003  0.1064 -0.0956  0.0407
  184CHOL    R1 2064   5.950  -0.030   6.749  0.0520 -0.1364  0.0457
  184CHOL    R2 2065   5.945   0.235   6.674 -0.1753 -0.1223  0.0848
  184CHOL    R3 2066   6.089   0.144   6.462 -0.0743  0.0320  0.0871
  184CHOL    R4 2067   5.911   0.350   6.350 -0.0827  0.0345  0.1304
  184CHOL    R5 2068   5.933   0.144   6.280 -0.0008  0.0829  0.0289
  184CHOL    C1 2069   6.027   0.333   5.962  0.0661  0.2706  0.1591
  184CHOL    C2 2070   5.849   0.471   5.657 -0.2296 -0.0756 -0.1272
  185CHOL   ROH 2071   4.939   5.003   7.420 -0.1301  0.1147 -0.0076
  185CHOL    R1 2072   4.863   4.908   7.164 -0.2503  0.0032  0.0660
  185CHOL    R2 2073   4.695   5.049   6.996 -0.1338  0.0554 -0.0239
  185CHOL    R3 2074   4.899   5.019   6.819 -0.1707 -0.2730 -0.0151
  185CHOL    R4 2075   4.687   5.151   6.666  0.0864  0.1400 -0.0025
  185CHOL    R5 2076   4.792   4.968   6.612 -0.2406 -0.0333 -0.0330
  185CHOL    C1 2077   4.875   5.183   6.308  0.1799 -0.1191  0.0182
  185CHOL    C2 2078   5.096   5.301   5.891  0.0141 -0.1686 -0.0443
  186CHOL   ROH 2079   6.069   3.256  14.546 -0.1751  0.1630  0.0107
  186CHOL    R1 2080   6.020   3.294  14.270 -0.2319  0.1173  0.0138
  186CHOL    R2 2081   5.787   3.409  14.175 -0.2016  0.2143  0.0477
  186CHOL    R3 2082   5.960   3.577  14.048 -0.1471  0.0925 -0.0401
  186CHOL    R4 2083   5.716   3.583  13.885 -0.1042  0.0096 -0.1010
  186CHOL    R5 2084   5.918   3.540  13.815 -0.0972 -0.0743 -0.0218
  186CHOL    C1 2085   5.837   3.842  13.597  0.0037 -0.2240 -0.2702
  186CHOL    C2 2086   5.784   3.867  13.196 -0.1868 -0.0451 -0.0072
  187CHOL   ROH 2087   1.675   4.359  11.233  0.3392  0.0965 -0.0207
  187CHOL    R1 2088   1.779   4.216  11.453 -0.0159 -0.1381  0.0031
  187CHOL    R2 2089   1.908   4.340  11.664  0.2990 -0.4199 -0.0184
  187CHOL    R3 2090   1.724   4.206  11.813 -0.0456  0.0565  0.0060
  187CHOL    R4 2091   1.926   4.297  12.006  0.3702 -0.6495 -0.0495
  187CHOL    R5 2092   1.855   4.092  11.979 -0.2820 -0.4392 -0.1244
  187CHOL    C1 2093   1.764   4.146  12.346  0.0881 -0.3359 -0.0448
  187CHOL    C2 2094   1.964   3.963  12.665 -0.0888 -0.2692 -0.0286
  188CHOL   ROH 2095   6.676   5.535   7.242  0.0092  0.2243  0.0272
  188CHOL    R1 2096   6.760   5.574   6.974  0.0642  0.3174  0.0569
  188CHOL    R2 2097   6.975   5.735   6.907  0.2510  0.1291  0.1784
  188CHOL    R3 2098   7.061   5.511   6.780  0.0053  0.1157  0.0310
  188CHOL    R4 2099   7.175   5.733   6.626  0.2156  0.0874  0.1540
  188CHOL    R5 2100   7.055   5.569   6.547  0.0380  0.2599  0.0680
  188CHOL    C1 2101   7.373   5.521   6.342 -0.0356  0.0504  0.0015
  188CHOL    C2 2102   7.657   5.736   6.063  0.1598  0.1470 -0.1102
  189CHOL   ROH 2103   4.126   2.997   8.822 -0.2138  0.1376  0.2440
  189CHOL    R1 2104   4.094   2.751   8.684  0.1297  0.1539  0.1259
  189CHOL    R2 2105   3.907   2.562   8.759  0.3387 -0.1138 -0.0108
  189CHOL    R3 2106   3.828   2.584   8.499  0.3864 -0.0972 -0.0240
  189CHOL    R4 2107   3.724   2.324   8.586  0.2189 -0.0250 -0.0085
  189CHOL    R5 2108   3.849   2.362   8.412  0.2652 -0.1199  0.0042
  189CHOL    C1 2109   3.545   2.207   8.243  0.1940  0.0423 -0.0196
  189CHOL    C2 2110   3.250   2.026   8.095 -0.0184 -0.1051 -0.1552
  190CHOL   ROH 2111   6.378   0.524   4.122 -0.2807 -0.1802 -0.0702
  190CHOL    R1 2112   6.483   0.551   4.384 -0.0226 -0.4378 -0.1423
  190CHOL    R2 2113   6.345   0.680   4.587  0.3971 -0.1671 -0.0206
  190CHOL    R3 2114   6.386   0.446   4.719 -0.0002 -0.2834 -0.0863
  190CHOL    R4 2115   6.351   0.645   4.930  0.5419 -0.2351 -0.0280
  190CHOL    R5 2116   6.518   0.508   4.909  0.2522 -0.5826 -0.1557
  190CHOL    C1 2117   6.393   0.406   5.255  0.2532 -0.3838 -0.0938
  190CHOL    C2 2118   6.310   0.670   5.649  0.2021  0.0970  0.2162
  191CHOL   ROH 2119   1.553   1.265   4.627 -0.1847 -0.1354 -0.1139
  191CHOL    R1 2120   1.674   1.120   4.838 -0.1470 -0.0958 -0.1080
  191CHOL    R2 2121   1.674   1.210   5.100 -0.1737 -0.0884 -0.1107
  191CHOL    R3 2122   1.564   0.966   5.149 -0.1071 -0.1160 -0.1037
  191CHOL    R4 2123   1.773   0.993   5.350 -0.1750 -0.0124 -0.0443
  191CHOL    R5 2124   1.749   0.828   5.211 -0.0788 -0.0437 -0.0251
  191CHOL    C1 2125   1.729   0.638   5.541 -0.1132  0.0059  0.0009
  191CHOL    C2 2126   1.803   0.278   5.603 -0.1665  0.0594 -0.0574
  192CHOL   ROH 2127   1.983   4.098   4.626 -0.1277 -0.1463  0.1884
  192CHOL    R1 2128   1.853   4.145   4.873 -0.0175 -0.2146  0.2584
  192CHOL    R2 2129   1.944   4.038   5.111  0.3706  0.1084  0.2592
  192CHOL    R3 2130   1.939   4.297   5.192 -0.0367  0.1634  0.0907
  192CHOL    R4 2131   1.892   4.142   5.437  0.3801  0.2174  0.2273
  192CHOL    R5 2132   1.768   4.304   5.360  0.0399 -0.0390  0.1889
  192CHOL    C1 2133   1.858   4.446   5.702  0.0032  0.3325  0.0506
  192CHOL    C2 2134   1.722   4.689   5.961  0.0870 -0.1538 -0.1367
  193CHOL   ROH 2135   3.836   4.970   4.012  0.0880 -0.3298  0.1071
  193CHOL    R1 2136   3.974   4.919   4.254  0.2493 -0.1621  0.0536
  193CHOL    R2 2137   4.126   5.110   4.382  0.0458  0.0379  0.0088
  193CHOL    R3 2138   3.968   5.047   4.594  0.2022 -0.1877  0.0613
  193CHOL    R4 2139   4.229   5.110   4.712  0.1769  0.0674 -0.0318
  193CHOL    R5 2140   4.113   4.928   4.743  0.3904 -0.0657 -0.0263
  193CHOL    C1 2141   4.142   5.050   5.103  0.4000 -0.1272 -0.0063
  193CHOL    C2 2142   4.213   5.190   5.467 -0.0889  0.0502 -0.1583
  194CHOL   ROH 2143   1.929   1.572   4.855  0.2163  0.0761 -0.0077
  194CHOL    R1 2144   2.058   1.532   5.103 -0.1627  0.2430  0.2270
  194CHOL    R2 2145   1.919   1.496   5.339 -0.5517 -0.1850 -0.0465
  194CHOL    R3 2146   2.070   1.270   5.356 -0.0708  0.1329  0.1091
  194CHOL    R4 2147   1.963   1.307   5.626 -0.4808 -0.1170 -0.0130
  194CHOL    R5 2148   2.173   1.282   5.572 -0.3505  0.3422  0.2347
  194CHOL    C1 2149   2.130   0.986   5.808  0.0120  0.2211  0.1526
  194CHOL    C2 2150   2.453   0.762   5.942  0.0196  0.2681  0.1090
  195CHOL   ROH 2151   3.019   4.894   4.277  0.1271 -0.1405 -0.0670
  195CHOL    R1 2152   2.948   4.963   4.542  0.1346 -0.0202 -0.0956
  195CHOL    R2 2153   2.740   4.840   4.677  0.0429  0.1436 -0.0850
  195CHOL    R3 2154   2.932   4.794   4.864 -0.0080  0.0821 -0.0477
  195CHOL    R4 2155   2.679   4.767   5.009 -0.0457  0.1079 -0.1089
  195CHOL    R5 2156   2.847   4.895   5.063 -0.0345  0.0695 -0.0528
  195CHOL    C1 2157   2.824   4.680   5.378 -0.1450  0.0294 -0.0878
  195CHOL    C2 2158   2.590   5.003   5.539 -0.0367  0.0475 -0.0246
  196CHOL   ROH 2159   5.796   5.787   7.298  0.2879  0.0340 -0.0297
  196CHOL    R1 2160   5.708   5.816   7.030  0.1501  0.0424  0.0160
  196CHOL    R2 2161   5.877   5.894   6.825  0.0424  0.0583 -0.0665
  196CHOL    R3 2162   5.787   5.666   6.708 -0.0080  0.0603 -0.0325
  196CHOL    R4 2163   5.888   5.828   6.486  0.0414  0.0008 -0.0555
  196CHOL    R5 2164   5.690   5.738   6.502  0.0182  0.0509 -0.0489
  196CHOL    C1 2165   5.811   5.575   6.179 -0.0065 -0.0308 -0.0171
  196CHOL    C2 2166   5.766   5.850   5.980  0.0879  0.0247 -0.0416
  197CHOL   ROH 2167   2.237   2.026   7.946  0.1080  0.1711  0.0798
  197CHOL    R1 2168   2.468   1.952   7.799  0.0264 -0.0937  0.0780
  197CHOL    R2 2169   2.587   2.121   7.616  0.0739 -0.3242 -0.1102
  197CHOL    R3 2170   2.809   2.074   7.765  0.0876 -0.3169 -0.1283
  197CHOL    R4 2171   2.911   2.136   7.497  0.0802 -0.0318 -0.0640
  197CHOL    R5 2172   2.958   1.959   7.616  0.1733 -0.1038 -0.2086
  197CHOL    C1 2173   3.309   2.100   7.569  0.0967  0.1454 -0.0540
  197CHOL    C2 2174   3.424   1.943   7.199 -0.1199  0.3102 -0.2229
  198CHOL   ROH 2175   3.346   3.941   4.816 -0.1386  0.0548 -0.0789
  198CHOL    R1 2176   3.586   3.948   4.967 -0.0663  0.0845 -0.1947
  198CHOL    R2 2177   3.754   4.167   4.967 -0.1661  0.1601 -0.1667
  198CHOL    R3 2178   3.723   4.151   5.236 -0.0224  0.0062 -0.1570
  198CHOL    R4 2179   4.004   4.224   5.199 -0.0259 -0.0213 -0.2702
  198CHOL    R5 2180   3.928   4.056   5.315  0.0068 -0.0787 -0.3268
  198CHOL    C1 2181   4.120   4.243   5.586  0.1907 -0.2713 -0.3214
  198CHOL    C2 2182   4.216   4.114   5.892  0.0526 -0.0183  0.1901
  199CHOL   ROH 2183   0.516   7.520   4.131 -0.0038  0.1226  0.1327
  199CHOL    R1 2184   0.568   7.474   4.405  0.1065 -0.0008  0.0923
  199CHOL    R2 2185   0.367   7.422   4.588  0.1705  0.0226  0.1664
  199CHOL    R3 2186   0.518   7.203   4.642  0.0991 -0.0657  0.0181
  199CHOL    R4 2187   0.309   7.202   4.848  0.1988 -0.0302  0.1286
  199CHOL    R5 2188   0.524   7.193   4.882  0.2165 -0.1407  0.0154
  199CHOL    C1 2189   0.417   6.869   5.051  0.1482 -0.1440 -0.0326
  199CHOL    C2 2190   0.445   6.888   5.434 -0.2056  0.0505  0.2143
  200CHOL   ROH 2191   6.808   0.032   7.170 -0.0442 -0.1697 -0.1097
  200CHOL    R1 2192   6.871   0.255   7.007 -0.0730 -0.0740  0.0095
  200CHOL    R2 2193   7.021   0.233   6.776 -0.0044  0.0812  0.0406
  200CHOL    R3 2194   6.807   0.357   6.663 -0.0137  0.0647  0.0387
  200CHOL    R4 2195   7.007   0.345   6.449  0.0020  0.1062  0.0484
  200CHOL    R5 2196   6.903   0.523   6.520 -0.0244  0.0889  0.0578
  200CHOL    C1 2197   6.798   0.528   6.154 -0.0032  0.1052  0.0511
  200CHOL    C2 2198   7.000   0.616   5.887 -0.3302  0.2551 -0.0072
  201CHOL   ROH 2199   5.388   1.642   7.899  0.1792  0.0026  0.0212
  201CHOL    R1 2200   5.351   1.852   7.714  0.0946  0.0801  0.1254
  201CHOL    R2 2201   5.170   1.839   7.507  0.2422  0.0262  0.0022
  201CHOL    R3 2202   5.079   2.072   7.613 -0.0551 -0.1205  0.0830
  201CHOL    R4 2203   4.950   2.054   7.349  0.4771  0.1110 -0.2179
  201CHOL    R5 2204   5.068   2.221   7.426  0.2738  0.0789  0.2094
  201CHOL    C1 2205   4.737   2.398   7.357  0.3348  0.0226 -0.2702
  201CHOL    C2 2206   4.697   2.487   6.942 -0.2721  0.1306 -0.2917
  202CHOL   ROH 2207   6.732   4.650   7.239 -0.0988 -0.0283 -0.0439
  202CHOL    R1 2208   6.671   4.551   6.981 -0.1166  0.2658 -0.1568
  202CHOL    R2 2209   6.717   4.697   6.750  0.3532  0.3336 -0.0331
  202CHOL    R3 2210   6.855   4.475   6.676 -0.0416  0.0920 -0.0688
  202CHOL    R4 2211   6.849   4.642   6.436  0.2860  0.1622 -0.0312
  202CHOL    R5 2212   6.785   4.434   6.451 -0.0964  0.2684 -0.0842
  202CHOL    C1 2213   7.055   4.401   6.183 -0.1237 -0.1645 -0.0636
  202CHOL    C2 2214   7.121   4.367   5.803 -0.0652  0.1532  0.1245
  203CHOL   ROH 2215   3.907   4.229   6.760 -0.0381  0.1712 -0.1214
  203CHOL    R1 2216   3.832   4.060   6.545 -0.1386  0.1365 -0.0596
  203CHOL    R2 2217   3.607   4.105   6.391 -0.1086  0.2190 -0.0804
  203CHOL    R3 2218   3.785   4.093   6.186 -0.1098  0.0323 -0.0733
  203CHOL    R4 2219   3.547   3.957   6.084 -0.1709  0.0988 -0.0116
  203CHOL    R5 2220   3.750   3.878   6.088 -0.2105  0.0021  0.0296
  203CHOL    C1 2221   3.680   3.861   5.713 -0.2084 -0.1464  0.0352
  203CHOL    C2 2222   3.618   3.679   5.439  0.1231  0.1232  0.1243
  204CHOL   ROH 2223   5.072   2.948   7.892  0.1708  0.0831  0.0083
  204CHOL    R1 2224   5.210   2.807   7.690  0.0976  0.0302 -0.0049
  204CHOL    R2 2225   5.081   2.680   7.481  0.0382  0.1344 -0.0282
  204CHOL    R3 2226   5.248   2.830   7.329  0.1305  0.0532  0.0001
  204CHOL    R4 2227   5.195   2.590   7.168  0.2048 -0.0219  0.0759
  204CHOL    R5 2228   5.391   2.669   7.222  0.1793 -0.0085  0.1523
  204CHOL    C1 2229   5.418   2.678   6.842  0.3884 -0.1891  0.1631
  204CHOL    C2 2230   5.359   2.726   6.481  0.0692  0.1345  0.0745
  205CHOL   ROH 2231   5.025   1.830   8.101  0.2226  0.1586  0.1034
  205CHOL    R1 2232   4.849   1.827   7.879  0.3989  0.1199 -0.0372
  205CHOL    R2 2233   4.582   1.894   7.900  0.2936 -0.2381 -0.1847
  205CHOL    R3 2234   4.644   2.069   7.700  0.2288  0.0119  0.0083
  205CHOL    R4 2235   4.353   2.035   7.683  0.2670 -0.2901 -0.1910
  205CHOL    R5 2236   4.497   2.008   7.521  0.3979  0.0104 -0.1348
  205CHOL    C1 2237   4.278   2.281   7.369  0.1907 -0.0856 -0.0135
  205CHOL    C2 2238   4.308   2.668   7.362  0.0264 -0.2340  0.1981
  206CHOL   ROH 2239   4.317   5.574   4.406  0.0544  0.1034 -0.1251
  206CHOL    R1 2240   4.194   5.605   4.658 -0.0548  0.2143 -0.1903
  206CHOL    R2 2241   4.299   5.496   4.890 -0.3384  0.0101 -0.1493
  206CHOL    R3 2242   4.281   5.752   4.979 -0.0358  0.0185 -0.1046
  206CHOL    R4 2243   4.173   5.589   5.198 -0.3401  0.1144 -0.1814
  206CHOL    R5 2244   4.075   5.758   5.102 -0.0790  0.2664 -0.1862
  206CHOL    C1 2245   4.083   5.883   5.462 -0.0569  0.1831 -0.1582
  206CHOL    C2 2246   3.799   5.727   5.610  0.0901 -0.1355 -0.0359
  207CHOL   ROH 2247   6.174   5.939   3.865  0.0336 -0.0293  0.0683
  207CHOL    R1 2248   6.274   5.855   4.116 -0.0451  0.0216  0.1171
  207CHOL    R2 2249   6.472   5.993   4.251  0.0325 -0.0421  0.0733
  207CHOL    R3 2250   6.290   5.992   4.453  0.0086  0.1686  0.0546
  207CHOL    R4 2251   6.550   5.963   4.586 -0.0526 -0.2914  0.0730
  207CHOL    R5 2252   6.376   5.833   4.610 -0.2607 -0.0274  0.0059
  207CHOL    C1 2253   6.424   5.945   4.971 -0.1245 -0.2386  0.0552
  207CHOL    C2 2254   6.349   5.684   5.245 -0.1870 -0.5063 -0.1615
  208CHOL   ROH 2255   0.673   4.408   7.334 -0.0505  0.1802  0.0454
  208CHOL    R1 2256   0.537   4.427   7.086  0.1734 -0.1899 -0.1153
  208CHOL    R2 2257   0.499   4.668   6.956 -0.2529 -0.2930 -0.1966
  208CHOL    R3 2258   0.617   4.538   6.749  0.2981 -0.0624 -0.0451
  208CHOL    R4 2259   0.596   4.816   6.659 -0.3588 -0.1303 -0.1513
  208CHOL    R5 2260   0.524   4.640   6.553  0.2038 -0.3721 -0.1675
  208CHOL    C1 2261   0.764   4.780   6.292  0.0969  0.1809  0.0173
  208CHOL    C2 2262   0.571   4.853   6.091 -0.2084 -0.2050  0.2781
  209CHOL   ROH 2263   1.039   5.208  13.791 -0.1063 -0.2038  0.0770
  209CHOL    R1 2264   1.191   5.249  13.555 -0.0059  0.0349  0.1800
  209CHOL    R2 2265   1.137   5.117  13.318  0.3888 -0.0904  0.1530
  209CHOL    R3 2266   1.129   5.369  13.218  0.0201 -0.1090  0.1230
  209CHOL    R4 2267   1.130   5.197  12.982  0.2612 -0.1384  0.1433
  209CHOL    R5 2268   1.267   5.362  13.023  0.0280  0.0670  0.1199
  209CHOL    C1 2269   1.119   5.481  12.693 -0.1592 -0.1838  0.1097
  209CHOL    C2 2270   1.033   5.764  12.493 -0.1001  0.1678  0.1974
  210CHOL   ROH 2271   1.414   7.450   7.017 -0.1415 -0.0481  0.1677
  210CHOL    R1 2272   1.442   7.326   6.765 -0.0118 -0.1720  0.2421
  210CHOL    R2 2273   1.291   7.108   6.688 -0.1614 -0.0442  0.1737
  210CHOL    R3 2274   1.231   7.265   6.474  0.2168 -0.0600  0.0479
  210CHOL    R4 2275   1.184   6.992   6.381 -0.2631 -0.0443  0.2085
  210CHOL    R5 2276   1.310   7.141   6.285  0.0626 -0.3362  0.1568
  210CHOL    C1 2277   1.065   7.071   6.001  0.0327 -0.0593  0.1107
  210CHOL    C2 2278   0.905   6.802   5.758  0.1334  0.0012 -0.2324
  211CHOL   ROH 2279   2.061   5.633   4.753  0.0540  0.0984 -0.2062
  211CHOL    R1 2280   2.214   5.676   4.987  0.0735 -0.0046 -0.2009
  211CHOL    R2 2281   2.478   5.757   4.980  0.0331  0.1141 -0.1872
  211CHOL    R3 2282   2.388   5.956   5.142 -0.0211 -0.0405 -0.0240
  211CHOL    R4 2283   2.669   5.921   5.216  0.0671  0.1430 -0.2334
  211CHOL    R5 2284   2.498   5.916   5.351  0.1557 -0.0651 -0.1159
  211CHOL    C1 2285   2.696   6.203   5.507  0.0360  0.0146 -0.1071
  211CHOL    C2 2286   2.947   6.503   5.313  0.1600  0.1073  0.3176
  212CHOL   ROH 2287   3.181   0.797   4.673 -0.0003  0.0563  0.0963
  212CHOL    R1 2288   3.278   0.910   4.915 -0.0051  0.0806  0.0876
  212CHOL    R2 2289   3.110   0.984   5.122 -0.0084  0.0778  0.0894
  212CHOL    R3 2290   3.272   0.822   5.268  0.0109  0.1006  0.0922
  212CHOL    R4 2291   3.162   1.011   5.462 -0.0548  0.0522  0.0980
  212CHOL    R5 2292   3.373   0.968   5.429 -0.0425  0.1047  0.1196
  212CHOL    C1 2293   3.345   0.874   5.798 -0.0638  0.0588  0.1056
  212CHOL    C2 2294   3.213   1.138   5.950 -0.0778  0.2104  0.0352
  213CHOL   ROH 2295   0.695   5.451   4.297 -0.0957 -0.1087  0.0926
  213CHOL    R1 2296   0.583   5.557   4.535 -0.0096  0.0493  0.0636
  213CHOL    R2 2297   0.575   5.415   4.772 -0.0766  0.1424  0.1151
  213CHOL    R3 2298   0.700   5.636   4.870  0.0675  0.1030  0.0253
  213CHOL    R4 2299   0.670   5.457   5.101  0.0504  0.1651  0.0768
  213CHOL    R5 2300   0.605   5.665   5.088  0.1500  0.1982  0.0515
  213CHOL    C1 2301   0.842   5.688   5.386  0.2596  0.1413 -0.0300
  213CHOL    C2 2302   0.942   5.958   5.605  0.0515 -0.2243 -0.0955
  214CHOL   ROH 2303   0.482   2.920   7.329  0.3376  0.2416 -0.0366
  214CHOL    R1 2304   0.394   2.837   7.073  0.2882  0.1392  0.0129
  214CHOL    R2 2305   0.291   3.013   6.886  0.1993  0.0555 -0.0164
  214CHOL    R3 2306   0.484   2.907   6.727  0.1802  0.0480 -0.0346
  214CHOL    R4 2307   0.284   3.016   6.541  0.0921 -0.0730 -0.0160
  214CHOL    R5 2308   0.363   2.812   6.543  0.1479 -0.0529  0.0364
  214CHOL    C1 2309   0.461   2.918   6.190  0.0118 -0.1548 -0.0329
  214CHOL    C2 2310   0.643   2.838   5.836 -0.0592  0.1033 -0.0048
  215CHOL   ROH 2311   6.899   3.613   7.598  0.1464 -0.1310 -0.0050
  215CHOL    R1 2312   6.774   3.651   7.346  0.0939 -0.0094  0.0380
  215CHOL    R2 2313   6.885   3.561   7.110  0.0355  0.0843 -0.0301
  215CHOL    R3 2314   6.644   3.438   7.082  0.0193  0.1165 -0.0257
  215CHOL    R4 2315   6.749   3.457   6.809  0.1010 -0.0862 -0.0015
  215CHOL    R5 2316   6.555   3.527   6.878  0.0980 -0.0018 -0.1088
  215CHOL    C1 2317   6.444   3.282   6.608  0.1239 -0.1553  0.0194
  215CHOL    C2 2318   6.196   3.273   6.332  0.1312 -0.1082  0.1233
  216CHOL   ROH 2319   1.572   6.458   7.177 -0.1199 -0.0775  0.0646
  216CHOL    R1 2320   1.756   6.370   6.981 -0.1190  0.0592  0.0030
  216CHOL    R2 2321   1.837   6.106   6.961  0.1235  0.1314  0.0211
  216CHOL    R3 2322   1.754   6.134   6.704 -0.0138  0.0016  0.0501
  216CHOL    R4 2323   1.856   5.859   6.720  0.3438  0.1271  0.0402
  216CHOL    R5 2324   1.915   6.012   6.575  0.0951  0.1920  0.0003
  216CHOL    C1 2325   1.788   5.741   6.338  0.3431  0.0027  0.0787
  216CHOL    C2 2326   2.144   5.596   6.307 -0.2581 -0.1465  0.1639
  217CHOL   ROH 2327   1.837   2.922   8.018  0.3271  0.0784 -0.0004
  217CHOL    R1 2328   1.896   2.991   7.749  0.0077  0.0493 -0.0826
  217CHOL    R2 2329   2.122   2.901   7.619  0.0527  0.3402 -0.2170
  217CHOL    R3 2330   1.942   2.814   7.435  0.0341 -0.0298 -0.0346
  217CHOL    R4 2331   2.197   2.823   7.291 -0.1194  0.5278 -0.3028
  217CHOL    R5 2332   2.011   2.919   7.230 -0.3973  0.1414 -0.1038
  217CHOL    C1 2333   2.072   2.697   6.926 -0.2370  0.2898 -0.1815
  217CHOL    C2 2334   2.249   2.688   6.587 -0.3202  0.2535 -0.1563
  218CHOL   ROH 2335   3.840   2.855   4.833 -0.0737 -0.0689  0.0099
  218CHOL    R1 2336   3.855   2.857   5.116 -0.0241 -0.0766  0.0075
  218CHOL    R2 2337   3.688   2.707   5.275 -0.0638 -0.0041  0.0359
  218CHOL    R3 2338   3.922   2.616   5.379 -0.0853 -0.1075 -0.0054
  218CHOL    R4 2339   3.754   2.673   5.613  0.0729  0.2173  0.0330
  218CHOL    R5 2340   3.955   2.749   5.576  0.1172  0.0270 -0.1274
  218CHOL    C1 2341   4.012   2.568   5.907  0.1324  0.2491 -0.0074
  218CHOL    C2 2342   3.764   2.541   6.248  0.0108 -0.0299 -0.2139
  219CHOL   ROH 2343   1.255   3.550   7.529 -0.0590 -0.1308 -0.0641
  219CHOL    R1 2344   1.260   3.455   7.262 -0.1850 -0.0398 -0.1005
  219CHOL    R2 2345   1.152   3.597   7.051  0.1620  0.2784 -0.0784
  219CHOL    R3 2346   1.400   3.567   6.945  0.1381 -0.1971 -0.0164
  219CHOL    R4 2347   1.220   3.574   6.714  0.2138  0.1992 -0.0624
  219CHOL    R5 2348   1.367   3.419   6.759 -0.1018 -0.1034 -0.0483
  219CHOL    C1 2349   1.493   3.531   6.417  0.2215 -0.2933  0.0052
  219CHOL    C2 2350   1.774   3.522   6.114  0.2441  0.0871 -0.2760
  220CHOL   ROH 2351   5.123   0.829   7.563  0.0069 -0.0512 -0.0608
  220CHOL    R1 2352   4.951   0.872   7.342  0.2237 -0.1071 -0.2437
  220CHOL    R2 2353   4.737   1.046   7.352 -0.1554 -0.5532 -0.2906
  220CHOL    R3 2354   4.855   1.153   7.131 -0.0549 -0.0045  0.0110
  220CHOL    R4 2355   4.568   1.173   7.078 -0.0500 -0.6748 -0.4139
  220CHOL    R5 2356   4.717   1.081   6.949  0.4034 -0.1627 -0.2941
  220CHOL    C1 2357   4.580   1.347   6.712  0.1056 -0.2305 -0.2026
  220CHOL    C2 2358   4.597   1.488   6.363 -0.0652 -0.1775  0.0934
  221CHOL   ROH 2359   2.557   7.402   4.349 -0.4884 -0.0023 -0.0283
  221CHOL    R1 2360   2.511   7.282   4.601 -0.1165  0.0649  0.0781
  221CHOL    R2 2361   2.559   7.413   4.840 -0.1884  0.2984 -0.0327
  221CHOL    R3 2362   2.300   7.347   4.891 -0.0503 -0.1268  0.1714
  221CHOL    R4 2363   2.431   7.348   5.154  0.0595  0.5958  0.1351
  221CHOL    R5 2364   2.314   7.186   5.067  0.3387  0.2003  0.4609
  221CHOL    C1 2365   2.113   7.250   5.385  0.3336  0.3698  0.4245
  221CHOL    C2 2366   1.850   7.196   5.602 -0.2279 -0.1050  0.3071
  222CHOL   ROH 2367   6.736   7.001   4.133 -0.1431 -0.1490 -0.1832
  222CHOL    R1 2368   6.735   7.051   4.411 -0.1451 -0.0035 -0.2082
  222CHOL    R2 2369   6.529   6.970   4.577 -0.1034 -0.0021 -0.1509
  222CHOL    R3 2370   6.730   6.852   4.716 -0.0443  0.1515 -0.1048
  222CHOL    R4 2371   6.572   6.992   4.919 -0.1881  0.0366 -0.1429
  222CHOL    R5 2372   6.786   7.011   4.886 -0.1969  0.1953 -0.0969
  222CHOL    C1 2373   6.786   6.894   5.249 -0.1820  0.2033 -0.0949
  222CHOL    C2 2374   6.803   6.839   5.655 -0.1749 -0.0375 -0.1360
  223CHOL   ROH 2375   2.872   2.074   4.760 -0.0313 -0.1372 -0.0069
  223CHOL    R1 2376   2.744   2.033   5.009 -0.1057  0.1169 -0.0015
  223CHOL    R2 2377   2.883   1.963   5.237 -0.2237 -0.0758  0.0058
  223CHOL    R3 2378   2.758   2.181   5.341  0.1343  0.1520 -0.0236
  223CHOL    R4 2379   2.852   2.031   5.575 -0.3616 -0.1505  0.0104
  223CHOL    R5 2380   2.649   2.099   5.538 -0.2062  0.2895 -0.1424
  223CHOL    C1 2381   2.718   2.277   5.868 -0.1058  0.0199 -0.0146
  223CHOL    C2 2382   3.021   2.120   6.088  0.1848  0.1373 -0.1497
  224CHOL   ROH 2383   3.295   6.502   7.486 -0.0386  0.0114 -0.1121
  224CHOL    R1 2384   3.230   6.421   7.222  0.1024 -0.1804 -0.0906
  224CHOL    R2 2385   3.186   6.602   7.018 -0.0933 -0.3178 -0.1743
  224CHOL    R3 2386   3.378   6.458   6.891  0.1112 -0.1322 -0.0813
  224CHOL    R4 2387   3.282   6.646   6.689 -0.2953 -0.5137 -0.2615
  224CHOL    R5 2388   3.295   6.430   6.669  0.0690 -0.5231 -0.0233
  224CHOL    C1 2389   3.519   6.535   6.378 -0.2209 -0.4535 -0.2249
  224CHOL    C2 2390   3.526   6.829   6.122 -0.1323 -0.0831 -0.2113
  225CHOL   ROH 2391   4.849   1.542   4.613 -0.1408 -0.0236 -0.0047
  225CHOL    R1 2392   4.891   1.596   4.888 -0.0352  0.0474 -0.0343
  225CHOL    R2 2393   4.782   1.440   5.088  0.0047  0.1259  0.0477
  225CHOL    R3 2394   5.040   1.423   5.172  0.0305  0.1011 -0.0352
  225CHOL    R4 2395   4.884   1.300   5.387  0.0881  0.0829 -0.0005
  225CHOL    R5 2396   5.029   1.461   5.408  0.1049  0.0732 -0.0258
  225CHOL    C1 2397   5.186   1.201   5.639  0.1608  0.0344 -0.1065
  225CHOL    C2 2398   5.499   0.904   5.713 -0.0979  0.1790 -0.1198
  226CHOL   ROH 2399   4.198   0.672   4.513 -0.1681 -0.0465  0.0635
  226CHOL    R1 2400   4.326   0.662   4.766  0.0389 -0.1072 -0.0426
  226CHOL    R2 2401   4.186   0.677   5.004  0.2559  0.0811  0.0696
  226CHOL    R3 2402   4.318   0.445   5.058  0.0853 -0.0310  0.0180
  226CHOL    R4 2403   4.231   0.545   5.320  0.5254  0.2200  0.0930
  226CHOL    R5 2404   4.434   0.490   5.263  0.4048 -0.0278 -0.1510
  226CHOL    C1 2405   4.381   0.251   5.555  0.5222  0.1957  0.0581
  226CHOL    C2 2406   4.641   0.197   5.829  0.2866  0.1133  0.0991
  227CHOL   ROH 2407   1.545   2.388   7.457 -0.2224 -0.0115  0.0080
  227CHOL    R1 2408   1.709   2.421   7.229 -0.1128 -0.0802  0.0759
  227CHOL    R2 2409   1.800   2.208   7.079 -0.1446 -0.1181  0.1112
  227CHOL    R3 2410   1.686   2.346   6.874  0.0009 -0.0646  0.0649
  227CHOL    R4 2411   1.814   2.115   6.746 -0.0981 -0.1537  0.1230
  227CHOL    R5 2412   1.843   2.325   6.694  0.0448 -0.1736  0.1144
  227CHOL    C1 2413   1.716   2.190   6.360  0.0655 -0.1242  0.0863
  227CHOL    C2 2414   1.734   2.259   6.000 -0.1383  0.0582 -0.2218
  228CHOL   ROH 2415   3.947   5.528   7.400  0.0092  0.0389  0.1412
  228CHOL    R1 2416   3.778   5.560   7.176  0.0044 -0.0072  0.1378
  228CHOL    R2 2417   3.870   5.650   6.931 -0.0031 -0.0414  0.1202
  228CHOL    R3 2418   3.754   5.421   6.840  0.0092 -0.0639  0.1615
  228CHOL    R4 2419   3.800   5.582   6.600 -0.1694 -0.0318  0.1526
  228CHOL    R5 2420   3.611   5.494   6.663 -0.1089 -0.0887  0.2476
  228CHOL    C1 2421   3.651   5.328   6.321 -0.2546 -0.0472  0.2101
  228CHOL    C2 2422   3.491   5.017   6.221  0.0704 -0.0842  0.3774
  229CHOL   ROH 2423   5.055   5.031   4.234  0.0160  0.1401 -0.0476
  229CHOL    R1 2424   5.028   5.025   4.515  0.0025  0.2069 -0.0469
  229CHOL    R2 2425   5.152   4.834   4.673 -0.2004  0.0935 -0.0163
  229CHOL    R3 2426   5.250   5.052   4.803  0.0276  0.0119 -0.0484
  229CHOL    R4 2427   5.141   4.882   5.015  0.0419  0.0719 -0.0040
  229CHOL    R5 2428   5.093   5.091   4.979  0.1654  0.1047  0.0500
  229CHOL    C1 2429   5.227   5.114   5.336  0.3970 -0.0172 -0.0269
  229CHOL    C2 2430   5.293   4.910   5.646  0.2838  0.3971 -0.0260
  230CHOL   ROH 2431   0.826   1.810   7.413  0.1719  0.2436  0.0948
  230CHOL    R1 2432   0.722   1.907   7.169  0.0072  0.1168  0.1138
  230CHOL    R2 2433   0.883   1.981   6.957 -0.1309  0.1448  0.0234
  230CHOL    R3 2434   0.728   1.805   6.819 -0.0978  0.0227  0.1374
  230CHOL    R4 2435   0.887   1.940   6.614 -0.1880 -0.0022  0.0385
  230CHOL    R5 2436   0.670   1.922   6.619 -0.1859 -0.0823  0.0961
  230CHOL    C1 2437   0.743   1.752   6.285 -0.1902 -0.2025  0.1544
  230CHOL    C2 2438   1.094   1.616   5.995 -0.4081  0.2102 -0.0815
  231CHOL   ROH 2439   5.610   0.739   7.445 -0.3082 -0.1910  0.0837
  231CHOL    R1 2440   5.527   0.775   7.177 -0.0607  0.1085  0.0414
  231CHOL    R2 2441   5.264   0.742   7.098  0.0538 -0.0539 -0.2796
  231CHOL    R3 2442   5.297   0.993   6.999 -0.0991  0.1305  0.1159
  231CHOL    R4 2443   5.095   0.872   6.825  0.2807  0.1151 -0.3438
  231CHOL    R5 2444   5.280   0.967   6.762  0.2683  0.4315  0.0442
  231CHOL    C1 2445   5.027   1.183   6.574  0.2692  0.3866 -0.0099
  231CHOL    C2 2446   5.114   1.430   6.374  0.0029  0.1570 -0.0563
  232CHOL   ROH 2447   6.206   4.231   6.076 -0.1029 -0.1026  0.0318
  232CHOL    R1 2448   5.962   4.374   6.076 -0.1028 -0.1007  0.0100
  232CHOL    R2 2449   5.907   4.575   6.257 -0.1325 -0.1187  0.0304
  232CHOL    R3 2450   5.858   4.720   6.033 -0.0881 -0.0951  0.0368
  232CHOL    R4 2451   5.706   4.856   6.244 -0.2163 -0.1810 -0.0177
  232CHOL    R5 2452   5.628   4.785   6.053 -0.1117 -0.1704 -0.0553
  232CHOL    C1 2453   5.543   5.155   6.025 -0.2234 -0.1952 -0.0397
  232CHOL    C2 2454   5.622   5.367   5.740  0.0211  0.2709 -0.2398
  233CHOL   ROH 2455   2.757   6.340   5.931  0.0843  0.1313  0.3071
  233CHOL    R1 2456   2.626   6.568   5.826  0.1578  0.1112  0.1685
  233CHOL    R2 2457   2.363   6.629   5.887  0.0965  0.0938 -0.0736
  233CHOL    R3 2458   2.470   6.868   5.961  0.0086  0.1096  0.0029
  233CHOL    R4 2459   2.196   6.931   5.874 -0.0003  0.0427 -0.0249
  233CHOL    R5 2460   2.380   7.024   5.802 -0.0175  0.1201  0.0267
  233CHOL    C1 2461   2.199   7.332   5.937 -0.1392  0.0279  0.0752
  233CHOL    C2 2462   2.234   7.686   5.799 -0.2139  0.0275  0.0958
  234CHOL   ROH 2463   0.340   6.457   7.155 -0.1214  0.1398  0.1615
  234CHOL    R1 2464   0.487   6.452   6.913 -0.2218 -0.2144  0.1007
  234CHOL    R2 2465   0.374   6.378   6.672 -0.5099  0.0640  0.1394
  234CHOL    R3 2466   0.470   6.619   6.590  0.0532 -0.1527  0.1170
  234CHOL    R4 2467   0.404   6.476   6.342 -0.6024  0.0904  0.1389
  234CHOL    R5 2468   0.595   6.569   6.392 -0.2881 -0.4322 -0.0357
  234CHOL    C1 2469   0.511   6.759   6.073 -0.1276 -0.0977  0.1176
  234CHOL    C2 2470   0.429   7.007   5.963 -0.0048 -0.0894 -0.3381
  235CHOL   ROH 2471   5.728   3.761   4.433 -0.0985  0.3010 -0.1447
  235CHOL    R1 2472   5.743   3.919   4.667 -0.1200  0.1090 -0.0112
  235CHOL    R2 2473   5.567   3.888   4.879 -0.1307 -0.0777 -0.0406
  235CHOL    R3 2474   5.796   3.860   5.022 -0.1342 -0.1847 -0.0566
  235CHOL    R4 2475   5.585   3.884   5.224 -0.1063 -0.1480 -0.0430
  235CHOL    R5 2476   5.767   4.003   5.212 -0.0684 -0.2123 -0.0295
  235CHOL    C1 2477   5.811   3.854   5.560 -0.0953 -0.2893 -0.0594
  235CHOL    C2 2478   5.835   3.917   5.914  0.0881  0.2210  0.1795
  236CHOL   ROH 2479   4.683   6.508   7.529  0.1016 -0.2126  0.0563
  236CHOL    R1 2480   4.653   6.416   7.262  0.0676 -0.1779  0.0484
  236CHOL    R2 2481   4.406   6.387   7.142  0.0567 -0.0828  0.0489
  236CHOL    R3 2482   4.515   6.547   6.952  0.1086 -0.1027  0.0614
  236CHOL    R4 2483   4.294   6.412   6.816 -0.0542  0.1183  0.1009
  236CHOL    R5 2484   4.501   6.419   6.750 -0.0730 -0.0233  0.0213
  236CHOL    C1 2485   4.332   6.578   6.448 -0.0700  0.2168  0.1430
  236CHOL    C2 2486   4.046   6.537   6.256 -0.0656  0.0288  0.1256
  237PIPC   NC3 2487   1.710   4.778  14.301  0.1011  0.0604  0.1141
  237PIPC   PO4 2488   1.422   4.546  14.411  0.0309  0.2105  0.3030
  237PIPC   GL1 2489   1.517   4.303  14.043 -0.1662  0.0341 -0.1584
  237PIPC   GL2 2490   1.590   4.053  13.961  0.2120 -0.0748 -0.0962
  237PIPC   C1A 2491   1.780   4.468  13.662  0.0364  0.2761 -0.1802
  237PIPC   D2A 2492   1.929   4.491  13.375  0.2520  0.1851  0.1633
  237PIPC   D3A 2493   1.512   4.372  13.144 -0.3223  0.2328 -0.1279
  237PIPC   C4A 2494   1.152   4.674  13.042 -0.1727 -0.0688 -0.1543
  237PIPC   C1B 2495   1.552   3.974  13.560  0.0062  0.1597  0.4427
  237PIPC   C2B 2496   1.170   4.023  13.234 -0.0462 -0.3278  0.1828
  237PIPC   C3B 2497   1.127   4.151  12.743  0.1429  0.2188 -0.1180
  237PIPC   C4B 2498   1.042   4.387  12.426  0.0532  0.1520  0.0258
  238PIPC   NC3 2499   0.683   3.039  14.589  0.1985  0.0354 -0.1922
  238PIPC   PO4 2500   1.141   2.921  14.512 -0.0992 -0.1452  0.3085
  238PIPC   GL1 2501   0.907   2.970  14.040 -0.2064  0.0711 -0.0344
  238PIPC   GL2 2502   0.855   3.233  13.910 -0.0569 -0.2096  0.2041
  238PIPC   C1A 2503   0.875   2.748  13.685  0.0854  0.4995 -0.1048
  238PIPC   D2A 2504   0.735   2.660  13.210 -0.2809 -0.1998 -0.0038
  238PIPC   D3A 2505   1.030   2.717  12.858 -0.0478 -0.0630 -0.1986
  238PIPC   C4A 2506   0.917   2.887  12.561  0.0949 -0.1750  0.2290
  238PIPC   C1B 2507   0.715   3.251  13.483 -0.0664 -0.2570  0.0404
  238PIPC   C2B 2508   0.328   3.253  13.262 -0.0383 -0.1850  0.1629
  238PIPC   C3B 2509   0.022   3.332  12.894 -0.1252 -0.3852 -0.0355
  238PIPC   C4B 2510   0.093   3.316  12.460 -0.3406 -0.2332  0.1030
  239PIPC   NC3 2511   2.144   4.720  15.004  0.3027  0.2564 -0.0944
  239PIPC   PO4 2512   2.161   4.480  14.592 -0.0388 -0.3104 -0.0056
  239PIPC   GL1 2513   2.033   4.490  14.077 -0.0533  0.0995 -0.3538
  239PIPC   GL2 2514   2.200   4.112  14.030 -0.3188 -0.0689 -0.1963
  239PIPC   C1A 2515   2.150   4.764  13.685 -0.3267  0.2575 -0.0844
  239PIPC   D2A 2516   2.056   4.958  13.306 -0.0256  0.1502 -0.1342
  239PIPC   D3A 2517   2.341   4.651  13.047 -0.2923 -0.3193 -0.1097
  239PIPC   C4A 2518   2.194   4.263  12.998 -0.0557 -0.0657  0.1047
  239PIPC   C1B 2519   2.028   4.040  13.651  0.2076  0.0084  0.0429
  239PIPC   C2B 2520   1.821   3.948  13.159 -0.3492 -0.1258  0.0479
  239PIPC   C3B 2521   1.515   3.911  12.868  0.1590 -0.1421  0.1835
  239PIPC   C4B 2522   1.369   3.660  12.495 -0.0187  0.0935 -0.3105
  240PIPC   NC3 2523   2.449   3.287  14.123  0.2449  0.0785 -0.1856
  240PIPC   PO4 2524   2.354   3.727  14.277  0.0402  0.2385 -0.0210
  240PIPC   GL1 2525   2.414   3.663  13.822  0.1449 -0.3408 -0.0045
  240PIPC   GL2 2526   2.627   3.430  13.717 -0.0538  0.0671  0.1768
  240PIPC   C1A 2527   2.510   3.875  13.499  0.1501  0.0704 -0.0169
  240PIPC   D2A 2528   2.341   3.821  13.151  0.0986 -0.0354 -0.1750
  240PIPC   D3A 2529   2.454   3.853  12.759 -0.1857  0.0927  0.0372
  240PIPC   C4A 2530   2.257   3.571  12.473  0.1725  0.2986 -0.1938
  240PIPC   C1B 2531   2.561   3.378  13.341 -0.0895 -0.0900 -0.0375
  240PIPC   C2B 2532   2.378   3.324  12.923 -0.2201  0.0087  0.0304
  240PIPC   C3B 2533   2.514   2.966  12.638 -0.0193  0.1470 -0.0918
  240PIPC   C4B 2534   2.502   2.618  12.294  0.2273 -0.2207  0.1569
  241PIPC   NC3 2535   1.864   2.732  14.462 -0.3007  0.1242  0.3434
  241PIPC   PO4 2536   1.997   3.181  14.328  0.1258  0.4262  0.1423
  241PIPC   GL1 2537   1.906   3.087  13.897  0.0394 -0.0099 -0.1719
  241PIPC   GL2 2538   2.176   3.199  13.711  0.3050 -0.1222 -0.0954
  241PIPC   C1A 2539   1.747   3.046  13.465 -0.0627  0.0919  0.1113
  241PIPC   D2A 2540   1.685   3.035  13.071 -0.0073 -0.1371 -0.0412
  241PIPC   D3A 2541   1.512   2.698  13.089 -0.0588  0.0369  0.1940
  241PIPC   C4A 2542   1.729   2.284  13.092  0.1952  0.0015  0.3460
  241PIPC   C1B 2543   2.082   3.405  13.298 -0.0832 -0.3191  0.5033
  241PIPC   C2B 2544   1.881   3.488  12.896  0.5138  0.2179 -0.1994
  241PIPC   C3B 2545   1.806   3.378  12.513 -0.0855  0.1584  0.1582
  241PIPC   C4B 2546   1.824   3.704  12.235  0.3176 -0.1356 -0.1503
  242PIPC   NC3 2547   6.466   4.657  15.086  0.1134 -0.0113 -0.0568
  242PIPC   PO4 2548   6.514   4.663  14.652 -0.0502 -0.1810 -0.0868
  242PIPC   GL1 2549   6.336   4.946  14.393 -0.1713 -0.0896 -0.2217
  242PIPC   GL2 2550   6.540   5.225  14.333  0.0409 -0.1282  0.0630
  242PIPC   C1A 2551   6.336   4.889  13.898  0.0039 -0.0590 -0.1908
  242PIPC   D2A 2552   6.155   4.744  13.622  0.1963  0.3475  0.0341
  242PIPC   D3A 2553   5.715   4.425  13.506  0.0846 -0.2253 -0.1381
  242PIPC   C4A 2554   5.564   4.285  13.075 -0.2607 -0.3681 -0.1249
  242PIPC   C1B 2555   6.527   5.321  13.915  0.2400  0.0418  0.1917
  242PIPC   C2B 2556   6.348   5.209  13.502  0.0529 -0.1233  0.1171
  242PIPC   C3B 2557   6.036   5.038  13.214  0.0465 -0.1108  0.1376
  242PIPC   C4B 2558   5.963   4.566  13.038  0.1469 -0.0039 -0.0751
  243PIPC   NC3 2559   6.817   2.544  15.220  0.1696 -0.0427  0.3778
  243PIPC   PO4 2560   6.760   2.148  15.003 -0.1498 -0.1529 -0.2016
  243PIPC   GL1 2561   6.764   2.123  14.473  0.2046  0.4544 -0.0352
  243PIPC   GL2 2562   6.554   2.390  14.353 -0.0825  0.2154  0.0128
  243PIPC   C1A 2563   6.990   2.280  14.134 -0.4682 -0.1888  0.1960
  243PIPC   D2A 2564   7.023   2.195  13.698 -0.1844 -0.2014 -0.2402
  243PIPC   D3A 2565   6.990   1.855  13.532  0.1522 -0.2077  0.4063
  243PIPC   C4A 2566   7.321   1.737  13.369 -0.1892  0.0407  0.1826
  243PIPC   C1B 2567   6.548   2.337  13.882  0.1024  0.0154 -0.0068
  243PIPC   C2B 2568   6.517   2.633  13.470 -0.2392 -0.0099 -0.2058
  243PIPC   C3B 2569   6.288   2.914  13.227 -0.0711  0.1928  0.0455
  243PIPC   C4B 2570   5.918   2.906  12.869 -0.0724 -0.1214  0.0108
  244PIPC   NC3 2571   2.753   7.065  14.756 -0.0358 -0.2284  0.2563
  244PIPC   PO4 2572   3.142   7.373  14.631  0.2103  0.0108  0.0494
  244PIPC   GL1 2573   2.850   7.284  14.267  0.0447 -0.0201 -0.0338
  244PIPC   GL2 2574   2.840   6.979  14.047  0.0981  0.2930  0.3510
  244PIPC   C1A 2575   2.576   7.342  13.904  0.0121  0.0387 -0.0955
  244PIPC   D2A 2576   2.502   7.272  13.457  0.1547  0.0138 -0.1121
  244PIPC   D3A 2577   2.594   7.051  13.039 -0.0747  0.1471 -0.0692
  244PIPC   C4A 2578   2.380   6.727  12.926  0.0235 -0.0580  0.2645
  244PIPC   C1B 2579   2.957   7.148  13.550  0.1618 -0.0189  0.0669
  244PIPC   C2B 2580   3.068   7.151  13.137 -0.0781  0.0504 -0.1927
  244PIPC   C3B 2581   3.006   7.426  12.750 -0.2738  0.3291  0.1226
  244PIPC   C4B 2582   3.024   7.856  12.528  0.3708 -0.0413 -0.2083
  245PIPC   NC3 2583   0.564   5.414  14.706 -0.0071  0.1468  0.0928
  245PIPC   PO4 2584   0.317   5.909  14.768 -0.0438 -0.0039 -0.0570
  245PIPC   GL1 2585   0.299   5.704  14.394  0.0472 -0.0078 -0.0982
  245PIPC   GL2 2586   0.018   5.900  14.359 -0.2192  0.1859  0.1755
  245PIPC   C1A 2587   0.332   5.689  14.028 -0.3305  0.2692 -0.1346
  245PIPC   D2A 2588   0.371   5.637  13.595  0.2210  0.1398 -0.0047
  245PIPC   D3A 2589   0.649   5.352  13.287 -0.1074 -0.0497  0.0001
  245PIPC   C4A 2590   0.300   5.161  13.030  0.1047 -0.2602  0.4059
  245PIPC   C1B 2591  -0.095   5.956  13.965  0.2764  0.2317  0.1224
  245PIPC   C2B 2592  -0.142   5.931  13.548  0.2856 -0.3023  0.0666
  245PIPC   C3B 2593  -0.080   6.088  13.099  0.0617  0.0480  0.2011
  245PIPC   C4B 2594  -0.274   6.238  12.761  0.0814  0.1972  0.1887
  246PIPC   NC3 2595   3.403   3.342  14.910  0.2580  0.2630 -0.1888
  246PIPC   PO4 2596   3.578   3.261  14.462 -0.1468 -0.1779 -0.2951
  246PIPC   GL1 2597   3.460   3.425  14.052  0.2060  0.0919 -0.2240
  246PIPC   GL2 2598   3.555   3.758  14.114  0.2998 -0.0650 -0.2060
  246PIPC   C1A 2599   3.521   3.302  13.537  0.0118 -0.2742 -0.1955
  246PIPC   D2A 2600   3.520   3.478  13.218  0.1650 -0.1665 -0.2544
  246PIPC   D3A 2601   3.425   3.280  12.836 -0.0723 -0.1418 -0.1776
  246PIPC   C4A 2602   3.781   3.428  12.729  0.1469  0.0932 -0.2191
  246PIPC   C1B 2603   3.563   3.834  13.720  0.2642 -0.1552  0.0919
  246PIPC   C2B 2604   3.445   3.981  13.333 -0.1034 -0.2291 -0.0940
  246PIPC   C3B 2605   3.402   3.907  12.894 -0.0465  0.0107  0.0560
  246PIPC   C4B 2606   3.270   3.675  12.496  0.4135 -0.1086 -0.0138
  247PIPC   NC3 2607   4.406   2.532  14.873  0.2618  0.2120 -0.0680
  247PIPC   PO4 2608   4.651   2.461  14.503  0.2541  0.0741 -0.2110
  247PIPC   GL1 2609   4.738   2.502  14.011  0.0936  0.0446  0.0352
  247PIPC   GL2 2610   4.577   2.287  13.805 -0.0839 -0.0517 -0.0476
  247PIPC   C1A 2611   4.577   2.748  13.641  0.2176  0.0829 -0.4998
  247PIPC   D2A 2612   4.452   2.885  13.208  0.1732 -0.3726  0.3132
  247PIPC   D3A 2613   4.381   2.736  12.832 -0.1278 -0.1151  0.2438
  247PIPC   C4A 2614   4.336   2.647  12.324  0.2884 -0.0067 -0.0766
  247PIPC   C1B 2615   4.459   2.333  13.390 -0.0521  0.0193  0.3014
  247PIPC   C2B 2616   4.373   2.314  12.987 -0.0795  0.0464 -0.1896
  247PIPC   C3B 2617   4.325   2.196  12.544  0.0720 -0.0052 -0.0325
  247PIPC   C4B 2618   4.475   1.998  12.251  0.1221  0.2777  0.0399
  248PIPC   NC3 2619   2.830   0.726  14.464 -0.2887  0.1108 -0.2309
  248PIPC   PO4 2620   2.442   1.031  14.442  0.2102  0.2180 -0.0419
  248PIPC   GL1 2621   2.544   0.794  14.053  0.1331 -0.3048 -0.0560
  248PIPC   GL2 2622   2.323   0.541  13.888  0.2795  0.1761  0.0542
  248PIPC   C1A 2623   2.526   0.762  13.470 -0.2189  0.0280  0.1069
  248PIPC   D2A 2624   2.160   0.577  13.228 -0.2066 -0.2766  0.3069
  248PIPC   D3A 2625   2.082   0.668  12.854 -0.1346  0.1022 -0.0510
  248PIPC   C4A 2626   1.986   0.947  12.539 -0.1438 -0.2708 -0.1693
  248PIPC   C1B 2627   2.231   0.212  13.624  0.0497  0.0751 -0.3904
  248PIPC   C2B 2628   2.039   0.081  13.226  0.1608  0.1203 -0.1157
  248PIPC   C3B 2629   2.131  -0.136  12.984  0.1067  0.1289  0.1817
  248PIPC   C4B 2630   1.963  -0.457  12.741  0.1065  0.0970  0.2900
  249PIPC   NC3 2631   0.935   4.488  14.611  0.0040  0.0175  0.1993
  249PIPC   PO4 2632   0.613   4.748  14.389  0.0797  0.1129  0.0861
  249PIPC   GL1 2633   0.540   4.596  13.999  0.3613 -0.0185 -0.3063
  249PIPC   GL2 2634   0.326   4.361  13.962 -0.1211 -0.0131 -0.2463
  249PIPC   C1A 2635   0.746   4.395  13.723 -0.4673  0.1725  0.1815
  249PIPC   D2A 2636   1.099   4.143  13.698 -0.5284  0.1855 -0.3621
  249PIPC   D3A 2637   1.283   4.416  13.612  0.1615  0.1610 -0.5215
  249PIPC   C4A 2638   1.114   4.757  13.650 -0.1651  0.0055  0.0528
  249PIPC   C1B 2639   0.330   4.382  13.518 -0.0942 -0.0162  0.0311
  249PIPC   C2B 2640   0.161   4.337  13.128  0.0838 -0.3575 -0.0710
  249PIPC   C3B 2641   0.250   4.648  12.809  0.4930  0.0366  0.2268
  249PIPC   C4B 2642   0.336   4.875  12.456 -0.0199  0.0318 -0.1171
  250PIPC   NC3 2643   4.882   5.448  14.855 -0.2282  0.0056  0.1908
  250PIPC   PO4 2644   5.218   5.592  15.125 -0.0122  0.1238  0.1402
  250PIPC   GL1 2645   5.405   5.640  14.660  0.2315  0.0491  0.2120
  250PIPC   GL2 2646   5.293   5.327  14.473  0.3639  0.3064 -0.2138
  250PIPC   C1A 2647   5.402   5.946  14.291  0.1182 -0.0959  0.0242
  250PIPC   D2A 2648   5.521   5.921  13.915  0.1978  0.3094  0.2351
  250PIPC   D3A 2649   5.413   6.096  13.630  0.0284 -0.0599  0.1802
  250PIPC   C4A 2650   5.641   5.948  13.332 -0.0929  0.1445  0.2276
  250PIPC   C1B 2651   5.024   5.435  14.108 -0.1146  0.2092 -0.2008
  250PIPC   C2B 2652   4.710   5.422  13.694 -0.0741  0.1751  0.0047
  250PIPC   C3B 2653   4.888   5.474  13.234  0.0477 -0.2686  0.2886
  250PIPC   C4B 2654   5.078   5.402  12.808 -0.0725  0.1638  0.1047
  251PIPC   NC3 2655   2.494   2.609  14.948  0.0927  0.1664 -0.0245
  251PIPC   PO4 2656   2.217   2.529  14.692 -0.2191  0.2880  0.0001
  251PIPC   GL1 2657   2.222   2.282  14.263 -0.1170  0.1803  0.0324
  251PIPC   GL2 2658   1.844   2.443  14.024  0.2127  0.3215 -0.0748
  251PIPC   C1A 2659   2.330   2.379  13.784  0.2757  0.1872  0.0269
  251PIPC   D2A 2660   2.716   2.365  13.610 -0.0747  0.0725 -0.2609
  251PIPC   D3A 2661   2.375   2.314  13.259 -0.0234 -0.0065 -0.2546
  251PIPC   C4A 2662   2.349   1.958  12.930  0.1624 -0.1890 -0.0761
  251PIPC   C1B 2663   1.504   2.434  13.649  0.0156  0.0083 -0.0219
  251PIPC   C2B 2664   1.138   2.385  13.354 -0.1909  0.1776  0.1134
  251PIPC   C3B 2665   0.856   2.210  13.091 -0.0908 -0.1189  0.0109
  251PIPC   C4B 2666   0.791   1.865  12.730 -0.0628 -0.2034  0.1524
  252PIPC   NC3 2667   2.856   5.309  14.594 -0.0477  0.1531  0.0752
  252PIPC   PO4 2668   3.179   5.228  14.403 -0.0425  0.0644  0.0282
  252PIPC   GL1 2669   3.025   5.069  14.057  0.1477 -0.0996  0.1548
  252PIPC   GL2 2670   2.986   5.137  13.773  0.1283  0.2299  0.2005
  252PIPC   C1A 2671   2.533   4.972  13.973 -0.0186 -0.1744  0.0076
  252PIPC   D2A 2672   2.128   5.223  14.022 -0.0103  0.3652  0.0134
  252PIPC   D3A 2673   2.114   5.430  13.548 -0.3524  0.2526  0.2142
  252PIPC   C4A 2674   1.976   5.512  13.193  0.0015 -0.1640 -0.2348
  252PIPC   C1B 2675   2.990   5.317  13.422 -0.2446 -0.1650  0.1732
  252PIPC   C2B 2676   2.926   5.523  13.100  0.1029 -0.3485 -0.2463
  252PIPC   C3B 2677   2.825   5.765  12.655 -0.1104 -0.3344  0.1173
  252PIPC   C4B 2678   2.896   5.969  12.294  0.1824 -0.3215 -0.1301
  253PIPC   NC3 2679   6.757   0.364  14.499 -0.1941 -0.0364 -0.2561
  253PIPC   PO4 2680   6.827   0.755  14.659 -0.2953  0.2923  0.2770
  253PIPC   GL1 2681   7.008   0.883  14.269  0.2532  0.2591 -0.1080
  253PIPC   GL2 2682   7.049   0.558  14.162  0.1796 -0.2437  0.2382
  253PIPC   C1A 2683   6.672   0.915  13.975  0.0277  0.0488 -0.1848
  253PIPC   D2A 2684   6.302   0.818  13.793  0.2942  0.2811 -0.3401
  253PIPC   D3A 2685   6.066   0.544  13.602  0.2036  0.0392 -0.0074
  253PIPC   C4A 2686   6.098   0.476  13.262  0.0789  0.0617 -0.4147
  253PIPC   C1B 2687   7.161   0.749  13.809 -0.0614  0.0180  0.0003
  253PIPC   C2B 2688   7.309   0.771  13.402  0.0765  0.0808  0.1719
  253PIPC   C3B 2689   7.548   0.819  13.054 -0.2650 -0.1906 -0.0191
  253PIPC   C4B 2690   7.880   0.589  12.837  0.1699  0.1245  0.0616
  254PIPC   NC3 2691   6.936   1.739  14.682 -0.0471  0.2635  0.0834
  254PIPC   PO4 2692   6.521   1.636  14.448 -0.1932 -0.0800  0.1209
  254PIPC   GL1 2693   6.688   1.403  14.263 -0.2742 -0.2230  0.0371
  254PIPC   GL2 2694   7.052   1.345  14.436  0.5208 -0.0043  0.0142
  254PIPC   C1A 2695   6.603   1.378  13.799 -0.3724 -0.0033 -0.1492
  254PIPC   D2A 2696   6.676   1.512  13.345  0.0455  0.0559 -0.0894
  254PIPC   D3A 2697   6.969   1.363  13.134  0.2922 -0.1458 -0.0915
  254PIPC   C4A 2698   7.076   1.393  12.686 -0.1562  0.0272 -0.1623
  254PIPC   C1B 2699   7.109   1.257  13.901  0.0109  0.1102 -0.4774
  254PIPC   C2B 2700   6.908   1.053  13.514 -0.1140 -0.1471 -0.2421
  254PIPC   C3B 2701   6.491   1.017  13.372 -0.4973 -0.1817 -0.1394
  254PIPC   C4B 2702   6.144   1.029  13.228  0.2810 -0.0564 -0.3485
  255PIPC   NC3 2703   2.398   4.455  10.187  0.0187 -0.1840  0.0316
  255PIPC   PO4 2704   2.721   4.157  10.045  0.1702  0.1571 -0.0307
  255PIPC   GL1 2705   2.909   3.856  10.353 -0.2608 -0.1718 -0.1631
  255PIPC   GL2 2706   2.752   3.645  10.708  0.2266  0.0120 -0.1266
  255PIPC   C1A 2707   3.294   3.629  10.597 -0.0225  0.0192  0.1447
  255PIPC   D2A 2708   3.638   3.374  10.650 -0.0216  0.0243  0.2101
  255PIPC   D3A 2709   4.035   3.180  10.507  0.0833  0.4714  0.1939
  255PIPC   C4A 2710   4.321   2.862  10.697  0.1175 -0.5115  0.1569
  255PIPC   C1B 2711   3.035   3.977  10.906  0.1735  0.0937  0.0054
  255PIPC   C2B 2712   3.182   3.881  11.256  0.0557  0.2054  0.1313
  255PIPC   C3B 2713   3.201   3.989  11.657 -0.0399 -0.0118 -0.1141
  255PIPC   C4B 2714   3.251   3.928  12.056 -0.1521  0.1388 -0.0674
  256PIPC   NC3 2715   0.312   1.316  10.943  0.2104  0.5075 -0.0687
  256PIPC   PO4 2716   0.102   1.694  10.805  0.4232 -0.0567  0.2857
  256PIPC   GL1 2717   0.278   2.019  10.945 -0.0377 -0.2559 -0.3562
  256PIPC   GL2 2718   0.126   2.277  10.939 -0.0434 -0.3105 -0.3687
  256PIPC   C1A 2719   0.561   2.120  11.186 -0.1821  0.0547  0.1042
  256PIPC   D2A 2720   0.948   2.321  11.234 -0.2008 -0.2459  0.1299
  256PIPC   D3A 2721   1.051   2.160  11.670 -0.2703  0.4226  0.4041
  256PIPC   C4A 2722   1.206   1.776  11.586  0.1166  0.0242 -0.0055
  256PIPC   C1B 2723   0.016   2.298  11.372  0.2493 -0.0504 -0.0730
  256PIPC   C2B 2724   0.080   2.507  11.784  0.0678 -0.2563 -0.0150
  256PIPC   C3B 2725   0.122   2.483  12.274 -0.2071 -0.1679  0.0574
  256PIPC   C4B 2726  -0.274   2.562  12.474 -0.0430  0.1140 -0.3811
  257PIPC   NC3 2727   6.819   3.377  10.602 -0.1597  0.1305  0.1120
  257PIPC   PO4 2728   6.428   3.665  10.616 -0.4221  0.0661  0.1127
  257PIPC   GL1 2729   6.474   3.439  11.033  0.1419 -0.1141 -0.0551
  257PIPC   GL2 2730   6.723   3.492  11.141 -0.2557  0.1254  0.3490
  257PIPC   C1A 2731   6.558   3.060  11.376 -0.2662 -0.0336  0.2261
  257PIPC   D2A 2732   6.540   2.965  11.867  0.0578  0.1306  0.2473
  257PIPC   D3A 2733   6.780   2.944  12.275  0.0096 -0.0833 -0.1230
  257PIPC   C4A 2734   6.575   2.828  12.510 -0.1919  0.1752  0.0847
  257PIPC   C1B 2735   6.560   3.488  11.616  0.1592  0.0347  0.1927
  257PIPC   C2B 2736   6.676   3.422  12.088  0.1082 -0.0185 -0.1288
  257PIPC   C3B 2737   6.572   3.403  12.584 -0.0890  0.2163 -0.0928
  257PIPC   C4B 2738   6.383   3.151  12.859 -0.1157  0.0440 -0.0545
  258PIPC   NC3 2739   6.061   1.529  10.433  0.0051  0.0239  0.2628
  258PIPC   PO4 2740   6.461   1.700  10.565  0.4228 -0.1107  0.0289
  258PIPC   GL1 2741   6.496   1.888  10.948 -0.0029  0.2164 -0.1904
  258PIPC   GL2 2742   6.608   2.190  11.054  0.0035  0.3523  0.1259
  258PIPC   C1A 2743   6.628   1.740  11.400  0.1890  0.0629  0.1198
  258PIPC   D2A 2744   6.721   1.904  11.872  0.2166 -0.2274  0.0493
  258PIPC   D3A 2745   6.594   1.587  11.980  0.1058  0.0570  0.0086
  258PIPC   C4A 2746   6.721   1.231  12.236 -0.1306 -0.0147 -0.2490
  258PIPC   C1B 2747   6.520   2.195  11.450  0.2724  0.2111  0.3732
  258PIPC   C2B 2748   6.248   2.195  11.920 -0.1350 -0.0031  0.4468
  258PIPC   C3B 2749   5.996   2.287  12.213 -0.0748 -0.1176  0.0381
  258PIPC   C4B 2750   5.627   2.206  12.289 -0.0213  0.3324 -0.0498
  259PIPC   NC3 2751   5.254   4.745  10.440 -0.0141 -0.1143  0.0951
  259PIPC   PO4 2752   5.037   4.474  10.117  0.0302 -0.1840 -0.5022
  259PIPC   GL1 2753   5.021   4.325  10.505 -0.0853 -0.3026  0.0998
  259PIPC   GL2 2754   4.724   4.077  10.641 -0.0388  0.2546  0.0247
  259PIPC   C1A 2755   5.186   4.306  10.923 -0.2110 -0.1404 -0.2184
  259PIPC   D2A 2756   5.545   4.409  11.223 -0.1048 -0.0191 -0.1356
  259PIPC   D3A 2757   5.511   4.012  11.595 -0.0499 -0.3010  0.1477
  259PIPC   C4A 2758   5.718   3.623  11.755 -0.2775  0.0652 -0.0617
  259PIPC   C1B 2759   4.839   3.739  10.845 -0.2418  0.0366  0.0277
  259PIPC   C2B 2760   4.834   3.422  11.029 -0.0263  0.0812  0.1270
  259PIPC   C3B 2761   4.824   3.171  11.425  0.3965  0.2150  0.0289
  259PIPC   C4B 2762   4.611   3.443  11.660 -0.0542 -0.0676 -0.6148
  260PIPC   NC3 2763   5.689   3.318   9.809  0.1026 -0.1139 -0.0687
  260PIPC   PO4 2764   5.357   3.254   9.918 -0.3015  0.0488  0.2336
  260PIPC   GL1 2765   5.066   2.981  10.077  0.0032 -0.1923 -0.0193
  260PIPC   GL2 2766   5.187   3.012  10.355  0.1386 -0.1973  0.1174
  260PIPC   C1A 2767   4.596   2.787  10.241 -0.1089  0.1477 -0.2225
  260PIPC   D2A 2768   4.215   2.859  10.098  0.1077  0.1668  0.1444
  260PIPC   D3A 2769   3.838   2.685  10.100 -0.1386  0.1162  0.3204
  260PIPC   C4A 2770   3.683   2.268  10.195 -0.2007 -0.0407 -0.2925
  260PIPC   C1B 2771   4.897   2.967  10.612 -0.0177 -0.1272  0.1243
  260PIPC   C2B 2772   4.767   2.844  10.995 -0.1655  0.1446  0.0408
  260PIPC   C3B 2773   4.450   2.818  11.280 -0.0335  0.3064 -0.1086
  260PIPC   C4B 2774   3.982   2.826  11.136 -0.3680  0.2941 -0.2119
  261PIPC   NC3 2775   0.181   0.461  10.843  0.0062 -0.1885  0.1010
  261PIPC   PO4 2776   0.144   0.911  10.716  0.0819  0.0077 -0.0195
  261PIPC   GL1 2777   0.157   0.949  11.243  0.4025 -0.3738  0.2661
  261PIPC   GL2 2778   0.456   0.967  11.359  0.2558 -0.0508  0.1930
  261PIPC   C1A 2779   0.017   0.704  11.604 -0.0289 -0.0643  0.2228
  261PIPC   D2A 2780   0.059   0.624  12.124  0.0120 -0.1828 -0.1389
  261PIPC   D3A 2781   0.120   0.251  12.100 -0.1606 -0.0217 -0.1400
  261PIPC   C4A 2782   0.267   0.076  11.571 -0.0574  0.0602 -0.0394
  261PIPC   C1B 2783   0.433   1.251  11.641  0.1301  0.1872 -0.0020
  261PIPC   C2B 2784   0.683   1.531  11.857  0.0405 -0.0141 -0.0510
  261PIPC   C3B 2785   0.850   1.863  12.054 -0.3417 -0.0664  0.3238
  261PIPC   C4B 2786   1.190   2.122  12.156  0.1059 -0.0150 -0.3109
  262PIPC   NC3 2787   1.647   3.704   7.917 -0.1182 -0.1375  0.1324
  262PIPC   PO4 2788   1.948   3.370   8.275 -0.3236  0.2265 -0.0323
  262PIPC   GL1 2789   2.194   3.483   7.993  0.0483  0.0231 -0.3164
  262PIPC   GL2 2790   2.011   3.445   7.693 -0.4240 -0.2991  0.1617
  262PIPC   C1A 2791   2.425   3.275   7.765  0.0989  0.0592  0.1863
  262PIPC   D2A 2792   2.635   3.056   7.483  0.3817  0.1414  0.2838
  262PIPC   D3A 2793   2.905   3.214   7.181  0.1769  0.2278 -0.1311
  262PIPC   C4A 2794   3.179   3.019   6.988  0.0602 -0.1117 -0.1832
  262PIPC   C1B 2795   2.242   3.367   7.325 -0.0930 -0.0857  0.1690
  262PIPC   C2B 2796   2.435   3.150   6.965 -0.0904  0.3536  0.1652
  262PIPC   C3B 2797   2.760   2.939   6.695 -0.1816  0.1157 -0.0307
  262PIPC   C4B 2798   3.044   2.601   6.680 -0.0422  0.1155 -0.0606
  263PIPC   NC3 2799   0.805   0.967  10.284  0.1418 -0.2816 -0.2362
  263PIPC   PO4 2800   0.924   0.618  10.649  0.1481 -0.1617 -0.0916
  263PIPC   GL1 2801   1.045   0.887  11.004 -0.0922  0.1040 -0.0382
  263PIPC   GL2 2802   1.165   1.289  11.047  0.0580  0.2370  0.1395
  263PIPC   C1A 2803   1.321   0.679  11.345  0.1133  0.1868 -0.1349
  263PIPC   D2A 2804   1.277   0.448  11.704  0.1478  0.0045  0.0034
  263PIPC   D3A 2805   1.188   0.891  11.896 -0.0876 -0.1386 -0.2608
  263PIPC   C4A 2806   1.441   0.972  12.370 -0.2210 -0.3013 -0.1225
  263PIPC   C1B 2807   1.321   1.310  11.518  0.0525 -0.0999  0.0630
  263PIPC   C2B 2808   1.174   1.439  11.937 -0.0261 -0.2460 -0.3502
  263PIPC   C3B 2809   0.903   1.427  12.293  0.1816  0.1966 -0.1591
  263PIPC   C4B 2810   0.487   1.604  12.416 -0.2304 -0.0899 -0.0408
  264PIPC   NC3 2811   4.381   3.894   9.054  0.0800 -0.3016  0.5619
  264PIPC   PO4 2812   4.104   3.652   9.234  0.1772  0.2477 -0.2186
  264PIPC   GL1 2813   4.085   3.238   9.333  0.0454 -0.1468 -0.1018
  264PIPC   GL2 2814   4.341   3.031   9.340 -0.0497  0.1406 -0.2056
  264PIPC   C1A 2815   3.840   2.832   9.181 -0.0823  0.0638  0.0438
  264PIPC   D2A 2816   3.506   2.656   9.120 -0.0492 -0.0865  0.0531
  264PIPC   D3A 2817   3.271   2.611   9.460  0.1662 -0.1028  0.2840
  264PIPC   C4A 2818   3.343   2.555   9.843 -0.0630  0.0671 -0.1149
  264PIPC   C1B 2819   4.090   2.718   9.628 -0.3182  0.1629 -0.0867
  264PIPC   C2B 2820   3.931   2.371   9.670 -0.2455 -0.2364  0.0248
  264PIPC   C3B 2821   3.904   1.958   9.917 -0.3930 -0.0009  0.2121
  264PIPC   C4B 2822   3.879   1.783  10.365  0.1939 -0.0706 -0.2122
  265PIPC   NC3 2823   0.249   2.973  10.342 -0.1876  0.0592  0.1789
  265PIPC   PO4 2824  -0.143   3.088  10.586 -0.0695  0.0846  0.5281
  265PIPC   GL1 2825  -0.275   3.192  10.999  0.0704 -0.0125 -0.3630
  265PIPC   GL2 2826  -0.180   3.527  11.020  0.0244 -0.0557  0.0429
  265PIPC   C1A 2827  -0.352   3.151  11.370  0.0838  0.0819  0.0741
  265PIPC   D2A 2828  -0.421   3.102  11.706  0.3585 -0.2655  0.1658
  265PIPC   D3A 2829  -0.179   3.088  12.120  0.0483  0.0051 -0.3396
  265PIPC   C4A 2830  -0.329   3.103  12.616  0.0947 -0.2475  0.2022
  265PIPC   C1B 2831   0.110   3.354  11.240  0.2159  0.0390  0.1449
  265PIPC   C2B 2832   0.538   3.169  11.349  0.3010 -0.0325  0.0558
  265PIPC   C3B 2833   0.744   3.087  11.742  0.0077 -0.1629 -0.1456
  265PIPC   C4B 2834   0.999   2.885  12.105  0.2389 -0.1324 -0.0800
  266PIPC   NC3 2835   1.313   3.778  10.642 -0.2591 -0.1918  0.1650
  266PIPC   PO4 2836   1.120   4.169  10.704  0.2139  0.1968  0.6634
  266PIPC   GL1 2837   1.232   4.133  11.120 -0.0665  0.2324  0.3064
  266PIPC   GL2 2838   1.485   3.948  11.047  0.0408  0.0668  0.0484
  266PIPC   C1A 2839   1.359   3.974  11.585 -0.1130  0.2377 -0.0668
  266PIPC   D2A 2840   1.376   3.963  12.007 -0.1746 -0.0205 -0.3055
  266PIPC   D3A 2841   1.444   3.538  11.958 -0.2229  0.4765  0.3470
  266PIPC   C4A 2842   1.369   3.197  12.226  0.1752  0.2310  0.3880
  266PIPC   C1B 2843   1.755   3.690  11.289  0.0781  0.0488 -0.0238
  266PIPC   C2B 2844   1.891   3.614  11.658  0.1959  0.1460  0.2409
  266PIPC   C3B 2845   2.223   3.445  11.962 -0.2608 -0.1174  0.0191
  266PIPC   C4B 2846   2.528   3.213  12.201 -0.0872  0.1516 -0.2189
  267PIPC   NC3 2847   0.873   2.866  10.358 -0.2252  0.0664 -0.0808
  267PIPC   PO4 2848   1.034   3.289  10.505 -0.3638  0.0390  0.1179
  267PIPC   GL1 2849   1.281   3.000  10.806  0.1224 -0.4067 -0.1947
  267PIPC   GL2 2850   1.036   2.834  10.984 -0.1674  0.1889 -0.4796
  267PIPC   C1A 2851   1.485   3.009  11.244 -0.1881 -0.0894  0.0089
  267PIPC   D2A 2852   1.821   3.225  11.299 -0.0067  0.4528  0.0626
  267PIPC   D3A 2853   2.109   2.976  11.532 -0.0625  0.0374  0.2964
  267PIPC   C4A 2854   2.289   2.939  11.751  0.0505  0.1055 -0.1866
  267PIPC   C1B 2855   1.078   2.736  11.426 -0.2150 -0.2511  0.1433
  267PIPC   C2B 2856   1.189   2.595  11.760 -0.1076  0.0385 -0.1625
  267PIPC   C3B 2857   1.457   2.550  12.189 -0.1393  0.2169  0.3448
  267PIPC   C4B 2858   1.464   2.433  12.623 -0.3108  0.0478 -0.0171
  268PIPC   NC3 2859   1.427   2.179  10.665  0.0123  0.0427  0.1216
  268PIPC   PO4 2860   1.169   1.747  10.751  0.2002  0.3838 -0.0049
  268PIPC   GL1 2861   1.271   1.945  11.034  0.2026  0.2440 -0.0332
  268PIPC   GL2 2862   1.490   1.713  11.153  0.1256  0.2245 -0.1758
  268PIPC   C1A 2863   1.581   2.139  11.401  0.0855 -0.0219 -0.3349
  268PIPC   D2A 2864   1.583   2.262  11.819  0.4359  0.4348  0.0024
  268PIPC   D3A 2865   2.003   2.338  11.733 -0.3753  0.1855  0.0536
  268PIPC   C4A 2866   2.122   2.562  11.995  0.2936 -0.0500  0.0514
  268PIPC   C1B 2867   1.670   1.667  11.518  0.1462 -0.1480 -0.0360
  268PIPC   C2B 2868   2.003   1.602  11.863 -0.4654  0.1496  0.3919
  268PIPC   C3B 2869   2.263   1.677  12.091  0.0260 -0.0767  0.2121
  268PIPC   C4B 2870   2.173   1.746  12.507 -0.0374 -0.0774 -0.2265
  269PIPC   NC3 2871   6.275   7.204  10.722 -0.2172 -0.2278 -0.0099
  269PIPC   PO4 2872   5.859   7.164  10.889 -0.3194  0.1484 -0.0808
  269PIPC   GL1 2873   5.501   7.034  11.103  0.1248 -0.1797  0.0612
  269PIPC   GL2 2874   5.265   6.968  10.952 -0.1677  0.0107 -0.0513
  269PIPC   C1A 2875   5.264   7.052  11.559  0.2396 -0.1496 -0.3202
  269PIPC   D2A 2876   5.071   6.706  11.768  0.3409  0.2296  0.1144
  269PIPC   D3A 2877   5.032   6.597  12.140 -0.0873  0.0410  0.0656
  269PIPC   C4A 2878   4.629   6.385  12.157 -0.0669 -0.0846  0.0496
  269PIPC   C1B 2879   4.891   6.778  11.175 -0.2577 -0.2637  0.3527
  269PIPC   C2B 2880   4.615   6.915  11.435  0.1427 -0.1061 -0.2036
  269PIPC   C3B 2881   4.495   6.827  11.950 -0.0889  0.1095 -0.3124
  269PIPC   C4B 2882   4.288   7.137  12.278  0.0513 -0.1323 -0.0275
  270PIPC   NC3 2883   4.698   3.147   8.990 -0.2663 -0.3777  0.1772
  270PIPC   PO4 2884   4.719   3.031   8.609  0.1625 -0.2338 -0.2772
  270PIPC   GL1 2885   4.573   2.687   8.772 -0.1255 -0.0585  0.1545
  270PIPC   GL2 2886   4.723   2.341   8.760  0.0893  0.2314 -0.0397
  270PIPC   C1A 2887   4.275   2.577   9.175  0.2583 -0.2163  0.1822
  270PIPC   D2A 2888   3.871   2.332   9.190 -0.1405  0.0803 -0.2531
  270PIPC   D3A 2889   3.389   2.151   9.029 -0.1198  0.4413 -0.0538
  270PIPC   C4A 2890   3.504   1.862   8.671 -0.4742 -0.2372 -0.0564
  270PIPC   C1B 2891   4.294   2.227   8.628  0.0074 -0.0263 -0.1340
  270PIPC   C2B 2892   4.277   2.035   8.263  0.2992 -0.6854  0.0142
  270PIPC   C3B 2893   4.092   1.745   7.994  0.1680  0.1802  0.2234
  270PIPC   C4B 2894   3.949   1.409   7.741  0.5527 -0.1690 -0.3564
  271PIPC   NC3 2895   4.499   4.644   9.880  0.0357 -0.2388 -0.1506
  271PIPC   PO4 2896   4.282   4.321   9.880 -0.0372 -0.2678  0.2612
  271PIPC   GL1 2897   4.071   3.894  10.117 -0.1657  0.1416 -0.2008
  271PIPC   GL2 2898   4.199   3.811  10.460 -0.4658  0.1352  0.1231
  271PIPC   C1A 2899   3.828   3.628  10.271  0.3352  0.0580  0.1450
  271PIPC   D2A 2900   3.761   3.258  10.096  0.0756 -0.0064 -0.0721
  271PIPC   D3A 2901   3.493   3.054  10.270 -0.0799  0.4788 -0.0781
  271PIPC   C4A 2902   3.045   2.915  10.113  0.0146  0.0711  0.1145
  271PIPC   C1B 2903   4.202   3.641  10.788  0.1136  0.1978  0.2499
  271PIPC   C2B 2904   4.315   3.257  11.044  0.1070  0.1443  0.2386
  271PIPC   C3B 2905   4.128   3.149  11.547  0.2040 -0.2928 -0.0616
  271PIPC   C4B 2906   4.013   2.952  11.993 -0.2408 -0.0788  0.1019
  272PIPC   NC3 2907   5.432   2.082   9.188 -0.4751 -0.2039  0.3851
  272PIPC   PO4 2908   5.174   2.384   9.357 -0.0333  0.4281  0.1860
  272PIPC   GL1 2909   4.915   2.610   9.721 -0.1813  0.0481  0.1427
  272PIPC   GL2 2910   4.961   2.379   9.993 -0.0074  0.0272  0.3755
  272PIPC   C1A 2911   4.586   2.808   9.767 -0.0038 -0.1892  0.1470
  272PIPC   D2A 2912   4.643   3.271   9.880 -0.1837  0.0411  0.2441
  272PIPC   D3A 2913   4.273   3.392  10.125  0.4049  0.0075 -0.1326
  272PIPC   C4A 2914   4.536   3.288  10.538 -0.3794 -0.0515 -0.0830
  272PIPC   C1B 2915   4.653   2.170  10.311 -0.3888  0.0119 -0.3803
  272PIPC   C2B 2916   4.350   1.911  10.592 -0.0035  0.1966  0.0600
  272PIPC   C3B 2917   4.092   1.621  10.822 -0.3591 -0.0618  0.1266
  272PIPC   C4B 2918   3.939   1.486  11.287  0.0073 -0.1739  0.0239
  273PAPC   NC3 2919   0.751   7.199  14.852 -0.1070  0.0964  0.0012
  273PAPC   PO4 2920   0.867   6.738  14.868  0.2034 -0.1251  0.0999
  273PAPC   GL1 2921   0.841   6.592  14.441 -0.0586  0.2033 -0.1968
  273PAPC   GL2 2922   0.807   6.906  14.420  0.3942 -0.3324 -0.0745
  273PAPC   D1A 2923   0.936   6.667  14.015 -0.1609  0.2896  0.3968
  273PAPC   D2A 2924   1.396   6.705  13.996  0.1269  0.1079 -0.1880
  273PAPC   D3A 2925   1.723   6.968  14.200 -0.0622 -0.0232  0.2104
  273PAPC   D4A 2926   1.909   6.567  14.092 -0.1557 -0.0651 -0.3903
  273PAPC   C5A 2927   1.915   6.578  13.635  0.0896  0.1972  0.1256
  273PAPC   C1B 2928   0.973   7.159  14.143 -0.0207 -0.1392 -0.2020
  273PAPC   C2B 2929   0.907   7.431  13.872 -0.0718 -0.1381  0.1769
  273PAPC   C3B 2930   0.685   7.567  13.482  0.1439  0.0790  0.0107
  273PAPC   C4B 2931   0.666   7.552  13.032 -0.1370 -0.3912 -0.3617
  274PAPC   NC3 2932   1.080   3.489  14.265 -0.1815  0.2261  0.1309
  274PAPC   PO4 2933   0.718   3.576  14.387 -0.1098 -0.0751 -0.0544
  274PAPC   GL1 2934   0.386   3.602  14.104  0.0713 -0.1173  0.0401
  274PAPC   GL2 2935   0.253   3.900  14.095 -0.4341  0.0062  0.1118
  274PAPC   D1A 2936   0.323   3.394  13.775  0.0497 -0.1392  0.2173
  274PAPC   D2A 2937   0.042   3.395  13.644  0.0842  0.4159  0.2199
  274PAPC   D3A 2938  -0.245   3.175  13.683  0.0514  0.0638 -0.1002
  274PAPC   D4A 2939  -0.219   3.053  13.220 -0.0248 -0.2231 -0.2144
  274PAPC   C5A 2940  -0.599   2.862  12.952  0.3765  0.1252  0.0252
  274PAPC   C1B 2941  -0.000   3.916  13.788  0.1709 -0.0321 -0.4485
  274PAPC   C2B 2942  -0.098   3.848  13.563 -0.3456  0.0935 -0.0490
  274PAPC   C3B 2943  -0.235   3.563  13.274 -0.1368  0.0657  0.2670
  274PAPC   C4B 2944  -0.608   3.497  13.099  0.0148  0.1841  0.0132
  275PAPC   NC3 2945   3.890   5.351  15.076 -0.0889  0.0713 -0.0093
  275PAPC   PO4 2946   4.335   5.373  14.912 -0.0485  0.0954 -0.3221
  275PAPC   GL1 2947   4.581   5.430  14.486  0.1200  0.0091 -0.2352
  275PAPC   GL2 2948   4.809   5.180  14.443 -0.0557 -0.0221 -0.0419
  275PAPC   D1A 2949   4.432   5.379  14.099  0.0612  0.2000 -0.0604
  275PAPC   D2A 2950   4.263   5.016  14.110 -0.0110 -0.2775  0.2183
  275PAPC   D3A 2951   4.494   4.911  13.681  0.0427  0.1511 -0.1959
  275PAPC   D4A 2952   4.377   5.200  13.295 -0.1335 -0.0586  0.3931
  275PAPC   C5A 2953   4.636   5.074  12.927  0.1220  0.2040 -0.0215
  275PAPC   C1B 2954   4.705   4.808  14.118  0.1362  0.3038 -0.0943
  275PAPC   C2B 2955   4.899   4.463  13.987  0.3781  0.1330 -0.0670
  275PAPC   C3B 2956   4.976   4.123  13.737 -0.0906  0.0033  0.3753
  275PAPC   C4B 2957   5.368   4.016  13.474  0.1237 -0.0149 -0.1879
  276PAPC   NC3 2958   3.480   1.462  14.273 -0.0565 -0.3076  0.0594
  276PAPC   PO4 2959   3.804   1.318  13.945  0.2398  0.0461  0.0135
  276PAPC   GL1 2960   3.738   0.933  13.659  0.3706 -0.2369 -0.3578
  276PAPC   GL2 2961   3.951   0.933  13.559 -0.2154 -0.1538  0.1131
  276PAPC   D1A 2962   3.732   0.501  13.362  0.1284  0.4095  0.0056
  276PAPC   D2A 2963   3.875   0.443  12.948 -0.0151  0.1612  0.1484
  276PAPC   D3A 2964   3.597   0.552  12.593 -0.2343 -0.0214  0.0407
  276PAPC   D4A 2965   4.052   0.332  12.500 -0.0982 -0.0220  0.1358
  276PAPC   C5A 2966   4.340   0.518  12.767  0.2237  0.1337  0.1482
  276PAPC   C1B 2967   3.974   0.876  13.155  0.3143 -0.0372 -0.1017
  276PAPC   C2B 2968   3.995   0.857  12.675 -0.3756 -0.2929  0.2642
  276PAPC   C3B 2969   3.756   0.904  12.276 -0.1024 -0.3449  0.0255
  276PAPC   C4B 2970   3.523   1.156  12.007  0.0772 -0.0365  0.3362
  277PAPC   NC3 2971   1.255   5.933  14.719 -0.1752 -0.0425 -0.0074
  277PAPC   PO4 2972   1.057   5.474  14.585 -0.1232 -0.1471  0.1889
  277PAPC   GL1 2973   1.103   5.571  14.216  0.0241 -0.0265 -0.2009
  277PAPC   GL2 2974   0.827   5.671  14.006 -0.1334 -0.0155  0.1246
  277PAPC   D1A 2975   1.264   5.764  13.808 -0.0114  0.0506  0.0891
  277PAPC   D2A 2976   1.505   5.629  13.489 -0.1112 -0.0591 -0.3567
  277PAPC   D3A 2977   1.362   5.811  13.084 -0.0110 -0.1205  0.0869
  277PAPC   D4A 2978   1.396   6.141  12.735  0.0352  0.0398  0.1765
  277PAPC   C5A 2979   1.040   6.480  12.893 -0.2125 -0.2978  0.2368
  277PAPC   C1B 2980   0.863   5.671  13.589  0.1167 -0.2384  0.0411
  277PAPC   C2B 2981   0.870   5.768  13.141 -0.2868  0.0961  0.1187
  277PAPC   C3B 2982   0.618   5.640  12.774 -0.0241 -0.1541  0.1885
  277PAPC   C4B 2983   0.588   5.752  12.245 -0.1030 -0.1781 -0.0943
  278PAPC   NC3 2984   3.696   4.161  14.334 -0.1728 -0.2832 -0.2160
  278PAPC   PO4 2985   3.924   3.860  14.440 -0.1865 -0.2149  0.2459
  278PAPC   GL1 2986   4.180   3.994  14.096 -0.0486 -0.1151  0.1586
  278PAPC   GL2 2987   4.023   4.071  13.834 -0.0408  0.2761 -0.1004
  278PAPC   D1A 2988   4.554   4.168  14.006 -0.2526  0.0414  0.1078
  278PAPC   D2A 2989   4.809   3.991  14.286 -0.0619  0.1361  0.1039
  278PAPC   D3A 2990   5.284   3.984  14.158 -0.0777 -0.0130 -0.0785
  278PAPC   D4A 2991   5.746   3.999  14.234  0.2479 -0.0947  0.0397
  278PAPC   C5A 2992   5.967   4.344  13.912 -0.0863  0.4095  0.5149
  278PAPC   C1B 2993   3.969   4.242  13.458 -0.0032 -0.1110 -0.3640
  278PAPC   C2B 2994   3.723   4.388  13.075 -0.1365 -0.0668 -0.1726
  278PAPC   C3B 2995   3.478   4.381  12.691  0.1139  0.1237 -0.2315
  278PAPC   C4B 2996   3.284   4.418  12.276  0.0665 -0.2686 -0.2343
  279PAPC   NC3 2997   5.709   3.331  15.066  0.0244 -0.0223  0.1867
  279PAPC   PO4 2998   5.778   3.817  15.128  0.0044 -0.2168  0.1468
  279PAPC   GL1 2999   6.032   3.782  14.838  0.1819 -0.0425  0.1497
  279PAPC   GL2 3000   6.091   3.790  14.504  0.1172 -0.3482  0.3763
  279PAPC   D1A 3001   6.276   4.220  14.634  0.2488 -0.0401 -0.0425
  279PAPC   D2A 3002   6.198   4.507  14.301  0.2612 -0.1367  0.3255
  279PAPC   D3A 3003   6.587   4.421  14.215  0.0629 -0.1598 -0.0490
  279PAPC   D4A 3004   6.641   4.458  13.813  0.1244  0.2922  0.0583
  279PAPC   C5A 3005   6.510   4.494  13.366  0.0468  0.0286  0.0053
  279PAPC   C1B 3006   6.304   4.004  14.119  0.2079  0.0019 -0.2087
  279PAPC   C2B 3007   6.314   4.053  13.767  0.1150  0.0082  0.0600
  279PAPC   C3B 3008   6.121   4.204  13.367  0.1662  0.0144  0.3202
  279PAPC   C4B 3009   6.116   4.098  12.919  0.2716  0.1381  0.1815
  280PAPC   NC3 3010   3.478  -0.118  10.121 -0.0709  0.4046 -0.1073
  280PAPC   PO4 3011   3.220  -0.252  10.530 -0.2994  0.0907  0.0981
  280PAPC   GL1 3012   3.533  -0.013  10.768  0.4031 -0.0013  0.1987
  280PAPC   GL2 3013   3.698  -0.127  10.750 -0.0599 -0.1448  0.2102
  280PAPC   D1A 3014   3.308   0.058  11.195  0.0801  0.0832 -0.0367
  280PAPC   D2A 3015   3.150   0.360  10.878  0.1415 -0.1029  0.0262
  280PAPC   D3A 3016   3.380   0.607  11.176  0.3498  0.1783  0.0333
  280PAPC   D4A 3017   3.577   0.754  10.809  0.1514  0.1878 -0.0491
  280PAPC   C5A 3018   3.888   0.977  11.026 -0.1035  0.0228 -0.0754
  280PAPC   C1B 3019   3.694  -0.245  11.196 -0.0929 -0.2626 -0.0477
  280PAPC   C2B 3020   3.681  -0.089  11.517 -0.0924  0.1774  0.1687
  280PAPC   C3B 3021   3.393   0.311  11.612  0.0946 -0.1602 -0.2449
  280PAPC   C4B 3022   3.422   0.770  11.695 -0.2950 -0.0300  0.0075
  281PAPC   NC3 3023   6.820   1.340  10.583 -0.3168 -0.2460 -0.0975
  281PAPC   PO4 3024   6.974   1.789  10.545 -0.1179 -0.1599 -0.1156
  281PAPC   GL1 3025   7.003   1.713  10.953 -0.2610 -0.1646  0.1464
  281PAPC   GL2 3026   7.176   1.939  11.144 -0.0625 -0.1686  0.0743
  281PAPC   D1A 3027   7.068   1.457  11.304 -0.1042  0.1104 -0.0742
  281PAPC   D2A 3028   7.352   1.331  11.488 -0.1244  0.0613  0.0699
  281PAPC   D3A 3029   7.410   1.147  11.856  0.0746 -0.1179 -0.2290
  281PAPC   D4A 3030   7.744   1.017  12.048 -0.0585 -0.1507  0.0535
  281PAPC   C5A 3031   8.186   0.956  12.122 -0.0634  0.1326  0.0011
  281PAPC   C1B 3032   7.094   1.863  11.544 -0.2848  0.3612 -0.0597
  281PAPC   C2B 3033   7.213   2.101  11.819  0.2037  0.2247 -0.1694
  281PAPC   C3B 3034   7.151   2.089  12.134  0.3123  0.0117 -0.4446
  281PAPC   C4B 3035   7.015   1.922  12.517 -0.2106 -0.0304  0.2259
  282PAPC   NC3 3036   0.515   2.178  10.479  0.4922 -0.1025  0.1864
  282PAPC   PO4 3037   0.536   2.619  10.605 -0.0168  0.0953  0.0515
  282PAPC   GL1 3038   0.585   3.011  10.695 -0.0275 -0.0582 -0.3942
  282PAPC   GL2 3039   0.282   2.987  10.868  0.0994  0.1400  0.0105
  282PAPC   D1A 3040   0.616   3.382  10.958  0.1709 -0.0199 -0.0365
  282PAPC   D2A 3041   1.027   3.318  11.166  0.1672  0.2163  0.1181
  282PAPC   D3A 3042   1.451   3.463  10.980 -0.2341 -0.1316 -0.0675
  282PAPC   D4A 3043   1.375   3.489  11.472 -0.0596  0.0552  0.0857
  282PAPC   C5A 3044   1.222   3.173  11.647 -0.1551 -0.1147 -0.0099
  282PAPC   C1B 3045   0.021   2.799  11.207  0.1132 -0.0644 -0.1488
  282PAPC   C2B 3046   0.115   2.968  11.627 -0.1376 -0.3352 -0.1682
  282PAPC   C3B 3047   0.288   2.945  12.000 -0.3042 -0.3833 -0.0895
  282PAPC   C4B 3048   0.462   2.837  12.332  0.1526  0.0916  0.0122
  283PAPC   NC3 3049   6.437   0.604  10.538  0.3347 -0.0700 -0.2803
  283PAPC   PO4 3050   6.751   0.919  10.399 -0.3091  0.2818 -0.1592
  283PAPC   GL1 3051   6.718   0.916  10.853 -0.0089 -0.1812 -0.4926
  283PAPC   GL2 3052   6.348   0.750  11.035  0.0192 -0.1858  0.1102
  283PAPC   D1A 3053   6.816   0.675  11.229 -0.2758 -0.3686  0.1591
  283PAPC   D2A 3054   7.000   0.927  11.460  0.1949  0.0084  0.0575
  283PAPC   D3A 3055   6.889   1.232  11.765  0.0036  0.0467  0.1066
  283PAPC   D4A 3056   7.112   1.548  11.943  0.2796 -0.0968  0.2952
  283PAPC   C5A 3057   7.394   1.486  12.284  0.1339 -0.0121 -0.2215
  283PAPC   C1B 3058   6.158   0.717  11.413  0.1867 -0.0923 -0.0764
  283PAPC   C2B 3059   6.095   0.694  11.943 -0.3092  0.0162  0.0755
  283PAPC   C3B 3060   5.931   0.785  12.283 -0.1019  0.0739 -0.0354
  283PAPC   C4B 3061   5.789   0.962  12.639 -0.0037 -0.1218  0.0303
  284PAPC   NC3 3062   6.700   5.103  10.450 -0.1750 -0.2547 -0.0082
  284PAPC   PO4 3063   6.341   4.866  10.471  0.1242  0.0281 -0.0579
  284PAPC   GL1 3064   6.098   4.712  10.814 -0.1839  0.2505  0.1037
  284PAPC   GL2 3065   5.941   4.896  11.022  0.2149  0.3855  0.0463
  284PAPC   D1A 3066   6.004   4.345  10.992 -0.1467  0.1099 -0.1275
  284PAPC   D2A 3067   5.986   4.167  11.369 -0.1904  0.2543  0.1466
  284PAPC   D3A 3068   5.569   3.939  11.064 -0.0544 -0.1801  0.2538
  284PAPC   D4A 3069   5.334   3.593  11.134 -0.2042  0.1861  0.1735
  284PAPC   C5A 3070   5.255   3.453  10.745  0.0754 -0.0660 -0.0578
  284PAPC   C1B 3071   5.972   4.683  11.366  0.3554  0.1646  0.1727
  284PAPC   C2B 3072   5.741   4.737  11.708  0.2464 -0.2172  0.3742
  284PAPC   C3B 3073   5.912   4.607  12.091 -0.1102  0.2176  0.1214
  284PAPC   C4B 3074   6.046   4.272  12.408 -0.1194  0.2351  0.1626
  285PAPC   NC3 3075   4.363   0.717   9.832  0.0879 -0.1445 -0.0168
  285PAPC   PO4 3076   4.101   0.471  10.126  0.0151  0.2382  0.3953
  285PAPC   GL1 3077   3.983   0.774  10.284  0.0038 -0.1207 -0.0189
  285PAPC   GL2 3078   4.061   0.795  10.594 -0.0557 -0.0351 -0.0284
  285PAPC   D1A 3079   3.937   1.100  10.126 -0.0778 -0.0175  0.4817
  285PAPC   D2A 3080   3.943   1.015   9.705 -0.2184 -0.0540 -0.1061
  285PAPC   D3A 3081   3.476   1.183   9.871  0.0325  0.1522  0.4573
  285PAPC   D4A 3082   3.509   1.456  10.199 -0.0646  0.2499 -0.2395
  285PAPC   C5A 3083   3.187   1.993  10.084 -0.0577  0.2728 -0.0018
  285PAPC   C1B 3084   4.169   1.245  10.557 -0.0293 -0.2227  0.1042
  285PAPC   C2B 3085   4.274   1.530  10.234 -0.1063  0.0256  0.1372
  285PAPC   C3B 3086   4.504   1.765  10.078  0.0488 -0.2024  0.2416
  285PAPC   C4B 3087   4.828   1.956   9.756  0.0784 -0.2339  0.0048
  286PAPC   NC3 3088   2.371   0.619  10.434  0.3810 -0.1261  0.2849
  286PAPC   PO4 3089   2.432   0.991  10.456 -0.2346  0.1001 -0.1308
  286PAPC   GL1 3090   2.663   1.276  10.419 -0.0635 -0.2943 -0.0451
  286PAPC   GL2 3091   2.614   1.423  10.672 -0.3997 -0.1176  0.0915
  286PAPC   D1A 3092   2.851   1.666  10.298 -0.2484 -0.1536  0.3849
  286PAPC   D2A 3093   3.096   1.440   9.913  0.1798 -0.0923  0.2361
  286PAPC   D3A 3094   3.244   1.593   9.497 -0.1962  0.0886  0.0121
  286PAPC   D4A 3095   3.459   1.824   9.717  0.0539 -0.1045 -0.3947
  286PAPC   C5A 3096   3.530   2.191   9.562 -0.1616 -0.0886  0.0409
  286PAPC   C1B 3097   2.858   1.776  10.824  0.2403  0.1647  0.1434
  286PAPC   C2B 3098   3.168   1.774  11.075 -0.0157 -0.2206  0.3402
  286PAPC   C3B 3099   3.512   1.829  11.282 -0.2951 -0.1369  0.0259
  286PAPC   C4B 3100   3.678   2.052  11.577 -0.1406 -0.0405 -0.0267
  287POPC   NC3 3101   5.725   0.645  14.614 -0.1635 -0.0364  0.1326
  287POPC   PO4 3102   5.428   0.599  14.515 -0.1082 -0.0487  0.2604
  287POPC   GL1 3103   5.534   0.355  14.060 -0.1728  0.1564  0.2222
  287POPC   GL2 3104   5.309   0.211  14.174 -0.0482 -0.3117 -0.0874
  287POPC   C1A 3105   5.736   0.108  13.776  0.1950 -0.0712  0.1875
  287POPC   D2A 3106   5.801   0.031  13.403 -0.0581  0.2579  0.2401
  287POPC   C3A 3107   5.298  -0.136  13.189  0.0769 -0.3338 -0.4610
  287POPC   C4A 3108   5.130  -0.519  13.008 -0.0493  0.0894 -0.0830
  287POPC   C1B 3109   5.332  -0.076  13.974 -0.2055  0.1086 -0.2999
  287POPC   C2B 3110   5.482  -0.360  13.646 -0.0179 -0.0779  0.2679
  287POPC   C3B 3111   5.746  -0.450  13.272  0.0914  0.1035 -0.3274
  287POPC   C4B 3112   6.059  -0.317  13.035 -0.0421  0.2457  0.1933
  288POPC   NC3 3113  -0.146   5.224  15.384  0.1180 -0.2589 -0.0954
  288POPC   PO4 3114  -0.178   5.294  14.926  0.1856 -0.1809  0.3192
  288POPC   GL1 3115  -0.050   4.997  14.464  0.0993 -0.0152 -0.0033
  288POPC   GL2 3116   0.269   5.166  14.389 -0.2782  0.0937  0.0208
  288POPC   C1A 3117  -0.010   4.831  14.052 -0.3662  0.0549 -0.0204
  288POPC   D2A 3118   0.116   4.874  13.716  0.4034  0.1285  0.3366
  288POPC   C3A 3119   0.069   4.907  13.329  0.2390 -0.2434  0.3591
  288POPC   C4A 3120  -0.290   5.064  13.011 -0.1757 -0.2067  0.1926
  288POPC   C1B 3121   0.358   5.221  13.920 -0.0547  0.1002  0.1757
  288POPC   C2B 3122   0.578   5.031  13.630 -0.1612  0.1982  0.0793
  288POPC   C3B 3123   0.698   4.733  13.348 -0.0958  0.4797  0.3025
  288POPC   C4B 3124   0.739   4.367  13.131  0.3157 -0.0250  0.1733
  289POPC   NC3 3125   2.018   0.887  14.645 -0.0192 -0.1147 -0.2589
  289POPC   PO4 3126   2.127   1.431  14.638  0.0434 -0.1289  0.2865
  289POPC   GL1 3127   1.943   1.336  14.303  0.0969 -0.1043  0.0514
  289POPC   GL2 3128   2.073   0.982  14.116  0.3359 -0.1029  0.1714
  289POPC   C1A 3129   2.045   1.448  13.924 -0.2267 -0.0526  0.2405
  289POPC   D2A 3130   1.993   1.504  13.472 -0.0421  0.1847  0.0671
  289POPC   C3A 3131   1.895   1.811  13.081  0.1461  0.1964 -0.2537
  289POPC   C4A 3132   1.861   2.058  12.687  0.1096 -0.3213 -0.0579
  289POPC   C1B 3133   2.151   0.971  13.751  0.3690  0.2187 -0.2576
  289POPC   C2B 3134   2.162   1.058  13.440 -0.2060  0.1011 -0.2525
  289POPC   C3B 3135   1.951   1.158  13.092 -0.0692  0.3511 -0.0821
  289POPC   C4B 3136   1.777   1.415  12.684  0.1493  0.0614 -0.1394
  290POPC   NC3 3137   3.139   6.824  14.547 -0.0046 -0.1489 -0.0309
  290POPC   PO4 3138   3.001   6.373  14.586 -0.1746 -0.3414  0.1270
  290POPC   GL1 3139   3.188   6.120  14.177 -0.3692  0.1720 -0.1085
  290POPC   GL2 3140   3.518   6.216  14.055 -0.1441 -0.2626 -0.1382
  290POPC   C1A 3141   3.218   5.863  13.742  0.0825  0.3632  0.0823
  290POPC   D2A 3142   3.327   5.817  13.308  0.0773  0.0891 -0.3016
  290POPC   C3A 3143   3.354   5.876  12.858  0.1888 -0.1798 -0.2281
  290POPC   C4A 3144   3.671   5.791  12.451 -0.0186  0.1698 -0.0521
  290POPC   C1B 3145   3.313   6.355  13.636 -0.2217  0.0001  0.1123
  290POPC   C2B 3146   3.327   6.337  13.149 -0.1212 -0.2732  0.0471
  290POPC   C3B 3147   3.588   6.285  12.734 -0.0033  0.0717  0.1127
  290POPC   C4B 3148   3.833   6.228  12.501  0.1840  0.2265  0.0634
  291POPC   NC3 3149   6.713   5.570  14.647 -0.4329 -0.1218 -0.0757
  291POPC   PO4 3150   6.297   5.653  14.747 -0.1866  0.0732  0.2485
  291POPC   GL1 3151   6.141   5.483  14.474 -0.2218 -0.1547  0.3278
  291POPC   GL2 3152   5.859   5.736  14.346  0.1942  0.0317 -0.1661
  291POPC   C1A 3153   6.020   5.394  13.977 -0.0027  0.0982  0.1605
  291POPC   D2A 3154   5.758   5.599  13.632  0.0669  0.2626  0.0005
  291POPC   C3A 3155   5.865   5.433  13.359 -0.0247 -0.1733  0.1168
  291POPC   C4A 3156   5.808   5.519  12.953 -0.0222  0.3434 -0.0313
  291POPC   C1B 3157   5.507   5.450  14.062  0.1705 -0.1532  0.1701
  291POPC   C2B 3158   5.256   5.477  13.669  0.5022 -0.0144  0.0475
  291POPC   C3B 3159   5.370   5.533  13.290 -0.3730  0.3699  0.2642
  291POPC   C4B 3160   5.370   5.807  12.944  0.0299  0.2566 -0.1614
  292POPC   NC3 3161   2.900   3.716  14.121  0.3764 -0.1272  0.2470
  292POPC   PO4 3162   2.997   3.278  14.020  0.3404  0.0543  0.0083
  292POPC   GL1 3163   3.150   3.103  13.763 -0.0641 -0.1668  0.4072
  292POPC   GL2 3164   3.444   2.869  13.750  0.0615  0.1930  0.1235
  292POPC   C1A 3165   3.103   3.084  13.291  0.0794 -0.0375 -0.1845
  292POPC   D2A 3166   2.876   3.039  12.955 -0.0171 -0.0110 -0.2823
  292POPC   C3A 3167   2.972   2.852  12.532  0.1868  0.1699 -0.0226
  292POPC   C4A 3168   3.042   2.428  12.287  0.2063  0.0546 -0.2456
  292POPC   C1B 3169   3.573   2.767  13.261 -0.2085  0.1675 -0.0509
  292POPC   C2B 3170   3.347   2.744  12.908 -0.2649 -0.1765  0.0034
  292POPC   C3B 3171   3.411   2.634  12.525 -0.1765 -0.0093 -0.1360
  292POPC   C4B 3172   3.339   2.789  12.110 -0.2849  0.0980  0.2792
  293POPC   NC3 3173   1.511   1.357  10.674 -0.2120  0.1219 -0.0690
  293POPC   PO4 3174   1.732   1.758  10.656 -0.0444  0.2821  0.3814
  293POPC   GL1 3175   1.951   1.603  10.999 -0.0626 -0.0977 -0.0691
  293POPC   GL2 3176   2.192   1.640  10.882  0.0200 -0.1964  0.4235
  293POPC   C1A 3177   2.045   1.429  11.357  0.0130 -0.1291 -0.2059
  293POPC   D2A 3178   2.345   1.339  11.498 -0.3558  0.0819  0.2039
  293POPC   C3A 3179   2.590   1.325  11.768 -0.0302 -0.0686  0.1447
  293POPC   C4A 3180   2.663   1.552  12.317  0.1906 -0.1241 -0.2218
  293POPC   C1B 3181   2.538   1.647  11.159  0.1847  0.1729 -0.2253
  293POPC   C2B 3182   2.867   1.544  11.442  0.0822  0.0123 -0.2139
  293POPC   C3B 3183   3.336   1.554  11.713  0.1627 -0.2695  0.1142
  293POPC   C4B 3184   3.563   1.718  12.122  0.1345  0.0872  0.0668
  294POPC   NC3 3185   4.476   5.774  10.148 -0.1981  0.2134  0.0723
  294POPC   PO4 3186   4.174   5.965  10.456  0.1853  0.3015  0.2014
  294POPC   GL1 3187   4.141   6.135  10.887 -0.1359 -0.3233  0.0208
  294POPC   GL2 3188   4.343   5.940  11.049 -0.1531 -0.0204 -0.2779
  294POPC   C1A 3189   4.095   6.227  11.410  0.1789  0.1532  0.0337
  294POPC   D2A 3190   4.201   6.256  11.781 -0.0875  0.0003 -0.2616
  294POPC   C3A 3191   4.066   6.518  12.168 -0.4257 -0.1108 -0.0085
  294POPC   C4A 3192   4.263   6.573  12.514 -0.1045 -0.3222  0.3471
  294POPC   C1B 3193   4.584   5.994  11.356 -0.0290  0.0109 -0.2421
  294POPC   C2B 3194   4.605   5.922  11.836 -0.1472  0.0915 -0.3899
  294POPC   C3B 3195   4.547   5.647  12.218  0.3611  0.2678 -0.1861
  294POPC   C4B 3196   4.205   5.435  12.366 -0.1273  0.0201  0.0779
  295POPC   NC3 3197   4.730   1.005  10.066  0.2173 -0.1976 -0.1212
  295POPC   PO4 3198   4.526   0.594  10.352  0.0021 -0.1329 -0.0641
  295POPC   GL1 3199   4.576   0.915  10.581 -0.1230 -0.1813  0.3471
  295POPC   GL2 3200   4.968   1.042  10.638  0.2618 -0.0474 -0.3472
  295POPC   C1A 3201   4.398   0.859  11.032  0.1105  0.0060  0.1681
  295POPC   D2A 3202   4.217   0.972  11.421  0.1624  0.1813  0.0511
  295POPC   C3A 3203   4.333   1.330  11.628 -0.2322 -0.3223 -0.1952
  295POPC   C4A 3204   4.329   1.532  11.985 -0.1467 -0.1942 -0.0658
  295POPC   C1B 3205   4.865   1.030  11.062  0.0454  0.0299  0.0353
  295POPC   C2B 3206   4.761   1.042  11.539 -0.0110 -0.0122  0.3434
  295POPC   C3B 3207   4.624   1.131  12.041  0.1348 -0.1091 -0.0511
  295POPC   C4B 3208   4.304   1.142  12.373 -0.0593  0.4664  0.1331
  296POPC   NC3 3209   0.030   3.874   9.932  0.3519  0.0668 -0.4211
  296POPC   PO4 3210   0.287   3.874  10.281  0.2009 -0.1493  0.1947
  296POPC   GL1 3211   0.379   3.956  10.671 -0.0895  0.2546 -0.1703
  296POPC   GL2 3212   0.492   4.188  10.874  0.0249  0.2636  0.1545
  296POPC   C1A 3213   0.317   3.760  11.050  0.3806 -0.3487 -0.0948
  296POPC   D2A 3214   0.171   3.762  11.519  0.4464  0.1311  0.1851
  296POPC   C3A 3215   0.175   3.579  11.969 -0.0796  0.0941 -0.1616
  296POPC   C4A 3216   0.531   3.341  12.242  0.1262  0.0147  0.3921
  296POPC   C1B 3217   0.469   4.153  11.344 -0.0055 -0.2273 -0.2407
  296POPC   C2B 3218   0.457   4.014  11.775 -0.1346 -0.0539  0.0380
  296POPC   C3B 3219   0.594   3.814  12.151 -0.3053 -0.1402 -0.1421
  296POPC   C4B 3220   0.896   3.934  12.270  0.0331 -0.0845  0.0397
  297POPC   NC3 3221   5.361   6.690  10.612 -0.1406  0.0188 -0.0470
  297POPC   PO4 3222   5.260   6.287  10.595  0.1726  0.1095 -0.1366
  297POPC   GL1 3223   5.442   6.498  11.025  0.0794  0.0672 -0.2760
  297POPC   GL2 3224   5.569   6.169  11.142  0.1640  0.0753  0.0152
  297POPC   C1A 3225   5.495   6.625  11.519 -0.2481 -0.0152  0.1556
  297POPC   D2A 3226   5.583   6.504  11.985  0.1916 -0.0617 -0.2047
  297POPC   C3A 3227   5.931   6.453  12.038 -0.1317  0.2287 -0.3088
  297POPC   C4A 3228   6.168   6.561  12.432 -0.1171 -0.0814 -0.1310
  297POPC   C1B 3229   5.470   5.785  11.386  0.0259 -0.2540 -0.0028
  297POPC   C2B 3230   5.384   5.557  11.686  0.0131  0.0172  0.1399
  297POPC   C3B 3231   5.446   5.527  12.209 -0.0319  0.1665 -0.1273
  297POPC   C4B 3232   5.554   5.323  12.555 -0.0591 -0.0159 -0.1972
  298POPC   NC3 3233   1.599   0.253  10.572  0.0725 -0.0235  0.0565
  298POPC   PO4 3234   1.877   0.680  10.416  0.0330  0.2500 -0.1564
  298POPC   GL1 3235   1.956   0.872  10.807 -0.0372 -0.0826 -0.3522
  298POPC   GL2 3236   1.816   0.614  11.032  0.0946 -0.0255 -0.1599
  298POPC   C1A 3237   2.163   1.112  11.031  0.1267  0.2059  0.0765
  298POPC   D2A 3238   2.583   1.153  11.122 -0.0752 -0.2188  0.2173
  298POPC   C3A 3239   2.826   1.030  11.437 -0.3498  0.1352 -0.2293
  298POPC   C4A 3240   3.076   1.122  11.854  0.0213  0.0786  0.2220
  298POPC   C1B 3241   1.924   0.448  11.426 -0.0402  0.0063  0.1078
  298POPC   C2B 3242   2.197   0.330  11.747  0.2189 -0.1509  0.1052
  298POPC   C3B 3243   2.571   0.293  11.663 -0.0915 -0.0406  0.2269
  298POPC   C4B 3244   2.891   0.309  11.353 -0.0140  0.1158  0.1987
  299DPSM   NC3 3245   5.353   2.023  14.877 -0.1330 -0.0006 -0.0662
  299DPSM   PO4 3246   5.248   1.763  14.417  0.4340 -0.0033 -0.2323
  299DPSM   AM1 3247   5.197   1.781  14.021  0.1161 -0.0061 -0.1520
  299DPSM   AM2 3248   4.869   1.567  13.959 -0.3149 -0.2790 -0.2315
  299DPSM   T1A 3249   5.341   1.759  13.515 -0.1762 -0.0887  0.2006
  299DPSM   C2A 3250   5.308   1.798  13.038 -0.0055  0.2335  0.1075
  299DPSM   C3A 3251   5.316   2.100  12.713 -0.0940 -0.1840  0.2477
  299DPSM   C1B 3252   4.881   1.519  13.506  0.0055  0.1029 -0.0428
  299DPSM   C2B 3253   5.011   1.425  13.153  0.0354 -0.2953 -0.0331
  299DPSM   C3B 3254   4.962   1.574  12.769 -0.0703  0.0205 -0.0691
  299DPSM   C4B 3255   4.750   1.363  12.442 -0.1144  0.1300  0.3441
  300DPSM   NC3 3256   7.184   7.049  14.978 -0.1345 -0.0293 -0.2432
  300DPSM   PO4 3257   6.744   7.118  15.047  0.0803  0.0033  0.1704
  300DPSM   AM1 3258   6.809   7.121  14.508 -0.1455 -0.0793  0.1402
  300DPSM   AM2 3259   7.040   6.924  14.438  0.1633  0.1444  0.0116
  300DPSM   T1A 3260   6.917   7.383  14.099  0.2592 -0.1539 -0.0588
  300DPSM   C2A 3261   7.092   7.589  13.790 -0.0169 -0.1233  0.1619
  300DPSM   C3A 3262   7.212   7.596  13.506 -0.1694 -0.3342  0.1521
  300DPSM   C1B 3263   6.970   6.798  13.984 -0.2210  0.1220  0.2644
  300DPSM   C2B 3264   6.767   6.631  13.761  0.3733  0.1939 -0.1987
  300DPSM   C3B 3265   6.779   6.763  13.372  0.1443 -0.2657 -0.2329
  300DPSM   C4B 3266   6.561   7.033  13.142 -0.1820 -0.0468 -0.1639
  301DPSM   NC3 3267   4.194   6.571  14.846 -0.2358 -0.1674 -0.1464
  301DPSM   PO4 3268   4.559   6.388  14.861  0.0275  0.0159  0.2072
  301DPSM   AM1 3269   4.614   6.265  14.448 -0.0378  0.0813 -0.0335
  301DPSM   AM2 3270   4.370   6.464  14.366  0.2189 -0.0873  0.1052
  301DPSM   T1A 3271   4.840   6.358  14.053 -0.0209 -0.0703 -0.1210
  301DPSM   C2A 3272   4.723   6.703  13.772  0.1425  0.0785 -0.1096
  301DPSM   C3A 3273   4.786   6.718  13.324  0.1831 -0.2381  0.0992
  301DPSM   C1B 3274   4.285   6.349  13.849 -0.2492 -0.4811 -0.1450
  301DPSM   C2B 3275   4.357   6.045  13.420 -0.0797  0.0222  0.0240
  301DPSM   C3B 3276   4.483   5.725  13.130 -0.0954 -0.0093 -0.0908
  301DPSM   C4B 3277   4.560   5.521  12.763 -0.1500 -0.1974  0.4232
  302DPSM   NC3 3278   6.184   2.689  15.289 -0.1348  0.1736  0.2264
  302DPSM   PO4 3279   6.397   2.532  14.892 -0.2087  0.0802  0.1658
  302DPSM   AM1 3280   6.388   2.839  14.550 -0.1637 -0.4187 -0.1518
  302DPSM   AM2 3281   6.555   3.195  14.509  0.0011  0.0403  0.1264
  302DPSM   T1A 3282   6.376   2.805  13.996  0.0247 -0.0326  0.0443
  302DPSM   C2A 3283   6.345   3.091  13.681  0.0853 -0.0590  0.2475
  302DPSM   C3A 3284   6.718   3.144  13.375 -0.2611  0.0172  0.2167
  302DPSM   C1B 3285   6.428   3.533  14.243  0.0421 -0.0761  0.1716
  302DPSM   C2B 3286   6.407   3.550  13.780 -0.3017 -0.1252 -0.0180
  302DPSM   C3B 3287   6.240   3.632  13.384 -0.0935 -0.1869  0.3353
  302DPSM   C4B 3288   6.303   3.650  12.986  0.1991  0.0090 -0.3650
  303DPSM   NC3 3289   6.779   6.654  15.158  0.3596 -0.2139  0.0108
  303DPSM   PO4 3290   6.942   6.644  14.814  0.2079 -0.2575 -0.0853
  303DPSM   AM1 3291   6.800   6.482  14.474  0.0219 -0.0533 -0.1104
  303DPSM   AM2 3292   6.894   6.356  14.195  0.1053  0.0809  0.0615
  303DPSM   T1A 3293   6.390   6.336  14.315  0.0095 -0.1562  0.2257
  303DPSM   C2A 3294   6.006   6.166  14.185  0.1355 -0.0026  0.2821
  303DPSM   C3A 3295   5.947   6.113  13.694  0.0676 -0.3995  0.1400
  303DPSM   C1B 3296   6.894   6.152  13.841  0.0545 -0.0711 -0.1124
  303DPSM   C2B 3297   6.851   5.718  13.730 -0.0776 -0.2266  0.0835
  303DPSM   C3B 3298   6.773   5.486  13.368 -0.1072 -0.1523 -0.0860
  303DPSM   C4B 3299   6.866   5.501  12.917  0.1029  0.1908 -0.1284
  304DPSM   NC3 3300   4.168   3.235  14.387 -0.2390 -0.2238  0.2980
  304DPSM   PO4 3301   4.450   3.077  14.687  0.2037  0.2618 -0.0024
  304DPSM   AM1 3302   4.708   3.050  14.324  0.1742  0.1950  0.0753
  304DPSM   AM2 3303   4.458   2.950  14.078 -0.1269  0.0109 -0.0010
  304DPSM   T1A 3304   4.913   3.155  13.938 -0.0876 -0.0020  0.2207
  304DPSM   C2A 3305   4.865   3.219  13.497 -0.2351 -0.1184  0.0812
  304DPSM   C3A 3306   4.852   3.086  13.057  0.2112  0.0330 -0.1552
  304DPSM   C1B 3307   4.404   3.244  13.660 -0.2653  0.2159  0.0913
  304DPSM   C2B 3308   4.467   3.397  13.251 -0.0879 -0.0785 -0.2786
  304DPSM   C3B 3309   4.537   3.691  12.998  0.1233  0.0078 -0.0743
  304DPSM   C4B 3310   4.785   3.724  12.652 -0.1918  0.2237  0.2017
  305DPSM   NC3 3311   1.750   6.818  14.790  0.0113  0.1230 -0.0354
  305DPSM   PO4 3312   2.133   7.028  14.593  0.0974 -0.0337  0.0320
  305DPSM   AM1 3313   2.300   6.964  14.186  0.3221  0.0523 -0.0845
  305DPSM   AM2 3314   2.535   6.784  14.351  0.0348 -0.5548 -0.3492
  305DPSM   T1A 3315   2.292   6.928  13.795  0.1347 -0.0755 -0.0335
  305DPSM   C2A 3316   2.224   6.881  13.382 -0.1456 -0.1387  0.1258
  305DPSM   C3A 3317   1.920   6.653  13.134 -0.0050  0.3995  0.0228
  305DPSM   C1B 3318   2.393   6.512  14.002  0.1257 -0.2239  0.0352
  305DPSM   C2B 3319   2.432   6.356  13.551  0.1274 -0.3802 -0.0589
  305DPSM   C3B 3320   2.335   6.293  13.113 -0.2506 -0.1276 -0.1678
  305DPSM   C4B 3321   2.607   6.302  12.777 -0.3271  0.2027 -0.0313
  306DPSM   NC3 3322   5.193   2.269  14.492  0.2637 -0.1730  0.1974
  306DPSM   PO4 3323   5.642   2.089  14.501 -0.1367 -0.1924  0.1225
  306DPSM   AM1 3324   5.658   1.994  14.083 -0.0827  0.0443 -0.1824
  306DPSM   AM2 3325   5.856   1.740  13.903 -0.2653 -0.3468  0.1225
  306DPSM   T1A 3326   5.626   2.141  13.645 -0.0719  0.1786 -0.0502
  306DPSM   C2A 3327   5.510   2.229  13.204 -0.1007  0.2870 -0.3350
  306DPSM   C3A 3328   5.682   2.365  12.776  0.0171 -0.1911 -0.0390
  306DPSM   C1B 3329   5.879   1.834  13.387  0.0635 -0.0689  0.0292
  306DPSM   C2B 3330   5.975   1.967  12.915 -0.2826 -0.3308 -0.1486
  306DPSM   C3B 3331   6.349   1.940  12.665  0.0705  0.0746  0.2004
  306DPSM   C4B 3332   6.576   1.617  12.492  0.1905 -0.0401  0.0889
  307DPSM   NC3 3333   1.725   1.240  14.840 -0.1544 -0.1248 -0.3579
  307DPSM   PO4 3334   1.353   1.335  14.750  0.0882 -0.0843  0.0401
  307DPSM   AM1 3335   1.433   1.448  14.360  0.1428  0.1544 -0.1909
  307DPSM   AM2 3336   1.342   1.776  14.337  0.1577  0.0661 -0.0118
  307DPSM   T1A 3337   1.519   1.504  13.944  0.2949  0.1263  0.0347
  307DPSM   C2A 3338   1.531   1.520  13.524  0.1166 -0.2993  0.3638
  307DPSM   C3A 3339   1.536   1.378  13.148  0.1888 -0.2424  0.0942
  307DPSM   C1B 3340   1.104   1.725  13.976  0.0676  0.2338  0.3178
  307DPSM   C2B 3341   0.972   1.758  13.635 -0.0256  0.2170  0.2462
  307DPSM   C3B 3342   0.639   1.871  13.375  0.0626  0.1553  0.0035
  307DPSM   C4B 3343   0.470   1.588  13.169 -0.0454 -0.1572  0.0053
  308DPSM   NC3 3344   2.046   0.202  14.657 -0.4313 -0.1624 -0.0377
  308DPSM   PO4 3345   1.966   0.430  14.880 -0.2910 -0.0227  0.0294
  308DPSM   AM1 3346   1.721   0.497  14.494 -0.0456 -0.0915  0.2748
  308DPSM   AM2 3347   1.431   0.478  14.477 -0.0509 -0.1018  0.2448
  308DPSM   T1A 3348   1.784   0.575  13.992 -0.0431 -0.0536  0.3667
  308DPSM   C2A 3349   1.844   0.468  13.576  0.0829 -0.3545  0.0641
  308DPSM   C3A 3350   1.618   0.422  13.161  0.0469 -0.1995 -0.2539
  308DPSM   C1B 3351   1.315   0.549  14.007  0.1952  0.0633 -0.0161
  308DPSM   C2B 3352   1.233   0.585  13.522 -0.1051  0.0095 -0.2356
  308DPSM   C3B 3353   1.153   0.456  13.182  0.1113 -0.1451 -0.0424
  308DPSM   C4B 3354   1.278   0.519  12.776 -0.1244 -0.0911  0.0797
  309DPSM   NC3 3355  -0.167   3.093  14.709  0.3181  0.2356  0.0390
  309DPSM   PO4 3356   0.195   2.838  14.678 -0.0291 -0.3899 -0.2564
  309DPSM   AM1 3357   0.448   2.595  14.337  0.0264 -0.3866  0.0563
  309DPSM   AM2 3358   0.381   2.255  14.299  0.0771 -0.3335  0.0989
  309DPSM   T1A 3359   0.739   2.453  14.050 -0.1956  0.0835 -0.2705
  309DPSM   C2A 3360   1.136   2.226  13.872 -0.0572 -0.4230 -0.3769
  309DPSM   C3A 3361   1.585   2.062  13.973  0.0743  0.2586 -0.2001
  309DPSM   C1B 3362   0.143   2.409  13.904 -0.1297  0.1793  0.1351
  309DPSM   C2B 3363   0.122   2.163  13.475  0.1208  0.1026 -0.0066
  309DPSM   C3B 3364   0.256   2.098  13.074 -0.1409 -0.0318 -0.0429
  309DPSM   C4B 3365   0.082   2.141  12.636  0.0912  0.1754 -0.0059
  310DPSM   NC3 3366   0.732   2.116  14.979  0.0392 -0.1752 -0.3797
  310DPSM   PO4 3367   0.373   1.970  14.707  0.0465 -0.1495 -0.0754
  310DPSM   AM1 3368   0.329   1.600  14.428 -0.0130  0.0783  0.1731
  310DPSM   AM2 3369   0.121   1.333  14.338 -0.3285  0.0751  0.0015
  310DPSM   T1A 3370   0.566   1.505  14.029 -0.0099 -0.3735 -0.0120
  310DPSM   C2A 3371   0.560   1.428  13.628 -0.0233 -0.0258  0.1805
  310DPSM   C3A 3372   0.559   1.155  13.388  0.0418 -0.1013 -0.3547
  310DPSM   C1B 3373   0.163   1.335  13.885  0.0860  0.1572 -0.0753
  310DPSM   C2B 3374   0.024   1.245  13.492 -0.3631  0.4572 -0.0468
  310DPSM   C3B 3375   0.077   1.320  13.030  0.0047  0.0099  0.1901
  310DPSM   C4B 3376   0.115   1.648  12.761  0.1306  0.1240 -0.2407
  311DPSM   NC3 3377   4.634   0.236  14.364 -0.1087  0.0973 -0.0995
  311DPSM   PO4 3378   4.626   0.635  14.272  0.1144  0.0206 -0.0406
  311DPSM   AM1 3379   4.591   0.512  13.918  0.0675 -0.0267  0.1480
  311DPSM   AM2 3380   4.232   0.496  13.704 -0.0845  0.0053 -0.3256
  311DPSM   T1A 3381   4.711   0.145  13.535  0.0800  0.1066  0.0239
  311DPSM   C2A 3382   4.754  -0.133  13.156 -0.0657 -0.0674 -0.1818
  311DPSM   C3A 3383   4.553  -0.421  12.933  0.0285 -0.1324  0.3548
  311DPSM   C1B 3384   4.340   0.498  13.329  0.0845  0.3921  0.0636
  311DPSM   C2B 3385   4.227   0.146  13.076  0.1667  0.0186  0.0556
  311DPSM   C3B 3386   4.465   0.025  12.746 -0.0235 -0.1928 -0.3542
  311DPSM   C4B 3387   4.934  -0.151  12.573 -0.0392  0.2078 -0.2249
  312DPSM   NC3 3388   5.998   4.235  10.548 -0.0095  0.2189  0.0315
  312DPSM   PO4 3389   5.923   3.776  10.513  0.0132 -0.2515 -0.2875
  312DPSM   AM1 3390   5.928   3.537  10.887  0.1054 -0.1965 -0.2810
  312DPSM   AM2 3391   6.132   3.853  10.982  0.3157 -0.1549  0.2182
  312DPSM   T1A 3392   5.987   3.535  11.353 -0.0212  0.2229 -0.3087
  312DPSM   C2A 3393   6.154   3.750  11.567  0.2255  0.1092  0.0370
  312DPSM   C3A 3394   6.262   3.701  11.960 -0.2313 -0.0202  0.1633
  312DPSM   C1B 3395   6.485   3.968  11.257  0.1317  0.1876 -0.2047
  312DPSM   C2B 3396   6.610   3.974  11.727 -0.2900 -0.1610 -0.2380
  312DPSM   C3B 3397   6.664   3.913  12.243  0.0232 -0.1343  0.2332
  312DPSM   C4B 3398   6.637   3.977  12.686  0.1418  0.2705  0.2493
  313DPSM   NC3 3399   5.966   2.415  10.059 -0.0366  0.0043  0.1961
  313DPSM   PO4 3400   5.763   2.057   9.989  0.1218 -0.3079  0.0494
  313DPSM   AM1 3401   5.850   2.188  10.441 -0.1645 -0.2102  0.0866
  313DPSM   AM2 3402   6.074   2.036  10.664  0.1698 -0.0153  0.1748
  313DPSM   T1A 3403   5.568   2.171  10.894 -0.1551  0.0510 -0.0840
  313DPSM   C2A 3404   5.399   2.134  11.276  0.1731  0.0885 -0.0556
  313DPSM   C3A 3405   5.141   2.176  11.514  0.1558 -0.1065  0.1307
  313DPSM   C1B 3406   6.110   2.150  11.143  0.1065  0.0337  0.1432
  313DPSM   C2B 3407   5.923   2.103  11.518  0.1860  0.0596 -0.2677
  313DPSM   C3B 3408   5.619   2.120  11.806  0.1568 -0.2723  0.2861
  313DPSM   C4B 3409   5.186   2.079  11.973  0.2158 -0.2306  0.2934
  314DPSM   NC3 3410   1.259   4.658  10.993  0.1124 -0.0167  0.0041
  314DPSM   PO4 3411   1.589   4.915  10.720 -0.0988  0.1133 -0.0946
  314DPSM   AM1 3412   1.667   4.934  11.172  0.2319 -0.0104  0.1833
  314DPSM   AM2 3413   1.990   5.087  11.137  0.1161 -0.0411 -0.0897
  314DPSM   T1A 3414   1.857   4.992  11.631  0.0535  0.0615 -0.0836
  314DPSM   C2A 3415   1.866   4.905  11.995 -0.0397  0.4084 -0.3416
  314DPSM   C3A 3416   1.988   4.939  12.404  0.1575  0.1115  0.1024
  314DPSM   C1B 3417   2.287   5.306  11.437  0.1751 -0.1901  0.0993
  314DPSM   C2B 3418   2.301   5.177  11.819 -0.2706 -0.0916  0.0156
  314DPSM   C3B 3419   2.373   5.168  12.213 -0.2894  0.0158 -0.3752
  314DPSM   C4B 3420   2.441   4.912  12.573  0.0401 -0.0441 -0.0696
  315DPSM   NC3 3421   0.400   5.542  10.342  0.1104  0.2258  0.0353
  315DPSM   PO4 3422   0.632   5.706  10.755  0.0134 -0.2803 -0.1816
  315DPSM   AM1 3423   0.817   5.398  11.006 -0.0765 -0.1007  0.1348
  315DPSM   AM2 3424   1.197   5.238  11.086 -0.0603  0.1955  0.1065
  315DPSM   T1A 3425   0.892   5.379  11.419  0.1227 -0.0206  0.1741
  315DPSM   C2A 3426   0.962   5.339  11.878 -0.4072 -0.0828 -0.1891
  315DPSM   C3A 3427   1.073   5.325  12.245 -0.3602  0.0006 -0.0327
  315DPSM   C1B 3428   1.367   5.119  11.495  0.2028 -0.2226 -0.1047
  315DPSM   C2B 3429   1.459   5.166  11.894  0.3693 -0.0846  0.2096
  315DPSM   C3B 3430   1.569   5.171  12.275 -0.0326 -0.1015  0.1846
  315DPSM   C4B 3431   1.571   5.018  12.706 -0.0430  0.0624 -0.2389
  316DPSM   NC3 3432   1.497   6.844   7.947 -0.3878 -0.1530 -0.2168
  316DPSM   PO4 3433   1.146   7.082   7.805  0.0081  0.0699 -0.0369
  316DPSM   AM1 3434   1.344   7.096   7.466  0.1151 -0.1793  0.0132
  316DPSM   AM2 3435   1.593   6.954   7.443  0.1997 -0.0121  0.1478
  316DPSM   T1A 3436   1.222   6.794   7.143 -0.0395 -0.0953  0.0308
  316DPSM   C2A 3437   1.401   6.625   6.761  0.2880  0.3061  0.2046
  316DPSM   C3A 3438   1.581   6.637   6.450 -0.0982 -0.3730 -0.1080
  316DPSM   C1B 3439   1.697   6.925   7.018  0.0134 -0.2800 -0.2860
  316DPSM   C2B 3440   1.886   6.983   6.636 -0.0809  0.1731  0.1394
  316DPSM   C3B 3441   2.195   6.932   6.372  0.0340 -0.0199 -0.2349
  316DPSM   C4B 3442   2.497   7.168   6.387  0.1086 -0.0604 -0.0482
  317DPSM   NC3 3443   2.294   7.157  10.583  0.0288 -0.0517 -0.2463
  317DPSM   PO4 3444   1.939   7.298  10.559  0.3964 -0.3150  0.0842
  317DPSM   AM1 3445   1.981   7.270  11.001  0.2493 -0.0348  0.2893
  317DPSM   AM2 3446   1.625   7.445  11.003  0.0707 -0.3327 -0.1939
  317DPSM   T1A 3447   1.672   7.093  11.368 -0.2444  0.1258  0.0264
  317DPSM   C2A 3448   1.573   6.726  11.576 -0.2662 -0.2243 -0.0615
  317DPSM   C3A 3449   1.436   6.677  11.985  0.1127 -0.1948 -0.1220
  317DPSM   C1B 3450   1.486   7.581  11.374 -0.3299 -0.2256  0.0826
  317DPSM   C2B 3451   1.669   7.624  11.775  0.1518 -0.2257  0.0811
  317DPSM   C3B 3452   1.941   7.559  12.094  0.1498  0.1029  0.0263
  317DPSM   C4B 3453   2.050   7.498  12.548 -0.0875 -0.0868  0.2697
  318DPSM   NC3 3454   6.761   4.706  10.704 -0.3872  0.3395 -0.1464
  318DPSM   PO4 3455   6.511   4.963  10.959 -0.0394 -0.2817  0.3510
  318DPSM   AM1 3456   6.900   4.880  11.354  0.3367  0.5493 -0.1832
  318DPSM   AM2 3457   7.292   4.993  11.210  0.0654  0.1633 -0.2311
  318DPSM   T1A 3458   6.987   4.845  11.864  0.1514 -0.4537 -0.0270
  318DPSM   C2A 3459   7.008   4.921  12.270 -0.2100  0.0927 -0.3343
  318DPSM   C3A 3460   7.288   5.070  12.568 -0.0602 -0.1620  0.2595
  318DPSM   C1B 3461   7.483   4.848  11.574  0.1175  0.1384  0.0672
  318DPSM   C2B 3462   7.479   4.799  12.002  0.4773 -0.1542 -0.1393
  318DPSM   C3B 3463   7.435   4.529  12.294  0.2876  0.1711  0.1744
  318DPSM   C4B 3464   7.166   4.538  12.778 -0.2774 -0.0816 -0.3875
  319DPSM   NC3 3465   6.078   3.344  10.413 -0.0196 -0.0196 -0.0439
  319DPSM   PO4 3466   6.198   2.967  10.099  0.0302 -0.0128  0.1476
  319DPSM   AM1 3467   6.049   2.766  10.488  0.1615  0.1066 -0.0577
  319DPSM   AM2 3468   6.247   2.579  10.670 -0.1133  0.2568  0.1556
  319DPSM   T1A 3469   5.840   2.559  10.950 -0.0762 -0.1538 -0.2135
  319DPSM   C2A 3470   5.743   2.501  11.346 -0.1861  0.0389  0.2721
  319DPSM   C3A 3471   5.597   2.600  11.669  0.1759  0.0763  0.1924
  319DPSM   C1B 3472   6.330   2.590  11.115  0.0682  0.0418  0.2770
  319DPSM   C2B 3473   6.318   2.571  11.591 -0.0947 -0.2235 -0.1240
  319DPSM   C3B 3474   6.218   2.691  12.089 -0.1737  0.0088 -0.1758
  319DPSM   C4B 3475   5.815   2.698  12.384 -0.0328  0.0050 -0.1801
  320DPSM   NC3 3476   5.345   5.564  10.620 -0.0215  0.1719  0.0072
  320DPSM   PO4 3477   5.496   5.122  10.594  0.0730 -0.2609  0.2792
  320DPSM   AM1 3478   5.305   4.969  10.903  0.1768  0.0262  0.1696
  320DPSM   AM2 3479   4.955   4.872  10.918  0.1240 -0.1599 -0.2361
  320DPSM   T1A 3480   5.489   4.883  11.279  0.3296  0.0084  0.0015
  320DPSM   C2A 3481   5.652   5.179  11.612  0.0253  0.0583 -0.0995
  320DPSM   C3A 3482   5.812   5.104  12.016  0.1294 -0.1638  0.0881
  320DPSM   C1B 3483   5.059   4.631  11.288 -0.1460 -0.0195 -0.0852
  320DPSM   C2B 3484   5.161   4.387  11.649  0.2280  0.1437  0.1043
  320DPSM   C3B 3485   5.495   4.375  11.929 -0.1971  0.1422 -0.2503
  320DPSM   C4B 3486   5.899   4.180  11.822 -0.1042 -0.1877 -0.1705
  321DPSM   NC3 3487   5.990   5.195  10.579 -0.1742 -0.1126 -0.0494
  321DPSM   PO4 3488   5.883   5.577  10.761 -0.0887 -0.0049  0.1030
  321DPSM   AM1 3489   5.909   5.777  11.124 -0.0887  0.1242 -0.3634
  321DPSM   AM2 3490   6.058   5.959  11.306 -0.0607  0.1940 -0.0329
  321DPSM   T1A 3491   5.934   5.579  11.572 -0.0794 -0.4001 -0.2418
  321DPSM   C2A 3492   5.869   5.586  11.940 -0.3558 -0.1912 -0.4165
  321DPSM   C3A 3493   6.001   5.362  12.370  0.0444  0.2076 -0.0976
  321DPSM   C1B 3494   5.703   6.081  11.654 -0.2213 -0.1200 -0.2056
  321DPSM   C2B 3495   5.575   5.981  12.038  0.0970  0.3067 -0.0301
  321DPSM   C3B 3496   5.500   6.251  12.387  0.0478  0.0500 -0.0700
  321DPSM   C4B 3497   5.139   6.369  12.566 -0.0484  0.2053  0.0144
  322DPSM   NC3 3498   0.687   4.281  10.456  0.1992 -0.0952 -0.1916
  322DPSM   PO4 3499   0.685   4.794  10.495  0.1719  0.4831  0.1017
  322DPSM   AM1 3500   0.795   4.580  10.855  0.1449 -0.0727  0.3802
  322DPSM   AM2 3501   0.813   4.875  11.051 -0.2002  0.0267  0.1261
  322DPSM   T1A 3502   0.872   4.449  11.254  0.0763  0.2139  0.0449
  322DPSM   C2A 3503   0.913   4.229  11.634 -0.0993  0.0860 -0.4487
  322DPSM   C3A 3504   1.009   4.383  11.946  0.1148  0.0209 -0.4923
  322DPSM   C1B 3505   0.869   4.915  11.482 -0.1859 -0.2167  0.0699
  322DPSM   C2B 3506   1.013   4.831  11.785 -0.0367 -0.0391  0.0448
  322DPSM   C3B 3507   0.965   4.834  12.127  0.0800 -0.0603 -0.2273
  322DPSM   C4B 3508   1.140   4.941  12.578  0.0932  0.2804 -0.0265
  323DPSM   NC3 3509   2.531   3.515  10.158  0.0992 -0.0628  0.0091
  323DPSM   PO4 3510   2.273   3.584  10.459 -0.0014  0.1667 -0.4961
  323DPSM   AM1 3511   2.301   3.629  10.852 -0.0078  0.2163  0.0861
  323DPSM   AM2 3512   2.132   3.404  10.918  0.1347 -0.0200  0.0242
  323DPSM   T1A 3513   2.612   3.803  11.169 -0.0945  0.0163 -0.1018
  323DPSM   C2A 3514   2.761   3.742  11.432 -0.1946  0.0374 -0.2679
  323DPSM   C3A 3515   2.799   3.723  11.854 -0.0649 -0.0081  0.1833
  323DPSM   C1B 3516   2.247   3.441  11.344 -0.0078  0.1604 -0.1045
  323DPSM   C2B 3517   2.561   3.322  11.603 -0.2602 -0.2439 -0.2397
  323DPSM   C3B 3518   2.969   3.272  11.718  0.1033  0.1279 -0.1101
  323DPSM   C4B 3519   3.269   3.523  11.808  0.2550 -0.3391  0.1085
  324DPSM   NC3 3520   6.094   6.306  10.894 -0.2088 -0.0761  0.0626
  324DPSM   PO4 3521   6.426   5.961  10.981 -0.2518  0.2189 -0.5395
  324DPSM   AM1 3522   6.457   5.670  11.251 -0.2116 -0.1174 -0.1685
  324DPSM   AM2 3523   6.698   5.452  11.189  0.2302  0.1236 -0.2076
  324DPSM   T1A 3524   6.440   5.600  11.592  0.1869 -0.1873 -0.1820
  324DPSM   C2A 3525   6.342   5.534  11.997 -0.0753  0.3495  0.0852
  324DPSM   C3A 3526   6.423   5.570  12.346  0.1110 -0.0887  0.0286
  324DPSM   C1B 3527   6.809   5.276  11.546  0.3468 -0.0401  0.1603
  324DPSM   C2B 3528   6.829   5.333  12.036 -0.0056  0.5341  0.2703
  324DPSM   C3B 3529   6.958   5.409  12.404 -0.1316 -0.4537  0.1942
  324DPSM   C4B 3530   7.082   5.808  12.519  0.1718 -0.1758  0.1657
  325PNSM   NC3 3531   3.387   0.664  14.819 -0.1070  0.3564 -0.2023
  325PNSM   PO4 3532   3.264   0.902  14.475 -0.2924 -0.2739 -0.1695
  325PNSM   AM1 3533   3.259   0.792  14.038  0.0891  0.0090 -0.2568
  325PNSM   AM2 3534   3.345   1.095  13.946 -0.0421  0.1792  0.0982
  325PNSM   T1A 3535   3.336   0.659  13.658  0.2556  0.1243  0.0288
  325PNSM   C2A 3536   3.241   0.530  13.382  0.0971 -0.1442 -0.1767
  325PNSM   C3A 3537   3.337   0.402  12.966 -0.2728  0.0913 -0.2290
  325PNSM   C1B 3538   3.064   1.048  13.598  0.0812 -0.0243  0.1589
  325PNSM   C2B 3539   2.942   0.861  13.184  0.3440  0.3630 -0.1660
  325PNSM   C3B 3540   2.583   0.732  12.929 -0.0992  0.0163 -0.1163
  325PNSM   D4B 3541   2.512   0.749  12.510 -0.0110  0.0734  0.1741
  325PNSM   C5B 3542   2.751   0.619  12.156 -0.1476  0.1287 -0.0092
  325PNSM   C6B 3543   2.978   0.564  11.778  0.2298 -0.0296  0.2875
  326PNSM   NC3 3544   5.281   4.012  14.851  0.1397  0.0829 -0.3090
  326PNSM   PO4 3545   5.214   3.485  14.974 -0.1772 -0.1224 -0.0469
  326PNSM   AM1 3546   5.179   3.354  14.590 -0.0925  0.3131 -0.1620
  326PNSM   AM2 3547   5.493   3.150  14.520 -0.2135 -0.0672 -0.0184
  326PNSM   T1A 3548   4.991   3.500  14.239  0.0533  0.0104 -0.1394
  326PNSM   C2A 3549   5.183   3.629  13.760 -0.1576 -0.1908  0.0745
  326PNSM   C3A 3550   5.492   3.512  13.439  0.2682  0.0403 -0.1225
  326PNSM   C1B 3551   5.404   2.995  14.100 -0.3923 -0.4637  0.3924
  326PNSM   C2B 3552   5.398   3.105  13.626 -0.1424  0.2040  0.5838
  326PNSM   C3B 3553   5.312   3.145  13.108  0.0662 -0.2217 -0.0893
  326PNSM   D4B 3554   5.041   3.299  12.613 -0.2782 -0.1708  0.1058
  326PNSM   C5B 3555   5.156   3.295  12.265 -0.0257 -0.2533 -0.3436
  326PNSM   C6B 3556   4.999   3.130  11.870  0.1228 -0.0504 -0.1610
  327PNSM   NC3 3557   5.805   5.089  14.614  0.0160 -0.2232  0.1861
  327PNSM   PO4 3558   5.434   5.034  14.933 -0.1495  0.0709  0.2559
  327PNSM   AM1 3559   5.350   4.792  14.546  0.1839  0.0283 -0.3345
  327PNSM   AM2 3560   5.382   4.425  14.641  0.6106  0.2490  0.1068
  327PNSM   T1A 3561   5.270   4.901  14.126  0.0737  0.2675 -0.0114
  327PNSM   C2A 3562   5.030   5.013  13.679 -0.1138  0.0708  0.0812
  327PNSM   C3A 3563   5.061   4.997  13.173  0.3571  0.0136  0.0004
  327PNSM   C1B 3564   5.549   4.473  14.217 -0.0918 -0.2503  0.2284
  327PNSM   C2B 3565   5.352   4.553  13.814  0.3348 -0.4570  0.0362
  327PNSM   C3B 3566   5.151   4.479  13.455 -0.3602  0.1657 -0.0607
  327PNSM   D4B 3567   4.912   4.128  13.123 -0.2921  0.0548  0.0738
  327PNSM   C5B 3568   5.104   4.166  12.645  0.0947  0.1713  0.0983
  327PNSM   C6B 3569   5.187   3.872  12.340 -0.1967 -0.0978 -0.4177
  328PNSM   NC3 3570   4.286   3.993  14.923  0.0383 -0.2258 -0.2988
  328PNSM   PO4 3571   4.371   4.238  14.490 -0.0830 -0.1034  0.0763
  328PNSM   AM1 3572   4.235   4.507  14.209 -0.1242  0.2125  0.4689
  328PNSM   AM2 3573   3.923   4.534  14.080 -0.1984 -0.1961  0.3303
  328PNSM   T1A 3574   4.287   4.482  13.759  0.1708  0.0980 -0.0333
  328PNSM   C2A 3575   4.627   4.440  13.503  0.0816 -0.1796 -0.0251
  328PNSM   C3A 3576   4.694   4.556  13.061 -0.2198  0.5296  0.1319
  328PNSM   C1B 3577   3.897   4.691  13.633  0.3274  0.0462 -0.0407
  328PNSM   C2B 3578   4.246   4.638  13.299 -0.1264 -0.2044 -0.0181
  328PNSM   C3B 3579   4.222   4.571  12.850  0.1248 -0.2202 -0.0580
  328PNSM   D4B 3580   4.185   4.300  12.462  0.2429  0.3464 -0.0319
  328PNSM   C5B 3581   4.523   3.966  12.362  0.1840  0.1830 -0.3296
  328PNSM   C6B 3582   4.788   3.631  12.104  0.3306 -0.2237  0.3752
  329PNSM   NC3 3583   3.327   2.911  14.225  0.1687 -0.0079  0.1391
  329PNSM   PO4 3584   2.960   2.901  14.333  0.2665  0.3825 -0.2839
  329PNSM   AM1 3585   3.111   2.518  13.994  0.1550 -0.0292  0.0408
  329PNSM   AM2 3586   3.120   2.172  13.813 -0.3124  0.0453  0.0179
  329PNSM   T1A 3587   3.133   2.650  13.482 -0.2116 -0.0848 -0.0906
  329PNSM   C2A 3588   2.949   2.535  13.055 -0.1000  0.1522 -0.2394
  329PNSM   C3A 3589   2.809   2.273  12.865  0.2314 -0.2699  0.1595
  329PNSM   C1B 3590   3.021   2.080  13.363 -0.0505 -0.0133 -0.1044
  329PNSM   C2B 3591   2.849   1.832  13.131 -0.0530  0.0980  0.0899
  329PNSM   C3B 3592   2.809   1.802  12.765  0.0307  0.0470  0.1370
  329PNSM   D4B 3593   2.620   2.133  12.309  0.0751  0.2964 -0.0206
  329PNSM   C5B 3594   2.145   2.133  12.197 -0.2846 -0.1535  0.1443
  329PNSM   C6B 3595   1.760   2.051  12.178  0.1868 -0.1577  0.1667
  330PNSM   NC3 3596   6.188   1.350  14.651  0.4165  0.2001 -0.0973
  330PNSM   PO4 3597   5.922   1.121  14.434 -0.0102  0.1373 -0.1643
  330PNSM   AM1 3598   5.914   1.137  14.009  0.0824 -0.1451  0.0078
  330PNSM   AM2 3599   6.142   1.376  14.070 -0.1092 -0.0725 -0.0598
  330PNSM   T1A 3600   5.707   0.899  13.695  0.2336  0.0174  0.1117
  330PNSM   C2A 3601   5.609   0.663  13.425 -0.0583 -0.0812 -0.2046
  330PNSM   C3A 3602   5.716   0.657  13.005  0.0642  0.1593 -0.0054
  330PNSM   C1B 3603   6.138   1.376  13.628 -0.1158 -0.0480  0.2863
  330PNSM   C2B 3604   6.239   1.501  13.110 -0.4293 -0.0054 -0.2947
  330PNSM   C3B 3605   6.698   1.730  12.919 -0.2098 -0.0624 -0.0241
  330PNSM   D4B 3606   7.103   1.947  12.975  0.2287  0.1633  0.0828
  330PNSM   C5B 3607   7.026   2.315  13.164 -0.0013 -0.1186  0.0556
  330PNSM   C6B 3608   7.074   2.610  13.453 -0.0413 -0.0475  0.2861
  331PNSM   NC3 3609   1.876   3.595  14.554 -0.1746  0.2968 -0.1020
  331PNSM   PO4 3610   1.477   3.696  14.533  0.0377 -0.1912  0.0991
  331PNSM   AM1 3611   1.595   3.536  14.134 -0.0980  0.1661 -0.0166
  331PNSM   AM2 3612   1.916   3.611  14.039 -0.2313  0.1859  0.1251
  331PNSM   T1A 3613   1.331   3.631  13.779  0.2075 -0.2586  0.1304
  331PNSM   C2A 3614   1.037   3.604  13.491 -0.4351  0.0739 -0.0643
  331PNSM   C3A 3615   0.771   3.578  13.052 -0.3492 -0.0795  0.0494
  331PNSM   C1B 3616   1.801   3.559  13.635  0.0941 -0.3763 -0.0945
  331PNSM   C2B 3617   1.541   3.559  13.305 -0.1170 -0.3154  0.0816
  331PNSM   C3B 3618   1.309   3.519  12.977 -0.2624  0.0146  0.3106
  331PNSM   D4B 3619   1.321   3.188  12.743 -0.0563 -0.0819  0.1725
  331PNSM   C5B 3620   1.671   2.851  12.570 -0.0107  0.0299 -0.1777
  331PNSM   C6B 3621   2.020   3.003  12.262 -0.0810 -0.1150 -0.2517
  332PNSM   NC3 3622   5.467   0.891  14.145 -0.0200 -0.0435  0.4498
  332PNSM   PO4 3623   5.186   1.264  14.273  0.2132  0.2957  0.1289
  332PNSM   AM1 3624   5.058   1.100  13.892  0.3629 -0.2610 -0.0654
  332PNSM   AM2 3625   5.001   0.794  13.934  0.3822 -0.0780  0.0039
  332PNSM   T1A 3626   5.184   1.052  13.475 -0.2366  0.0850  0.1082
  332PNSM   C2A 3627   5.239   0.899  13.116  0.0763 -0.2398  0.1950
  332PNSM   C3A 3628   5.099   1.092  12.776  0.0490  0.1425  0.2278
  332PNSM   C1B 3629   5.115   0.442  13.757  0.2864 -0.0550 -0.3023
  332PNSM   C2B 3630   5.318   0.230  13.491 -0.0329 -0.1666 -0.1352
  332PNSM   C3B 3631   5.396   0.331  13.103  0.2000 -0.0387 -0.2933
  332PNSM   D4B 3632   5.312   0.199  12.764  0.1975  0.1140  0.0246
  332PNSM   C5B 3633   5.527  -0.071  12.400  0.0991  0.3059  0.0122
  332PNSM   C6B 3634   5.767   0.113  12.060 -0.0832  0.2277  0.0426
  333PNSM   NC3 3635   4.694   1.162  14.263 -0.0957 -0.0894 -0.0700
  333PNSM   PO4 3636   4.290   1.443  14.150  0.2367 -0.1424  0.1909
  333PNSM   AM1 3637   4.435   1.759  13.929  0.2474  0.0580 -0.3640
  333PNSM   AM2 3638   4.166   2.008  13.781  0.1945  0.2259 -0.0769
  333PNSM   T1A 3639   4.500   1.805  13.501 -0.3159 -0.0834 -0.1164
  333PNSM   C2A 3640   4.462   1.836  13.101 -0.3871  0.0699  0.1332
  333PNSM   C3A 3641   4.380   1.647  12.614 -0.1074  0.3616  0.0219
  333PNSM   C1B 3642   4.009   2.095  13.342  0.3796 -0.0588  0.2709
  333PNSM   C2B 3643   4.042   1.983  12.896  0.1766 -0.2517  0.2001
  333PNSM   C3B 3644   3.873   1.939  12.486 -0.3452 -0.1177 -0.0094
  333PNSM   D4B 3645   3.937   2.033  12.108  0.1843  0.3813  0.1355
  333PNSM   C5B 3646   4.242   2.306  11.972 -0.3461 -0.0925  0.0817
  333PNSM   C6B 3647   4.474   2.705  11.789 -0.1601  0.1916 -0.2463
  334PNSM   NC3 3648   3.147   6.628  10.466  0.3079 -0.2721 -0.0656
  334PNSM   PO4 3649   3.437   6.318  10.295  0.4008  0.1658 -0.0035
  334PNSM   AM1 3650   3.575   6.410  10.680 -0.0963  0.2525  0.4506
  334PNSM   AM2 3651   3.259   6.384  10.886 -0.4291  0.4793 -0.0330
  334PNSM   T1A 3652   3.634   6.181  11.120  0.0236 -0.1298 -0.0035
  334PNSM   C2A 3653   3.650   6.266  11.604  0.2093  0.0935 -0.2223
  334PNSM   C3A 3654   3.730   6.172  11.994 -0.5951 -0.0140  0.0602
  334PNSM   C1B 3655   3.177   6.290  11.335  0.1936  0.0333  0.0910
  334PNSM   C2B 3656   3.189   6.459  11.692  0.0830  0.0724  0.2259
  334PNSM   C3B 3657   3.466   6.602  12.102  0.5849 -0.0256 -0.3681
  334PNSM   D4B 3658   3.302   6.696  12.581  0.4354 -0.0541  0.1935
  334PNSM   C5B 3659   3.423   7.013  12.816  0.2536  0.0859  0.1372
  334PNSM   C6B 3660   3.482   7.457  12.570  0.0723  0.0520 -0.0575
  335PNSM   NC3 3661   3.562   4.250  10.105  0.1478 -0.0887  0.0911
  335PNSM   PO4 3662   3.411   4.638  10.290 -0.0633  0.0580 -0.1825
  335PNSM   AM1 3663   3.662   4.654  10.642  0.1503 -0.2864  0.3270
  335PNSM   AM2 3664   3.664   4.939  10.785 -0.1157 -0.0721  0.2724
  335PNSM   T1A 3665   3.966   4.368  10.854  0.0720  0.0964 -0.1075
  335PNSM   C2A 3666   4.271   4.118  10.992  0.0852 -0.0541 -0.3450
  335PNSM   C3A 3667   4.496   3.718  11.228  0.2319  0.1289  0.1734
  335PNSM   C1B 3668   3.674   4.765  11.202 -0.2011  0.4730 -0.0621
  335PNSM   C2B 3669   3.852   4.478  11.630  0.0810 -0.0186 -0.0297
  335PNSM   C3B 3670   4.145   4.486  11.930  0.1503 -0.1808 -0.2316
  335PNSM   D4B 3671   4.297   4.830  12.136  0.1048  0.1678 -0.0382
  335PNSM   C5B 3672   4.234   4.973  12.620  0.1365  0.4354  0.3114
  335PNSM   C6B 3673   4.121   5.237  12.874  0.2296  0.0204  0.0619
  336PNSM   NC3 3674   4.230   6.622   9.715 -0.0411 -0.0545 -0.3051
  336PNSM   PO4 3675   4.250   6.832  10.104 -0.5800 -0.3510  0.2513
  336PNSM   AM1 3676   4.444   6.965  10.471 -0.1787  0.2704  0.0625
  336PNSM   AM2 3677   4.168   7.079  10.536 -0.2880  0.1890  0.0489
  336PNSM   T1A 3678   4.420   6.815  10.927  0.0361 -0.2977  0.0879
  336PNSM   C2A 3679   4.469   6.444  11.229  0.0297  0.0844  0.0720
  336PNSM   C3A 3680   4.660   6.444  11.681 -0.2661 -0.2530 -0.2483
  336PNSM   C1B 3681   4.157   7.202  10.888  0.2675 -0.0070  0.0807
  336PNSM   C2B 3682   4.242   7.280  11.321 -0.0549 -0.1596 -0.0721
  336PNSM   C3B 3683   4.158   7.400  11.716  0.2142  0.2188 -0.0903
  336PNSM   D4B 3684   4.197   7.658  12.020 -0.0819 -0.4062  0.0702
  336PNSM   C5B 3685   3.798   7.812  12.114  0.1191 -0.1354  0.0276
  336PNSM   C6B 3686   3.327   7.723  12.189  0.1487  0.1094 -0.0093
  337PNSM   NC3 3687   5.475   7.212  10.510 -0.0808 -0.0961  0.1791
  337PNSM   PO4 3688   5.010   7.065  10.460  0.2087 -0.0157 -0.4004
  337PNSM   AM1 3689   5.153   7.463  10.883  0.1916  0.0702  0.1387
  337PNSM   AM2 3690   5.490   7.528  10.924 -0.0029  0.4465  0.0679
  337PNSM   T1A 3691   5.150   7.762  11.113  0.0540 -0.0263 -0.1595
  337PNSM   C2A 3692   5.101   7.931  11.492 -0.1405 -0.0756  0.0076
  337PNSM   C3A 3693   4.954   8.039  11.885  0.2029  0.0870  0.0475
  337PNSM   C1B 3694   5.408   7.442  11.323  0.0486 -0.2453 -0.3202
  337PNSM   C2B 3695   5.360   7.544  11.739 -0.0720 -0.0344  0.1233
  337PNSM   C3B 3696   5.217   7.349  12.067  0.2590  0.0289  0.1124
  337PNSM   D4B 3697   4.894   7.088  12.023  0.2009  0.1887  0.1016
  337PNSM   C5B 3698   4.690   6.848  12.435  0.0090  0.0194  0.1478
  337PNSM   C6B 3699   4.740   6.558  12.829 -0.5316  0.0423  0.2932
  338PNSM   NC3 3700   3.205   5.852  10.130  0.0283  0.1172 -0.1796
  338PNSM   PO4 3701   3.038   6.119  10.538 -0.2225  0.0311  0.0428
  338PNSM   AM1 3702   2.843   6.102  10.980  0.1270 -0.3410 -0.0794
  338PNSM   AM2 3703   2.565   6.237  10.989 -0.0398 -0.1219 -0.3251
  338PNSM   T1A 3704   2.791   5.975  11.412  0.0638  0.0345 -0.0112
  338PNSM   C2A 3705   2.870   6.040  11.769  0.1491 -0.1609  0.4646
  338PNSM   C3A 3706   2.580   6.213  11.995 -0.1044 -0.0125  0.1801
  338PNSM   C1B 3707   2.736   6.463  11.397 -0.0537 -0.0055 -0.0180
  338PNSM   C2B 3708   2.761   6.735  11.776  0.0888  0.0426  0.0396
  338PNSM   C3B 3709   2.876   6.953  12.069 -0.1958  0.1549 -0.0466
  338PNSM   D4B 3710   2.773   7.406  12.246  0.0693  0.0861  0.3591
  338PNSM   C5B 3711   2.468   7.612  12.167 -0.2468 -0.1700  0.0093
  338PNSM   C6B 3712   2.155   7.940  12.254  0.0997  0.0125  0.4100
  339PNSM   NC3 3713   2.936   0.876   9.526  0.0816 -0.4234 -0.2109
  339PNSM   PO4 3714   3.029   0.527   9.707  0.0508 -0.2064 -0.0571
  339PNSM   AM1 3715   3.199   0.773   9.955  0.3722  0.0735  0.0137
  339PNSM   AM2 3716   3.027   0.974  10.158 -0.0728 -0.1577  0.2377
  339PNSM   T1A 3717   3.475   0.913  10.297 -0.1226  0.2246 -0.0322
  339PNSM   C2A 3718   3.591   1.238  10.664 -0.0427  0.2811  0.2149
  339PNSM   C3A 3719   3.575   1.460  10.983  0.1981  0.2868  0.1301
  339PNSM   C1B 3720   3.124   1.265  10.410  0.1864  0.1555  0.1750
  339PNSM   C2B 3721   3.262   1.555  10.613  0.1744  0.0313  0.1593
  339PNSM   C3B 3722   3.381   1.941  10.585 -0.0235  0.1176 -0.0807
  339PNSM   D4B 3723   3.799   2.119  10.783 -0.0767  0.0511  0.3173
  339PNSM   C5B 3724   3.767   2.324  11.128  0.0521  0.0101  0.0851
  339PNSM   C6B 3725   4.137   2.393  11.492 -0.1401 -0.4577  0.0899
  340PNSM   NC3 3726   2.512   5.917  10.568 -0.0045  0.0043  0.1339
  340PNSM   PO4 3727   2.442   5.493  10.580 -0.3186 -0.1765 -0.2469
  340PNSM   AM1 3728   2.568   5.605  10.925  0.0327  0.0729 -0.1222
  340PNSM   AM2 3729   2.788   5.597  10.946 -0.1074  0.2044  0.0229
  340PNSM   T1A 3730   2.366   5.822  11.264  0.2034  0.1218 -0.0055
  340PNSM   C2A 3731   2.255   5.839  11.682 -0.0900 -0.1433 -0.0440
  340PNSM   C3A 3732   2.065   6.185  12.048 -0.0878 -0.0756 -0.3087
  340PNSM   C1B 3733   2.825   5.431  11.364 -0.0834 -0.0117  0.0016
  340PNSM   C2B 3734   2.708   5.534  11.838  0.2202  0.2501 -0.0509
  340PNSM   C3B 3735   2.422   5.759  12.180  0.3552  0.0033  0.1917
  340PNSM   D4B 3736   2.373   6.022  12.478 -0.1408 -0.1580  0.1582
  340PNSM   C5B 3737   2.312   5.895  12.886  0.2822  0.1053  0.2234
  340PNSM   C6B 3738   2.510   5.729  13.329  0.1058  0.1379 -0.0028
  341PNSM   NC3 3739   5.678   1.186   9.966 -0.2380 -0.1235 -0.0079
  341PNSM   PO4 3740   5.616   1.540  10.270 -0.2042 -0.2166 -0.4798
  341PNSM   AM1 3741   5.418   1.860  10.529 -0.2163  0.1357  0.0734
  341PNSM   AM2 3742   5.342   2.169  10.342  0.0386  0.0248  0.1523
  341PNSM   T1A 3743   5.072   1.973  10.810  0.1660  0.1650  0.0099
  341PNSM   C2A 3744   4.862   2.153  11.124 -0.2669 -0.1548  0.0475
  341PNSM   C3A 3745   4.588   2.333  11.415  0.1868 -0.1820  0.1074
  341PNSM   C1B 3746   4.982   2.502  10.454  0.0472 -0.1341  0.1763
  341PNSM   C2B 3747   4.605   2.426  10.743 -0.2279  0.0641 -0.0739
  341PNSM   C3B 3748   4.283   2.343  11.017 -0.1550  0.0385  0.0115
  341PNSM   D4B 3749   4.190   1.994  11.210 -0.1281  0.3714 -0.0113
  341PNSM   C5B 3750   4.190   1.869  11.626  0.1922  0.2567  0.1850
  341PNSM   C6B 3751   3.886   1.531  11.791 -0.0577 -0.0094  0.0689
  342PNSM   NC3 3752   2.021   5.185  10.592  0.0022  0.2140 -0.0977
  342PNSM   PO4 3753   2.241   4.887  10.426 -0.3743 -0.1540  0.2271
  342PNSM   AM1 3754   2.066   4.730  10.788  0.1781  0.3503  0.0430
  342PNSM   AM2 3755   2.259   4.448  10.892 -0.0212  0.1295 -0.0494
  342PNSM   T1A 3756   2.082   4.629  11.271 -0.0079 -0.3245  0.3451
  342PNSM   C2A 3757   2.230   4.671  11.688 -0.0124  0.0295  0.0713
  342PNSM   C3A 3758   2.337   4.543  12.020 -0.0672 -0.0985 -0.0787
  342PNSM   C1B 3759   2.638   4.269  11.010  0.3009  0.1451  0.1809
  342PNSM   C2B 3760   2.716   4.255  11.412  0.0129  0.0413  0.0008
  342PNSM   C3B 3761   2.849   4.326  11.830  0.0276 -0.1801  0.2367
  342PNSM   D4B 3762   2.792   4.368  12.205 -0.1632 -0.2065 -0.0525
  342PNSM   C5B 3763   2.552   4.405  12.613 -0.1913 -0.1265  0.0831
  342PNSM   C6B 3764   2.128   4.486  12.450 -0.1111  0.0736 -0.2265
  343PLSM   NC3 3765   5.994   2.401  14.619 -0.0385  0.0643  0.2613
  343PLSM   PO4 3766   5.946   2.802  14.776 -0.1329 -0.1642  0.0153
  343PLSM   AM1 3767   5.820   2.809  14.351  0.0305  0.0270  0.0935
  343PLSM   AM2 3768   5.610   2.560  14.163 -0.3080 -0.0384  0.2412
  343PLSM   T1A 3769   5.866   3.014  13.847 -0.1522  0.0296 -0.0008
  343PLSM   C2A 3770   5.867   3.132  13.488  0.2726  0.2378 -0.1542
  343PLSM   C3A 3771   5.936   3.353  13.144  0.3996  0.3047  0.2555
  343PLSM   C1B 3772   5.538   2.640  13.715 -0.2847  0.0034 -0.3147
  343PLSM   C2B 3773   5.592   2.723  13.245  0.1530 -0.3485 -0.0141
  343PLSM   C3B 3774   5.468   2.790  12.804  0.0030 -0.2275  0.2565
  343PLSM   C4B 3775   5.530   3.098  12.555  0.2454 -0.0537  0.0900
  343PLSM   C5B 3776   5.620   3.494  12.258  0.0551 -0.1873  0.1767
  343PLSM   C6B 3777   5.698   3.924  12.244 -0.0395 -0.3535 -0.1040
  344PLSM   NC3 3778   4.071   7.199  14.898  0.0328  0.1078 -0.3609
  344PLSM   PO4 3779   4.522   7.224  14.697  0.0505 -0.0356 -0.0776
  344PLSM   AM1 3780   4.716   6.832  14.557  0.3052 -0.0675 -0.1056
  344PLSM   AM2 3781   4.927   6.637  14.771  0.0847 -0.0530  0.0432
  344PLSM   T1A 3782   5.034   6.784  14.169  0.0675 -0.0298  0.1731
  344PLSM   C2A 3783   5.190   6.553  13.762 -0.0788 -0.4119 -0.3990
  344PLSM   C3A 3784   5.364   6.632  13.314  0.1376  0.1252  0.0177
  344PLSM   C1B 3785   5.179   6.408  14.459 -0.0162 -0.3011  0.0592
  344PLSM   C2B 3786   5.566   6.406  14.162 -0.1554  0.2111  0.1262
  344PLSM   C3B 3787   5.792   6.617  13.735  0.2733 -0.2518 -0.1296
  344PLSM   C4B 3788   5.950   6.501  13.326 -0.1555 -0.0273 -0.1232
  344PLSM   C5B 3789   6.213   6.616  13.072  0.1162  0.1758  0.2614
  344PLSM   C6B 3790   6.581   6.559  13.025  0.3167  0.0483 -0.2700
  345PLSM   NC3 3791   3.737   8.210  14.207 -0.1333 -0.0425  0.2043
  345PLSM   PO4 3792   3.737   7.988  14.458 -0.0104 -0.2553 -0.1689
  345PLSM   AM1 3793   3.680   7.641  14.154  0.0762  0.0888 -0.3895
  345PLSM   AM2 3794   3.752   7.675  13.879  0.1917 -0.1270  0.0751
  345PLSM   T1A 3795   3.818   7.175  13.992 -0.3635 -0.2277  0.1102
  345PLSM   C2A 3796   3.877   6.976  13.585 -0.2892 -0.1244  0.0196
  345PLSM   C3A 3797   4.082   7.035  13.139  0.2621 -0.0567 -0.2568
  345PLSM   C1B 3798   4.055   7.477  13.519 -0.0601 -0.0660 -0.0559
  345PLSM   C2B 3799   4.359   7.161  13.493 -0.0486  0.0058 -0.0890
  345PLSM   C3B 3800   4.278   6.717  13.495  0.0394 -0.0840 -0.1012
  345PLSM   C4B 3801   4.310   6.492  13.158  0.0989 -0.1459  0.0789
  345PLSM   C5B 3802   4.366   6.274  12.929 -0.0115 -0.0090 -0.0077
  345PLSM   C6B 3803   4.705   6.055  12.868 -0.0626 -0.1931 -0.1517
  346PLSM   NC3 3804   5.752   6.281  15.133  0.0412 -0.2027  0.0073
  346PLSM   PO4 3805   5.822   6.607  14.918 -0.0916  0.3666  0.0235
  346PLSM   AM1 3806   5.946   6.647  14.489 -0.2332 -0.1298  0.1392
  346PLSM   AM2 3807   5.948   7.006  14.599  0.0913  0.0360  0.0432
  346PLSM   T1A 3808   6.141   6.701  14.135 -0.0960 -0.1565  0.1724
  346PLSM   C2A 3809   6.311   6.417  13.783 -0.1687 -0.0738  0.2369
  346PLSM   C3A 3810   6.444   6.377  13.478  0.1756  0.1373  0.0947
  346PLSM   C1B 3811   6.286   7.157  14.367 -0.1377 -0.2835  0.1178
  346PLSM   C2B 3812   6.526   7.060  13.959  0.3203  0.0143  0.1142
  346PLSM   C3B 3813   6.759   7.275  13.563  0.0913  0.0460  0.0523
  346PLSM   C4B 3814   6.877   7.458  13.146 -0.1837 -0.1850 -0.1779
  346PLSM   C5B 3815   7.161   7.788  12.984  0.1383 -0.3505  0.2671
  346PLSM   C6B 3816   7.344   7.937  12.597 -0.1093 -0.0599  0.0147
  347PLSM   NC3 3817   5.932   7.390  14.960  0.0539  0.0041  0.2756
  347PLSM   PO4 3818   5.643   7.135  15.046  0.2094 -0.1825 -0.2431
  347PLSM   AM1 3819   5.509   7.321  14.614  0.2598 -0.0203 -0.0035
  347PLSM   AM2 3820   5.686   7.481  14.496  0.2039  0.1754 -0.0126
  347PLSM   T1A 3821   5.723   7.105  14.157 -0.0380  0.2586 -0.0420
  347PLSM   C2A 3822   5.983   7.050  13.797 -0.0069  0.1394 -0.2205
  347PLSM   C3A 3823   6.226   6.924  13.489  0.0374  0.1652 -0.2521
  347PLSM   C1B 3824   5.995   7.542  14.228 -0.2252 -0.3844  0.1211
  347PLSM   C2B 3825   6.228   7.449  13.779 -0.1968  0.1005  0.1781
  347PLSM   C3B 3826   6.314   7.423  13.370  0.0945 -0.1246 -0.4591
  347PLSM   C4B 3827   6.271   7.525  12.965 -0.1266  0.0224 -0.0888
  347PLSM   C5B 3828   6.043   7.880  12.700 -0.1506 -0.2242  0.1204
  347PLSM   C6B 3829   5.730   7.770  12.423  0.1280 -0.1471  0.1437
  348PLSM   NC3 3830   0.847   7.086  15.360  0.3998  0.0874  0.2014
  348PLSM   PO4 3831   0.394   6.982  15.094 -0.1431 -0.0396 -0.2174
  348PLSM   AM1 3832   0.358   6.821  14.658 -0.1404  0.1170 -0.0213
  348PLSM   AM2 3833   0.081   6.762  14.628  0.0925  0.0722  0.0448
  348PLSM   T1A 3834   0.431   6.637  14.145  0.0259 -0.1732  0.0258
  348PLSM   C2A 3835   0.518   6.647  13.669 -0.0860  0.1887 -0.0300
  348PLSM   C3A 3836   0.504   6.674  13.141 -0.1322  0.2423  0.1561
  348PLSM   C1B 3837   0.089   6.932  14.264 -0.0197  0.1139 -0.0519
  348PLSM   C2B 3838   0.031   7.000  13.866 -0.1588  0.1496 -0.1043
  348PLSM   C3B 3839  -0.208   7.080  13.546  0.4927 -0.2774 -0.2155
  348PLSM   C4B 3840  -0.096   7.245  13.182  0.1392  0.0742 -0.0149
  348PLSM   C5B 3841   0.178   7.590  13.025 -0.0846 -0.4749  0.1150
  348PLSM   C6B 3842   0.436   7.511  12.580  0.0055 -0.0464  0.0324
  349PLSM   NC3 3843   0.247   0.697  14.924 -0.1563  0.0272  0.0386
  349PLSM   PO4 3844   0.311   1.129  14.814  0.3337  0.0575 -0.1631
  349PLSM   AM1 3845   0.560   1.030  14.444  0.1272 -0.1535  0.1019
  349PLSM   AM2 3846   0.607   0.774  14.615 -0.0332  0.0075  0.1381
  349PLSM   T1A 3847   0.598   1.027  14.033  0.0717  0.0313  0.0934
  349PLSM   C2A 3848   0.292   0.842  13.696  0.0480 -0.2946  0.1610
  349PLSM   C3A 3849   0.321   0.484  13.387 -0.0164 -0.0485 -0.1643
  349PLSM   C1B 3850   0.747   0.481  14.200  0.0486 -0.0164  0.0144
  349PLSM   C2B 3851   0.827   0.562  13.777 -0.2415  0.0310  0.1178
  349PLSM   C3B 3852   0.771   0.628  13.325  0.3063  0.0545  0.1112
  349PLSM   C4B 3853   0.857   0.836  12.972  0.3099  0.1055  0.0129
  349PLSM   C5B 3854   0.971   0.766  12.514  0.0959 -0.1000 -0.2608
  349PLSM   C6B 3855   1.178   0.471  12.254 -0.0989  0.0592 -0.0320
  350PLSM   NC3 3856   1.129   0.693  15.205  0.1564 -0.1100 -0.1479
  350PLSM   PO4 3857   1.083   0.558  14.818 -0.2585  0.0164  0.0281
  350PLSM   AM1 3858   0.893   0.207  14.559  0.0917 -0.2183  0.3242
  350PLSM   AM2 3859   1.179   0.029  14.647 -0.1500  0.2668 -0.1045
  350PLSM   T1A 3860   0.539  -0.104  14.288 -0.0522  0.0150 -0.2747
  350PLSM   C2A 3861   0.517  -0.346  13.948 -0.1312  0.0373  0.0453
  350PLSM   C3A 3862   0.814  -0.361  13.627  0.2102 -0.0120 -0.0434
  350PLSM   C1B 3863   1.376   0.071  14.211 -0.0649 -0.1231  0.0598
  350PLSM   C2B 3864   1.377   0.107  13.672 -0.2272  0.1897  0.1622
  350PLSM   C3B 3865   1.181  -0.103  13.324  0.2202  0.3013 -0.1647
  350PLSM   C4B 3866   1.110   0.042  12.890  0.2373  0.1656 -0.0135
  350PLSM   C5B 3867   0.853   0.325  12.664  0.0692 -0.1086 -0.0100
  350PLSM   C6B 3868   0.509   0.587  12.343 -0.0358 -0.2042 -0.2033
  351PLSM   NC3 3869   4.652   6.065  10.646 -0.3399  0.2480 -0.1268
  351PLSM   PO4 3870   4.925   5.782  10.543  0.0419 -0.1991 -0.0583
  351PLSM   AM1 3871   4.921   5.674  10.976  0.3260 -0.1529 -0.0786
  351PLSM   AM2 3872   4.807   5.347  10.952  0.0935  0.1862  0.0228
  351PLSM   T1A 3873   4.966   5.634  11.458  0.0162 -0.2538  0.0304
  351PLSM   C2A 3874   4.963   5.530  11.946  0.1825 -0.1565  0.2243
  351PLSM   C3A 3875   5.021   5.340  12.290 -0.1430  0.2342 -0.2906
  351PLSM   C1B 3876   4.443   5.512  11.218 -0.2872 -0.2796 -0.0852
  351PLSM   C2B 3877   4.565   5.368  11.573  0.2314  0.2253  0.0669
  351PLSM   C3B 3878   4.559   5.198  11.995  0.0527  0.2025  0.0211
  351PLSM   C4B 3879   4.681   4.980  12.427 -0.1090 -0.3436 -0.1842
  351PLSM   C5B 3880   5.014   4.937  12.659  0.1439 -0.7697  0.1481
  351PLSM   C6B 3881   5.197   4.565  12.936 -0.0423 -0.0650  0.0587
  352PLSM   NC3 3882   5.307   0.601  10.703  0.0814 -0.1474  0.0249
  352PLSM   PO4 3883   5.597   0.793  10.314  0.1007 -0.0556  0.0538
  352PLSM   AM1 3884   5.485   1.060  10.610  0.0303 -0.2054  0.2854
  352PLSM   AM2 3885   5.728   1.237  10.726  0.0608 -0.0303  0.2834
  352PLSM   T1A 3886   5.321   0.998  11.047 -0.1703 -0.0328 -0.1596
  352PLSM   C2A 3887   5.215   0.995  11.385  0.2783  0.1494  0.3951
  352PLSM   C3A 3888   5.157   1.099  11.861  0.1035 -0.1509  0.3279
  352PLSM   C1B 3889   5.846   1.097  11.152 -0.1894 -0.0320  0.2560
  352PLSM   C2B 3890   5.817   1.046  11.508 -0.0489 -0.2335 -0.3755
  352PLSM   C3B 3891   5.746   1.128  11.962 -0.1403  0.1603 -0.1250
  352PLSM   C4B 3892   5.830   1.290  12.281 -0.1162  0.0150  0.0034
  352PLSM   C5B 3893   6.173   1.338  12.571  0.0453  0.2422 -0.0274
  352PLSM   C6B 3894   6.515   1.243  12.814  0.1289 -0.0939 -0.2255
  353PLSM   NC3 3895   2.899   7.322   9.818  0.1334  0.1078  0.0574
  353PLSM   PO4 3896   2.986   7.154  10.072  0.0905  0.2176  0.0142
  353PLSM   AM1 3897   2.824   7.390  10.503  0.2225 -0.2974  0.0158
  353PLSM   AM2 3898   2.601   7.583  10.497  0.2637  0.0262  0.1774
  353PLSM   T1A 3899   2.943   7.239  10.903  0.3667  0.3205  0.0753
  353PLSM   C2A 3900   2.926   7.185  11.292  0.0472  0.1771  0.3344
  353PLSM   C3A 3901   2.953   7.314  11.741 -0.1279 -0.0229  0.4065
  353PLSM   C1B 3902   2.627   7.620  10.891  0.0504 -0.2400  0.0578
  353PLSM   C2B 3903   2.382   7.546  11.249 -0.1202 -0.2292 -0.2887
  353PLSM   C3B 3904   2.035   7.353  11.482 -0.1931 -0.1145  0.4896
  353PLSM   C4B 3905   1.820   7.133  11.849 -0.1428 -0.3061 -0.0925
  353PLSM   C5B 3906   1.645   6.957  12.354  0.0494 -0.4946 -0.0529
  353PLSM   C6B 3907   1.254   6.889  12.473  0.5055  0.0541  0.3205
  354PLSM   NC3 3908   7.277   7.063  10.685 -0.1166 -0.3347 -0.0956
  354PLSM   PO4 3909   7.076   7.424  10.876 -0.1422 -0.1403  0.0475
  354PLSM   AM1 3910   6.786   7.075  11.042  0.1850 -0.3373 -0.2077
  354PLSM   AM2 3911   6.905   6.789  11.186 -0.1329 -0.1340 -0.2007
  354PLSM   T1A 3912   6.431   6.716  11.326  0.1908 -0.2064  0.0843
  354PLSM   C2A 3913   6.419   6.730  11.802  0.0516 -0.0521 -0.0946
  354PLSM   C3A 3914   6.563   6.440  12.141  0.1903 -0.0948 -0.0200
  354PLSM   C1B 3915   6.891   6.734  11.638  0.0571  0.0087  0.0256
  354PLSM   C2B 3916   6.850   6.851  12.084 -0.1055 -0.0964 -0.0169
  354PLSM   C3B 3917   6.808   7.161  12.405 -0.0659  0.2881 -0.0454
  354PLSM   C4B 3918   6.680   7.421  12.701 -0.0037  0.0053 -0.0997
  354PLSM   C5B 3919   6.632   7.839  12.836  0.1426  0.2012  0.0491
  354PLSM   C6B 3920   6.424   8.191  12.939 -0.0546 -0.0912 -0.3688
  355PLSM   NC3 3921   7.056   6.123  10.857  0.1191  0.0824 -0.1543
  355PLSM   PO4 3922   6.676   6.365  11.049  0.0671  0.0792 -0.1898
  355PLSM   AM1 3923   6.918   6.249  11.305  0.5292  0.0297 -0.1449
  355PLSM   AM2 3924   6.903   5.922  11.257  0.4062  0.5305 -0.0069
  355PLSM   T1A 3925   6.869   6.268  11.815  0.1402  0.3141  0.1046
  355PLSM   C2A 3926   7.037   6.280  12.245 -0.0926  0.1152  0.0944
  355PLSM   C3A 3927   6.798   6.564  12.590 -0.0452  0.1168 -0.4376
  355PLSM   C1B 3928   6.925   5.819  11.704 -0.1981 -0.1222  0.0562
  355PLSM   C2B 3929   6.755   5.864  12.118 -0.3237 -0.0639  0.0010
  355PLSM   C3B 3930   6.604   6.030  12.440  0.0449  0.3030 -0.3083
  355PLSM   C4B 3931   6.520   6.022  12.844  0.1734  0.1826  0.2451
  355PLSM   C5B 3932   6.785   5.976  13.204  0.2878 -0.0492 -0.1536
  355PLSM   C6B 3933   6.917   6.257  13.314  0.0032 -0.2773 -0.1965
  356PLSM   NC3 3934   0.623   6.648  10.455  0.0571 -0.3643 -0.1692
  356PLSM   PO4 3935   0.280   6.746  10.783  0.0290 -0.1609  0.0553
  356PLSM   AM1 3936   0.161   6.680  11.063  0.0043  0.0224 -0.0627
  356PLSM   AM2 3937  -0.055   6.471  11.113 -0.0555 -0.2106 -0.1533
  356PLSM   T1A 3938   0.237   6.735  11.488  0.0107 -0.0455  0.0302
  356PLSM   C2A 3939   0.382   6.841  11.996 -0.1373 -0.1834  0.2648
  356PLSM   C3A 3940   0.389   7.009  12.341 -0.0104  0.1444  0.0692
  356PLSM   C1B 3941  -0.091   6.422  11.538  0.1398  0.3995 -0.0740
  356PLSM   C2B 3942  -0.083   6.561  11.957  0.1852 -0.1283  0.0407
  356PLSM   C3B 3943  -0.149   6.678  12.493 -0.2276  0.2369  0.2587
  356PLSM   C4B 3944   0.086   6.872  12.836  0.0864  0.2420 -0.1591
  356PLSM   C5B 3945   0.349   7.128  12.896  0.2071  0.0065  0.1349
  356PLSM   C6B 3946   0.766   7.085  13.057 -0.0508  0.1909 -0.1137
  357PLSM   NC3 3947   1.503   6.617  10.469 -0.0597  0.1097  0.3687
  357PLSM   PO4 3948   1.042   6.442  10.360 -0.0340  0.0331  0.0899
  357PLSM   AM1 3949   0.935   6.204  10.654  0.1014  0.0424  0.1553
  357PLSM   AM2 3950   1.183   6.298  10.861  0.4090 -0.2793  0.1046
  357PLSM   T1A 3951   0.846   5.997  11.095  0.3460 -0.0379  0.1743
  357PLSM   C2A 3952   0.899   5.956  11.543  0.2604 -0.1164 -0.3880
  357PLSM   C3A 3953   0.977   5.854  11.989 -0.2027 -0.1140 -0.2590
  357PLSM   C1B 3954   1.194   6.324  11.434 -0.0708 -0.0519 -0.2508
  357PLSM   C2B 3955   1.088   6.288  11.873 -0.2546  0.0550  0.0590
  357PLSM   C3B 3956   1.126   6.363  12.312  0.0977  0.2825  0.0139
  357PLSM   C4B 3957   0.772   6.188  12.508  0.0453  0.1334 -0.3190
  357PLSM   C5B 3958   0.635   6.215  12.916  0.0991  0.1255 -0.1550
  357PLSM   C6B 3959   0.904   6.230  13.337  0.2836 -0.0782 -0.1845
  358PLSM   NC3 3960   0.247   5.027  10.298  0.2201  0.2418  0.0062
  358PLSM   PO4 3961  -0.137   5.158  10.476  0.0421  0.1328  0.1115
  358PLSM   AM1 3962   0.135   5.315  10.754  0.0793 -0.0706 -0.0553
  358PLSM   AM2 3963   0.431   5.218  10.720  0.0508  0.2773  0.2888
  358PLSM   T1A 3964   0.304   5.599  11.075  0.0746  0.2684 -0.0122
  358PLSM   C2A 3965   0.499   5.696  11.395 -0.2645  0.1201 -0.0398
  358PLSM   C3A 3966   0.563   5.611  11.752  0.1450  0.3038 -0.0143
  358PLSM   C1B 3967   0.363   5.148  11.222 -0.2538  0.1256  0.0628
  358PLSM   C2B 3968   0.487   5.125  11.676  0.1057  0.3440 -0.0321
  358PLSM   C3B 3969   0.546   5.149  12.090 -0.1958  0.0672  0.0712
  358PLSM   C4B 3970   0.646   5.305  12.412 -0.2696 -0.1149 -0.3768
  358PLSM   C5B 3971   0.730   5.124  12.771 -0.1855 -0.0634  0.2239
  358PLSM   C6B 3972   0.776   4.662  12.740  0.2355  0.1172 -0.2325
  359PAPI    C1 3973   3.666   2.501  14.119  0.0551  0.0678  0.1188
  359PAPI    C2 3974   3.680   2.700  14.466  0.0640  0.1749  0.0571
  359PAPI    C3 3975   3.387   2.436  14.398  0.2115 -0.0422  0.2516
  359PAPI   PO4 3976   3.929   2.327  14.060  0.1112  0.2071 -0.0601
  359PAPI   GL1 3977   4.118   2.605  13.811 -0.0848  0.0310 -0.1023
  359PAPI   GL2 3978   4.082   2.532  13.579 -0.2619 -0.1150  0.2253
  359PAPI   D1A 3979   3.934   3.014  13.634  0.3419  0.3984  0.2227
  359PAPI   D2A 3980   3.941   3.073  13.195  0.0097  0.0090 -0.5737
  359PAPI   D3A 3981   3.807   2.967  12.856 -0.0667  0.1076 -0.1900
  359PAPI   D4A 3982   4.083   3.052  12.510 -0.1011  0.1456 -0.2488
  359PAPI   C5A 3983   4.390   3.332  12.722  0.2211 -0.1316  0.0176
  359PAPI   C1B 3984   4.050   2.608  13.180  0.0340  0.0766  0.3186
  359PAPI   C2B 3985   3.861   2.486  12.730  0.2013  0.0278  0.5427
  359PAPI   C3B 3986   3.841   2.521  12.347 -0.4645 -0.2012  0.1818
  359PAPI   C4B 3987   3.699   2.523  11.805 -0.0270  0.2306 -0.3530
  360PAPI    C1 3988   3.509   6.575  15.030 -0.4695 -0.1468  0.3688
  360PAPI    C2 3989   3.726   6.239  15.042 -0.2185 -0.0174 -0.1929
  360PAPI    C3 3990   3.756   6.508  15.337  0.3392 -0.0335 -0.2252
  360PAPI   PO4 3991   3.591   6.734  14.733  0.0672  0.3380 -0.2185
  360PAPI   GL1 3992   3.584   6.738  14.315 -0.0826  0.1947  0.3536
  360PAPI   GL2 3993   3.354   6.754  14.014 -0.1607  0.0277 -0.0832
  360PAPI   D1A 3994   4.028   6.861  14.348 -0.3294 -0.3651  0.0911
  360PAPI   D2A 3995   4.308   6.962  13.967  0.0655  0.0398  0.2160
  360PAPI   D3A 3996   4.577   7.096  14.198  0.0492 -0.0219  0.0203
  360PAPI   D4A 3997   4.845   7.300  13.962  0.2462  0.4671  0.0048
  360PAPI   C5A 3998   5.012   7.108  13.573 -0.3410  0.2087 -0.1636
  360PAPI   C1B 3999   3.367   6.825  13.632 -0.1423  0.0535 -0.1296
  360PAPI   C2B 4000   3.479   6.779  13.230  0.0743  0.0297  0.0256
  360PAPI   C3B 4001   3.804   6.708  12.867 -0.2040 -0.3232  0.0829
  360PAPI   C4B 4002   3.741   6.760  12.458  0.1641 -0.2188 -0.1946
  361PAPI    C1 4003   0.580   0.179  10.402  0.2078 -0.0074 -0.0616
  361PAPI    C2 4004   0.458   0.560  10.401  0.0507 -0.0568 -0.1014
  361PAPI    C3 4005   0.713   0.431  10.122 -0.0209 -0.0198 -0.1844
  361PAPI   PO4 4006   0.614   0.180  10.780 -0.1458 -0.1317 -0.2537
  361PAPI   GL1 4007   0.691   0.149  11.181 -0.1565  0.0071  0.0201
  361PAPI   GL2 4008   0.442   0.448  11.344 -0.0410  0.2411 -0.4502
  361PAPI   D1A 4009   0.935   0.160  11.484  0.3486  0.0155  0.1878
  361PAPI   D2A 4010   0.685  -0.148  11.662 -0.0415 -0.1806  0.1569
  361PAPI   D3A 4011   0.566  -0.291  11.399 -0.1175 -0.1031  0.1397
  361PAPI   D4A 4012   0.758  -0.649  11.672 -0.2600 -0.1015 -0.1832
  361PAPI   C5A 4013   0.899  -0.584  12.125  0.0675 -0.2064  0.0961
  361PAPI   C1B 4014   0.833   0.634  11.371 -0.2649  0.0215  0.0754
  361PAPI   C2B 4015   0.896   1.069  11.523  0.1596 -0.0624 -0.1744
  361PAPI   C3B 4016   0.859   1.440  11.340  0.2025  0.0562 -0.0007
  361PAPI   C4B 4017   0.722   1.853  11.524 -0.2134  0.1578 -0.2497
  362PAPI    C1 4018   1.351   2.551  10.246 -0.1051 -0.0218 -0.2808
  362PAPI    C2 4019   1.168   2.566  10.602  0.2046 -0.3252 -0.1030
  362PAPI    C3 4020   1.040   2.311  10.322  0.1369 -0.2872 -0.1067
  362PAPI   PO4 4021   1.395   2.817  10.269 -0.0402  0.0182 -0.1027
  362PAPI   GL1 4022   1.696   2.859  10.569 -0.1416 -0.1582  0.0565
  362PAPI   GL2 4023   1.817   3.047  10.782  0.0001  0.0818 -0.0677
  362PAPI   D1A 4024   1.800   2.504  10.777 -0.3549 -0.0686  0.0011
  362PAPI   D2A 4025   1.438   2.471  11.093 -0.0019 -0.2443 -0.0924
  362PAPI   D3A 4026   1.736   2.583  11.264 -0.2587 -0.3136 -0.0512
  362PAPI   D4A 4027   1.650   2.742  11.665 -0.3710 -0.1416 -0.0942
  362PAPI   C5A 4028   1.801   3.173  11.892  0.2544  0.1348  0.1167
  362PAPI   C1B 4029   2.097   2.870  11.006  0.0418 -0.1724  0.0513
  362PAPI   C2B 4030   2.308   2.521  11.399 -0.0664 -0.1653  0.2425
  362PAPI   C3B 4031   2.569   2.493  11.753  0.0178  0.0541  0.0732
  362PAPI   C4B 4032   2.813   2.876  11.935  0.2328 -0.1513 -0.0710
  363PAPS   CNO 4033   3.595   5.780  15.161  0.0706 -0.0732  0.0456
  363PAPS   PO4 4034   3.774   5.727  14.790 -0.1431 -0.0298  0.2700
  363PAPS   GL1 4035   3.749   5.701  14.238 -0.0342 -0.1464 -0.0441
  363PAPS   GL2 4036   3.480   5.600  14.105  0.3509 -0.1859 -0.0727
  363PAPS   D1A 4037   3.807   5.877  13.847  0.0958  0.1404 -0.0964
  363PAPS   D2A 4038   4.241   5.702  13.775  0.3020  0.1390  0.0265
  363PAPS   D3A 4039   3.964   5.426  13.926 -0.1371  0.1867 -0.1705
  363PAPS   D4A 4040   4.017   5.157  13.650  0.0258 -0.1499  0.0957
  363PAPS   C5A 4041   3.825   4.995  13.253 -0.0367  0.0041 -0.1126
  363PAPS   C1B 4042   3.442   5.240  13.744 -0.0621 -0.3290 -0.0008
  363PAPS   C2B 4043   3.406   4.918  13.507 -0.0219  0.0948 -0.1353
  363PAPS   C3B 4044   3.370   4.851  13.109 -0.1155  0.2138 -0.1074
  363PAPS   C4B 4045   3.032   4.682  12.711  0.0968  0.2911  0.1249
  364PAPS   CNO 4046   2.976   4.447  14.706  0.0706 -0.2097 -0.1462
  364PAPS   PO4 4047   3.159   4.233  14.378 -0.0390 -0.0867  0.1466
  364PAPS   GL1 4048   3.271   4.136  13.989  0.0137  0.0511 -0.0544
  364PAPS   GL2 4049   3.479   4.421  13.909 -0.2403  0.1085  0.2314
  364PAPS   D1A 4050   3.008   4.080  13.580 -0.3826 -0.0107 -0.1659
  364PAPS   D2A 4051   2.742   4.109  13.893 -0.1494 -0.2668 -0.0346
  364PAPS   D3A 4052   2.503   4.515  13.888 -0.0130  0.1846 -0.4852
  364PAPS   D4A 4053   2.389   4.369  13.465  0.1362 -0.0409 -0.2448
  364PAPS   C5A 4054   2.674   4.229  13.178 -0.0909 -0.0384 -0.0211
  364PAPS   C1B 4055   3.376   4.460  13.423  0.1161  0.3443 -0.1000
  364PAPS   C2B 4056   3.163   4.308  13.073 -0.6014  0.1383 -0.2975
  364PAPS   C3B 4057   3.032   4.159  12.655 -0.0408  0.1200 -0.3346
  364PAPS   C4B 4058   2.813   3.897  12.342  0.2090 -0.0987 -0.2119
  365PAPS   CNO 4059   7.373   3.553  14.969 -0.1262 -0.0705 -0.2623
  365PAPS   PO4 4060   6.971   3.421  14.982  0.3384 -0.0085 -0.0048
  365PAPS   GL1 4061   7.021   3.493  14.546  0.1954 -0.1997 -0.1473
  365PAPS   GL2 4062   7.232   3.820  14.574  0.0699 -0.3870  0.0435
  365PAPS   D1A 4063   7.313   3.486  14.179  0.0268 -0.0743 -0.0441
  365PAPS   D2A 4064   7.362   3.062  14.219  0.0073 -0.0617 -0.0081
  365PAPS   D3A 4065   7.126   2.697  13.969  0.0050 -0.0860  0.3516
  365PAPS   D4A 4066   6.850   2.812  13.880 -0.3064 -0.4337 -0.1243
  365PAPS   C5A 4067   6.800   3.259  14.031 -0.0938  0.3353  0.3654
  365PAPS   C1B 4068   7.260   4.152  14.209 -0.0377 -0.0820  0.1165
  365PAPS   C2B 4069   7.177   4.452  13.807 -0.1058  0.1777  0.0736
  365PAPS   C3B 4070   7.040   4.299  13.471 -0.3562 -0.2501  0.3329
  365PAPS   C4B 4071   7.111   4.057  13.120  0.2671 -0.1697  0.4072
  366PAPS   CNO 4072   1.557   6.521  14.416  0.0663 -0.0394 -0.0485
  366PAPS   PO4 4073   1.636   6.137  14.469  0.3342  0.0171  0.0013
  366PAPS   GL1 4074   1.562   5.898  14.148  0.3113  0.1168 -0.1817
  366PAPS   GL2 4075   1.568   6.256  13.954  0.4903  0.1420 -0.0129
  366PAPS   D1A 4076   1.842   5.620  13.900 -0.1258 -0.1188 -0.4054
  366PAPS   D2A 4077   1.551   5.334  13.984 -0.0571 -0.2304 -0.3339
  366PAPS   D3A 4078   1.545   4.884  13.860  0.1064 -0.1718  0.1398
  366PAPS   D4A 4079   1.529   4.814  13.406 -0.0563 -0.1454  0.2412
  366PAPS   C5A 4080   1.643   5.142  13.245 -0.0665 -0.1668 -0.0573
  366PAPS   C1B 4081   1.243   6.340  13.659  0.1934  0.2093  0.1348
  366PAPS   C2B 4082   1.078   6.693  13.386 -0.0800 -0.0362  0.0378
  366PAPS   C3B 4083   1.237   6.922  13.012 -0.1590  0.0279  0.1265
  366PAPS   C4B 4084   1.620   7.274  13.062 -0.1136  0.4232  0.2503
  367PAPS   CNO 4085   4.738   4.790  10.396  0.1986  0.0560  0.3383
  367PAPS   PO4 4086   4.519   5.026  10.686  0.2546 -0.0186  0.1397
  367PAPS   GL1 4087   4.240   5.151  10.922  0.0861  0.2625  0.1824
  367PAPS   GL2 4088   4.100   4.845  10.980  0.0268 -0.1685  0.1122
  367PAPS   D1A 4089   4.073   5.138  11.351  0.4467  0.2822  0.1504
  367PAPS   D2A 4090   4.131   4.937  11.672  0.0658  0.0758  0.4007
  367PAPS   D3A 4091   3.940   5.114  11.979 -0.0982  0.0127  0.2739
  367PAPS   D4A 4092   3.808   5.122  12.410 -0.3201  0.0756 -0.0119
  367PAPS   C5A 4093   3.735   4.885  12.804 -0.1072  0.0363 -0.1071
  367PAPS   C1B 4094   4.179   4.598  11.275  0.0314  0.0833  0.1066
  367PAPS   C2B 4095   4.247   4.232  11.493  0.0119 -0.2391 -0.0024
  367PAPS   C3B 4096   4.472   4.021  11.839 -0.1724  0.3276  0.0186
  367PAPS   C4B 4097   4.911   4.086  11.977 -0.2996 -0.2370  0.1681
  368PAPS   CNO 4098   2.210   1.545   9.718 -0.0052  0.3603 -0.0029
  368PAPS   PO4 4099   2.525   1.386   9.940 -0.0900 -0.0848 -0.1986
  368PAPS   GL1 4100   2.696   1.809   9.789  0.0012 -0.1260  0.1514
  368PAPS   GL2 4101   2.530   1.946  10.033 -0.2921 -0.1193  0.0188
  368PAPS   D1A 4102   3.019   2.038   9.607  0.1026  0.0146  0.0740
  368PAPS   D2A 4103   2.902   2.401   9.891 -0.0375 -0.1704 -0.0110
  368PAPS   D3A 4104   2.890   2.891   9.646 -0.3210 -0.0481  0.1198
  368PAPS   D4A 4105   3.233   3.111   9.626 -0.1041 -0.2384  0.2207
  368PAPS   C5A 4106   3.658   2.902   9.660 -0.2648 -0.1956 -0.0907
  368PAPS   C1B 4107   2.705   2.183  10.358 -0.0893  0.2279  0.1280
  368PAPS   C2B 4108   2.954   2.268  10.601  0.1810 -0.0337  0.0471
  368PAPS   C3B 4109   3.151   2.287  11.023  0.3652 -0.2806 -0.0663
  368PAPS   C4B 4110   3.096   2.679  11.096 -0.0463  0.1148 -0.1015
  369PAPS   CNO 4111   5.850  -0.016  10.250  0.1429  0.0367 -0.3380
  369PAPS   PO4 4112   5.945   0.189  10.633  0.2548 -0.0871 -0.2132
  369PAPS   GL1 4113   6.113   0.280  11.043 -0.0509  0.1872  0.3156
  369PAPS   GL2 4114   5.895   0.173  11.290 -0.2413  0.0951 -0.1504
  369PAPS   D1A 4115   6.416   0.329  11.403  0.0906 -0.2437  0.1128
  369PAPS   D2A 4116   6.827   0.152  11.270 -0.3905 -0.3252  0.0338
  369PAPS   D3A 4117   7.252   0.331  11.244  0.2321  0.1946 -0.0668
  369PAPS   D4A 4118   7.100   0.326  11.743  0.0014  0.0158  0.0087
  369PAPS   C5A 4119   6.979   0.760  12.017 -0.1530 -0.0916 -0.1397
  369PAPS   C1B 4120   6.035   0.118  11.650 -0.1856  0.1697 -0.2118
  369PAPS   C2B 4121   6.182  -0.190  11.960  0.1154  0.0124 -0.2212
  369PAPS   C3B 4122   6.392  -0.427  12.236  0.3947 -0.3607 -0.1593
  369PAPS   C4B 4123   6.462  -0.439  12.695 -0.3528 -0.0183 -0.2073
  370PAPS   CNO 4124   2.346   6.333  10.024 -0.0737 -0.1618  0.1096
  370PAPS   PO4 4125   2.135   6.217  10.454 -0.2890 -0.2159  0.3474
  370PAPS   GL1 4126   1.880   6.370  10.854  0.1126 -0.1397  0.0045
  370PAPS   GL2 4127   2.145   6.057  10.906 -0.3693 -0.2388  0.1348
  370PAPS   D1A 4128   1.591   6.491  11.124 -0.1913 -0.0425 -0.0036
  370PAPS   D2A 4129   2.044   6.737  11.272  0.4435  0.4649  0.0255
  370PAPS   D3A 4130   2.235   6.401  11.292  0.1242  0.0183  0.1564
  370PAPS   D4A 4131   2.308   6.512  11.683 -0.2498  0.0373 -0.2332
  370PAPS   C5A 4132   1.956   6.685  11.903  0.0433 -0.0356 -0.3285
  370PAPS   C1B 4133   1.891   6.001  11.316 -0.0272 -0.1728  0.1140
  370PAPS   C2B 4134   1.679   6.262  11.666 -0.0761  0.3365 -0.0017
  370PAPS   C3B 4135   1.569   6.137  12.075  0.1468 -0.1402  0.1236
  370PAPS   C4B 4136   1.807   5.974  12.433  0.1910 -0.1807 -0.2886
  371PAPE   NH3 4137   2.833   5.791  14.505 -0.0368  0.2789  0.0501
  371PAPE   PO4 4138   2.455   5.507  14.683 -0.1509 -0.3330  0.0257
  371PAPE   GL1 4139   2.501   5.491  14.222 -0.2296  0.2116  0.1148
  371PAPE   GL2 4140   2.332   5.685  14.103 -0.1503  0.0172 -0.2073
  371PAPE   D1A 4141   2.570   5.473  13.754  0.1854 -0.0206  0.1278
  371PAPE   D2A 4142   2.496   5.137  13.526  0.1825  0.0074  0.0837
  371PAPE   D3A 4143   2.403   5.317  13.085 -0.2174  0.0316  0.1891
  371PAPE   D4A 4144   2.030   5.192  12.817 -0.2426  0.0456  0.2662
  371PAPE   C5A 4145   1.659   5.588  12.724 -0.0842 -0.0072 -0.3018
  371PAPE   C1B 4146   2.604   6.040  13.874 -0.0620 -0.4248 -0.0413
  371PAPE   C2B 4147   2.807   6.112  13.474  0.1502  0.0620  0.0280
  371PAPE   C3B 4148   2.879   6.062  13.093 -0.1043 -0.0775  0.2561
  371PAPE   C4B 4149   3.067   6.217  12.675 -0.1824  0.1733  0.0125
  372PAPE   NH3 4150   2.576   1.701  14.687 -0.2588 -0.0361  0.2003
  372PAPE   PO4 4151   2.977   1.639  14.448 -0.2952 -0.0476  0.2732
  372PAPE   GL1 4152   3.046   1.731  14.012 -0.1101 -0.0026  0.0246
  372PAPE   GL2 4153   3.127   1.527  13.865 -0.0380  0.2425  0.3556
  372PAPE   D1A 4154   2.748   1.843  13.683  0.0464  0.1805  0.4550
  372PAPE   D2A 4155   2.291   1.859  13.804  0.4003  0.0856 -0.1499
  372PAPE   D3A 4156   2.264   1.905  13.414 -0.0085  0.1215  0.1093
  372PAPE   D4A 4157   1.912   2.172  13.538  0.1447  0.1097 -0.1903
  372PAPE   C5A 4158   1.941   2.550  13.464 -0.0041 -0.0306 -0.1565
  372PAPE   C1B 4159   3.107   1.539  13.445  0.0921 -0.1877 -0.0671
  372PAPE   C2B 4160   2.948   1.336  13.040 -0.3257  0.1288  0.0178
  372PAPE   C3B 4161   2.874   1.123  12.607 -0.2447  0.2954  0.2478
  372PAPE   C4B 4162   2.760   1.097  12.198  0.0117 -0.3440 -0.1261
  373PAPE   NH3 4163   4.160   4.861  10.411  0.1219 -0.1369 -0.1886
  373PAPE   PO4 4164   4.085   4.370  10.380 -0.0071  0.0184  0.0669
  373PAPE   GL1 4165   3.767   4.087  10.521 -0.1447  0.3699 -0.2808
  373PAPE   GL2 4166   3.490   4.134  10.693  0.0807  0.1897  0.0170
  373PAPE   D1A 4167   3.734   3.799  10.929  0.0207 -0.0344  0.0268
  373PAPE   D2A 4168   3.810   3.297  11.084  0.2053 -0.0594 -0.2521
  373PAPE   D3A 4169   3.516   2.966  11.000 -0.2291  0.2522  0.1631
  373PAPE   D4A 4170   3.381   2.809  10.668 -0.0867 -0.1127 -0.0874
  373PAPE   C5A 4171   3.295   2.542  10.348  0.1583 -0.0374 -0.1097
  373PAPE   C1B 4172   3.559   4.199  11.193 -0.0649 -0.0713  0.2060
  373PAPE   C2B 4173   3.662   4.027  11.617  0.0092  0.0362  0.1124
  373PAPE   C3B 4174   3.752   4.113  11.992  0.0015  0.0459  0.4364
  373PAPE   C4B 4175   3.724   4.012  12.448  0.1297 -0.1374  0.2018
  374PAPE   NH3 4176   2.751   3.934   8.065 -0.3193  0.2105 -0.0918
  374PAPE   PO4 4177   2.857   4.218   7.699 -0.0303  0.3103 -0.0446
  374PAPE   GL1 4178   2.745   3.848   7.553 -0.2074  0.2758 -0.0935
  374PAPE   GL2 4179   2.843   3.592   7.515  0.2689 -0.3271 -0.4220
  374PAPE   D1A 4180   2.339   3.785   7.524  0.0284 -0.1172  0.2018
  374PAPE   D2A 4181   2.379   4.204   7.636 -0.1295  0.0120 -0.1679
  374PAPE   D3A 4182   2.167   4.127   7.226 -0.0525 -0.3844 -0.1676
  374PAPE   D4A 4183   1.946   4.115   6.833  0.1048 -0.0909  0.0730
  374PAPE   C5A 4184   2.095   4.021   6.405 -0.0166 -0.0674 -0.0566
  374PAPE   C1B 4185   2.640   3.677   7.086 -0.1525  0.4378 -0.0374
  374PAPE   C2B 4186   2.359   3.687   6.836  0.2159  0.1737 -0.1495
  374PAPE   C3B 4187   2.216   3.504   6.391 -0.0274  0.0409 -0.0572
  374PAPE   C4B 4188   2.500   3.165   6.240 -0.0946 -0.0104  0.1240
  375CHOL   ROH 4189   0.238   1.703  11.350  0.0432  0.0443  0.2150
  375CHOL    R1 4190   0.203   1.860  11.583  0.0580  0.0268  0.2290
  375CHOL    R2 4191   0.201   1.751  11.837  0.2140  0.0252  0.2305
  375CHOL    R3 4192   0.396   1.935  11.883  0.1409  0.1227  0.1525
  375CHOL    R4 4193   0.265   1.900  12.143  0.3148 -0.0064  0.2251
  375CHOL    R5 4194   0.298   2.088  12.039  0.1486  0.0352  0.2449
  375CHOL    C1 4195   0.485   2.160  12.363  0.3049  0.0668  0.1487
  375CHOL    C2 4196   0.475   2.486  12.668  0.0213 -0.0447 -0.1451
  376CHOL   ROH 4197   7.292   4.015  11.189 -0.2884  0.1060  0.0284
  376CHOL    R1 4198   7.104   3.957  11.392 -0.2768  0.0168  0.0123
  376CHOL    R2 4199   7.081   3.706  11.507 -0.1040  0.0343  0.0708
  376CHOL    R3 4200   7.115   3.845  11.739 -0.2520  0.1160  0.0459
  376CHOL    R4 4201   7.088   3.566  11.823  0.1650  0.0698  0.0842
  376CHOL    R5 4202   6.971   3.735  11.895 -0.0685 -0.0795  0.0892
  376CHOL    C1 4203   7.123   3.615  12.224  0.1827  0.1671  0.0686
  376CHOL    C2 4204   7.122   3.685  12.642  0.4236 -0.0362 -0.0162
  377CHOL   ROH 4205   3.596   2.282  13.623 -0.1818  0.0666  0.1281
  377CHOL    R1 4206   3.479   2.347  13.373  0.1065  0.1379  0.0103
  377CHOL    R2 4207   3.605   2.294  13.133  0.2119 -0.1624  0.1337
  377CHOL    R3 4208   3.372   2.166  13.077  0.0480  0.1712  0.0092
  377CHOL    R4 4209   3.510   2.186  12.819  0.5233 -0.5629  0.1678
  377CHOL    R5 4210   3.307   2.251  12.863  0.5553 -0.0857 -0.2719
  377CHOL    C1 4211   3.236   2.002  12.583  0.5508 -0.4828  0.0709
  377CHOL    C2 4212   3.054   1.858  12.304 -0.2274 -0.0444 -0.2211
  378CHOL   ROH 4213   1.158   0.987  14.467 -0.0367  0.1759 -0.0361
  378CHOL    R1 4214   1.051   1.013  14.206 -0.0859  0.2489 -0.0083
  378CHOL    R2 4215   1.071   1.246  14.060  0.2144  0.1728 -0.0896
  378CHOL    R3 4216   1.179   1.081  13.873 -0.0920 -0.0540 -0.0763
  378CHOL    R4 4217   1.024   1.276  13.718  0.3902  0.3381 -0.1016
  378CHOL    R5 4218   1.009   1.059  13.707 -0.1002  0.3605 -0.1377
  378CHOL    C1 4219   1.099   1.138  13.344  0.2050  0.2214 -0.0959
  378CHOL    C2 4220   0.938   1.527  13.154 -0.0311 -0.0606 -0.0945
  379CHOL   ROH 4221   6.104   5.350  11.178 -0.1000 -0.0466 -0.1168
  379CHOL    R1 4222   6.103   5.173  11.399 -0.0043 -0.0615 -0.1269
  379CHOL    R2 4223   6.330   5.041  11.486  0.0928  0.1345 -0.0705
  379CHOL    R3 4224   6.266   5.155  11.724 -0.0771  0.0675 -0.0831
  379CHOL    R4 4225   6.451   4.939  11.793  0.0263  0.1740 -0.0312
  379CHOL    R5 4226   6.253   4.971  11.877 -0.0284  0.0426 -0.1106
  379CHOL    C1 4227   6.462   4.986  12.195 -0.1719  0.1342 -0.0201
  379CHOL    C2 4228   6.247   4.869  12.399 -0.2081  0.2195 -0.1550
  380CHOL   ROH 4229   2.423   5.094  10.863 -0.1637 -0.1180 -0.1119
  380CHOL    R1 4230   2.481   4.902  11.062 -0.1291 -0.1025 -0.1071
  380CHOL    R2 4231   2.728   4.884  11.185 -0.0962 -0.1184 -0.1776
  380CHOL    R3 4232   2.581   4.905  11.412 -0.0269 -0.0757 -0.1361
  380CHOL    R4 4233   2.857   4.873  11.505  0.0142  0.0366 -0.2153
  380CHOL    R5 4234   2.685   4.753  11.565  0.0671  0.0097 -0.1137
  380CHOL    C1 4235   2.793   4.887  11.906  0.1435  0.1669 -0.1983
  380CHOL    C2 4236   2.888   4.857  12.286  0.0239  0.1360 -0.1704
  381CHOL   ROH 4237   2.010   6.090  14.189  0.2389  0.1067 -0.0183
  381CHOL    R1 4238   2.034   6.158  13.916  0.2266  0.0473 -0.0327
  381CHOL    R2 4239   2.126   5.981  13.726  0.0108 -0.0596 -0.0286
  381CHOL    R3 4240   1.893   6.044  13.600  0.0354  0.1361  0.0166
  381CHOL    R4 4241   2.069   5.943  13.387 -0.2642 -0.5812  0.0641
  381CHOL    R5 4242   1.963   6.134  13.389  0.0787 -0.3663 -0.2047
  381CHOL    C1 4243   1.818   5.980  13.072 -0.4013 -0.7012  0.1604
  381CHOL    C2 4244   1.978   6.262  12.789  0.1553  0.0384 -0.2825
  382CHOL   ROH 4245   3.869   6.622  13.927 -0.1477 -0.0742  0.2048
  382CHOL    R1 4246   3.766   6.455  13.723 -0.0628 -0.0464  0.1383
  382CHOL    R2 4247   3.802   6.509  13.454 -0.0330  0.0424  0.1597
  382CHOL    R3 4248   3.901   6.256  13.450  0.0439  0.0733  0.1025
  382CHOL    R4 4249   3.836   6.316  13.170 -0.3374 -0.0213  0.1640
  382CHOL    R5 4250   3.768   6.144  13.285 -0.1350 -0.0135  0.3012
  382CHOL    C1 4251   3.948   5.966  13.000 -0.4426 -0.0293  0.1130
  382CHOL    C2 4252   4.133   5.775  12.764 -0.1830  0.1945  0.4214
  383CHOL   ROH 4253  -0.188   1.066  12.353 -0.0328 -0.0014  0.0210
  383CHOL    R1 4254  -0.000   1.061  12.564 -0.0260 -0.0545  0.0133
  383CHOL    R2 4255   0.252   0.950  12.536 -0.0011  0.0215 -0.0466
  383CHOL    R3 4256   0.334   1.194  12.624 -0.0566  0.0001  0.0682
  383CHOL    R4 4257   0.578   1.032  12.614  0.0216  0.1205 -0.2373
  383CHOL    R5 4258   0.504   1.145  12.785  0.0929 -0.0390 -0.0943
  383CHOL    C1 4259   0.846   1.308  12.742 -0.0172  0.1581 -0.2404
  383CHOL    C2 4260   1.202   1.206  12.765  0.1745  0.0602  0.0535
  384CHOL   ROH 4261   6.548   4.481  11.223  0.0222 -0.0850 -0.0432
  384CHOL    R1 4262   6.474   4.574  11.480  0.1885  0.0689 -0.0499
  384CHOL    R2 4263   6.366   4.408  11.673 -0.1120  0.2733 -0.0391
  384CHOL    R3 4264   6.571   4.504  11.824  0.0669 -0.0811 -0.0445
  384CHOL    R4 4265   6.399   4.361  12.014 -0.1330  0.1329 -0.0554
  384CHOL    R5 4266   6.467   4.568  12.031  0.1930  0.0289 -0.0118
  384CHOL    C1 4267   6.610   4.424  12.355  0.0227 -0.2816 -0.0699
  384CHOL    C2 4268   6.490   4.403  12.843 -0.1414  0.0996  0.0785
  385CHOL   ROH 4269   3.949   5.742  13.389 -0.0638 -0.2351  0.0772
  385CHOL    R1 4270   3.883   5.548  13.193 -0.0855 -0.0722 -0.0790
  385CHOL    R2 4271   3.630   5.438  13.172 -0.0770 -0.0843 -0.1173
  385CHOL    R3 4272   3.649   5.523  12.915 -0.1467  0.1452 -0.0495
  385CHOL    R4 4273   3.387   5.392  12.930 -0.0314 -0.1065 -0.1589
  385CHOL    R5 4274   3.546   5.349  12.787  0.0127  0.1532 -0.1938
  385CHOL    C1 4275   3.264   5.444  12.548 -0.0703  0.0961 -0.1195
  385CHOL    C2 4276   3.023   5.486  12.191 -0.0275  0.1314 -0.0003
  386CHOL   ROH 4277  -0.000   5.992  11.211 -0.1728  0.0896 -0.0670
  386CHOL    R1 4278  -0.065   5.879  11.463  0.0432 -0.0643 -0.0769
  386CHOL    R2 4279   0.126   5.827  11.656  0.1615  0.2084 -0.1119
  386CHOL    R3 4280  -0.038   5.979  11.812 -0.0678 -0.0791 -0.0645
  386CHOL    R4 4281   0.181   5.896  11.990  0.2075  0.4148 -0.1606
  386CHOL    R5 4282  -0.033   5.870  12.025  0.2740 -0.0154 -0.0356
  386CHOL    C1 4283   0.059   6.078  12.331  0.0191  0.2650 -0.1444
  386CHOL    C2 4284   0.254   6.011  12.548 -0.1221  0.0563  0.3276
  387CHOL   ROH 4285   6.173   3.009  10.982  0.1578 -0.0630  0.1530
  387CHOL    R1 4286   6.058   3.099  11.225  0.2170  0.2009  0.0867
  387CHOL    R2 4287   5.980   2.926  11.425 -0.3364  0.3636  0.0273
  387CHOL    R3 4288   6.141   3.082  11.579 -0.0416 -0.0337  0.1398
  387CHOL    R4 4289   5.943   2.975  11.765 -0.4431  0.4330  0.0060
  387CHOL    R5 4290   5.992   3.185  11.736  0.0963  0.3263  0.0465
  387CHOL    C1 4291   6.072   3.150  12.107 -0.2285  0.1006  0.0990
  387CHOL    C2 4292   6.029   3.212  12.475 -0.0423  0.1560  0.1406
  388CHOL   ROH 4293   1.634   0.941  14.342 -0.1410 -0.1791  0.0846
  388CHOL    R1 4294   1.534   1.029  14.092 -0.1439 -0.1953  0.0813
  388CHOL    R2 4295   1.698   1.087  13.878 -0.1334 -0.0162  0.1418
  388CHOL    R3 4296   1.539   0.909  13.749  0.0359 -0.1070  0.0510
  388CHOL    R4 4297   1.677   1.054  13.535  0.0296  0.0170  0.1263
  388CHOL    R5 4298   1.461   1.028  13.556  0.0348 -0.1295  0.0350
  388CHOL    C1 4299   1.515   0.868  13.214  0.2835 -0.0488  0.0320
  388CHOL    C2 4300   1.575   0.870  12.813 -0.0990 -0.0517  0.0236
  389CHOL   ROH 4301   4.694  -0.123  10.815 -0.0498  0.3878 -0.1633
  389CHOL    R1 4302   4.677  -0.130  11.098 -0.0542  0.1834 -0.1676
  389CHOL    R2 4303   4.900  -0.126  11.261 -0.0592  0.0652 -0.1620
  389CHOL    R3 4304   4.773   0.086  11.374 -0.0594 -0.0161 -0.0055
  389CHOL    R4 4305   4.911  -0.045  11.597  0.3191  0.0717 -0.1709
  389CHOL    R5 4306   4.699   0.005  11.587  0.2644 -0.0681  0.0963
  389CHOL    C1 4307   4.798   0.201  11.898  0.5391 -0.0009 -0.0294
  389CHOL    C2 4308   4.654   0.138  12.198 -0.0068 -0.0950 -0.2090
  390CHOL   ROH 4309   2.949   6.527  14.092 -0.1170  0.0859  0.0336
  390CHOL    R1 4310   2.875   6.486  13.821  0.0232 -0.0206  0.0101
  390CHOL    R2 4311   2.761   6.685  13.666 -0.1837 -0.1689 -0.0361
  390CHOL    R3 4312   2.967   6.627  13.499 -0.0487  0.0866  0.0368
  390CHOL    R4 4313   2.751   6.715  13.322 -0.0968 -0.1983 -0.0413
  390CHOL    R5 4314   2.863   6.529  13.307  0.1463 -0.0560  0.0038
  390CHOL    C1 4315   2.938   6.678  12.964  0.0806  0.0244  0.0241
  390CHOL    C2 4316   2.909   6.945  12.611  0.0439 -0.3436  0.0439
  391CHOL   ROH 4317   4.507   4.532  10.740  0.2383  0.0608 -0.0212
  391CHOL    R1 4318   4.695   4.438  10.929  0.2249  0.0310 -0.0234
  391CHOL    R2 4319   4.637   4.417  11.199  0.2326  0.0653 -0.0210
  391CHOL    R3 4320   4.719   4.161  11.163  0.1718  0.0427 -0.0032
  391CHOL    R4 4321   4.740   4.205  11.452  0.1248  0.0399  0.0025
  391CHOL    R5 4322   4.897   4.132  11.321  0.1333 -0.0030  0.0340
  391CHOL    C1 4323   4.876   3.841  11.566  0.0049  0.0040  0.0328
  391CHOL    C2 4324   5.220   3.579  11.670 -0.0414 -0.0654  0.1972
  392CHOL   ROH 4325   7.270   7.177  11.302 -0.1154  0.1105  0.0591
  392CHOL    R1 4326   7.203   7.185  11.577 -0.0467 -0.1239  0.0856
  392CHOL    R2 4327   7.314   7.013  11.762  0.2626 -0.0604 -0.0317
  392CHOL    R3 4328   7.378   7.244  11.890 -0.0337 -0.0241  0.0595
  392CHOL    R4 4329   7.305   7.058  12.105  0.0874 -0.1643 -0.0214
  392CHOL    R5 4330   7.222   7.257  12.071 -0.1158 -0.2430  0.0069
  392CHOL    C1 4331   7.361   7.302  12.424 -0.2928 -0.1908  0.0702
  392CHOL    C2 4332   7.195   7.350  12.709  0.2164  0.3377 -0.2000
  393CHOL   ROH 4333   3.637   1.824  13.662  0.0512  0.1764  0.0455
  393CHOL    R1 4334   3.493   1.837  13.419  0.0014  0.0531  0.0669
  393CHOL    R2 4335   3.617   1.843  13.172 -0.0401  0.1235  0.0424
  393CHOL    R3 4336   3.456   1.630  13.122  0.1056  0.0005  0.0920
  393CHOL    R4 4337   3.487   1.762  12.862  0.0152 -0.0537  0.0650
  393CHOL    R5 4338   3.299   1.711  12.960  0.0528 -0.1557  0.0705
  393CHOL    C1 4339   3.260   1.515  12.635  0.1841 -0.2723  0.1248
  393CHOL    C2 4340   3.139   1.387  12.246 -0.2827  0.2453  0.2632
  394CHOL   ROH 4341   1.678   5.465  11.318  0.2222  0.1699 -0.0025
  394CHOL    R1 4342   1.851   5.508  11.538  0.1360  0.2505  0.0502
  394CHOL    R2 4343   1.788   5.678  11.747 -0.0462  0.1532  0.0740
  394CHOL    R3 4344   1.838   5.458  11.898  0.0854  0.1552  0.0363
  394CHOL    R4 4345   1.906   5.684  12.072 -0.2702  0.1825  0.1563
  394CHOL    R5 4346   2.034   5.515  12.023 -0.0542  0.3291  0.1857
  394CHOL    C1 4347   2.020   5.482  12.403 -0.2771  0.2015  0.1687
  394CHOL    C2 4348   2.311   5.537  12.592 -0.0397  0.1579  0.3657
  395CHOL   ROH 4349   3.958   0.274  10.607  0.3751  0.1339 -0.1145
  395CHOL    R1 4350   3.875   0.350  10.867  0.2383  0.2014 -0.1763
  395CHOL    R2 4351   3.963   0.221  11.095 -0.1461  0.0358 -0.1118
  395CHOL    R3 4352   4.035   0.472  11.171  0.1323 -0.0720 -0.0071
  395CHOL    R4 4353   3.911   0.355  11.409 -0.3226  0.0845 -0.1610
  395CHOL    R5 4354   3.857   0.544  11.314  0.0634  0.1745 -0.2108
  395CHOL    C1 4355   3.948   0.669  11.663 -0.1641  0.0115 -0.0914
  395CHOL    C2 4356   4.037   1.063  11.880  0.1964  0.1724  0.2129
  396CHOL   ROH 4357   7.397   6.364  14.127  0.1596  0.1490  0.0242
  396CHOL    R1 4358   7.421   6.503  13.882  0.2056 -0.0555 -0.0913
  396CHOL    R2 4359   7.462   6.375  13.640 -0.0579 -0.2842 -0.0228
  396CHOL    R3 4360   7.241   6.514  13.566  0.0642 -0.0819 -0.0118
  396CHOL    R4 4361   7.387   6.470  13.317  0.1164 -0.0237  0.0109
  396CHOL    R5 4362   7.318   6.661  13.394  0.2243 -0.0245  0.1080
  396CHOL    C1 4363   7.136   6.656  13.058  0.3325  0.3179  0.0408
  396CHOL    C2 4364   7.002   6.908  12.862  0.1010  0.1400 -0.1662
  397CHOL   ROH 4365   0.832   3.781  10.956  0.0330 -0.0763  0.0806
  397CHOL    R1 4366   0.857   3.819  11.236  0.1309 -0.0485  0.0696
  397CHOL    R2 4367   0.686   3.700  11.418  0.0015  0.2094  0.1286
  397CHOL    R3 4368   0.918   3.608  11.526 -0.0936 -0.0720  0.0997
  397CHOL    R4 4369   0.728   3.613  11.750 -0.0431  0.1997  0.1309
  397CHOL    R5 4370   0.925   3.707  11.744  0.0750 -0.0524  0.0830
  397CHOL    C1 4371   0.970   3.476  12.045 -0.1583 -0.0702  0.1052
  397CHOL    C2 4372   0.912   3.369  12.521 -0.0125 -0.4190 -0.3071
  398CHOL   ROH 4373   5.025   5.091  11.351 -0.1037 -0.1783  0.1413
  398CHOL    R1 4374   5.169   5.120  11.593  0.1244 -0.1204  0.0041
  398CHOL    R2 4375   5.059   5.058  11.839  0.2682  0.1581  0.1515
  398CHOL    R3 4376   5.280   4.901  11.862  0.1505 -0.0211  0.0716
  398CHOL    R4 4377   5.150   4.884  12.124  0.1941  0.0039  0.0810
  398CHOL    R5 4378   5.357   4.939  12.086  0.2240 -0.1493  0.0627
  398CHOL    C1 4379   5.410   4.636  12.311  0.0404 -0.2540 -0.0350
  398CHOL    C2 4380   5.556   4.414  12.533 -0.2780 -0.3031 -0.0351
  399CHOL   ROH 4381   3.947   3.474  13.961 -0.2238  0.2175 -0.0404
  399CHOL    R1 4382   4.055   3.579  13.722 -0.0415 -0.0071 -0.0613
  399CHOL    R2 4383   4.002   3.470  13.474 -0.2410  0.0424 -0.0441
  399CHOL    R3 4384   3.925   3.724  13.414  0.1994  0.1747 -0.0801
  399CHOL    R4 4385   3.990   3.602  13.155 -0.3313 -0.0969 -0.0988
  399CHOL    R5 4386   4.071   3.788  13.235  0.1374 -0.2079 -0.2785
  399CHOL    C1 4387   3.911   3.917  12.913  0.0296 -0.0537 -0.1643
  399CHOL    C2 4388   4.135   3.764  12.625 -0.3823 -0.2489  0.3520
  400CHOL   ROH 4389   6.677   0.590  11.695 -0.1232  0.0220 -0.1551
  400CHOL    R1 4390   6.649   0.417  11.916 -0.0794  0.0127 -0.1564
  400CHOL    R2 4391   6.525   0.494  12.151  0.0086  0.0191 -0.1093
  400CHOL    R3 4392   6.374   0.273  12.106 -0.0422  0.0473 -0.0768
  400CHOL    R4 4393   6.365   0.311  12.397 -0.0543  0.1018 -0.0883
  400CHOL    R5 4394   6.422   0.129  12.291 -0.0920  0.0696 -0.0484
  400CHOL    C1 4395   6.130  -0.003  12.498 -0.1385  0.1764 -0.0456
  400CHOL    C2 4396   5.986  -0.341  12.505  0.1074 -0.2162  0.1979
  401CHOL   ROH 4397   5.955   6.867  11.260  0.0009 -0.1563  0.0009
  401CHOL    R1 4398   5.965   6.970  11.524 -0.0353 -0.1151 -0.0137
  401CHOL    R2 4399   5.742   7.064  11.656 -0.0620 -0.1441 -0.0406
  401CHOL    R3 4400   5.818   6.886  11.846 -0.0342 -0.0989 -0.0086
  401CHOL    R4 4401   5.588   7.024  11.963 -0.0700 -0.1257 -0.0418
  401CHOL    R5 4402   5.785   7.001  12.053 -0.0682 -0.0712 -0.0281
  401CHOL    C1 4403   5.571   6.833  12.320 -0.0485 -0.0725 -0.0126
  401CHOL    C2 4404   5.242   6.850  12.489  0.2258 -0.3167 -0.1881
  402CHOL   ROH 4405   2.894   0.624  10.490 -0.0085  0.1420 -0.0994
  402CHOL    R1 4406   3.037   0.824  10.630 -0.0082  0.1020 -0.0428
  402CHOL    R2 4407   2.913   1.011  10.791  0.0016 -0.0016  0.0830
  402CHOL    R3 4408   3.088   0.919  10.977  0.0735 -0.0561 -0.0099
  402CHOL    R4 4409   3.062   1.206  11.035  0.1415 -0.0564  0.0426
  402CHOL    R5 4410   3.247   1.096  11.001  0.1120 -0.0815 -0.0587
  402CHOL    C1 4411   3.313   1.233  11.351  0.2904 -0.1396 -0.0681
  402CHOL    C2 4412   3.676   1.093  11.487 -0.0023 -0.0683  0.0163
  403CHOL   ROH 4413   5.066   2.672  13.646  0.0698  0.0487 -0.1755
  403CHOL    R1 4414   5.025   2.737  13.373  0.0964  0.1581 -0.1544
  403CHOL    R2 4415   5.148   2.600  13.167  0.0415  0.1771 -0.2023
  403CHOL    R3 4416   4.892   2.570  13.079  0.0288  0.3107 -0.2114
  403CHOL    R4 4417   5.060   2.511  12.845  0.0145 -0.0117 -0.1437
  403CHOL    R5 4418   4.897   2.656  12.855  0.1285  0.1284 -0.2806
  403CHOL    C1 4419   4.769   2.431  12.574 -0.0132  0.0038 -0.1182
  403CHOL    C2 4420   4.749   2.391  12.178  0.2489  0.2502 -0.0995
  404CHOL   ROH 4421   5.661   3.003  10.686 -0.0385  0.1707  0.0988
  404CHOL    R1 4422   5.624   3.144  10.928  0.0172  0.0446  0.1818
  404CHOL    R2 4423   5.403   3.108  11.090 -0.0236  0.0742  0.1361
  404CHOL    R3 4424   5.591   3.060  11.281 -0.0705 -0.1530  0.1269
  404CHOL    R4 4425   5.354   3.149  11.430  0.0237  0.0672  0.1437
  404CHOL    R5 4426   5.555   3.232  11.444  0.1105 -0.1438  0.1567
  404CHOL    C1 4427   5.501   3.127  11.807  0.0073 -0.1502  0.1394
  404CHOL    C2 4428   5.455   2.898  12.092  0.1155 -0.4439 -0.1029
  405CHOL   ROH 4429   5.500   2.589  10.593  0.1370  0.0173  0.0711
  405CHOL    R1 4430   5.335   2.670  10.808  0.2480  0.0512  0.1428
  405CHOL    R2 4431   5.191   2.490  10.960  0.0555  0.1066  0.0152
  405CHOL    R3 4432   5.320   2.611  11.167  0.2061 -0.1948  0.1056
  405CHOL    R4 4433   5.048   2.564  11.266 -0.0322  0.4876 -0.1109
  405CHOL    R5 4434   5.155   2.754  11.264  0.4626  0.2409 -0.0489
  405CHOL    C1 4435   5.086   2.720  11.638  0.0582  0.4267 -0.0996
  405CHOL    C2 4436   5.078   2.609  11.931  0.1620  0.2735 -0.1667
  406CHOL   ROH 4437   2.480   1.429  14.180  0.2366  0.0783 -0.0455
  406CHOL    R1 4438   2.596   1.450  13.922  0.2725  0.0398 -0.0330
  406CHOL    R2 4439   2.574   1.250  13.732  0.1196  0.0968 -0.0809
  406CHOL    R3 4440   2.477   1.452  13.578  0.2953  0.2143 -0.0400
  406CHOL    R4 4441   2.587   1.259  13.387  0.1394  0.1701 -0.0781
  406CHOL    R5 4442   2.635   1.471  13.399  0.3165  0.1256 -0.0280
  406CHOL    C1 4443   2.504   1.454  13.041  0.3159  0.3231 -0.0381
  406CHOL    C2 4444   2.405   1.211  12.676  0.2107 -0.3495  0.1618
  407CHOL   ROH 4445   1.144   6.246  14.283  0.0587 -0.1090 -0.1472
  407CHOL    R1 4446   0.933   6.121  14.141 -0.0201 -0.0332 -0.0992
  407CHOL    R2 4447   0.696   6.250  14.083  0.0323  0.0727 -0.0933
  407CHOL    R3 4448   0.756   6.178  13.828 -0.0301 -0.0017 -0.0865
  407CHOL    R4 4449   0.465   6.216  13.828  0.0072  0.2566 -0.0963
  407CHOL    R5 4450   0.573   6.039  13.761 -0.1516  0.1568 -0.0801
  407CHOL    C1 4451   0.387   6.129  13.440 -0.0658  0.2940 -0.0915
  407CHOL    C2 4452   0.298   5.807  13.132 -0.0714  0.1893  0.1374
  408CHOL   ROH 4453   0.474   4.671  11.401  0.0805 -0.0105 -0.0857
  408CHOL    R1 4454   0.564   4.553  11.642  0.1308  0.1796 -0.0087
  408CHOL    R2 4455   0.548   4.681  11.886 -0.2674  0.1902 -0.0327
  408CHOL    R3 4456   0.416   4.455  11.960  0.0805 -0.0432 -0.0992
  408CHOL    R4 4457   0.540   4.552  12.207 -0.2349  0.1930 -0.0306
  408CHOL    R5 4458   0.559   4.352  12.122  0.1668  0.2153 -0.0081
  408CHOL    C1 4459   0.411   4.265  12.462  0.1107 -0.0246 -0.0917
  408CHOL    C2 4460   0.544   4.185  12.687 -0.0023 -0.2579 -0.2127
  409CHOL   ROH 4461   3.883   6.706  10.902  0.2491  0.0111  0.0182
  409CHOL    R1 4462   3.922   6.620  11.169  0.0027 -0.0599  0.0329
  409CHOL    R2 4463   4.090   6.751  11.345  0.0866 -0.2904  0.1249
  409CHOL    R3 4464   3.868   6.758  11.502  0.0134 -0.0130  0.0161
  409CHOL    R4 4465   4.070   6.907  11.653  0.1290 -0.2447  0.1048
  409CHOL    R5 4466   3.953   6.739  11.725 -0.1139 -0.1029  0.0602
  409CHOL    C1 4467   3.851   7.005  11.979  0.0850  0.0425 -0.0089
  409CHOL    C2 4468   3.803   7.313  12.215  0.1754  0.0562 -0.1734
  410CHOL   ROH 4469  -0.559   1.816  14.066 -0.1230  0.3978 -0.0612
  410CHOL    R1 4470  -0.281   1.771  14.101 -0.1598  0.0448 -0.1819
  410CHOL    R2 4471  -0.110   1.722  13.890 -0.2452  0.2668 -0.3035
  410CHOL    R3 4472   0.028   1.931  13.996 -0.0102 -0.0664  0.0759
  410CHOL    R4 4473   0.213   1.809  13.803 -0.2209  0.1754 -0.3037
  410CHOL    R5 4474   0.253   1.850  14.013 -0.0632 -0.3066 -0.2223
  410CHOL    C1 4475   0.531   2.055  13.851  0.0139 -0.1905  0.0523
  410CHOL    C2 4476   0.614   2.304  13.583 -0.0061 -0.2103 -0.0053
  411CHOL   ROH 4477   5.500   1.329  13.794 -0.3313 -0.0135  0.0086
  411CHOL    R1 4478   5.640   1.413  13.563 -0.1784  0.0076  0.1081
  411CHOL    R2 4479   5.697   1.243  13.354  0.0515  0.0024  0.1767
  411CHOL    R3 4480   5.573   1.434  13.206  0.0988 -0.0637  0.0480
  411CHOL    R4 4481   5.632   1.220  13.015 -0.0626 -0.2702  0.2137
  411CHOL    R5 4482   5.686   1.430  12.995  0.0360 -0.3073  0.0119
  411CHOL    C1 4483   5.478   1.387  12.679 -0.0847 -0.4910  0.1145
  411CHOL    C2 4484   5.310   1.271  12.363  0.0758  0.2596  0.3250
  412CHOL   ROH 4485   4.742   1.369  10.355  0.1869  0.0527  0.0455
  412CHOL    R1 4486   4.622   1.509  10.570  0.1281  0.0331  0.0245
  412CHOL    R2 4487   4.565   1.389  10.811  0.0741  0.0166 -0.0027
  412CHOL    R3 4488   4.712   1.594  10.912  0.0366  0.0170  0.0545
  412CHOL    R4 4489   4.524   1.525  11.127  0.0659 -0.1131  0.0535
  412CHOL    R5 4490   4.555   1.723  11.040  0.0101 -0.0682  0.1178
  412CHOL    C1 4491   4.638   1.797  11.405  0.0259 -0.1884  0.1400
  412CHOL    C2 4492   4.695   2.053  11.748 -0.2026 -0.0641 -0.3922
  413CHOL   ROH 4493   6.863   4.842  14.186  0.0395  0.1657 -0.1327
  413CHOL    R1 4494   6.852   4.960  13.929 -0.1195  0.1241 -0.1463
  413CHOL    R2 4495   6.997   4.864  13.715  0.0561  0.3245 -0.1233
  413CHOL    R3 4496   6.753   4.857  13.595  0.0727 -0.0688 -0.1450
  413CHOL    R4 4497   6.945   4.832  13.375  0.1364  0.3131 -0.1342
  413CHOL    R5 4498   6.784   4.978  13.391 -0.1197  0.0337 -0.1139
  413CHOL    C1 4499   6.687   4.807  13.064  0.1988 -0.0629 -0.1609
  413CHOL    C2 4500   6.754   4.920  12.679 -0.1030 -0.1178 -0.0680
  414CHOL   ROH 4501   0.527   0.591  11.787  0.1532 -0.1680 -0.0608
  414CHOL    R1 4502   0.594   0.323  11.845 -0.1089 -0.2242 -0.0110
  414CHOL    R2 4503   0.826   0.252  11.977 -0.0687 -0.4385 -0.1991
  414CHOL    R3 4504   0.654   0.124  12.144 -0.0660 -0.1711  0.0172
  414CHOL    R4 4505   0.921   0.055  12.245 -0.0422 -0.3490 -0.1416
  414CHOL    R5 4506   0.762  -0.084  12.192 -0.2172 -0.2427  0.0685
  414CHOL    C1 4507   0.815  -0.179  12.558 -0.0242 -0.0458  0.0951
  414CHOL    C2 4508   0.717  -0.571  12.627  0.0224 -0.0170  0.1675
  415CHOL   ROH 4509   0.113   0.860  14.234 -0.2880 -0.0108 -0.2487
  415CHOL    R1 4510   0.259   0.637  14.139 -0.1684 -0.0607  0.0432
  415CHOL    R2 4511   0.155   0.382  14.136 -0.2306 -0.0292 -0.1102
  415CHOL    R3 4512   0.223   0.391  13.873  0.2524 -0.0886  0.0023
  415CHOL    R4 4513   0.186   0.105  13.932 -0.3850 -0.0535 -0.1021
  415CHOL    R5 4514   0.362   0.198  13.842 -0.0380 -0.3496  0.2196
  415CHOL    C1 4515   0.267  -0.048  13.566 -0.0213 -0.1234  0.0083
  415CHOL    C2 4516   0.343  -0.282  13.401 -0.1512  0.2583 -0.1581
  416CHOL   ROH 4517   1.358   4.523  11.510 -0.2243  0.0929  0.0112
  416CHOL    R1 4518   1.505   4.566  11.748 -0.1112  0.0299 -0.0458
  416CHOL    R2 4519   1.397   4.693  11.969 -0.0107 -0.0370  0.0431
  416CHOL    R3 4520   1.476   4.467  12.097  0.0596 -0.0709 -0.0588
  416CHOL    R4 4521   1.451   4.669  12.309 -0.1390 -0.2045  0.0530
  416CHOL    R5 4522   1.626   4.545  12.267 -0.0522 -0.0854  0.0495
  416CHOL    C1 4523   1.557   4.443  12.628 -0.1478 -0.3338 -0.0370
  416CHOL    C2 4524   1.837   4.570  12.797 -0.0255 -0.1326 -0.1325
  417CHOL   ROH 4525   3.153   3.627  13.668 -0.0274 -0.0726  0.0601
  417CHOL    R1 4526   3.000   3.605  13.431 -0.0013  0.0632  0.0306
  417CHOL    R2 4527   3.034   3.774  13.214  0.1861  0.0355  0.0428
  417CHOL    R3 4528   3.065   3.541  13.078  0.0089  0.0114  0.0402
  417CHOL    R4 4529   2.906   3.710  12.900  0.1644  0.1623  0.0249
  417CHOL    R5 4530   2.856   3.509  12.967 -0.0128  0.1944  0.0152
  417CHOL    C1 4531   2.860   3.453  12.590 -0.0146  0.2134  0.0119
  417CHOL    C2 4532   2.981   3.374  12.200  0.0715 -0.2528 -0.1135
  418CHOL   ROH 4533   3.516   3.120  12.411 -0.0489  0.1232  0.1071
  418CHOL    R1 4534   3.594   3.258  12.176 -0.0252  0.1101  0.1070
  418CHOL    R2 4535   3.642   3.530  12.173  0.0628  0.0958  0.1165
  418CHOL    R3 4536   3.880   3.454  12.068  0.0289  0.0227  0.0920
  418CHOL    R4 4537   3.788   3.669  11.892  0.0171 -0.0370  0.0264
  418CHOL    R5 4538   3.849   3.469  11.831 -0.0229 -0.0692  0.0930
  418CHOL    C1 4539   4.097   3.677  11.630 -0.0414 -0.1829 -0.0491
  418CHOL    C2 4540   4.026   3.829  11.309  0.1748  0.2134  0.2106
  419CHOL   ROH 4541   4.591   0.920  13.599 -0.0713  0.0372 -0.0804
  419CHOL    R1 4542   4.732   0.888  13.355  0.0071 -0.0063 -0.0292
  419CHOL    R2 4543   4.863   0.654  13.289 -0.0352 -0.0431  0.0223
  419CHOL    R3 4544   4.712   0.671  13.064  0.0513 -0.0050 -0.0338
  419CHOL    R4 4545   4.911   0.463  13.006  0.0634 -0.0099  0.0160
  419CHOL    R5 4546   4.868   0.640  12.885  0.1194  0.0092  0.0218
  419CHOL    C1 4547   4.797   0.367  12.629  0.2019  0.0452 -0.0406
  419CHOL    C2 4548   5.151   0.386  12.320  0.3830 -0.1556  0.1831
  420CHOL   ROH 4549   1.981   7.439  14.139 -0.0597  0.0831 -0.0900
  420CHOL    R1 4550   1.829   7.378  13.908  0.0913  0.0539 -0.1833
  420CHOL    R2 4551   1.932   7.235  13.696  0.1779 -0.1300 -0.0211
  420CHOL    R3 4552   1.715   7.077  13.739  0.0401  0.0319 -0.1105
  420CHOL    R4 4553   1.801   7.012  13.466  0.1440 -0.0759 -0.0542
  420CHOL    R5 4554   1.602   7.073  13.528  0.1518  0.0781 -0.1727
  420CHOL    C1 4555   1.522   6.734  13.373 -0.0051  0.1076 -0.1572
  420CHOL    C2 4556   1.512   6.329  13.204 -0.0100  0.0763 -0.0773
  421CHOL   ROH 4557   2.757   2.859  13.858 -0.0824  0.3098 -0.0272
  421CHOL    R1 4558   2.615   2.956  13.633 -0.1478  0.1787 -0.0436
  421CHOL    R2 4559   2.654   2.858  13.378 -0.0909  0.1543 -0.0270
  421CHOL    R3 4560   2.385   2.819  13.386 -0.0669 -0.0129 -0.0133
  421CHOL    R4 4561   2.456   2.792  13.103 -0.0529 -0.0753 -0.0016
  421CHOL    R5 4562   2.304   2.924  13.187 -0.1355 -0.1399 -0.0520
  421CHOL    C1 4563   2.088   2.718  12.950 -0.0084 -0.3659  0.0262
  421CHOL    C2 4564   2.249   2.398  12.720  0.0225  0.3235 -0.3373
  422CHOL   ROH 4565   3.904   5.708  11.115 -0.1119 -0.0500 -0.0055
  422CHOL    R1 4566   3.879   5.674  11.395 -0.0923 -0.0018  0.0019
  422CHOL    R2 4567   4.093   5.602  11.555 -0.0934 -0.0234 -0.0090
  422CHOL    R3 4568   4.022   5.825  11.693 -0.0309  0.0125 -0.0341
  422CHOL    R4 4569   4.144   5.650  11.894 -0.1257 -0.0227 -0.0039
  422CHOL    R5 4570   3.947   5.744  11.905 -0.0940  0.0522 -0.0396
  422CHOL    C1 4571   4.107   5.888  12.220 -0.0859  0.0114 -0.0245
  422CHOL    C2 4572   4.373   6.092  12.416 -0.0635 -0.1672 -0.0018
  423CHOL   ROH 4573   2.445   2.107  11.015 -0.0271  0.0431  0.0369
  423CHOL    R1 4574   2.701   2.127  11.133 -0.0310 -0.1750  0.0860
  423CHOL    R2 4575   2.762   2.315  11.325  0.1564 -0.0685 -0.0747
  423CHOL    R3 4576   2.841   2.097  11.468 -0.1608 -0.0419  0.1531
  423CHOL    R4 4577   3.013   2.315  11.563  0.2637 -0.2133 -0.1853
  423CHOL    R5 4578   3.079   2.122  11.487 -0.1025 -0.4291  0.0155
  423CHOL    C1 4579   3.233   2.111  11.836  0.0283 -0.2726 -0.0359
  423CHOL    C2 4580   3.463   2.192  12.194 -0.0979  0.1371 -0.2119
  424CHOL   ROH 4581   3.013   4.568  13.993  0.0062 -0.0267  0.0459
  424CHOL    R1 4582   3.015   4.666  13.728 -0.0426  0.0403  0.0697
  424CHOL    R2 4583   2.898   4.531  13.518  0.1628 -0.0462  0.0089
  424CHOL    R3 4584   2.768   4.766  13.480 -0.1003 -0.1847  0.0344
  424CHOL    R4 4585   2.847   4.679  13.210  0.2896  0.0859  0.0509
  424CHOL    R5 4586   2.889   4.873  13.303 -0.0493  0.0858  0.2251
  424CHOL    C1 4587   2.694   4.987  12.995  0.1163  0.0328  0.0991
  424CHOL    C2 4588   2.829   5.270  12.716 -0.0686  0.0954  0.0703
  425CHOL   ROH 4589   5.193   1.478  10.725  0.3850  0.3282  0.0563
  425CHOL    R1 4590   5.202   1.442  11.005  0.2064  0.1085  0.0363
  425CHOL    R2 4591   5.162   1.649  11.183  0.1819 -0.0135  0.1725
  425CHOL    R3 4592   4.972   1.484  11.285  0.0579 -0.0205 -0.0639
  425CHOL    R4 4593   5.027   1.676  11.500 -0.1523 -0.0672  0.0382
  425CHOL    R5 4594   5.033   1.458  11.515 -0.1863 -0.0731 -0.0010
  425CHOL    C1 4595   4.769   1.536  11.779 -0.4632 -0.1051 -0.2619
  425CHOL    C2 4596   4.978   1.599  12.101  0.1390 -0.1177 -0.0881
  426CHOL   ROH 4597   4.267   3.661  12.070  0.0534 -0.0184  0.1968
  426CHOL    R1 4598   4.335   3.441  12.235  0.0668 -0.0186  0.1910
  426CHOL    R2 4599   4.423   3.200  12.134 -0.0747 -0.0652  0.1762
  426CHOL    R3 4600   4.632   3.241  12.302  0.0340 -0.1142  0.0547
  426CHOL    R4 4601   4.654   2.959  12.223 -0.1335 -0.1445  0.1161
  426CHOL    R5 4602   4.649   3.037  12.427  0.0093 -0.0887  0.0989
  426CHOL    C1 4603   4.985   2.858  12.433 -0.0659 -0.2368 -0.0329
  426CHOL    C2 4604   5.245   2.534  12.401  0.3013 -0.2865  0.0527
  427CHOL   ROH 4605   2.016   2.102  11.005  0.0922 -0.0086 -0.2410
  427CHOL    R1 4606   2.050   2.080  11.285 -0.0180  0.0221 -0.2247
  427CHOL    R2 4607   2.172   1.862  11.404 -0.0771  0.0280 -0.1512
  427CHOL    R3 4608   2.330   2.053  11.515 -0.1087  0.0318 -0.1129
  427CHOL    R4 4609   2.424   1.802  11.633 -0.0069  0.0165 -0.2307
  427CHOL    R5 4610   2.362   1.980  11.741 -0.0355 -0.0447 -0.1483
  427CHOL    C1 4611   2.719   1.946  11.871  0.0044  0.0132 -0.2412
  427CHOL    C2 4612   2.893   1.699  11.881 -0.1931  0.1492 -0.0067
  428CHOL   ROH 4613   2.531   0.707  10.870 -0.0929 -0.0128  0.1295
  428CHOL    R1 4614   2.368   0.666  11.098 -0.0923 -0.0219  0.1275
  428CHOL    R2 4615   2.470   0.661  11.355 -0.0808 -0.1111  0.1185
  428CHOL    R3 4616   2.282   0.852  11.399 -0.0270 -0.0700  0.1772
  428CHOL    R4 4617   2.401   0.804  11.662  0.1793  0.0400  0.1106
  428CHOL    R5 4618   2.189   0.797  11.612  0.1351  0.0381  0.2806
  428CHOL    C1 4619   2.184   1.066  11.882  0.3812  0.1667  0.1611
  428CHOL    C2 4620   2.203   1.193  12.215 -0.1545 -0.0440  0.3091
  429CHOL   ROH 4621   3.244   5.842  10.875  0.3385  0.0521 -0.0192
  429CHOL    R1 4622   3.230   5.714  11.127  0.0711  0.0432 -0.0350
  429CHOL    R2 4623   3.441   5.713  11.305 -0.0142 -0.2050  0.0728
  429CHOL    R3 4624   3.254   5.813  11.476  0.0073 -0.0123 -0.0151
  429CHOL    R4 4625   3.497   5.787  11.638 -0.0857 -0.2245  0.0888
  429CHOL    R5 4626   3.300   5.706  11.684 -0.1825 -0.0349  0.0151
  429CHOL    C1 4627   3.354   5.925  11.992 -0.1070 -0.0551  0.0156
  429CHOL    C2 4628   3.378   6.192  12.323 -0.2026 -0.0006  0.1632
  430CHOL   ROH 4629   0.434   3.089  14.169 -0.0883 -0.1208  0.1419
  430CHOL    R1 4630   0.385   2.896  13.968 -0.3388  0.0011  0.0829
  430CHOL    R2 4631   0.172   2.914  13.794 -0.1670  0.4791 -0.0879
  430CHOL    R3 4632   0.367   2.892  13.605 -0.0535  0.0852  0.0634
  430CHOL    R4 4633   0.122   2.799  13.471 -0.1538  0.5737 -0.1245
  430CHOL    R5 4634   0.311   2.691  13.485 -0.3709  0.1856  0.0274
  430CHOL    C1 4635   0.275   2.712  13.106 -0.0396  0.2590 -0.0038
  430CHOL    C2 4636  -0.112   2.655  12.938  0.0543 -0.3131  0.1995
  431CHOL   ROH 4637   6.974   2.669  11.082 -0.1596 -0.3933 -0.0649
  431CHOL    R1 4638   6.937   2.530  11.325 -0.3190 -0.2785 -0.0214
  431CHOL    R2 4639   7.054   2.611  11.562 -0.1622 -0.3795 -0.0609
  431CHOL    R3 4640   6.798   2.604  11.654 -0.1635  0.0099 -0.0178
  431CHOL    R4 4641   6.962   2.520  11.882 -0.2618 -0.4715 -0.1151
  431CHOL    R5 4642   6.793   2.412  11.798 -0.4797 -0.1004 -0.1695
  431CHOL    C1 4643   6.669   2.460  12.155 -0.3209 -0.1595 -0.1061
  431CHOL    C2 4644   6.586   2.088  12.300  0.0995  0.3546  0.3115
  432CHOL   ROH 4645   0.426   6.247  11.316  0.1694  0.1420 -0.0830
  432CHOL    R1 4646   0.438   6.179  11.590  0.0264 -0.0279 -0.1163
  432CHOL    R2 4647   0.602   6.311  11.770  0.0503 -0.2347  0.0257
  432CHOL    R3 4648   0.369   6.345  11.907  0.0180 -0.1668 -0.0466
  432CHOL    R4 4649   0.580   6.418  12.098 -0.0464  0.0205 -0.0619
  432CHOL    R5 4650   0.421   6.273  12.130 -0.0216  0.0213  0.0204
  432CHOL    C1 4651   0.350   6.512  12.418 -0.1331  0.2329 -0.1809
  432CHOL    C2 4652   0.165   6.401  12.787 -0.1238  0.0765  0.1384
  433CHOL   ROH 4653   6.611   1.390  11.033  0.0411 -0.0009 -0.1489
  433CHOL    R1 4654   6.432   1.265  11.213  0.2012 -0.0924 -0.0516
  433CHOL    R2 4655   6.516   1.090  11.410  0.4218  0.1228  0.0470
  433CHOL    R3 4656   6.380   1.259  11.573  0.2491  0.0719 -0.0407
  433CHOL    R4 4657   6.441   1.027  11.741  0.3467  0.1499  0.0361
  433CHOL    R5 4658   6.244   1.115  11.708  0.2966  0.0113 -0.0552
  433CHOL    C1 4659   6.269   1.148  12.088  0.1408  0.1178 -0.0525
  433CHOL    C2 4660   6.426   0.867  12.450 -0.1433  0.0262  0.0136
  434CHOL   ROH 4661   1.487   1.980  13.361  0.1214  0.0960 -0.1203
  434CHOL    R1 4662   1.353   1.875  13.135  0.1223  0.0035 -0.0786
  434CHOL    R2 4663   1.359   1.999  12.888 -0.0029 -0.0152 -0.0929
  434CHOL    R3 4664   1.447   1.756  12.804  0.1074  0.0231 -0.0894
  434CHOL    R4 4665   1.398   1.907  12.557  0.1198  0.0212 -0.0892
  434CHOL    R5 4666   1.318   1.711  12.608  0.1779 -0.0104 -0.1269
  434CHOL    C1 4667   1.503   1.625  12.286  0.2948  0.0783 -0.0838
  434CHOL    C2 4668   1.722   1.364  12.207 -0.0793 -0.1034  0.1337
  435CHOL   ROH 4669   5.689   0.597  11.149 -0.0935 -0.1985  0.0397
  435CHOL    R1 4670   5.573   0.549  11.403 -0.1277 -0.0040  0.0626
  435CHOL    R2 4671   5.724   0.526  11.634 -0.1472  0.0341  0.0780
  435CHOL    R3 4672   5.557   0.721  11.723 -0.0444  0.1716 -0.0256
  435CHOL    R4 4673   5.642   0.580  11.965 -0.4053  0.0127  0.0199
  435CHOL    R5 4674   5.437   0.619  11.903 -0.3149  0.2304 -0.1650
  435CHOL    C1 4675   5.438   0.795  12.242 -0.4591  0.1293 -0.1112
  435CHOL    C2 4676   5.385   0.680  12.622  0.1611  0.1117  0.0047
  436CHOL   ROH 4677   4.323   5.809  14.256  0.1477 -0.0117  0.0254
  436CHOL    R1 4678   4.511   5.939  14.088  0.1463 -0.0577 -0.0120
  436CHOL    R2 4679   4.756   5.828  14.026  0.1268 -0.0966 -0.0226
  436CHOL    R3 4680   4.674   5.869  13.770  0.1045 -0.1218 -0.0194
  436CHOL    R4 4681   4.966   5.855  13.753  0.1069 -0.0380 -0.0323
  436CHOL    R5 4682   4.839   6.015  13.677  0.0582 -0.0753 -0.0277
  436CHOL    C1 4683   5.011   5.909  13.354  0.0744 -0.0276 -0.0348
  436CHOL    C2 4684   5.159   6.203  13.011  0.1256  0.0330 -0.2629
  437CHOL   ROH 4685   0.483   2.647  11.197  0.1166  0.2572 -0.2169
  437CHOL    R1 4686   0.427   2.599  11.470  0.0909  0.2319 -0.2266
  437CHOL    R2 4687   0.533   2.385  11.608  0.0272  0.1835 -0.2533
  437CHOL    R3 4688   0.617   2.579  11.779  0.0707  0.1353 -0.2199
  437CHOL    R4 4689   0.661   2.327  11.924 -0.1809  0.1086 -0.1811
  437CHOL    R5 4690   0.549   2.500  11.995 -0.1005  0.1919 -0.2506
  437CHOL    C1 4691   0.814   2.474  12.268 -0.2613  0.0198 -0.1077
  437CHOL    C2 4692   0.959   2.317  12.573 -0.3212 -0.1124 -0.2433
  438CHOL   ROH 4693   5.186   2.317  13.988 -0.0556 -0.1302  0.2956
  438CHOL    R1 4694   5.151   2.214  13.726  0.0036 -0.1509  0.2958
  438CHOL    R2 4695   4.943   2.046  13.659 -0.0827 -0.0162  0.2211
  438CHOL    R3 4696   4.897   2.232  13.467  0.1451 -0.0156  0.1638
  438CHOL    R4 4697   4.933   1.981  13.320  0.0159 -0.0741  0.2287
  438CHOL    R5 4698   5.040   2.167  13.286  0.1761 -0.1619  0.2385
  438CHOL    C1 4699   4.883   2.118  12.942  0.2871 -0.1073  0.1795
  438CHOL    C2 4700   4.923   1.933  12.469  0.0140  0.0279  0.1434
  439CHOL   ROH 4701   6.426   0.427  14.058  0.0479  0.1262  0.2579
  439CHOL    R1 4702   6.634   0.421  13.866 -0.0426  0.0156  0.1634
  439CHOL    R2 4703   6.586   0.389  13.596 -0.1959  0.1839  0.1752
  439CHOL    R3 4704   6.731   0.618  13.575  0.0184  0.0563  0.2085
  439CHOL    R4 4705   6.690   0.531  13.298  0.0291  0.0645  0.1924
  439CHOL    R5 4706   6.881   0.578  13.393  0.0471 -0.0985  0.2572
  439CHOL    C1 4707   6.885   0.830  13.106  0.3612 -0.1248  0.2337
  439CHOL    C2 4708   6.912   0.813  12.667 -0.1896 -0.1671  0.0190
  440CHOL   ROH 4709   2.988   6.498  12.192 -0.0322 -0.0624 -0.1767
  440CHOL    R1 4710   2.737   6.485  12.321 -0.0068 -0.2175 -0.1390
  440CHOL    R2 4711   2.576   6.708  12.358  0.0642 -0.2249  0.2958
  440CHOL    R3 4712   2.391   6.554  12.233 -0.0071  0.0478  0.0564
  440CHOL    R4 4713   2.239   6.706  12.431  0.0410 -0.0861  0.1942
  440CHOL    R5 4714   2.239   6.489  12.406 -0.0997 -0.0591 -0.0638
  440CHOL    C1 4715   1.868   6.559  12.357 -0.0394  0.2507 -0.0897
  440CHOL    C2 4716   1.603   6.572  12.730 -0.0020  0.0138 -0.2178
  441CHOL   ROH 4717   6.654   3.899  14.580 -0.0966 -0.0202 -0.0324
  441CHOL    R1 4718   6.783   3.969  14.338 -0.0725 -0.0723 -0.0356
  441CHOL    R2 4719   6.875   3.780  14.158 -0.0560 -0.1130  0.0102
  441CHOL    R3 4720   6.722   3.920  13.983 -0.0406 -0.1480 -0.0300
  441CHOL    R4 4721   6.889   3.748  13.815 -0.0703 -0.2177  0.0196
  441CHOL    R5 4722   6.869   3.965  13.799 -0.0425 -0.2230 -0.0467
  441CHOL    C1 4723   6.755   3.862  13.449 -0.0642 -0.3116 -0.0127
  441CHOL    C2 4724   6.609   4.044  13.162  0.1310 -0.1942  0.0664
  442CHOL   ROH 4725   6.495   6.110  11.505 -0.0029  0.1324 -0.1086
  442CHOL    R1 4726   6.356   6.174  11.743 -0.0808  0.0540 -0.1305
  442CHOL    R2 4727   6.148   6.019  11.840 -0.0399 -0.0492 -0.1807
  442CHOL    R3 4728   6.299   6.017  12.066 -0.0750  0.0002 -0.1585
  442CHOL    R4 4729   6.029   5.953  12.158 -0.0458 -0.1130 -0.1973
  442CHOL    R5 4730   6.158   6.111  12.234 -0.1275 -0.0715 -0.1719
  442CHOL    C1 4731   6.103   5.913  12.555 -0.0821 -0.1036 -0.1861
  442CHOL    C2 4732   5.684   5.850  12.523  0.0436 -0.1208  0.3288
  443CHOL   ROH 4733   3.309   7.273  14.120  0.1166 -0.1948  0.0811
  443CHOL    R1 4734   3.322   7.259  13.837  0.0789 -0.1642  0.0777
  443CHOL    R2 4735   3.324   7.485  13.678 -0.0637 -0.1470  0.0950
  443CHOL    R3 4736   3.550   7.372  13.577 -0.0197 -0.0223  0.0524
  443CHOL    R4 4737   3.422   7.499  13.347  0.0348  0.1752  0.1340
  443CHOL    R5 4738   3.486   7.291  13.362  0.0573  0.1705 -0.0434
  443CHOL    C1 4739   3.691   7.400  13.059  0.1335  0.4799  0.1166
  443CHOL    C2 4740   3.877   7.178  12.685  0.3584 -0.6669  0.2290
  444CHOL   ROH 4741   2.424   3.023  10.678 -0.0717  0.1530 -0.0501
  444CHOL    R1 4742   2.639   3.180  10.774 -0.0082  0.0704 -0.0554
  444CHOL    R2 4743   2.648   3.279  11.033  0.0410  0.0602 -0.0513
  444CHOL    R3 4744   2.889   3.153  11.038 -0.0063 -0.0314 -0.0680
  444CHOL    R4 4745   2.922   3.382  11.217 -0.0000 -0.2228  0.1764
  444CHOL    R5 4746   3.049   3.331  11.048  0.0553 -0.0989  0.1818
  444CHOL    C1 4747   3.307   3.325  11.328 -0.0684 -0.4737  0.2932
  444CHOL    C2 4748   3.586   3.572  11.429 -0.2891 -0.1626  0.2339
  445CHOL   ROH 4749   7.359   6.694   7.143  0.0511 -0.1026 -0.0810
  445CHOL    R1 4750   7.472   6.711   6.884 -0.0158 -0.2598 -0.1225
  445CHOL    R2 4751   7.362   6.584   6.665 -0.2314 -0.1698 -0.0725
  445CHOL    R3 4752   7.368   6.834   6.558  0.0057 -0.1864 -0.1010
  445CHOL    R4 4753   7.299   6.659   6.334 -0.2516 -0.1334 -0.0599
  445CHOL    R5 4754   7.462   6.803   6.340 -0.0943 -0.3091 -0.1251
  445CHOL    C1 4755   7.268   6.936   6.040 -0.0407 -0.1278 -0.0794
  445CHOL    C2 4756   7.321   7.071   5.739  0.0593 -0.0255  0.2931
  446CHOL   ROH 4757   0.832   3.779  13.923 -0.0394  0.0655  0.0979
  446CHOL    R1 4758   0.636   3.875  13.743 -0.1307 -0.0909  0.1125
  446CHOL    R2 4759   0.688   3.921  13.476 -0.1821 -0.0301  0.1142
  446CHOL    R3 4760   0.475   3.756  13.439 -0.0455 -0.2096  0.1125
  446CHOL    R4 4761   0.476   3.932  13.204 -0.2230 -0.1639  0.1400
  446CHOL    R5 4762   0.309   3.897  13.339 -0.1794 -0.3325  0.1559
  446CHOL    C1 4763   0.152   3.784  13.010 -0.1187 -0.4104  0.1533
  446CHOL    C2 4764   0.078   4.034  12.751  0.1434 -0.1563 -0.0193
  447CHOL   ROH 4765   5.010   6.255  11.048  0.1197  0.2074  0.1073
  447CHOL    R1 4766   5.094   6.118  11.281 -0.0037  0.0804  0.0784
  447CHOL    R2 4767   5.197   6.249  11.501  0.2232 -0.0671  0.0622
  447CHOL    R3 4768   5.002   6.113  11.633  0.0735  0.1810  0.1006
  447CHOL    R4 4769   5.184   6.204  11.844  0.2916 -0.1337  0.0566
  447CHOL    R5 4770   5.116   6.000  11.810 -0.0194 -0.0322  0.0280
  447CHOL    C1 4771   4.992   6.052  12.167  0.1910  0.0605  0.0894
  447CHOL    C2 4772   4.996   5.813  12.500 -0.2941  0.2222  0.0872
  448CHOL   ROH 4773   7.229   5.576  11.150  0.1029 -0.3105  0.0015
  448CHOL    R1 4774   7.220   5.419  11.385 -0.0268 -0.1986  0.0728
  448CHOL    R2 4775   7.441   5.378  11.545 -0.0261 -0.4113  0.0221
  448CHOL    R3 4776   7.276   5.471  11.741  0.1492 -0.1137  0.0331
  448CHOL    R4 4777   7.518   5.380  11.882  0.0295 -0.4796  0.0099
  448CHOL    R5 4778   7.312   5.320  11.925 -0.0644 -0.1435  0.0515
  448CHOL    C1 4779   7.409   5.469  12.262  0.2265 -0.2399  0.0131
  448CHOL    C2 4780   7.613   5.403  12.606 -0.1325 -0.1062  0.0204
  449CHOL   ROH 4781   1.974   4.102  10.940 -0.2139 -0.1459 -0.0688
  449CHOL    R1 4782   2.161   4.020  11.136 -0.1698 -0.2596 -0.1552
  449CHOL    R2 4783   2.239   4.184  11.346  0.1760 -0.2289 -0.2909
  449CHOL    R3 4784   2.160   3.972  11.497  0.0199 -0.0569 -0.1288
  449CHOL    R4 4785   2.298   4.149  11.684 -0.0099  0.0467 -0.2275
  449CHOL    R5 4786   2.340   3.939  11.651 -0.0786  0.0063 -0.0092
  449CHOL    C1 4787   2.259   3.930  12.023 -0.2648  0.3688 -0.0382
  449CHOL    C2 4788   2.345   4.084  12.272 -0.0198  0.3280  0.1545
  450CHOL   ROH 4789   3.542   1.372  13.549 -0.0139 -0.0752  0.0566
  450CHOL    R1 4790   3.599   1.225  13.314  0.0005 -0.0690  0.0556
  450CHOL    R2 4791   3.438   1.019  13.224 -0.0636  0.0146 -0.0292
  450CHOL    R3 4792   3.436   1.165  12.994  0.0812  0.0498 -0.0081
  450CHOL    R4 4793   3.377   0.891  12.909 -0.0133  0.0921 -0.0700
  450CHOL    R5 4794   3.535   1.020  12.831  0.0708  0.0317  0.0038
  450CHOL    C1 4795   3.341   0.953  12.509  0.1519  0.1703 -0.0740
  450CHOL    C2 4796   3.290   0.818  12.208  0.0327  0.0005 -0.0317
  451CHOL   ROH 4797   1.431   3.054  14.109  0.1964 -0.2043 -0.0219
  451CHOL    R1 4798   1.437   3.088  13.828  0.2458 -0.1821 -0.0184
  451CHOL    R2 4799   1.332   2.901  13.654  0.1494 -0.1024 -0.0454
  451CHOL    R3 4800   1.192   3.115  13.560  0.2888 -0.0081 -0.0421
  451CHOL    R4 4801   1.165   2.911  13.351 -0.0271 -0.0730  0.0513
  451CHOL    R5 4802   1.235   3.116  13.325  0.1484 -0.1442 -0.0717
  451CHOL    C1 4803   0.937   3.118  13.087  0.0011  0.0327  0.1106
  451CHOL    C2 4804   0.537   3.143  12.823 -0.0059  0.1870  0.3604
  452CHOL   ROH 4805   3.113   4.488  10.985  0.0122  0.1984 -0.2564
  452CHOL    R1 4806   3.107   4.605  11.243  0.0067  0.1656 -0.2411
  452CHOL    R2 4807   3.143   4.457  11.474 -0.0321  0.1292 -0.2547
  452CHOL    R3 4808   3.338   4.640  11.523 -0.0107  0.0959 -0.2189
  452CHOL    R4 4809   3.303   4.498  11.777 -0.0523  0.0808 -0.2379
  452CHOL    R5 4810   3.295   4.714  11.747 -0.0180  0.0820 -0.2179
  452CHOL    C1 4811   3.580   4.694  12.000 -0.0439  0.0213 -0.1946
  452CHOL    C2 4812   3.857   4.664  12.324 -0.0810  0.2130 -0.2768
  453CHOL   ROH 4813   2.795   0.368  14.098 -0.1818  0.0128  0.1592
  453CHOL    R1 4814   2.822   0.429  13.823 -0.2063  0.0318  0.1612
  453CHOL    R2 4815   2.911   0.244  13.637  0.0001  0.1117  0.1779
  453CHOL    R3 4816   2.680   0.309  13.510 -0.0500 -0.1190  0.1462
  453CHOL    R4 4817   2.847   0.186  13.303  0.1303  0.1101  0.1525
  453CHOL    R5 4818   2.750   0.381  13.293 -0.0865  0.0061  0.1752
  453CHOL    C1 4819   2.593   0.214  12.988  0.1591 -0.1074  0.1080
  453CHOL    C2 4820   2.550   0.258  12.668 -0.1052  0.1050 -0.2091
  454CHOL   ROH 4821   2.433   6.998  11.128  0.5021  0.3207  0.0555
  454CHOL    R1 4822   2.491   6.964  11.403  0.3051  0.2528  0.0916
  454CHOL    R2 4823   2.480   7.172  11.584  0.0327  0.1793  0.1665
  454CHOL    R3 4824   2.314   7.004  11.719  0.0274  0.0235 -0.0316
  454CHOL    R4 4825   2.373   7.219  11.909 -0.1627 -0.0749  0.1412
  454CHOL    R5 4826   2.398   7.005  11.943 -0.0945 -0.0872  0.0151
  454CHOL    C1 4827   2.154   7.088  12.225 -0.2815 -0.3693 -0.0594
  454CHOL    C2 4828   2.430   7.173  12.596 -0.4321 -0.0597 -0.0734
  455CHOL   ROH 4829   5.890   4.846  14.117  0.3170  0.1916  0.1411
  455CHOL    R1 4830   5.731   4.845  13.882  0.2891 -0.0597  0.1568
  455CHOL    R2 4831   5.610   5.073  13.784 -0.0363 -0.2300  0.1317
  455CHOL    R3 4832   5.741   5.005  13.556  0.0403 -0.0903  0.1339
  455CHOL    R4 4833   5.474   5.081  13.466  0.0488 -0.1359  0.0979
  455CHOL    R5 4834   5.576   4.895  13.422  0.1135 -0.0809  0.0420
  455CHOL    C1 4835   5.517   5.022  13.068  0.1704  0.0501  0.0802
  455CHOL    C2 4836   5.697   4.860  12.745  0.1155  0.0163  0.1578
  456CHOL   ROH 4837   6.432   5.818  14.242  0.1411  0.0103  0.1074
  456CHOL    R1 4838   6.301   5.820  13.992 -0.0179 -0.0883  0.1876
  456CHOL    R2 4839   6.406   5.945  13.769 -0.3530  0.1931  0.1717
  456CHOL    R3 4840   6.371   5.701  13.655 -0.0206  0.1794  0.0915
  456CHOL    R4 4841   6.390   5.885  13.429 -0.2859  0.2735  0.1548
  456CHOL    R5 4842   6.230   5.742  13.467 -0.0850  0.0416  0.1141
  456CHOL    C1 4843   6.348   5.620  13.125  0.0652  0.3072  0.0696
  456CHOL    C2 4844   6.383   5.332  12.743  0.1818 -0.1010 -0.0620
  457CHOL   ROH 4845   3.428   6.865  10.894  0.1894 -0.0387  0.1498
  457CHOL    R1 4846   3.293   6.832  11.141  0.0000  0.0591  0.0611
  457CHOL    R2 4847   3.424   6.764  11.374 -0.2189 -0.1525  0.1258
  457CHOL    R3 4848   3.303   6.988  11.469 -0.0158 -0.0301  0.1043
  457CHOL    R4 4849   3.470   6.894  11.691 -0.1530 -0.2065  0.1386
  457CHOL    R5 4850   3.257   6.937  11.699 -0.1150  0.0085  0.0942
  457CHOL    C1 4851   3.382   7.180  11.965  0.0760 -0.1230  0.1259
  457CHOL    C2 4852   3.274   7.099  12.314  0.0031  0.1731 -0.1010
  458CHOL   ROH 4853   6.147   2.213  14.176  0.0795  0.1991  0.1670
  458CHOL    R1 4854   6.021   2.242  13.924  0.0634 -0.0309  0.1464
  458CHOL    R2 4855   6.030   2.478  13.780 -0.1281 -0.0943  0.0301
  458CHOL    R3 4856   6.126   2.316  13.583  0.0138 -0.1124  0.1126
  458CHOL    R4 4857   6.021   2.551  13.442 -0.1361 -0.2406 -0.0021
  458CHOL    R5 4858   5.970   2.342  13.403  0.0159 -0.2974  0.0792
  458CHOL    C1 4859   6.106   2.442  13.061 -0.0076 -0.3428  0.0566
  458CHOL    C2 4860   6.209   2.494  12.655 -0.2143  0.0512  0.1082
  459CHOL   ROH 4861   4.028   1.519  13.557 -0.0348  0.0143  0.0146
  459CHOL    R1 4862   4.000   1.590  13.285  0.0236  0.0003  0.0052
  459CHOL    R2 4863   4.080   1.424  13.078 -0.0527 -0.0656  0.0301
  459CHOL    R3 4864   3.824   1.459  12.994 -0.0277  0.0655  0.0060
  459CHOL    R4 4865   3.964   1.348  12.762 -0.0943 -0.1558  0.0665
  459CHOL    R5 4866   3.846   1.531  12.767  0.0295 -0.0693 -0.0333
  459CHOL    C1 4867   3.656   1.337  12.499 -0.0951 -0.0852  0.0651
  459CHOL    C2 4868   3.915   1.418  12.269 -0.0712  0.0738 -0.2293
  460CHOL   ROH 4869   4.580   4.908  11.255  0.1615  0.0600  0.0679
  460CHOL    R1 4870   4.594   4.861  11.534  0.1185 -0.0541  0.0512
  460CHOL    R2 4871   4.584   4.607  11.643  0.1763 -0.1038 -0.0590
  460CHOL    R3 4872   4.816   4.684  11.762  0.1276 -0.0805  0.0222
  460CHOL    R4 4873   4.681   4.516  11.962  0.0378 -0.0306  0.0050
  460CHOL    R5 4874   4.756   4.719  11.991  0.0297 -0.0246 -0.0110
  460CHOL    C1 4875   4.956   4.535  12.259 -0.0886  0.0338  0.1186
  460CHOL    C2 4876   4.677   4.406  12.435  0.2425 -0.0589 -0.4123
  461CHOL   ROH 4877   4.661   2.281   9.424 -0.2952  0.0796 -0.1993
  461CHOL    R1 4878   4.451   2.340   9.605 -0.0953  0.2348 -0.0131
  461CHOL    R2 4879   4.375   2.165   9.805 -0.2251  0.1668 -0.1232
  461CHOL    R3 4880   4.416   2.381   9.965  0.1998 -0.0317  0.0514
  461CHOL    R4 4881   4.238   2.206  10.120 -0.1922  0.2017 -0.1130
  461CHOL    R5 4882   4.205   2.417  10.072  0.2462  0.3202  0.0426
  461CHOL    C1 4883   4.198   2.433  10.453  0.2258  0.0357  0.0570
  461CHOL    C2 4884   3.873   2.573  10.625  0.2550  0.2627 -0.0864
  462CHOL   ROH 4885   1.550   5.938  10.891  0.0871 -0.0188  0.1352
  462CHOL    R1 4886   1.437   5.964  11.149  0.1829  0.1192  0.1621
  462CHOL    R2 4887   1.315   5.753  11.281  0.0640  0.2438  0.2347
  462CHOL    R3 4888   1.492   5.816  11.477  0.1631  0.1465  0.1808
  462CHOL    R4 4889   1.290   5.651  11.610  0.2599 -0.0027  0.1782
  462CHOL    R5 4890   1.356   5.849  11.671  0.2516 -0.0209  0.2826
  462CHOL    C1 4891   1.440   5.650  11.986  0.4671 -0.2376  0.0947
  462CHOL    C2 4892   1.472   5.650  12.291 -0.1852  0.3022 -0.0260
  463CHOL   ROH 4893   4.369   0.288  10.830 -0.3343  0.0715  0.0574
  463CHOL    R1 4894   4.444   0.263  11.102 -0.1090  0.0608 -0.0044
  463CHOL    R2 4895   4.613   0.443  11.227 -0.1832  0.1789 -0.0813
  463CHOL    R3 4896   4.408   0.460  11.405 -0.0674 -0.0611  0.0826
  463CHOL    R4 4897   4.633   0.592  11.538 -0.1897  0.5357 -0.2464
  463CHOL    R5 4898   4.512   0.430  11.618  0.2003  0.3559  0.0275
  463CHOL    C1 4899   4.453   0.695  11.886 -0.0848  0.5182 -0.1889
  463CHOL    C2 4900   4.434   0.642  12.269 -0.0463 -0.3687 -0.1093
  464CHOL   ROH 4901   6.367   1.866  14.006 -0.3581  0.1991 -0.1206
  464CHOL    R1 4902   6.493   1.853  13.752 -0.1643  0.0817 -0.0208
  464CHOL    R2 4903   6.355   1.889  13.516  0.0058 -0.0749 -0.1471
  464CHOL    R3 4904   6.545   2.078  13.471  0.0043 -0.0640 -0.1079
  464CHOL    R4 4905   6.376   2.085  13.232  0.0333 -0.0513 -0.1287
  464CHOL    R5 4906   6.592   2.060  13.237  0.0340 -0.0434 -0.1037
  464CHOL    C1 4907   6.567   2.376  13.025  0.0479 -0.0273 -0.0813
  464CHOL    C2 4908   6.740   2.387  12.696 -0.0881 -0.4007 -0.0027
  465CHOL   ROH 4909   6.348  -0.169  11.195 -0.1783  0.0880 -0.0754
  465CHOL    R1 4910   6.397  -0.204  11.472 -0.2505  0.1391 -0.0565
  465CHOL    R2 4911   6.650  -0.246  11.575 -0.3021 -0.0392 -0.0055
  465CHOL    R3 4912   6.587  -0.033  11.731 -0.1463  0.0665 -0.0831
  465CHOL    R4 4913   6.841  -0.131  11.838 -0.2493 -0.1326 -0.0019
  465CHOL    R5 4914   6.657  -0.097  11.950 -0.2470  0.0653 -0.0480
  465CHOL    C1 4915   6.893   0.137  12.139 -0.0723 -0.0877 -0.0727
  465CHOL    C2 4916   6.943   0.324  12.324 -0.0045  0.0252 -0.2424
  466CHOL   ROH 4917   4.505   3.481  14.106  0.0881 -0.2171 -0.1352
  466CHOL    R1 4918   4.515   3.703  13.931 -0.0429 -0.1347 -0.0398
  466CHOL    R2 4919   4.640   3.694  13.684  0.0860  0.0859  0.0138
  466CHOL    R3 4920   4.398   3.781  13.595  0.0422 -0.1115 -0.0644
  466CHOL    R4 4921   4.594   3.921  13.428 -0.0047  0.2320  0.1577
  466CHOL    R5 4922   4.434   4.012  13.544 -0.1778 -0.0301  0.1326
  466CHOL    C1 4923   4.341   4.135  13.195 -0.0986  0.1317  0.1681
  466CHOL    C2 4924   4.407   4.134  12.861 -0.0283  0.1058  0.0828
  467CHOL   ROH 4925   7.200   5.463  14.425 -0.1871 -0.0577  0.0334
  467CHOL    R1 4926   7.301   5.379  14.174 -0.0815 -0.0145  0.0610
  467CHOL    R2 4927   7.138   5.275  13.976  0.0153 -0.0599  0.0085
  467CHOL    R3 4928   7.253   5.471  13.826 -0.0028 -0.0182  0.0480
  467CHOL    R4 4929   7.149   5.277  13.631  0.3415 -0.1873  0.0141
  467CHOL    R5 4930   7.353   5.353  13.642  0.2736 -0.0097  0.1848
  467CHOL    C1 4931   7.262   5.462  13.288  0.5144 -0.2223  0.0544
  467CHOL    C2 4932   7.346   5.567  12.922 -0.0407  0.1097  0.0244
  468CHOL   ROH 4933   6.044   6.027  13.050 -0.1804  0.0144 -0.0119
  468CHOL    R1 4934   5.918   6.203  12.868 -0.0273  0.1272 -0.0115
  468CHOL    R2 4935   5.670   6.316  12.917 -0.1281  0.0011 -0.2016
  468CHOL    R3 4936   5.804   6.548  12.871 -0.1454  0.0869  0.1538
  468CHOL    R4 4937   5.523   6.627  12.882 -0.1746 -0.0051 -0.0640
  468CHOL    R5 4938   5.662   6.671  12.722 -0.0216  0.1868  0.1217
  468CHOL    C1 4939   5.562   7.026  12.818 -0.2179  0.0718  0.3497
  468CHOL    C2 4940   5.738   7.429  12.867  0.1298 -0.3060 -0.0281
  469CHOL   ROH 4941   1.208   6.886  11.279 -0.3236  0.0856  0.0172
  469CHOL    R1 4942   1.153   7.092  11.466 -0.2866 -0.0177  0.1427
  469CHOL    R2 4943   1.136   7.045  11.737  0.1179 -0.1094  0.1577
  469CHOL    R3 4944   1.323   7.242  11.750 -0.0588  0.0774 -0.0393
  469CHOL    R4 4945   1.256   7.184  12.030  0.3694 -0.0727  0.0409
  469CHOL    R5 4946   1.251   7.379  11.934  0.0423 -0.0460  0.0960
  469CHOL    C1 4947   1.501   7.449  12.213  0.3500  0.1242 -0.2121
  469CHOL    C2 4948   1.466   7.449  12.535  0.1288  0.0902 -0.3549
  470CHOL   ROH 4949   5.762   1.702  10.881 -0.0510  0.0056  0.0924
  470CHOL    R1 4950   5.583   1.706  11.100 -0.0556  0.0901  0.0869
  470CHOL    R2 4951   5.569   1.501  11.285 -0.2506  0.0339  0.0091
  470CHOL    R3 4952   5.609   1.702  11.463 -0.0718 -0.0678  0.0878
  470CHOL    R4 4953   5.529   1.472  11.627 -0.2894 -0.0636 -0.0029
  470CHOL    R5 4954   5.437   1.670  11.627 -0.1100  0.0237  0.0689
  470CHOL    C1 4955   5.542   1.645  11.993 -0.1442 -0.2160  0.0641
  470CHOL    C2 4956   5.339   1.763  12.355 -0.2878 -0.2043  0.2201
  471CHOL   ROH 4957   4.428   1.326  13.696  0.1918  0.1062  0.0679
  471CHOL    R1 4958   4.343   1.297  13.427  0.0543  0.0754  0.1140
  471CHOL    R2 4959   4.499   1.375  13.212 -0.0863  0.1229  0.0263
  471CHOL    R3 4960   4.458   1.118  13.131 -0.0488  0.1079  0.0545
  471CHOL    R4 4961   4.592   1.247  12.905  0.0881  0.0504  0.1078
  471CHOL    R5 4962   4.404   1.137  12.899  0.0889  0.0585  0.0196
  471CHOL    C1 4963   4.608   0.933  12.650  0.2248 -0.0059  0.1816
  471CHOL    C2 4964   4.926   0.872  12.350  0.0372 -0.0632 -0.1425
  472CHOL   ROH 4965   1.645   1.123  11.114 -0.0377 -0.1019 -0.1196
  472CHOL    R1 4966   1.762   0.986  11.332  0.0546  0.0264 -0.0865
  472CHOL    R2 4967   1.746   1.079  11.592  0.0114  0.0893 -0.1082
  472CHOL    R3 4968   1.645   0.832  11.640  0.1588  0.0420 -0.0398
  472CHOL    R4 4969   1.765   0.914  11.895 -0.0837  0.2736 -0.0005
  472CHOL    R5 4970   1.805   0.729  11.786  0.1292  0.2406  0.1337
  472CHOL    C1 4971   1.680   0.585  12.116 -0.0007  0.3365  0.1265
  472CHOL    C2 4972   1.741   0.478  12.487 -0.1788 -0.3000 -0.2480
  473WN      WN 4973   3.192   4.231   8.176  0.0361 -0.0978 -0.0203
  474WN      WN 4974   6.903   3.383   8.503  0.2027 -0.0583 -0.1374
  475WN      WN 4975   0.659   5.181   9.943  0.2874  0.0235 -0.1316
  476WN      WN 4976   0.954   4.960   8.316  0.2662 -0.1769  0.0202
  477WN      WN 4977   5.562   6.058   7.682 -0.2243  0.0916 -0.0848
  478WN      WN 4978   5.429   0.845   9.262  0.1866 -0.0729  0.1642
  479WN      WN 4979   2.054   4.198  10.479 -0.3420 -0.2315 -0.2458
  480WN      WN 4980   3.528   0.418   8.750  0.4272  0.0213  0.2896
  481WN      WN 4981   0.135   7.177   7.883  0.3290 -0.0141  0.1179
  482WN      WN 4982   5.806   1.451   8.076  0.3743  0.3196  0.1162
  483WN      WN 4983   1.343   3.443   9.570  0.1059  0.2360 -0.0362
  484WN      WN 4984   7.166   4.055   8.746 -0.1538 -0.0678 -0.2875
  485WN      WN 4985   2.351   4.724   7.765  0.0152 -0.3925 -0.1210
  486WN      WN 4986   6.408   0.323   8.952  0.1690  0.0749  0.0367
  487WN      WN 4987   1.450   0.462   9.256 -0.0095 -0.1141  0.0532
  488WN      WN 4988   5.450   5.353   8.296  0.2396  0.0038  0.1508
  489WN      WN 4989   1.369   4.111   9.867 -0.0732  0.2040 -0.1080
  490WN      WN 4990   5.541   4.575  10.792  0.2347  0.0454  0.0814
  491WN      WN 4991   3.709   3.469   8.986  0.3315  0.2171 -0.0004
  492WN      WN 4992   0.693   6.277   8.025  0.0147  0.0291  0.1340
  493WN      WN 4993   7.189   6.703   9.310 -0.1493  0.0485  0.0670
  494WN      WN 4994   7.349   2.954   9.323 -0.2349 -0.3214  0.1193
  495WN      WN 4995   1.589   6.555   9.161 -0.2897 -0.1510  0.0438
  496WN      WN 4996   3.555   5.450   9.987  0.0703  0.1553  0.3258
  497WN      WN 4997   1.360   6.033   9.817 -0.2231 -0.1002 -0.2044
  498WN      WN 4998   4.916   7.400   9.117 -0.0259  0.1975 -0.1139
  499WN      WN 4999   2.234   5.761   8.789 -0.4902  0.2052 -0.3655
  500WN      WN 5000   4.202   7.091   9.612 -0.0600  0.1443 -0.0479
  501WN      WN 5001   7.134   7.071  10.046  0.2385  0.0150  0.3103
  502WN      WN 5002   3.546   6.485   8.246  0.0724  0.0574 -0.1656
  503WN      WN 5003   0.772   7.185   8.120  0.1653 -0.2032 -0.1107
  504WN      WN 5004   3.754   7.386   8.813 -0.0534  0.2614 -0.0750
  505WN      WN 5005   1.309   3.885   9.392 -0.1998 -0.1075 -0.2318
  506WN      WN 5006   5.603   6.879  10.176 -0.2665  0.0750  0.0101
  507WN      WN 5007   6.941   6.708   9.751 -0.1044 -0.1976 -0.1200
  508WN      WN 5008   1.155   3.771   8.715 -0.0031  0.0696 -0.0512
  509WN      WN 5009   0.328   2.631   7.710 -0.1635  0.0420  0.2255
  510WN      WN 5010   6.772   1.670   7.891 -0.2692 -0.1819  0.2259
  511WN      WN 5011   7.372   3.248   8.205 -0.3272 -0.0053  0.0754
  512WN      WN 5012   4.494   5.748   8.312  0.0747  0.1753  0.2274
  513WN      WN 5013   4.437   6.948   7.742  0.0255  0.0128  0.1253
  514WN      WN 5014   5.395   5.324  10.177  0.0452  0.2858  0.1695
  515WN      WN 5015   0.501   0.936   9.869  0.1407 -0.1390  0.1861
  516WN      WN 5016   2.997   7.078   9.257  0.2271 -0.0208 -0.0199
  517WN      WN 5017   6.300   6.945   8.365 -0.0630  0.3878 -0.0284
  518WN      WN 5018   7.325   0.173  10.447  0.2665  0.2395  0.0937
  519WN      WN 5019   1.029   3.090   9.485  0.0547 -0.0127  0.1516
  520WN      WN 5020   2.973   5.634   7.755 -0.0680  0.0914  0.0514
  521WN      WN 5021   5.162   6.846   9.852  0.1400  0.0935 -0.0965
  522WN      WN 5022   0.496   5.840   9.181 -0.3749  0.0265 -0.1004
  523WN      WN 5023   5.566   3.432  10.397 -0.3546  0.0647  0.0375
  524WN      WN 5024   3.121   4.857  10.631  0.2331  0.0860 -0.1110
  525WN      WN 5025   2.130   0.591   9.926  0.0916  0.0238 -0.0341
  526WN      WN 5026   0.433   3.143   8.097 -0.2168  0.2725 -0.1162
  527WN      WN 5027   0.546   1.980   9.074  0.1208  0.4088 -0.4041
  528WN      WN 5028   5.015   1.777  10.174 -0.2448 -0.1594 -0.3510
  529WN      WN 5029   5.985   2.700   9.251 -0.2297  0.0395 -0.1542
  530WN      WN 5030   6.993   5.208  10.852  0.0853  0.2106 -0.2057
  531WN      WN 5031   1.597   2.562   9.219  0.2065  0.3637 -0.3730
  532WN      WN 5032   2.424   3.466   9.255 -0.1785  0.1781 -0.0325
  533WN      WN 5033   4.536   4.814   9.415 -0.1069 -0.1287  0.1615
  534WN      WN 5034   1.063   3.453   9.125  0.2575  0.2104  0.2109
  535WN      WN 5035   0.715   3.990   8.655 -0.1944 -0.2704  0.2766
  536WN      WN 5036   2.877   4.600   8.467  0.0542  0.3589  0.0837
  537WN      WN 5037   5.312   5.906  10.252 -0.0415 -0.0839 -0.3246
  538WN      WN 5038   5.504   7.311   8.893 -0.0249  0.0652 -0.1512
  539WN      WN 5039   5.308   2.117   9.751 -0.0719 -0.1221  0.2799
  540WN      WN 5040   6.146   1.459   9.379 -0.0907 -0.2847  0.1173
  541WN      WN 5041   3.789   4.427   8.090 -0.1152 -0.1131  0.0392
  542WN      WN 5042   6.483   3.548  10.088  0.0040  0.0772 -0.0329
  543WN      WN 5043   3.448   0.426  10.515  0.0227 -0.2337  0.0767
  544WN      WN 5044   5.254   1.178   8.814  0.1462 -0.0788 -0.0679
  545WN      WN 5045   1.458   0.724  10.768  0.0650 -0.1468 -0.2016
  546WN      WN 5046   5.275   3.699   8.579 -0.0931 -0.1989  0.1638
  547WN      WN 5047   4.334   6.853   8.798 -0.0732 -0.2123  0.0371
  548WN      WN 5048   1.859   2.894   9.532 -0.0379  0.1044  0.0486
  549WN      WN 5049   2.218   6.108   9.649 -0.0198 -0.1033 -0.0407
  550WN      WN 5050   1.822   6.415  10.053 -0.0222 -0.1130  0.0876
  551WN      WN 5051   0.418   0.179   8.106 -0.1497  0.3285 -0.1330
  552WN      WN 5052   6.003   1.591   9.948 -0.0476  0.1215 -0.1110
  553WN      WN 5053   5.227   4.581   7.586  0.1826 -0.4421 -0.0865
  554WN      WN 5054   5.848   5.765   7.995  0.1407 -0.4794 -0.4179
  555WN      WN 5055   5.635   0.657   9.852 -0.2382  0.1770  0.0916
  556WN      WN 5056   5.543   0.579   7.916 -0.6244 -0.0058  0.0916
  557WN      WN 5057   5.010   0.249  10.476 -0.1589  0.0403  0.1156
  558WN      WN 5058   2.248   5.606   9.711  0.0730 -0.0029 -0.0230
  559WN      WN 5059   0.438   4.287   9.007 -0.0178 -0.2925 -0.1696
  560WN      WN 5060   3.289   0.508   9.174  0.1379 -0.0585 -0.1133
  561WN      WN 5061   0.164   2.418   9.209 -0.0635  0.2404 -0.3034
  562WN      WN 5062   7.115   2.316   9.373 -0.2331  0.5093 -0.1022
  563WN      WN 5063   6.984   6.469   7.954 -0.0594 -0.3286 -0.0343
  564WN      WN 5064   0.167   7.299  10.096 -0.1151  0.2178  0.0592
  565WN      WN 5065   6.186   0.072   9.827 -0.1848  0.0632  0.0564
  566WN      WN 5066   4.559   4.462   8.917 -0.0541 -0.0873  0.1496
  567WN      WN 5067   0.920   0.385   7.228  0.1737  0.0624 -0.0118
  568WN      WN 5068   2.380   3.910   8.860 -0.0353 -0.2688 -0.0041
  569WN      WN 5069   0.053   4.605   8.801  0.0116 -0.3833  0.1114
  570WN      WN 5070   4.295   6.495  10.539 -0.1658  0.2935 -0.1639
  571WN      WN 5071   2.552   0.570   9.553 -0.3972 -0.1430 -0.2990
  572WN      WN 5072   4.949   5.208  10.500  0.0067 -0.1329  0.2584
  573WN      WN 5073   0.156   5.466   7.644  0.1417  0.5015 -0.0956
  574WN      WN 5074   6.556   4.482   9.009  0.0097 -0.4417  0.3362
  575WN      WN 5075   3.641   3.831   9.799 -0.0257 -0.0296  0.1246
  576WN      WN 5076   2.605   6.408  10.464  0.2229  0.3464  0.0252
  577WN      WN 5077   7.014   4.867   8.951 -0.1739 -0.0802  0.3101
  578WN      WN 5078   3.639   3.864   9.292 -0.0930  0.0165 -0.1648
  579WN      WN 5079   5.857   1.137   9.045  0.2040 -0.0539  0.1209
  580WN      WN 5080   4.830   0.574  10.842  0.0898  0.0874  0.1153
  581WN      WN 5081   6.871   4.565   8.600  0.1225 -0.2622  0.1690
  582WN      WN 5082   6.009   0.615   9.146 -0.0223  0.2678 -0.1040
  583WN      WN 5083   0.755   2.216   8.560 -0.2146  0.2231 -0.1180
  584WN      WN 5084   6.227   4.844   9.980 -0.3606 -0.0624 -0.0903
  585WN      WN 5085   2.006   2.064   9.459 -0.0253 -0.0080  0.2133
  586WN      WN 5086   3.960   6.401  10.193  0.1696 -0.0319 -0.1414
  587WN      WN 5087   7.191   4.196  10.220  0.1183 -0.2516 -0.1656
  588WN      WN 5088   0.700   5.419   8.205  0.1386 -0.1394  0.0950
  589WN      WN 5089   3.041   4.348   8.848  0.0427 -0.1619  0.1211
  590WN      WN 5090   4.620   5.788   9.655 -0.3572  0.1735  0.4284
  591WN      WN 5091   7.046   5.855   9.744  0.0957  0.0320 -0.1275
  592WN      WN 5092   7.084   1.960   9.803 -0.1258 -0.1977  0.0124
  593WN      WN 5093   1.402   6.239   8.622  0.2114 -0.0322 -0.0105
  594WN      WN 5094   0.741   6.662  11.165  0.1035 -0.0308 -0.0875
  595WN      WN 5095   7.384   2.443   9.800  0.0664 -0.0935  0.1774
  596WN      WN 5096   1.175   6.339   9.423  0.0416  0.1190  0.1717
  597WN      WN 5097   1.598   6.944  10.847  0.3111  0.2279 -0.2865
  598WN      WN 5098   1.791   3.708  10.680 -0.1258 -0.1270  0.1875
  599WN      WN 5099   0.345   4.744  10.895 -0.2353 -0.0070  0.0053
  600WN      WN 5100   4.359   1.478   8.905  0.1217  0.0319 -0.2076
  601WN      WN 5101   6.278   6.554   9.625 -0.0728 -0.1673 -0.1510
  602WN      WN 5102   4.891   7.329   9.614 -0.0321  0.0718  0.1223
  603WN      WN 5103   6.315   5.993   8.149  0.2816  0.3202  0.0565
  604WN      WN 5104   0.204   7.386  10.999  0.0926 -0.2015 -0.2325
  605WN      WN 5105   3.787   7.349   9.669  0.0815 -0.0669  0.0330
  606WN      WN 5106   2.668   6.593   8.529 -0.0466 -0.2388 -0.2253
  607WN      WN 5107   6.999   0.696   9.953  0.0975  0.1733 -0.0859
  608WN      WN 5108   2.257   1.613   9.216  0.1539  0.2571  0.4428
  609WN      WN 5109   5.016   5.537   7.468 -0.1664 -0.1659 -0.0615
  610WN      WN 5110   2.972   5.063   9.762  0.3422 -0.0182 -0.2444
  611WN      WN 5111   5.556   3.511   8.941 -0.0230 -0.0564  0.0160
  612WN      WN 5112   3.183   5.409   8.795  0.0325 -0.0580 -0.1612
  613WN      WN 5113   5.915   6.600   9.930 -0.0046 -0.0675  0.2808
  614WN      WN 5114   1.094   6.543   8.877  0.0878  0.0094  0.0297
  615WN      WN 5115   4.694   4.952   8.209 -0.0183  0.0914 -0.2143
  616WN      WN 5116   2.444   3.676   8.381  0.0901 -0.2269  0.3975
  617WN      WN 5117   1.516   4.721   8.427  0.2257 -0.0956 -0.4364
  618WN      WN 5118   0.437   3.559   7.772 -0.3071 -0.0118  0.3472
  619WN      WN 5119   4.633   6.432   8.748 -0.1908 -0.0067 -0.1862
  620WN      WN 5120   0.408   3.858   9.453  0.0649  0.3444  0.0922
  621WN      WN 5121   5.962   0.757  10.678  0.0455 -0.1690  0.2137
  622WN      WN 5122   2.374   2.974   8.718 -0.0366  0.0479  0.0814
  623WN      WN 5123   5.934   6.980   8.010  0.2400  0.0754  0.1729
  624WN      WN 5124   0.690   6.357   9.205  0.2156  0.0267 -0.1708
  625WN      WN 5125   1.847   4.610  10.384 -0.1824  0.2296  0.0453
  626WN      WN 5126   3.819   6.823   8.903  0.0154  0.1074 -0.1035
  627WN      WN 5127   5.237   6.417  10.053 -0.0153  0.1949  0.1558
  628WN      WN 5128   1.992   0.799   9.495  0.2096  0.1090 -0.1024
  629WN      WN 5129   7.396   2.610  10.579 -0.0547 -0.0112 -0.0999
  630WN      WN 5130   0.518   7.372   8.811  0.1203  0.3215  0.0895
  631WN      WN 5131   5.453   2.531   8.580 -0.0034 -0.3301 -0.1627
  632WN      WN 5132   1.604   5.389  10.806  0.0719  0.0683  0.2771
  633WN      WN 5133   0.169   5.675   8.843  0.1344  0.3240 -0.2341
  634WN      WN 5134   6.853   1.611   8.731 -0.0513 -0.3318  0.1471
  635WN      WN 5135   0.600   0.075   9.841  0.0378 -0.1360  0.1480
  636WN      WN 5136   3.394   4.307   7.737 -0.1810 -0.0547  0.1145
  637WN      WN 5137   1.640   7.317   7.848  0.0960 -0.3010 -0.3274
  638WN      WN 5138   0.743   1.562   8.368  0.0439 -0.0624 -0.0407
  639WN      WN 5139   4.933   1.596   8.868  0.1391  0.0229 -0.1714
  640WN      WN 5140   4.867   1.447   9.785  0.0460 -0.0201  0.3559
  641WN      WN 5141   7.008   6.004  10.264  0.5989 -0.2666 -0.2539
  642WN      WN 5142   1.863   6.972   9.037 -0.2291  0.0680  0.1206
  643WN      WN 5143   3.404   6.769   9.211 -0.0434  0.3438 -0.0740
  644WN      WN 5144   3.750   5.913  10.131  0.0553 -0.2805 -0.1252
  645WN      WN 5145   0.798   2.945   9.033 -0.0992 -0.0746  0.1604
  646WN      WN 5146   1.244   6.514   8.270 -0.0307 -0.2794  0.1020
  647WN      WN 5147   0.274   2.349   8.716 -0.1042  0.0112  0.1267
  648WN      WN 5148   5.805   5.504   9.055 -0.2882  0.0582 -0.1455
  649WN      WN 5149   6.894   0.974   8.105  0.1888 -0.1543 -0.0816
  650WN      WN 5150   2.715   5.626   8.627 -0.2341 -0.0033  0.1743
  651WN      WN 5151   5.671   7.157   9.754  0.0495  0.0583 -0.0057
  652WN      WN 5152   1.052   1.747   9.874 -0.0032 -0.2081  0.0988
  653WN      WN 5153   5.555   0.379   9.052 -0.1031 -0.1367 -0.1661
  654WN      WN 5154   7.030   0.262   9.485 -0.0033 -0.3557 -0.3526
  655WN      WN 5155   0.147   1.139   9.541 -0.0646 -0.0813  0.2330
  656WN      WN 5156   0.574   7.000  10.017  0.0362 -0.1766  0.2194
  657WN      WN 5157   1.226   0.166   7.601  0.2172 -0.0400  0.2179
  658WN      WN 5158   0.160   6.387   9.376 -0.1615  0.1470  0.0474
  659WN      WN 5159   3.790   6.876   9.453  0.1716 -0.2128  0.0173
  660WN      WN 5160   5.394   1.656   8.844 -0.3407  0.0869 -0.4575
  661WN      WN 5161   0.048   5.689   9.372 -0.1261 -0.2402 -0.1828
  662WN      WN 5162   1.687   4.796   9.544  0.2585 -0.0352  0.1509
  663WN      WN 5163   5.054   6.959   9.269 -0.3022 -0.1238  0.0321
  664WN      WN 5164   4.710   7.387   8.446 -0.0760  0.0806 -0.4355
  665WN      WN 5165   5.495   1.459   9.339 -0.0363 -0.0109  0.0385
  666WN      WN 5166   0.016   6.785   8.185  0.2676 -0.2524  0.5170
  667WN      WN 5167   5.429   5.246   9.221  0.0712 -0.0815 -0.3609
  668WN      WN 5168   6.995   3.378   9.267 -0.1166  0.1856 -0.2815
  669WN      WN 5169   7.330   5.922   8.275  0.1714 -0.0566 -0.3514
  670WN      WN 5170   6.460   4.206  10.690  0.0197 -0.0004 -0.0997
  671WN      WN 5171   0.155   3.121   7.698  0.0267  0.0603  0.1025
  672WN      WN 5172   6.266   3.621   9.335 -0.1313 -0.1679 -0.1978
  673WN      WN 5173   2.648   1.616   8.724 -0.2853 -0.0584 -0.0560
  674WN      WN 5174   0.437   6.774   8.979  0.2039 -0.0223  0.1271
  675WN      WN 5175   3.982   6.119   8.086  0.0413  0.1522 -0.1125
  676WN      WN 5176   2.627   4.214   9.217 -0.2435  0.1992  0.2505
  677WN      WN 5177   2.538   4.925   9.268  0.0583  0.0475  0.3708
  678WN      WN 5178   0.878   4.176   9.549  0.0835  0.0934 -0.1290
  679WN      WN 5179   6.069   5.542   9.757 -0.1631  0.1346  0.0123
  680WN      WN 5180   4.599   6.282   9.675 -0.3693 -0.0828  0.2566
  681WN      WN 5181   7.361   1.906   8.388 -0.1109  0.2124 -0.0360
  682WN      WN 5182   2.965   5.753   9.118  0.0027 -0.1768  0.0344
  683WN      WN 5183   2.622   6.853   8.097  0.0980 -0.2069  0.1556
  684WN      WN 5184   6.944   1.153   8.945 -0.4229  0.2689  0.2178
  685WN      WN 5185   4.460   3.849   9.670  0.0942 -0.1317 -0.3632
  686WN      WN 5186   2.840   3.797   9.069 -0.0078  0.2470  0.0380
  687WN      WN 5187   0.928   5.809   9.447  0.0782 -0.2928 -0.0244
  688WN      WN 5188   1.028   6.019   8.880 -0.0335 -0.0226  0.1183
  689WN      WN 5189   2.180   5.465   9.171 -0.0081  0.3642 -0.0806
  690WN      WN 5190   0.852   2.022   9.499 -0.3866 -0.0759  0.1095
  691WN      WN 5191   3.897   5.406  10.681  0.3327  0.1994  0.4667
  692WN      WN 5192   1.588   4.135  10.347  0.1964 -0.0678 -0.0849
  693WN      WN 5193   5.686   7.267   8.366  0.1710  0.1253  0.2570
  694WN      WN 5194   0.194   6.332   8.210  0.3117  0.2169  0.2168
  695WN      WN 5195   2.124   0.307  10.751 -0.0073  0.2656  0.2048
  696WN      WN 5196   0.046   1.882   9.447 -0.1112  0.3164  0.2429
  697WN      WN 5197   4.463   6.852   8.285  0.0318 -0.1669  0.4587
  698WN      WN 5198   6.041   0.802   7.786 -0.0538 -0.0948 -0.0177
  699WN      WN 5199   3.450   6.885   7.757 -0.0378 -0.0627  0.0294
  700WN      WN 5200   7.025   7.180   9.567 -0.0659 -0.0959  0.2641
  701WN      WN 5201   2.522   0.900   9.961  0.0240  0.0472 -0.1969
  702WN      WN 5202   0.444   5.473   9.606  0.0602  0.1348 -0.0611
  703WN      WN 5203   6.592   3.545   8.914 -0.2995  0.2186  0.1944
  704WN      WN 5204   2.513   2.168   9.547 -0.0368 -0.1417  0.2936
  705WN      WN 5205   4.545   7.050   9.248 -0.0359 -0.0612 -0.1172
  706WN      WN 5206   5.416   4.850   9.992  0.0744  0.0084  0.0619
  707WN      WN 5207   7.330   3.551   9.594  0.3011  0.2838 -0.1042
  708WN      WN 5208   0.218   4.533  10.438 -0.0879  0.0402 -0.2041
  709WN      WN 5209   1.515   3.328  10.474 -0.0818 -0.2363  0.0009
  710WN      WN 5210   3.062   0.109   8.397 -0.1446 -0.3421  0.1575
  711WN      WN 5211   2.423   6.340   9.026  0.0774 -0.1764 -0.0774
  712WN      WN 5212   0.846   3.453   8.417  0.0227  0.1194 -0.1179
  713WN      WN 5213   1.294   5.654   8.032  0.1805 -0.0436  0.2014
  714WN      WN 5214   3.871   5.249   7.971  0.1219  0.0981 -0.0529
  715WN      WN 5215   2.757   5.126   8.531  0.0149 -0.1143 -0.1942
  716WN      WN 5216   2.014   1.498   8.808  0.0909  0.1245  0.1050
  717WN      WN 5217   6.017   6.410  11.553 -0.1686  0.1152  0.1966
  718WN      WN 5218   5.709   2.959  10.188 -0.1161 -0.0195  0.2163
  719WN      WN 5219   0.774   0.325   8.924  0.0999 -0.1129  0.0216
  720WN      WN 5220   6.069   0.987  10.242  0.1281 -0.1379  0.0325
  721WN      WN 5221   3.620   0.410  10.034  0.1031 -0.0337  0.3609
  722WN      WN 5222   6.072   3.676   9.841  0.1052  0.0817 -0.0225
  723WN      WN 5223   7.159   5.566   7.951  0.1466 -0.2424 -0.2648
  724WN      WN 5224   5.779   0.232   9.578 -0.2000  0.0190 -0.0166
  725WN      WN 5225   0.841   2.212   8.081 -0.1572 -0.1249  0.1301
  726WN      WN 5226   5.958   4.775   7.795 -0.0663  0.2366 -0.0589
  727WN      WN 5227   5.834   5.874   9.429 -0.2466  0.0340  0.2711
  728WN      WN 5228   6.315   4.396   8.520 -0.2626 -0.1751 -0.2110
  729WN      WN 5229   0.891   4.587   9.168 -0.2697  0.1055 -0.1546
  730WN      WN 5230   1.869   2.943   8.955 -0.1156  0.1488 -0.4042
  731WN      WN 5231   5.707   5.170   8.678  0.3183 -0.1026 -0.0389
  732WN      WN 5232   6.738   7.338   8.644 -0.2382 -0.2192  0.1349
  733WN      WN 5233   5.930   4.653   9.577  0.0538 -0.0046  0.1056
  734WN      WN 5234   0.787   3.334   7.460  0.1621  0.1103 -0.1117
  735WN      WN 5235   1.163   1.751   8.509  0.1295 -0.3145  0.0478
  736WN      WN 5236   6.769   2.769   7.812  0.1569  0.0616  0.0157
  737WN      WN 5237   5.241   5.311   9.688 -0.3452 -0.0860  0.1048
  738WN      WN 5238   2.312   5.356   8.435  0.0148  0.0884  0.1832
  739WN      WN 5239   1.410   5.132   8.726  0.1337 -0.0540 -0.1537
  740WN      WN 5240   5.114   5.950   9.789  0.3732 -0.0183  0.1353
  741WN      WN 5241   1.492   4.180   8.516  0.0639  0.0659  0.1342
  742WN      WN 5242   2.017   6.128   9.170  0.1716 -0.0043  0.1123
  743WN      WN 5243   5.449   2.518  10.017  0.0614 -0.0823 -0.1002
  744WN      WN 5244   5.421   7.014   7.968  0.3082 -0.3512  0.2249
  745WN      WN 5245   5.002   6.630   8.494 -0.2988  0.0964  0.2751
  746WN      WN 5246   0.077   0.596   9.486 -0.2156 -0.0630 -0.1698
  747WN      WN 5247   5.714   3.163   9.291 -0.1768  0.4072  0.1781
  748WN      WN 5248   1.812   3.621  10.173 -0.0758 -0.0259 -0.0778
  749WN      WN 5249   1.736   2.156   8.892 -0.1243 -0.0988 -0.1938
  750WN      WN 5250   3.115   3.607   9.530  0.3361  0.1741  0.1782
  751WN      WN 5251   1.865   0.615   9.031 -0.1740  0.1694 -0.4289
  752WN      WN 5252   1.430   2.739   9.722 -0.1895 -0.1967 -0.1099
  753WN      WN 5253   7.348   1.301  10.511  0.0337 -0.2438 -0.0338
  754WN      WN 5254   4.788   0.279  10.030 -0.0722 -0.2546 -0.4790
  755WN      WN 5255   6.295   1.155  10.686  0.2190  0.4467  0.0947
  756WN      WN 5256   7.227   0.592   8.778 -0.2709  0.0494 -0.0590
  757WN      WN 5257   0.651   3.339  10.218  0.2338 -0.3590  0.1228
  758WN      WN 5258   2.623   3.462   8.770 -0.0861  0.1046 -0.0743
  759WN      WN 5259   4.088   0.364   8.875  0.0514  0.0032 -0.2584
  760WN      WN 5260   1.825   0.324   9.603 -0.0264  0.0031 -0.3618
  761WN      WN 5261   3.568   5.246   8.343  0.3607  0.2324  0.2985
  762WN      WN 5262   0.065   7.366   9.620 -0.3719 -0.3811  0.2338
  763WN      WN 5263   7.159   1.140  10.960 -0.0296 -0.3201 -0.2428
  764WN      WN 5264   1.555   1.274   8.825  0.2715 -0.0993 -0.2795
  765WN      WN 5265   4.377   0.175   9.292  0.2393 -0.0319  0.0721
  766WN      WN 5266   6.140   5.914  10.575 -0.0596 -0.0758  0.0124
  767WN      WN 5267   0.698   0.085   9.312  0.1894  0.0491 -0.2002
  768WN      WN 5268   4.868   6.155  10.229  0.1681 -0.1445 -0.1712
  769WN      WN 5269   5.756   5.185   9.584 -0.2968 -0.0208  0.2666
  770WN      WN 5270   6.612   5.659   8.809  0.0080  0.3163  0.0120
  771WN      WN 5271   0.813   1.321   9.509 -0.1869 -0.0987  0.1166
  772WN      WN 5272   0.221   3.372   9.222 -0.1106 -0.2060  0.3667
  773WN      WN 5273   6.560   6.456   8.242 -0.2754 -0.3579  0.2572
  774WN      WN 5274   7.170   1.441   9.668  0.2491 -0.1742  0.0860
  775WN      WN 5275   6.130   3.147   9.636  0.3229 -0.1472  0.0807
  776WN      WN 5276   6.093   6.116   7.756  0.0228  0.2071  0.1544
  777WN      WN 5277   1.346   1.831  10.256 -0.0231  0.0003 -0.1796
  778WN      WN 5278   4.711   0.451   9.475 -0.1109 -0.2177 -0.0781
  779WN      WN 5279   3.077   6.291   8.362  0.1565 -0.0059 -0.1397
  780WN      WN 5280   6.349   2.154   8.145  0.1625  0.2080  0.1480
  781WN      WN 5281   0.755   1.319  10.751  0.1867 -0.2000  0.2551
  782WN      WN 5282   3.063   0.063   8.930  0.0304  0.0770  0.5309
  783WN      WN 5283   5.021   4.048   8.242 -0.0244  0.1202 -0.0555
  784WN      WN 5284   1.516   5.106  10.224  0.2354  0.1658 -0.3918
  785WN      WN 5285   6.457   1.731   9.702  0.4389 -0.0143  0.3353
  786WN      WN 5286   6.466   5.564   8.330  0.0858  0.1495 -0.0507
  787WN      WN 5287   2.524   6.795   9.206 -0.0710 -0.1344  0.1908
  788WN      WN 5288   6.907   6.462   8.964  0.0778  0.1803  0.0333
  789WN      WN 5289   4.336   4.866   8.554  0.0040 -0.2606  0.0240
  790WN      WN 5290   0.065   5.108   9.017  0.0764  0.1535  0.0243
  791WN      WN 5291   4.021   3.717   7.819  0.4358 -0.0823  0.1061
  792WN      WN 5292   5.488   5.410  11.098  0.0074 -0.2659 -0.3067
  793WN      WN 5293   5.677   2.083   8.723  0.2394  0.0761  0.2015
  794WN      WN 5294   6.679   1.400   9.325  0.1736  0.2224  0.1052
  795WN      WN 5295   0.983   6.832   8.525 -0.0308  0.0840 -0.3353
  796WN      WN 5296   2.032   3.419   8.840  0.2871 -0.1712 -0.0544
  797WN      WN 5297   5.080   2.723   8.821  0.0625  0.1504 -0.0611
  798WN      WN 5298   3.542   4.946   9.880  0.2397  0.2611  0.1331
  799WN      WN 5299   2.841   5.875   8.175 -0.1936 -0.0406 -0.1303
  800WN      WN 5300   6.684   3.019  10.939 -0.2165  0.3097  0.2067
  801WN      WN 5301   7.108   0.610  10.751 -0.3720 -0.1992 -0.1227
  802WN      WN 5302   2.446   7.026   7.648  0.2731 -0.0999 -0.0377
  803WN      WN 5303   1.991   4.838   9.950  0.0914  0.0465  0.0503
  804WN      WN 5304   2.248   3.928  10.072  0.2543 -0.2805  0.2815
  805WN      WN 5305   6.797   3.870  10.354 -0.0581  0.0427 -0.1013
  806WN      WN 5306   6.827   5.189   8.130 -0.2971  0.0784 -0.0927
  807WN      WN 5307   3.139   4.019   9.874 -0.0998 -0.0777 -0.0291
  808WN      WN 5308   5.525   2.625   9.137 -0.3226  0.0241  0.1528
  809WN      WN 5309   2.158   3.491   9.781  0.0659  0.4009 -0.3383
  810WN      WN 5310   1.385   5.563   9.411  0.0334 -0.1555  0.3619
  811WN      WN 5311   6.425   1.747   8.530 -0.0320 -0.1630 -0.0740
  812WN      WN 5312   5.186   4.209   9.586 -0.0907  0.1456  0.0246
  813WN      WN 5313   2.311   6.667  10.822  0.1337 -0.0003 -0.2110
  814WN      WN 5314   0.052   4.776   8.280 -0.1843  0.0710  0.1199
  815WN      WN 5315   2.683   4.656   9.666 -0.4189 -0.0896 -0.1138
  816WN      WN 5316   4.888   4.070   8.844  0.0903  0.3098 -0.0701
  817WN      WN 5317   4.044   4.346   8.525 -0.2345  0.0632  0.1365
  818WN      WN 5318   3.495   6.456   8.800  0.3102  0.0695  0.2504
  819WN      WN 5319   0.464   4.412   9.553  0.5475 -0.1719  0.1447
  820WN      WN 5320   2.786   5.537   7.328  0.0318 -0.2034  0.1838
  821WN      WN 5321   5.794   4.763  10.379  0.1687 -0.2436  0.1637
  822WN      WN 5322   2.331   4.943   8.786  0.1251  0.2108  0.1489
  823WN      WN 5323   0.174   6.784   9.731  0.0088 -0.0965  0.4035
  824WN      WN 5324   0.481   2.344   9.586  0.2457 -0.2054 -0.0466
  825WN      WN 5325   4.347   3.234   8.365  0.2255  0.2115  0.0600
  826WN      WN 5326   5.837   5.166  10.096 -0.3191 -0.0246  0.1727
  827WN      WN 5327   6.606   3.084   9.595 -0.0954 -0.5944 -0.0011
  828WN      WN 5328   7.070   5.967   8.812 -0.0811 -0.1188 -0.0682
  829WN      WN 5329   1.506   6.100   8.177 -0.1635 -0.0877 -0.1045
  830WN      WN 5330   6.137   6.985   9.838 -0.0465  0.0385 -0.2126
  831WN      WN 5331   6.907   3.905   9.119  0.0282  0.0980 -0.2067
  832WN      WN 5332   5.293   1.193   9.666  0.1828 -0.0587 -0.0938
  833WN      WN 5333   6.102   2.988   8.717  0.4610  0.2648 -0.0760
  834WN      WN 5334   0.959   3.696   9.788  0.0112  0.0268  0.2858
  835WN      WN 5335   3.194   4.499   9.785 -0.0999 -0.1603 -0.1228
  836WN      WN 5336   1.502   6.115   9.085 -0.2040 -0.0252 -0.2153
  837WN      WN 5337   6.244   6.485   8.639  0.2870 -0.0461 -0.1512
  838WN      WN 5338   6.996   6.530  10.219 -0.0445 -0.0680  0.1664
  839WN      WN 5339   3.575   4.819   9.380 -0.0988  0.1234 -0.0177
  840WN      WN 5340   1.659   6.392   9.602  0.0120 -0.2577 -0.2254
  841WN      WN 5341   3.525   5.900   9.621  0.1581  0.0487  0.0373
  842WN      WN 5342   0.151   0.245   8.481  0.2024  0.2779 -0.1820
  843WN      WN 5343   5.545   6.674   9.618 -0.1840  0.3748  0.2735
  844WN      WN 5344   0.210   5.436   8.176 -0.0382  0.4751  0.0311
  845WN      WN 5345   3.119   5.146   9.229 -0.2299  0.1680 -0.0368
  846WN      WN 5346   1.443   2.739   8.226  0.0315 -0.1421 -0.1245
  847WN      WN 5347   0.054   6.284  10.321 -0.0355  0.0996 -0.0307
  848WN      WN 5348   6.608   2.979   8.751 -0.0510  0.1711  0.0951
  849WN      WN 5349   0.787   3.768  10.434  0.2055 -0.0306 -0.0476
  850WN      WN 5350   6.870   6.875   8.329 -0.2217  0.1276 -0.3318
  851WN      WN 5351   2.132   5.148   9.520 -0.4268 -0.2629 -0.1326
  852WN      WN 5352   4.075   5.155   9.479  0.0578  0.0767 -0.1931
  853WN      WN 5353   3.675   6.930   8.441  0.0448 -0.2160 -0.1464
  854WN      WN 5354   1.289   5.489   9.904  0.2540  0.1059  0.2340
  855WN      WN 5355   7.273   5.022   7.799 -0.2345  0.3968  0.2889
  856WN      WN 5356   5.883   1.711   8.964  0.1022 -0.2527  0.0483
  857WN      WN 5357   2.308   6.995   8.713 -0.0789  0.1315 -0.0504
  858WN      WN 5358   1.183   3.910   8.208  0.1096  0.2323 -0.0029
  859WN      WN 5359   3.509   4.375   8.544 -0.2574  0.0577  0.0604
  860WN      WN 5360   0.706   1.714  11.037 -0.2920  0.2305  0.1852
  861WN      WN 5361   1.308   6.798   9.535  0.0107  0.2523  0.0659
  862WN      WN 5362   0.683   3.899   8.193 -0.0742 -0.0156  0.1225
  863WN      WN 5363   7.109   0.425   8.341  0.1375 -0.1313 -0.0354
  864WN      WN 5364   6.548   6.944   7.932 -0.1474  0.0470  0.2045
  865WN      WN 5365   6.730   3.085  10.104  0.0007 -0.1794 -0.0320
  866WN      WN 5366   7.384   6.435   8.909 -0.1205  0.1676  0.3569
  867WN      WN 5367   0.822   7.076   9.107  0.0140 -0.0957 -0.2202
  868WN      WN 5368   0.843   5.772   7.791  0.0645 -0.1667  0.2424
  869WN      WN 5369   0.975   0.234   8.167 -0.1920 -0.0830 -0.1034
  870WN      WN 5370   0.723   1.391  10.048 -0.1482 -0.2352  0.3285
  871WN      WN 5371   6.188   0.777   8.293  0.2934  0.0490 -0.3096
  872WN      WN 5372   2.882   4.872   8.953  0.0268  0.2514 -0.2354
  873WN      WN 5373   3.784   4.788   8.424 -0.1036  0.2556  0.0060
  874WN      WN 5374   5.909   5.818   8.476 -0.3797 -0.0400 -0.0414
  875WN      WN 5375   1.579   2.617   8.680  0.2960 -0.1520  0.4062
  876WN      WN 5376   0.086   0.246   9.099 -0.0494 -0.1128 -0.0802
  877WN      WN 5377   1.097   4.679   8.722  0.1814  0.2071  0.1041
  878WN      WN 5378   1.142   1.361  10.290 -0.2005  0.2015  0.1116
  879WN      WN 5379   1.354   6.524   9.956 -0.0137  0.1969 -0.0873
  880WN      WN 5380   4.052   4.635   9.516 -0.1565 -0.0607  0.1321
  881WN      WN 5381   5.411   5.556   8.814 -0.0944 -0.2091 -0.1471
  882WN      WN 5382   2.053   6.787  10.383 -0.0841  0.2740 -0.2992
  883WN      WN 5383   3.470   7.258   9.222  0.0427  0.0137  0.2110
  884WN      WN 5384   0.041   4.448   9.869 -0.0675 -0.1917 -0.0403
  885WN      WN 5385   6.467   3.385   7.839  0.2646 -0.2025  0.0333
  886WN      WN 5386   5.086   0.691  10.204 -0.1517 -0.2461 -0.0365
  887WN      WN 5387   1.011   4.449   9.986 -0.0319 -0.2564 -0.2446
  888WN      WN 5388   2.328   0.772   9.132  0.1725  0.1529 -0.1957
  889WN      WN 5389   1.970   6.482   8.798 -0.1638 -0.1990  0.0126
  890WN      WN 5390   3.432   5.696   9.161 -0.2732  0.4229  0.1060
  891WN      WN 5391   5.714   6.920   9.208  0.1688 -0.0820  0.0792
  892WN      WN 5392   2.923   0.836   7.985  0.2118  0.1584 -0.1203
  893WN      WN 5393   0.810   0.851   8.808 -0.0873 -0.5205 -0.0099
  894WN      WN 5394   0.327   3.664   8.400  0.2587 -0.1279  0.0356
  895WN      WN 5395   4.932   3.616   9.753 -0.0823 -0.0480  0.3493
  896WN      WN 5396   2.214   4.642   9.481  0.2812 -0.0815  0.0101
  897WN      WN 5397   1.537   0.889   8.336  0.3257  0.0268  0.0638
  898WN      WN 5398   5.931   7.345   9.219 -0.0160 -0.2498  0.2309
  899WN      WN 5399   7.247   3.743   8.424 -0.1939 -0.0566 -0.0014
  900WN      WN 5400   6.451   1.283  10.217  0.1707 -0.1576  0.0273
  901WN      WN 5401   2.226   0.258   9.251 -0.1911 -0.0800 -0.2306
  902WN      WN 5402   5.670   6.369  10.228 -0.2487 -0.3415 -0.1032
  903WN      WN 5403   1.100   4.185   8.971  0.2067  0.0096  0.0185
  904WN      WN 5404   6.611   6.184  10.605 -0.1273 -0.1648 -0.2585
  905WN      WN 5405   2.764   6.932  10.462 -0.3151  0.0002  0.0886
  906WN      WN 5406   4.907   5.103   9.307  0.1127  0.3493 -0.1108
  907WN      WN 5407   4.350   6.050   9.128 -0.2503 -0.0823  0.1883
  908WN      WN 5408   5.188   1.198  10.199 -0.1287 -0.2318  0.0402
  909WN      WN 5409   1.789   6.919   9.554  0.0576  0.0833  0.0525
  910WN      WN 5410   6.811   5.719  10.783  0.2411  0.2445 -0.1389
  911WN      WN 5411   3.285   6.016   8.765  0.1599  0.0368 -0.0121
  912WN      WN 5412   2.536   7.307   9.043  0.1711 -0.1954  0.1232
  913WN      WN 5413   1.069   5.385   8.491  0.0291  0.0738 -0.1022
  914WN      WN 5414   6.361   3.437   8.422 -0.1589  0.2460 -0.1293
  915WN      WN 5415   5.899   6.936   8.728 -0.1039  0.0786 -0.2254
  916WN      WN 5416   7.279   0.974   8.519  0.3670 -0.2799  0.0057
  917WN      WN 5417   5.772   5.691  10.282 -0.1950 -0.3175 -0.0418
  918WN      WN 5418   2.151   0.204  10.274  0.0735  0.1345 -0.2107
  919WN      WN 5419   3.079   4.663   9.348 -0.0044  0.0458 -0.0973
  920WN      WN 5420   5.909   0.358   8.140 -0.0084  0.1276  0.1600
  921WN      WN 5421   2.082   1.122  10.053  0.3780  0.2465  0.2563
  922WN      WN 5422   1.997   1.259  10.555 -0.4908 -0.2477 -0.1944
  923WN      WN 5423   6.659   6.701  10.667  0.0560 -0.0803  0.0640
  924WN      WN 5424   6.642   0.585   8.090 -0.1177  0.2675 -0.0513
  925WN      WN 5425   7.067   1.236  10.135 -0.1193 -0.2714 -0.0678
  926WN      WN 5426   0.458   2.837   9.356 -0.3958 -0.0317  0.0838
  927WN      WN 5427   4.571   5.255   9.729  0.0121  0.0679  0.0638
  928WN      WN 5428   0.294   4.862   9.742 -0.0765  0.2192 -0.0535
  929WN      WN 5429   1.345   7.164  10.436 -0.0541 -0.0788  0.1865
  930WN      WN 5430   1.308   1.321   9.824 -0.0904 -0.1118  0.1884
  931WN      WN 5431   1.274   4.720   7.941  0.2927  0.1592 -0.0674
  932WN      WN 5432   2.224   7.188   9.433 -0.3625  0.0321  0.1240
  933WN      WN 5433   0.252   1.452   8.331 -0.2855  0.3596 -0.2018
  934WN      WN 5434   2.463   5.835   9.212 -0.3129 -0.0653 -0.3056
  935WN      WN 5435   2.300   5.848  10.120 -0.1398  0.0840 -0.1535
  936WN      WN 5436   3.352   0.123   9.647  0.1059  0.0897 -0.0144
  937WN      WN 5437   6.198   7.371   8.207 -0.2158  0.1806 -0.1961
  938WN      WN 5438   3.718   6.427   9.761 -0.0431  0.1308 -0.1233
  939WN      WN 5439   0.961   7.162   9.613  0.4380  0.2038  0.1717
  940WN      WN 5440   3.558   5.318   9.490 -0.0227  0.0002 -0.3264
  941WN      WN 5441   4.666   0.423   8.880 -0.1197 -0.1995  0.2652
  942WN      WN 5442   0.529   0.961   8.398  0.1569  0.1065 -0.0742
  943WN      WN 5443   6.856   2.593   9.742  0.0330  0.1059  0.4254
  944WN      WN 5444   4.025   5.251   8.543 -0.0366  0.2896  0.1162
  945WN      WN 5445   2.228   6.691   8.307  0.0551 -0.1425  0.0822
  946WN      WN 5446   5.835   2.283   8.283  0.0788 -0.2175  0.0183
  947WN      WN 5447   1.570   7.341   8.742 -0.3936 -0.0765 -0.0466
  948WN      WN 5448   5.671   5.951   8.914  0.0330 -0.2503  0.1361
  949WN      WN 5449   1.503   7.294   9.644 -0.0010 -0.1083 -0.0030
  950WN      WN 5450   3.737   4.695   7.511  0.1758 -0.1905 -0.2812
  951WN      WN 5451   1.531   6.787   8.679  0.0610  0.0262  0.1354
  952WN      WN 5452   1.473   2.070   9.359 -0.1023 -0.0758  0.2597
  953WN      WN 5453   1.783   5.561   7.820 -0.2881  0.1269 -0.0503
  954WN      WN 5454   4.050   4.088   9.481  0.1391  0.0153 -0.4562
  955WN      WN 5455   5.011   3.551   8.998 -0.0018 -0.0475 -0.1131
  956WN      WN 5456   6.901   0.251   9.022 -0.0506  0.0110  0.2773
  957WN      WN 5457   1.770   1.528  10.195  0.0902  0.1190 -0.0406
  958WN      WN 5458   0.663   0.517   9.600 -0.2805 -0.1541 -0.2210
  959WN      WN 5459   0.931   6.191   9.977  0.0497 -0.3466 -0.1168
  960WN      WN 5460   6.171   5.334   8.767 -0.0560  0.1350 -0.1031
  961WN      WN 5461   0.421   6.284  10.797  0.3859  0.0018 -0.2608
  962WN      WN 5462   3.327   7.027   8.774  0.2264  0.2618  0.2431
  963WN      WN 5463   1.722   1.633   9.183 -0.3018  0.0076  0.3576
  964WN      WN 5464   1.164   7.350  10.011 -0.0612 -0.1697  0.1733
  965WN      WN 5465   5.261   0.309   9.703 -0.1506  0.0502 -0.0924
  966WN      WN 5466   5.344   4.825   8.906 -0.2478  0.0783  0.0254
  967WN      WN 5467   2.116   5.332  10.122 -0.3503 -0.2009  0.1399
  968WN      WN 5468   1.258   4.521   9.545 -0.0144  0.2070 -0.1607
  969WN      WN 5469   0.899   5.275   9.457 -0.2403  0.3176 -0.0925
  970WN      WN 5470   0.437   6.234   8.796 -0.1143  0.0154  0.2352
  971WN      WN 5471   3.777   6.047   9.037  0.2014  0.4182  0.1309
  972WN      WN 5472   5.115   0.449   9.228 -0.0474  0.1897 -0.0315
  973WN      WN 5473   4.410   6.253  10.112  0.0437  0.0443 -0.2829
  974WN      WN 5474   5.042   3.473  10.267 -0.2185 -0.0715  0.2458
  975WN      WN 5475   6.093   4.401   9.186  0.2285 -0.3294  0.1584
  976WN      WN 5476   7.216   3.666  10.539 -0.0256  0.0551  0.0961
  977WN      WN 5477   2.330   2.963   9.885  0.0945  0.2110  0.3184
  978WN      WN 5478   0.470   5.355   9.134 -0.0444 -0.2918 -0.0683
  979WN      WN 5479   6.031   4.428  10.084 -0.0385 -0.1265 -0.0132
  980WN      WN 5480   3.398   1.128   9.393  0.0509  0.0413  0.3369
  981WN      WN 5481   2.124   4.366   9.067  0.1003  0.3874  0.1041
  982WN      WN 5482   6.863   2.790   9.213 -0.1904 -0.1751  0.1386
  983WN      WN 5483   6.670   4.011   8.698 -0.3351  0.3254 -0.1380
  984WN      WN 5484   4.114   3.674   8.295 -0.0691 -0.1786  0.0463
  985WN      WN 5485   4.904   3.116   9.516  0.0406  0.2330 -0.3889
  986WN      WN 5486   4.123   4.359   9.084  0.1870  0.0030 -0.2549
  987WN      WN 5487   5.866   5.279   7.751 -0.1736 -0.0550 -0.3225
  988WN      WN 5488   1.057   0.712   8.422  0.3684 -0.2653 -0.1291
  989WN      WN 5489   0.514   1.193   7.982  0.3826  0.0326 -0.1103
  990WN      WN 5490   2.197   3.920   9.309  0.2962  0.0018 -0.0194
  991WN      WN 5491   1.995   6.067   7.908 -0.1258  0.0756 -0.0837
  992WN      WN 5492   3.623   3.405   9.498 -0.0055  0.4686  0.1239
  993WN      WN 5493   1.144   3.157  10.029 -0.0259 -0.2778 -0.0437
  994WN      WN 5494   4.515   5.546   9.218 -0.0184  0.1105 -0.0361
  995WN      WN 5495   4.696   6.807   9.645 -0.0187 -0.1337  0.1534
  996WN      WN 5496   5.087   6.466   8.958 -0.3613  0.0298 -0.0167
  997WN      WN 5497   4.501   3.935   7.580  0.1718  0.1504  0.0054
  998WN      WN 5498   1.537   5.578  10.392 -0.2781  0.2387 -0.0067
  999WN      WN 5499   0.485   4.412   8.147  0.0299 -0.0840  0.0155
 1000WN      WN 5500   2.000   4.923   8.349 -0.2132 -0.1733  0.4392
 1001WN      WN 5501   2.833   0.167   9.366  0.1216 -0.0303  0.0676
 1002WN      WN 5502   2.401   1.130   9.483 -0.0530  0.2447  0.2541
 1003WN      WN 5503   4.016   7.246   9.202 -0.2278  0.4558  0.2227
 1004WN      WN 5504   7.157   0.211   9.971 -0.1323 -0.0611 -0.1900
 1005WN      WN 5505   6.244   1.156   9.789  0.1958  0.0452  0.1243
 1006WN      WN 5506   4.494   5.282  10.242  0.1338  0.1290  0.2007
 1007WN      WN 5507   2.819   7.054   8.695 -0.0642 -0.0093  0.0571
 1008WN      WN 5508   1.164   2.558   8.914  0.1014  0.0143  0.0786
 1009WN      WN 5509   6.600   6.099   8.571 -0.2149  0.1265 -0.0079
 1010WN      WN 5510   6.162   6.913  10.342  0.0445  0.1473 -0.0986
 1011WN      WN 5511   0.437   6.471  10.034 -0.0080 -0.1462 -0.2073
 1012WN      WN 5512   2.571   6.429   9.574  0.2303  0.3392 -0.0651
 1013WN      WN 5513   4.836   7.019   8.833  0.1274 -0.1442 -0.0469
 1014WN      WN 5514   7.231   5.153   8.577  0.1231 -0.1977  0.0153
 1015WN      WN 5515   5.603   4.450   9.261 -0.1709 -0.2622  0.1382
 1016WN      WN 5516   1.152   1.235   9.114 -0.2089 -0.0866  0.2468
 1017WN      WN 5517   0.083   5.400   9.939  0.0776 -0.1905  0.1055
 1018WN      WN 5518   6.501   4.100   9.337  0.3344  0.0685  0.4449
 1019WN      WN 5519   0.711   2.113  10.001  0.0613 -0.0245 -0.0345
 1020WN      WN 5520   0.846   1.613   8.880 -0.2824  0.0908  0.2066
 1021WN      WN 5521   6.955   7.035   9.014  0.0202 -0.0573  0.1150
 1022WN      WN 5522   5.414   5.850   8.439  0.0625 -0.0727  0.1569
 1023WN      WN 5523   0.152   5.907   9.985 -0.2709 -0.1615 -0.1158
 1024WN      WN 5524   6.979   5.821   7.573  0.3441 -0.1123 -0.1850
 1025WN      WN 5525   0.334   1.507   9.217 -0.0736 -0.0924  0.1849
 1026WN      WN 5526   6.166   6.405  10.316  0.1910  0.1622 -0.3126
 1027WN      WN 5527   7.316   2.030   8.980  0.2976  0.2160  0.0952
 1028WN      WN 5528   6.327   5.320  10.150  0.0136 -0.2602 -0.0743
 1029WN      WN 5529   6.336   1.014   9.309  0.0140  0.1646  0.1746
 1030WN      WN 5530   0.757   3.839   9.111 -0.0675 -0.1742  0.1263
 1031WN      WN 5531   4.923   4.562   8.627 -0.0321 -0.1050 -0.0081
 1032WN      WN 5532   7.060   0.835   9.385 -0.1215 -0.2738 -0.1050
 1033WN      WN 5533   6.624   7.098   9.850 -0.1098  0.1107  0.1439
 1034WN      WN 5534   2.888   6.192   9.220  0.2133  0.0081 -0.0998
 1035WN      WN 5535   2.760   5.928   9.638  0.3482 -0.2518  0.2208
 1036WN      WN 5536   4.565   5.358   8.607 -0.1953  0.1345 -0.1278
 1037WN      WN 5537   1.745   0.035   9.186  0.1010 -0.2311  0.1779
 1038WN      WN 5538   0.346   7.155   8.410  0.1202  0.3466 -0.0243
 1039WN      WN 5539   6.176   2.144   9.596 -0.0829 -0.0448 -0.1072
 1040WN      WN 5540   1.260   5.032   9.711 -0.0687  0.3049  0.0848
 1041WN      WN 5541   5.422   0.334  10.206  0.0207 -0.0249  0.2259
 1042WN      WN 5542   3.781   6.871   9.957  0.0870  0.0465  0.0720
 1043WN      WN 5543   6.582   6.799   8.753 -0.1180  0.1706 -0.3368
 1044WN      WN 5544   0.737   5.704   9.939  0.2378  0.1747  0.0278
 1045WN      WN 5545   7.022   3.639   9.984 -0.1628 -0.5060  0.1448
 1046WN      WN 5546   3.612   5.642   8.689  0.0952  0.0582 -0.0368
 1047WN      WN 5547   6.754   1.102   9.810  0.2476  0.3752  0.0294
 1048WN      WN 5548   4.984   4.532   9.151 -0.0722 -0.0384 -0.0467
 1049WN      WN 5549   1.469   5.700   8.636  0.3493  0.0208  0.1916
 1050WN      WN 5550   6.927   2.208  10.204  0.2193  0.3015 -0.0093
 1051WN      WN 5551   6.469   6.351   9.129  0.0853  0.0288 -0.4396
 1052WN      WN 5552   6.622   2.179   9.831 -0.0559 -0.4383  0.1664
 1053WN      WN 5553   6.717   2.164   8.825 -0.4493  0.1752 -0.0398
 1054WN      WN 5554   4.586   4.329   9.403  0.1217 -0.0708 -0.0950
 1055WN      WN 5555   4.201   4.121   8.025 -0.0142 -0.1839 -0.3935
 1056WN      WN 5556   6.384   0.093  10.305  0.0456 -0.0786 -0.1731
 1057WN      WN 5557   5.097   1.745   9.370  0.0235 -0.1432  0.1213
 1058WN      WN 5558   7.096   4.684  10.288 -0.0158 -0.3189 -0.1402
 1059WN      WN 5559   2.457   4.049  10.608 -0.3955  0.1646 -0.1484
 1060WN      WN 5560   0.140   4.519   7.814  0.0816  0.1239  0.0063
 1061WN      WN 5561   5.401   6.344   8.539 -0.0812 -0.0802 -0.1630
 1062WN      WN 5562   3.841   0.701   8.542 -0.2597  0.2548  0.0193
 1063WN      WN 5563   1.771   6.451   7.670 -0.0819 -0.1484  0.0457
 1064WN      WN 5564   0.093   6.751  10.300 -0.0495 -0.0061 -0.1216
 1065WN      WN 5565   0.801   4.785   9.634  0.0116  0.2603  0.0547
 1066WN      WN 5566   5.466   4.941   7.932 -0.0441  0.0155 -0.0203
 1067WN      WN 5567   4.550   3.473   9.359  0.0371 -0.1621  0.2545
 1068WN      WN 5568   2.646   4.706  10.672  0.1893 -0.1112 -0.2123
 1069WN      WN 5569   0.970   2.605   9.960 -0.1860 -0.1826 -0.1000
 1070WN      WN 5570   4.932   5.474   8.935 -0.3149 -0.1497 -0.0827
 1071WN      WN 5571   4.754   6.630  10.117  0.1091 -0.1241  0.2253
 1072WN      WN 5572   5.216   4.006  10.109 -0.1693  0.2121  0.0062
 1073WN      WN 5573   1.434   6.100  10.348 -0.2226 -0.1118  0.0482
 1074WN      WN 5574   5.887   2.535   8.760  0.0459 -0.2305  0.1491
 1075WN      WN 5575   5.588   6.174   9.726 -0.0595  0.1211 -0.1086
 1076WN      WN 5576   6.268   5.485   9.288 -0.1238  0.0026 -0.2311
 1077WN      WN 5577   3.771   6.440   9.280 -0.0247 -0.1593  0.0566
 1078WN      WN 5578   6.453   4.889   8.245 -0.1239  0.1197 -0.1521
 1079WN      WN 5579   1.981   0.733   8.210 -0.0066  0.2245 -0.0623
 1080WN      WN 5580   7.369   6.887   8.651  0.1159 -0.1833 -0.4860
 1081WN      WN 5581   2.834   3.902   8.567 -0.1739 -0.0109  0.0691
 1082WN      WN 5582   6.585   1.361   8.340 -0.4766  0.0962  0.0512
 1083WN      WN 5583   2.757   5.015   7.723 -0.0437 -0.0501 -0.1482
 1084WN      WN 5584   2.677   5.499   9.994  0.2576  0.2574  0.0676
 1085WN      WN 5585   5.058   5.060   8.561  0.3604 -0.2438  0.0617
 1086WN      WN 5586   3.955   5.609   9.191 -0.3037  0.1543 -0.2325
 1087WN      WN 5587   2.692   3.816   9.632 -0.5611 -0.1290 -0.1095
 1088WN      WN 5588   1.092   6.799  10.694  0.4344  0.1638  0.4445
 1089WN      WN 5589   5.044   1.240   9.261  0.0013 -0.1232  0.0299
 1090WN      WN 5590   4.898   4.193   7.762 -0.0016 -0.1467  0.0863
 1091WN      WN 5591   4.929   4.631   9.659 -0.0489  0.1150 -0.3486
 1092WN      WN 5592   2.825   6.622  10.052  0.1862 -0.2339  0.2643
 1093WN      WN 5593   1.275   0.377   9.732 -0.0795 -0.1191 -0.2029
 1094WN      WN 5594   3.588   4.405   9.074 -0.0725  0.1387  0.2510
 1095WN      WN 5595   1.127   0.356  11.026 -0.2464 -0.0247 -0.3898
 1096WN      WN 5596   4.055   5.593   9.662 -0.0135 -0.3424 -0.3445
 1097WN      WN 5597   1.585   4.484   8.865 -0.0637  0.1241  0.0897
 1098WN      WN 5598   5.583   2.980   8.785  0.1349 -0.1026  0.0405
 1099WN      WN 5599   5.086   6.415   9.595 -0.0243 -0.1644  0.3959
 1100WN      WN 5600   5.223   7.295  10.022  0.0503 -0.0823  0.1594
 1101WN      WN 5601   4.831   6.548  10.672  0.0628 -0.2422  0.2721
 1102WN      WN 5602   6.367   1.902   7.656 -0.2552 -0.0457 -0.0390
 1103WN      WN 5603   3.375   4.808   8.921  0.0168  0.0661  0.0142
 1104WN      WN 5604   5.805   2.799   9.718 -0.0449 -0.0010  0.0178
 1105WN      WN 5605   6.083   0.641   9.679  0.1921 -0.0031  0.0728
 1106WN      WN 5606   5.538   4.322  10.317  0.1773  0.0486  0.2461
 1107WN      WN 5607   6.445   0.341   8.464 -0.1183 -0.0073  0.0545
 1108WN      WN 5608   6.895   4.877   9.410  0.0614 -0.0343 -0.0291
 1109WN      WN 5609   5.694   3.311   8.439 -0.4000  0.3744 -0.0014
 1110WN      WN 5610   0.343   6.952   7.438 -0.3295  0.0484 -0.3229
 1111WN      WN 5611   0.893   2.168  10.808  0.1750  0.0714 -0.0020
 1112WN      WN 5612   2.082   4.484   8.099  0.2890  0.2341 -0.1292
 1113WN      WN 5613   4.020   6.602   8.373  0.0811  0.2543  0.0928
 1114WN      WN 5614   1.549   0.971   9.280  0.2990 -0.1076 -0.2625
 1115WN      WN 5615   6.405   5.452  10.745  0.0033 -0.0453 -0.0634
 1116WN      WN 5616   1.734   2.336   9.719  0.1060 -0.3270  0.0835
 1117WN      WN 5617   4.906   5.009   9.964 -0.0391  0.0660 -0.2724
 1118WN      WN 5618   6.812   3.747   8.141 -0.1610  0.0864  0.3317
 1119WN      WN 5619   0.433   7.119   9.487 -0.1550 -0.3112  0.1185
 1120WN      WN 5620   2.631   5.320   8.966  0.2418 -0.2174 -0.0589
 1121WN      WN 5621   1.095   4.060  10.254 -0.4436 -0.0886 -0.0170
 1122WN      WN 5622   0.586   6.071   7.478 -0.2057 -0.2045 -0.3049
 1123WN      WN 5623   7.277   1.672  10.196  0.2533 -0.0399  0.2275
 1124WN      WN 5624   6.789   2.662  10.617 -0.0599 -0.1268  0.0595
 1125WN      WN 5625   5.202   0.687   8.728 -0.1455 -0.1780 -0.1148
 1126WN      WN 5626   1.036   6.873  10.089 -0.1423 -0.2483 -0.5334
 1127WN      WN 5627   5.182   2.086   8.638 -0.1680  0.2454 -0.1512
 1128WN      WN 5628   6.217   4.839   8.735  0.1047  0.2817  0.3467
 1129WN      WN 5629   3.898   5.653   8.279 -0.1712 -0.0556  0.0787
 1130WN      WN 5630   1.520   3.531   9.013  0.0728  0.1805  0.0500
 1131WN      WN 5631   5.809   4.918   9.125 -0.0749  0.1856 -0.1788
 1132WN      WN 5632   5.497   4.196   8.303  0.0993  0.0465  0.6163
 1133WN      WN 5633   4.057   3.522   9.727  0.2116  0.2557 -0.0357
 1134WN      WN 5634   0.403   5.130   8.588  0.0946 -0.0327  0.2124
 1135WN      WN 5635   0.682   5.520   7.410 -0.1392 -0.0339 -0.0052
 1136WN      WN 5636   5.898   6.375   9.345 -0.4340  0.1323  0.3349
 1137WN      WN 5637   4.659   3.821  10.215 -0.0714 -0.2036 -0.0580
 1138WN      WN 5638   2.053   6.598   9.290  0.2020  0.1137  0.2826
 1139WN      WN 5639   7.022   2.891   8.442  0.0609 -0.0717 -0.0068
 1140WN      WN 5640   6.585   5.673   9.863  0.0630 -0.2301 -0.0012
 1141WN      WN 5641   4.720   5.616   7.870 -0.2414  0.1572  0.0964
 1142WN      WN 5642   0.463   4.823   9.259 -0.2020  0.1829 -0.0065
 1143WN      WN 5643   4.646   4.391   8.230  0.0338  0.1779  0.1312
 1144WN      WN 5644   1.325   3.659  10.104  0.1432 -0.0570 -0.1753
 1145WN      WN 5645   0.241   2.836   8.903 -0.1184  0.2482  0.0623
 1146WN      WN 5646   0.008   5.197   9.470  0.1099  0.2436 -0.2302
 1147WN      WN 5647   1.913   4.816   9.058  0.3710  0.3381 -0.0172
 1148WN      WN 5648   0.937   5.390  10.382 -0.2863 -0.2183  0.1400
 1149WN      WN 5649   2.108   2.054  10.493 -0.1659  0.2610 -0.0579
 1150WN      WN 5650   7.153   2.343   8.487 -0.0633  0.0390  0.0310
 1151WN      WN 5651   0.125   5.925  10.723 -0.2170  0.2809 -0.0830
 1152WN      WN 5652   2.145   6.785   9.881 -0.2030  0.0011  0.2048
 1153WN      WN 5653   4.666   5.920   8.785  0.0697 -0.0629 -0.2116
 1154WN      WN 5654   7.186   2.622   8.908 -0.0910 -0.1334  0.0040
 1155WN      WN 5655   6.196   2.129   8.729  0.0621 -0.1517  0.0200
 1156WN      WN 5656   1.730   5.269   9.229 -0.3230  0.0839 -0.2216
 1157WN      WN 5657   0.333   0.648   8.915 -0.1879  0.1450  0.1114
 1158WN      WN 5658   3.133   5.582   9.685  0.0531  0.1082  0.0877
 1159WN      WN 5659   1.909   4.271   9.864  0.0236  0.0511  0.4174
 1160WN      WN 5660   6.643   5.704  10.325  0.3832  0.0995  0.1167
 1161WN      WN 5661   0.708   2.462   9.037 -0.0244  0.3088 -0.0343
 1162WN      WN 5662   6.830   1.968   8.272  0.0392 -0.2696 -0.0355
 1163WN      WN 5663   0.636   2.990   8.566  0.2621 -0.1393  0.0015
 1164WN      WN 5664   3.612   3.962   8.176  0.0811 -0.1324 -0.0520
 1165WN      WN 5665   2.067   3.138  10.299  0.0878 -0.2358 -0.0930
 1166WN      WN 5666   2.076   0.235   8.222 -0.0525 -0.0631 -0.0143
 1167WN      WN 5667   6.662   3.601   9.615 -0.1819 -0.0479  0.1529
 1168WN      WN 5668   5.128   0.198   8.702  0.1753  0.0046 -0.5196
 1169WN      WN 5669   0.861   6.295   8.500 -0.0690 -0.2744 -0.1688
 1170WN      WN 5670   3.984   6.835   7.953  0.2441 -0.3593  0.0719
 1171WN      WN 5671   6.309   2.632   9.673  0.1420  0.2344 -0.1734
 1172WN      WN 5672   7.255   5.655  10.464 -0.1370  0.2625 -0.3307
 1173WN      WN 5673   5.309   3.974   9.117  0.0522  0.2014 -0.1508
 1174WN      WN 5674   0.190   3.116   9.792  0.2450  0.0742 -0.3210
 1175WN      WN 5675   5.326   3.483   9.470 -0.0621  0.2003 -0.1207
 1176WN      WN 5676   3.825   6.107   8.564  0.2911 -0.2227 -0.1589
 1177WN      WN 5677   6.561   0.144   9.391  0.3063 -0.0289  0.1317
 1178WN      WN 5678   6.927   4.404   9.311  0.2442  0.1615 -0.0028
 1179WN      WN 5679   5.008   5.532   8.358  0.0279 -0.1246  0.0607
 1180WN      WN 5680   1.151   4.641   7.402  0.1449  0.3270 -0.0379
 1181WN      WN 5681   1.705   4.253   9.414  0.0635  0.0838 -0.2502
 1182WN      WN 5682   1.594   4.256   8.033  0.2257 -0.2616  0.2345
 1183WN      WN 5683   2.864   1.238   8.269 -0.4128  0.0907  0.2101
 1184WN      WN 5684   0.561   6.069  10.349 -0.0842 -0.1534 -0.3090
 1185WN      WN 5685   2.948   5.612  10.471 -0.0516 -0.3973  0.0397
 1186WN      WN 5686   0.850   7.142  10.460  0.1120  0.0428 -0.1004
 1187WN      WN 5687   5.814   1.862   9.478 -0.0691 -0.0794 -0.1318
 1188WN      WN 5688   0.266   3.773   8.895  0.0057 -0.1150  0.1848
 1189WN      WN 5689   0.839   5.089   8.868 -0.0050  0.0554  0.0606
 1190WN      WN 5690   0.001   4.649   9.378 -0.1171 -0.1574  0.0089
 1191WN      WN 5691   5.673   6.705   8.314  0.0105  0.2843  0.1922
 1192WN      WN 5692   6.132   1.243   8.538  0.0721  0.0365 -0.1181
 1193WN      WN 5693   7.085   1.247   7.575  0.1520 -0.3160  0.1547
 1194WN      WN 5694   4.197   6.699   9.234  0.0225  0.1911 -0.1695
 1195WN      WN 5695   2.400   3.123   8.217 -0.0408 -0.0102  0.1385
 1196WN      WN 5696   1.050   2.569   9.364 -0.0737 -0.1734 -0.2025
 1197WN      WN 5697   1.980   6.978   7.869 -0.0825  0.3308 -0.3453
 1198WN      WN 5698   0.205   1.361   9.986  0.1004 -0.0471  0.2094
 1199WN      WN 5699   4.624   1.036   9.450 -0.2264 -0.3287 -0.0596
 1200WN      WN 5700   0.555   1.034   9.241  0.1417  0.0669 -0.0063
 1201WN      WN 5701   4.412   0.082  10.370  0.1491 -0.0358  0.1308
 1202WN      WN 5702   5.833   4.306   8.723  0.0501  0.0179 -0.0186
 1203WN      WN 5703   5.788   1.069   9.545  0.0897  0.0385 -0.1458
 1204WN      WN 5704   7.161   4.581   7.522  0.0416 -0.0398 -0.1313
 1205WN      WN 5705   5.335   5.737   9.364  0.2314  0.0855 -0.0931
 1206WN      WN 5706   0.473   6.635   8.501 -0.1098 -0.0122  0.1957
 1207WN      WN 5707   5.161   4.504   8.081  0.0335  0.1725  0.1006
 1208WN      WN 5708   1.104   5.492   8.990  0.1311  0.1903 -0.0259
 1209WN      WN 5709   5.317   2.849   9.574 -0.4155  0.0007 -0.1394
 1210WN      WN 5710   2.557   4.481   8.814 -0.2247  0.2809  0.0186
 1211WN      WN 5711   2.331   6.188   8.516  0.0494  0.1180  0.1289
 1212WN      WN 5712   1.526   4.579   9.990  0.1115 -0.0011  0.1186
 1213WN      WN 5713   3.627   6.850  10.445 -0.1433 -0.1797 -0.3212
 1214WN      WN 5714   5.948   4.706   8.339 -0.1718  0.0048  0.2133
 1215WN      WN 5715   1.860   5.593   8.341  0.0372 -0.0527 -0.0861
 1216WN      WN 5716   2.703   0.441  10.067 -0.2191 -0.0546 -0.1448
 1217WN      WN 5717   4.761   0.889   9.035 -0.1675 -0.1555 -0.1803
 1218WN      WN 5718   4.453   5.570  10.701  0.1474 -0.1733  0.1473
 1219WN      WN 5719   1.929   1.207   8.205  0.1397  0.1048  0.1142
 1220WN      WN 5720   6.456   3.054  10.529  0.4070  0.3170 -0.0271
 1221WN      WN 5721   5.154   1.450   8.386  0.1280  0.3778 -0.1163
 1222WN      WN 5722   5.891   4.048   8.048  0.2573  0.0365  0.2919
 1223WN      WN 5723   3.044   6.607   9.503 -0.2587 -0.0987 -0.2221
 1224WN      WN 5724   1.296   2.230   8.506  0.1005 -0.0705  0.0239
 1225WN      WN 5725   2.879   4.741  10.144 -0.1150 -0.1582  0.0926
 1226WN      WN 5726   6.195   5.862   8.928 -0.1694 -0.2536 -0.0934
 1227WN      WN 5727   4.655   6.512   9.229 -0.1556  0.0958 -0.0643
 1228WN      WN 5728   7.082   5.436   8.988 -0.1737 -0.3045 -0.0153
 1229WN      WN 5729   2.406   7.189  10.087 -0.2570 -0.0118  0.0934
 1230WN      WN 5730   0.036   0.486   7.371  0.0493 -0.0256  0.0384
 1231WN      WN 5731   3.891   4.603   9.999  0.1505  0.1743 -0.3382
 1232WN      WN 5732   6.996   5.600   8.458  0.2762  0.0620 -0.2754
 1233WN      WN 5733   3.814   3.931   8.790 -0.3433 -0.0559  0.0503
 1234WN      WN 5734   1.008   7.302   8.652  0.0594 -0.0536 -0.1895
 1235WN      WN 5735   1.569   3.688   8.437 -0.1054 -0.0815  0.1081
 1236WN      WN 5736   1.572   1.801   9.742 -0.1113 -0.1083 -0.0022
 1237WN      WN 5737   7.221   3.612   8.872 -0.3813 -0.0309  0.1401
 1238WN      WN 5738   5.821   6.436   8.842 -0.0721  0.0445 -0.1642
 1239WN      WN 5739   0.456   2.613  10.106 -0.1757 -0.2083 -0.2714
 1240WN      WN 5740   6.597   0.175  10.796  0.2456  0.1209 -0.0298
 1241WN      WN 5741   2.457   0.954   8.140 -0.0568 -0.1862 -0.1006
 1242WN      WN 5742   1.024   0.861   9.823 -0.2484  0.1097 -0.2156
 1243WN      WN 5743   6.643   5.159   8.602  0.1873 -0.2038 -0.1446
 1244WN      WN 5744   7.159   6.066   9.277 -0.2314  0.3664  0.2221
 1245WN      WN 5745   0.702   3.413   9.467 -0.1104 -0.0309  0.1475
 1246WN      WN 5746   2.732   0.504   8.371 -0.0210 -0.0299  0.2010
 1247WN      WN 5747   6.748   4.897   9.953  0.0680 -0.2232 -0.0985
 1248WN      WN 5748   5.172   7.190   8.413 -0.2004 -0.0821 -0.0039
 1249WN      WN 5749   5.022   0.784   9.655  0.1308 -0.1567  0.0606
 1250WN      WN 5750   5.756   3.935  10.095 -0.0981 -0.0514  0.1465
 1251WN      WN 5751   0.424   1.195  10.449  0.1898 -0.0542 -0.2137
 1252WN      WN 5752   3.730   6.373   7.749 -0.1068  0.0801  0.1897
 1253WN      WN 5753   1.174   5.648  10.765  0.0499 -0.0322  0.1024
 1254WN      WN 5754   6.731   0.042   8.159  0.1346 -0.0610 -0.0744
 1255WN      WN 5755   5.592   3.888   9.636  0.1362  0.0396 -0.0874
 1256WN      WN 5756   4.778   2.669   9.216  0.0162  0.1361 -0.2355
 1257WN      WN 5757   2.030   5.568  10.952 -0.2731  0.1297  0.1681
 1258WN      WN 5758   0.660   5.600   8.765 -0.1123  0.0184  0.1853
 1259WN      WN 5759   0.167   1.993   9.928 -0.0315  0.0402 -0.1729
 1260WN      WN 5760   7.305   4.762  10.749  0.1819 -0.0230  0.2672
 1261WN      WN 5761   3.156   3.382   8.691  0.1324 -0.0399 -0.0482
 1262WN      WN 5762   1.854   6.025   8.564  0.2605 -0.2458  0.1603
 1263WN      WN 5763   3.866   7.336   7.963  0.0694  0.1194 -0.1017
 1264WN      WN 5764   6.588   2.362   9.303  0.0059 -0.1300 -0.0053
 1265WN      WN 5765   1.239   4.565  10.407  0.1391 -0.1759 -0.0363
 1266WN      WN 5766   3.127   5.507   8.355  0.1685  0.0171 -0.0277
 1267WN      WN 5767   1.712   5.299   9.770 -0.1287  0.1279  0.0128
 1268WN      WN 5768   5.435   3.931  10.618 -0.0260  0.0633  0.1186
 1269WN      WN 5769   7.134   2.811  10.134 -0.0051  0.1371 -0.1746
 1270WN      WN 5770   6.737   2.476   8.199 -0.0188  0.1877  0.1400
 1271WN      WN 5771   0.095   2.753   8.416 -0.0745  0.1799 -0.2433
 1272WN      WN 5772   1.316   6.986   9.041  0.2105 -0.3182 -0.0001
 1273WN      WN 5773   0.651   4.045   9.953  0.0124  0.1588  0.1040
 1274WN      WN 5774   4.415   4.022   8.529 -0.0746  0.0459 -0.0500
 1275WN      WN 5775   4.033   5.067   9.946  0.1360 -0.1591  0.0767
 1276WN      WN 5776   1.291   5.040   9.211 -0.3101  0.2581  0.0447
 1277WN      WN 5777   6.450   7.205   9.065  0.0633  0.0550  0.0081
 1278WN      WN 5778   7.069   4.098   7.794  0.0276 -0.0034 -0.0089
 1279WN      WN 5779   1.623   3.197   9.918  0.1252 -0.0867  0.0070
 1280WN      WN 5780   5.567   4.401   9.834 -0.2739 -0.1998 -0.2809
 1281WN      WN 5781   6.273   4.867   9.260 -0.0251 -0.1161  0.0320
 1282WN      WN 5782   1.286   2.352   7.968 -0.0421  0.2033 -0.0111
 1283WN      WN 5783   4.258   5.182   8.975 -0.1193  0.1120  0.0864
 1284WN      WN 5784   6.743   5.840   9.289 -0.2297  0.2596 -0.1835
 1285WN      WN 5785   3.645   5.237   9.005  0.2046  0.0733 -0.1553
 1286WN      WN 5786   0.523   1.710   9.655 -0.1084 -0.0530  0.2315
 1287WN      WN 5787   2.090   1.035   7.774  0.1484 -0.1254 -0.1217
 1288WN      WN 5788   6.750   6.271   9.598 -0.1810 -0.1508 -0.0381
 1289WN      WN 5789   6.934   1.859   9.320 -0.1045  0.1310  0.1414
 1290WN      WN 5790   3.317   6.754  10.022  0.0991  0.2106 -0.2182
 1291WN      WN 5791   4.723   4.711   7.764  0.3601 -0.0789  0.0242
 1292WN      WN 5792   4.911   5.497  10.048  0.3426 -0.0918 -0.0829
 1293WN      WN 5793   2.731   0.441   8.975  0.3982 -0.1113 -0.1954
 1294WN      WN 5794   6.961   4.462   9.835 -0.0253  0.3242 -0.0125
 1295WN      WN 5795   0.039   0.977   9.104  0.3761 -0.0012 -0.1250
[truncated: 259,817 more chars]
